# Supplementary material for: The complex of ferric-enterobactin with its transporter from Pseudomonas aeruginosa suggests a two-site model
Source: Nat Commun. 2019 Aug 14;10:3673. doi: 10.1038/s41467-019-11508-y (PMC6694100; doi:10.1038/s41467-019-11508-y)
Supplement: Supplementary file 4 — Supplementary Data 1 [file 41467_2019_11508_MOESM4_ESM.zip › PfeANative-control.itc]

$ITC
$ 120 
$NOT
$ 25 
$ 120 
$ 242 
$ 5 
$ 2 
$ADCGainCode:  3 
$True,True,True
$ 2 , 4 , 180 , 2 
$ 5 , 10 , 180 , 2 
$ 5 , 10 , 180 , 2 
$ 5 , 10 , 180 , 2 
$ 5 , 10 , 180 , 2 
$ 5 , 10 , 180 , 2 
$ 5 , 10 , 180 , 2 
$ 5 , 10 , 180 , 2 
$ 5 , 10 , 180 , 2 
$ 5 , 10 , 180 , 2 
$ 5 , 10 , 180 , 2 
$ 5 , 10 , 180 , 2 
$ 5 , 10 , 180 , 2 
$ 5 , 10 , 180 , 2 
$ 5 , 10 , 180 , 2 
$ 5 , 10 , 180 , 2 
$ 5 , 10 , 180 , 2 
$ 5 , 10 , 180 , 2 
$ 5 , 10 , 180 , 2 
$ 5 , 10 , 180 , 2 
$ 5 , 10 , 180 , 2 
$ 5 , 10 , 180 , 2 
$ 5 , 10 , 180 , 2 
$ 5 , 10 , 180 , 2 
$ 5 , 10 , 180 , 2 
$ 5 , 10 , 180 , 2 
$ 5 , 10 , 180 , 2 
$ 5 , 10 , 180 , 2 
$ 5 , 10 , 180 , 2 
$ 5 , 10 , 180 , 2 
$ 5 , 10 , 180 , 2 
$ 5 , 10 , 180 , 2 
$ 5 , 10 , 180 , 2 
$ 5 , 10 , 180 , 2 
$ 5 , 10 , 180 , 2 
$ 5 , 10 , 180 , 2 
$ 5 , 10 , 180 , 2 
$ 5 , 10 , 180 , 2 
$ 5 , 10 , 180 , 2 
$ 5 , 10 , 180 , 2 
$ 5 , 10 , 180 , 2 
$ 5 , 10 , 180 , 2 
$ 5 , 10 , 180 , 2 
$ 5 , 10 , 180 , 2 
$ 5 , 10 , 180 , 2 
$ 5 , 10 , 180 , 2 
$ 5 , 10 , 180 , 2 
$ 5 , 10 , 180 , 2 
$ 5 , 10 , 180 , 2 
$ 5 , 10 , 180 , 2 
$ 5 , 10 , 180 , 2 
$ 5 , 10 , 180 , 2 
$ 5 , 10 , 180 , 2 
$ 5 , 10 , 180 , 2 
$ 5 , 10 , 180 , 2 
$ 5 , 10 , 180 , 2 
$ 5 , 10 , 180 , 2 
$ 5 , 10 , 180 , 2 
$ 5 , 10 , 180 , 2 
$ 5 , 10 , 180 , 2 
$ 5 , 10 , 180 , 2 
$ 5 , 10 , 180 , 2 
$ 5 , 10 , 180 , 2 
$ 5 , 10 , 180 , 2 
$ 5 , 10 , 180 , 2 
$ 5 , 10 , 180 , 2 
$ 5 , 10 , 180 , 2 
$ 5 , 10 , 180 , 2 
$ 5 , 10 , 180 , 2 
$ 5 , 10 , 180 , 2 
$ 5 , 10 , 180 , 2 
$ 5 , 10 , 180 , 2 
$ 5 , 10 , 180 , 2 
$ 5 , 10 , 180 , 2 
$ 5 , 10 , 180 , 2 
$ 5 , 10 , 180 , 2 
$ 5 , 10 , 180 , 2 
$ 5 , 10 , 180 , 2 
$ 5 , 10 , 180 , 2 
$ 5 , 10 , 180 , 2 
$ 0 , 0 , 0 , 2 
$ 0 , 0 , 0 , 2 
$ 0 , 0 , 0 , 2 
$ 0 , 0 , 0 , 2 
$ 0 , 0 , 0 , 2 
$ 0 , 0 , 0 , 2 
$ 0 , 0 , 0 , 2 
$ 0 , 0 , 0 , 2 
$ 0 , 0 , 0 , 2 
$ 0 , 0 , 0 , 2 
$ 0 , 0 , 0 , 2 
$ 0 , 0 , 0 , 2 
$ 0 , 0 , 0 , 2 
$ 0 , 0 , 0 , 2 
$ 0 , 0 , 0 , 2 
$ 0 , 0 , 0 , 2 
$ 0 , 0 , 0 , 2 
$ 0 , 0 , 0 , 2 
$ 0 , 0 , 0 , 2 
$ 0 , 0 , 0 , 2 
$ 0 , 0 , 0 , 2 
$ 0 , 0 , 0 , 2 
$ 0 , 0 , 0 , 2 
$ 0 , 0 , 0 , 2 
$ 0 , 0 , 0 , 2 
$ 0 , 0 , 0 , 2 
$ 0 , 0 , 0 , 2 
$ 0 , 0 , 0 , 2 
$ 0 , 0 , 0 , 2 
$ 0 , 0 , 0 , 2 
$ 0 , 0 , 0 , 2 
$ 0 , 0 , 0 , 2 
$ 0 , 0 , 0 , 2 
$ 0 , 0 , 0 , 2 
$ 0 , 0 , 0 , 2 
$ 0 , 0 , 0 , 2 
$ 0 , 0 , 0 , 2 
$ 0 , 0 , 0 , 2 
$ 0 , 0 , 0 , 2 
$ 0 , 0 , 0 , 2 
# 0 
# 0.070 
# 0.01 
# 1.4314 
# 25 
# 30.1205 
# 10.4 
?
% VPITC08.01.258
% 1.4314 
% 30.1205 
%-0.361016 , 98.541354 
%-0.41914 , 98.12339 
% 0.2232 
% 125.24 , 125.41 
% 1 , 80 
% 0.0342649 , 0.054004 
% 0 , 8 
% 0 , 18 
% 104422       319516 
% 101.8 
% 260 , 300 , 470 , 530 
% 0.087420033762 ,-0.003123428547 ,-6.491882664871E-06 , 5.381089916002E-07 ,-3.01889280243E-09 
% VPViewer2000 Ver: 1.30.2
@0
2.00,4.891168,24.01289,0.000173,23.116473,0.0066,-1.063
4.00,4.890733,24.01253,0.000173,23.117080,0.0066,-1.062
6.00,4.890031,24.01189,0.000173,23.116090,0.0066,-1.062
8.00,4.890906,24.01255,0.000172,23.116905,0.0067,-1.063
10.00,4.890950,24.01307,0.000174,23.117488,0.0067,-1.062
12.00,4.890704,24.01309,0.000173,23.116734,0.0067,-1.062
14.00,4.890018,24.01304,0.000174,23.117544,0.0067,-1.062
16.00,4.889563,24.01301,0.000175,23.116629,0.0067,-1.063
18.00,4.888945,24.01279,0.000174,23.116315,0.0067,-1.062
20.00,4.888210,24.01200,0.000175,23.116681,0.0067,-1.062
22.00,4.887667,24.01282,0.000174,23.116534,0.0066,-1.062
24.00,4.887789,24.01289,0.000174,23.116844,0.0067,-1.063
26.00,4.887355,24.01310,0.000172,23.116376,0.0067,-1.063
28.00,4.886835,24.01305,0.000172,23.116634,0.0067,-1.063
30.00,4.886474,24.01323,0.000174,23.117100,0.0067,-1.062
32.00,4.886383,24.01298,0.000175,23.116993,0.0067,-1.062
34.00,4.887872,24.01367,0.000175,23.117154,0.0067,-1.062
36.00,4.887070,24.01356,0.000175,23.117249,0.0067,-1.062
38.00,4.887284,24.01304,0.000174,23.116558,0.0067,-1.063
40.00,4.887556,24.01368,0.000174,23.116846,0.0067,-1.062
42.00,4.887056,24.01353,0.000174,23.117188,0.0067,-1.063
44.00,4.886163,24.01417,0.000173,23.117132,0.0066,-1.063
46.00,4.885641,24.01444,0.000173,23.116554,0.0067,-1.062
48.00,4.884904,24.01274,0.000174,23.116981,0.0067,-1.062
50.00,4.884785,24.01360,0.000175,23.116447,0.0067,-1.062
52.00,4.884307,24.01353,0.000173,23.116580,0.0067,-1.062
54.00,4.885779,24.01313,0.000175,23.116863,0.0067,-1.062
56.00,4.886262,24.01292,0.000175,23.116831,0.0067,-1.062
58.00,4.886181,24.01292,0.000174,23.116630,0.0067,-1.062
60.00,4.886424,24.01325,0.000174,23.116357,0.0067,-1.062
62.00,4.884953,24.01305,0.000174,23.117026,0.0067,-1.064
64.00,4.883901,24.01310,0.000175,23.116692,0.0067,-1.062
66.00,4.884414,24.01256,0.000176,23.117754,0.0067,-1.062
68.00,4.884937,24.01286,0.000175,23.116617,0.0067,-1.063
70.00,4.884730,24.01390,0.000175,23.117275,0.0067,-1.063
72.00,4.884534,24.01347,0.000174,23.117646,0.0067,-1.063
74.00,4.883708,24.01222,0.000175,23.117358,0.0067,-1.062
76.00,4.884616,24.01368,0.000174,23.117401,0.0067,-1.062
78.00,4.884746,24.01310,0.000173,23.116928,0.0067,-1.062
80.00,4.883880,24.01274,0.000176,23.117330,0.0067,-1.062
82.00,4.883186,24.01332,0.000176,23.116898,0.0067,-1.062
84.00,4.882646,24.01284,0.000175,23.116965,0.0066,-1.062
86.00,4.882433,24.01260,0.000175,23.116870,0.0067,-1.063
88.00,4.882160,24.01299,0.000175,23.117366,0.0067,-1.063
90.00,4.882539,24.01287,0.000175,23.116980,0.0067,-1.061
92.00,4.882323,24.01188,0.000176,23.117639,0.0067,-1.062
94.00,4.881338,24.01139,0.000175,23.116905,0.0066,-1.063
96.00,4.880885,24.01238,0.000173,23.116202,0.0067,-1.063
98.00,4.881623,24.01181,0.000174,23.117048,0.0067,-1.061
100.00,4.882760,24.01169,0.000175,23.117243,0.0067,-1.063
102.00,4.883007,24.01243,0.000175,23.116937,0.0067,-1.062
104.00,4.881690,24.01302,0.000174,23.116469,0.0066,-1.063
106.00,4.881116,24.01331,0.000175,23.116144,0.0066,-1.062
108.00,4.880418,24.01304,0.000174,23.116833,0.0067,-1.062
110.00,4.880308,24.01332,0.000174,23.116506,0.0067,-1.063
112.00,4.880526,24.01334,0.000174,23.116617,0.0067,-1.061
114.00,4.879661,24.01294,0.000174,23.117251,0.0067,-1.062
116.00,4.878387,24.01287,0.000174,23.117850,0.0067,-1.062
118.00,4.879689,24.01205,0.000173,23.116359,0.0067,-1.062
120.00,4.880123,24.01214,0.000174,23.116792,0.0067,-1.062
@1,2.0000,4.0
122.00,4.880340,24.01265,0.000175,23.116434,0.0067,-1.062
124.00,4.878349,24.01303,0.000174,23.117529,0.0066,-1.062
126.00,4.873593,24.01225,0.000175,23.117473,0.0066,-1.061
128.00,4.869485,24.01271,0.000175,23.116913,0.0067,-1.061
130.00,4.868981,24.01236,0.000174,23.116829,0.0067,-1.062
132.00,4.871900,24.01271,0.000173,23.117355,0.0067,-1.063
134.00,4.872553,24.01346,0.000173,23.117097,0.0067,-1.062
136.00,4.872631,24.01308,0.000174,23.117548,0.0067,-1.062
138.00,4.872970,24.01327,0.000175,23.117544,0.0067,-1.062
140.00,4.873285,24.01241,0.000175,23.117342,0.0066,-1.062
142.00,4.872588,24.01203,0.000174,23.117511,0.0066,-1.063
144.00,4.873725,24.01257,0.000172,23.116961,0.0067,-1.062
146.00,4.873280,24.01158,0.000174,23.117459,0.0067,-1.062
148.00,4.872921,24.01020,0.000174,23.117046,0.0066,-1.062
150.00,4.873289,24.01162,0.000174,23.116675,0.0066,-1.062
152.00,4.874806,24.01119,0.000174,23.117121,0.0066,-1.062
154.00,4.875719,24.01042,0.000174,23.117379,0.0067,-1.061
156.00,4.876784,24.01089,0.000174,23.117110,0.0067,-1.062
158.00,4.876635,24.01047,0.000175,23.116215,0.0067,-1.062
160.00,4.874990,24.01105,0.000174,23.117180,0.0067,-1.061
162.00,4.874120,24.01089,0.000175,23.117537,0.0067,-1.061
164.00,4.874411,24.00992,0.000175,23.117631,0.0067,-1.061
166.00,4.875304,24.01011,0.000175,23.117527,0.0067,-1.062
168.00,4.874963,24.01028,0.000174,23.117915,0.0067,-1.062
170.00,4.875704,24.01080,0.000173,23.117665,0.0067,-1.062
172.00,4.876046,24.01095,0.000174,23.116502,0.0067,-1.062
174.00,4.875514,24.01086,0.000174,23.117507,0.0067,-1.062
176.00,4.876223,24.01043,0.000174,23.116666,0.0067,-1.062
178.00,4.877108,24.01025,0.000174,23.116370,0.0066,-1.061
180.00,4.876853,24.01037,0.000174,23.117336,0.0066,-1.062
182.00,4.875969,24.01061,0.000175,23.117366,0.0067,-1.061
184.00,4.875987,24.01117,0.000174,23.117444,0.0067,-1.062
186.00,4.875305,24.01026,0.000175,23.116968,0.0067,-1.062
188.00,4.873836,24.01027,0.000174,23.117015,0.0067,-1.060
190.00,4.873907,24.01028,0.000176,23.116920,0.0067,-1.061
192.00,4.874586,24.01036,0.000175,23.117128,0.0067,-1.062
194.00,4.875580,24.01027,0.000173,23.117646,0.0067,-1.062
196.00,4.874565,24.00961,0.000175,23.117395,0.0067,-1.061
198.00,4.874357,24.00976,0.000175,23.116690,0.0067,-1.062
200.00,4.875213,24.00996,0.000175,23.117243,0.0067,-1.061
202.00,4.874257,24.00975,0.000174,23.116565,0.0067,-1.062
204.00,4.873603,24.00979,0.000175,23.116101,0.0067,-1.061
206.00,4.873104,24.00940,0.000175,23.117460,0.0067,-1.061
208.00,4.873566,24.00925,0.000174,23.116725,0.0067,-1.061
210.00,4.873707,24.00837,0.000175,23.116952,0.0067,-1.061
212.00,4.874017,24.00790,0.000174,23.116905,0.0067,-1.061
214.00,4.873408,24.00808,0.000173,23.117019,0.0067,-1.062
216.00,4.874039,24.00801,0.000173,23.116525,0.0067,-1.061
218.00,4.873956,24.00841,0.000173,23.116590,0.0066,-1.061
220.00,4.874108,24.00953,0.000173,23.116892,0.0066,-1.062
222.00,4.875089,24.00862,0.000174,23.117061,0.0067,-1.061
224.00,4.875639,24.00876,0.000174,23.117035,0.0067,-1.061
226.00,4.874396,24.00902,0.000174,23.116729,0.0067,-1.061
228.00,4.873531,24.00913,0.000175,23.116616,0.0067,-1.061
230.00,4.873109,24.00880,0.000174,23.117453,0.0067,-1.061
232.00,4.873528,24.00920,0.000173,23.117479,0.0067,-1.062
234.00,4.873994,24.00900,0.000175,23.116720,0.0067,-1.061
236.00,4.874097,24.00943,0.000174,23.117561,0.0067,-1.061
238.00,4.874577,24.00849,0.000174,23.116135,0.0067,-1.062
240.00,4.874766,24.00921,0.000174,23.116138,0.0067,-1.061
242.00,4.874664,24.00935,0.000175,23.116903,0.0067,-1.060
244.00,4.875790,24.00865,0.000175,23.115897,0.0067,-1.061
246.00,4.875445,24.00870,0.000173,23.117052,0.0067,-1.062
248.00,4.873530,24.00886,0.000175,23.117381,0.0067,-1.062
250.00,4.872343,24.00753,0.000175,23.116532,0.0067,-1.061
252.00,4.871496,24.00729,0.000175,23.116623,0.0066,-1.061
254.00,4.870729,24.00717,0.000174,23.116443,0.0067,-1.061
256.00,4.871251,24.00748,0.000174,23.117078,0.0067,-1.061
258.00,4.871877,24.00728,0.000175,23.117442,0.0067,-1.061
260.00,4.871987,24.00777,0.000175,23.115903,0.0067,-1.061
262.00,4.872697,24.00764,0.000174,23.116764,0.0067,-1.061
264.00,4.872200,24.00704,0.000175,23.116688,0.0067,-1.061
266.00,4.871091,24.00825,0.000175,23.117215,0.0067,-1.061
268.00,4.870349,24.00873,0.000175,23.117230,0.0067,-1.061
270.00,4.870524,24.00829,0.000175,23.117310,0.0067,-1.060
272.00,4.871296,24.00862,0.000175,23.117020,0.0067,-1.061
274.00,4.872151,24.00893,0.000175,23.117020,0.0067,-1.061
276.00,4.871828,24.00824,0.000174,23.116606,0.0067,-1.061
278.00,4.870994,24.00910,0.000173,23.117188,0.0067,-1.061
280.00,4.869346,24.00911,0.000174,23.116265,0.0067,-1.062
282.00,4.869283,24.00895,0.000174,23.116469,0.0067,-1.060
284.00,4.869812,24.00970,0.000174,23.117002,0.0067,-1.061
286.00,4.869781,24.00961,0.000174,23.117381,0.0067,-1.062
288.00,4.869830,24.00920,0.000175,23.117163,0.0067,-1.060
290.00,4.869443,24.00989,0.000173,23.116623,0.0067,-1.061
292.00,4.869753,24.00901,0.000174,23.116697,0.0067,-1.061
294.00,4.870360,24.00869,0.000175,23.117041,0.0067,-1.061
296.00,4.870751,24.00839,0.000175,23.116465,0.0067,-1.061
298.00,4.870602,24.00821,0.000174,23.117232,0.0067,-1.061
300.00,4.870541,24.00773,0.000174,23.116708,0.0067,-1.060
@2,5.0000,10.0
302.00,4.870314,24.00685,0.000175,23.117197,0.0067,-1.061
304.00,4.868342,24.00742,0.000175,23.117319,0.0067,-1.061
306.00,4.863052,24.00769,0.000175,23.117136,0.0067,-1.060
308.00,4.857211,24.00801,0.000175,23.116478,0.0067,-1.060
310.00,4.851962,24.00745,0.000176,23.117618,0.0067,-1.060
312.00,4.848605,24.00804,0.000175,23.117568,0.0067,-1.060
314.00,4.847238,24.00893,0.000173,23.117520,0.0067,-1.061
316.00,4.849821,24.00916,0.000173,23.117017,0.0066,-1.062
318.00,4.853542,24.00867,0.000173,23.116666,0.0067,-1.063
320.00,4.855393,24.00912,0.000172,23.116941,0.0067,-1.062
322.00,4.856916,24.00866,0.000174,23.117336,0.0067,-1.061
324.00,4.857961,24.00795,0.000173,23.117076,0.0067,-1.061
326.00,4.858798,24.00865,0.000175,23.116788,0.0067,-1.061
328.00,4.858975,24.00897,0.000175,23.117061,0.0067,-1.061
330.00,4.859073,24.01010,0.000174,23.116814,0.0067,-1.060
332.00,4.860289,24.00881,0.000175,23.117338,0.0067,-1.060
334.00,4.862030,24.00812,0.000176,23.117145,0.0067,-1.061
336.00,4.862562,24.00856,0.000175,23.117901,0.0067,-1.061
338.00,4.864196,24.00849,0.000175,23.116716,0.0067,-1.060
340.00,4.864740,24.00832,0.000175,23.116913,0.0067,-1.060
342.00,4.866813,24.00808,0.000176,23.117901,0.0067,-1.060
344.00,4.867078,24.00779,0.000175,23.117626,0.0067,-1.061
346.00,4.868357,24.00741,0.000174,23.117119,0.0067,-1.061
348.00,4.868609,24.00823,0.000175,23.116816,0.0067,-1.060
350.00,4.869101,24.00829,0.000176,23.117006,0.0067,-1.060
352.00,4.868659,24.00819,0.000174,23.116786,0.0067,-1.061
354.00,4.867885,24.00814,0.000174,23.116773,0.0067,-1.060
356.00,4.867584,24.00769,0.000176,23.117076,0.0067,-1.060
358.00,4.867277,24.00805,0.000175,23.117715,0.0067,-1.060
360.00,4.866553,24.00751,0.000175,23.116662,0.0067,-1.060
362.00,4.867087,24.00802,0.000176,23.117199,0.0067,-1.060
364.00,4.867426,24.00697,0.000175,23.117802,0.0067,-1.060
366.00,4.868142,24.00750,0.000176,23.117553,0.0067,-1.061
368.00,4.868617,24.00703,0.000174,23.117098,0.0067,-1.060
370.00,4.868379,24.00680,0.000174,23.117111,0.0067,-1.060
372.00,4.867794,24.00735,0.000175,23.116577,0.0067,-1.060
374.00,4.866788,24.00738,0.000175,23.117687,0.0067,-1.060
376.00,4.866564,24.00765,0.000175,23.117024,0.0067,-1.061
378.00,4.866390,24.00815,0.000174,23.117297,0.0067,-1.060
380.00,4.866139,24.00795,0.000176,23.118016,0.0067,-1.060
382.00,4.866490,24.00823,0.000175,23.117694,0.0067,-1.061
384.00,4.866480,24.00742,0.000176,23.116855,0.0067,-1.061
386.00,4.866722,24.00718,0.000175,23.117247,0.0067,-1.060
388.00,4.867151,24.00768,0.000175,23.116926,0.0067,-1.061
390.00,4.867009,24.00846,0.000175,23.117104,0.0067,-1.060
392.00,4.866525,24.00782,0.000176,23.117735,0.0067,-1.060
394.00,4.865693,24.00784,0.000176,23.117269,0.0067,-1.060
396.00,4.865788,24.00801,0.000175,23.117288,0.0067,-1.060
398.00,4.865548,24.00764,0.000175,23.117098,0.0067,-1.060
400.00,4.864770,24.00723,0.000175,23.116398,0.0067,-1.060
402.00,4.865420,24.00695,0.000174,23.116907,0.0067,-1.060
404.00,4.864844,24.00759,0.000174,23.117550,0.0068,-1.061
406.00,4.864547,24.00737,0.000176,23.117152,0.0067,-1.060
408.00,4.864223,24.00762,0.000176,23.117525,0.0067,-1.059
410.00,4.864235,24.00754,0.000177,23.117061,0.0067,-1.061
412.00,4.864265,24.00696,0.000176,23.117253,0.0067,-1.060
414.00,4.865070,24.00727,0.000177,23.116250,0.0067,-1.060
416.00,4.865297,24.00717,0.000174,23.117369,0.0067,-1.060
418.00,4.865680,24.00690,0.000175,23.117045,0.0067,-1.060
420.00,4.864634,24.00681,0.000175,23.116772,0.0067,-1.060
422.00,4.863312,24.00678,0.000175,23.116850,0.0067,-1.059
424.00,4.862566,24.00688,0.000175,23.117275,0.0067,-1.060
426.00,4.861996,24.00786,0.000176,23.117973,0.0067,-1.061
428.00,4.861641,24.00808,0.000176,23.116946,0.0067,-1.060
430.00,4.861614,24.00811,0.000176,23.117149,0.0067,-1.060
432.00,4.862470,24.00823,0.000176,23.117756,0.0067,-1.060
434.00,4.862664,24.00724,0.000176,23.117481,0.0068,-1.060
436.00,4.863201,24.00764,0.000177,23.118135,0.0067,-1.060
438.00,4.863135,24.00776,0.000176,23.117711,0.0067,-1.060
440.00,4.862925,24.00826,0.000177,23.116993,0.0067,-1.059
442.00,4.862848,24.00798,0.000176,23.116404,0.0067,-1.060
444.00,4.862480,24.00782,0.000176,23.117910,0.0067,-1.061
446.00,4.862693,24.00837,0.000175,23.117824,0.0067,-1.060
448.00,4.862622,24.00822,0.000175,23.117345,0.0067,-1.060
450.00,4.861778,24.00763,0.000176,23.117657,0.0067,-1.060
452.00,4.861786,24.00807,0.000176,23.117577,0.0067,-1.059
454.00,4.861756,24.00879,0.000176,23.117006,0.0068,-1.060
456.00,4.862385,24.00926,0.000176,23.118044,0.0068,-1.061
458.00,4.863114,24.00816,0.000175,23.116957,0.0068,-1.060
460.00,4.863670,24.00748,0.000176,23.118192,0.0067,-1.060
462.00,4.861761,24.00859,0.000175,23.117687,0.0068,-1.060
464.00,4.860458,24.00873,0.000176,23.117208,0.0068,-1.059
466.00,4.859770,24.00949,0.000176,23.116348,0.0068,-1.060
468.00,4.859415,24.00839,0.000176,23.117007,0.0068,-1.060
470.00,4.860046,24.00920,0.000175,23.117557,0.0068,-1.060
472.00,4.859932,24.01050,0.000176,23.117878,0.0068,-1.060
474.00,4.860443,24.01042,0.000176,23.117847,0.0067,-1.060
476.00,4.860760,24.00938,0.000175,23.117470,0.0067,-1.060
478.00,4.861452,24.00897,0.000176,23.117953,0.0068,-1.060
480.00,4.860844,24.00905,0.000176,23.117254,0.0067,-1.060
@3,5.0000,10.0
482.00,4.859892,24.00879,0.000176,23.117412,0.0067,-1.060
484.00,4.859125,24.00849,0.000176,23.117648,0.0067,-1.059
486.00,4.855178,24.00873,0.000177,23.116818,0.0067,-1.059
488.00,4.848849,24.00783,0.000178,23.116976,0.0067,-1.060
490.00,4.843004,24.00876,0.000176,23.117737,0.0067,-1.060
492.00,4.839701,24.00849,0.000175,23.117227,0.0068,-1.061
494.00,4.838732,24.00811,0.000175,23.118146,0.0067,-1.060
496.00,4.840700,24.00910,0.000175,23.117412,0.0067,-1.061
498.00,4.843566,24.00832,0.000175,23.117015,0.0067,-1.061
500.00,4.845670,24.00891,0.000176,23.117327,0.0068,-1.062
502.00,4.847196,24.00782,0.000175,23.117667,0.0068,-1.061
504.00,4.846687,24.00787,0.000175,23.117661,0.0068,-1.061
506.00,4.847561,24.00885,0.000176,23.118200,0.0067,-1.061
508.00,4.848522,24.00886,0.000177,23.117566,0.0067,-1.059
510.00,4.850701,24.00811,0.000176,23.118012,0.0067,-1.060
512.00,4.852751,24.00775,0.000177,23.116916,0.0067,-1.060
514.00,4.853844,24.00686,0.000178,23.117182,0.0068,-1.061
516.00,4.854837,24.00744,0.000177,23.117999,0.0068,-1.060
518.00,4.856276,24.00704,0.000177,23.118320,0.0068,-1.060
520.00,4.857006,24.00674,0.000177,23.117199,0.0067,-1.060
522.00,4.857943,24.00695,0.000177,23.117182,0.0067,-1.060
524.00,4.859140,24.00729,0.000175,23.117214,0.0067,-1.060
526.00,4.859137,24.00739,0.000176,23.117110,0.0068,-1.060
528.00,4.858723,24.00761,0.000175,23.116604,0.0068,-1.060
530.00,4.859287,24.00716,0.000177,23.117559,0.0067,-1.059
532.00,4.860431,24.00675,0.000177,23.118144,0.0068,-1.060
534.00,4.860971,24.00664,0.000176,23.117258,0.0068,-1.060
536.00,4.860842,24.00739,0.000175,23.116688,0.0068,-1.060
538.00,4.859259,24.00744,0.000177,23.117691,0.0067,-1.060
540.00,4.858209,24.00655,0.000176,23.117631,0.0068,-1.060
542.00,4.858421,24.00686,0.000175,23.117910,0.0067,-1.060
544.00,4.859277,24.00712,0.000175,23.117642,0.0067,-1.060
546.00,4.858326,24.00567,0.000176,23.117074,0.0067,-1.060
548.00,4.857974,24.00603,0.000175,23.117444,0.0067,-1.059
550.00,4.859273,24.00592,0.000176,23.117490,0.0067,-1.060
552.00,4.859148,24.00572,0.000176,23.117603,0.0068,-1.060
554.00,4.857920,24.00663,0.000177,23.118044,0.0068,-1.059
556.00,4.858139,24.00656,0.000177,23.117943,0.0067,-1.060
558.00,4.858872,24.00641,0.000177,23.117048,0.0068,-1.060
560.00,4.858469,24.00630,0.000176,23.117492,0.0067,-1.059
562.00,4.857938,24.00619,0.000175,23.118135,0.0067,-1.059
564.00,4.858526,24.00653,0.000176,23.117583,0.0068,-1.060
566.00,4.857899,24.00692,0.000176,23.117863,0.0068,-1.059
568.00,4.857237,24.00605,0.000177,23.117208,0.0068,-1.060
570.00,4.857749,24.00628,0.000176,23.117800,0.0068,-1.060
572.00,4.856538,24.00671,0.000175,23.117917,0.0067,-1.060
574.00,4.857147,24.00646,0.000176,23.117559,0.0068,-1.059
576.00,4.857994,24.00726,0.000176,23.117382,0.0067,-1.059
578.00,4.857605,24.00732,0.000176,23.116803,0.0068,-1.060
580.00,4.858098,24.00666,0.000176,23.117546,0.0067,-1.060
582.00,4.858864,24.00748,0.000175,23.117202,0.0067,-1.060
584.00,4.858113,24.00676,0.000176,23.117594,0.0068,-1.059
586.00,4.857600,24.00662,0.000175,23.117291,0.0067,-1.060
588.00,4.855625,24.00664,0.000176,23.117310,0.0067,-1.061
590.00,4.853939,24.00682,0.000176,23.117442,0.0067,-1.060
592.00,4.854416,24.00725,0.000176,23.117847,0.0068,-1.060
594.00,4.854747,24.00723,0.000177,23.117566,0.0068,-1.059
596.00,4.855549,24.00747,0.000176,23.117570,0.0068,-1.060
598.00,4.856275,24.00854,0.000176,23.116695,0.0068,-1.059
600.00,4.856406,24.00875,0.000175,23.118118,0.0068,-1.060
602.00,4.855971,24.00873,0.000176,23.117897,0.0068,-1.060
604.00,4.855236,24.00950,0.000176,23.117871,0.0068,-1.060
606.00,4.854620,24.00914,0.000177,23.118194,0.0068,-1.060
608.00,4.854603,24.00926,0.000177,23.117377,0.0067,-1.061
610.00,4.853855,24.00900,0.000176,23.118211,0.0068,-1.060
612.00,4.853424,24.00895,0.000176,23.117472,0.0068,-1.060
614.00,4.853072,24.00862,0.000176,23.117828,0.0068,-1.060
616.00,4.853658,24.00815,0.000176,23.117319,0.0067,-1.060
618.00,4.853772,24.00854,0.000175,23.117477,0.0067,-1.060
620.00,4.853711,24.00848,0.000177,23.117481,0.0067,-1.060
622.00,4.853665,24.00858,0.000178,23.117707,0.0068,-1.060
624.00,4.853838,24.00878,0.000177,23.117052,0.0067,-1.060
626.00,4.854027,24.00851,0.000175,23.117654,0.0068,-1.061
628.00,4.855347,24.00893,0.000176,23.118760,0.0068,-1.061
630.00,4.855254,24.00880,0.000176,23.117587,0.0068,-1.061
632.00,4.853742,24.00851,0.000176,23.117743,0.0068,-1.060
634.00,4.852235,24.00832,0.000175,23.117988,0.0068,-1.060
636.00,4.853258,24.00837,0.000177,23.117999,0.0067,-1.060
638.00,4.853625,24.00858,0.000178,23.117046,0.0068,-1.060
640.00,4.853029,24.00844,0.000177,23.117947,0.0068,-1.060
642.00,4.853410,24.00776,0.000176,23.118066,0.0068,-1.061
644.00,4.854143,24.00693,0.000177,23.117622,0.0068,-1.060
646.00,4.854870,24.00801,0.000176,23.117592,0.0068,-1.061
648.00,4.853326,24.00781,0.000177,23.118066,0.0068,-1.060
650.00,4.851724,24.00796,0.000177,23.118032,0.0068,-1.060
652.00,4.850771,24.00852,0.000176,23.117884,0.0067,-1.061
654.00,4.850860,24.00819,0.000176,23.117856,0.0068,-1.060
656.00,4.852004,24.00861,0.000176,23.117988,0.0068,-1.061
658.00,4.851490,24.00879,0.000176,23.117932,0.0068,-1.060
660.00,4.851828,24.00838,0.000177,23.118346,0.0067,-1.060
@4,5.0000,10.0
662.00,4.852549,24.00871,0.000178,23.118517,0.0068,-1.061
664.00,4.851351,24.00933,0.000176,23.117834,0.0067,-1.060
666.00,4.847417,24.00857,0.000177,23.118214,0.0067,-1.059
668.00,4.840174,24.00842,0.000177,23.116933,0.0067,-1.060
670.00,4.833597,24.00883,0.000177,23.117358,0.0068,-1.060
672.00,4.829407,24.00902,0.000178,23.117390,0.0068,-1.060
674.00,4.827938,24.00859,0.000177,23.117674,0.0067,-1.061
676.00,4.830453,24.00868,0.000175,23.116946,0.0068,-1.062
678.00,4.833749,24.00930,0.000174,23.117568,0.0068,-1.062
680.00,4.836649,24.00959,0.000174,23.117717,0.0068,-1.062
682.00,4.838049,24.00899,0.000174,23.117431,0.0068,-1.061
684.00,4.838250,24.00994,0.000175,23.118021,0.0067,-1.061
686.00,4.840420,24.00987,0.000177,23.118192,0.0067,-1.060
688.00,4.842258,24.01009,0.000177,23.118103,0.0068,-1.060
690.00,4.843241,24.00905,0.000177,23.117811,0.0067,-1.059
692.00,4.845186,24.00860,0.000176,23.117542,0.0068,-1.061
694.00,4.846029,24.00879,0.000177,23.117425,0.0068,-1.061
696.00,4.845561,24.00876,0.000178,23.117648,0.0067,-1.060
698.00,4.846042,24.00866,0.000178,23.117403,0.0068,-1.060
700.00,4.846826,24.00865,0.000176,23.117780,0.0068,-1.061
702.00,4.847809,24.00788,0.000176,23.117329,0.0068,-1.061
704.00,4.849879,24.00760,0.000177,23.117464,0.0067,-1.061
706.00,4.850869,24.00793,0.000177,23.118413,0.0067,-1.060
708.00,4.852050,24.00853,0.000177,23.117956,0.0067,-1.061
710.00,4.853226,24.00781,0.000177,23.117590,0.0068,-1.060
712.00,4.852916,24.00814,0.000176,23.116926,0.0067,-1.060
714.00,4.852780,24.00849,0.000177,23.117434,0.0068,-1.062
716.00,4.853032,24.00857,0.000176,23.117663,0.0067,-1.061
718.00,4.852215,24.00890,0.000177,23.117379,0.0067,-1.060
720.00,4.851543,24.00923,0.000176,23.117817,0.0068,-1.060
722.00,4.851487,24.00914,0.000176,23.117600,0.0068,-1.061
724.00,4.852146,24.00816,0.000176,23.117186,0.0068,-1.060
726.00,4.852615,24.00880,0.000176,23.117563,0.0068,-1.061
728.00,4.852072,24.00926,0.000177,23.116779,0.0067,-1.061
730.00,4.851716,24.00891,0.000176,23.117052,0.0067,-1.061
732.00,4.851900,24.00903,0.000177,23.117839,0.0068,-1.060
734.00,4.851760,24.00903,0.000176,23.117501,0.0068,-1.061
736.00,4.850930,24.00931,0.000176,23.117873,0.0067,-1.061
738.00,4.850257,24.00939,0.000177,23.117919,0.0068,-1.061
740.00,4.850288,24.00948,0.000176,23.118075,0.0068,-1.061
742.00,4.850660,24.00961,0.000177,23.117759,0.0067,-1.060
744.00,4.849628,24.00912,0.000177,23.117390,0.0067,-1.061
746.00,4.849551,24.00951,0.000176,23.117204,0.0067,-1.061
748.00,4.849723,24.01002,0.000177,23.117856,0.0068,-1.060
750.00,4.850088,24.01036,0.000176,23.117689,0.0067,-1.061
752.00,4.849256,24.00990,0.000177,23.118172,0.0067,-1.061
754.00,4.849153,24.00987,0.000178,23.117808,0.0067,-1.061
756.00,4.848653,24.00951,0.000178,23.117277,0.0067,-1.061
758.00,4.848887,24.01018,0.000177,23.117310,0.0067,-1.060
760.00,4.849702,24.01051,0.000176,23.117501,0.0068,-1.061
762.00,4.849505,24.00971,0.000175,23.117928,0.0067,-1.062
764.00,4.849151,24.01059,0.000175,23.117282,0.0067,-1.061
766.00,4.849426,24.01108,0.000176,23.118129,0.0067,-1.060
768.00,4.849474,24.01145,0.000175,23.117349,0.0067,-1.061
770.00,4.848691,24.01180,0.000175,23.116565,0.0067,-1.061
772.00,4.848750,24.01169,0.000175,23.117683,0.0067,-1.060
774.00,4.848637,24.01145,0.000176,23.117089,0.0067,-1.061
776.00,4.848231,24.01161,0.000175,23.117462,0.0067,-1.062
778.00,4.848436,24.01195,0.000175,23.117598,0.0067,-1.061
780.00,4.847770,24.01248,0.000175,23.117735,0.0067,-1.061
782.00,4.847409,24.01239,0.000174,23.116922,0.0067,-1.061
784.00,4.847416,24.01274,0.000175,23.117024,0.0067,-1.062
786.00,4.848359,24.01093,0.000175,23.117366,0.0067,-1.061
788.00,4.847666,24.01132,0.000175,23.117670,0.0067,-1.061
790.00,4.847091,24.01218,0.000175,23.117238,0.0067,-1.062
792.00,4.846203,24.01160,0.000175,23.116796,0.0067,-1.062
794.00,4.846240,24.01209,0.000176,23.117267,0.0067,-1.062
796.00,4.846845,24.01153,0.000175,23.116825,0.0067,-1.060
798.00,4.846960,24.01213,0.000176,23.117284,0.0067,-1.060
800.00,4.846704,24.01282,0.000175,23.117748,0.0067,-1.061
802.00,4.847217,24.01219,0.000174,23.117026,0.0067,-1.063
804.00,4.845939,24.01248,0.000175,23.117240,0.0067,-1.062
806.00,4.845628,24.01256,0.000174,23.117761,0.0067,-1.062
808.00,4.845212,24.01272,0.000175,23.116844,0.0067,-1.062
810.00,4.844197,24.01240,0.000176,23.117117,0.0067,-1.061
812.00,4.844657,24.01268,0.000175,23.117399,0.0067,-1.061
814.00,4.843940,24.01227,0.000174,23.116918,0.0067,-1.061
816.00,4.843463,24.01210,0.000174,23.116760,0.0067,-1.061
818.00,4.844247,24.01260,0.000174,23.116499,0.0067,-1.063
820.00,4.845147,24.01271,0.000174,23.117303,0.0067,-1.062
822.00,4.845413,24.01337,0.000174,23.116521,0.0067,-1.061
824.00,4.846014,24.01292,0.000174,23.116231,0.0067,-1.062
826.00,4.846412,24.01310,0.000174,23.116213,0.0066,-1.062
828.00,4.845260,24.01345,0.000174,23.116500,0.0067,-1.062
830.00,4.843736,24.01336,0.000175,23.116798,0.0067,-1.061
832.00,4.843822,24.01341,0.000174,23.117059,0.0067,-1.062
834.00,4.843682,24.01447,0.000174,23.116185,0.0067,-1.063
836.00,4.842950,24.01402,0.000173,23.117303,0.0067,-1.062
838.00,4.843626,24.01399,0.000173,23.117163,0.0067,-1.062
840.00,4.844516,24.01363,0.000174,23.117520,0.0067,-1.061
@5,5.0000,10.0
842.00,4.843568,24.01377,0.000175,23.117449,0.0067,-1.062
844.00,4.843645,24.01403,0.000175,23.116924,0.0067,-1.063
846.00,4.840564,24.01397,0.000175,23.116651,0.0067,-1.061
848.00,4.834996,24.01410,0.000175,23.116877,0.0066,-1.060
850.00,4.829593,24.01430,0.000175,23.116890,0.0066,-1.061
852.00,4.825390,24.01412,0.000174,23.116870,0.0067,-1.063
854.00,4.822731,24.01374,0.000173,23.117228,0.0067,-1.062
856.00,4.823508,24.01399,0.000173,23.117464,0.0067,-1.063
858.00,4.826251,24.01379,0.000172,23.117429,0.0066,-1.064
860.00,4.828233,24.01374,0.000171,23.116864,0.0066,-1.063
862.00,4.829186,24.01440,0.000171,23.116467,0.0067,-1.063
864.00,4.831349,24.01440,0.000172,23.117108,0.0067,-1.063
866.00,4.832311,24.01430,0.000173,23.117505,0.0067,-1.063
868.00,4.833010,24.01496,0.000173,23.116183,0.0067,-1.062
870.00,4.833636,24.01464,0.000173,23.116092,0.0067,-1.063
872.00,4.835602,24.01597,0.000174,23.116764,0.0067,-1.062
874.00,4.837312,24.01533,0.000173,23.116029,0.0066,-1.062
876.00,4.838023,24.01517,0.000174,23.116211,0.0067,-1.063
878.00,4.839213,24.01510,0.000174,23.116001,0.0067,-1.062
880.00,4.841163,24.01574,0.000173,23.117395,0.0066,-1.062
882.00,4.842263,24.01548,0.000174,23.116627,0.0066,-1.063
884.00,4.843721,24.01581,0.000174,23.116487,0.0067,-1.063
886.00,4.843612,24.01682,0.000173,23.117362,0.0066,-1.063
888.00,4.843947,24.01711,0.000173,23.117342,0.0066,-1.063
890.00,4.843378,24.01617,0.000174,23.116714,0.0067,-1.062
892.00,4.842880,24.01572,0.000173,23.116744,0.0066,-1.062
894.00,4.843440,24.01636,0.000174,23.117505,0.0067,-1.063
896.00,4.843614,24.01700,0.000173,23.117139,0.0067,-1.063
898.00,4.843735,24.01654,0.000173,23.117100,0.0066,-1.062
900.00,4.844143,24.01579,0.000173,23.116959,0.0067,-1.063
902.00,4.844381,24.01570,0.000174,23.116411,0.0067,-1.063
904.00,4.844133,24.01560,0.000174,23.116827,0.0066,-1.062
906.00,4.843838,24.01594,0.000174,23.116161,0.0066,-1.062
908.00,4.843346,24.01518,0.000173,23.116656,0.0066,-1.063
910.00,4.843668,24.01490,0.000173,23.116250,0.0066,-1.062
912.00,4.843406,24.01508,0.000173,23.116942,0.0067,-1.063
914.00,4.842855,24.01535,0.000172,23.116244,0.0067,-1.063
916.00,4.843395,24.01482,0.000173,23.116552,0.0067,-1.063
918.00,4.843922,24.01487,0.000174,23.116476,0.0066,-1.062
920.00,4.843363,24.01570,0.000174,23.116610,0.0067,-1.063
922.00,4.843071,24.01555,0.000174,23.116567,0.0067,-1.062
924.00,4.842655,24.01586,0.000174,23.116363,0.0066,-1.063
926.00,4.842387,24.01621,0.000173,23.116859,0.0067,-1.063
928.00,4.841989,24.01548,0.000174,23.117264,0.0067,-1.064
930.00,4.842606,24.01529,0.000173,23.116922,0.0067,-1.062
932.00,4.843245,24.01515,0.000173,23.116994,0.0067,-1.063
934.00,4.842758,24.01504,0.000173,23.116142,0.0067,-1.064
936.00,4.843085,24.01509,0.000172,23.117264,0.0067,-1.063
938.00,4.842006,24.01445,0.000175,23.117100,0.0066,-1.062
940.00,4.841372,24.01536,0.000175,23.117475,0.0066,-1.063
942.00,4.842212,24.01476,0.000173,23.116543,0.0067,-1.063
944.00,4.842102,24.01436,0.000173,23.117527,0.0067,-1.063
946.00,4.841932,24.01556,0.000174,23.117035,0.0067,-1.062
948.00,4.841619,24.01509,0.000174,23.117353,0.0067,-1.063
950.00,4.842023,24.01591,0.000174,23.116608,0.0067,-1.064
952.00,4.841311,24.01558,0.000173,23.117048,0.0067,-1.064
954.00,4.841197,24.01523,0.000173,23.117145,0.0067,-1.063
956.00,4.841080,24.01546,0.000172,23.117110,0.0067,-1.063
958.00,4.840595,24.01522,0.000174,23.117072,0.0067,-1.063
960.00,4.840091,24.01521,0.000174,23.116192,0.0067,-1.063
962.00,4.841592,24.01599,0.000175,23.117670,0.0067,-1.062
964.00,4.841785,24.01554,0.000174,23.116220,0.0067,-1.063
966.00,4.841572,24.01541,0.000173,23.117098,0.0066,-1.063
968.00,4.840548,24.01590,0.000173,23.116733,0.0066,-1.063
970.00,4.840135,24.01564,0.000174,23.116465,0.0067,-1.063
972.00,4.840056,24.01562,0.000173,23.117399,0.0067,-1.064
974.00,4.838750,24.01538,0.000173,23.117290,0.0067,-1.063
976.00,4.837259,24.01464,0.000173,23.117195,0.0066,-1.063
978.00,4.838197,24.01562,0.000173,23.116450,0.0066,-1.064
980.00,4.838870,24.01591,0.000174,23.116753,0.0067,-1.063
982.00,4.839393,24.01589,0.000174,23.116088,0.0067,-1.063
984.00,4.839989,24.01609,0.000173,23.117080,0.0067,-1.063
986.00,4.839586,24.01504,0.000173,23.116450,0.0066,-1.063
988.00,4.839439,24.01419,0.000173,23.116866,0.0067,-1.064
990.00,4.839325,24.01455,0.000174,23.116495,0.0067,-1.063
992.00,4.838216,24.01491,0.000174,23.117104,0.0067,-1.063
994.00,4.837593,24.01546,0.000173,23.116545,0.0066,-1.063
996.00,4.838134,24.01497,0.000173,23.116991,0.0067,-1.063
998.00,4.838226,24.01531,0.000174,23.116593,0.0067,-1.063
1000.00,4.838474,24.01529,0.000174,23.116291,0.0066,-1.064
1002.00,4.838798,24.01571,0.000173,23.117037,0.0067,-1.063
1004.00,4.838459,24.01625,0.000175,23.117468,0.0067,-1.063
1006.00,4.838446,24.01504,0.000174,23.116950,0.0067,-1.063
1008.00,4.838221,24.01489,0.000173,23.116694,0.0066,-1.064
1010.00,4.838666,24.01506,0.000174,23.117455,0.0066,-1.063
1012.00,4.837370,24.01470,0.000173,23.117382,0.0067,-1.064
1014.00,4.836655,24.01469,0.000172,23.117104,0.0066,-1.064
1016.00,4.836574,24.01500,0.000173,23.116840,0.0066,-1.064
1018.00,4.836436,24.01448,0.000175,23.116606,0.0066,-1.062
1020.00,4.836697,24.01432,0.000174,23.116647,0.0067,-1.063
@6,5.0000,10.0
1022.00,4.836592,24.01398,0.000173,23.117277,0.0067,-1.064
1024.00,4.835057,24.01424,0.000174,23.116211,0.0067,-1.063
1026.00,4.831779,24.01394,0.000174,23.116818,0.0067,-1.062
1028.00,4.826559,24.01328,0.000175,23.116989,0.0066,-1.062
1030.00,4.821675,24.01382,0.000174,23.116649,0.0066,-1.063
1032.00,4.815903,24.01357,0.000173,23.116432,0.0066,-1.064
1034.00,4.815071,24.01415,0.000173,23.117006,0.0066,-1.064
1036.00,4.817226,24.01400,0.000173,23.117232,0.0066,-1.063
1038.00,4.820603,24.01335,0.000173,23.116792,0.0066,-1.065
1040.00,4.822332,24.01359,0.000172,23.116699,0.0067,-1.065
1042.00,4.823775,24.01441,0.000172,23.117208,0.0066,-1.064
1044.00,4.825203,24.01430,0.000172,23.116863,0.0066,-1.063
1046.00,4.825811,24.01419,0.000173,23.116619,0.0067,-1.064
1048.00,4.826412,24.01510,0.000174,23.117002,0.0067,-1.064
1050.00,4.826632,24.01509,0.000173,23.117238,0.0067,-1.064
1052.00,4.828162,24.01502,0.000175,23.116634,0.0067,-1.063
1054.00,4.829290,24.01442,0.000175,23.116675,0.0067,-1.063
1056.00,4.831220,24.01434,0.000174,23.116666,0.0067,-1.064
1058.00,4.833305,24.01507,0.000173,23.117579,0.0067,-1.063
1060.00,4.833769,24.01447,0.000173,23.116513,0.0067,-1.064
1062.00,4.834995,24.01421,0.000173,23.116335,0.0067,-1.064
1064.00,4.835533,24.01325,0.000174,23.116172,0.0067,-1.063
1066.00,4.837215,24.01360,0.000175,23.116356,0.0066,-1.063
1068.00,4.838809,24.01355,0.000173,23.116133,0.0066,-1.064
1070.00,4.838226,24.01340,0.000173,23.115763,0.0066,-1.063
1072.00,4.836354,24.01370,0.000173,23.116222,0.0066,-1.064
1074.00,4.835735,24.01393,0.000173,23.116194,0.0067,-1.064
1076.00,4.835471,24.01319,0.000174,23.116157,0.0067,-1.064
1078.00,4.836432,24.01339,0.000174,23.115650,0.0067,-1.063
1080.00,4.836974,24.01341,0.000174,23.117427,0.0067,-1.062
1082.00,4.838784,24.01323,0.000174,23.116376,0.0067,-1.063
1084.00,4.838473,24.01348,0.000175,23.116718,0.0067,-1.064
1086.00,4.837704,24.01448,0.000174,23.116434,0.0067,-1.063
1088.00,4.836656,24.01390,0.000173,23.116198,0.0066,-1.063
1090.00,4.836111,24.01396,0.000174,23.117475,0.0067,-1.063
1092.00,4.835103,24.01415,0.000173,23.116538,0.0067,-1.064
1094.00,4.834927,24.01399,0.000175,23.117019,0.0067,-1.063
1096.00,4.834990,24.01381,0.000174,23.117020,0.0067,-1.063
1098.00,4.835021,24.01376,0.000174,23.117117,0.0067,-1.063
1100.00,4.834222,24.01370,0.000174,23.116504,0.0067,-1.064
1102.00,4.833556,24.01303,0.000175,23.117676,0.0067,-1.063
1104.00,4.833985,24.01295,0.000175,23.117043,0.0067,-1.063
1106.00,4.834812,24.01272,0.000173,23.116877,0.0067,-1.063
1108.00,4.834871,24.01245,0.000173,23.116976,0.0067,-1.063
1110.00,4.834392,24.01254,0.000174,23.116458,0.0066,-1.063
1112.00,4.834648,24.01321,0.000174,23.116887,0.0067,-1.063
1114.00,4.834418,24.01290,0.000174,23.116812,0.0066,-1.064
1116.00,4.834824,24.01223,0.000174,23.117230,0.0066,-1.063
1118.00,4.834876,24.01394,0.000175,23.117182,0.0067,-1.063
1120.00,4.834801,24.01359,0.000175,23.116790,0.0067,-1.063
1122.00,4.835124,24.01330,0.000174,23.117223,0.0067,-1.064
1124.00,4.834767,24.01410,0.000174,23.116406,0.0067,-1.063
1126.00,4.834603,24.01377,0.000174,23.116161,0.0067,-1.063
1128.00,4.834775,24.01313,0.000174,23.115791,0.0067,-1.063
1130.00,4.834714,24.01266,0.000174,23.117304,0.0067,-1.063
1132.00,4.833938,24.01356,0.000175,23.116994,0.0067,-1.064
1134.00,4.832767,24.01339,0.000174,23.117199,0.0067,-1.063
1136.00,4.832081,24.01396,0.000174,23.116710,0.0067,-1.063
1138.00,4.831691,24.01387,0.000174,23.116430,0.0067,-1.064
1140.00,4.832090,24.01456,0.000173,23.116131,0.0067,-1.063
1142.00,4.833400,24.01480,0.000174,23.116530,0.0066,-1.062
1144.00,4.832941,24.01477,0.000173,23.116909,0.0066,-1.063
1146.00,4.832999,24.01418,0.000174,23.117442,0.0067,-1.063
1148.00,4.832668,24.01473,0.000174,23.116772,0.0067,-1.063
1150.00,4.832673,24.01481,0.000174,23.117000,0.0067,-1.063
1152.00,4.832539,24.01449,0.000175,23.116781,0.0067,-1.063
1154.00,4.832427,24.01415,0.000174,23.117358,0.0066,-1.064
1156.00,4.832456,24.01468,0.000173,23.116866,0.0067,-1.063
1158.00,4.833073,24.01473,0.000174,23.117006,0.0067,-1.063
1160.00,4.834108,24.01509,0.000175,23.117139,0.0067,-1.063
1162.00,4.833140,24.01529,0.000175,23.116656,0.0067,-1.063
1164.00,4.831499,24.01491,0.000175,23.116783,0.0067,-1.063
1166.00,4.831812,24.01487,0.000174,23.117095,0.0067,-1.063
1168.00,4.831006,24.01440,0.000175,23.116606,0.0066,-1.063
1170.00,4.831047,24.01381,0.000173,23.116020,0.0067,-1.063
1172.00,4.831465,24.01406,0.000174,23.117282,0.0067,-1.062
1174.00,4.831462,24.01391,0.000173,23.117124,0.0067,-1.063
1176.00,4.831220,24.01422,0.000174,23.117106,0.0067,-1.063
1178.00,4.832706,24.01460,0.000175,23.117087,0.0067,-1.063
1180.00,4.832946,24.01488,0.000174,23.116526,0.0066,-1.063
1182.00,4.832963,24.01466,0.000174,23.116851,0.0067,-1.063
1184.00,4.832184,24.01436,0.000174,23.116569,0.0067,-1.063
1186.00,4.831484,24.01419,0.000174,23.117059,0.0067,-1.064
1188.00,4.831620,24.01478,0.000175,23.117659,0.0067,-1.063
1190.00,4.831256,24.01451,0.000173,23.116935,0.0067,-1.063
1192.00,4.830643,24.01427,0.000174,23.117551,0.0067,-1.063
1194.00,4.829742,24.01405,0.000174,23.116543,0.0066,-1.063
1196.00,4.829759,24.01357,0.000175,23.116894,0.0067,-1.063
1198.00,4.829946,24.01269,0.000175,23.117115,0.0067,-1.063
1200.00,4.830346,24.01280,0.000175,23.116902,0.0067,-1.063
@7,5.0000,10.0
1202.00,4.830779,24.01281,0.000174,23.117212,0.0067,-1.063
1204.00,4.830184,24.01250,0.000175,23.117009,0.0067,-1.063
1206.00,4.827305,24.01161,0.000174,23.117379,0.0067,-1.062
1208.00,4.820825,24.01235,0.000176,23.116395,0.0067,-1.062
1210.00,4.816332,24.01272,0.000175,23.117048,0.0067,-1.062
1212.00,4.812419,24.01255,0.000175,23.117472,0.0067,-1.063
1214.00,4.809289,24.01225,0.000174,23.117201,0.0067,-1.064
1216.00,4.809875,24.01266,0.000175,23.116759,0.0066,-1.064
1218.00,4.813160,24.01321,0.000173,23.116861,0.0067,-1.064
1220.00,4.815996,24.01358,0.000172,23.116892,0.0067,-1.064
1222.00,4.818387,24.01396,0.000171,23.116744,0.0067,-1.063
1224.00,4.819825,24.01320,0.000173,23.116833,0.0067,-1.063
1226.00,4.821197,24.01340,0.000173,23.116595,0.0067,-1.064
1228.00,4.821831,24.01383,0.000173,23.116307,0.0067,-1.063
1230.00,4.821786,24.01430,0.000175,23.116220,0.0067,-1.063
1232.00,4.822415,24.01361,0.000175,23.116681,0.0067,-1.064
1234.00,4.823205,24.01341,0.000173,23.117306,0.0067,-1.063
1236.00,4.824142,24.01294,0.000174,23.117104,0.0067,-1.063
1238.00,4.825999,24.01354,0.000174,23.117059,0.0067,-1.063
1240.00,4.826776,24.01392,0.000175,23.116740,0.0067,-1.063
1242.00,4.827709,24.01354,0.000174,23.116850,0.0067,-1.063
1244.00,4.828840,24.01357,0.000175,23.117022,0.0067,-1.063
1246.00,4.829775,24.01326,0.000175,23.116939,0.0067,-1.063
1248.00,4.830662,24.01295,0.000174,23.116714,0.0067,-1.063
1250.00,4.831603,24.01334,0.000175,23.116675,0.0067,-1.063
1252.00,4.831443,24.01280,0.000173,23.116463,0.0067,-1.064
1254.00,4.830985,24.01311,0.000173,23.116356,0.0067,-1.063
1256.00,4.829917,24.01397,0.000174,23.116422,0.0067,-1.063
1258.00,4.829463,24.01296,0.000174,23.116954,0.0067,-1.063
1260.00,4.829321,24.01252,0.000174,23.117052,0.0067,-1.063
1262.00,4.829303,24.01328,0.000175,23.116467,0.0067,-1.063
1264.00,4.828994,24.01268,0.000174,23.116543,0.0067,-1.063
1266.00,4.829573,24.01217,0.000174,23.116590,0.0067,-1.063
1268.00,4.829746,24.01231,0.000175,23.116978,0.0067,-1.063
1270.00,4.828785,24.01281,0.000174,23.116681,0.0067,-1.063
1272.00,4.829191,24.01227,0.000174,23.116716,0.0067,-1.063
1274.00,4.829544,24.01254,0.000173,23.116881,0.0067,-1.063
1276.00,4.830019,24.01191,0.000174,23.116818,0.0067,-1.063
1278.00,4.830077,24.01192,0.000175,23.117641,0.0067,-1.063
1280.00,4.830124,24.01210,0.000175,23.117711,0.0067,-1.062
1282.00,4.829424,24.01189,0.000174,23.117293,0.0067,-1.062
1284.00,4.828946,24.01292,0.000174,23.117154,0.0067,-1.063
1286.00,4.827378,24.01252,0.000175,23.117280,0.0067,-1.062
1288.00,4.827829,24.01207,0.000175,23.116850,0.0067,-1.063
1290.00,4.827565,24.01243,0.000173,23.117388,0.0066,-1.063
1292.00,4.827434,24.01279,0.000175,23.117165,0.0067,-1.063
1294.00,4.827575,24.01266,0.000175,23.117310,0.0067,-1.062
1296.00,4.827758,24.01192,0.000174,23.117232,0.0067,-1.063
1298.00,4.828260,24.01162,0.000176,23.117425,0.0067,-1.062
1300.00,4.828245,24.01229,0.000176,23.117032,0.0067,-1.062
1302.00,4.828205,24.01213,0.000176,23.117117,0.0067,-1.062
1304.00,4.827858,24.01232,0.000175,23.117221,0.0067,-1.063
1306.00,4.827643,24.01183,0.000175,23.116708,0.0067,-1.063
1308.00,4.826684,24.01152,0.000174,23.116580,0.0067,-1.063
1310.00,4.827141,24.01165,0.000175,23.116640,0.0067,-1.063
1312.00,4.828705,24.01156,0.000175,23.116874,0.0067,-1.063
1314.00,4.827761,24.01170,0.000174,23.117826,0.0067,-1.061
1316.00,4.827496,24.01202,0.000175,23.117100,0.0067,-1.062
1318.00,4.827627,24.01199,0.000175,23.116460,0.0067,-1.062
1320.00,4.828271,24.01097,0.000174,23.116649,0.0067,-1.062
1322.00,4.828191,24.01093,0.000175,23.116764,0.0067,-1.062
1324.00,4.827221,24.01055,0.000174,23.117496,0.0067,-1.063
1326.00,4.826326,24.01090,0.000174,23.117531,0.0067,-1.063
1328.00,4.827062,24.01137,0.000174,23.117080,0.0067,-1.062
1330.00,4.827408,24.01042,0.000173,23.116794,0.0067,-1.062
1332.00,4.826763,24.01098,0.000174,23.116760,0.0067,-1.062
1334.00,4.826523,24.01191,0.000176,23.116487,0.0067,-1.062
1336.00,4.825704,24.01150,0.000175,23.116881,0.0066,-1.061
1338.00,4.826224,24.01126,0.000176,23.116694,0.0067,-1.061
1340.00,4.825932,24.01154,0.000174,23.116356,0.0067,-1.062
1342.00,4.825663,24.01186,0.000175,23.117917,0.0067,-1.062
1344.00,4.826100,24.01130,0.000174,23.117030,0.0067,-1.063
1346.00,4.826132,24.01119,0.000175,23.116428,0.0067,-1.062
1348.00,4.825954,24.01130,0.000174,23.117147,0.0067,-1.062
1350.00,4.826372,24.01095,0.000175,23.117000,0.0067,-1.063
1352.00,4.826460,24.01092,0.000175,23.117100,0.0067,-1.062
1354.00,4.824967,24.01154,0.000176,23.117223,0.0067,-1.062
1356.00,4.825086,24.01125,0.000174,23.117572,0.0067,-1.062
1358.00,4.824870,24.01091,0.000176,23.117230,0.0067,-1.061
1360.00,4.824226,24.01164,0.000175,23.117598,0.0067,-1.062
1362.00,4.825081,24.01213,0.000175,23.117438,0.0067,-1.062
1364.00,4.825705,24.01163,0.000177,23.116133,0.0067,-1.062
1366.00,4.825058,24.01272,0.000175,23.116833,0.0067,-1.062
1368.00,4.823796,24.01208,0.000174,23.117063,0.0068,-1.062
1370.00,4.823405,24.01276,0.000175,23.116196,0.0067,-1.063
1372.00,4.823713,24.01241,0.000176,23.116963,0.0067,-1.062
1374.00,4.823628,24.01299,0.000176,23.117288,0.0067,-1.061
1376.00,4.824017,24.01307,0.000175,23.117314,0.0067,-1.062
1378.00,4.824118,24.01280,0.000175,23.117104,0.0067,-1.062
1380.00,4.823146,24.01248,0.000176,23.116762,0.0067,-1.061
@8,5.0000,10.0
1382.00,4.822071,24.01198,0.000176,23.116968,0.0067,-1.063
1384.00,4.822138,24.01202,0.000174,23.116655,0.0067,-1.062
1386.00,4.819221,24.01213,0.000175,23.116734,0.0067,-1.061
1388.00,4.813325,24.01198,0.000176,23.116454,0.0067,-1.060
1390.00,4.809101,24.01170,0.000175,23.117425,0.0067,-1.061
1392.00,4.806322,24.01173,0.000175,23.117353,0.0067,-1.062
1394.00,4.804588,24.01162,0.000175,23.117460,0.0067,-1.063
1396.00,4.805023,24.01142,0.000173,23.117904,0.0067,-1.064
1398.00,4.807798,24.01226,0.000174,23.116996,0.0067,-1.063
1400.00,4.810620,24.01289,0.000175,23.116959,0.0067,-1.063
1402.00,4.812660,24.01210,0.000175,23.117457,0.0067,-1.062
1404.00,4.813689,24.01250,0.000174,23.117453,0.0067,-1.062
1406.00,4.814855,24.01248,0.000176,23.117821,0.0067,-1.063
1408.00,4.815690,24.01254,0.000175,23.117175,0.0067,-1.062
1410.00,4.816686,24.01300,0.000175,23.116920,0.0067,-1.061
1412.00,4.818340,24.01205,0.000175,23.117310,0.0067,-1.062
1414.00,4.819058,24.01213,0.000175,23.117136,0.0067,-1.062
1416.00,4.820861,24.01184,0.000175,23.117136,0.0067,-1.061
1418.00,4.822631,24.01207,0.000176,23.117171,0.0067,-1.061
1420.00,4.823157,24.01184,0.000176,23.116844,0.0067,-1.062
1422.00,4.822840,24.01139,0.000176,23.116818,0.0067,-1.062
1424.00,4.823678,24.01092,0.000175,23.116846,0.0067,-1.062
1426.00,4.824778,24.01127,0.000175,23.116900,0.0067,-1.062
1428.00,4.825544,24.01154,0.000176,23.117418,0.0067,-1.062
1430.00,4.825198,24.01170,0.000175,23.117297,0.0067,-1.062
1432.00,4.825271,24.01218,0.000176,23.117102,0.0067,-1.061
1434.00,4.826365,24.01268,0.000176,23.117232,0.0067,-1.061
1436.00,4.826893,24.01174,0.000176,23.117262,0.0067,-1.062
1438.00,4.826477,24.01163,0.000176,23.116614,0.0067,-1.062
1440.00,4.826874,24.01141,0.000176,23.116948,0.0067,-1.061
1442.00,4.827511,24.01140,0.000175,23.117977,0.0067,-1.062
1444.00,4.826743,24.01088,0.000176,23.117132,0.0067,-1.062
1446.00,4.825839,24.01092,0.000176,23.117563,0.0067,-1.062
1448.00,4.826064,24.01110,0.000176,23.117715,0.0067,-1.062
1450.00,4.826507,24.01126,0.000175,23.117709,0.0067,-1.062
1452.00,4.826188,24.01193,0.000174,23.117685,0.0067,-1.062
1454.00,4.825468,24.01191,0.000176,23.117312,0.0067,-1.061
1456.00,4.824922,24.01174,0.000177,23.117045,0.0067,-1.061
1458.00,4.824903,24.01135,0.000176,23.117473,0.0067,-1.061
1460.00,4.824480,24.01141,0.000177,23.116981,0.0067,-1.062
1462.00,4.825720,24.01180,0.000176,23.117782,0.0067,-1.062
1464.00,4.826000,24.01161,0.000176,23.117616,0.0068,-1.062
1466.00,4.824647,24.01186,0.000176,23.117291,0.0067,-1.062
1468.00,4.824588,24.01078,0.000175,23.117663,0.0067,-1.062
1470.00,4.824925,24.01142,0.000175,23.117574,0.0067,-1.062
1472.00,4.824427,24.01120,0.000175,23.117362,0.0067,-1.061
1474.00,4.825150,24.01127,0.000177,23.117221,0.0067,-1.061
1476.00,4.825454,24.01202,0.000176,23.117262,0.0067,-1.061
1478.00,4.825282,24.01231,0.000175,23.117405,0.0067,-1.062
1480.00,4.824434,24.01211,0.000174,23.117511,0.0067,-1.062
1482.00,4.822966,24.01228,0.000176,23.117732,0.0067,-1.062
1484.00,4.822020,24.01218,0.000176,23.117134,0.0067,-1.062
1486.00,4.822485,24.01271,0.000175,23.116831,0.0067,-1.061
1488.00,4.822103,24.01272,0.000174,23.117171,0.0067,-1.062
1490.00,4.822224,24.01176,0.000174,23.117006,0.0067,-1.062
1492.00,4.823357,24.01157,0.000176,23.117382,0.0067,-1.061
1494.00,4.823499,24.01126,0.000176,23.117388,0.0067,-1.061
1496.00,4.823808,24.01088,0.000177,23.116669,0.0067,-1.062
1498.00,4.823847,24.01009,0.000176,23.116638,0.0067,-1.062
1500.00,4.823962,24.01047,0.000175,23.116838,0.0067,-1.062
1502.00,4.824323,24.01061,0.000175,23.117509,0.0068,-1.061
1504.00,4.824948,24.00990,0.000176,23.116903,0.0067,-1.061
1506.00,4.824460,24.01086,0.000176,23.116413,0.0067,-1.062
1508.00,4.823406,24.01069,0.000175,23.117336,0.0068,-1.061
1510.00,4.823442,24.01125,0.000175,23.116907,0.0067,-1.061
1512.00,4.823044,24.01115,0.000175,23.117033,0.0067,-1.062
1514.00,4.823151,24.01090,0.000174,23.117628,0.0067,-1.061
1516.00,4.822008,24.01104,0.000176,23.117585,0.0067,-1.061
1518.00,4.821872,24.01000,0.000176,23.117691,0.0067,-1.062
1520.00,4.821533,24.01038,0.000177,23.116887,0.0067,-1.061
1522.00,4.821848,24.01014,0.000175,23.117251,0.0067,-1.062
1524.00,4.821968,24.01016,0.000176,23.117128,0.0067,-1.061
1526.00,4.823405,24.00936,0.000175,23.117141,0.0067,-1.062
1528.00,4.824213,24.00991,0.000175,23.116721,0.0067,-1.062
1530.00,4.824240,24.01039,0.000174,23.117240,0.0067,-1.061
1532.00,4.823803,24.01023,0.000175,23.117295,0.0067,-1.061
1534.00,4.823101,24.01009,0.000176,23.117150,0.0067,-1.061
1536.00,4.822304,24.01046,0.000175,23.117479,0.0067,-1.062
1538.00,4.820898,24.01091,0.000176,23.117466,0.0067,-1.062
1540.00,4.820471,24.01141,0.000176,23.117197,0.0067,-1.061
1542.00,4.821430,24.01109,0.000175,23.117098,0.0067,-1.061
1544.00,4.821341,24.01163,0.000176,23.117299,0.0067,-1.061
1546.00,4.821361,24.01155,0.000176,23.117206,0.0067,-1.062
1548.00,4.820801,24.01230,0.000175,23.117876,0.0067,-1.062
1550.00,4.821370,24.01161,0.000175,23.117893,0.0067,-1.061
1552.00,4.821269,24.01122,0.000176,23.117260,0.0067,-1.062
1554.00,4.820724,24.01199,0.000174,23.117284,0.0067,-1.061
1556.00,4.821127,24.01193,0.000174,23.117317,0.0067,-1.062
1558.00,4.821189,24.01262,0.000175,23.116916,0.0067,-1.061
1560.00,4.820898,24.01255,0.000175,23.118049,0.0067,-1.061
@9,5.0000,10.0
1562.00,4.821731,24.01276,0.000175,23.117163,0.0067,-1.061
1564.00,4.820110,24.01337,0.000176,23.118181,0.0067,-1.062
1566.00,4.814713,24.01363,0.000175,23.117054,0.0067,-1.061
1568.00,4.809137,24.01388,0.000176,23.116705,0.0067,-1.061
1570.00,4.804014,24.01334,0.000177,23.117615,0.0068,-1.061
1572.00,4.800307,24.01250,0.000176,23.116968,0.0067,-1.061
1574.00,4.798397,24.01268,0.000176,23.117152,0.0068,-1.062
1576.00,4.800626,24.01240,0.000174,23.117117,0.0067,-1.064
1578.00,4.804499,24.01251,0.000173,23.117485,0.0067,-1.063
1580.00,4.806986,24.01255,0.000174,23.116525,0.0067,-1.062
1582.00,4.809010,24.01199,0.000175,23.116710,0.0067,-1.062
1584.00,4.809389,24.01167,0.000176,23.117208,0.0067,-1.062
1586.00,4.809149,24.01227,0.000176,23.117241,0.0067,-1.062
1588.00,4.810044,24.01181,0.000175,23.117108,0.0067,-1.062
1590.00,4.810851,24.01119,0.000177,23.117397,0.0067,-1.062
1592.00,4.811675,24.01152,0.000176,23.117176,0.0067,-1.062
1594.00,4.813493,24.01165,0.000176,23.117293,0.0067,-1.062
1596.00,4.815517,24.01123,0.000175,23.117304,0.0067,-1.062
1598.00,4.816951,24.01149,0.000175,23.117544,0.0067,-1.062
1600.00,4.817795,24.01139,0.000175,23.117756,0.0068,-1.061
1602.00,4.818954,24.01176,0.000175,23.116916,0.0067,-1.062
1604.00,4.820468,24.01194,0.000175,23.117574,0.0067,-1.062
1606.00,4.821243,24.01155,0.000175,23.117291,0.0068,-1.062
1608.00,4.821306,24.01158,0.000176,23.117330,0.0068,-1.061
1610.00,4.821747,24.01104,0.000177,23.117979,0.0067,-1.062
1612.00,4.821498,24.01152,0.000175,23.116729,0.0067,-1.062
1614.00,4.822007,24.01118,0.000175,23.117098,0.0067,-1.061
1616.00,4.823014,24.01122,0.000177,23.117533,0.0067,-1.061
1618.00,4.823688,24.01131,0.000175,23.117392,0.0067,-1.062
1620.00,4.823313,24.01095,0.000175,23.117241,0.0067,-1.062
1622.00,4.821472,24.01108,0.000175,23.117035,0.0067,-1.062
1624.00,4.821457,24.01131,0.000174,23.116649,0.0067,-1.062
1626.00,4.821542,24.01211,0.000175,23.117286,0.0067,-1.061
1628.00,4.821070,24.01164,0.000176,23.117117,0.0067,-1.062
1630.00,4.820855,24.01203,0.000176,23.116604,0.0067,-1.062
1632.00,4.820061,24.01217,0.000176,23.117897,0.0067,-1.062
1634.00,4.820600,24.01204,0.000175,23.117713,0.0067,-1.062
1636.00,4.821257,24.01264,0.000175,23.116911,0.0067,-1.062
1638.00,4.821744,24.01265,0.000175,23.117342,0.0067,-1.063
1640.00,4.821185,24.01253,0.000176,23.117925,0.0067,-1.061
1642.00,4.821339,24.01142,0.000176,23.117364,0.0067,-1.061
1644.00,4.820644,24.01136,0.000175,23.117345,0.0068,-1.062
1646.00,4.819954,24.01183,0.000175,23.117433,0.0067,-1.063
1648.00,4.819085,24.01107,0.000175,23.117214,0.0067,-1.062
1650.00,4.818702,24.01123,0.000176,23.117137,0.0068,-1.061
1652.00,4.818187,24.01022,0.000176,23.117364,0.0067,-1.062
1654.00,4.819340,24.01053,0.000174,23.116931,0.0067,-1.062
1656.00,4.820039,24.01014,0.000175,23.117566,0.0067,-1.061
1658.00,4.820163,24.00993,0.000176,23.117399,0.0067,-1.062
1660.00,4.819017,24.00981,0.000175,23.117529,0.0067,-1.061
1662.00,4.818451,24.00999,0.000176,23.117037,0.0068,-1.062
1664.00,4.819167,24.01006,0.000175,23.117368,0.0067,-1.062
1666.00,4.819784,24.01027,0.000175,23.117847,0.0067,-1.063
1668.00,4.818301,24.01108,0.000175,23.117681,0.0067,-1.062
1670.00,4.818215,24.01053,0.000177,23.117362,0.0067,-1.062
1672.00,4.818624,24.00995,0.000176,23.116889,0.0067,-1.061
1674.00,4.819085,24.01023,0.000176,23.117717,0.0067,-1.062
1676.00,4.819437,24.00975,0.000174,23.117225,0.0067,-1.062
1678.00,4.819967,24.00982,0.000176,23.117277,0.0067,-1.062
1680.00,4.820494,24.00973,0.000176,23.118272,0.0067,-1.062
1682.00,4.819859,24.00958,0.000176,23.117032,0.0068,-1.063
1684.00,4.819475,24.00999,0.000175,23.117774,0.0068,-1.063
1686.00,4.818806,24.00960,0.000175,23.117457,0.0067,-1.062
1688.00,4.818320,24.00949,0.000176,23.117186,0.0068,-1.062
1690.00,4.817386,24.00982,0.000176,23.117258,0.0068,-1.062
1692.00,4.817359,24.01006,0.000176,23.117319,0.0067,-1.062
1694.00,4.817908,24.01025,0.000176,23.117811,0.0067,-1.062
1696.00,4.818732,24.01080,0.000176,23.117668,0.0067,-1.061
1698.00,4.818901,24.01134,0.000175,23.116731,0.0067,-1.062
1700.00,4.818546,24.01037,0.000176,23.117420,0.0067,-1.063
1702.00,4.818696,24.01063,0.000175,23.118560,0.0068,-1.062
1704.00,4.818010,24.01109,0.000176,23.117925,0.0067,-1.062
1706.00,4.817987,24.01108,0.000177,23.116580,0.0068,-1.062
1708.00,4.817109,24.01042,0.000177,23.116900,0.0068,-1.062
1710.00,4.816839,24.01192,0.000177,23.118077,0.0068,-1.062
1712.00,4.817714,24.01192,0.000176,23.117084,0.0067,-1.062
1714.00,4.818072,24.01170,0.000176,23.117538,0.0067,-1.061
1716.00,4.818220,24.01141,0.000177,23.117862,0.0067,-1.063
1718.00,4.817809,24.01063,0.000176,23.116928,0.0067,-1.062
1720.00,4.817542,24.01072,0.000175,23.117214,0.0067,-1.062
1722.00,4.817871,24.01074,0.000176,23.117093,0.0067,-1.062
1724.00,4.817198,24.01054,0.000176,23.117188,0.0068,-1.062
1726.00,4.817886,24.01035,0.000177,23.117505,0.0067,-1.063
1728.00,4.817647,24.01147,0.000175,23.117598,0.0067,-1.062
1730.00,4.816424,24.01171,0.000175,23.117468,0.0068,-1.063
1732.00,4.816459,24.01168,0.000177,23.117462,0.0067,-1.062
1734.00,4.816574,24.01205,0.000176,23.117511,0.0068,-1.062
1736.00,4.816950,24.01253,0.000176,23.118159,0.0068,-1.063
1738.00,4.817621,24.01264,0.000175,23.116902,0.0067,-1.063
1740.00,4.817204,24.01275,0.000177,23.117343,0.0068,-1.062
@10,5.0000,10.0
1742.00,4.815831,24.01256,0.000176,23.117566,0.0067,-1.062
1744.00,4.814749,24.01259,0.000176,23.117581,0.0067,-1.062
1746.00,4.812339,24.01290,0.000178,23.117072,0.0068,-1.061
1748.00,4.806193,24.01283,0.000176,23.117507,0.0067,-1.062
1750.00,4.801802,24.01265,0.000176,23.117652,0.0067,-1.062
1752.00,4.799592,24.01329,0.000176,23.117212,0.0067,-1.062
1754.00,4.797280,24.01319,0.000176,23.117319,0.0067,-1.062
1756.00,4.797941,24.01366,0.000175,23.117518,0.0068,-1.064
1758.00,4.800862,24.01378,0.000173,23.117347,0.0068,-1.065
1760.00,4.803498,24.01285,0.000174,23.117349,0.0068,-1.064
1762.00,4.803569,24.01349,0.000175,23.117694,0.0067,-1.063
1764.00,4.804583,24.01333,0.000176,23.117329,0.0067,-1.062
1766.00,4.805359,24.01327,0.000175,23.117501,0.0067,-1.063
1768.00,4.805966,24.01393,0.000177,23.118404,0.0067,-1.062
1770.00,4.807466,24.01286,0.000178,23.118075,0.0067,-1.062
1772.00,4.809564,24.01305,0.000177,23.117882,0.0068,-1.063
1774.00,4.810271,24.01326,0.000178,23.117290,0.0068,-1.062
1776.00,4.810688,24.01296,0.000177,23.116933,0.0068,-1.062
1778.00,4.811758,24.01263,0.000175,23.117830,0.0067,-1.063
1780.00,4.813264,24.01326,0.000174,23.118036,0.0067,-1.063
1782.00,4.814939,24.01317,0.000175,23.117136,0.0067,-1.063
1784.00,4.815476,24.01310,0.000175,23.117394,0.0067,-1.063
1786.00,4.816034,24.01286,0.000177,23.117295,0.0067,-1.062
1788.00,4.815865,24.01392,0.000177,23.117399,0.0068,-1.062
1790.00,4.815345,24.01358,0.000175,23.117121,0.0068,-1.063
1792.00,4.816457,24.01306,0.000175,23.117446,0.0067,-1.063
1794.00,4.817189,24.01266,0.000176,23.116738,0.0067,-1.062
1796.00,4.817636,24.01269,0.000175,23.116801,0.0067,-1.063
1798.00,4.817638,24.01330,0.000176,23.117460,0.0067,-1.063
1800.00,4.818072,24.01391,0.000174,23.117910,0.0067,-1.063
1802.00,4.818009,24.01402,0.000175,23.116603,0.0068,-1.063
1804.00,4.817321,24.01395,0.000176,23.117403,0.0067,-1.063
1806.00,4.816782,24.01473,0.000176,23.118205,0.0068,-1.062
1808.00,4.817601,24.01435,0.000177,23.117076,0.0068,-1.062
1810.00,4.817933,24.01443,0.000176,23.116985,0.0067,-1.064
1812.00,4.818053,24.01456,0.000175,23.117388,0.0067,-1.063
1814.00,4.817197,24.01498,0.000175,23.117553,0.0067,-1.063
1816.00,4.816701,24.01518,0.000176,23.117397,0.0067,-1.062
1818.00,4.816845,24.01516,0.000177,23.117145,0.0067,-1.062
1820.00,4.817125,24.01520,0.000176,23.116645,0.0067,-1.063
1822.00,4.817126,24.01496,0.000175,23.117440,0.0067,-1.063
1824.00,4.817396,24.01423,0.000174,23.116168,0.0067,-1.063
1826.00,4.816267,24.01462,0.000175,23.117184,0.0067,-1.063
1828.00,4.816213,24.01478,0.000176,23.117579,0.0067,-1.062
1830.00,4.816440,24.01430,0.000175,23.117169,0.0067,-1.063
1832.00,4.816349,24.01423,0.000175,23.117609,0.0067,-1.063
1834.00,4.816773,24.01440,0.000175,23.117648,0.0067,-1.064
1836.00,4.817007,24.01430,0.000174,23.117527,0.0067,-1.064
1838.00,4.816431,24.01441,0.000174,23.117043,0.0067,-1.063
1840.00,4.816263,24.01525,0.000175,23.117492,0.0067,-1.063
1842.00,4.816333,24.01483,0.000175,23.117488,0.0067,-1.063
1844.00,4.816549,24.01414,0.000175,23.117605,0.0067,-1.062
1846.00,4.815079,24.01459,0.000174,23.117163,0.0067,-1.063
1848.00,4.815310,24.01477,0.000173,23.116872,0.0067,-1.064
1850.00,4.815504,24.01407,0.000173,23.117189,0.0067,-1.063
1852.00,4.814649,24.01395,0.000174,23.117208,0.0067,-1.064
1854.00,4.815926,24.01491,0.000173,23.116721,0.0067,-1.063
1856.00,4.817644,24.01553,0.000174,23.117295,0.0067,-1.063
1858.00,4.817828,24.01490,0.000174,23.117280,0.0067,-1.063
1860.00,4.816157,24.01541,0.000175,23.117345,0.0067,-1.063
1862.00,4.815525,24.01573,0.000174,23.116876,0.0067,-1.063
1864.00,4.814367,24.01627,0.000174,23.116666,0.0067,-1.063
1866.00,4.813963,24.01609,0.000174,23.116365,0.0067,-1.063
1868.00,4.813886,24.01677,0.000172,23.116099,0.0067,-1.064
1870.00,4.813847,24.01655,0.000174,23.117137,0.0067,-1.064
1872.00,4.814124,24.01722,0.000174,23.116929,0.0067,-1.063
1874.00,4.814924,24.01676,0.000175,23.117303,0.0067,-1.064
1876.00,4.815434,24.01702,0.000174,23.117429,0.0067,-1.063
1878.00,4.814417,24.01629,0.000175,23.116725,0.0067,-1.063
1880.00,4.814846,24.01697,0.000174,23.117119,0.0067,-1.064
1882.00,4.815286,24.01710,0.000173,23.117438,0.0066,-1.064
1884.00,4.815848,24.01638,0.000173,23.116879,0.0067,-1.064
1886.00,4.816073,24.01752,0.000173,23.116961,0.0067,-1.064
1888.00,4.815641,24.01680,0.000173,23.117056,0.0066,-1.064
1890.00,4.814875,24.01701,0.000173,23.116473,0.0067,-1.064
1892.00,4.814379,24.01641,0.000174,23.116083,0.0067,-1.064
1894.00,4.814083,24.01581,0.000174,23.116738,0.0067,-1.063
1896.00,4.813888,24.01611,0.000174,23.117499,0.0067,-1.064
1898.00,4.813862,24.01668,0.000173,23.116629,0.0067,-1.064
1900.00,4.814517,24.01685,0.000173,23.116599,0.0067,-1.064
1902.00,4.814088,24.01679,0.000174,23.116773,0.0067,-1.064
1904.00,4.814522,24.01690,0.000174,23.117098,0.0066,-1.063
1906.00,4.813925,24.01740,0.000173,23.116552,0.0066,-1.064
1908.00,4.813573,24.01747,0.000173,23.116419,0.0067,-1.064
1910.00,4.813800,24.01720,0.000174,23.115864,0.0067,-1.063
1912.00,4.814805,24.01724,0.000173,23.116603,0.0067,-1.063
1914.00,4.815074,24.01702,0.000173,23.117080,0.0067,-1.065
1916.00,4.814214,24.01698,0.000173,23.115973,0.0066,-1.065
1918.00,4.814027,24.01712,0.000173,23.116714,0.0066,-1.064
1920.00,4.813652,24.01706,0.000174,23.116378,0.0067,-1.063
@11,5.0000,10.0
1922.00,4.813022,24.01793,0.000172,23.116434,0.0066,-1.064
1924.00,4.812729,24.01839,0.000174,23.116924,0.0066,-1.064
1926.00,4.809875,24.01782,0.000174,23.116682,0.0066,-1.063
1928.00,4.805147,24.01751,0.000174,23.117189,0.0066,-1.063
1930.00,4.799629,24.01729,0.000174,23.116937,0.0066,-1.063
1932.00,4.795061,24.01724,0.000174,23.116409,0.0067,-1.064
1934.00,4.793430,24.01743,0.000172,23.116994,0.0066,-1.065
1936.00,4.793204,24.01686,0.000173,23.116357,0.0066,-1.066
1938.00,4.795540,24.01603,0.000172,23.116138,0.0066,-1.066
1940.00,4.798050,24.01604,0.000172,23.115999,0.0067,-1.066
1942.00,4.800775,24.01689,0.000172,23.116920,0.0066,-1.065
1944.00,4.802637,24.01731,0.000173,23.116547,0.0066,-1.065
1946.00,4.803300,24.01751,0.000172,23.117412,0.0067,-1.065
1948.00,4.804351,24.01726,0.000172,23.117186,0.0066,-1.064
1950.00,4.806015,24.01730,0.000174,23.117784,0.0066,-1.065
1952.00,4.807558,24.01729,0.000174,23.117193,0.0066,-1.064
1954.00,4.809402,24.01697,0.000174,23.117028,0.0067,-1.065
1956.00,4.810417,24.01682,0.000174,23.117293,0.0066,-1.065
1958.00,4.811220,24.01601,0.000173,23.116770,0.0066,-1.065
1960.00,4.811992,24.01635,0.000173,23.117691,0.0066,-1.064
1962.00,4.812183,24.01645,0.000173,23.117035,0.0066,-1.064
1964.00,4.812615,24.01684,0.000175,23.116177,0.0066,-1.064
1966.00,4.813335,24.01624,0.000174,23.115698,0.0067,-1.065
1968.00,4.813871,24.01585,0.000174,23.116122,0.0067,-1.064
1970.00,4.814626,24.01574,0.000175,23.116671,0.0066,-1.065
1972.00,4.814304,24.01626,0.000173,23.117512,0.0067,-1.065
1974.00,4.813616,24.01715,0.000173,23.116207,0.0067,-1.065
1976.00,4.814434,24.01738,0.000174,23.117306,0.0066,-1.065
1978.00,4.814708,24.01704,0.000174,23.117343,0.0067,-1.064
1980.00,4.815426,24.01679,0.000174,23.117156,0.0066,-1.064
1982.00,4.815263,24.01669,0.000174,23.116881,0.0066,-1.065
1984.00,4.814695,24.01718,0.000174,23.116551,0.0066,-1.065
1986.00,4.815624,24.01688,0.000174,23.116781,0.0066,-1.064
1988.00,4.816297,24.01615,0.000173,23.115819,0.0067,-1.064
1990.00,4.816161,24.01584,0.000174,23.116610,0.0066,-1.064
1992.00,4.815723,24.01560,0.000173,23.116565,0.0067,-1.065
1994.00,4.815379,24.01611,0.000174,23.117167,0.0067,-1.064
1996.00,4.815081,24.01606,0.000174,23.116597,0.0066,-1.065
1998.00,4.813923,24.01599,0.000174,23.115403,0.0067,-1.065
2000.00,4.812852,24.01615,0.000174,23.116612,0.0067,-1.065
2002.00,4.813746,24.01631,0.000174,23.116562,0.0066,-1.064
2004.00,4.814688,24.01624,0.000174,23.116361,0.0067,-1.065
2006.00,4.814553,24.01676,0.000174,23.116307,0.0067,-1.065
2008.00,4.814064,24.01658,0.000173,23.116298,0.0066,-1.065
2010.00,4.813523,24.01658,0.000173,23.116655,0.0066,-1.065
2012.00,4.812103,24.01590,0.000174,23.116892,0.0067,-1.064
2014.00,4.813007,24.01614,0.000174,23.116309,0.0067,-1.064
2016.00,4.813119,24.01475,0.000175,23.116125,0.0066,-1.065
2018.00,4.813225,24.01523,0.000174,23.116629,0.0066,-1.064
2020.00,4.813415,24.01541,0.000174,23.116963,0.0066,-1.065
2022.00,4.814742,24.01504,0.000174,23.116259,0.0066,-1.064
2024.00,4.814222,24.01489,0.000173,23.116491,0.0067,-1.064
2026.00,4.813160,24.01494,0.000174,23.116824,0.0066,-1.064
2028.00,4.813489,24.01618,0.000174,23.116181,0.0066,-1.064
2030.00,4.812191,24.01567,0.000173,23.116681,0.0066,-1.065
2032.00,4.811458,24.01544,0.000173,23.116320,0.0066,-1.064
2034.00,4.811436,24.01601,0.000174,23.116996,0.0066,-1.065
2036.00,4.811375,24.01646,0.000173,23.116378,0.0066,-1.064
2038.00,4.810901,24.01631,0.000173,23.116838,0.0066,-1.064
2040.00,4.810254,24.01566,0.000173,23.117121,0.0066,-1.065
2042.00,4.811297,24.01525,0.000173,23.117293,0.0066,-1.064
2044.00,4.812396,24.01615,0.000172,23.117113,0.0067,-1.064
2046.00,4.812266,24.01577,0.000173,23.116866,0.0067,-1.064
2048.00,4.811906,24.01494,0.000173,23.116287,0.0066,-1.065
2050.00,4.811631,24.01592,0.000173,23.116526,0.0066,-1.065
2052.00,4.812493,24.01571,0.000174,23.117351,0.0067,-1.064
2054.00,4.812325,24.01536,0.000174,23.116721,0.0066,-1.064
2056.00,4.811989,24.01531,0.000174,23.117514,0.0066,-1.064
2058.00,4.811478,24.01583,0.000173,23.117585,0.0066,-1.064
2060.00,4.810948,24.01514,0.000173,23.117102,0.0067,-1.064
2062.00,4.810938,24.01583,0.000173,23.117295,0.0067,-1.065
2064.00,4.812168,24.01590,0.000173,23.116707,0.0067,-1.065
2066.00,4.812992,24.01582,0.000174,23.116111,0.0066,-1.063
2068.00,4.812725,24.01589,0.000175,23.116915,0.0066,-1.064
2070.00,4.812316,24.01617,0.000175,23.117291,0.0067,-1.064
2072.00,4.812630,24.01686,0.000173,23.117098,0.0067,-1.065
2074.00,4.812747,24.01622,0.000173,23.116616,0.0067,-1.064
2076.00,4.811265,24.01581,0.000175,23.117546,0.0067,-1.064
2078.00,4.810522,24.01579,0.000175,23.116627,0.0067,-1.065
2080.00,4.811119,24.01672,0.000174,23.116567,0.0066,-1.065
2082.00,4.810786,24.01683,0.000173,23.116837,0.0066,-1.064
2084.00,4.811060,24.01650,0.000174,23.116744,0.0067,-1.064
2086.00,4.811758,24.01627,0.000174,23.117561,0.0067,-1.065
2088.00,4.812177,24.01662,0.000173,23.117078,0.0066,-1.064
2090.00,4.812716,24.01663,0.000175,23.116681,0.0067,-1.064
2092.00,4.811986,24.01610,0.000174,23.116684,0.0067,-1.064
2094.00,4.810241,24.01551,0.000174,23.115617,0.0067,-1.065
2096.00,4.809567,24.01553,0.000173,23.116274,0.0067,-1.065
2098.00,4.809586,24.01564,0.000173,23.116406,0.0066,-1.064
2100.00,4.809564,24.01555,0.000174,23.116788,0.0066,-1.064
@12,5.0000,10.0
2102.00,4.809662,24.01562,0.000175,23.116021,0.0066,-1.064
2104.00,4.809030,24.01644,0.000173,23.116567,0.0066,-1.064
2106.00,4.806224,24.01570,0.000174,23.116603,0.0066,-1.063
2108.00,4.801433,24.01597,0.000173,23.116478,0.0066,-1.063
2110.00,4.795951,24.01688,0.000175,23.117154,0.0066,-1.063
2112.00,4.791707,24.01644,0.000174,23.116794,0.0066,-1.064
2114.00,4.788777,24.01614,0.000173,23.116825,0.0066,-1.065
2116.00,4.789971,24.01642,0.000172,23.117273,0.0066,-1.066
2118.00,4.793389,24.01663,0.000173,23.116434,0.0066,-1.066
2120.00,4.795453,24.01622,0.000172,23.116445,0.0066,-1.066
2122.00,4.796736,24.01569,0.000172,23.116684,0.0067,-1.064
2124.00,4.798696,24.01658,0.000174,23.117061,0.0067,-1.063
2126.00,4.800169,24.01726,0.000174,23.117258,0.0067,-1.064
2128.00,4.800432,24.01707,0.000174,23.116469,0.0067,-1.065
2130.00,4.801330,24.01621,0.000174,23.116120,0.0067,-1.065
2132.00,4.802498,24.01549,0.000173,23.116545,0.0066,-1.064
2134.00,4.803928,24.01516,0.000173,23.116859,0.0067,-1.064
2136.00,4.805678,24.01454,0.000174,23.116151,0.0067,-1.065
2138.00,4.807166,24.01574,0.000174,23.116677,0.0067,-1.064
2140.00,4.808219,24.01582,0.000175,23.116127,0.0067,-1.064
2142.00,4.807965,24.01555,0.000176,23.117240,0.0067,-1.064
2144.00,4.808677,24.01574,0.000174,23.116597,0.0067,-1.064
2146.00,4.809214,24.01617,0.000174,23.116664,0.0067,-1.064
2148.00,4.810525,24.01654,0.000173,23.116606,0.0067,-1.065
2150.00,4.811976,24.01589,0.000173,23.116944,0.0067,-1.064
2152.00,4.812307,24.01559,0.000174,23.116428,0.0067,-1.064
2154.00,4.812928,24.01555,0.000173,23.116668,0.0067,-1.064
2156.00,4.812815,24.01574,0.000174,23.117219,0.0066,-1.064
2158.00,4.812552,24.01549,0.000174,23.116499,0.0066,-1.065
2160.00,4.813282,24.01604,0.000174,23.117340,0.0067,-1.065
2162.00,4.812738,24.01601,0.000175,23.117648,0.0067,-1.064
2164.00,4.811026,24.01581,0.000174,23.116766,0.0067,-1.064
2166.00,4.810925,24.01605,0.000174,23.117117,0.0067,-1.064
2168.00,4.811673,24.01611,0.000174,23.117518,0.0067,-1.064
2170.00,4.812461,24.01642,0.000174,23.116952,0.0067,-1.064
2172.00,4.811688,24.01683,0.000174,23.116911,0.0066,-1.064
2174.00,4.810574,24.01582,0.000174,23.116653,0.0067,-1.064
2176.00,4.811554,24.01621,0.000175,23.116887,0.0067,-1.065
2178.00,4.812004,24.01619,0.000174,23.117412,0.0067,-1.064
2180.00,4.812178,24.01603,0.000174,23.116215,0.0067,-1.064
2182.00,4.812395,24.01610,0.000174,23.116907,0.0067,-1.064
2184.00,4.811254,24.01610,0.000174,23.116838,0.0067,-1.065
2186.00,4.810374,24.01582,0.000173,23.116541,0.0067,-1.064
2188.00,4.809504,24.01551,0.000174,23.116580,0.0067,-1.064
2190.00,4.809980,24.01642,0.000174,23.117111,0.0067,-1.064
2192.00,4.810000,24.01688,0.000174,23.117069,0.0067,-1.064
2194.00,4.809629,24.01654,0.000174,23.117377,0.0067,-1.064
2196.00,4.810125,24.01660,0.000173,23.116315,0.0067,-1.065
2198.00,4.810848,24.01620,0.000173,23.116241,0.0066,-1.064
2200.00,4.810879,24.01612,0.000174,23.116419,0.0066,-1.065
2202.00,4.809490,24.01612,0.000174,23.116298,0.0067,-1.064
2204.00,4.809514,24.01512,0.000175,23.117824,0.0067,-1.064
2206.00,4.809896,24.01556,0.000174,23.117254,0.0067,-1.064
2208.00,4.809609,24.01540,0.000174,23.116519,0.0067,-1.064
2210.00,4.808922,24.01518,0.000175,23.117243,0.0066,-1.064
2212.00,4.808834,24.01601,0.000175,23.117085,0.0067,-1.064
2214.00,4.809839,24.01581,0.000173,23.116911,0.0067,-1.065
2216.00,4.810779,24.01598,0.000174,23.116309,0.0067,-1.064
2218.00,4.810899,24.01584,0.000174,23.116818,0.0067,-1.064
2220.00,4.810341,24.01569,0.000174,23.117006,0.0067,-1.064
2222.00,4.810427,24.01598,0.000174,23.116911,0.0067,-1.065
2224.00,4.809940,24.01657,0.000173,23.116783,0.0067,-1.064
2226.00,4.808744,24.01564,0.000176,23.117186,0.0067,-1.064
2228.00,4.808034,24.01669,0.000174,23.116981,0.0067,-1.064
2230.00,4.807946,24.01634,0.000174,23.117193,0.0067,-1.065
2232.00,4.809143,24.01633,0.000174,23.117314,0.0067,-1.064
2234.00,4.809755,24.01574,0.000175,23.116285,0.0067,-1.064
2236.00,4.809210,24.01572,0.000175,23.116482,0.0067,-1.065
2238.00,4.810006,24.01621,0.000175,23.116864,0.0067,-1.064
2240.00,4.809835,24.01575,0.000175,23.117421,0.0067,-1.064
2242.00,4.809291,24.01521,0.000176,23.116928,0.0067,-1.064
2244.00,4.808412,24.01517,0.000175,23.116831,0.0067,-1.064
2246.00,4.806926,24.01560,0.000174,23.117091,0.0067,-1.065
2248.00,4.807151,24.01452,0.000176,23.116883,0.0067,-1.064
2250.00,4.808072,24.01498,0.000175,23.117329,0.0067,-1.064
2252.00,4.808307,24.01559,0.000174,23.117033,0.0067,-1.064
2254.00,4.808923,24.01540,0.000175,23.116759,0.0067,-1.064
2256.00,4.808747,24.01491,0.000174,23.117473,0.0067,-1.064
2258.00,4.807875,24.01463,0.000174,23.117360,0.0067,-1.064
2260.00,4.807964,24.01504,0.000174,23.117906,0.0067,-1.064
2262.00,4.807740,24.01443,0.000176,23.117743,0.0067,-1.064
2264.00,4.808179,24.01480,0.000176,23.117973,0.0067,-1.064
2266.00,4.808069,24.01448,0.000176,23.117336,0.0067,-1.064
2268.00,4.808344,24.01497,0.000176,23.116632,0.0067,-1.064
2270.00,4.808671,24.01498,0.000175,23.117260,0.0067,-1.064
2272.00,4.808112,24.01460,0.000175,23.116811,0.0067,-1.064
2274.00,4.807867,24.01523,0.000175,23.117741,0.0067,-1.065
2276.00,4.807787,24.01566,0.000175,23.117225,0.0067,-1.064
2278.00,4.807153,24.01517,0.000175,23.117308,0.0067,-1.064
2280.00,4.806586,24.01578,0.000176,23.117841,0.0067,-1.064
@13,5.0000,10.0
2282.00,4.807426,24.01633,0.000175,23.116850,0.0067,-1.064
2284.00,4.807942,24.01561,0.000176,23.117071,0.0067,-1.064
2286.00,4.805040,24.01473,0.000174,23.117223,0.0067,-1.064
2288.00,4.799648,24.01539,0.000175,23.116980,0.0067,-1.063
2290.00,4.794522,24.01521,0.000175,23.117616,0.0067,-1.064
2292.00,4.789411,24.01501,0.000175,23.117685,0.0067,-1.063
2294.00,4.786964,24.01520,0.000175,23.117514,0.0067,-1.064
2296.00,4.787158,24.01509,0.000174,23.117966,0.0067,-1.066
2298.00,4.789877,24.01508,0.000174,23.116963,0.0067,-1.065
2300.00,4.793454,24.01457,0.000172,23.117019,0.0067,-1.066
2302.00,4.795900,24.01518,0.000173,23.117407,0.0067,-1.066
2304.00,4.796459,24.01480,0.000173,23.117600,0.0067,-1.064
2306.00,4.796686,24.01581,0.000174,23.117410,0.0067,-1.065
2308.00,4.796646,24.01495,0.000174,23.117596,0.0067,-1.064
2310.00,4.797790,24.01474,0.000174,23.116851,0.0067,-1.064
2312.00,4.799854,24.01498,0.000176,23.117236,0.0067,-1.064
2314.00,4.801921,24.01529,0.000175,23.117745,0.0067,-1.065
2316.00,4.804328,24.01530,0.000176,23.117054,0.0067,-1.064
2318.00,4.805633,24.01629,0.000176,23.117110,0.0067,-1.064
2320.00,4.806156,24.01692,0.000176,23.117184,0.0067,-1.064
2322.00,4.806985,24.01643,0.000177,23.117343,0.0067,-1.064
2324.00,4.806496,24.01621,0.000176,23.117132,0.0067,-1.064
2326.00,4.806699,24.01712,0.000175,23.117531,0.0067,-1.064
2328.00,4.807661,24.01644,0.000176,23.117564,0.0067,-1.064
2330.00,4.808276,24.01576,0.000176,23.117646,0.0067,-1.064
2332.00,4.808680,24.01591,0.000175,23.117438,0.0067,-1.064
2334.00,4.809290,24.01629,0.000175,23.117050,0.0067,-1.064
2336.00,4.809254,24.01657,0.000175,23.117574,0.0067,-1.063
2338.00,4.808770,24.01605,0.000176,23.117457,0.0067,-1.064
2340.00,4.809596,24.01589,0.000176,23.117037,0.0067,-1.064
2342.00,4.808991,24.01658,0.000176,23.117559,0.0067,-1.064
2344.00,4.808553,24.01702,0.000177,23.117542,0.0067,-1.064
2346.00,4.808404,24.01647,0.000175,23.117488,0.0067,-1.064
2348.00,4.808909,24.01673,0.000175,23.117490,0.0068,-1.065
2350.00,4.808444,24.01685,0.000175,23.116714,0.0067,-1.064
2352.00,4.807824,24.01590,0.000174,23.116967,0.0067,-1.064
2354.00,4.808193,24.01582,0.000175,23.117208,0.0067,-1.063
2356.00,4.808902,24.01570,0.000176,23.117793,0.0067,-1.064
2358.00,4.808912,24.01614,0.000176,23.117052,0.0068,-1.064
2360.00,4.808853,24.01590,0.000176,23.117381,0.0067,-1.064
2362.00,4.808997,24.01546,0.000176,23.117559,0.0067,-1.063
2364.00,4.809275,24.01594,0.000177,23.117739,0.0067,-1.064
2366.00,4.809307,24.01547,0.000175,23.117329,0.0067,-1.065
2368.00,4.808670,24.01600,0.000174,23.116794,0.0067,-1.064
2370.00,4.807290,24.01612,0.000174,23.117758,0.0067,-1.064
2372.00,4.806598,24.01592,0.000176,23.117145,0.0067,-1.064
2374.00,4.805374,24.01600,0.000175,23.117949,0.0067,-1.064
2376.00,4.806528,24.01667,0.000175,23.117078,0.0067,-1.064
2378.00,4.807022,24.01592,0.000174,23.117193,0.0067,-1.064
2380.00,4.807712,24.01595,0.000176,23.117869,0.0067,-1.063
2382.00,4.806541,24.01549,0.000176,23.117223,0.0067,-1.064
2384.00,4.805522,24.01550,0.000174,23.117897,0.0067,-1.064
2386.00,4.805714,24.01566,0.000176,23.117434,0.0068,-1.063
2388.00,4.806063,24.01559,0.000176,23.117416,0.0068,-1.064
2390.00,4.807059,24.01505,0.000176,23.117499,0.0067,-1.064
2392.00,4.807847,24.01527,0.000177,23.117923,0.0067,-1.064
2394.00,4.807410,24.01469,0.000176,23.117811,0.0067,-1.063
2396.00,4.806737,24.01435,0.000175,23.117408,0.0067,-1.064
2398.00,4.806171,24.01384,0.000175,23.117253,0.0067,-1.065
2400.00,4.805855,24.01477,0.000175,23.117609,0.0067,-1.063
2402.00,4.806021,24.01459,0.000176,23.117412,0.0067,-1.063
2404.00,4.806676,24.01489,0.000176,23.117388,0.0068,-1.064
2406.00,4.807361,24.01532,0.000176,23.117726,0.0067,-1.063
2408.00,4.807593,24.01541,0.000178,23.117720,0.0067,-1.064
2410.00,4.807800,24.01519,0.000177,23.117772,0.0068,-1.065
2412.00,4.807957,24.01423,0.000176,23.117119,0.0067,-1.064
2414.00,4.806764,24.01413,0.000175,23.117013,0.0068,-1.063
2416.00,4.805783,24.01503,0.000177,23.117447,0.0067,-1.063
2418.00,4.804596,24.01445,0.000176,23.118200,0.0067,-1.064
2420.00,4.804492,24.01393,0.000176,23.117210,0.0068,-1.064
2422.00,4.805000,24.01471,0.000176,23.118198,0.0068,-1.064
2424.00,4.806557,24.01501,0.000176,23.117091,0.0067,-1.064
2426.00,4.806787,24.01469,0.000175,23.117412,0.0067,-1.063
2428.00,4.806494,24.01404,0.000174,23.117524,0.0067,-1.064
2430.00,4.805722,24.01339,0.000173,23.117433,0.0067,-1.064
2432.00,4.805430,24.01323,0.000174,23.117798,0.0067,-1.064
2434.00,4.805010,24.01365,0.000175,23.117431,0.0067,-1.064
2436.00,4.804416,24.01364,0.000175,23.116972,0.0067,-1.063
2438.00,4.804044,24.01361,0.000175,23.117108,0.0067,-1.064
2440.00,4.803695,24.01303,0.000176,23.116931,0.0067,-1.064
2442.00,4.804925,24.01317,0.000175,23.117778,0.0067,-1.064
2444.00,4.805979,24.01397,0.000174,23.117706,0.0067,-1.064
2446.00,4.805765,24.01352,0.000175,23.116812,0.0067,-1.063
2448.00,4.804384,24.01358,0.000174,23.117473,0.0067,-1.063
2450.00,4.803798,24.01379,0.000175,23.117715,0.0067,-1.064
2452.00,4.804568,24.01356,0.000176,23.117427,0.0067,-1.063
2454.00,4.804734,24.01327,0.000175,23.116911,0.0067,-1.064
2456.00,4.804739,24.01424,0.000175,23.117568,0.0067,-1.064
2458.00,4.805484,24.01369,0.000175,23.117524,0.0067,-1.064
2460.00,4.806268,24.01405,0.000176,23.117650,0.0067,-1.063
@14,5.0000,10.0
2462.00,4.806110,24.01458,0.000175,23.117722,0.0067,-1.064
2464.00,4.804453,24.01360,0.000174,23.117914,0.0067,-1.064
2466.00,4.799836,24.01410,0.000175,23.117199,0.0067,-1.062
2468.00,4.794359,24.01370,0.000175,23.117609,0.0067,-1.062
2470.00,4.789643,24.01397,0.000176,23.117798,0.0067,-1.063
2472.00,4.786799,24.01433,0.000176,23.118240,0.0068,-1.063
2474.00,4.785253,24.01472,0.000175,23.117267,0.0067,-1.064
2476.00,4.786352,24.01500,0.000174,23.116942,0.0067,-1.065
2478.00,4.788551,24.01397,0.000174,23.117739,0.0067,-1.065
2480.00,4.790914,24.01416,0.000175,23.117206,0.0067,-1.065
2482.00,4.792587,24.01450,0.000174,23.117637,0.0067,-1.065
2484.00,4.793665,24.01484,0.000175,23.117097,0.0067,-1.063
2486.00,4.794323,24.01425,0.000175,23.117451,0.0067,-1.063
2488.00,4.795955,24.01470,0.000175,23.117067,0.0067,-1.064
2490.00,4.796145,24.01469,0.000175,23.117139,0.0067,-1.064
2492.00,4.797154,24.01430,0.000175,23.117715,0.0067,-1.063
2494.00,4.798745,24.01480,0.000176,23.116928,0.0067,-1.063
2496.00,4.800570,24.01507,0.000175,23.116794,0.0067,-1.064
2498.00,4.802215,24.01533,0.000175,23.117485,0.0067,-1.064
2500.00,4.803258,24.01550,0.000175,23.117033,0.0067,-1.064
2502.00,4.803597,24.01504,0.000176,23.118086,0.0067,-1.063
2504.00,4.803829,24.01560,0.000176,23.117275,0.0067,-1.064
2506.00,4.803867,24.01558,0.000175,23.117182,0.0067,-1.065
2508.00,4.804161,24.01568,0.000175,23.116965,0.0067,-1.064
2510.00,4.804117,24.01556,0.000177,23.117332,0.0067,-1.063
2512.00,4.805243,24.01476,0.000175,23.117659,0.0067,-1.063
2514.00,4.805636,24.01553,0.000175,23.117251,0.0067,-1.064
2516.00,4.805876,24.01590,0.000175,23.116712,0.0067,-1.063
2518.00,4.806149,24.01606,0.000175,23.116738,0.0067,-1.064
2520.00,4.806235,24.01616,0.000176,23.117672,0.0067,-1.064
2522.00,4.806318,24.01624,0.000176,23.117009,0.0067,-1.064
2524.00,4.806671,24.01559,0.000175,23.116939,0.0067,-1.064
2526.00,4.806346,24.01555,0.000175,23.116736,0.0067,-1.063
2528.00,4.805536,24.01492,0.000175,23.116840,0.0067,-1.064
2530.00,4.805282,24.01590,0.000175,23.117338,0.0067,-1.063
2532.00,4.804215,24.01569,0.000174,23.116820,0.0067,-1.064
2534.00,4.804725,24.01541,0.000175,23.117275,0.0067,-1.064
2536.00,4.806396,24.01513,0.000175,23.117009,0.0067,-1.064
2538.00,4.807461,24.01535,0.000175,23.116502,0.0067,-1.063
2540.00,4.806869,24.01493,0.000176,23.115680,0.0067,-1.063
2542.00,4.806512,24.01507,0.000175,23.116948,0.0067,-1.064
2544.00,4.805589,24.01600,0.000175,23.117375,0.0067,-1.064
2546.00,4.805680,24.01571,0.000174,23.116872,0.0068,-1.064
2548.00,4.805384,24.01554,0.000174,23.117126,0.0067,-1.064
2550.00,4.805005,24.01590,0.000175,23.117587,0.0068,-1.064
2552.00,4.805023,24.01603,0.000174,23.117349,0.0067,-1.064
2554.00,4.804359,24.01576,0.000175,23.117496,0.0067,-1.064
2556.00,4.804587,24.01563,0.000174,23.117093,0.0067,-1.064
2558.00,4.804588,24.01551,0.000174,23.116753,0.0067,-1.065
2560.00,4.803711,24.01554,0.000174,23.116981,0.0067,-1.064
2562.00,4.802378,24.01568,0.000174,23.116933,0.0067,-1.063
2564.00,4.804019,24.01603,0.000175,23.116738,0.0067,-1.064
2566.00,4.804393,24.01655,0.000174,23.116356,0.0067,-1.064
2568.00,4.804560,24.01697,0.000175,23.117486,0.0067,-1.064
2570.00,4.804182,24.01701,0.000175,23.117175,0.0067,-1.064
2572.00,4.803814,24.01615,0.000174,23.116640,0.0067,-1.065
2574.00,4.804882,24.01648,0.000175,23.117975,0.0067,-1.063
2576.00,4.804470,24.01690,0.000176,23.117642,0.0067,-1.063
2578.00,4.803313,24.01667,0.000176,23.117035,0.0067,-1.064
2580.00,4.802741,24.01693,0.000175,23.117780,0.0067,-1.064
2582.00,4.802297,24.01771,0.000174,23.117980,0.0067,-1.065
2584.00,4.802068,24.01798,0.000174,23.116733,0.0067,-1.064
2586.00,4.801994,24.01730,0.000174,23.117386,0.0067,-1.065
2588.00,4.802359,24.01675,0.000173,23.117464,0.0067,-1.064
2590.00,4.802437,24.01717,0.000174,23.116850,0.0067,-1.064
2592.00,4.803901,24.01708,0.000175,23.117087,0.0067,-1.064
2594.00,4.803932,24.01706,0.000174,23.117340,0.0067,-1.064
2596.00,4.803966,24.01697,0.000174,23.116848,0.0067,-1.064
2598.00,4.804286,24.01701,0.000174,23.116740,0.0067,-1.063
2600.00,4.803058,24.01709,0.000174,23.117041,0.0067,-1.065
2602.00,4.802375,24.01674,0.000174,23.116896,0.0067,-1.065
2604.00,4.802122,24.01712,0.000174,23.117171,0.0067,-1.064
2606.00,4.802559,24.01694,0.000174,23.115953,0.0067,-1.064
2608.00,4.803354,24.01750,0.000174,23.116279,0.0067,-1.064
2610.00,4.802740,24.01688,0.000173,23.116493,0.0067,-1.064
2612.00,4.803346,24.01703,0.000175,23.116450,0.0067,-1.064
2614.00,4.803229,24.01732,0.000174,23.116402,0.0067,-1.064
2616.00,4.802790,24.01747,0.000174,23.116948,0.0067,-1.063
2618.00,4.802806,24.01766,0.000174,23.116954,0.0067,-1.065
2620.00,4.802188,24.01828,0.000172,23.116356,0.0067,-1.065
2622.00,4.801801,24.01805,0.000173,23.116367,0.0067,-1.064
2624.00,4.802001,24.01843,0.000173,23.116098,0.0067,-1.064
2626.00,4.801888,24.01851,0.000173,23.116120,0.0066,-1.065
2628.00,4.802848,24.01868,0.000172,23.116107,0.0067,-1.064
2630.00,4.802991,24.01845,0.000174,23.117009,0.0067,-1.063
2632.00,4.803398,24.01797,0.000174,23.117006,0.0067,-1.063
2634.00,4.803478,24.01792,0.000176,23.116996,0.0066,-1.062
2636.00,4.802865,24.01798,0.000176,23.117384,0.0067,-1.062
2638.00,4.802220,24.01794,0.000175,23.117496,0.0067,-1.064
2640.00,4.802647,24.01847,0.000174,23.117301,0.0067,-1.064
@15,5.0000,10.0
2642.00,4.802689,24.01870,0.000173,23.117234,0.0067,-1.063
2644.00,4.801953,24.01881,0.000173,23.116976,0.0067,-1.063
2646.00,4.798764,24.01897,0.000172,23.117020,0.0066,-1.064
2648.00,4.792442,24.01983,0.000174,23.117485,0.0066,-1.062
2650.00,4.786954,24.01922,0.000173,23.117195,0.0067,-1.064
2652.00,4.783197,24.02005,0.000173,23.116952,0.0067,-1.064
2654.00,4.781346,24.01983,0.000172,23.115735,0.0066,-1.064
2656.00,4.782226,24.01922,0.000173,23.116163,0.0066,-1.065
2658.00,4.785546,24.01924,0.000172,23.116671,0.0066,-1.066
2660.00,4.788570,24.01875,0.000171,23.116588,0.0066,-1.067
2662.00,4.790083,24.01954,0.000171,23.116963,0.0067,-1.065
2664.00,4.791592,24.01996,0.000172,23.115945,0.0066,-1.065
2666.00,4.791986,24.01952,0.000173,23.116200,0.0066,-1.065
2668.00,4.792780,24.01989,0.000172,23.116408,0.0066,-1.065
2670.00,4.793716,24.01991,0.000172,23.116404,0.0066,-1.064
2672.00,4.794616,24.01989,0.000172,23.117351,0.0067,-1.064
2674.00,4.795688,24.02055,0.000172,23.116335,0.0066,-1.065
2676.00,4.797665,24.02033,0.000173,23.116467,0.0067,-1.065
2678.00,4.799366,24.01994,0.000173,23.117446,0.0067,-1.065
2680.00,4.800106,24.02093,0.000173,23.116736,0.0067,-1.064
2682.00,4.801707,24.02102,0.000172,23.116629,0.0066,-1.065
2684.00,4.802560,24.02059,0.000172,23.116952,0.0066,-1.066
2686.00,4.802707,24.02006,0.000172,23.115639,0.0066,-1.064
2688.00,4.803948,24.02063,0.000174,23.116365,0.0066,-1.064
2690.00,4.804778,24.01973,0.000174,23.116506,0.0066,-1.063
2692.00,4.804474,24.01925,0.000173,23.115903,0.0066,-1.064
2694.00,4.804214,24.01929,0.000174,23.116434,0.0066,-1.064
2696.00,4.803905,24.01971,0.000174,23.116452,0.0067,-1.064
2698.00,4.802978,24.01957,0.000172,23.115635,0.0067,-1.064
2700.00,4.803970,24.01914,0.000173,23.116549,0.0066,-1.065
2702.00,4.806006,24.02013,0.000173,23.115739,0.0066,-1.065
2704.00,4.806064,24.01902,0.000173,23.116146,0.0067,-1.064
2706.00,4.805353,24.01940,0.000172,23.116448,0.0066,-1.064
2708.00,4.804813,24.02031,0.000172,23.114928,0.0066,-1.064
2710.00,4.803972,24.01958,0.000172,23.116023,0.0066,-1.065
2712.00,4.801860,24.01944,0.000171,23.117123,0.0066,-1.065
2714.00,4.802015,24.02020,0.000171,23.116276,0.0066,-1.065
2716.00,4.802127,24.01987,0.000171,23.116603,0.0066,-1.065
2718.00,4.801437,24.01987,0.000172,23.116200,0.0066,-1.064
2720.00,4.801478,24.01958,0.000172,23.116434,0.0067,-1.065
2722.00,4.802605,24.01948,0.000172,23.116380,0.0066,-1.065
2724.00,4.802845,24.01933,0.000172,23.115960,0.0066,-1.064
2726.00,4.803292,24.01972,0.000172,23.116697,0.0066,-1.065
2728.00,4.802678,24.02033,0.000171,23.116202,0.0066,-1.066
2730.00,4.801796,24.01975,0.000171,23.116441,0.0066,-1.065
2732.00,4.801825,24.01975,0.000171,23.116513,0.0067,-1.065
2734.00,4.800951,24.01975,0.000173,23.116350,0.0066,-1.065
2736.00,4.800172,24.02005,0.000172,23.116818,0.0066,-1.065
2738.00,4.801213,24.01990,0.000173,23.116595,0.0066,-1.065
2740.00,4.801514,24.01964,0.000172,23.116354,0.0066,-1.065
2742.00,4.802444,24.01965,0.000172,23.117186,0.0066,-1.065
2744.00,4.802179,24.01988,0.000173,23.116593,0.0066,-1.065
2746.00,4.801706,24.02019,0.000172,23.116218,0.0066,-1.066
2748.00,4.801037,24.02021,0.000172,23.115877,0.0066,-1.065
2750.00,4.801440,24.01952,0.000173,23.116694,0.0066,-1.065
2752.00,4.802212,24.01956,0.000172,23.116614,0.0066,-1.065
2754.00,4.803274,24.01891,0.000171,23.117408,0.0067,-1.066
2756.00,4.803342,24.01929,0.000172,23.116959,0.0066,-1.066
2758.00,4.802770,24.01926,0.000173,23.116948,0.0066,-1.065
2760.00,4.802979,24.01910,0.000172,23.116935,0.0066,-1.065
2762.00,4.802434,24.01937,0.000172,23.116560,0.0066,-1.065
2764.00,4.801073,24.01973,0.000173,23.116900,0.0066,-1.065
2766.00,4.800355,24.01917,0.000172,23.116220,0.0066,-1.066
2768.00,4.800100,24.01879,0.000172,23.116008,0.0066,-1.065
2770.00,4.800325,24.01866,0.000173,23.116203,0.0066,-1.065
2772.00,4.800948,24.01840,0.000173,23.115659,0.0066,-1.066
2774.00,4.800459,24.01823,0.000173,23.116324,0.0067,-1.065
2776.00,4.800321,24.01857,0.000173,23.116686,0.0066,-1.065
2778.00,4.800435,24.01782,0.000173,23.116352,0.0066,-1.065
2780.00,4.799785,24.01795,0.000172,23.115891,0.0066,-1.066
2782.00,4.798300,24.01826,0.000172,23.116764,0.0066,-1.066
2784.00,4.798071,24.01814,0.000172,23.117017,0.0066,-1.065
2786.00,4.798337,24.01850,0.000171,23.115906,0.0066,-1.065
2788.00,4.799234,24.01798,0.000172,23.116963,0.0066,-1.065
2790.00,4.799523,24.01866,0.000173,23.116716,0.0066,-1.065
2792.00,4.799227,24.01840,0.000173,23.116864,0.0066,-1.066
2794.00,4.799657,24.01811,0.000172,23.117191,0.0066,-1.066
2796.00,4.798713,24.01825,0.000172,23.116837,0.0067,-1.066
2798.00,4.798208,24.01820,0.000173,23.117403,0.0067,-1.065
2800.00,4.799495,24.01886,0.000174,23.117110,0.0066,-1.065
2802.00,4.799658,24.01811,0.000172,23.116090,0.0066,-1.065
2804.00,4.798957,24.01882,0.000172,23.116939,0.0066,-1.065
2806.00,4.798336,24.01843,0.000173,23.116662,0.0067,-1.066
2808.00,4.798728,24.01895,0.000173,23.116733,0.0067,-1.066
2810.00,4.799209,24.01868,0.000173,23.116493,0.0067,-1.066
2812.00,4.799320,24.01911,0.000174,23.116558,0.0067,-1.065
2814.00,4.798848,24.01915,0.000174,23.116803,0.0067,-1.064
2816.00,4.799016,24.01968,0.000174,23.116866,0.0067,-1.065
2818.00,4.799604,24.02034,0.000174,23.116786,0.0067,-1.065
2820.00,4.799093,24.02052,0.000174,23.116120,0.0066,-1.066
@16,5.0000,10.0
2822.00,4.798574,24.02034,0.000174,23.116554,0.0066,-1.066
2824.00,4.798627,24.02064,0.000173,23.116328,0.0066,-1.066
2826.00,4.795422,24.01982,0.000173,23.116766,0.0066,-1.065
2828.00,4.789462,24.01949,0.000173,23.117119,0.0066,-1.065
2830.00,4.785235,24.01945,0.000173,23.118120,0.0067,-1.065
2832.00,4.781627,24.02022,0.000173,23.117227,0.0066,-1.065
2834.00,4.778818,24.01973,0.000173,23.116658,0.0066,-1.066
2836.00,4.779300,24.02028,0.000171,23.116428,0.0066,-1.066
2838.00,4.783068,24.02038,0.000172,23.116261,0.0066,-1.067
2840.00,4.786009,24.01994,0.000172,23.115644,0.0066,-1.067
2842.00,4.788150,24.01944,0.000171,23.117095,0.0066,-1.067
2844.00,4.788746,24.01901,0.000173,23.117232,0.0066,-1.066
2846.00,4.789187,24.01888,0.000173,23.116322,0.0066,-1.066
2848.00,4.789804,24.01865,0.000174,23.116987,0.0066,-1.065
2850.00,4.791182,24.01916,0.000175,23.117316,0.0066,-1.065
2852.00,4.792243,24.01924,0.000173,23.116365,0.0066,-1.065
2854.00,4.792787,24.01883,0.000173,23.116357,0.0066,-1.065
2856.00,4.794553,24.01843,0.000173,23.116556,0.0066,-1.066
2858.00,4.794810,24.01822,0.000173,23.116138,0.0066,-1.067
2860.00,4.795612,24.01788,0.000174,23.116586,0.0067,-1.065
2862.00,4.797460,24.01738,0.000174,23.117143,0.0066,-1.065
2864.00,4.798021,24.01789,0.000173,23.116593,0.0067,-1.065
2866.00,4.799456,24.01823,0.000173,23.116385,0.0066,-1.065
2868.00,4.800343,24.01837,0.000174,23.116120,0.0066,-1.066
2870.00,4.800483,24.01831,0.000173,23.116848,0.0067,-1.065
2872.00,4.800274,24.01885,0.000173,23.116064,0.0067,-1.065
2874.00,4.800182,24.01892,0.000172,23.116445,0.0067,-1.066
2876.00,4.800523,24.01756,0.000173,23.115704,0.0066,-1.066
2878.00,4.801030,24.01758,0.000173,23.116361,0.0066,-1.066
2880.00,4.801584,24.01766,0.000173,23.116562,0.0067,-1.065
2882.00,4.801409,24.01760,0.000173,23.116766,0.0066,-1.066
2884.00,4.801121,24.01725,0.000173,23.117091,0.0067,-1.065
2886.00,4.801823,24.01719,0.000173,23.117355,0.0066,-1.065
2888.00,4.801839,24.01705,0.000173,23.116452,0.0066,-1.065
2890.00,4.800769,24.01805,0.000172,23.116261,0.0066,-1.066
2892.00,4.799516,24.01841,0.000173,23.116658,0.0067,-1.065
2894.00,4.798723,24.01798,0.000173,23.116330,0.0067,-1.065
2896.00,4.798473,24.01786,0.000173,23.117201,0.0066,-1.064
2898.00,4.799402,24.01693,0.000174,23.116601,0.0066,-1.065
2900.00,4.799693,24.01800,0.000174,23.116447,0.0067,-1.065
2902.00,4.799445,24.01689,0.000173,23.116837,0.0067,-1.066
2904.00,4.800811,24.01575,0.000172,23.117431,0.0067,-1.065
2906.00,4.800275,24.01570,0.000174,23.117119,0.0066,-1.065
2908.00,4.799149,24.01596,0.000174,23.116523,0.0067,-1.065
2910.00,4.799361,24.01650,0.000174,23.116686,0.0067,-1.065
2912.00,4.799264,24.01637,0.000174,23.117180,0.0067,-1.066
2914.00,4.799743,24.01629,0.000173,23.117308,0.0067,-1.066
2916.00,4.800584,24.01633,0.000173,23.116809,0.0066,-1.065
2918.00,4.799755,24.01574,0.000172,23.116621,0.0066,-1.065
2920.00,4.800423,24.01495,0.000173,23.116322,0.0066,-1.065
2922.00,4.799689,24.01528,0.000174,23.117483,0.0067,-1.065
2924.00,4.799354,24.01611,0.000173,23.117683,0.0067,-1.065
2926.00,4.798147,24.01624,0.000174,23.116952,0.0066,-1.066
2928.00,4.797635,24.01615,0.000174,23.116642,0.0067,-1.066
2930.00,4.798439,24.01618,0.000173,23.116857,0.0067,-1.065
2932.00,4.799684,24.01612,0.000174,23.117097,0.0067,-1.065
2934.00,4.799734,24.01611,0.000173,23.116458,0.0067,-1.066
2936.00,4.799995,24.01615,0.000172,23.117059,0.0067,-1.065
2938.00,4.799522,24.01582,0.000172,23.117035,0.0067,-1.066
2940.00,4.798310,24.01546,0.000173,23.116688,0.0066,-1.065
2942.00,4.798315,24.01468,0.000173,23.116916,0.0066,-1.065
2944.00,4.799184,24.01547,0.000173,23.116887,0.0066,-1.065
2946.00,4.799272,24.01651,0.000174,23.116233,0.0067,-1.065
2948.00,4.799306,24.01588,0.000174,23.116864,0.0067,-1.065
2950.00,4.798948,24.01587,0.000173,23.117000,0.0067,-1.066
2952.00,4.798820,24.01584,0.000172,23.116642,0.0067,-1.066
2954.00,4.798960,24.01663,0.000173,23.117175,0.0067,-1.065
2956.00,4.798969,24.01616,0.000174,23.116820,0.0067,-1.065
2958.00,4.799682,24.01662,0.000173,23.116049,0.0066,-1.064
2960.00,4.799245,24.01655,0.000176,23.117050,0.0066,-1.064
2962.00,4.798425,24.01592,0.000175,23.117431,0.0067,-1.064
2964.00,4.798535,24.01581,0.000173,23.117061,0.0067,-1.066
2966.00,4.798853,24.01606,0.000172,23.116781,0.0067,-1.065
2968.00,4.800042,24.01736,0.000173,23.116816,0.0067,-1.064
2970.00,4.800387,24.01680,0.000174,23.116909,0.0067,-1.064
2972.00,4.799451,24.01666,0.000174,23.116965,0.0067,-1.065
2974.00,4.799496,24.01624,0.000174,23.116393,0.0067,-1.065
2976.00,4.798752,24.01677,0.000174,23.117002,0.0067,-1.065
2978.00,4.797619,24.01745,0.000175,23.117356,0.0067,-1.064
2980.00,4.797423,24.01734,0.000175,23.116861,0.0067,-1.065
2982.00,4.796693,24.01708,0.000173,23.116762,0.0067,-1.064
2984.00,4.797170,24.01690,0.000174,23.116959,0.0067,-1.065
2986.00,4.796670,24.01625,0.000173,23.116907,0.0067,-1.065
2988.00,4.796536,24.01632,0.000174,23.116857,0.0067,-1.064
2990.00,4.796951,24.01609,0.000176,23.117266,0.0067,-1.064
2992.00,4.798179,24.01571,0.000175,23.116968,0.0067,-1.065
2994.00,4.797308,24.01463,0.000174,23.116920,0.0067,-1.064
2996.00,4.797337,24.01525,0.000174,23.117308,0.0067,-1.064
2998.00,4.798876,24.01551,0.000175,23.117826,0.0067,-1.064
3000.00,4.798704,24.01642,0.000175,23.117035,0.0067,-1.064
@17,5.0000,10.0
3002.00,4.798536,24.01589,0.000174,23.116809,0.0067,-1.064
3004.00,4.797106,24.01591,0.000174,23.116476,0.0067,-1.065
3006.00,4.794304,24.01570,0.000175,23.117518,0.0067,-1.065
3008.00,4.789696,24.01553,0.000174,23.117247,0.0067,-1.064
3010.00,4.785201,24.01483,0.000173,23.116874,0.0067,-1.064
3012.00,4.780695,24.01521,0.000174,23.117175,0.0067,-1.065
3014.00,4.778000,24.01602,0.000174,23.116682,0.0067,-1.065
3016.00,4.778024,24.01569,0.000174,23.116850,0.0067,-1.066
3018.00,4.780982,24.01543,0.000173,23.116630,0.0067,-1.066
3020.00,4.784645,24.01504,0.000172,23.117091,0.0067,-1.066
3022.00,4.786417,24.01541,0.000172,23.116907,0.0067,-1.066
3024.00,4.787354,24.01527,0.000172,23.116903,0.0067,-1.065
3026.00,4.788491,24.01602,0.000174,23.117429,0.0066,-1.064
3028.00,4.789101,24.01622,0.000175,23.117232,0.0067,-1.065
3030.00,4.790845,24.01627,0.000175,23.116409,0.0067,-1.064
3032.00,4.791370,24.01565,0.000176,23.116900,0.0067,-1.066
3034.00,4.792308,24.01653,0.000176,23.117258,0.0067,-1.065
3036.00,4.793390,24.01659,0.000173,23.116970,0.0067,-1.066
3038.00,4.794757,24.01684,0.000174,23.117886,0.0067,-1.065
3040.00,4.795765,24.01732,0.000174,23.117110,0.0067,-1.065
3042.00,4.797216,24.01682,0.000175,23.116866,0.0067,-1.064
3044.00,4.798198,24.01681,0.000174,23.116445,0.0067,-1.064
3046.00,4.798781,24.01708,0.000174,23.116116,0.0067,-1.065
3048.00,4.799173,24.01666,0.000173,23.117392,0.0067,-1.065
3050.00,4.798711,24.01605,0.000174,23.117108,0.0066,-1.065
3052.00,4.799211,24.01653,0.000173,23.117650,0.0067,-1.065
3054.00,4.800026,24.01642,0.000174,23.116968,0.0067,-1.064
3056.00,4.800051,24.01615,0.000175,23.118105,0.0067,-1.065
3058.00,4.800476,24.01678,0.000175,23.116952,0.0067,-1.065
3060.00,4.800843,24.01623,0.000175,23.116122,0.0067,-1.065
3062.00,4.801427,24.01513,0.000177,23.117776,0.0067,-1.065
3064.00,4.801609,24.01613,0.000175,23.116198,0.0067,-1.064
3066.00,4.799613,24.01658,0.000175,23.116545,0.0067,-1.064
3068.00,4.798677,24.01617,0.000174,23.116452,0.0067,-1.065
3070.00,4.799604,24.01651,0.000175,23.117312,0.0067,-1.065
3072.00,4.799933,24.01600,0.000174,23.117672,0.0067,-1.064
3074.00,4.800110,24.01648,0.000173,23.116601,0.0067,-1.065
3076.00,4.800311,24.01628,0.000174,23.116788,0.0067,-1.066
3078.00,4.799830,24.01735,0.000174,23.117299,0.0067,-1.065
3080.00,4.800082,24.01607,0.000172,23.116963,0.0068,-1.064
3082.00,4.799549,24.01668,0.000175,23.117969,0.0067,-1.064
3084.00,4.800413,24.01756,0.000174,23.117238,0.0066,-1.065
3086.00,4.800698,24.01759,0.000173,23.117312,0.0067,-1.065
3088.00,4.800252,24.01671,0.000172,23.116757,0.0067,-1.065
3090.00,4.799945,24.01714,0.000173,23.116634,0.0067,-1.065
3092.00,4.800494,24.01716,0.000173,23.116671,0.0067,-1.065
3094.00,4.799378,24.01724,0.000174,23.117071,0.0067,-1.065
3096.00,4.799109,24.01738,0.000174,23.117392,0.0067,-1.065
3098.00,4.798608,24.01732,0.000174,23.116885,0.0067,-1.065
3100.00,4.798288,24.01740,0.000174,23.116957,0.0067,-1.065
3102.00,4.797828,24.01748,0.000174,23.117635,0.0067,-1.065
3104.00,4.798278,24.01744,0.000174,23.117141,0.0067,-1.065
3106.00,4.799523,24.01727,0.000176,23.117685,0.0067,-1.065
3108.00,4.799118,24.01805,0.000175,23.116346,0.0067,-1.064
3110.00,4.799162,24.01823,0.000175,23.116820,0.0067,-1.065
3112.00,4.798340,24.01715,0.000175,23.117535,0.0067,-1.067
3114.00,4.798061,24.01798,0.000174,23.117394,0.0067,-1.065
3116.00,4.797614,24.01814,0.000174,23.117278,0.0067,-1.064
3118.00,4.796468,24.01837,0.000174,23.117076,0.0067,-1.066
3120.00,4.796301,24.01830,0.000173,23.116989,0.0067,-1.064
3122.00,4.796752,24.01890,0.000175,23.116955,0.0067,-1.063
3124.00,4.797996,24.01886,0.000176,23.117605,0.0067,-1.065
3126.00,4.797415,24.01880,0.000176,23.117670,0.0067,-1.065
3128.00,4.797389,24.01897,0.000175,23.116588,0.0067,-1.065
3130.00,4.797648,24.01867,0.000175,23.116677,0.0067,-1.065
3132.00,4.798485,24.01892,0.000174,23.116614,0.0067,-1.066
3134.00,4.798534,24.01882,0.000174,23.116859,0.0067,-1.064
3136.00,4.798192,24.01898,0.000175,23.117910,0.0067,-1.064
3138.00,4.796986,24.01901,0.000175,23.117405,0.0067,-1.064
3140.00,4.797312,24.01977,0.000175,23.116447,0.0067,-1.064
3142.00,4.796602,24.01977,0.000174,23.117256,0.0067,-1.065
3144.00,4.795851,24.02012,0.000174,23.117280,0.0066,-1.066
3146.00,4.796064,24.02052,0.000173,23.116543,0.0066,-1.065
3148.00,4.796145,24.01888,0.000172,23.117130,0.0066,-1.066
3150.00,4.796774,24.01808,0.000174,23.116630,0.0067,-1.065
3152.00,4.796236,24.01858,0.000174,23.115860,0.0067,-1.064
3154.00,4.796007,24.01846,0.000174,23.117085,0.0067,-1.064
3156.00,4.795630,24.01820,0.000174,23.117507,0.0067,-1.065
3158.00,4.795199,24.01872,0.000173,23.117137,0.0067,-1.065
3160.00,4.795299,24.01923,0.000173,23.116983,0.0067,-1.065
3162.00,4.796371,24.01859,0.000173,23.116638,0.0067,-1.066
3164.00,4.796699,24.01863,0.000172,23.116952,0.0067,-1.066
3166.00,4.796344,24.01828,0.000173,23.116941,0.0067,-1.066
3168.00,4.796747,24.01801,0.000174,23.117750,0.0067,-1.065
3170.00,4.797515,24.01881,0.000175,23.117290,0.0066,-1.065
3172.00,4.797333,24.01895,0.000174,23.116822,0.0067,-1.065
3174.00,4.796428,24.01875,0.000175,23.117780,0.0067,-1.064
3176.00,4.797068,24.01791,0.000176,23.117485,0.0067,-1.064
3178.00,4.797486,24.01821,0.000175,23.117657,0.0066,-1.065
3180.00,4.797125,24.01864,0.000176,23.117397,0.0066,-1.065
@18,5.0000,10.0
3182.00,4.798353,24.01852,0.000174,23.117479,0.0067,-1.065
3184.00,4.798081,24.01923,0.000173,23.116547,0.0067,-1.065
3186.00,4.795306,24.01881,0.000175,23.118125,0.0067,-1.064
3188.00,4.790407,24.01849,0.000175,23.117934,0.0067,-1.064
3190.00,4.784093,24.01834,0.000176,23.117050,0.0067,-1.064
3192.00,4.779488,24.01880,0.000176,23.117202,0.0067,-1.064
3194.00,4.776402,24.01934,0.000176,23.116922,0.0067,-1.065
3196.00,4.776220,24.01931,0.000175,23.117667,0.0067,-1.067
3198.00,4.780368,24.01874,0.000174,23.117444,0.0067,-1.067
3200.00,4.783459,24.01839,0.000174,23.117228,0.0067,-1.065
3202.00,4.784799,24.01829,0.000173,23.117369,0.0067,-1.065
3204.00,4.785791,24.01795,0.000174,23.117464,0.0067,-1.065
3206.00,4.786005,24.01808,0.000174,23.116764,0.0067,-1.066
3208.00,4.785584,24.01759,0.000175,23.117654,0.0067,-1.066
3210.00,4.786379,24.01781,0.000173,23.117657,0.0067,-1.065
3212.00,4.788718,24.01696,0.000176,23.117577,0.0067,-1.065
3214.00,4.790007,24.01712,0.000175,23.117379,0.0067,-1.064
3216.00,4.790900,24.01701,0.000176,23.116978,0.0067,-1.065
3218.00,4.792108,24.01736,0.000174,23.117026,0.0067,-1.066
3220.00,4.793751,24.01682,0.000174,23.117867,0.0067,-1.066
3222.00,4.796171,24.01699,0.000175,23.116604,0.0067,-1.064
3224.00,4.795964,24.01632,0.000175,23.117698,0.0067,-1.065
3226.00,4.796120,24.01634,0.000176,23.117275,0.0067,-1.066
3228.00,4.796870,24.01612,0.000174,23.117048,0.0067,-1.066
3230.00,4.798198,24.01602,0.000175,23.117778,0.0066,-1.065
3232.00,4.798218,24.01652,0.000173,23.116783,0.0067,-1.065
3234.00,4.799154,24.01670,0.000174,23.117223,0.0067,-1.065
3236.00,4.799790,24.01722,0.000174,23.117046,0.0067,-1.065
3238.00,4.798706,24.01722,0.000175,23.116686,0.0067,-1.065
3240.00,4.798149,24.01635,0.000175,23.116816,0.0067,-1.064
3242.00,4.797532,24.01593,0.000173,23.116552,0.0067,-1.065
3244.00,4.797341,24.01617,0.000174,23.117219,0.0067,-1.066
3246.00,4.798195,24.01695,0.000175,23.117217,0.0067,-1.065
3248.00,4.798601,24.01639,0.000174,23.117078,0.0067,-1.066
3250.00,4.798670,24.01561,0.000175,23.117260,0.0067,-1.065
3252.00,4.798132,24.01624,0.000174,23.116692,0.0067,-1.065
3254.00,4.797968,24.01564,0.000174,23.117535,0.0067,-1.065
3256.00,4.797407,24.01629,0.000174,23.117923,0.0067,-1.065
3258.00,4.798625,24.01570,0.000175,23.116837,0.0067,-1.065
3260.00,4.798164,24.01564,0.000175,23.116967,0.0067,-1.065
3262.00,4.797159,24.01564,0.000175,23.117334,0.0067,-1.065
3264.00,4.797408,24.01603,0.000175,23.116809,0.0066,-1.065
3266.00,4.797924,24.01642,0.000175,23.117165,0.0067,-1.065
3268.00,4.797863,24.01658,0.000175,23.118669,0.0067,-1.066
3270.00,4.797598,24.01741,0.000174,23.117862,0.0067,-1.065
3272.00,4.796981,24.01723,0.000175,23.117284,0.0067,-1.064
3274.00,4.797026,24.01610,0.000175,23.117652,0.0067,-1.065
3276.00,4.796158,24.01652,0.000174,23.117000,0.0067,-1.066
3278.00,4.796493,24.01646,0.000173,23.116630,0.0067,-1.066
3280.00,4.798570,24.01630,0.000174,23.116770,0.0067,-1.065
3282.00,4.798421,24.01618,0.000175,23.116783,0.0067,-1.065
3284.00,4.797873,24.01675,0.000175,23.116987,0.0067,-1.065
3286.00,4.796897,24.01607,0.000176,23.117633,0.0067,-1.066
3288.00,4.796266,24.01648,0.000174,23.116835,0.0067,-1.066
3290.00,4.796232,24.01609,0.000173,23.116322,0.0067,-1.065
3292.00,4.796260,24.01557,0.000175,23.116920,0.0067,-1.065
3294.00,4.796612,24.01588,0.000175,23.117910,0.0067,-1.065
3296.00,4.796577,24.01640,0.000175,23.116816,0.0067,-1.066
3298.00,4.797277,24.01664,0.000175,23.116690,0.0067,-1.065
3300.00,4.797938,24.01690,0.000175,23.116959,0.0067,-1.066
3302.00,4.797452,24.01679,0.000175,23.116552,0.0067,-1.065
3304.00,4.797039,24.01686,0.000176,23.117165,0.0067,-1.065
3306.00,4.797098,24.01713,0.000175,23.117964,0.0067,-1.066
3308.00,4.796601,24.01674,0.000174,23.116489,0.0067,-1.066
3310.00,4.796261,24.01638,0.000175,23.117106,0.0067,-1.066
3312.00,4.796672,24.01654,0.000175,23.117286,0.0067,-1.065
3314.00,4.798302,24.01663,0.000175,23.117321,0.0067,-1.065
3316.00,4.798166,24.01626,0.000175,23.117436,0.0067,-1.066
3318.00,4.797578,24.01634,0.000174,23.117291,0.0067,-1.065
3320.00,4.796440,24.01648,0.000175,23.117616,0.0067,-1.065
3322.00,4.795201,24.01666,0.000175,23.116976,0.0067,-1.065
3324.00,4.795287,24.01618,0.000174,23.116571,0.0067,-1.065
3326.00,4.795715,24.01597,0.000176,23.116996,0.0067,-1.065
3328.00,4.795731,24.01616,0.000175,23.117111,0.0067,-1.065
3330.00,4.795161,24.01587,0.000174,23.116655,0.0067,-1.065
3332.00,4.794831,24.01633,0.000175,23.117659,0.0067,-1.066
3334.00,4.794566,24.01719,0.000174,23.117323,0.0067,-1.066
3336.00,4.794311,24.01709,0.000174,23.117189,0.0067,-1.065
3338.00,4.794400,24.01661,0.000174,23.116799,0.0067,-1.065
3340.00,4.794999,24.01639,0.000174,23.118120,0.0067,-1.066
3342.00,4.795423,24.01646,0.000175,23.117698,0.0067,-1.065
3344.00,4.795981,24.01640,0.000175,23.117020,0.0067,-1.066
3346.00,4.797043,24.01631,0.000175,23.117340,0.0067,-1.065
3348.00,4.797218,24.01704,0.000175,23.117163,0.0067,-1.066
3350.00,4.797013,24.01652,0.000174,23.116840,0.0068,-1.066
3352.00,4.795853,24.01675,0.000175,23.116911,0.0068,-1.066
3354.00,4.795038,24.01599,0.000176,23.117303,0.0067,-1.066
3356.00,4.793762,24.01568,0.000175,23.116877,0.0067,-1.066
3358.00,4.794852,24.01617,0.000176,23.117342,0.0067,-1.065
3360.00,4.795865,24.01637,0.000175,23.117180,0.0067,-1.066
@19,5.0000,10.0
3362.00,4.796148,24.01680,0.000175,23.117189,0.0067,-1.066
3364.00,4.796286,24.01707,0.000175,23.117477,0.0067,-1.065
3366.00,4.794366,24.01629,0.000176,23.117917,0.0067,-1.065
3368.00,4.787851,24.01707,0.000175,23.118675,0.0067,-1.063
3370.00,4.781944,24.01768,0.000177,23.117765,0.0067,-1.064
3372.00,4.777962,24.01809,0.000177,23.117032,0.0067,-1.065
3374.00,4.774575,24.01769,0.000175,23.117115,0.0067,-1.066
3376.00,4.774662,24.01740,0.000173,23.117017,0.0067,-1.066
3378.00,4.778361,24.01713,0.000174,23.116571,0.0067,-1.067
3380.00,4.781673,24.01696,0.000174,23.116710,0.0067,-1.067
3382.00,4.783604,24.01697,0.000174,23.117496,0.0067,-1.067
3384.00,4.784483,24.01705,0.000174,23.116545,0.0067,-1.065
3386.00,4.784538,24.01665,0.000174,23.116382,0.0067,-1.066
3388.00,4.785701,24.01672,0.000174,23.116931,0.0067,-1.066
3390.00,4.787819,24.01728,0.000174,23.117304,0.0067,-1.066
3392.00,4.787887,24.01696,0.000175,23.117108,0.0067,-1.065
3394.00,4.788125,24.01746,0.000174,23.117219,0.0067,-1.066
3396.00,4.790031,24.01716,0.000175,23.116785,0.0067,-1.065
3398.00,4.791225,24.01733,0.000174,23.117637,0.0067,-1.065
3400.00,4.793136,24.01735,0.000175,23.117325,0.0066,-1.066
3402.00,4.794840,24.01784,0.000175,23.117175,0.0067,-1.065
3404.00,4.796224,24.01818,0.000176,23.117269,0.0067,-1.065
3406.00,4.795784,24.01748,0.000175,23.116619,0.0067,-1.065
3408.00,4.794565,24.01714,0.000174,23.117769,0.0067,-1.066
3410.00,4.795367,24.01684,0.000175,23.118055,0.0067,-1.066
3412.00,4.795805,24.01658,0.000175,23.117518,0.0067,-1.066
3414.00,4.795940,24.01665,0.000175,23.117234,0.0067,-1.066
3416.00,4.797211,24.01652,0.000174,23.117243,0.0067,-1.065
3418.00,4.798695,24.01752,0.000174,23.117067,0.0067,-1.066
3420.00,4.798691,24.01736,0.000174,23.117488,0.0067,-1.066
3422.00,4.798446,24.01732,0.000174,23.117104,0.0067,-1.065
3424.00,4.798557,24.01789,0.000175,23.117006,0.0067,-1.065
3426.00,4.797035,24.01801,0.000176,23.116848,0.0067,-1.065
3428.00,4.797851,24.01849,0.000175,23.116616,0.0067,-1.065
3430.00,4.798015,24.01817,0.000175,23.117654,0.0067,-1.066
3432.00,4.797108,24.01763,0.000175,23.117585,0.0067,-1.066
3434.00,4.796500,24.01812,0.000173,23.117111,0.0067,-1.066
3436.00,4.796315,24.01837,0.000175,23.116859,0.0067,-1.065
3438.00,4.796698,24.01840,0.000175,23.117451,0.0067,-1.066
3440.00,4.797329,24.01784,0.000174,23.116933,0.0067,-1.065
3442.00,4.797874,24.01782,0.000174,23.117687,0.0067,-1.066
3444.00,4.797602,24.01812,0.000174,23.117297,0.0067,-1.066
3446.00,4.797056,24.01865,0.000174,23.116876,0.0067,-1.066
3448.00,4.797577,24.01932,0.000173,23.117672,0.0067,-1.066
3450.00,4.797710,24.01873,0.000174,23.117416,0.0067,-1.065
3452.00,4.796872,24.01842,0.000175,23.116707,0.0067,-1.065
3454.00,4.795824,24.01869,0.000174,23.117516,0.0067,-1.066
3456.00,4.795569,24.01876,0.000174,23.116747,0.0067,-1.066
3458.00,4.795329,24.01858,0.000174,23.116330,0.0067,-1.066
3460.00,4.795511,24.01794,0.000174,23.116883,0.0067,-1.066
3462.00,4.796579,24.01798,0.000174,23.117214,0.0067,-1.065
3464.00,4.796905,24.01823,0.000173,23.117132,0.0067,-1.066
3466.00,4.796649,24.01848,0.000172,23.117050,0.0067,-1.065
3468.00,4.796171,24.01904,0.000174,23.117136,0.0067,-1.066
3470.00,4.795914,24.01884,0.000174,23.116337,0.0067,-1.066
3472.00,4.794980,24.01885,0.000173,23.116876,0.0067,-1.066
3474.00,4.794620,24.01908,0.000174,23.116662,0.0067,-1.065
3476.00,4.794598,24.01896,0.000174,23.116634,0.0067,-1.065
3478.00,4.794024,24.01805,0.000174,23.116781,0.0067,-1.066
3480.00,4.794092,24.01869,0.000174,23.117139,0.0067,-1.065
3482.00,4.795484,24.01844,0.000174,23.117665,0.0066,-1.066
3484.00,4.796142,24.01894,0.000173,23.116909,0.0067,-1.065
3486.00,4.795855,24.01904,0.000173,23.116671,0.0067,-1.065
3488.00,4.795463,24.01912,0.000174,23.116662,0.0066,-1.066
3490.00,4.795579,24.01913,0.000173,23.116510,0.0066,-1.066
3492.00,4.795577,24.01861,0.000173,23.116755,0.0067,-1.066
3494.00,4.795261,24.01868,0.000174,23.116562,0.0066,-1.065
3496.00,4.794684,24.01837,0.000174,23.116684,0.0067,-1.065
3498.00,4.794562,24.01862,0.000174,23.117308,0.0066,-1.066
3500.00,4.795646,24.01880,0.000172,23.116630,0.0067,-1.067
3502.00,4.796376,24.01820,0.000172,23.116978,0.0066,-1.066
3504.00,4.796303,24.01860,0.000173,23.115934,0.0067,-1.065
3506.00,4.795523,24.01846,0.000173,23.116378,0.0066,-1.065
3508.00,4.795653,24.01824,0.000173,23.116673,0.0066,-1.066
3510.00,4.794940,24.01837,0.000172,23.115893,0.0067,-1.067
3512.00,4.793502,24.01850,0.000172,23.116229,0.0066,-1.066
3514.00,4.793609,24.01800,0.000173,23.116274,0.0066,-1.066
3516.00,4.793274,24.01772,0.000173,23.116111,0.0067,-1.065
3518.00,4.793707,24.01880,0.000173,23.116059,0.0067,-1.066
3520.00,4.794256,24.01825,0.000174,23.116417,0.0066,-1.066
3522.00,4.794693,24.01864,0.000173,23.116967,0.0066,-1.066
3524.00,4.795946,24.01920,0.000173,23.116892,0.0067,-1.065
3526.00,4.795413,24.01989,0.000174,23.116523,0.0067,-1.065
3528.00,4.795707,24.01908,0.000173,23.116543,0.0066,-1.066
3530.00,4.795410,24.01967,0.000174,23.116630,0.0066,-1.066
3532.00,4.794835,24.01929,0.000172,23.117297,0.0066,-1.066
3534.00,4.794717,24.01951,0.000173,23.117291,0.0067,-1.066
3536.00,4.794917,24.01953,0.000174,23.116372,0.0067,-1.066
3538.00,4.794844,24.01929,0.000173,23.116775,0.0067,-1.066
3540.00,4.794238,24.01963,0.000173,23.116981,0.0066,-1.065
@20,5.0000,10.0
3542.00,4.793986,24.01975,0.000173,23.117128,0.0066,-1.065
3544.00,4.794038,24.01905,0.000173,23.116876,0.0066,-1.065
3546.00,4.793034,24.01973,0.000174,23.116255,0.0066,-1.066
3548.00,4.788444,24.01983,0.000174,23.116653,0.0066,-1.065
3550.00,4.782391,24.02005,0.000174,23.116863,0.0066,-1.065
3552.00,4.778318,24.02054,0.000174,23.116515,0.0066,-1.066
3554.00,4.775052,24.02035,0.000173,23.116816,0.0067,-1.066
3556.00,4.774412,24.02075,0.000171,23.116629,0.0067,-1.066
3558.00,4.776292,24.01909,0.000172,23.115860,0.0066,-1.067
3560.00,4.778616,24.01895,0.000171,23.116060,0.0067,-1.067
3562.00,4.781483,24.01924,0.000171,23.116712,0.0066,-1.066
3564.00,4.782975,24.01983,0.000173,23.116844,0.0066,-1.066
3566.00,4.784685,24.01976,0.000172,23.116660,0.0067,-1.067
3568.00,4.785437,24.02022,0.000173,23.116669,0.0066,-1.066
3570.00,4.785513,24.01899,0.000173,23.116740,0.0066,-1.066
3572.00,4.785451,24.01943,0.000173,23.116686,0.0066,-1.066
3574.00,4.786966,24.01936,0.000173,23.116629,0.0066,-1.065
3576.00,4.788866,24.01983,0.000174,23.116595,0.0066,-1.066
3578.00,4.790716,24.02001,0.000173,23.116705,0.0067,-1.066
3580.00,4.792316,24.02035,0.000174,23.116335,0.0067,-1.066
3582.00,4.793280,24.01989,0.000173,23.116512,0.0066,-1.066
3584.00,4.793208,24.02021,0.000173,23.116684,0.0066,-1.066
3586.00,4.793958,24.02005,0.000173,23.116829,0.0066,-1.066
3588.00,4.794826,24.01991,0.000173,23.115802,0.0066,-1.066
3590.00,4.794764,24.01979,0.000173,23.117095,0.0066,-1.066
3592.00,4.795468,24.01981,0.000173,23.115617,0.0066,-1.066
3594.00,4.795512,24.01978,0.000173,23.116853,0.0066,-1.066
3596.00,4.796221,24.02041,0.000172,23.117332,0.0067,-1.066
3598.00,4.795599,24.02082,0.000172,23.117165,0.0066,-1.066
3600.00,4.795590,24.02069,0.000173,23.116541,0.0066,-1.066
3602.00,4.796140,24.01999,0.000172,23.116881,0.0067,-1.065
3604.00,4.795633,24.02012,0.000173,23.117169,0.0066,-1.066
3606.00,4.795861,24.02093,0.000173,23.117275,0.0066,-1.066
3608.00,4.796233,24.01995,0.000174,23.116928,0.0066,-1.066
3610.00,4.795443,24.01990,0.000173,23.116970,0.0066,-1.065
3612.00,4.794726,24.02027,0.000172,23.116473,0.0066,-1.066
3614.00,4.794117,24.02054,0.000172,23.116508,0.0066,-1.066
3616.00,4.794157,24.01964,0.000174,23.116192,0.0067,-1.066
3618.00,4.793295,24.02072,0.000173,23.116138,0.0067,-1.066
3620.00,4.792809,24.02006,0.000172,23.116588,0.0066,-1.066
3622.00,4.793294,24.01994,0.000173,23.116502,0.0066,-1.066
3624.00,4.794550,24.01980,0.000172,23.116242,0.0066,-1.066
3626.00,4.796511,24.01965,0.000172,23.115986,0.0066,-1.066
3628.00,4.796187,24.01912,0.000172,23.116211,0.0066,-1.066
3630.00,4.795351,24.01955,0.000172,23.116604,0.0066,-1.066
3632.00,4.794785,24.01929,0.000173,23.117048,0.0066,-1.066
3634.00,4.795249,24.01942,0.000173,23.116532,0.0066,-1.066
3636.00,4.793782,24.01955,0.000172,23.116461,0.0066,-1.065
3638.00,4.794498,24.01957,0.000172,23.116049,0.0066,-1.066
3640.00,4.795069,24.01928,0.000173,23.116257,0.0066,-1.065
3642.00,4.794016,24.01992,0.000173,23.116818,0.0066,-1.066
3644.00,4.793949,24.01993,0.000172,23.116300,0.0067,-1.067
3646.00,4.794267,24.01928,0.000172,23.116573,0.0066,-1.066
3648.00,4.793819,24.01964,0.000172,23.117373,0.0066,-1.067
3650.00,4.793927,24.01972,0.000174,23.117071,0.0066,-1.066
3652.00,4.793903,24.01947,0.000174,23.116838,0.0066,-1.066
3654.00,4.793313,24.01939,0.000173,23.116996,0.0066,-1.066
3656.00,4.793327,24.01933,0.000172,23.116448,0.0066,-1.066
3658.00,4.794848,24.01872,0.000173,23.116892,0.0067,-1.066
3660.00,4.795241,24.01885,0.000173,23.116051,0.0066,-1.066
3662.00,4.794869,24.01909,0.000173,23.116562,0.0066,-1.066
3664.00,4.793702,24.01996,0.000173,23.117524,0.0066,-1.065
3666.00,4.794217,24.01943,0.000173,23.116406,0.0066,-1.065
3668.00,4.793854,24.01837,0.000173,23.116844,0.0067,-1.066
3670.00,4.792978,24.01853,0.000173,23.117045,0.0067,-1.067
3672.00,4.791787,24.01846,0.000173,23.116487,0.0066,-1.066
3674.00,4.792247,24.01919,0.000174,23.115836,0.0066,-1.066
3676.00,4.791801,24.01888,0.000173,23.116348,0.0066,-1.067
3678.00,4.792375,24.01886,0.000171,23.117173,0.0067,-1.067
3680.00,4.793138,24.01799,0.000173,23.116842,0.0066,-1.065
3682.00,4.793890,24.01813,0.000173,23.116783,0.0066,-1.065
3684.00,4.793608,24.01864,0.000174,23.116621,0.0066,-1.065
3686.00,4.794681,24.01887,0.000173,23.116801,0.0067,-1.066
3688.00,4.794582,24.02037,0.000172,23.116577,0.0067,-1.066
3690.00,4.794014,24.01944,0.000172,23.116809,0.0067,-1.066
3692.00,4.793919,24.01958,0.000173,23.116950,0.0067,-1.067
3694.00,4.793895,24.01896,0.000173,23.116811,0.0067,-1.066
3696.00,4.792347,24.01883,0.000174,23.117069,0.0067,-1.066
3698.00,4.791644,24.01897,0.000174,23.117143,0.0066,-1.066
3700.00,4.792091,24.01867,0.000173,23.116957,0.0066,-1.067
3702.00,4.792677,24.01882,0.000173,23.116233,0.0066,-1.067
3704.00,4.792747,24.01812,0.000173,23.116047,0.0067,-1.066
3706.00,4.793577,24.01886,0.000174,23.116545,0.0066,-1.066
3708.00,4.793757,24.01874,0.000174,23.117468,0.0066,-1.065
3710.00,4.794111,24.01862,0.000175,23.116311,0.0067,-1.066
3712.00,4.794122,24.01806,0.000173,23.116987,0.0066,-1.067
3714.00,4.793663,24.01852,0.000173,23.117119,0.0066,-1.067
3716.00,4.793542,24.01814,0.000172,23.116879,0.0067,-1.066
3718.00,4.793862,24.01876,0.000172,23.116829,0.0067,-1.066
3720.00,4.793787,24.01825,0.000172,23.117089,0.0066,-1.065
@21,5.0000,10.0
3722.00,4.792864,24.01911,0.000173,23.117176,0.0066,-1.066
3724.00,4.792215,24.01923,0.000173,23.116677,0.0066,-1.066
3726.00,4.790595,24.01928,0.000174,23.116814,0.0067,-1.065
3728.00,4.784251,24.01942,0.000174,23.117136,0.0066,-1.065
3730.00,4.778379,24.01842,0.000175,23.116759,0.0067,-1.065
3732.00,4.775104,24.01912,0.000175,23.117137,0.0066,-1.066
3734.00,4.772028,24.01888,0.000175,23.116614,0.0067,-1.067
3736.00,4.771805,24.02024,0.000173,23.116866,0.0067,-1.067
3738.00,4.775194,24.02008,0.000173,23.117119,0.0066,-1.068
3740.00,4.778852,24.01946,0.000172,23.116484,0.0067,-1.068
3742.00,4.781586,24.01956,0.000172,23.116959,0.0067,-1.066
3744.00,4.782483,24.01988,0.000174,23.116526,0.0067,-1.067
3746.00,4.783267,24.01886,0.000173,23.116863,0.0067,-1.067
3748.00,4.783111,24.01884,0.000174,23.116447,0.0066,-1.066
3750.00,4.783866,24.01896,0.000173,23.117325,0.0066,-1.066
3752.00,4.785294,24.01866,0.000174,23.117069,0.0067,-1.066
3754.00,4.786424,24.01824,0.000174,23.116965,0.0066,-1.066
3756.00,4.787649,24.01828,0.000174,23.117505,0.0066,-1.066
3758.00,4.788684,24.01867,0.000172,23.117171,0.0067,-1.067
3760.00,4.789354,24.01823,0.000173,23.117351,0.0066,-1.066
3762.00,4.790672,24.01834,0.000174,23.116948,0.0066,-1.066
3764.00,4.791344,24.01764,0.000175,23.117282,0.0066,-1.066
3766.00,4.791795,24.01809,0.000173,23.117089,0.0066,-1.066
3768.00,4.792169,24.01773,0.000173,23.116734,0.0066,-1.066
3770.00,4.792743,24.01830,0.000173,23.116866,0.0067,-1.066
3772.00,4.792594,24.01869,0.000173,23.116538,0.0067,-1.066
3774.00,4.792610,24.01816,0.000174,23.116863,0.0066,-1.066
3776.00,4.794236,24.01831,0.000173,23.116586,0.0066,-1.066
3778.00,4.794692,24.01803,0.000173,23.116029,0.0067,-1.066
3780.00,4.793230,24.01808,0.000174,23.115713,0.0066,-1.066
3782.00,4.793252,24.01712,0.000173,23.116218,0.0066,-1.066
3784.00,4.793157,24.01712,0.000173,23.116164,0.0066,-1.066
3786.00,4.792899,24.01746,0.000173,23.116502,0.0067,-1.066
3788.00,4.793478,24.01731,0.000173,23.117160,0.0067,-1.066
3790.00,4.794621,24.01635,0.000175,23.116916,0.0067,-1.066
3792.00,4.794271,24.01688,0.000174,23.116331,0.0067,-1.066
3794.00,4.794077,24.01687,0.000174,23.116840,0.0067,-1.066
3796.00,4.794548,24.01720,0.000174,23.117811,0.0067,-1.066
3798.00,4.793796,24.01786,0.000174,23.116866,0.0066,-1.066
3800.00,4.793470,24.01795,0.000174,23.116554,0.0066,-1.066
3802.00,4.793773,24.01757,0.000175,23.116515,0.0067,-1.066
3804.00,4.794609,24.01747,0.000175,23.116944,0.0067,-1.066
3806.00,4.794961,24.01820,0.000174,23.117199,0.0067,-1.065
3808.00,4.794351,24.01770,0.000175,23.116400,0.0067,-1.066
3810.00,4.793926,24.01790,0.000176,23.116898,0.0067,-1.066
3812.00,4.792731,24.01757,0.000174,23.116755,0.0067,-1.066
3814.00,4.792274,24.01743,0.000175,23.117004,0.0067,-1.065
3816.00,4.791862,24.01697,0.000175,23.117319,0.0066,-1.065
3818.00,4.791646,24.01716,0.000174,23.116887,0.0067,-1.066
3820.00,4.791921,24.01683,0.000173,23.116552,0.0066,-1.066
3822.00,4.792237,24.01675,0.000173,23.116528,0.0067,-1.066
3824.00,4.792999,24.01682,0.000174,23.116638,0.0067,-1.066
3826.00,4.793479,24.01737,0.000174,23.117414,0.0067,-1.065
3828.00,4.793037,24.01679,0.000175,23.117330,0.0067,-1.065
3830.00,4.792513,24.01711,0.000174,23.117147,0.0067,-1.066
3832.00,4.792572,24.01703,0.000174,23.117514,0.0067,-1.066
3834.00,4.792662,24.01723,0.000174,23.117431,0.0067,-1.066
3836.00,4.792568,24.01747,0.000173,23.116942,0.0067,-1.066
3838.00,4.792279,24.01708,0.000174,23.116812,0.0067,-1.066
3840.00,4.792408,24.01721,0.000173,23.116629,0.0067,-1.065
3842.00,4.792484,24.01789,0.000174,23.116660,0.0067,-1.065
3844.00,4.792569,24.01758,0.000174,23.116948,0.0067,-1.066
3846.00,4.793054,24.01742,0.000174,23.117087,0.0067,-1.066
3848.00,4.793371,24.01723,0.000174,23.117343,0.0067,-1.066
3850.00,4.792701,24.01746,0.000172,23.116216,0.0067,-1.066
3852.00,4.791986,24.01760,0.000174,23.116907,0.0067,-1.066
3854.00,4.791877,24.01732,0.000174,23.116991,0.0066,-1.065
3856.00,4.791395,24.01697,0.000175,23.116790,0.0067,-1.065
3858.00,4.791261,24.01734,0.000175,23.117110,0.0067,-1.065
3860.00,4.791564,24.01674,0.000175,23.116482,0.0067,-1.065
3862.00,4.791410,24.01731,0.000174,23.117980,0.0067,-1.065
3864.00,4.791511,24.01693,0.000175,23.116889,0.0067,-1.064
3866.00,4.791402,24.01643,0.000174,23.116980,0.0067,-1.067
3868.00,4.790627,24.01690,0.000174,23.116487,0.0067,-1.065
3870.00,4.790613,24.01746,0.000174,23.117097,0.0067,-1.065
3872.00,4.792152,24.01720,0.000172,23.117128,0.0067,-1.067
3874.00,4.791990,24.01662,0.000174,23.116883,0.0067,-1.066
3876.00,4.791940,24.01591,0.000172,23.116538,0.0067,-1.066
3878.00,4.792010,24.01663,0.000174,23.117045,0.0067,-1.065
3880.00,4.792064,24.01653,0.000173,23.117453,0.0067,-1.065
3882.00,4.791678,24.01607,0.000173,23.117124,0.0067,-1.066
3884.00,4.791970,24.01652,0.000174,23.117635,0.0066,-1.065
3886.00,4.791880,24.01711,0.000175,23.116840,0.0067,-1.066
3888.00,4.791273,24.01749,0.000174,23.116560,0.0067,-1.066
3890.00,4.790995,24.01643,0.000173,23.116829,0.0067,-1.065
3892.00,4.790302,24.01560,0.000174,23.116604,0.0067,-1.065
3894.00,4.790667,24.01586,0.000175,23.116502,0.0067,-1.066
3896.00,4.789961,24.01642,0.000174,23.116980,0.0067,-1.065
3898.00,4.790531,24.01711,0.000173,23.116643,0.0067,-1.065
3900.00,4.790120,24.01637,0.000174,23.117158,0.0067,-1.065
@22,5.0000,10.0
3902.00,4.790651,24.01637,0.000174,23.116866,0.0067,-1.065
3904.00,4.790469,24.01616,0.000174,23.116239,0.0067,-1.066
3906.00,4.789023,24.01565,0.000174,23.116690,0.0067,-1.065
3908.00,4.785145,24.01659,0.000173,23.117299,0.0067,-1.064
3910.00,4.780300,24.01651,0.000174,23.117531,0.0067,-1.064
3912.00,4.776556,24.01571,0.000174,23.117241,0.0068,-1.064
3914.00,4.772944,24.01633,0.000174,23.116684,0.0067,-1.065
3916.00,4.771376,24.01640,0.000173,23.116863,0.0067,-1.067
3918.00,4.774145,24.01657,0.000171,23.117464,0.0067,-1.067
3920.00,4.776412,24.01625,0.000172,23.117303,0.0067,-1.066
3922.00,4.778815,24.01693,0.000173,23.116766,0.0067,-1.066
3924.00,4.780207,24.01727,0.000174,23.116404,0.0067,-1.066
3926.00,4.781446,24.01705,0.000173,23.116608,0.0067,-1.065
3928.00,4.782229,24.01689,0.000173,23.116029,0.0067,-1.066
3930.00,4.783564,24.01682,0.000173,23.116595,0.0067,-1.066
3932.00,4.785419,24.01595,0.000173,23.117754,0.0067,-1.064
3934.00,4.785952,24.01649,0.000175,23.117074,0.0067,-1.065
3936.00,4.784290,24.01636,0.000175,23.117301,0.0067,-1.066
3938.00,4.786318,24.01719,0.000176,23.116829,0.0067,-1.065
3940.00,4.788466,24.01741,0.000176,23.117232,0.0067,-1.065
3942.00,4.789060,24.01773,0.000175,23.117290,0.0067,-1.065
3944.00,4.790553,24.01744,0.000174,23.117028,0.0067,-1.065
3946.00,4.791688,24.01736,0.000173,23.117758,0.0067,-1.065
3948.00,4.791941,24.01662,0.000174,23.117553,0.0067,-1.065
3950.00,4.791939,24.01658,0.000175,23.117667,0.0066,-1.065
3952.00,4.791643,24.01646,0.000175,23.116710,0.0067,-1.065
3954.00,4.790989,24.01597,0.000175,23.118075,0.0067,-1.065
3956.00,4.792086,24.01607,0.000176,23.117178,0.0067,-1.064
3958.00,4.792475,24.01582,0.000174,23.116968,0.0067,-1.065
3960.00,4.791880,24.01614,0.000175,23.117356,0.0066,-1.065
3962.00,4.791824,24.01652,0.000174,23.116976,0.0067,-1.065
3964.00,4.792901,24.01652,0.000175,23.115968,0.0067,-1.065
3966.00,4.793540,24.01612,0.000173,23.117906,0.0066,-1.065
3968.00,4.793161,24.01651,0.000175,23.118012,0.0067,-1.065
3970.00,4.793687,24.01707,0.000175,23.116928,0.0067,-1.065
3972.00,4.793066,24.01720,0.000175,23.116335,0.0067,-1.065
3974.00,4.792273,24.01702,0.000174,23.116892,0.0067,-1.065
3976.00,4.792428,24.01740,0.000175,23.117117,0.0067,-1.064
3978.00,4.791957,24.01737,0.000175,23.117330,0.0067,-1.065
3980.00,4.791545,24.01738,0.000175,23.116824,0.0067,-1.065
3982.00,4.791270,24.01763,0.000174,23.116972,0.0067,-1.065
3984.00,4.792306,24.01786,0.000174,23.116824,0.0067,-1.065
3986.00,4.792189,24.01786,0.000175,23.116376,0.0067,-1.065
3988.00,4.791494,24.01772,0.000174,23.116432,0.0067,-1.065
3990.00,4.791455,24.01717,0.000175,23.117460,0.0067,-1.064
3992.00,4.791931,24.01780,0.000174,23.117340,0.0067,-1.065
3994.00,4.791978,24.01845,0.000175,23.117332,0.0067,-1.065
3996.00,4.792009,24.01946,0.000175,23.117290,0.0067,-1.065
3998.00,4.792781,24.01980,0.000175,23.116409,0.0067,-1.065
4000.00,4.793158,24.01940,0.000175,23.116983,0.0067,-1.064
4002.00,4.793914,24.01873,0.000174,23.117559,0.0067,-1.065
4004.00,4.794154,24.01866,0.000173,23.117457,0.0067,-1.066
4006.00,4.793598,24.01778,0.000174,23.117891,0.0067,-1.065
4008.00,4.792159,24.01815,0.000174,23.116448,0.0067,-1.065
4010.00,4.791430,24.01828,0.000175,23.116965,0.0067,-1.065
4012.00,4.789877,24.01742,0.000174,23.116983,0.0067,-1.065
4014.00,4.789443,24.01774,0.000175,23.116740,0.0067,-1.065
4016.00,4.790448,24.01734,0.000174,23.117561,0.0067,-1.065
4018.00,4.790480,24.01710,0.000175,23.116792,0.0067,-1.065
4020.00,4.791037,24.01772,0.000175,23.117839,0.0067,-1.065
4022.00,4.791612,24.01791,0.000174,23.117182,0.0067,-1.065
4024.00,4.791883,24.01791,0.000175,23.116216,0.0067,-1.064
4026.00,4.790962,24.01797,0.000176,23.117137,0.0067,-1.064
4028.00,4.789677,24.01782,0.000175,23.117130,0.0067,-1.066
4030.00,4.789334,24.01769,0.000176,23.116933,0.0067,-1.065
4032.00,4.789323,24.01718,0.000174,23.116723,0.0067,-1.064
4034.00,4.789733,24.01705,0.000175,23.116688,0.0067,-1.064
4036.00,4.790625,24.01779,0.000174,23.117291,0.0067,-1.065
4038.00,4.790635,24.01730,0.000174,23.117581,0.0067,-1.065
4040.00,4.789728,24.01662,0.000175,23.117191,0.0067,-1.065
4042.00,4.789054,24.01656,0.000175,23.116825,0.0067,-1.065
4044.00,4.789131,24.01711,0.000175,23.116824,0.0067,-1.065
4046.00,4.789471,24.01669,0.000174,23.117498,0.0067,-1.065
4048.00,4.791099,24.01670,0.000174,23.117490,0.0067,-1.065
4050.00,4.791303,24.01691,0.000174,23.116218,0.0067,-1.064
4052.00,4.790744,24.01688,0.000175,23.117527,0.0067,-1.065
4054.00,4.790900,24.01652,0.000175,23.117186,0.0067,-1.064
4056.00,4.791585,24.01635,0.000175,23.117117,0.0067,-1.065
4058.00,4.791365,24.01660,0.000175,23.117568,0.0067,-1.065
4060.00,4.790273,24.01688,0.000174,23.117266,0.0067,-1.065
4062.00,4.789827,24.01702,0.000175,23.117253,0.0067,-1.064
4064.00,4.789902,24.01656,0.000175,23.117856,0.0067,-1.065
4066.00,4.790254,24.01613,0.000175,23.117045,0.0067,-1.065
4068.00,4.791237,24.01596,0.000175,23.116768,0.0067,-1.064
4070.00,4.790250,24.01641,0.000175,23.116439,0.0067,-1.065
4072.00,4.790394,24.01663,0.000175,23.117082,0.0067,-1.065
4074.00,4.791531,24.01656,0.000175,23.116996,0.0067,-1.064
4076.00,4.791379,24.01646,0.000175,23.117503,0.0067,-1.065
4078.00,4.790488,24.01714,0.000175,23.117080,0.0067,-1.065
4080.00,4.790745,24.01698,0.000175,23.117111,0.0067,-1.065
@23,5.0000,10.0
4082.00,4.790344,24.01728,0.000174,23.117063,0.0067,-1.065
4084.00,4.789316,24.01670,0.000174,23.117241,0.0067,-1.065
4086.00,4.786773,24.01649,0.000176,23.117759,0.0067,-1.064
4088.00,4.782118,24.01700,0.000177,23.117124,0.0067,-1.064
4090.00,4.777485,24.01695,0.000177,23.116796,0.0067,-1.064
4092.00,4.774345,24.01716,0.000176,23.117709,0.0067,-1.065
4094.00,4.771411,24.01653,0.000175,23.117351,0.0067,-1.064
4096.00,4.769835,24.01583,0.000174,23.117204,0.0067,-1.066
4098.00,4.772379,24.01647,0.000173,23.116838,0.0067,-1.067
4100.00,4.775703,24.01579,0.000172,23.116617,0.0066,-1.066
4102.00,4.777131,24.01696,0.000172,23.117330,0.0067,-1.066
4104.00,4.777426,24.01679,0.000173,23.117733,0.0067,-1.065
4106.00,4.778956,24.01655,0.000175,23.117637,0.0067,-1.064
4108.00,4.781207,24.01642,0.000175,23.116876,0.0067,-1.065
4110.00,4.782625,24.01600,0.000175,23.117117,0.0067,-1.065
4112.00,4.783092,24.01726,0.000175,23.117475,0.0067,-1.065
4114.00,4.783710,24.01701,0.000175,23.117321,0.0067,-1.065
4116.00,4.784292,24.01740,0.000174,23.117395,0.0067,-1.065
4118.00,4.786109,24.01771,0.000174,23.117576,0.0067,-1.065
4120.00,4.787820,24.01790,0.000176,23.116764,0.0067,-1.064
4122.00,4.789193,24.01786,0.000175,23.117113,0.0067,-1.065
4124.00,4.790285,24.01716,0.000173,23.117442,0.0067,-1.065
4126.00,4.789542,24.01631,0.000174,23.116842,0.0067,-1.065
4128.00,4.791153,24.01711,0.000175,23.117622,0.0067,-1.065
4130.00,4.791593,24.01747,0.000171,23.117681,0.0068,-1.066
4132.00,4.791459,24.01746,0.000175,23.117002,0.0066,-1.065
4134.00,4.792568,24.01752,0.000174,23.117852,0.0067,-1.064
4136.00,4.792936,24.01855,0.000174,23.116829,0.0067,-1.065
4138.00,4.792031,24.01875,0.000174,23.116874,0.0067,-1.065
4140.00,4.790888,24.01885,0.000174,23.117555,0.0067,-1.065
4142.00,4.791435,24.01885,0.000175,23.116807,0.0067,-1.065
4144.00,4.791542,24.01917,0.000174,23.117327,0.0067,-1.065
4146.00,4.790888,24.01938,0.000174,23.116824,0.0067,-1.066
4148.00,4.791344,24.01817,0.000174,23.116679,0.0066,-1.066
4150.00,4.791076,24.01854,0.000174,23.116855,0.0067,-1.065
4152.00,4.791555,24.01864,0.000175,23.117498,0.0067,-1.065
4154.00,4.790799,24.01872,0.000175,23.116259,0.0067,-1.065
4156.00,4.790321,24.01870,0.000173,23.117232,0.0067,-1.065
4158.00,4.790933,24.01851,0.000174,23.117230,0.0067,-1.064
4160.00,4.791175,24.01867,0.000174,23.116868,0.0067,-1.065
4162.00,4.791617,24.01816,0.000174,23.117045,0.0067,-1.065
4164.00,4.791532,24.01801,0.000174,23.116621,0.0067,-1.065
4166.00,4.790928,24.01876,0.000173,23.116929,0.0067,-1.066
4168.00,4.791262,24.01927,0.000173,23.116697,0.0067,-1.065
4170.00,4.791278,24.01929,0.000174,23.116892,0.0067,-1.064
4172.00,4.790655,24.01901,0.000175,23.116996,0.0067,-1.065
4174.00,4.789443,24.01942,0.000174,23.116575,0.0067,-1.065
4176.00,4.788618,24.01910,0.000175,23.116428,0.0067,-1.065
4178.00,4.788857,24.01879,0.000174,23.116909,0.0066,-1.066
4180.00,4.789323,24.01891,0.000174,23.116883,0.0067,-1.065
4182.00,4.790052,24.01861,0.000173,23.116450,0.0066,-1.065
4184.00,4.790338,24.01824,0.000174,23.116658,0.0067,-1.065
4186.00,4.790967,24.01895,0.000173,23.116632,0.0066,-1.065
4188.00,4.791534,24.01892,0.000174,23.117290,0.0066,-1.066
4190.00,4.791195,24.01828,0.000174,23.116851,0.0067,-1.065
4192.00,4.791673,24.01858,0.000174,23.117097,0.0067,-1.065
4194.00,4.790245,24.01878,0.000174,23.116961,0.0067,-1.066
4196.00,4.789146,24.01884,0.000174,23.116918,0.0066,-1.065
4198.00,4.789038,24.01876,0.000173,23.116318,0.0066,-1.065
4200.00,4.788385,24.01884,0.000173,23.116762,0.0066,-1.065
4202.00,4.788505,24.01912,0.000173,23.116413,0.0066,-1.066
4204.00,4.789347,24.01977,0.000173,23.116159,0.0066,-1.066
4206.00,4.788920,24.01995,0.000173,23.115860,0.0067,-1.065
4208.00,4.788227,24.01982,0.000174,23.116441,0.0066,-1.065
4210.00,4.789620,24.02072,0.000174,23.116304,0.0066,-1.066
4212.00,4.790388,24.02063,0.000173,23.116500,0.0066,-1.066
4214.00,4.790980,24.02089,0.000172,23.116549,0.0066,-1.065
4216.00,4.790035,24.02032,0.000173,23.116326,0.0067,-1.065
4218.00,4.789639,24.02028,0.000174,23.116322,0.0067,-1.065
4220.00,4.788798,24.02078,0.000173,23.116944,0.0066,-1.065
4222.00,4.788175,24.02040,0.000172,23.116959,0.0066,-1.067
4224.00,4.788364,24.02113,0.000172,23.116476,0.0067,-1.065
4226.00,4.789319,24.02136,0.000173,23.116131,0.0066,-1.066
4228.00,4.789652,24.02092,0.000173,23.116577,0.0067,-1.065
4230.00,4.789015,24.02156,0.000173,23.117208,0.0067,-1.065
4232.00,4.788948,24.02173,0.000172,23.117097,0.0067,-1.066
4234.00,4.789237,24.02141,0.000173,23.116241,0.0066,-1.065
4236.00,4.789190,24.02154,0.000172,23.115994,0.0066,-1.066
4238.00,4.789523,24.02184,0.000173,23.116413,0.0066,-1.066
4240.00,4.789954,24.02172,0.000173,23.117201,0.0067,-1.066
4242.00,4.789192,24.02151,0.000172,23.117178,0.0066,-1.067
4244.00,4.789083,24.02084,0.000172,23.115730,0.0067,-1.066
4246.00,4.788689,24.02172,0.000173,23.116772,0.0066,-1.066
4248.00,4.788020,24.02157,0.000173,23.116356,0.0066,-1.065
4250.00,4.788367,24.02124,0.000173,23.115826,0.0066,-1.065
4252.00,4.788590,24.02096,0.000172,23.115732,0.0066,-1.066
4254.00,4.790149,24.02180,0.000172,23.117256,0.0066,-1.066
4256.00,4.791156,24.02142,0.000173,23.116983,0.0066,-1.066
4258.00,4.791439,24.02162,0.000173,23.116157,0.0066,-1.066
4260.00,4.790392,24.02134,0.000173,23.116294,0.0067,-1.066
@24,5.0000,10.0
4262.00,4.788362,24.02114,0.000173,23.116460,0.0066,-1.067
4264.00,4.787814,24.02159,0.000171,23.116937,0.0066,-1.066
4266.00,4.786401,24.02061,0.000172,23.116302,0.0066,-1.065
4268.00,4.781699,24.02083,0.000173,23.116517,0.0066,-1.065
4270.00,4.776142,24.02103,0.000174,23.116760,0.0066,-1.065
4272.00,4.771182,24.02136,0.000174,23.117210,0.0066,-1.065
4274.00,4.768889,24.02073,0.000173,23.116656,0.0066,-1.066
4276.00,4.768602,24.02076,0.000171,23.115643,0.0066,-1.067
4278.00,4.771739,24.02068,0.000171,23.116292,0.0066,-1.067
4280.00,4.775560,24.02055,0.000170,23.115845,0.0066,-1.068
4282.00,4.779166,24.02002,0.000171,23.116740,0.0066,-1.067
4284.00,4.779615,24.02001,0.000171,23.116463,0.0066,-1.066
4286.00,4.778474,24.02084,0.000172,23.116404,0.0066,-1.066
4288.00,4.778173,24.02064,0.000172,23.116172,0.0066,-1.066
4290.00,4.779116,24.02087,0.000173,23.116120,0.0066,-1.066
4292.00,4.780539,24.02137,0.000173,23.116094,0.0066,-1.066
4294.00,4.781806,24.02183,0.000173,23.115828,0.0066,-1.066
4296.00,4.782212,24.02168,0.000173,23.117310,0.0066,-1.066
4298.00,4.784951,24.02218,0.000172,23.116915,0.0066,-1.066
4300.00,4.786907,24.02207,0.000173,23.115730,0.0066,-1.066
4302.00,4.787189,24.02248,0.000173,23.117139,0.0066,-1.067
4304.00,4.788688,24.02253,0.000173,23.116915,0.0066,-1.067
4306.00,4.790601,24.02224,0.000172,23.116103,0.0066,-1.067
4308.00,4.789223,24.02249,0.000172,23.116209,0.0067,-1.066
4310.00,4.789933,24.02273,0.000172,23.116597,0.0066,-1.066
4312.00,4.791165,24.02240,0.000173,23.116625,0.0066,-1.066
4314.00,4.790852,24.02189,0.000172,23.115895,0.0066,-1.067
4316.00,4.790617,24.02208,0.000171,23.116857,0.0066,-1.067
4318.00,4.791215,24.02224,0.000173,23.116239,0.0066,-1.066
4320.00,4.792611,24.02284,0.000173,23.116549,0.0067,-1.067
4322.00,4.792472,24.02286,0.000173,23.116192,0.0066,-1.067
4324.00,4.792285,24.02162,0.000172,23.116478,0.0066,-1.066
4326.00,4.790685,24.02111,0.000174,23.116885,0.0066,-1.065
4328.00,4.789794,24.02143,0.000173,23.116499,0.0066,-1.066
4330.00,4.790124,24.02093,0.000174,23.116447,0.0066,-1.066
4332.00,4.790302,24.02165,0.000174,23.116805,0.0066,-1.067
4334.00,4.790936,24.02190,0.000173,23.116298,0.0066,-1.067
4336.00,4.790888,24.02250,0.000172,23.115858,0.0066,-1.067
4338.00,4.791300,24.02273,0.000172,23.116122,0.0066,-1.067
4340.00,4.791106,24.02287,0.000171,23.117210,0.0066,-1.067
4342.00,4.790613,24.02260,0.000172,23.116577,0.0066,-1.067
4344.00,4.790960,24.02327,0.000173,23.116905,0.0066,-1.066
4346.00,4.790193,24.02300,0.000174,23.115739,0.0067,-1.066
4348.00,4.790185,24.02312,0.000173,23.116202,0.0067,-1.066
4350.00,4.791382,24.02205,0.000172,23.116991,0.0067,-1.067
4352.00,4.791887,24.02221,0.000171,23.116820,0.0067,-1.068
4354.00,4.791518,24.02217,0.000173,23.116907,0.0067,-1.066
4356.00,4.790027,24.02240,0.000173,23.116363,0.0067,-1.066
4358.00,4.789355,24.02318,0.000173,23.116443,0.0067,-1.067
4360.00,4.789416,24.02294,0.000173,23.116649,0.0066,-1.067
4362.00,4.788671,24.02334,0.000173,23.116471,0.0066,-1.066
4364.00,4.788164,24.02358,0.000174,23.116179,0.0066,-1.066
4366.00,4.788803,24.02275,0.000172,23.116296,0.0066,-1.067
4368.00,4.789010,24.02230,0.000172,23.116484,0.0066,-1.067
4370.00,4.790152,24.02202,0.000170,23.116759,0.0066,-1.067
4372.00,4.791335,24.02301,0.000172,23.116595,0.0066,-1.067
4374.00,4.790594,24.02385,0.000172,23.116530,0.0066,-1.067
4376.00,4.789441,24.02353,0.000173,23.117115,0.0066,-1.066
4378.00,4.789124,24.02434,0.000172,23.116484,0.0066,-1.067
4380.00,4.788781,24.02385,0.000171,23.116632,0.0066,-1.066
4382.00,4.789278,24.02396,0.000173,23.116333,0.0066,-1.066
4384.00,4.789623,24.02327,0.000173,23.116283,0.0066,-1.066
4386.00,4.789232,24.02365,0.000174,23.116900,0.0066,-1.067
4388.00,4.789635,24.02329,0.000173,23.116630,0.0067,-1.067
4390.00,4.789867,24.02304,0.000172,23.116068,0.0067,-1.066
4392.00,4.790080,24.02260,0.000171,23.116682,0.0067,-1.067
4394.00,4.789745,24.02196,0.000171,23.117165,0.0067,-1.067
4396.00,4.789962,24.02194,0.000173,23.116551,0.0066,-1.067
4398.00,4.789754,24.02113,0.000173,23.116827,0.0066,-1.067
4400.00,4.789014,24.02154,0.000173,23.116762,0.0066,-1.067
4402.00,4.789365,24.02158,0.000172,23.116898,0.0066,-1.066
4404.00,4.789184,24.02185,0.000173,23.117041,0.0066,-1.066
4406.00,4.788819,24.02157,0.000174,23.117509,0.0066,-1.067
4408.00,4.788439,24.02162,0.000173,23.116705,0.0066,-1.067
4410.00,4.787062,24.02143,0.000172,23.116198,0.0066,-1.066
4412.00,4.787222,24.02182,0.000172,23.116775,0.0067,-1.067
4414.00,4.786924,24.02139,0.000172,23.116840,0.0066,-1.067
4416.00,4.787130,24.02102,0.000173,23.115344,0.0066,-1.066
4418.00,4.788240,24.02061,0.000173,23.116066,0.0066,-1.067
4420.00,4.788862,24.02100,0.000173,23.117106,0.0067,-1.067
4422.00,4.789084,24.02031,0.000172,23.116993,0.0066,-1.067
4424.00,4.788159,24.02030,0.000173,23.116404,0.0066,-1.066
4426.00,4.787395,24.02159,0.000173,23.116508,0.0066,-1.067
4428.00,4.786315,24.02032,0.000173,23.116547,0.0066,-1.067
4430.00,4.786534,24.02028,0.000172,23.116569,0.0066,-1.066
4432.00,4.787613,24.02033,0.000172,23.116935,0.0066,-1.067
4434.00,4.788377,24.01992,0.000173,23.116811,0.0066,-1.067
4436.00,4.788319,24.02032,0.000172,23.117162,0.0066,-1.067
4438.00,4.789333,24.02028,0.000173,23.116820,0.0066,-1.067
4440.00,4.789070,24.02033,0.000173,23.116250,0.0066,-1.066
@25,5.0000,10.0
4442.00,4.787777,24.02172,0.000174,23.116135,0.0066,-1.066
4444.00,4.786812,24.02108,0.000172,23.116411,0.0066,-1.067
4446.00,4.786010,24.02068,0.000171,23.117373,0.0066,-1.067
4448.00,4.782149,24.02047,0.000172,23.117522,0.0066,-1.065
4450.00,4.776831,24.02066,0.000174,23.117147,0.0066,-1.065
4452.00,4.773119,24.02078,0.000173,23.117037,0.0066,-1.066
4454.00,4.769468,24.02038,0.000173,23.117564,0.0066,-1.067
4456.00,4.768606,24.02073,0.000172,23.116829,0.0066,-1.068
4458.00,4.770490,24.02121,0.000172,23.116876,0.0066,-1.068
4460.00,4.773307,24.02143,0.000171,23.117141,0.0067,-1.068
4462.00,4.776199,24.02150,0.000170,23.116630,0.0067,-1.067
4464.00,4.777060,24.02098,0.000172,23.116246,0.0067,-1.067
4466.00,4.778418,24.01966,0.000173,23.116796,0.0066,-1.067
4468.00,4.778516,24.01921,0.000172,23.116447,0.0066,-1.067
4470.00,4.779409,24.01956,0.000173,23.116630,0.0067,-1.067
4472.00,4.780831,24.01959,0.000173,23.117312,0.0067,-1.067
4474.00,4.782233,24.01990,0.000173,23.116850,0.0067,-1.067
4476.00,4.783844,24.02035,0.000174,23.116848,0.0067,-1.066
4478.00,4.784782,24.02000,0.000175,23.116421,0.0066,-1.067
4480.00,4.785905,24.02009,0.000173,23.116876,0.0066,-1.066
4482.00,4.786791,24.01895,0.000175,23.116604,0.0067,-1.067
4484.00,4.787167,24.01964,0.000173,23.117015,0.0066,-1.067
4486.00,4.787461,24.01981,0.000172,23.115821,0.0066,-1.066
4488.00,4.787925,24.01905,0.000174,23.116853,0.0067,-1.065
4490.00,4.788421,24.01939,0.000173,23.117095,0.0067,-1.067
4492.00,4.788112,24.01895,0.000173,23.117097,0.0066,-1.066
4494.00,4.788512,24.01936,0.000173,23.116331,0.0066,-1.066
4496.00,4.789698,24.02059,0.000173,23.116354,0.0067,-1.067
4498.00,4.789575,24.02026,0.000174,23.116606,0.0066,-1.066
4500.00,4.789020,24.02109,0.000173,23.116625,0.0067,-1.066
4502.00,4.788773,24.02004,0.000172,23.116053,0.0066,-1.066
4504.00,4.789329,24.01999,0.000171,23.116922,0.0067,-1.067
4506.00,4.789766,24.02076,0.000172,23.117214,0.0066,-1.067
4508.00,4.790628,24.02131,0.000174,23.116859,0.0066,-1.066
4510.00,4.790650,24.02135,0.000172,23.116718,0.0066,-1.067
4512.00,4.789096,24.02079,0.000173,23.116909,0.0066,-1.066
4514.00,4.789378,24.02090,0.000174,23.116716,0.0066,-1.066
4516.00,4.789707,24.02106,0.000173,23.116580,0.0067,-1.067
4518.00,4.790057,24.02138,0.000173,23.116467,0.0067,-1.066
4520.00,4.790319,24.02111,0.000173,23.117332,0.0066,-1.066
4522.00,4.791471,24.02116,0.000174,23.116740,0.0066,-1.066
4524.00,4.790745,24.02152,0.000174,23.116653,0.0067,-1.066
4526.00,4.789404,24.02234,0.000174,23.116903,0.0066,-1.066
4528.00,4.788107,24.02170,0.000174,23.116317,0.0066,-1.066
4530.00,4.788224,24.02218,0.000174,23.116664,0.0066,-1.067
4532.00,4.788190,24.02153,0.000174,23.117284,0.0066,-1.066
4534.00,4.788999,24.02160,0.000173,23.117251,0.0067,-1.066
4536.00,4.789153,24.02169,0.000173,23.116913,0.0067,-1.066
4538.00,4.790202,24.02056,0.000174,23.116872,0.0066,-1.066
4540.00,4.790538,24.02074,0.000174,23.116697,0.0066,-1.066
4542.00,4.790100,24.02121,0.000174,23.116621,0.0066,-1.067
4544.00,4.789674,24.02015,0.000174,23.116083,0.0067,-1.066
4546.00,4.789733,24.02012,0.000173,23.116398,0.0066,-1.066
4548.00,4.788760,24.02107,0.000172,23.116365,0.0066,-1.067
4550.00,4.788350,24.02056,0.000173,23.116176,0.0066,-1.066
4552.00,4.787895,24.02083,0.000172,23.117264,0.0066,-1.066
4554.00,4.787956,24.02111,0.000174,23.117097,0.0067,-1.066
4556.00,4.787954,24.02086,0.000174,23.117024,0.0067,-1.066
4558.00,4.788150,24.02106,0.000174,23.116716,0.0066,-1.066
4560.00,4.787747,24.02151,0.000174,23.116848,0.0066,-1.066
4562.00,4.789406,24.02079,0.000174,23.116809,0.0066,-1.066
4564.00,4.789613,24.02068,0.000173,23.116759,0.0066,-1.067
4566.00,4.788904,24.02017,0.000173,23.116712,0.0066,-1.066
4568.00,4.789382,24.01980,0.000175,23.116241,0.0066,-1.065
4570.00,4.789555,24.01975,0.000174,23.116630,0.0066,-1.066
4572.00,4.789209,24.01995,0.000173,23.116541,0.0066,-1.066
4574.00,4.788688,24.02086,0.000174,23.117058,0.0066,-1.066
4576.00,4.787676,24.01998,0.000174,23.117046,0.0067,-1.066
4578.00,4.787060,24.01916,0.000173,23.116905,0.0067,-1.066
4580.00,4.786595,24.01958,0.000172,23.116783,0.0067,-1.067
4582.00,4.787346,24.01954,0.000172,23.116855,0.0066,-1.066
4584.00,4.787044,24.01980,0.000173,23.116274,0.0066,-1.064
4586.00,4.786293,24.01947,0.000173,23.115864,0.0066,-1.066
4588.00,4.786576,24.01953,0.000174,23.116829,0.0066,-1.066
4590.00,4.787750,24.01997,0.000173,23.116664,0.0066,-1.066
4592.00,4.786904,24.02031,0.000173,23.116382,0.0066,-1.067
4594.00,4.786813,24.01973,0.000172,23.116720,0.0066,-1.066
4596.00,4.787395,24.01979,0.000174,23.117141,0.0067,-1.066
4598.00,4.787677,24.02029,0.000174,23.116883,0.0067,-1.066
4600.00,4.787775,24.02032,0.000173,23.117412,0.0066,-1.066
4602.00,4.788158,24.02008,0.000173,23.117195,0.0067,-1.067
4604.00,4.787585,24.01970,0.000173,23.116931,0.0067,-1.066
4606.00,4.786781,24.02048,0.000174,23.117234,0.0067,-1.066
4608.00,4.787250,24.01970,0.000173,23.116866,0.0066,-1.066
4610.00,4.787544,24.01943,0.000172,23.116868,0.0067,-1.066
4612.00,4.787715,24.02040,0.000173,23.117054,0.0066,-1.066
4614.00,4.787493,24.02036,0.000172,23.116916,0.0067,-1.067
4616.00,4.786642,24.02047,0.000172,23.116452,0.0067,-1.066
4618.00,4.786317,24.02050,0.000174,23.116790,0.0067,-1.066
4620.00,4.787215,24.02026,0.000174,23.117334,0.0067,-1.066
4622.00,4.787937,24.02054,0.000174,23.117611,0.0067,-1.067
@26,5.0000,10.0
4624.00,4.788155,24.02136,0.000173,23.117314,0.0067,-1.066
4626.00,4.787684,24.02105,0.000173,23.116733,0.0067,-1.065
4628.00,4.782108,24.02168,0.000174,23.116161,0.0066,-1.065
4630.00,4.775451,24.02103,0.000175,23.116801,0.0067,-1.066
4632.00,4.772413,24.02152,0.000174,23.117249,0.0067,-1.066
4634.00,4.769820,24.02086,0.000174,23.117472,0.0067,-1.066
4636.00,4.767843,24.02051,0.000173,23.117806,0.0067,-1.067
4638.00,4.769607,24.02068,0.000172,23.117797,0.0067,-1.068
4640.00,4.772915,24.02044,0.000171,23.117390,0.0066,-1.069
4642.00,4.774785,24.02102,0.000173,23.117382,0.0066,-1.067
4644.00,4.775688,24.02035,0.000173,23.116827,0.0066,-1.067
4646.00,4.777138,24.01970,0.000174,23.116848,0.0066,-1.067
4648.00,4.778658,24.01945,0.000174,23.116762,0.0066,-1.066
4650.00,4.780287,24.01993,0.000173,23.116968,0.0066,-1.067
4652.00,4.780767,24.01991,0.000173,23.117059,0.0067,-1.067
4654.00,4.781775,24.01964,0.000173,23.116614,0.0067,-1.065
4656.00,4.782811,24.02101,0.000174,23.117317,0.0066,-1.066
4658.00,4.784882,24.02065,0.000174,23.117912,0.0067,-1.066
4660.00,4.786600,24.02027,0.000174,23.117254,0.0067,-1.067
4662.00,4.787094,24.02078,0.000175,23.117308,0.0067,-1.066
4664.00,4.786234,24.02039,0.000174,23.117304,0.0067,-1.067
4666.00,4.785568,24.02036,0.000173,23.117076,0.0067,-1.066
4668.00,4.786326,24.02032,0.000174,23.117342,0.0067,-1.067
4670.00,4.787163,24.02001,0.000174,23.116965,0.0067,-1.066
4672.00,4.787958,24.02028,0.000174,23.117360,0.0067,-1.066
4674.00,4.788860,24.02072,0.000174,23.117342,0.0067,-1.067
4676.00,4.789151,24.02130,0.000175,23.116978,0.0067,-1.066
4678.00,4.790384,24.02087,0.000175,23.116807,0.0067,-1.066
4680.00,4.790842,24.02070,0.000174,23.116918,0.0067,-1.066
4682.00,4.789870,24.02046,0.000173,23.117277,0.0067,-1.066
4684.00,4.789030,24.02102,0.000174,23.117689,0.0067,-1.067
4686.00,4.789201,24.02051,0.000173,23.117264,0.0067,-1.067
4688.00,4.789224,24.02117,0.000174,23.116669,0.0067,-1.066
4690.00,4.790007,24.02103,0.000173,23.117069,0.0067,-1.066
4692.00,4.790073,24.02046,0.000174,23.117212,0.0067,-1.067
4694.00,4.788672,24.02019,0.000174,23.117603,0.0067,-1.067
4696.00,4.787311,24.01991,0.000174,23.117303,0.0067,-1.066
4698.00,4.788035,24.01978,0.000175,23.117451,0.0067,-1.067
4700.00,4.788022,24.01998,0.000173,23.117555,0.0067,-1.067
4702.00,4.787400,24.02013,0.000173,23.117080,0.0067,-1.066
4704.00,4.787377,24.02025,0.000173,23.116380,0.0067,-1.066
4706.00,4.787463,24.02051,0.000174,23.117093,0.0067,-1.066
4708.00,4.787348,24.02034,0.000174,23.117518,0.0066,-1.066
4710.00,4.787557,24.01987,0.000174,23.117646,0.0067,-1.066
4712.00,4.788141,24.01993,0.000175,23.116894,0.0067,-1.066
4714.00,4.788702,24.02047,0.000175,23.117316,0.0067,-1.066
4716.00,4.789114,24.02016,0.000175,23.117188,0.0067,-1.066
4718.00,4.789169,24.01934,0.000175,23.117210,0.0067,-1.067
4720.00,4.788793,24.02035,0.000174,23.117351,0.0066,-1.067
4722.00,4.788202,24.02008,0.000175,23.116994,0.0066,-1.067
4724.00,4.787025,24.01936,0.000174,23.116994,0.0067,-1.066
4726.00,4.786414,24.01869,0.000173,23.117479,0.0067,-1.066
4728.00,4.787532,24.01903,0.000175,23.117535,0.0067,-1.066
4730.00,4.788266,24.01937,0.000175,23.116701,0.0066,-1.066
4732.00,4.788704,24.01932,0.000174,23.116727,0.0066,-1.066
4734.00,4.788286,24.01909,0.000174,23.117668,0.0067,-1.067
4736.00,4.787515,24.01891,0.000174,23.116892,0.0066,-1.066
4738.00,4.787341,24.01917,0.000175,23.117087,0.0067,-1.066
4740.00,4.787486,24.01940,0.000175,23.117290,0.0067,-1.066
4742.00,4.787775,24.01912,0.000175,23.116673,0.0066,-1.066
4744.00,4.788392,24.01898,0.000175,23.117332,0.0067,-1.067
4746.00,4.788984,24.01989,0.000175,23.117795,0.0067,-1.066
4748.00,4.789056,24.02095,0.000175,23.117724,0.0067,-1.067
4750.00,4.787922,24.02026,0.000174,23.117251,0.0067,-1.067
4752.00,4.787245,24.02072,0.000173,23.117232,0.0067,-1.066
4754.00,4.786196,24.02073,0.000174,23.117312,0.0067,-1.067
4756.00,4.784879,24.01993,0.000174,23.117752,0.0067,-1.066
4758.00,4.784928,24.01996,0.000175,23.116278,0.0067,-1.066
4760.00,4.785200,24.01992,0.000174,23.117024,0.0067,-1.066
4762.00,4.786011,24.02016,0.000173,23.117308,0.0067,-1.067
4764.00,4.787012,24.02077,0.000175,23.117282,0.0067,-1.067
4766.00,4.787475,24.02109,0.000175,23.117106,0.0067,-1.066
4768.00,4.787538,24.02077,0.000173,23.117420,0.0067,-1.067
4770.00,4.787576,24.02014,0.000174,23.117568,0.0067,-1.066
4772.00,4.787709,24.02047,0.000175,23.117329,0.0067,-1.066
4774.00,4.787498,24.02007,0.000175,23.116742,0.0067,-1.066
4776.00,4.788542,24.01993,0.000174,23.116640,0.0067,-1.067
4778.00,4.788299,24.02038,0.000175,23.117563,0.0067,-1.067
4780.00,4.787449,24.02031,0.000175,23.117706,0.0067,-1.066
4782.00,4.786715,24.02035,0.000175,23.116864,0.0067,-1.066
4784.00,4.786122,24.01991,0.000175,23.116484,0.0067,-1.067
4786.00,4.786217,24.01979,0.000175,23.116677,0.0067,-1.067
4788.00,4.786883,24.01969,0.000175,23.117921,0.0067,-1.066
4790.00,4.786646,24.01959,0.000174,23.117407,0.0067,-1.067
4792.00,4.787525,24.01919,0.000173,23.117414,0.0067,-1.066
4794.00,4.787680,24.02006,0.000174,23.117468,0.0067,-1.066
4796.00,4.786844,24.01962,0.000174,23.116749,0.0067,-1.066
4798.00,4.785831,24.01874,0.000174,23.116870,0.0067,-1.066
4800.00,4.785765,24.01936,0.000175,23.117188,0.0067,-1.067
4802.00,4.785929,24.01930,0.000174,23.117130,0.0067,-1.067
@27,5.0000,10.0
4804.00,4.786057,24.01953,0.000174,23.117548,0.0067,-1.067
4806.00,4.784734,24.01978,0.000174,23.116850,0.0067,-1.065
4808.00,4.779563,24.02016,0.000175,23.117581,0.0067,-1.065
4810.00,4.774522,24.01938,0.000175,23.117659,0.0067,-1.066
4812.00,4.770850,24.01959,0.000176,23.117126,0.0067,-1.066
4814.00,4.767443,24.01963,0.000174,23.117343,0.0067,-1.066
4816.00,4.765883,24.01947,0.000174,23.116896,0.0067,-1.067
4818.00,4.769065,24.01897,0.000173,23.116987,0.0067,-1.067
4820.00,4.772670,24.01870,0.000173,23.117401,0.0067,-1.068
4822.00,4.774847,24.01842,0.000173,23.117163,0.0067,-1.067
4824.00,4.775907,24.01790,0.000172,23.117472,0.0068,-1.066
4826.00,4.776290,24.01834,0.000175,23.117067,0.0067,-1.067
4828.00,4.776657,24.01855,0.000174,23.117546,0.0066,-1.066
4830.00,4.777864,24.01881,0.000173,23.117015,0.0067,-1.067
4832.00,4.779139,24.01828,0.000173,23.116857,0.0067,-1.066
4834.00,4.780660,24.01777,0.000173,23.116720,0.0067,-1.066
4836.00,4.782232,24.01845,0.000173,23.117462,0.0066,-1.067
4838.00,4.783406,24.01890,0.000174,23.117418,0.0066,-1.066
4840.00,4.783787,24.01836,0.000173,23.116369,0.0067,-1.068
4842.00,4.784069,24.01788,0.000173,23.117006,0.0067,-1.067
4844.00,4.784964,24.01841,0.000174,23.117043,0.0067,-1.066
4846.00,4.786276,24.01826,0.000175,23.117600,0.0067,-1.066
4848.00,4.786114,24.01889,0.000174,23.117260,0.0067,-1.066
4850.00,4.785697,24.01921,0.000174,23.116560,0.0067,-1.066
4852.00,4.786534,24.01890,0.000173,23.117407,0.0067,-1.067
4854.00,4.787965,24.01911,0.000174,23.117097,0.0067,-1.067
4856.00,4.787667,24.02005,0.000175,23.116517,0.0067,-1.066
4858.00,4.788550,24.02045,0.000174,23.116595,0.0067,-1.067
4860.00,4.789154,24.02041,0.000174,23.116543,0.0067,-1.066
4862.00,4.788247,24.02042,0.000175,23.116651,0.0067,-1.067
4864.00,4.788723,24.01951,0.000174,23.117503,0.0067,-1.066
4866.00,4.788359,24.02013,0.000175,23.117553,0.0067,-1.066
4868.00,4.788001,24.01992,0.000173,23.117171,0.0067,-1.067
4870.00,4.788606,24.02057,0.000174,23.117551,0.0067,-1.066
4872.00,4.787749,24.02013,0.000174,23.116876,0.0066,-1.066
4874.00,4.787340,24.02053,0.000174,23.116207,0.0067,-1.066
4876.00,4.787697,24.02034,0.000174,23.117395,0.0066,-1.066
4878.00,4.788407,24.02094,0.000174,23.116573,0.0067,-1.066
4880.00,4.787777,24.02086,0.000174,23.116495,0.0067,-1.067
4882.00,4.788608,24.02148,0.000174,23.116638,0.0067,-1.066
4884.00,4.788176,24.02101,0.000173,23.116840,0.0067,-1.066
4886.00,4.788144,24.02120,0.000174,23.117373,0.0067,-1.066
4888.00,4.787419,24.02039,0.000174,23.117325,0.0067,-1.067
4890.00,4.786835,24.02087,0.000174,23.117219,0.0067,-1.066
4892.00,4.787227,24.02035,0.000175,23.116961,0.0066,-1.066
4894.00,4.787160,24.02087,0.000173,23.117054,0.0066,-1.066
4896.00,4.787687,24.02041,0.000173,23.117371,0.0067,-1.066
4898.00,4.787337,24.02024,0.000174,23.117156,0.0066,-1.066
4900.00,4.787032,24.02065,0.000174,23.117369,0.0067,-1.067
4902.00,4.787420,24.02126,0.000173,23.116998,0.0067,-1.066
4904.00,4.787896,24.02086,0.000174,23.116216,0.0067,-1.067
4906.00,4.787095,24.02064,0.000174,23.116714,0.0066,-1.066
4908.00,4.785923,24.02083,0.000172,23.116941,0.0066,-1.066
4910.00,4.785715,24.02101,0.000172,23.116794,0.0066,-1.066
4912.00,4.785260,24.02094,0.000173,23.117327,0.0066,-1.065
4914.00,4.785146,24.02068,0.000173,23.117477,0.0067,-1.067
4916.00,4.786282,24.02068,0.000171,23.116716,0.0067,-1.066
4918.00,4.788068,24.02019,0.000173,23.116484,0.0067,-1.067
4920.00,4.787834,24.01983,0.000172,23.116073,0.0067,-1.066
4922.00,4.787056,24.01953,0.000173,23.116590,0.0067,-1.066
4924.00,4.787090,24.02016,0.000174,23.116963,0.0066,-1.066
4926.00,4.787152,24.02053,0.000173,23.116734,0.0066,-1.067
4928.00,4.785815,24.02058,0.000173,23.116551,0.0066,-1.065
4930.00,4.785073,24.02078,0.000173,23.116211,0.0066,-1.066
4932.00,4.785640,24.02050,0.000173,23.117087,0.0066,-1.066
4934.00,4.785508,24.02006,0.000174,23.117067,0.0066,-1.067
4936.00,4.786329,24.02088,0.000173,23.116434,0.0066,-1.066
4938.00,4.786831,24.02090,0.000172,23.116506,0.0066,-1.066
4940.00,4.786510,24.02073,0.000172,23.116744,0.0066,-1.066
4942.00,4.786553,24.02114,0.000173,23.116671,0.0066,-1.067
4944.00,4.785555,24.02190,0.000173,23.116584,0.0066,-1.066
4946.00,4.785680,24.02262,0.000173,23.116331,0.0066,-1.067
4948.00,4.785811,24.02246,0.000172,23.116437,0.0067,-1.066
4950.00,4.786522,24.02231,0.000173,23.116656,0.0066,-1.066
4952.00,4.785988,24.02226,0.000172,23.115975,0.0066,-1.067
4954.00,4.786048,24.02316,0.000171,23.116703,0.0066,-1.067
4956.00,4.786297,24.02255,0.000172,23.116944,0.0066,-1.065
4958.00,4.785981,24.02305,0.000173,23.116965,0.0066,-1.067
4960.00,4.786967,24.02359,0.000172,23.116502,0.0066,-1.067
4962.00,4.787547,24.02369,0.000173,23.117065,0.0067,-1.067
4964.00,4.786500,24.02403,0.000174,23.117316,0.0066,-1.067
4966.00,4.785665,24.02330,0.000173,23.116263,0.0066,-1.066
4968.00,4.785643,24.02323,0.000173,23.116861,0.0066,-1.066
4970.00,4.784538,24.02332,0.000174,23.116993,0.0066,-1.066
4972.00,4.783471,24.02311,0.000172,23.116928,0.0066,-1.067
4974.00,4.784010,24.02268,0.000172,23.116367,0.0067,-1.067
4976.00,4.785960,24.02247,0.000172,23.116324,0.0066,-1.066
4978.00,4.786326,24.02293,0.000172,23.117288,0.0067,-1.067
4980.00,4.785213,24.02346,0.000172,23.116419,0.0066,-1.066
4982.00,4.785724,24.02335,0.000172,23.116085,0.0066,-1.067
@28,5.0000,10.0
4984.00,4.787228,24.02353,0.000172,23.116287,0.0066,-1.066
4986.00,4.785036,24.02364,0.000174,23.116322,0.0066,-1.067
4988.00,4.779402,24.02268,0.000172,23.116751,0.0066,-1.066
4990.00,4.773370,24.02332,0.000174,23.116716,0.0066,-1.066
4992.00,4.769474,24.02325,0.000174,23.116493,0.0066,-1.066
4994.00,4.766457,24.02307,0.000173,23.116432,0.0066,-1.067
4996.00,4.765414,24.02311,0.000171,23.115685,0.0066,-1.068
4998.00,4.767180,24.02370,0.000171,23.116766,0.0066,-1.069
5000.00,4.771067,24.02459,0.000172,23.116840,0.0066,-1.068
5002.00,4.773450,24.02398,0.000170,23.116008,0.0066,-1.068
5004.00,4.775598,24.02300,0.000171,23.116461,0.0066,-1.067
5006.00,4.775697,24.02322,0.000172,23.116588,0.0066,-1.067
5008.00,4.774804,24.02320,0.000173,23.116365,0.0067,-1.067
5010.00,4.775827,24.02366,0.000173,23.116643,0.0066,-1.067
5012.00,4.777925,24.02278,0.000173,23.116211,0.0066,-1.067
5014.00,4.779734,24.02417,0.000173,23.116400,0.0067,-1.067
5016.00,4.781379,24.02477,0.000173,23.115930,0.0066,-1.067
5018.00,4.782611,24.02388,0.000173,23.116059,0.0066,-1.066
5020.00,4.784022,24.02393,0.000173,23.116855,0.0066,-1.068
5022.00,4.784738,24.02386,0.000172,23.117165,0.0066,-1.068
5024.00,4.785334,24.02365,0.000172,23.116525,0.0066,-1.067
5026.00,4.786309,24.02434,0.000173,23.116586,0.0066,-1.066
5028.00,4.786485,24.02401,0.000173,23.116783,0.0066,-1.068
5030.00,4.786731,24.02375,0.000173,23.116311,0.0066,-1.067
5032.00,4.787255,24.02266,0.000173,23.116274,0.0066,-1.067
5034.00,4.787216,24.02351,0.000172,23.116762,0.0067,-1.068
5036.00,4.788282,24.02318,0.000172,23.116993,0.0066,-1.067
5038.00,4.789320,24.02242,0.000173,23.116692,0.0066,-1.067
5040.00,4.789540,24.02268,0.000172,23.116623,0.0066,-1.067
5042.00,4.788284,24.02226,0.000172,23.116415,0.0066,-1.067
5044.00,4.787595,24.02180,0.000172,23.116521,0.0066,-1.067
5046.00,4.787161,24.02260,0.000173,23.117154,0.0066,-1.068
5048.00,4.787205,24.02261,0.000173,23.116512,0.0066,-1.066
5050.00,4.787742,24.02181,0.000173,23.116872,0.0066,-1.067
5052.00,4.787349,24.02173,0.000173,23.117069,0.0066,-1.068
5054.00,4.787270,24.02156,0.000174,23.116396,0.0066,-1.068
5056.00,4.787101,24.02150,0.000173,23.116150,0.0066,-1.067
5058.00,4.786850,24.02196,0.000173,23.116879,0.0066,-1.067
5060.00,4.787820,24.02210,0.000173,23.117518,0.0066,-1.066
5062.00,4.788586,24.02178,0.000173,23.116616,0.0067,-1.067
5064.00,4.787003,24.02206,0.000173,23.116707,0.0067,-1.067
5066.00,4.785826,24.02213,0.000172,23.116643,0.0067,-1.067
5068.00,4.786624,24.02163,0.000172,23.116905,0.0066,-1.068
5070.00,4.786543,24.02238,0.000172,23.117214,0.0066,-1.067
5072.00,4.785746,24.02256,0.000172,23.117045,0.0066,-1.067
5074.00,4.785989,24.02274,0.000172,23.116816,0.0066,-1.067
5076.00,4.786454,24.02190,0.000174,23.116718,0.0066,-1.066
5078.00,4.786211,24.02142,0.000174,23.117037,0.0066,-1.068
5080.00,4.787275,24.02068,0.000173,23.116109,0.0066,-1.067
5082.00,4.787221,24.02129,0.000173,23.116369,0.0066,-1.067
5084.00,4.787659,24.02165,0.000173,23.116653,0.0067,-1.067
5086.00,4.788000,24.02117,0.000173,23.116863,0.0067,-1.066
5088.00,4.788793,24.02129,0.000173,23.116402,0.0067,-1.067
5090.00,4.787958,24.02184,0.000172,23.116268,0.0066,-1.067
5092.00,4.787094,24.02179,0.000172,23.116365,0.0066,-1.067
5094.00,4.785933,24.02133,0.000172,23.116265,0.0066,-1.066
5096.00,4.785325,24.02081,0.000172,23.116703,0.0066,-1.067
5098.00,4.784601,24.01985,0.000172,23.115864,0.0066,-1.066
5100.00,4.785310,24.02115,0.000172,23.116803,0.0067,-1.067
5102.00,4.786248,24.02138,0.000172,23.117102,0.0067,-1.068
5104.00,4.786043,24.02130,0.000171,23.116421,0.0067,-1.067
5106.00,4.785440,24.02178,0.000172,23.116857,0.0067,-1.067
5108.00,4.784040,24.02166,0.000173,23.116799,0.0067,-1.066
5110.00,4.784878,24.02174,0.000174,23.116656,0.0067,-1.067
5112.00,4.785892,24.02189,0.000173,23.116725,0.0067,-1.067
5114.00,4.786176,24.02178,0.000173,23.116591,0.0067,-1.067
5116.00,4.785267,24.02177,0.000172,23.116135,0.0067,-1.067
5118.00,4.786643,24.02184,0.000174,23.117266,0.0066,-1.067
5120.00,4.787155,24.02122,0.000173,23.116547,0.0066,-1.067
5122.00,4.786949,24.02215,0.000172,23.116963,0.0066,-1.068
5124.00,4.787153,24.02241,0.000171,23.116725,0.0067,-1.067
5126.00,4.786920,24.02206,0.000172,23.116562,0.0066,-1.066
5128.00,4.786381,24.02254,0.000174,23.117013,0.0066,-1.067
5130.00,4.786092,24.02274,0.000173,23.117470,0.0066,-1.067
5132.00,4.786268,24.02289,0.000173,23.117074,0.0066,-1.067
5134.00,4.785764,24.02262,0.000174,23.116346,0.0066,-1.067
5136.00,4.785971,24.02240,0.000172,23.116413,0.0066,-1.067
5138.00,4.786220,24.02302,0.000172,23.117349,0.0067,-1.067
5140.00,4.786857,24.02239,0.000174,23.116694,0.0066,-1.067
5142.00,4.787491,24.02211,0.000174,23.117334,0.0067,-1.066
5144.00,4.787676,24.02217,0.000174,23.116861,0.0067,-1.066
5146.00,4.787319,24.02246,0.000174,23.115531,0.0066,-1.067
5148.00,4.786329,24.02171,0.000171,23.116612,0.0066,-1.068
5150.00,4.785209,24.02182,0.000171,23.117095,0.0066,-1.068
5152.00,4.785259,24.02153,0.000172,23.116237,0.0066,-1.066
5154.00,4.785469,24.02117,0.000173,23.116018,0.0066,-1.066
5156.00,4.785858,24.02087,0.000172,23.116396,0.0066,-1.068
5158.00,4.785940,24.02069,0.000172,23.116421,0.0066,-1.068
5160.00,4.786303,24.02149,0.000171,23.115695,0.0066,-1.067
5162.00,4.785976,24.02101,0.000171,23.116532,0.0066,-1.067
@29,5.0000,10.0
5164.00,4.784962,24.02149,0.000172,23.116682,0.0066,-1.067
5166.00,4.783264,24.02088,0.000173,23.116456,0.0066,-1.066
5168.00,4.778196,24.02087,0.000172,23.116905,0.0067,-1.066
5170.00,4.772526,24.02070,0.000174,23.116892,0.0066,-1.066
5172.00,4.769379,24.02066,0.000174,23.116831,0.0066,-1.067
5174.00,4.767159,24.02115,0.000172,23.117137,0.0066,-1.067
5176.00,4.765301,24.02178,0.000172,23.117128,0.0066,-1.067
5178.00,4.767343,24.02124,0.000171,23.116473,0.0066,-1.069
5180.00,4.771014,24.02138,0.000171,23.116859,0.0066,-1.069
5182.00,4.771984,24.02097,0.000171,23.116565,0.0066,-1.068
5184.00,4.773831,24.02072,0.000172,23.115630,0.0066,-1.067
5186.00,4.774173,24.02097,0.000173,23.116211,0.0067,-1.067
5188.00,4.775128,24.02119,0.000174,23.116176,0.0067,-1.067
5190.00,4.776859,24.02017,0.000173,23.116363,0.0067,-1.067
5192.00,4.778115,24.02032,0.000173,23.116835,0.0067,-1.067
5194.00,4.779269,24.01986,0.000173,23.116831,0.0066,-1.067
5196.00,4.780747,24.02081,0.000173,23.116183,0.0067,-1.067
5198.00,4.781437,24.01976,0.000173,23.116571,0.0066,-1.067
5200.00,4.782153,24.01989,0.000173,23.116369,0.0067,-1.067
5202.00,4.783325,24.02013,0.000173,23.116590,0.0067,-1.067
5204.00,4.783814,24.02025,0.000173,23.115587,0.0067,-1.066
5206.00,4.783613,24.01995,0.000174,23.116101,0.0066,-1.066
5208.00,4.784499,24.01912,0.000173,23.116523,0.0066,-1.067
5210.00,4.784951,24.01885,0.000172,23.116378,0.0066,-1.067
5212.00,4.786464,24.01944,0.000173,23.116870,0.0067,-1.067
5214.00,4.787412,24.01965,0.000172,23.116500,0.0066,-1.067
5216.00,4.787372,24.02070,0.000172,23.116876,0.0067,-1.067
5218.00,4.787890,24.02018,0.000172,23.116185,0.0066,-1.067
5220.00,4.787004,24.01980,0.000173,23.116855,0.0066,-1.066
5222.00,4.787262,24.01994,0.000174,23.116242,0.0067,-1.067
5224.00,4.787670,24.02061,0.000174,23.115910,0.0067,-1.067
5226.00,4.787477,24.02080,0.000174,23.117123,0.0066,-1.067
5228.00,4.786941,24.02087,0.000173,23.116487,0.0067,-1.067
5230.00,4.787191,24.02064,0.000174,23.115956,0.0067,-1.067
5232.00,4.786509,24.02072,0.000173,23.116450,0.0066,-1.066
5234.00,4.785318,24.02080,0.000174,23.116452,0.0066,-1.066
5236.00,4.785414,24.02009,0.000174,23.116918,0.0066,-1.067
5238.00,4.786164,24.02036,0.000172,23.116599,0.0066,-1.068
5240.00,4.786132,24.01979,0.000172,23.116900,0.0067,-1.067
5242.00,4.785423,24.01953,0.000173,23.117009,0.0066,-1.067
5244.00,4.786275,24.02003,0.000172,23.116751,0.0067,-1.067
5246.00,4.787870,24.01897,0.000173,23.116224,0.0066,-1.067
5248.00,4.788111,24.01853,0.000174,23.116506,0.0067,-1.066
5250.00,4.787695,24.01873,0.000175,23.115856,0.0067,-1.066
5252.00,4.786669,24.01917,0.000173,23.116733,0.0067,-1.066
5254.00,4.786123,24.01925,0.000173,23.116456,0.0066,-1.067
5256.00,4.785279,24.02015,0.000173,23.116606,0.0066,-1.068
5258.00,4.784776,24.01989,0.000173,23.116640,0.0066,-1.067
5260.00,4.785045,24.02035,0.000173,23.116816,0.0067,-1.067
5262.00,4.785934,24.01991,0.000172,23.116562,0.0066,-1.066
5264.00,4.786110,24.01945,0.000173,23.116816,0.0066,-1.067
5266.00,4.785744,24.01992,0.000173,23.116837,0.0067,-1.067
5268.00,4.786261,24.01991,0.000173,23.116660,0.0067,-1.067
5270.00,4.786879,24.01955,0.000173,23.117665,0.0066,-1.067
5272.00,4.786948,24.02036,0.000174,23.116474,0.0066,-1.066
5274.00,4.786192,24.01944,0.000173,23.116742,0.0066,-1.067
5276.00,4.785826,24.02015,0.000174,23.116721,0.0067,-1.066
5278.00,4.785134,24.01956,0.000175,23.116742,0.0067,-1.067
5280.00,4.784395,24.01980,0.000172,23.116398,0.0066,-1.067
5282.00,4.785127,24.01928,0.000173,23.117336,0.0067,-1.067
5284.00,4.786106,24.01927,0.000174,23.116838,0.0066,-1.066
5286.00,4.786699,24.01938,0.000173,23.117271,0.0067,-1.066
5288.00,4.787266,24.02026,0.000174,23.116636,0.0066,-1.066
5290.00,4.787279,24.02055,0.000173,23.116552,0.0066,-1.067
5292.00,4.786662,24.02050,0.000172,23.116766,0.0067,-1.066
5294.00,4.785320,24.01989,0.000172,23.116458,0.0066,-1.067
5296.00,4.784654,24.02044,0.000172,23.116300,0.0066,-1.067
5298.00,4.784231,24.02099,0.000172,23.116367,0.0067,-1.067
5300.00,4.784407,24.02090,0.000173,23.117230,0.0067,-1.066
5302.00,4.784579,24.02107,0.000173,23.116887,0.0066,-1.067
5304.00,4.785537,24.02046,0.000174,23.117100,0.0066,-1.066
5306.00,4.786527,24.02091,0.000174,23.116770,0.0067,-1.067
5308.00,4.786300,24.02047,0.000173,23.116874,0.0067,-1.066
5310.00,4.785391,24.02025,0.000173,23.117043,0.0066,-1.066
5312.00,4.784491,24.02029,0.000174,23.116640,0.0067,-1.066
5314.00,4.783881,24.02046,0.000173,23.117342,0.0067,-1.067
5316.00,4.784365,24.02101,0.000172,23.116627,0.0066,-1.066
5318.00,4.784692,24.02134,0.000174,23.117011,0.0067,-1.065
5320.00,4.784660,24.02064,0.000172,23.117477,0.0067,-1.069
5322.00,4.784459,24.02024,0.000172,23.117202,0.0067,-1.067
5324.00,4.784502,24.01976,0.000173,23.116534,0.0067,-1.065
5326.00,4.785066,24.02034,0.000174,23.117375,0.0067,-1.066
5328.00,4.784841,24.02071,0.000173,23.116985,0.0067,-1.067
5330.00,4.784969,24.02035,0.000173,23.116978,0.0067,-1.066
5332.00,4.784609,24.02011,0.000174,23.117236,0.0067,-1.066
5334.00,4.784759,24.01999,0.000174,23.117141,0.0067,-1.066
5336.00,4.783735,24.01932,0.000175,23.117084,0.0067,-1.066
5338.00,4.783222,24.01896,0.000173,23.117282,0.0067,-1.068
5340.00,4.783496,24.01953,0.000173,23.116734,0.0067,-1.066
5342.00,4.784772,24.02009,0.000173,23.116573,0.0067,-1.067
@30,5.0000,10.0
5344.00,4.785004,24.02010,0.000173,23.116890,0.0067,-1.066
5346.00,4.783059,24.01884,0.000175,23.116638,0.0067,-1.066
5348.00,4.778726,24.01940,0.000175,23.117364,0.0067,-1.065
5350.00,4.773826,24.01981,0.000175,23.116775,0.0067,-1.066
5352.00,4.769844,24.01918,0.000175,23.117026,0.0067,-1.066
5354.00,4.766044,24.01933,0.000174,23.117310,0.0067,-1.067
5356.00,4.764731,24.01989,0.000173,23.116673,0.0067,-1.067
5358.00,4.766882,24.02035,0.000174,23.116545,0.0067,-1.068
5360.00,4.770078,24.02137,0.000173,23.118172,0.0067,-1.068
5362.00,4.773033,24.02072,0.000174,23.116725,0.0067,-1.067
5364.00,4.774689,24.02095,0.000173,23.117201,0.0067,-1.067
5366.00,4.774954,24.02079,0.000174,23.117368,0.0067,-1.067
5368.00,4.774442,24.02167,0.000174,23.116409,0.0066,-1.068
5370.00,4.774887,24.02109,0.000174,23.117052,0.0066,-1.067
5372.00,4.775852,24.02148,0.000173,23.117707,0.0067,-1.066
5374.00,4.776996,24.02005,0.000172,23.116666,0.0068,-1.066
5376.00,4.778879,24.02058,0.000174,23.116734,0.0067,-1.066
5378.00,4.780866,24.02100,0.000174,23.118088,0.0067,-1.067
5380.00,4.782074,24.02160,0.000175,23.116874,0.0067,-1.067
5382.00,4.782448,24.02168,0.000175,23.116513,0.0067,-1.066
5384.00,4.782894,24.02148,0.000174,23.117566,0.0066,-1.066
5386.00,4.784193,24.02218,0.000175,23.116868,0.0067,-1.067
5388.00,4.784431,24.02221,0.000174,23.116824,0.0067,-1.067
5390.00,4.784834,24.02190,0.000174,23.116396,0.0067,-1.067
5392.00,4.785482,24.02166,0.000173,23.117369,0.0067,-1.067
5394.00,4.785901,24.02186,0.000173,23.117104,0.0067,-1.066
5396.00,4.785395,24.02201,0.000173,23.116712,0.0067,-1.066
5398.00,4.784994,24.02122,0.000175,23.116482,0.0067,-1.066
5400.00,4.785304,24.02163,0.000175,23.116328,0.0067,-1.067
5402.00,4.785827,24.02236,0.000174,23.116463,0.0067,-1.066
5404.00,4.785189,24.02231,0.000175,23.117050,0.0066,-1.066
5406.00,4.784845,24.02266,0.000174,23.116664,0.0066,-1.067
5408.00,4.786054,24.02232,0.000176,23.116898,0.0067,-1.067
5410.00,4.786216,24.02184,0.000174,23.117095,0.0067,-1.067
5412.00,4.786067,24.02185,0.000173,23.116805,0.0067,-1.066
5414.00,4.784629,24.02159,0.000173,23.117993,0.0067,-1.067
5416.00,4.785082,24.02029,0.000174,23.117745,0.0067,-1.067
5418.00,4.785702,24.02052,0.000176,23.117570,0.0067,-1.067
5420.00,4.785230,24.02089,0.000175,23.116571,0.0067,-1.066
5422.00,4.785440,24.02202,0.000173,23.117282,0.0067,-1.067
5424.00,4.785673,24.02238,0.000173,23.116955,0.0067,-1.066
5426.00,4.786257,24.02147,0.000175,23.116575,0.0067,-1.067
5428.00,4.786099,24.02133,0.000175,23.117316,0.0067,-1.066
5430.00,4.785920,24.02141,0.000175,23.116933,0.0067,-1.067
5432.00,4.786358,24.02138,0.000174,23.116313,0.0067,-1.067
5434.00,4.786673,24.02056,0.000174,23.116965,0.0067,-1.066
5436.00,4.786186,24.02127,0.000175,23.116980,0.0067,-1.066
5438.00,4.785016,24.02088,0.000175,23.118084,0.0067,-1.067
5440.00,4.784824,24.02041,0.000174,23.116855,0.0067,-1.067
5442.00,4.784996,24.02060,0.000175,23.116993,0.0067,-1.067
5444.00,4.785001,24.02050,0.000174,23.116398,0.0067,-1.067
5446.00,4.784837,24.02163,0.000174,23.116764,0.0067,-1.066
5448.00,4.784964,24.02086,0.000175,23.117227,0.0066,-1.067
5450.00,4.785167,24.02174,0.000175,23.117364,0.0067,-1.067
5452.00,4.785892,24.02078,0.000174,23.117483,0.0067,-1.067
5454.00,4.785347,24.02083,0.000174,23.116981,0.0067,-1.067
5456.00,4.785616,24.02033,0.000175,23.117772,0.0067,-1.066
5458.00,4.785011,24.02107,0.000175,23.117449,0.0067,-1.067
5460.00,4.784762,24.02143,0.000174,23.117767,0.0067,-1.067
5462.00,4.784662,24.02102,0.000174,23.117418,0.0067,-1.066
5464.00,4.784068,24.02094,0.000175,23.116907,0.0067,-1.067
5466.00,4.784592,24.02081,0.000174,23.117628,0.0067,-1.067
5468.00,4.784664,24.02017,0.000174,23.117382,0.0067,-1.067
5470.00,4.784532,24.02079,0.000174,23.117691,0.0067,-1.067
5472.00,4.784827,24.02111,0.000175,23.117687,0.0067,-1.066
5474.00,4.785633,24.02129,0.000174,23.117412,0.0068,-1.068
5476.00,4.785259,24.02127,0.000174,23.116669,0.0067,-1.066
5478.00,4.785364,24.02078,0.000175,23.116907,0.0067,-1.066
5480.00,4.784796,24.02106,0.000175,23.117639,0.0067,-1.067
5482.00,4.784949,24.02073,0.000174,23.117436,0.0067,-1.067
5484.00,4.784117,24.02063,0.000173,23.117139,0.0067,-1.067
5486.00,4.784266,24.02031,0.000176,23.117763,0.0067,-1.066
5488.00,4.784877,24.02120,0.000175,23.117336,0.0067,-1.066
5490.00,4.784999,24.02117,0.000174,23.116330,0.0067,-1.067
5492.00,4.785355,24.02073,0.000173,23.117160,0.0067,-1.067
5494.00,4.785164,24.02071,0.000172,23.117600,0.0067,-1.067
5496.00,4.784524,24.02100,0.000173,23.117410,0.0067,-1.066
5498.00,4.784098,24.02144,0.000174,23.117901,0.0067,-1.066
5500.00,4.784313,24.02137,0.000175,23.117158,0.0067,-1.067
5502.00,4.785011,24.02141,0.000174,23.117798,0.0067,-1.068
5504.00,4.785194,24.02165,0.000174,23.117947,0.0067,-1.067
5506.00,4.784071,24.02163,0.000174,23.116840,0.0067,-1.067
5508.00,4.784177,24.02143,0.000175,23.116837,0.0067,-1.067
5510.00,4.784588,24.02212,0.000175,23.117709,0.0067,-1.067
5512.00,4.783788,24.02172,0.000175,23.117473,0.0067,-1.067
5514.00,4.783234,24.02152,0.000174,23.117295,0.0067,-1.067
5516.00,4.783538,24.02135,0.000174,23.117119,0.0067,-1.067
5518.00,4.784557,24.02058,0.000174,23.117050,0.0067,-1.067
5520.00,4.784350,24.02076,0.000174,23.117589,0.0067,-1.067
5522.00,4.784216,24.02147,0.000172,23.117332,0.0067,-1.067
@31,5.0000,10.0
5524.00,4.784005,24.02186,0.000174,23.117193,0.0067,-1.068
5526.00,4.781944,24.02240,0.000174,23.116994,0.0067,-1.067
5528.00,4.778048,24.02218,0.000175,23.117754,0.0067,-1.066
5530.00,4.773891,24.02205,0.000174,23.117873,0.0067,-1.066
5532.00,4.769806,24.02262,0.000175,23.117097,0.0066,-1.066
5534.00,4.766163,24.02336,0.000174,23.117243,0.0067,-1.067
5536.00,4.764323,24.02393,0.000174,23.117683,0.0067,-1.067
5538.00,4.766830,24.02357,0.000172,23.116599,0.0067,-1.069
5540.00,4.770453,24.02327,0.000174,23.116970,0.0067,-1.068
5542.00,4.772323,24.02299,0.000172,23.117240,0.0067,-1.069
5544.00,4.774021,24.02273,0.000174,23.116330,0.0067,-1.068
5546.00,4.774628,24.02295,0.000174,23.116770,0.0067,-1.068
5548.00,4.775615,24.02333,0.000172,23.117379,0.0067,-1.068
5550.00,4.776359,24.02282,0.000174,23.117152,0.0066,-1.068
5552.00,4.777708,24.02274,0.000173,23.117173,0.0067,-1.067
5554.00,4.778838,24.02295,0.000173,23.117121,0.0067,-1.067
5556.00,4.779996,24.02353,0.000174,23.117548,0.0067,-1.067
5558.00,4.781161,24.02366,0.000175,23.116948,0.0066,-1.067
5560.00,4.782274,24.02294,0.000174,23.116686,0.0067,-1.068
5562.00,4.783334,24.02401,0.000174,23.116562,0.0067,-1.068
5564.00,4.783742,24.02420,0.000173,23.117514,0.0067,-1.067
5566.00,4.783775,24.02481,0.000173,23.116755,0.0066,-1.067
5568.00,4.783478,24.02513,0.000173,23.116150,0.0066,-1.067
5570.00,4.784776,24.02481,0.000173,23.116876,0.0066,-1.068
5572.00,4.785844,24.02549,0.000173,23.116382,0.0067,-1.067
5574.00,4.785861,24.02491,0.000174,23.116861,0.0067,-1.067
5576.00,4.786321,24.02507,0.000174,23.116454,0.0066,-1.068
5578.00,4.786218,24.02457,0.000172,23.117069,0.0066,-1.068
5580.00,4.786152,24.02513,0.000173,23.116192,0.0066,-1.067
5582.00,4.786211,24.02529,0.000174,23.117078,0.0066,-1.066
5584.00,4.786078,24.02453,0.000172,23.117082,0.0066,-1.068
5586.00,4.786346,24.02385,0.000172,23.116668,0.0066,-1.068
5588.00,4.786450,24.02406,0.000171,23.115938,0.0067,-1.068
5590.00,4.785657,24.02369,0.000172,23.116855,0.0067,-1.068
5592.00,4.785791,24.02470,0.000173,23.117618,0.0066,-1.067
5594.00,4.785403,24.02557,0.000172,23.117015,0.0067,-1.068
5596.00,4.785438,24.02514,0.000172,23.117078,0.0066,-1.067
5598.00,4.785648,24.02419,0.000172,23.116684,0.0066,-1.068
5600.00,4.786004,24.02403,0.000172,23.116879,0.0066,-1.067
5602.00,4.786221,24.02483,0.000173,23.117219,0.0067,-1.067
5604.00,4.786411,24.02477,0.000172,23.116894,0.0066,-1.068
5606.00,4.786991,24.02455,0.000173,23.116402,0.0066,-1.067
5608.00,4.786317,24.02409,0.000173,23.117501,0.0066,-1.067
5610.00,4.786016,24.02425,0.000173,23.117581,0.0066,-1.068
5612.00,4.785045,24.02334,0.000172,23.116528,0.0066,-1.068
5614.00,4.783854,24.02424,0.000173,23.116916,0.0067,-1.067
5616.00,4.783808,24.02417,0.000172,23.116278,0.0066,-1.067
5618.00,4.783485,24.02375,0.000172,23.116066,0.0067,-1.067
5620.00,4.784364,24.02481,0.000172,23.116489,0.0066,-1.068
5622.00,4.784680,24.02520,0.000172,23.116679,0.0066,-1.068
5624.00,4.784777,24.02492,0.000171,23.116281,0.0066,-1.068
5626.00,4.785164,24.02465,0.000172,23.116287,0.0066,-1.068
5628.00,4.785821,24.02435,0.000171,23.116564,0.0066,-1.068
5630.00,4.785070,24.02413,0.000171,23.116920,0.0066,-1.068
5632.00,4.784685,24.02376,0.000171,23.116796,0.0066,-1.067
5634.00,4.783936,24.02399,0.000171,23.116597,0.0065,-1.068
5636.00,4.783210,24.02300,0.000172,23.116870,0.0066,-1.068
5638.00,4.783217,24.02381,0.000173,23.115585,0.0066,-1.068
5640.00,4.783433,24.02340,0.000172,23.116740,0.0066,-1.068
5642.00,4.783859,24.02377,0.000172,23.116764,0.0066,-1.068
5644.00,4.783563,24.02347,0.000173,23.116359,0.0066,-1.068
5646.00,4.783793,24.02370,0.000173,23.116694,0.0066,-1.067
5648.00,4.783518,24.02361,0.000172,23.116315,0.0066,-1.068
5650.00,4.782637,24.02364,0.000172,23.117072,0.0066,-1.068
5652.00,4.783447,24.02406,0.000172,23.116740,0.0066,-1.068
5654.00,4.784135,24.02452,0.000172,23.116257,0.0066,-1.068
5656.00,4.785418,24.02384,0.000172,23.116889,0.0066,-1.067
5658.00,4.785416,24.02395,0.000172,23.116322,0.0066,-1.068
5660.00,4.785446,24.02402,0.000172,23.115992,0.0066,-1.068
5662.00,4.785527,24.02411,0.000173,23.117009,0.0066,-1.068
5664.00,4.784446,24.02404,0.000173,23.116437,0.0066,-1.068
5666.00,4.783799,24.02395,0.000173,23.115674,0.0066,-1.067
5668.00,4.783027,24.02399,0.000173,23.116363,0.0066,-1.068
5670.00,4.783801,24.02262,0.000171,23.116164,0.0066,-1.068
5672.00,4.784137,24.02344,0.000171,23.116341,0.0066,-1.068
5674.00,4.784179,24.02311,0.000171,23.115984,0.0066,-1.068
5676.00,4.783945,24.02338,0.000169,23.115997,0.0066,-1.068
5678.00,4.783624,24.02325,0.000171,23.116302,0.0066,-1.068
5680.00,4.782960,24.02283,0.000171,23.116125,0.0066,-1.068
5682.00,4.782285,24.02299,0.000172,23.115973,0.0066,-1.067
5684.00,4.782389,24.02416,0.000171,23.116096,0.0066,-1.068
5686.00,4.783322,24.02387,0.000171,23.116396,0.0066,-1.067
5688.00,4.783137,24.02331,0.000172,23.116424,0.0066,-1.068
5690.00,4.783243,24.02383,0.000172,23.116218,0.0065,-1.068
5692.00,4.783698,24.02337,0.000171,23.116296,0.0066,-1.068
5694.00,4.782932,24.02343,0.000173,23.115505,0.0066,-1.067
5696.00,4.782883,24.02335,0.000172,23.116029,0.0066,-1.067
5698.00,4.783434,24.02463,0.000172,23.116655,0.0066,-1.068
5700.00,4.784099,24.02432,0.000171,23.116239,0.0066,-1.068
5702.00,4.785121,24.02379,0.000170,23.116029,0.0066,-1.068
@32,5.0000,10.0
5704.00,4.784229,24.02402,0.000170,23.116900,0.0066,-1.068
5706.00,4.783077,24.02279,0.000170,23.116551,0.0066,-1.068
5708.00,4.778726,24.02376,0.000171,23.116733,0.0066,-1.067
5710.00,4.772505,24.02257,0.000173,23.116504,0.0066,-1.067
5712.00,4.768550,24.02199,0.000172,23.116495,0.0066,-1.067
5714.00,4.765191,24.02272,0.000171,23.115908,0.0066,-1.068
5716.00,4.763898,24.02299,0.000172,23.116294,0.0065,-1.068
5718.00,4.766915,24.02327,0.000171,23.115607,0.0066,-1.069
5720.00,4.770138,24.02335,0.000170,23.115797,0.0066,-1.070
5722.00,4.772077,24.02328,0.000170,23.117405,0.0066,-1.069
5724.00,4.772750,24.02358,0.000170,23.116367,0.0066,-1.068
5726.00,4.772778,24.02374,0.000172,23.115605,0.0066,-1.068
5728.00,4.773862,24.02369,0.000172,23.116346,0.0066,-1.067
5730.00,4.775097,24.02376,0.000172,23.116209,0.0066,-1.067
5732.00,4.775767,24.02295,0.000174,23.116305,0.0066,-1.068
5734.00,4.776779,24.02306,0.000173,23.116549,0.0066,-1.068
5736.00,4.777372,24.02323,0.000172,23.116920,0.0066,-1.068
5738.00,4.778952,24.02315,0.000173,23.116452,0.0066,-1.067
5740.00,4.779570,24.02353,0.000172,23.116792,0.0066,-1.068
5742.00,4.780284,24.02374,0.000172,23.115708,0.0066,-1.067
5744.00,4.781395,24.02341,0.000173,23.116424,0.0066,-1.068
5746.00,4.781993,24.02327,0.000172,23.117202,0.0066,-1.067
5748.00,4.783244,24.02389,0.000171,23.116244,0.0066,-1.068
5750.00,4.784738,24.02378,0.000171,23.115956,0.0066,-1.068
5752.00,4.785965,24.02413,0.000173,23.116320,0.0066,-1.067
5754.00,4.785188,24.02348,0.000172,23.116166,0.0066,-1.068
5756.00,4.785408,24.02353,0.000172,23.116729,0.0066,-1.068
5758.00,4.785474,24.02428,0.000172,23.116480,0.0066,-1.069
5760.00,4.784797,24.02363,0.000172,23.115305,0.0066,-1.068
5762.00,4.784890,24.02336,0.000172,23.115687,0.0066,-1.067
5764.00,4.784713,24.02284,0.000174,23.116788,0.0066,-1.067
5766.00,4.784563,24.02274,0.000172,23.116469,0.0066,-1.067
5768.00,4.784277,24.02277,0.000174,23.116487,0.0066,-1.067
5770.00,4.783968,24.02284,0.000174,23.116586,0.0066,-1.068
5772.00,4.784002,24.02273,0.000172,23.116783,0.0066,-1.067
5774.00,4.783968,24.02323,0.000172,23.116285,0.0066,-1.068
5776.00,4.784018,24.02376,0.000172,23.116176,0.0066,-1.067
5778.00,4.784161,24.02329,0.000172,23.116521,0.0066,-1.067
5780.00,4.784531,24.02353,0.000171,23.117080,0.0066,-1.069
5782.00,4.784639,24.02320,0.000172,23.116421,0.0066,-1.068
5784.00,4.785768,24.02363,0.000171,23.115916,0.0066,-1.068
5786.00,4.785416,24.02409,0.000173,23.116365,0.0066,-1.066
5788.00,4.784953,24.02407,0.000173,23.115925,0.0066,-1.067
5790.00,4.783987,24.02333,0.000172,23.116601,0.0067,-1.068
5792.00,4.783632,24.02265,0.000171,23.116643,0.0066,-1.068
5794.00,4.783744,24.02247,0.000172,23.116673,0.0066,-1.068
5796.00,4.783127,24.02313,0.000171,23.116127,0.0066,-1.066
5798.00,4.782405,24.02307,0.000173,23.116333,0.0066,-1.067
5800.00,4.783456,24.02244,0.000173,23.116850,0.0066,-1.067
5802.00,4.783332,24.02258,0.000172,23.116708,0.0066,-1.067
5804.00,4.783624,24.02155,0.000172,23.115802,0.0066,-1.068
5806.00,4.784207,24.02154,0.000173,23.116493,0.0067,-1.068
5808.00,4.785251,24.02153,0.000172,23.115828,0.0066,-1.067
5810.00,4.786223,24.02111,0.000172,23.116519,0.0066,-1.067
5812.00,4.786225,24.02119,0.000172,23.116079,0.0066,-1.067
5814.00,4.785599,24.02060,0.000173,23.116601,0.0066,-1.067
5816.00,4.784129,24.02118,0.000172,23.116408,0.0066,-1.068
5818.00,4.783785,24.02031,0.000173,23.116838,0.0066,-1.067
5820.00,4.783202,24.02025,0.000172,23.116842,0.0066,-1.067
5822.00,4.782937,24.02023,0.000174,23.116590,0.0066,-1.067
5824.00,4.782475,24.02013,0.000173,23.116241,0.0066,-1.067
5826.00,4.783513,24.02033,0.000173,23.117219,0.0066,-1.068
5828.00,4.783650,24.02053,0.000173,23.117058,0.0066,-1.068
5830.00,4.783252,24.02055,0.000172,23.116040,0.0066,-1.067
5832.00,4.782868,24.02022,0.000172,23.116343,0.0066,-1.067
5834.00,4.782291,24.02076,0.000173,23.116734,0.0067,-1.067
5836.00,4.781903,24.02017,0.000174,23.117483,0.0066,-1.067
5838.00,4.781417,24.02008,0.000173,23.116933,0.0066,-1.067
5840.00,4.781454,24.02009,0.000172,23.116398,0.0066,-1.068
5842.00,4.782077,24.02039,0.000172,23.116604,0.0066,-1.067
5844.00,4.782890,24.01980,0.000173,23.116742,0.0066,-1.067
5846.00,4.782627,24.01997,0.000174,23.116493,0.0066,-1.067
5848.00,4.782305,24.02088,0.000173,23.116083,0.0066,-1.067
5850.00,4.781506,24.02130,0.000174,23.116469,0.0066,-1.066
5852.00,4.781590,24.02131,0.000174,23.116335,0.0066,-1.067
5854.00,4.781398,24.02066,0.000173,23.116747,0.0067,-1.068
5856.00,4.780967,24.02100,0.000173,23.116068,0.0067,-1.066
5858.00,4.780964,24.02088,0.000173,23.116755,0.0066,-1.067
5860.00,4.781076,24.02098,0.000173,23.116699,0.0066,-1.068
5862.00,4.781854,24.02106,0.000172,23.116798,0.0066,-1.067
5864.00,4.781437,24.02101,0.000173,23.117317,0.0066,-1.067
5866.00,4.780986,24.02120,0.000172,23.116803,0.0066,-1.067
5868.00,4.781603,24.02111,0.000174,23.116796,0.0066,-1.067
5870.00,4.781648,24.02102,0.000173,23.116617,0.0067,-1.066
5872.00,4.782612,24.02132,0.000174,23.116746,0.0066,-1.066
5874.00,4.782986,24.02126,0.000174,23.116900,0.0067,-1.068
5876.00,4.781965,24.02095,0.000172,23.116913,0.0067,-1.068
5878.00,4.782512,24.02115,0.000172,23.117425,0.0067,-1.067
5880.00,4.782690,24.02006,0.000175,23.116983,0.0067,-1.066
5882.00,4.783109,24.02012,0.000173,23.116777,0.0067,-1.067
@33,5.0000,10.0
5884.00,4.783608,24.02064,0.000172,23.116718,0.0067,-1.067
5886.00,4.782288,24.02137,0.000173,23.116894,0.0067,-1.067
5888.00,4.778042,24.02087,0.000173,23.116811,0.0067,-1.066
5890.00,4.772387,24.02185,0.000174,23.116636,0.0066,-1.065
5892.00,4.767442,24.02175,0.000173,23.117111,0.0066,-1.067
5894.00,4.764320,24.02176,0.000174,23.116913,0.0067,-1.066
5896.00,4.762604,24.02171,0.000172,23.116664,0.0066,-1.067
5898.00,4.763814,24.02145,0.000171,23.116558,0.0066,-1.069
5900.00,4.767272,24.02169,0.000171,23.116231,0.0067,-1.069
5902.00,4.769896,24.02172,0.000171,23.117717,0.0066,-1.068
5904.00,4.771241,24.02134,0.000171,23.116963,0.0066,-1.067
5906.00,4.771973,24.02201,0.000174,23.116098,0.0067,-1.067
5908.00,4.772610,24.02272,0.000173,23.116116,0.0067,-1.067
5910.00,4.773869,24.02291,0.000173,23.116376,0.0066,-1.067
5912.00,4.774511,24.02259,0.000173,23.115639,0.0066,-1.067
5914.00,4.775499,24.02197,0.000173,23.116660,0.0066,-1.066
5916.00,4.776912,24.02206,0.000173,23.116746,0.0066,-1.067
5918.00,4.778219,24.02232,0.000174,23.116757,0.0067,-1.066
5920.00,4.779243,24.02283,0.000174,23.116372,0.0067,-1.067
5922.00,4.780901,24.02233,0.000173,23.116473,0.0066,-1.067
5924.00,4.782123,24.02171,0.000173,23.116948,0.0067,-1.067
5926.00,4.782414,24.02177,0.000174,23.116426,0.0066,-1.066
5928.00,4.783411,24.02208,0.000174,23.116820,0.0066,-1.067
5930.00,4.784339,24.02203,0.000173,23.116617,0.0066,-1.068
5932.00,4.784801,24.02177,0.000173,23.115834,0.0066,-1.067
5934.00,4.784958,24.02162,0.000174,23.116718,0.0067,-1.067
5936.00,4.784806,24.02123,0.000174,23.117197,0.0066,-1.066
5938.00,4.784694,24.02206,0.000172,23.117043,0.0066,-1.067
5940.00,4.784811,24.02189,0.000172,23.116805,0.0066,-1.068
5942.00,4.785315,24.02252,0.000173,23.116760,0.0066,-1.067
5944.00,4.784246,24.02314,0.000173,23.116101,0.0066,-1.065
5946.00,4.784046,24.02368,0.000173,23.117160,0.0066,-1.066
5948.00,4.784744,24.02343,0.000173,23.116736,0.0067,-1.067
5950.00,4.785633,24.02313,0.000173,23.115945,0.0067,-1.068
5952.00,4.785770,24.02276,0.000173,23.116941,0.0066,-1.067
5954.00,4.785783,24.02202,0.000172,23.117873,0.0066,-1.067
5956.00,4.785452,24.02285,0.000173,23.116978,0.0067,-1.066
5958.00,4.785064,24.02308,0.000174,23.116246,0.0067,-1.067
5960.00,4.783827,24.02381,0.000173,23.116824,0.0067,-1.067
5962.00,4.784292,24.02357,0.000173,23.116538,0.0066,-1.066
5964.00,4.784652,24.02260,0.000173,23.116781,0.0066,-1.067
5966.00,4.785007,24.02248,0.000173,23.116632,0.0066,-1.068
5968.00,4.785505,24.02272,0.000172,23.116432,0.0066,-1.067
5970.00,4.785169,24.02204,0.000172,23.116417,0.0066,-1.066
5972.00,4.785207,24.02197,0.000172,23.117102,0.0066,-1.067
5974.00,4.783695,24.02155,0.000173,23.117334,0.0066,-1.066
5976.00,4.782272,24.02219,0.000172,23.116419,0.0066,-1.067
5978.00,4.782682,24.02316,0.000173,23.116673,0.0067,-1.067
5980.00,4.783040,24.02363,0.000174,23.116814,0.0066,-1.067
5982.00,4.782886,24.02277,0.000172,23.116419,0.0066,-1.068
5984.00,4.783355,24.02244,0.000172,23.116365,0.0066,-1.066
5986.00,4.783302,24.02147,0.000173,23.116874,0.0066,-1.066
5988.00,4.783547,24.02200,0.000173,23.116695,0.0067,-1.067
5990.00,4.783243,24.02207,0.000172,23.116720,0.0067,-1.067
5992.00,4.783506,24.02212,0.000174,23.117154,0.0066,-1.066
5994.00,4.783913,24.02223,0.000174,23.116441,0.0066,-1.068
5996.00,4.783649,24.02207,0.000174,23.116963,0.0066,-1.067
5998.00,4.783422,24.02175,0.000174,23.117644,0.0067,-1.066
6000.00,4.783304,24.02163,0.000174,23.116651,0.0066,-1.067
6002.00,4.783697,24.02199,0.000173,23.117364,0.0067,-1.067
6004.00,4.783864,24.02143,0.000172,23.117709,0.0066,-1.066
6006.00,4.783750,24.02142,0.000173,23.116300,0.0066,-1.066
6008.00,4.784356,24.02170,0.000174,23.115973,0.0067,-1.068
6010.00,4.783686,24.02146,0.000173,23.116835,0.0066,-1.067
6012.00,4.783694,24.02229,0.000173,23.117381,0.0066,-1.067
6014.00,4.782826,24.02189,0.000172,23.117173,0.0067,-1.067
6016.00,4.781666,24.02291,0.000174,23.117254,0.0066,-1.067
6018.00,4.781909,24.02276,0.000174,23.116361,0.0067,-1.067
6020.00,4.782917,24.02276,0.000174,23.117375,0.0066,-1.067
6022.00,4.782609,24.02267,0.000173,23.117381,0.0067,-1.067
6024.00,4.782344,24.02337,0.000172,23.117006,0.0067,-1.067
6026.00,4.781548,24.02331,0.000173,23.116857,0.0067,-1.066
6028.00,4.782849,24.02345,0.000172,23.116751,0.0067,-1.067
6030.00,4.782987,24.02369,0.000173,23.117076,0.0067,-1.067
6032.00,4.782565,24.02438,0.000173,23.116465,0.0067,-1.067
6034.00,4.783506,24.02447,0.000173,23.117102,0.0067,-1.067
6036.00,4.783265,24.02445,0.000174,23.116954,0.0067,-1.067
6038.00,4.783039,24.02448,0.000174,23.117041,0.0067,-1.067
6040.00,4.783732,24.02360,0.000174,23.117234,0.0066,-1.067
6042.00,4.783901,24.02404,0.000172,23.117212,0.0066,-1.067
6044.00,4.783754,24.02424,0.000173,23.116279,0.0067,-1.067
6046.00,4.783617,24.02352,0.000173,23.116137,0.0066,-1.066
6048.00,4.782915,24.02354,0.000173,23.117058,0.0066,-1.067
6050.00,4.782382,24.02454,0.000172,23.116959,0.0066,-1.067
6052.00,4.781709,24.02395,0.000174,23.116643,0.0067,-1.067
6054.00,4.782165,24.02447,0.000172,23.116915,0.0067,-1.067
6056.00,4.782293,24.02437,0.000173,23.117284,0.0066,-1.068
6058.00,4.782540,24.02418,0.000172,23.116898,0.0067,-1.067
6060.00,4.783647,24.02440,0.000175,23.116980,0.0067,-1.066
6062.00,4.783960,24.02436,0.000174,23.117431,0.0067,-1.067
@34,5.0000,10.0
6064.00,4.784242,24.02360,0.000174,23.117197,0.0066,-1.067
6066.00,4.783985,24.02268,0.000174,23.117418,0.0067,-1.067
6068.00,4.779762,24.02315,0.000173,23.117516,0.0067,-1.066
6070.00,4.773791,24.02334,0.000174,23.117347,0.0067,-1.066
6072.00,4.768938,24.02300,0.000175,23.116502,0.0067,-1.067
6074.00,4.765225,24.02282,0.000174,23.116993,0.0067,-1.067
6076.00,4.763234,24.02283,0.000172,23.117199,0.0067,-1.068
6078.00,4.766127,24.02308,0.000171,23.116727,0.0067,-1.068
6080.00,4.769315,24.02316,0.000173,23.116744,0.0067,-1.067
6082.00,4.770728,24.02308,0.000173,23.116747,0.0067,-1.069
6084.00,4.771584,24.02356,0.000173,23.116690,0.0067,-1.068
6086.00,4.771765,24.02346,0.000173,23.117514,0.0067,-1.069
6088.00,4.773099,24.02303,0.000173,23.117273,0.0067,-1.068
6090.00,4.774471,24.02351,0.000174,23.116636,0.0067,-1.066
6092.00,4.775321,24.02350,0.000174,23.116413,0.0067,-1.067
6094.00,4.777348,24.02355,0.000174,23.116972,0.0067,-1.068
6096.00,4.777822,24.02319,0.000175,23.117607,0.0067,-1.067
6098.00,4.779217,24.02381,0.000174,23.117418,0.0067,-1.067
6100.00,4.780843,24.02325,0.000174,23.117106,0.0067,-1.067
6102.00,4.780815,24.02328,0.000174,23.117208,0.0067,-1.067
6104.00,4.781718,24.02356,0.000173,23.116764,0.0067,-1.068
6106.00,4.783541,24.02342,0.000174,23.117078,0.0067,-1.068
6108.00,4.784183,24.02314,0.000175,23.117986,0.0067,-1.067
6110.00,4.784028,24.02222,0.000174,23.116857,0.0067,-1.067
6112.00,4.783781,24.02201,0.000175,23.116976,0.0067,-1.067
6114.00,4.783774,24.02222,0.000174,23.117501,0.0067,-1.068
6116.00,4.783550,24.02223,0.000175,23.116825,0.0067,-1.067
6118.00,4.784721,24.02259,0.000175,23.117056,0.0067,-1.067
6120.00,4.785091,24.02254,0.000174,23.117377,0.0066,-1.068
6122.00,4.783619,24.02202,0.000174,23.117338,0.0067,-1.068
6124.00,4.783109,24.02204,0.000174,23.117414,0.0067,-1.068
6126.00,4.783115,24.02177,0.000173,23.117654,0.0067,-1.068
6128.00,4.783517,24.02176,0.000172,23.117214,0.0067,-1.068
6130.00,4.783100,24.02279,0.000174,23.117202,0.0067,-1.067
6132.00,4.783704,24.02323,0.000174,23.117932,0.0067,-1.067
6134.00,4.783381,24.02303,0.000173,23.117303,0.0067,-1.067
6136.00,4.783265,24.02244,0.000174,23.117043,0.0067,-1.067
6138.00,4.783167,24.02239,0.000174,23.117126,0.0067,-1.067
6140.00,4.784267,24.02284,0.000173,23.117032,0.0066,-1.068
6142.00,4.784953,24.02305,0.000174,23.116463,0.0067,-1.068
6144.00,4.783709,24.02373,0.000173,23.116907,0.0067,-1.067
6146.00,4.783767,24.02322,0.000174,23.117810,0.0067,-1.066
6148.00,4.782910,24.02361,0.000174,23.116848,0.0067,-1.067
6150.00,4.782902,24.02399,0.000174,23.116530,0.0067,-1.068
6152.00,4.782129,24.02312,0.000173,23.117767,0.0067,-1.068
6154.00,4.781706,24.02292,0.000173,23.117126,0.0067,-1.068
6156.00,4.783200,24.02244,0.000173,23.117399,0.0066,-1.068
6158.00,4.784458,24.02236,0.000174,23.116673,0.0067,-1.068
6160.00,4.784881,24.02237,0.000173,23.116112,0.0067,-1.067
6162.00,4.784589,24.02329,0.000174,23.117121,0.0067,-1.068
6164.00,4.783537,24.02358,0.000174,23.116586,0.0066,-1.067
6166.00,4.782123,24.02220,0.000174,23.116993,0.0067,-1.068
6168.00,4.782087,24.02210,0.000173,23.116577,0.0067,-1.068
6170.00,4.782423,24.02315,0.000173,23.116850,0.0066,-1.067
6172.00,4.782710,24.02285,0.000174,23.116372,0.0067,-1.067
6174.00,4.783121,24.02285,0.000173,23.117253,0.0067,-1.068
6176.00,4.783124,24.02311,0.000173,23.117028,0.0067,-1.068
6178.00,4.783326,24.02303,0.000174,23.118118,0.0067,-1.068
6180.00,4.782930,24.02292,0.000175,23.117178,0.0067,-1.068
6182.00,4.783956,24.02260,0.000172,23.116840,0.0067,-1.068
6184.00,4.783944,24.02290,0.000173,23.117026,0.0067,-1.068
6186.00,4.783478,24.02260,0.000172,23.116413,0.0066,-1.069
6188.00,4.783137,24.02338,0.000173,23.117232,0.0067,-1.068
6190.00,4.782186,24.02334,0.000174,23.117124,0.0066,-1.067
6192.00,4.782396,24.02312,0.000174,23.116991,0.0066,-1.068
6194.00,4.782096,24.02260,0.000173,23.116762,0.0066,-1.068
6196.00,4.782561,24.02237,0.000174,23.116859,0.0066,-1.068
6198.00,4.782577,24.02241,0.000174,23.116747,0.0066,-1.068
6200.00,4.781905,24.02222,0.000173,23.116872,0.0067,-1.068
6202.00,4.781761,24.02262,0.000172,23.116981,0.0067,-1.068
6204.00,4.781459,24.02349,0.000173,23.117364,0.0066,-1.067
6206.00,4.781630,24.02370,0.000174,23.116020,0.0066,-1.068
6208.00,4.782509,24.02371,0.000174,23.117154,0.0067,-1.068
6210.00,4.782985,24.02424,0.000174,23.116681,0.0067,-1.068
6212.00,4.783031,24.02340,0.000174,23.116261,0.0067,-1.068
6214.00,4.782601,24.02373,0.000172,23.117119,0.0066,-1.068
6216.00,4.782316,24.02315,0.000171,23.117308,0.0066,-1.069
6218.00,4.781811,24.02339,0.000172,23.116331,0.0067,-1.068
6220.00,4.781736,24.02342,0.000173,23.117345,0.0066,-1.067
6222.00,4.781760,24.02294,0.000174,23.116372,0.0067,-1.068
6224.00,4.780720,24.02335,0.000172,23.116731,0.0067,-1.068
6226.00,4.781596,24.02350,0.000173,23.116859,0.0066,-1.067
6228.00,4.781502,24.02277,0.000173,23.116820,0.0067,-1.068
6230.00,4.781830,24.02260,0.000173,23.116088,0.0067,-1.069
6232.00,4.781009,24.02356,0.000174,23.116746,0.0066,-1.068
6234.00,4.780631,24.02389,0.000174,23.116909,0.0067,-1.069
6236.00,4.781433,24.02336,0.000172,23.115919,0.0066,-1.068
6238.00,4.781868,24.02322,0.000173,23.116415,0.0066,-1.068
6240.00,4.782512,24.02320,0.000172,23.117054,0.0066,-1.068
6242.00,4.781774,24.02356,0.000174,23.116220,0.0066,-1.068
@35,5.0000,10.0
6244.00,4.781744,24.02281,0.000174,23.116250,0.0066,-1.068
6246.00,4.782457,24.02324,0.000173,23.115994,0.0066,-1.068
6248.00,4.778592,24.02412,0.000173,23.116443,0.0066,-1.067
6250.00,4.772044,24.02323,0.000174,23.117317,0.0066,-1.067
6252.00,4.767651,24.02272,0.000173,23.117167,0.0066,-1.067
6254.00,4.764410,24.02327,0.000172,23.117356,0.0067,-1.068
6256.00,4.761972,24.02312,0.000172,23.116552,0.0066,-1.069
6258.00,4.762737,24.02377,0.000171,23.116259,0.0066,-1.069
6260.00,4.766067,24.02320,0.000172,23.116311,0.0067,-1.069
6262.00,4.769003,24.02377,0.000172,23.116292,0.0067,-1.070
6264.00,4.770740,24.02394,0.000171,23.116086,0.0066,-1.069
6266.00,4.771197,24.02359,0.000170,23.117117,0.0066,-1.069
6268.00,4.771444,24.02348,0.000172,23.116385,0.0066,-1.068
6270.00,4.773560,24.02380,0.000173,23.115945,0.0066,-1.068
6272.00,4.775052,24.02337,0.000172,23.116562,0.0066,-1.069
6274.00,4.775276,24.02363,0.000172,23.116404,0.0067,-1.068
6276.00,4.777159,24.02363,0.000173,23.116047,0.0066,-1.068
6278.00,4.778548,24.02423,0.000172,23.116692,0.0067,-1.068
6280.00,4.780098,24.02406,0.000172,23.116799,0.0066,-1.068
6282.00,4.781356,24.02354,0.000172,23.115871,0.0066,-1.068
6284.00,4.781913,24.02346,0.000172,23.116172,0.0066,-1.068
6286.00,4.781200,24.02240,0.000172,23.116545,0.0066,-1.069
6288.00,4.781904,24.02262,0.000172,23.116632,0.0066,-1.068
6290.00,4.782130,24.02244,0.000172,23.116736,0.0066,-1.068
6292.00,4.783014,24.02273,0.000173,23.116421,0.0066,-1.067
6294.00,4.783692,24.02305,0.000173,23.116254,0.0066,-1.068
6296.00,4.784740,24.02360,0.000172,23.115754,0.0066,-1.068
6298.00,4.784881,24.02258,0.000172,23.116216,0.0066,-1.068
6300.00,4.784097,24.02312,0.000172,23.116833,0.0065,-1.069
6302.00,4.783545,24.02339,0.000173,23.117321,0.0066,-1.068
6304.00,4.783691,24.02275,0.000171,23.116499,0.0066,-1.068
6306.00,4.782939,24.02350,0.000173,23.115812,0.0066,-1.068
6308.00,4.782673,24.02356,0.000172,23.116894,0.0066,-1.068
6310.00,4.782537,24.02281,0.000172,23.116733,0.0066,-1.068
6312.00,4.783142,24.02350,0.000172,23.116515,0.0066,-1.068
6314.00,4.783638,24.02416,0.000172,23.116773,0.0066,-1.069
6316.00,4.783586,24.02382,0.000170,23.116044,0.0066,-1.068
6318.00,4.783838,24.02349,0.000172,23.115420,0.0066,-1.068
6320.00,4.783298,24.02403,0.000172,23.116502,0.0066,-1.067
6322.00,4.784439,24.02395,0.000171,23.116532,0.0066,-1.068
6324.00,4.784100,24.02389,0.000172,23.116196,0.0066,-1.068
6326.00,4.783408,24.02404,0.000171,23.115806,0.0066,-1.069
6328.00,4.783812,24.02447,0.000170,23.115787,0.0066,-1.069
6330.00,4.783541,24.02486,0.000172,23.116866,0.0066,-1.067
6332.00,4.782553,24.02447,0.000172,23.116513,0.0066,-1.068
6334.00,4.783464,24.02380,0.000171,23.116231,0.0066,-1.068
6336.00,4.784099,24.02444,0.000171,23.116424,0.0066,-1.068
6338.00,4.784354,24.02517,0.000171,23.116350,0.0066,-1.069
6340.00,4.783969,24.02493,0.000171,23.116083,0.0066,-1.068
6342.00,4.783747,24.02481,0.000171,23.117468,0.0066,-1.068
6344.00,4.782614,24.02495,0.000170,23.116112,0.0066,-1.068
6346.00,4.782866,24.02454,0.000172,23.115370,0.0066,-1.068
6348.00,4.784332,24.02522,0.000172,23.116070,0.0065,-1.068
6350.00,4.784035,24.02537,0.000171,23.116569,0.0066,-1.068
6352.00,4.784276,24.02530,0.000171,23.115943,0.0066,-1.067
6354.00,4.784034,24.02433,0.000172,23.115752,0.0066,-1.068
6356.00,4.783021,24.02498,0.000170,23.116062,0.0066,-1.068
6358.00,4.783005,24.02563,0.000172,23.116954,0.0066,-1.068
6360.00,4.782686,24.02515,0.000172,23.116049,0.0066,-1.067
6362.00,4.781793,24.02548,0.000172,23.116731,0.0066,-1.068
6364.00,4.781163,24.02612,0.000171,23.116616,0.0066,-1.068
6366.00,4.781507,24.02603,0.000170,23.116337,0.0066,-1.068
6368.00,4.781679,24.02633,0.000173,23.116261,0.0066,-1.067
6370.00,4.781730,24.02561,0.000172,23.116001,0.0066,-1.067
6372.00,4.782410,24.02476,0.000172,23.116465,0.0066,-1.069
6374.00,4.782120,24.02497,0.000171,23.116437,0.0066,-1.068
6376.00,4.781103,24.02598,0.000171,23.115323,0.0066,-1.068
6378.00,4.781167,24.02434,0.000172,23.115511,0.0066,-1.068
6380.00,4.781899,24.02348,0.000173,23.115960,0.0066,-1.068
6382.00,4.781611,24.02368,0.000173,23.115776,0.0066,-1.067
6384.00,4.782159,24.02398,0.000173,23.117100,0.0066,-1.068
6386.00,4.781587,24.02420,0.000172,23.116746,0.0066,-1.068
6388.00,4.782330,24.02415,0.000172,23.116070,0.0066,-1.068
6390.00,4.783432,24.02403,0.000171,23.115847,0.0066,-1.068
6392.00,4.783071,24.02382,0.000171,23.116018,0.0066,-1.068
6394.00,4.781358,24.02363,0.000172,23.116300,0.0066,-1.067
6396.00,4.780597,24.02433,0.000172,23.116252,0.0066,-1.068
6398.00,4.780903,24.02303,0.000172,23.116445,0.0066,-1.068
6400.00,4.781662,24.02296,0.000172,23.115631,0.0065,-1.068
6402.00,4.782052,24.02334,0.000172,23.116164,0.0066,-1.068
6404.00,4.781827,24.02310,0.000172,23.116694,0.0066,-1.067
6406.00,4.781928,24.02333,0.000171,23.116530,0.0066,-1.068
6408.00,4.782246,24.02358,0.000172,23.115761,0.0066,-1.066
6410.00,4.781019,24.02391,0.000171,23.115994,0.0066,-1.068
6412.00,4.779853,24.02354,0.000171,23.116619,0.0066,-1.068
6414.00,4.778839,24.02302,0.000171,23.115890,0.0066,-1.068
6416.00,4.779337,24.02335,0.000170,23.116070,0.0066,-1.068
6418.00,4.780233,24.02363,0.000171,23.116302,0.0066,-1.068
6420.00,4.781284,24.02261,0.000171,23.117028,0.0066,-1.068
6422.00,4.781080,24.02337,0.000172,23.116380,0.0066,-1.069
@36,5.0000,10.0
6424.00,4.779983,24.02345,0.000171,23.116432,0.0066,-1.067
6426.00,4.778942,24.02262,0.000172,23.116374,0.0066,-1.067
6428.00,4.777051,24.02289,0.000172,23.116749,0.0066,-1.067
6430.00,4.771652,24.02286,0.000172,23.117288,0.0066,-1.067
6432.00,4.767768,24.02227,0.000172,23.116855,0.0066,-1.068
6434.00,4.763806,24.02239,0.000172,23.116772,0.0066,-1.068
6436.00,4.761858,24.02282,0.000172,23.116933,0.0066,-1.067
6438.00,4.762826,24.02198,0.000171,23.117301,0.0066,-1.068
6440.00,4.765936,24.02181,0.000170,23.116189,0.0066,-1.070
6442.00,4.768724,24.02191,0.000170,23.116112,0.0066,-1.069
6444.00,4.770325,24.02199,0.000171,23.116569,0.0066,-1.069
6446.00,4.770599,24.02227,0.000173,23.116829,0.0066,-1.068
6448.00,4.771284,24.02352,0.000173,23.117004,0.0066,-1.067
6450.00,4.772119,24.02417,0.000173,23.116458,0.0066,-1.068
6452.00,4.773989,24.02352,0.000173,23.116292,0.0066,-1.068
6454.00,4.775190,24.02274,0.000173,23.117104,0.0067,-1.067
6456.00,4.775617,24.02295,0.000173,23.117000,0.0067,-1.067
6458.00,4.776066,24.02286,0.000173,23.116673,0.0066,-1.068
6460.00,4.777293,24.02295,0.000173,23.117063,0.0067,-1.068
6462.00,4.778308,24.02325,0.000173,23.116404,0.0067,-1.067
6464.00,4.778816,24.02236,0.000173,23.116250,0.0066,-1.067
6466.00,4.780183,24.02332,0.000172,23.116556,0.0067,-1.068
6468.00,4.780937,24.02369,0.000172,23.116434,0.0066,-1.068
6470.00,4.781764,24.02379,0.000172,23.115847,0.0066,-1.069
6472.00,4.782696,24.02420,0.000172,23.116155,0.0066,-1.068
6474.00,4.782523,24.02438,0.000172,23.117167,0.0066,-1.067
6476.00,4.783965,24.02426,0.000172,23.116419,0.0066,-1.068
6478.00,4.783846,24.02421,0.000172,23.116116,0.0066,-1.068
6480.00,4.782956,24.02431,0.000172,23.116571,0.0066,-1.068
6482.00,4.782189,24.02445,0.000173,23.116573,0.0066,-1.068
6484.00,4.781532,24.02476,0.000173,23.116406,0.0066,-1.067
6486.00,4.782694,24.02472,0.000174,23.116820,0.0066,-1.067
6488.00,4.782929,24.02456,0.000174,23.117004,0.0066,-1.069
6490.00,4.781800,24.02407,0.000173,23.116955,0.0066,-1.068
6492.00,4.781414,24.02396,0.000174,23.116734,0.0066,-1.068
6494.00,4.781392,24.02423,0.000173,23.116460,0.0066,-1.067
6496.00,4.781379,24.02421,0.000173,23.115964,0.0066,-1.068
6498.00,4.781864,24.02378,0.000173,23.116476,0.0066,-1.068
6500.00,4.782618,24.02418,0.000172,23.117186,0.0066,-1.068
6502.00,4.782386,24.02411,0.000173,23.116556,0.0066,-1.068
6504.00,4.782332,24.02482,0.000172,23.117273,0.0066,-1.069
6506.00,4.782696,24.02430,0.000172,23.117006,0.0066,-1.068
6508.00,4.782867,24.02378,0.000172,23.116194,0.0066,-1.068
6510.00,4.782956,24.02388,0.000173,23.116812,0.0066,-1.068
6512.00,4.782144,24.02386,0.000173,23.116575,0.0066,-1.067
6514.00,4.781893,24.02366,0.000173,23.116497,0.0066,-1.067
6516.00,4.782505,24.02378,0.000174,23.116008,0.0067,-1.068
6518.00,4.781810,24.02297,0.000173,23.116525,0.0066,-1.068
6520.00,4.781860,24.02346,0.000175,23.116777,0.0066,-1.067
6522.00,4.781713,24.02327,0.000173,23.116259,0.0066,-1.067
6524.00,4.780961,24.02241,0.000173,23.116370,0.0066,-1.068
6526.00,4.780898,24.02304,0.000173,23.117202,0.0066,-1.068
6528.00,4.781116,24.02428,0.000174,23.116887,0.0066,-1.068
6530.00,4.781283,24.02325,0.000173,23.117022,0.0066,-1.068
6532.00,4.781597,24.02294,0.000174,23.117353,0.0066,-1.067
6534.00,4.781675,24.02308,0.000173,23.116692,0.0066,-1.068
6536.00,4.781454,24.02331,0.000173,23.116593,0.0066,-1.068
6538.00,4.780987,24.02371,0.000173,23.117058,0.0066,-1.068
6540.00,4.781397,24.02380,0.000172,23.116328,0.0066,-1.068
6542.00,4.780845,24.02386,0.000173,23.116491,0.0066,-1.068
6544.00,4.779887,24.02369,0.000173,23.116575,0.0066,-1.068
6546.00,4.780597,24.02374,0.000172,23.116189,0.0067,-1.069
6548.00,4.780470,24.02442,0.000174,23.116666,0.0066,-1.067
6550.00,4.779938,24.02516,0.000174,23.116473,0.0066,-1.067
6552.00,4.780515,24.02524,0.000175,23.116205,0.0066,-1.068
6554.00,4.782236,24.02549,0.000174,23.116825,0.0066,-1.068
6556.00,4.781935,24.02598,0.000172,23.116612,0.0066,-1.068
6558.00,4.781538,24.02533,0.000172,23.116753,0.0066,-1.068
6560.00,4.781585,24.02497,0.000172,23.115940,0.0066,-1.068
6562.00,4.781791,24.02464,0.000172,23.116033,0.0067,-1.068
6564.00,4.782521,24.02498,0.000173,23.116406,0.0066,-1.068
6566.00,4.782497,24.02531,0.000171,23.116389,0.0066,-1.068
6568.00,4.781569,24.02494,0.000172,23.116853,0.0066,-1.068
6570.00,4.781558,24.02553,0.000171,23.116861,0.0066,-1.067
6572.00,4.780087,24.02523,0.000173,23.116762,0.0066,-1.068
6574.00,4.779315,24.02605,0.000173,23.116666,0.0067,-1.068
6576.00,4.779473,24.02490,0.000174,23.116302,0.0067,-1.068
6578.00,4.779662,24.02434,0.000173,23.116335,0.0066,-1.068
6580.00,4.780674,24.02465,0.000174,23.116640,0.0066,-1.067
6582.00,4.781223,24.02455,0.000174,23.117020,0.0066,-1.067
6584.00,4.780392,24.02486,0.000174,23.116656,0.0066,-1.068
6586.00,4.780094,24.02437,0.000174,23.116549,0.0066,-1.067
6588.00,4.780461,24.02399,0.000174,23.116372,0.0067,-1.068
6590.00,4.780545,24.02422,0.000173,23.116801,0.0066,-1.068
6592.00,4.780400,24.02433,0.000173,23.117247,0.0066,-1.068
6594.00,4.779595,24.02401,0.000173,23.116818,0.0066,-1.068
6596.00,4.779457,24.02373,0.000172,23.116302,0.0066,-1.068
6598.00,4.780352,24.02345,0.000173,23.116578,0.0067,-1.068
6600.00,4.780838,24.02341,0.000174,23.116950,0.0066,-1.067
6602.00,4.781036,24.02418,0.000171,23.116729,0.0067,-1.069
@37,5.0000,10.0
6604.00,4.781233,24.02401,0.000172,23.116883,0.0067,-1.068
6606.00,4.781669,24.02421,0.000172,23.116705,0.0066,-1.068
6608.00,4.779231,24.02451,0.000173,23.116768,0.0067,-1.067
6610.00,4.773759,24.02449,0.000173,23.115925,0.0067,-1.067
6612.00,4.769210,24.02397,0.000174,23.117199,0.0067,-1.067
6614.00,4.764519,24.02410,0.000173,23.117667,0.0066,-1.068
6616.00,4.761601,24.02435,0.000173,23.117143,0.0066,-1.068
6618.00,4.763124,24.02382,0.000172,23.116799,0.0066,-1.070
6620.00,4.765457,24.02396,0.000171,23.116968,0.0066,-1.069
6622.00,4.767934,24.02404,0.000172,23.116400,0.0066,-1.068
6624.00,4.770176,24.02452,0.000173,23.116653,0.0066,-1.068
6626.00,4.770631,24.02421,0.000173,23.116144,0.0066,-1.069
6628.00,4.770828,24.02412,0.000173,23.116731,0.0067,-1.069
6630.00,4.771456,24.02379,0.000172,23.117295,0.0067,-1.068
6632.00,4.772092,24.02378,0.000174,23.116510,0.0066,-1.067
6634.00,4.772978,24.02352,0.000174,23.116929,0.0066,-1.068
6636.00,4.773975,24.02401,0.000173,23.116573,0.0066,-1.068
6638.00,4.775930,24.02472,0.000174,23.115882,0.0066,-1.068
6640.00,4.777508,24.02430,0.000173,23.116122,0.0066,-1.068
6642.00,4.777652,24.02434,0.000173,23.116957,0.0066,-1.068
6644.00,4.778813,24.02452,0.000173,23.117050,0.0066,-1.067
6646.00,4.779470,24.02418,0.000174,23.116957,0.0067,-1.067
6648.00,4.781105,24.02516,0.000174,23.116565,0.0067,-1.068
6650.00,4.782227,24.02465,0.000173,23.116634,0.0067,-1.068
6652.00,4.782573,24.02530,0.000174,23.117615,0.0067,-1.068
6654.00,4.782367,24.02480,0.000174,23.117271,0.0067,-1.068
6656.00,4.782959,24.02449,0.000175,23.116469,0.0066,-1.069
6658.00,4.783421,24.02454,0.000174,23.116276,0.0066,-1.068
6660.00,4.783320,24.02478,0.000174,23.116443,0.0067,-1.068
6662.00,4.782963,24.02440,0.000174,23.117024,0.0067,-1.067
6664.00,4.783197,24.02478,0.000174,23.117019,0.0067,-1.069
6666.00,4.783945,24.02492,0.000173,23.117054,0.0066,-1.068
6668.00,4.783251,24.02420,0.000173,23.116905,0.0067,-1.067
6670.00,4.782488,24.02364,0.000173,23.116980,0.0067,-1.068
6672.00,4.782580,24.02450,0.000174,23.116476,0.0066,-1.068
6674.00,4.782890,24.02451,0.000174,23.117351,0.0066,-1.068
6676.00,4.782242,24.02430,0.000174,23.117082,0.0067,-1.068
6678.00,4.781265,24.02397,0.000174,23.116552,0.0067,-1.068
6680.00,4.781977,24.02420,0.000173,23.117306,0.0067,-1.068
6682.00,4.782154,24.02567,0.000173,23.116699,0.0066,-1.068
6684.00,4.781813,24.02535,0.000175,23.116344,0.0066,-1.067
6686.00,4.781545,24.02571,0.000173,23.117080,0.0067,-1.068
6688.00,4.781972,24.02492,0.000172,23.116526,0.0067,-1.069
6690.00,4.781965,24.02523,0.000173,23.116779,0.0066,-1.068
6692.00,4.781490,24.02473,0.000173,23.116727,0.0066,-1.068
6694.00,4.781465,24.02510,0.000174,23.116981,0.0067,-1.068
6696.00,4.781327,24.02530,0.000174,23.116552,0.0066,-1.068
6698.00,4.781078,24.02571,0.000174,23.116575,0.0067,-1.068
6700.00,4.782724,24.02515,0.000173,23.116578,0.0067,-1.068
6702.00,4.784034,24.02461,0.000173,23.117004,0.0067,-1.068
6704.00,4.783593,24.02494,0.000173,23.116564,0.0067,-1.068
6706.00,4.782588,24.02433,0.000173,23.116370,0.0067,-1.067
6708.00,4.782287,24.02468,0.000173,23.116554,0.0067,-1.068
6710.00,4.781341,24.02463,0.000173,23.117579,0.0067,-1.069
6712.00,4.781261,24.02476,0.000173,23.116996,0.0066,-1.069
6714.00,4.780949,24.02531,0.000173,23.116463,0.0066,-1.068
6716.00,4.780293,24.02549,0.000173,23.116599,0.0067,-1.068
6718.00,4.780560,24.02520,0.000172,23.116805,0.0066,-1.068
6720.00,4.779752,24.02491,0.000173,23.117085,0.0066,-1.068
6722.00,4.779380,24.02530,0.000172,23.116669,0.0066,-1.068
6724.00,4.780074,24.02560,0.000171,23.117329,0.0067,-1.068
6726.00,4.780681,24.02567,0.000172,23.117403,0.0067,-1.068
6728.00,4.780640,24.02555,0.000172,23.116276,0.0067,-1.069
6730.00,4.780648,24.02518,0.000173,23.116057,0.0067,-1.068
6732.00,4.781247,24.02544,0.000174,23.116980,0.0067,-1.067
6734.00,4.781273,24.02561,0.000174,23.117223,0.0066,-1.069
6736.00,4.780936,24.02434,0.000174,23.116993,0.0066,-1.069
6738.00,4.780456,24.02535,0.000174,23.116974,0.0066,-1.068
6740.00,4.780763,24.02522,0.000173,23.117097,0.0067,-1.068
6742.00,4.781590,24.02483,0.000174,23.117134,0.0066,-1.068
6744.00,4.781946,24.02532,0.000174,23.116573,0.0067,-1.068
6746.00,4.781535,24.02581,0.000175,23.117414,0.0067,-1.068
6748.00,4.781355,24.02545,0.000175,23.117124,0.0067,-1.069
6750.00,4.781125,24.02520,0.000174,23.116779,0.0067,-1.068
6752.00,4.780687,24.02531,0.000174,23.116993,0.0067,-1.068
6754.00,4.780524,24.02495,0.000174,23.116981,0.0067,-1.069
6756.00,4.779569,24.02501,0.000174,23.116931,0.0067,-1.068
6758.00,4.780833,24.02502,0.000174,23.116928,0.0067,-1.069
6760.00,4.781108,24.02480,0.000174,23.116965,0.0067,-1.069
6762.00,4.780825,24.02458,0.000173,23.116907,0.0067,-1.068
6764.00,4.781825,24.02472,0.000174,23.117039,0.0067,-1.067
6766.00,4.781759,24.02500,0.000174,23.116989,0.0067,-1.069
6768.00,4.781310,24.02470,0.000173,23.116916,0.0067,-1.069
6770.00,4.781100,24.02435,0.000173,23.117732,0.0067,-1.069
6772.00,4.781256,24.02367,0.000174,23.117919,0.0067,-1.068
6774.00,4.782052,24.02379,0.000174,23.116976,0.0066,-1.067
6776.00,4.781512,24.02357,0.000173,23.117407,0.0067,-1.067
6778.00,4.781306,24.02337,0.000174,23.117332,0.0067,-1.069
6780.00,4.781310,24.02396,0.000174,23.116911,0.0066,-1.069
6782.00,4.780084,24.02425,0.000174,23.116547,0.0067,-1.068
@38,5.0000,10.0
6784.00,4.779184,24.02485,0.000173,23.116837,0.0067,-1.068
6786.00,4.779202,24.02469,0.000174,23.117624,0.0067,-1.068
6788.00,4.775338,24.02443,0.000174,23.117897,0.0067,-1.069
6790.00,4.770296,24.02390,0.000173,23.116573,0.0067,-1.068
6792.00,4.766219,24.02419,0.000174,23.116307,0.0067,-1.067
6794.00,4.762891,24.02393,0.000174,23.117576,0.0067,-1.068
6796.00,4.761525,24.02403,0.000174,23.117401,0.0067,-1.069
6798.00,4.762465,24.02451,0.000174,23.116941,0.0067,-1.069
6800.00,4.766014,24.02421,0.000172,23.117524,0.0067,-1.071
6802.00,4.768249,24.02362,0.000172,23.117345,0.0067,-1.070
6804.00,4.770332,24.02345,0.000172,23.116383,0.0067,-1.069
6806.00,4.771572,24.02328,0.000173,23.116430,0.0067,-1.069
6808.00,4.772082,24.02361,0.000174,23.116263,0.0067,-1.069
6810.00,4.772102,24.02371,0.000174,23.116703,0.0066,-1.069
6812.00,4.773486,24.02321,0.000175,23.116970,0.0066,-1.069
6814.00,4.774127,24.02286,0.000173,23.116512,0.0067,-1.069
6816.00,4.773892,24.02352,0.000174,23.116372,0.0067,-1.067
6818.00,4.774890,24.02358,0.000174,23.117002,0.0067,-1.068
6820.00,4.777110,24.02478,0.000174,23.116220,0.0067,-1.069
6822.00,4.778486,24.02425,0.000173,23.116246,0.0066,-1.069
6824.00,4.778646,24.02424,0.000173,23.116062,0.0067,-1.068
6826.00,4.778620,24.02315,0.000174,23.116170,0.0067,-1.068
6828.00,4.780146,24.02357,0.000173,23.116948,0.0066,-1.068
6830.00,4.781124,24.02357,0.000173,23.116742,0.0066,-1.069
6832.00,4.782006,24.02306,0.000173,23.116515,0.0067,-1.069
6834.00,4.781086,24.02452,0.000174,23.116846,0.0066,-1.069
6836.00,4.780735,24.02380,0.000173,23.116395,0.0067,-1.069
6838.00,4.781125,24.02413,0.000174,23.116597,0.0066,-1.068
6840.00,4.781130,24.02382,0.000174,23.116515,0.0066,-1.068
6842.00,4.780899,24.02411,0.000173,23.116140,0.0067,-1.069
6844.00,4.781820,24.02448,0.000173,23.116539,0.0067,-1.068
6846.00,4.783071,24.02477,0.000173,23.117173,0.0066,-1.068
6848.00,4.784418,24.02529,0.000173,23.117176,0.0066,-1.068
6850.00,4.783781,24.02482,0.000172,23.116747,0.0067,-1.069
6852.00,4.782072,24.02494,0.000174,23.116510,0.0067,-1.069
6854.00,4.781230,24.02486,0.000174,23.116621,0.0066,-1.069
6856.00,4.781533,24.02518,0.000172,23.116127,0.0067,-1.070
6858.00,4.781233,24.02481,0.000173,23.117219,0.0067,-1.068
6860.00,4.781982,24.02608,0.000174,23.116740,0.0067,-1.068
6862.00,4.781932,24.02583,0.000175,23.116822,0.0067,-1.068
6864.00,4.780705,24.02656,0.000174,23.116825,0.0067,-1.068
6866.00,4.781002,24.02585,0.000174,23.117126,0.0066,-1.068
6868.00,4.781495,24.02551,0.000174,23.117466,0.0067,-1.069
6870.00,4.781501,24.02595,0.000173,23.116357,0.0066,-1.069
6872.00,4.781898,24.02597,0.000174,23.116606,0.0066,-1.069
6874.00,4.781631,24.02556,0.000175,23.116708,0.0067,-1.069
6876.00,4.781110,24.02645,0.000174,23.117022,0.0067,-1.068
6878.00,4.781023,24.02662,0.000174,23.116487,0.0067,-1.069
6880.00,4.782045,24.02664,0.000173,23.116411,0.0066,-1.069
6882.00,4.782353,24.02637,0.000174,23.116471,0.0067,-1.068
6884.00,4.782239,24.02667,0.000174,23.117093,0.0066,-1.068
6886.00,4.780988,24.02592,0.000174,23.116985,0.0067,-1.068
6888.00,4.781210,24.02544,0.000173,23.116560,0.0067,-1.068
6890.00,4.780527,24.02663,0.000174,23.116655,0.0066,-1.068
6892.00,4.780142,24.02598,0.000173,23.116900,0.0066,-1.069
6894.00,4.781002,24.02534,0.000172,23.115678,0.0066,-1.069
6896.00,4.781705,24.02544,0.000173,23.116387,0.0066,-1.069
6898.00,4.781084,24.02573,0.000173,23.117175,0.0066,-1.069
6900.00,4.780485,24.02533,0.000173,23.116209,0.0067,-1.068
6902.00,4.780533,24.02478,0.000173,23.116562,0.0066,-1.068
6904.00,4.780658,24.02544,0.000173,23.116902,0.0066,-1.069
6906.00,4.780423,24.02590,0.000174,23.116987,0.0066,-1.069
6908.00,4.779489,24.02658,0.000172,23.117230,0.0067,-1.069
6910.00,4.779335,24.02619,0.000172,23.116939,0.0067,-1.068
6912.00,4.779695,24.02628,0.000173,23.116430,0.0066,-1.068
6914.00,4.780292,24.02577,0.000174,23.117080,0.0066,-1.068
6916.00,4.780953,24.02521,0.000173,23.117180,0.0066,-1.068
6918.00,4.781216,24.02551,0.000173,23.116172,0.0066,-1.069
6920.00,4.780711,24.02532,0.000173,23.115667,0.0067,-1.069
6922.00,4.781191,24.02583,0.000172,23.116675,0.0067,-1.069
6924.00,4.780727,24.02627,0.000173,23.116499,0.0066,-1.068
6926.00,4.779285,24.02645,0.000171,23.116796,0.0067,-1.069
6928.00,4.778312,24.02599,0.000173,23.116915,0.0067,-1.069
6930.00,4.778410,24.02587,0.000173,23.117266,0.0066,-1.069
6932.00,4.778798,24.02627,0.000172,23.116831,0.0066,-1.068
6934.00,4.779759,24.02724,0.000172,23.116616,0.0066,-1.067
6936.00,4.780323,24.02741,0.000173,23.116172,0.0066,-1.068
6938.00,4.779704,24.02710,0.000173,23.116346,0.0066,-1.069
6940.00,4.779438,24.02761,0.000172,23.116324,0.0066,-1.069
6942.00,4.779823,24.02733,0.000173,23.116465,0.0066,-1.069
6944.00,4.780874,24.02696,0.000171,23.116532,0.0066,-1.069
6946.00,4.781163,24.02806,0.000172,23.116352,0.0066,-1.068
6948.00,4.780594,24.02758,0.000172,23.116593,0.0066,-1.069
6950.00,4.780980,24.02769,0.000172,23.116993,0.0066,-1.069
6952.00,4.781486,24.02747,0.000173,23.116285,0.0066,-1.069
6954.00,4.781002,24.02738,0.000173,23.116296,0.0066,-1.068
6956.00,4.781460,24.02739,0.000173,23.116564,0.0066,-1.069
6958.00,4.779845,24.02745,0.000173,23.116744,0.0066,-1.069
6960.00,4.779551,24.02748,0.000172,23.116597,0.0066,-1.068
6962.00,4.779267,24.02766,0.000172,23.116187,0.0066,-1.069
@39,5.0000,10.0
6964.00,4.779036,24.02752,0.000171,23.116367,0.0066,-1.069
6966.00,4.778900,24.02742,0.000171,23.116578,0.0066,-1.069
6968.00,4.776361,24.02781,0.000172,23.116690,0.0066,-1.069
6970.00,4.771555,24.02758,0.000173,23.115700,0.0066,-1.068
6972.00,4.767015,24.02701,0.000172,23.116642,0.0066,-1.068
6974.00,4.763163,24.02742,0.000172,23.116305,0.0066,-1.069
6976.00,4.761215,24.02752,0.000172,23.116313,0.0066,-1.069
6978.00,4.761138,24.02705,0.000171,23.116111,0.0066,-1.070
6980.00,4.763706,24.02657,0.000170,23.116909,0.0067,-1.071
6982.00,4.766583,24.02679,0.000170,23.116643,0.0066,-1.071
6984.00,4.767867,24.02706,0.000171,23.116928,0.0066,-1.069
6986.00,4.768614,24.02727,0.000172,23.117219,0.0066,-1.068
6988.00,4.769800,24.02692,0.000173,23.116591,0.0066,-1.068
6990.00,4.769625,24.02711,0.000173,23.116151,0.0066,-1.069
6992.00,4.770881,24.02760,0.000171,23.116404,0.0066,-1.070
6994.00,4.773694,24.02764,0.000172,23.116662,0.0066,-1.069
6996.00,4.774537,24.02757,0.000172,23.116649,0.0066,-1.069
6998.00,4.776344,24.02877,0.000173,23.116506,0.0066,-1.068
7000.00,4.776953,24.02795,0.000172,23.115916,0.0066,-1.068
7002.00,4.777225,24.02770,0.000173,23.116783,0.0066,-1.069
7004.00,4.777842,24.02706,0.000173,23.116463,0.0066,-1.069
7006.00,4.778716,24.02653,0.000171,23.116185,0.0066,-1.069
7008.00,4.778585,24.02671,0.000172,23.116478,0.0066,-1.069
7010.00,4.780062,24.02665,0.000172,23.116612,0.0066,-1.068
7012.00,4.780431,24.02687,0.000173,23.116915,0.0066,-1.068
7014.00,4.780642,24.02706,0.000172,23.116625,0.0066,-1.070
7016.00,4.781700,24.02791,0.000172,23.116980,0.0066,-1.069
7018.00,4.781686,24.02745,0.000170,23.117160,0.0066,-1.069
7020.00,4.781722,24.02775,0.000171,23.116883,0.0066,-1.069
7022.00,4.781430,24.02707,0.000172,23.116861,0.0066,-1.069
7024.00,4.780910,24.02763,0.000171,23.116196,0.0066,-1.068
7026.00,4.780539,24.02845,0.000171,23.116400,0.0066,-1.069
7028.00,4.780290,24.02786,0.000172,23.116497,0.0066,-1.069
7030.00,4.779651,24.02752,0.000173,23.116198,0.0066,-1.068
7032.00,4.780158,24.02778,0.000172,23.116721,0.0066,-1.068
7034.00,4.780420,24.02821,0.000172,23.117091,0.0066,-1.069
7036.00,4.780495,24.02809,0.000172,23.116521,0.0066,-1.069
7038.00,4.781248,24.02830,0.000173,23.116309,0.0066,-1.068
7040.00,4.781384,24.02897,0.000172,23.116902,0.0066,-1.069
7042.00,4.780562,24.02963,0.000171,23.116926,0.0066,-1.069
7044.00,4.780034,24.02966,0.000172,23.116816,0.0066,-1.069
7046.00,4.779768,24.02987,0.000172,23.116040,0.0066,-1.069
7048.00,4.780366,24.02906,0.000171,23.116346,0.0066,-1.069
7050.00,4.780010,24.02837,0.000171,23.116467,0.0066,-1.069
7052.00,4.779328,24.02807,0.000171,23.116825,0.0066,-1.069
7054.00,4.780362,24.02794,0.000172,23.115784,0.0066,-1.069
7056.00,4.779624,24.02893,0.000172,23.116868,0.0066,-1.068
7058.00,4.779512,24.02856,0.000172,23.117184,0.0066,-1.068
7060.00,4.779595,24.02872,0.000172,23.116614,0.0066,-1.069
7062.00,4.779713,24.02802,0.000172,23.116729,0.0066,-1.069
7064.00,4.780676,24.02830,0.000171,23.116296,0.0066,-1.069
7066.00,4.781629,24.02846,0.000171,23.116105,0.0066,-1.069
7068.00,4.781963,24.02863,0.000171,23.116876,0.0066,-1.069
7070.00,4.780096,24.02809,0.000173,23.117332,0.0066,-1.068
7072.00,4.779922,24.02862,0.000174,23.116181,0.0066,-1.069
7074.00,4.780118,24.02905,0.000173,23.116825,0.0066,-1.069
7076.00,4.780882,24.02807,0.000171,23.116658,0.0066,-1.069
7078.00,4.780893,24.02785,0.000172,23.116707,0.0066,-1.069
7080.00,4.779371,24.02719,0.000172,23.116760,0.0066,-1.068
7082.00,4.779070,24.02669,0.000173,23.116694,0.0067,-1.069
7084.00,4.778355,24.02728,0.000173,23.116458,0.0066,-1.069
7086.00,4.779100,24.02687,0.000174,23.116616,0.0066,-1.068
7088.00,4.779150,24.02640,0.000171,23.116640,0.0066,-1.069
7090.00,4.780201,24.02758,0.000172,23.116701,0.0066,-1.069
7092.00,4.781228,24.02739,0.000172,23.116740,0.0066,-1.069
7094.00,4.780734,24.02682,0.000171,23.116255,0.0066,-1.069
7096.00,4.780049,24.02687,0.000171,23.116304,0.0066,-1.069
7098.00,4.780018,24.02729,0.000172,23.117180,0.0066,-1.069
7100.00,4.778955,24.02705,0.000173,23.116694,0.0066,-1.068
7102.00,4.778397,24.02631,0.000174,23.116430,0.0066,-1.068
7104.00,4.777970,24.02758,0.000172,23.116484,0.0066,-1.069
7106.00,4.778277,24.02740,0.000172,23.116840,0.0066,-1.069
7108.00,4.779633,24.02739,0.000172,23.116959,0.0066,-1.068
7110.00,4.779580,24.02792,0.000173,23.116424,0.0066,-1.069
7112.00,4.779463,24.02727,0.000173,23.117175,0.0066,-1.070
7114.00,4.778916,24.02703,0.000171,23.117030,0.0066,-1.069
7116.00,4.778680,24.02700,0.000171,23.116241,0.0066,-1.069
7118.00,4.778679,24.02891,0.000172,23.115834,0.0066,-1.069
7120.00,4.778896,24.02829,0.000172,23.116541,0.0066,-1.069
7122.00,4.778422,24.02798,0.000172,23.116694,0.0066,-1.069
7124.00,4.778705,24.02711,0.000173,23.116835,0.0066,-1.069
7126.00,4.777833,24.02764,0.000172,23.116456,0.0066,-1.069
7128.00,4.778131,24.02796,0.000171,23.116289,0.0066,-1.069
7130.00,4.778667,24.02702,0.000171,23.116352,0.0066,-1.069
7132.00,4.778065,24.02723,0.000171,23.116993,0.0066,-1.068
7134.00,4.776905,24.02615,0.000171,23.116868,0.0066,-1.069
7136.00,4.776733,24.02598,0.000172,23.116515,0.0067,-1.069
7138.00,4.777743,24.02680,0.000173,23.116202,0.0066,-1.069
7140.00,4.777816,24.02745,0.000173,23.116202,0.0066,-1.069
7142.00,4.777515,24.02669,0.000171,23.116216,0.0066,-1.069
@40,5.0000,10.0
7144.00,4.777142,24.02598,0.000172,23.116053,0.0066,-1.068
7146.00,4.776873,24.02617,0.000172,23.117000,0.0066,-1.069
7148.00,4.773968,24.02696,0.000172,23.115886,0.0066,-1.069
7150.00,4.769640,24.02699,0.000171,23.116222,0.0066,-1.068
7152.00,4.766548,24.02733,0.000173,23.115890,0.0066,-1.068
7154.00,4.763023,24.02711,0.000172,23.116939,0.0066,-1.069
7156.00,4.760446,24.02634,0.000172,23.116835,0.0066,-1.069
7158.00,4.759726,24.02634,0.000171,23.116718,0.0066,-1.070
7160.00,4.761521,24.02634,0.000170,23.116124,0.0066,-1.070
7162.00,4.764826,24.02676,0.000171,23.115431,0.0066,-1.070
7164.00,4.767396,24.02575,0.000171,23.115888,0.0066,-1.070
7166.00,4.769398,24.02587,0.000171,23.116565,0.0066,-1.069
7168.00,4.770051,24.02563,0.000171,23.116712,0.0066,-1.068
7170.00,4.770446,24.02554,0.000172,23.116764,0.0066,-1.069
7172.00,4.771441,24.02643,0.000172,23.116701,0.0066,-1.068
7174.00,4.771869,24.02664,0.000173,23.116177,0.0066,-1.068
7176.00,4.772141,24.02707,0.000173,23.116174,0.0066,-1.069
7178.00,4.773396,24.02700,0.000172,23.116707,0.0066,-1.069
7180.00,4.775256,24.02631,0.000172,23.116669,0.0066,-1.069
7182.00,4.776677,24.02657,0.000172,23.116500,0.0066,-1.069
7184.00,4.778052,24.02615,0.000173,23.115487,0.0066,-1.069
7186.00,4.779325,24.02633,0.000173,23.116090,0.0066,-1.068
7188.00,4.780371,24.02612,0.000172,23.116788,0.0066,-1.069
7190.00,4.780108,24.02611,0.000173,23.116248,0.0066,-1.069
7192.00,4.780551,24.02587,0.000173,23.116864,0.0066,-1.069
7194.00,4.780508,24.02555,0.000173,23.116846,0.0066,-1.069
7196.00,4.780462,24.02614,0.000173,23.116021,0.0066,-1.069
7198.00,4.780868,24.02612,0.000173,23.116352,0.0066,-1.069
7200.00,4.781665,24.02616,0.000172,23.117063,0.0066,-1.069
7202.00,4.782435,24.02619,0.000172,23.116432,0.0066,-1.069
7204.00,4.782965,24.02601,0.000172,23.116606,0.0066,-1.068
7206.00,4.782802,24.02635,0.000172,23.117033,0.0066,-1.069
7208.00,4.783589,24.02664,0.000172,23.116762,0.0066,-1.069
7210.00,4.782505,24.02656,0.000172,23.116738,0.0067,-1.068
7212.00,4.782752,24.02734,0.000171,23.116085,0.0067,-1.069
7214.00,4.782259,24.02788,0.000170,23.116372,0.0066,-1.069
7216.00,4.781135,24.02765,0.000173,23.116864,0.0066,-1.069
7218.00,4.781603,24.02699,0.000173,23.116766,0.0066,-1.068
7220.00,4.781615,24.02673,0.000171,23.116320,0.0066,-1.069
7222.00,4.782275,24.02709,0.000171,23.115778,0.0066,-1.069
7224.00,4.782405,24.02720,0.000173,23.116209,0.0066,-1.068
7226.00,4.782835,24.02706,0.000172,23.116812,0.0066,-1.069
7228.00,4.783266,24.02672,0.000172,23.116762,0.0066,-1.069
7230.00,4.783450,24.02753,0.000173,23.116244,0.0066,-1.069
7232.00,4.782011,24.02603,0.000172,23.115613,0.0066,-1.069
7234.00,4.780504,24.02575,0.000171,23.115994,0.0066,-1.069
7236.00,4.780367,24.02656,0.000172,23.116660,0.0066,-1.069
7238.00,4.779863,24.02653,0.000172,23.117130,0.0066,-1.069
7240.00,4.779861,24.02668,0.000173,23.116220,0.0066,-1.068
7242.00,4.781070,24.02696,0.000173,23.116357,0.0066,-1.069
7244.00,4.780705,24.02706,0.000172,23.116781,0.0066,-1.068
7246.00,4.780079,24.02684,0.000172,23.116582,0.0066,-1.069
7248.00,4.780685,24.02615,0.000172,23.116473,0.0066,-1.069
7250.00,4.781103,24.02667,0.000172,23.116666,0.0067,-1.069
7252.00,4.780980,24.02668,0.000173,23.116582,0.0067,-1.068
7254.00,4.780538,24.02701,0.000173,23.116077,0.0066,-1.069
7256.00,4.779540,24.02781,0.000173,23.115856,0.0066,-1.069
7258.00,4.779628,24.02744,0.000173,23.116437,0.0066,-1.069
7260.00,4.779159,24.02761,0.000173,23.116435,0.0066,-1.069
7262.00,4.779658,24.02725,0.000172,23.116601,0.0066,-1.068
7264.00,4.779037,24.02694,0.000173,23.116950,0.0066,-1.069
7266.00,4.778864,24.02787,0.000172,23.116727,0.0066,-1.069
7268.00,4.779338,24.02795,0.000172,23.117017,0.0066,-1.069
7270.00,4.779683,24.02761,0.000173,23.117022,0.0066,-1.068
7272.00,4.779538,24.02737,0.000172,23.116450,0.0066,-1.068
7274.00,4.780045,24.02731,0.000173,23.116378,0.0067,-1.068
7276.00,4.778839,24.02705,0.000172,23.116393,0.0066,-1.069
7278.00,4.779005,24.02628,0.000174,23.116122,0.0066,-1.069
7280.00,4.778666,24.02724,0.000173,23.117071,0.0066,-1.069
7282.00,4.779145,24.02732,0.000172,23.116755,0.0066,-1.069
7284.00,4.779518,24.02818,0.000173,23.116790,0.0067,-1.068
7286.00,4.778857,24.02686,0.000173,23.116326,0.0066,-1.068
7288.00,4.778908,24.02727,0.000173,23.116584,0.0066,-1.070
7290.00,4.779334,24.02710,0.000173,23.116707,0.0066,-1.068
7292.00,4.780366,24.02681,0.000172,23.115943,0.0066,-1.068
7294.00,4.780171,24.02658,0.000172,23.115477,0.0066,-1.069
7296.00,4.779455,24.02679,0.000172,23.116967,0.0067,-1.069
7298.00,4.779624,24.02645,0.000174,23.116512,0.0066,-1.068
7300.00,4.778680,24.02689,0.000172,23.115791,0.0066,-1.068
7302.00,4.778725,24.02684,0.000173,23.116473,0.0066,-1.069
7304.00,4.780284,24.02694,0.000173,23.116380,0.0066,-1.068
7306.00,4.779255,24.02634,0.000173,23.116523,0.0066,-1.069
7308.00,4.778835,24.02679,0.000172,23.115873,0.0066,-1.068
7310.00,4.778666,24.02644,0.000172,23.116318,0.0066,-1.069
7312.00,4.779091,24.02614,0.000172,23.117254,0.0066,-1.069
7314.00,4.779211,24.02572,0.000172,23.117035,0.0066,-1.069
7316.00,4.779219,24.02635,0.000173,23.115646,0.0066,-1.068
7318.00,4.779797,24.02568,0.000173,23.116357,0.0067,-1.069
7320.00,4.779489,24.02556,0.000173,23.116729,0.0066,-1.068
7322.00,4.779095,24.02628,0.000173,23.115789,0.0066,-1.069
@41,5.0000,10.0
7324.00,4.779948,24.02566,0.000172,23.116632,0.0066,-1.069
7326.00,4.778894,24.02530,0.000173,23.115639,0.0066,-1.068
7328.00,4.775874,24.02583,0.000172,23.116465,0.0066,-1.068
7330.00,4.771702,24.02583,0.000172,23.117061,0.0066,-1.068
7332.00,4.766456,24.02621,0.000173,23.116270,0.0066,-1.069
7334.00,4.762731,24.02621,0.000174,23.117737,0.0066,-1.068
7336.00,4.760493,24.02570,0.000174,23.116502,0.0066,-1.068
7338.00,4.761188,24.02567,0.000173,23.115940,0.0066,-1.070
7340.00,4.764039,24.02634,0.000172,23.116679,0.0066,-1.070
7342.00,4.766553,24.02610,0.000172,23.116851,0.0066,-1.069
7344.00,4.767397,24.02554,0.000172,23.117271,0.0066,-1.070
7346.00,4.768044,24.02564,0.000172,23.116502,0.0066,-1.069
7348.00,4.769403,24.02524,0.000172,23.117061,0.0066,-1.069
7350.00,4.770564,24.02623,0.000172,23.116705,0.0066,-1.069
7352.00,4.771780,24.02639,0.000173,23.116554,0.0066,-1.068
7354.00,4.772581,24.02531,0.000174,23.116688,0.0066,-1.069
7356.00,4.773276,24.02523,0.000174,23.116688,0.0066,-1.069
7358.00,4.774374,24.02552,0.000174,23.116159,0.0066,-1.068
7360.00,4.774793,24.02496,0.000172,23.116363,0.0066,-1.069
7362.00,4.775969,24.02452,0.000172,23.117310,0.0066,-1.069
7364.00,4.776592,24.02544,0.000174,23.116699,0.0066,-1.068
7366.00,4.777293,24.02579,0.000173,23.116025,0.0066,-1.068
7368.00,4.778561,24.02459,0.000174,23.117481,0.0066,-1.069
7370.00,4.779078,24.02448,0.000173,23.117201,0.0066,-1.069
7372.00,4.779441,24.02401,0.000173,23.116612,0.0066,-1.068
7374.00,4.779660,24.02365,0.000174,23.117297,0.0066,-1.068
7376.00,4.779967,24.02374,0.000173,23.116339,0.0066,-1.069
7378.00,4.779622,24.02360,0.000173,23.117167,0.0066,-1.069
7380.00,4.780512,24.02373,0.000172,23.117303,0.0067,-1.069
7382.00,4.780982,24.02415,0.000172,23.116034,0.0067,-1.068
7384.00,4.780876,24.02483,0.000173,23.116643,0.0067,-1.069
7386.00,4.780246,24.02462,0.000174,23.117889,0.0067,-1.069
7388.00,4.781007,24.02560,0.000174,23.117650,0.0067,-1.069
7390.00,4.782518,24.02506,0.000173,23.116380,0.0067,-1.068
7392.00,4.783027,24.02582,0.000172,23.117509,0.0067,-1.068
7394.00,4.782132,24.02521,0.000173,23.117176,0.0067,-1.068
7396.00,4.780570,24.02547,0.000174,23.116627,0.0066,-1.068
7398.00,4.780279,24.02571,0.000175,23.117069,0.0067,-1.068
7400.00,4.779969,24.02600,0.000173,23.116955,0.0067,-1.068
7402.00,4.780667,24.02592,0.000173,23.117208,0.0067,-1.069
7404.00,4.781993,24.02566,0.000173,23.117037,0.0067,-1.069
7406.00,4.782411,24.02621,0.000173,23.116539,0.0067,-1.069
7408.00,4.781471,24.02551,0.000173,23.116177,0.0067,-1.068
7410.00,4.780961,24.02530,0.000174,23.116547,0.0067,-1.068
7412.00,4.780170,24.02500,0.000173,23.117149,0.0066,-1.069
7414.00,4.778214,24.02489,0.000173,23.117087,0.0067,-1.069
7416.00,4.778168,24.02565,0.000174,23.116918,0.0066,-1.068
7418.00,4.779331,24.02604,0.000174,23.116447,0.0066,-1.068
7420.00,4.779181,24.02548,0.000174,23.116500,0.0066,-1.068
7422.00,4.779451,24.02563,0.000173,23.117072,0.0066,-1.069
7424.00,4.779200,24.02596,0.000173,23.117063,0.0066,-1.068
7426.00,4.777823,24.02515,0.000172,23.116976,0.0067,-1.069
7428.00,4.777813,24.02530,0.000174,23.116725,0.0067,-1.068
7430.00,4.779472,24.02521,0.000174,23.116983,0.0067,-1.068
7432.00,4.780365,24.02541,0.000174,23.117386,0.0066,-1.068
7434.00,4.780316,24.02553,0.000173,23.116885,0.0067,-1.068
7436.00,4.780535,24.02557,0.000174,23.117381,0.0067,-1.068
7438.00,4.779799,24.02528,0.000175,23.116625,0.0067,-1.068
7440.00,4.779561,24.02461,0.000173,23.116630,0.0067,-1.068
7442.00,4.779235,24.02466,0.000174,23.117462,0.0067,-1.069
7444.00,4.779535,24.02559,0.000174,23.117253,0.0067,-1.068
7446.00,4.777260,24.02597,0.000175,23.117147,0.0066,-1.068
7448.00,4.776317,24.02535,0.000175,23.117429,0.0066,-1.068
7450.00,4.777402,24.02518,0.000175,23.117492,0.0067,-1.069
7452.00,4.777081,24.02585,0.000174,23.117299,0.0067,-1.068
7454.00,4.776929,24.02507,0.000175,23.116820,0.0067,-1.068
7456.00,4.778981,24.02518,0.000174,23.117158,0.0067,-1.069
7458.00,4.780025,24.02537,0.000173,23.116590,0.0066,-1.069
7460.00,4.779873,24.02472,0.000173,23.117067,0.0067,-1.069
7462.00,4.779348,24.02549,0.000173,23.116822,0.0066,-1.069
7464.00,4.778818,24.02576,0.000174,23.116588,0.0066,-1.069
7466.00,4.778763,24.02480,0.000173,23.116916,0.0066,-1.068
7468.00,4.778751,24.02456,0.000172,23.116900,0.0066,-1.069
7470.00,4.778800,24.02443,0.000173,23.116413,0.0066,-1.068
7472.00,4.778394,24.02439,0.000174,23.116894,0.0067,-1.068
7474.00,4.777438,24.02419,0.000173,23.117481,0.0067,-1.068
7476.00,4.778086,24.02448,0.000173,23.116980,0.0067,-1.068
7478.00,4.778836,24.02428,0.000174,23.117013,0.0066,-1.069
7480.00,4.779679,24.02512,0.000174,23.118250,0.0066,-1.069
7482.00,4.779611,24.02472,0.000174,23.117423,0.0066,-1.069
7484.00,4.779967,24.02604,0.000173,23.117158,0.0066,-1.069
7486.00,4.779792,24.02548,0.000173,23.117386,0.0066,-1.068
7488.00,4.779310,24.02606,0.000173,23.117141,0.0066,-1.068
7490.00,4.779221,24.02544,0.000173,23.117225,0.0067,-1.069
7492.00,4.778412,24.02527,0.000173,23.117388,0.0067,-1.068
7494.00,4.778503,24.02642,0.000173,23.117189,0.0066,-1.068
7496.00,4.778286,24.02571,0.000175,23.116894,0.0067,-1.068
7498.00,4.778689,24.02578,0.000175,23.117395,0.0067,-1.068
7500.00,4.778772,24.02583,0.000173,23.117782,0.0067,-1.070
7502.00,4.778538,24.02634,0.000172,23.116395,0.0067,-1.069
@42,5.0000,10.0
7504.00,4.777936,24.02574,0.000173,23.115990,0.0066,-1.068
7506.00,4.777740,24.02515,0.000173,23.117490,0.0066,-1.069
7508.00,4.775399,24.02573,0.000173,23.116233,0.0066,-1.068
7510.00,4.770596,24.02550,0.000173,23.117186,0.0067,-1.068
7512.00,4.766129,24.02560,0.000175,23.116950,0.0066,-1.067
7514.00,4.762303,24.02516,0.000175,23.116396,0.0066,-1.068
7516.00,4.761137,24.02507,0.000174,23.117178,0.0066,-1.069
7518.00,4.761787,24.02562,0.000171,23.116950,0.0066,-1.071
7520.00,4.763319,24.02569,0.000170,23.116857,0.0066,-1.071
7522.00,4.765311,24.02583,0.000171,23.116456,0.0067,-1.070
7524.00,4.765967,24.02596,0.000172,23.116868,0.0066,-1.070
7526.00,4.767479,24.02626,0.000173,23.117110,0.0066,-1.069
7528.00,4.769898,24.02645,0.000173,23.116512,0.0066,-1.069
7530.00,4.770346,24.02604,0.000173,23.115975,0.0066,-1.070
7532.00,4.770923,24.02587,0.000173,23.116328,0.0066,-1.069
7534.00,4.771580,24.02727,0.000173,23.116224,0.0066,-1.069
7536.00,4.773632,24.02630,0.000174,23.116712,0.0066,-1.069
7538.00,4.774595,24.02689,0.000174,23.116383,0.0066,-1.069
7540.00,4.775321,24.02701,0.000174,23.116746,0.0066,-1.069
7542.00,4.776437,24.02666,0.000173,23.116525,0.0066,-1.069
7544.00,4.777513,24.02594,0.000172,23.116101,0.0066,-1.069
7546.00,4.778182,24.02610,0.000171,23.117076,0.0066,-1.069
7548.00,4.778965,24.02637,0.000172,23.116972,0.0066,-1.069
7550.00,4.779541,24.02648,0.000171,23.115358,0.0066,-1.070
7552.00,4.780551,24.02707,0.000170,23.116328,0.0066,-1.070
7554.00,4.781122,24.02684,0.000171,23.116476,0.0066,-1.069
7556.00,4.781028,24.02683,0.000172,23.116699,0.0066,-1.069
7558.00,4.781083,24.02638,0.000172,23.116818,0.0066,-1.069
7560.00,4.780241,24.02623,0.000172,23.115845,0.0066,-1.069
7562.00,4.778802,24.02610,0.000173,23.116838,0.0066,-1.069
7564.00,4.778123,24.02621,0.000172,23.116721,0.0066,-1.070
7566.00,4.779409,24.02687,0.000171,23.116086,0.0066,-1.070
7568.00,4.779717,24.02613,0.000172,23.116385,0.0066,-1.069
7570.00,4.780319,24.02606,0.000171,23.116584,0.0066,-1.069
7572.00,4.778931,24.02651,0.000173,23.116580,0.0066,-1.069
7574.00,4.778115,24.02642,0.000172,23.115966,0.0066,-1.070
7576.00,4.778571,24.02601,0.000171,23.115984,0.0066,-1.069
7578.00,4.779359,24.02626,0.000172,23.116266,0.0066,-1.068
7580.00,4.781266,24.02683,0.000173,23.116322,0.0066,-1.069
7582.00,4.782196,24.02728,0.000171,23.116448,0.0066,-1.070
7584.00,4.781743,24.02747,0.000171,23.116460,0.0066,-1.069
7586.00,4.780420,24.02796,0.000171,23.117199,0.0066,-1.070
7588.00,4.780239,24.02772,0.000170,23.116309,0.0066,-1.070
7590.00,4.780345,24.02821,0.000170,23.115841,0.0066,-1.069
7592.00,4.780206,24.02731,0.000171,23.116153,0.0066,-1.070
7594.00,4.779732,24.02747,0.000171,23.116480,0.0066,-1.070
7596.00,4.780086,24.02808,0.000172,23.116950,0.0066,-1.069
7598.00,4.779552,24.02786,0.000172,23.116389,0.0066,-1.070
7600.00,4.779829,24.02830,0.000171,23.116578,0.0066,-1.069
7602.00,4.779791,24.02884,0.000172,23.116059,0.0066,-1.069
7604.00,4.780085,24.02816,0.000172,23.116038,0.0066,-1.070
7606.00,4.780391,24.02884,0.000172,23.116266,0.0066,-1.070
7608.00,4.779934,24.02810,0.000173,23.116608,0.0066,-1.069
7610.00,4.779182,24.02811,0.000172,23.115986,0.0066,-1.068
7612.00,4.778810,24.02781,0.000172,23.116343,0.0066,-1.070
7614.00,4.779233,24.02838,0.000172,23.116402,0.0066,-1.069
7616.00,4.779411,24.02826,0.000172,23.116697,0.0066,-1.070
7618.00,4.778634,24.02796,0.000172,23.115845,0.0066,-1.070
7620.00,4.778511,24.02877,0.000172,23.116422,0.0066,-1.069
7622.00,4.778479,24.02877,0.000171,23.116825,0.0066,-1.070
7624.00,4.778852,24.02824,0.000171,23.116675,0.0066,-1.070
7626.00,4.778971,24.02794,0.000171,23.116229,0.0066,-1.070
7628.00,4.779275,24.02797,0.000170,23.116244,0.0066,-1.070
7630.00,4.779068,24.02830,0.000172,23.116599,0.0066,-1.070
7632.00,4.778659,24.02867,0.000173,23.117583,0.0066,-1.068
7634.00,4.778720,24.02783,0.000173,23.116558,0.0066,-1.069
7636.00,4.778530,24.02796,0.000173,23.116352,0.0066,-1.069
7638.00,4.778410,24.02842,0.000172,23.116458,0.0066,-1.070
7640.00,4.777573,24.02850,0.000171,23.116419,0.0066,-1.070
7642.00,4.778660,24.02766,0.000172,23.116443,0.0066,-1.070
7644.00,4.779650,24.02686,0.000171,23.116454,0.0066,-1.069
7646.00,4.779525,24.02725,0.000172,23.116996,0.0066,-1.070
7648.00,4.778623,24.02782,0.000173,23.116287,0.0066,-1.069
7650.00,4.777816,24.02819,0.000172,23.115819,0.0066,-1.070
7652.00,4.776846,24.02758,0.000171,23.116398,0.0066,-1.070
7654.00,4.778253,24.02760,0.000172,23.116352,0.0066,-1.069
7656.00,4.779426,24.02798,0.000172,23.116593,0.0066,-1.070
7658.00,4.780236,24.02870,0.000172,23.117102,0.0066,-1.070
7660.00,4.781197,24.02819,0.000173,23.117091,0.0066,-1.068
7662.00,4.780143,24.02798,0.000173,23.116189,0.0066,-1.069
7664.00,4.779038,24.02784,0.000173,23.116564,0.0066,-1.070
7666.00,4.777927,24.02812,0.000173,23.117130,0.0066,-1.069
7668.00,4.777873,24.02875,0.000172,23.116630,0.0066,-1.070
7670.00,4.778099,24.02875,0.000172,23.116993,0.0066,-1.069
7672.00,4.778031,24.02899,0.000173,23.116855,0.0066,-1.069
7674.00,4.778619,24.02937,0.000173,23.116545,0.0066,-1.070
7676.00,4.778642,24.02860,0.000173,23.116233,0.0066,-1.069
7678.00,4.777951,24.02906,0.000173,23.116770,0.0066,-1.069
7680.00,4.778226,24.02979,0.000172,23.116783,0.0066,-1.071
7682.00,4.778874,24.02976,0.000172,23.115854,0.0066,-1.070
@43,5.0000,10.0
7684.00,4.778115,24.02948,0.000174,23.116395,0.0066,-1.070
7686.00,4.777704,24.02859,0.000173,23.116510,0.0066,-1.070
7688.00,4.776024,24.02836,0.000174,23.116638,0.0066,-1.068
7690.00,4.770609,24.02777,0.000174,23.116876,0.0066,-1.068
7692.00,4.765686,24.02855,0.000173,23.116720,0.0066,-1.068
7694.00,4.762082,24.02827,0.000172,23.116697,0.0066,-1.070
7696.00,4.759138,24.02843,0.000172,23.116335,0.0066,-1.070
7698.00,4.759871,24.02771,0.000172,23.115734,0.0066,-1.071
7700.00,4.762722,24.02731,0.000171,23.117381,0.0066,-1.071
7702.00,4.765373,24.02798,0.000171,23.116571,0.0066,-1.071
7704.00,4.767057,24.02677,0.000172,23.116257,0.0066,-1.071
7706.00,4.767775,24.02742,0.000172,23.116816,0.0066,-1.070
7708.00,4.768906,24.02785,0.000172,23.116391,0.0066,-1.070
7710.00,4.769522,24.02764,0.000173,23.115977,0.0066,-1.069
7712.00,4.769509,24.02770,0.000172,23.116560,0.0066,-1.070
7714.00,4.771391,24.02778,0.000173,23.116387,0.0066,-1.069
7716.00,4.773155,24.02701,0.000174,23.116554,0.0066,-1.069
7718.00,4.774218,24.02613,0.000174,23.116848,0.0066,-1.069
7720.00,4.776034,24.02701,0.000173,23.117208,0.0066,-1.069
7722.00,4.777122,24.02766,0.000174,23.116757,0.0066,-1.070
7724.00,4.776530,24.02678,0.000172,23.116638,0.0067,-1.070
7726.00,4.776567,24.02666,0.000172,23.117009,0.0066,-1.070
7728.00,4.776642,24.02662,0.000172,23.117176,0.0066,-1.069
7730.00,4.777326,24.02652,0.000172,23.115693,0.0066,-1.069
7732.00,4.778069,24.02695,0.000172,23.116328,0.0067,-1.070
7734.00,4.778660,24.02645,0.000173,23.116348,0.0066,-1.070
7736.00,4.779425,24.02612,0.000172,23.116746,0.0066,-1.069
7738.00,4.779357,24.02599,0.000172,23.116551,0.0066,-1.069
7740.00,4.779884,24.02649,0.000173,23.116707,0.0066,-1.069
7742.00,4.779599,24.02676,0.000174,23.116829,0.0066,-1.070
7744.00,4.780191,24.02607,0.000172,23.116900,0.0066,-1.070
7746.00,4.780665,24.02638,0.000172,23.116749,0.0066,-1.069
7748.00,4.781841,24.02626,0.000173,23.116339,0.0067,-1.069
7750.00,4.781696,24.02567,0.000172,23.116500,0.0067,-1.069
7752.00,4.781179,24.02617,0.000172,23.116850,0.0066,-1.070
7754.00,4.779741,24.02580,0.000173,23.116630,0.0066,-1.070
7756.00,4.779514,24.02609,0.000173,23.116064,0.0067,-1.069
7758.00,4.779761,24.02680,0.000174,23.116705,0.0067,-1.069
7760.00,4.779278,24.02679,0.000172,23.116929,0.0066,-1.069
7762.00,4.779272,24.02743,0.000173,23.116864,0.0066,-1.070
7764.00,4.779032,24.02811,0.000174,23.116532,0.0066,-1.070
7766.00,4.779292,24.02828,0.000173,23.116838,0.0066,-1.070
7768.00,4.779241,24.02765,0.000173,23.116662,0.0066,-1.069
7770.00,4.779504,24.02716,0.000173,23.116265,0.0066,-1.068
7772.00,4.779770,24.02757,0.000173,23.116991,0.0066,-1.070
7774.00,4.779410,24.02799,0.000172,23.117247,0.0067,-1.069
7776.00,4.779073,24.02780,0.000173,23.116954,0.0067,-1.069
7778.00,4.778955,24.02759,0.000173,23.116625,0.0066,-1.069
7780.00,4.779115,24.02742,0.000173,23.117080,0.0066,-1.069
7782.00,4.778383,24.02674,0.000173,23.117046,0.0067,-1.069
7784.00,4.778234,24.02686,0.000173,23.117173,0.0067,-1.068
7786.00,4.778937,24.02643,0.000174,23.116703,0.0066,-1.070
7788.00,4.778826,24.02653,0.000174,23.117561,0.0066,-1.070
7790.00,4.778467,24.02710,0.000173,23.116935,0.0066,-1.069
7792.00,4.778849,24.02658,0.000172,23.116400,0.0066,-1.069
7794.00,4.778257,24.02639,0.000172,23.116170,0.0066,-1.069
7796.00,4.778825,24.02632,0.000173,23.116779,0.0066,-1.069
7798.00,4.779071,24.02615,0.000174,23.116526,0.0066,-1.069
7800.00,4.779450,24.02552,0.000173,23.117134,0.0066,-1.069
7802.00,4.778647,24.02593,0.000172,23.117414,0.0067,-1.069
7804.00,4.778429,24.02525,0.000173,23.117308,0.0066,-1.069
7806.00,4.779634,24.02604,0.000174,23.116736,0.0066,-1.069
7808.00,4.779307,24.02588,0.000175,23.117451,0.0066,-1.069
7810.00,4.778357,24.02576,0.000173,23.116764,0.0066,-1.070
7812.00,4.777700,24.02555,0.000172,23.116764,0.0066,-1.069
7814.00,4.776845,24.02554,0.000173,23.116512,0.0066,-1.069
7816.00,4.777123,24.02603,0.000173,23.117089,0.0067,-1.069
7818.00,4.777886,24.02600,0.000174,23.116539,0.0066,-1.069
7820.00,4.778274,24.02596,0.000173,23.116428,0.0066,-1.069
7822.00,4.778416,24.02578,0.000172,23.117193,0.0066,-1.070
7824.00,4.777941,24.02563,0.000172,23.117119,0.0067,-1.069
7826.00,4.777809,24.02589,0.000173,23.116959,0.0066,-1.069
7828.00,4.777635,24.02618,0.000174,23.117011,0.0066,-1.069
7830.00,4.776508,24.02650,0.000172,23.116320,0.0066,-1.069
7832.00,4.777188,24.02596,0.000174,23.116896,0.0067,-1.069
7834.00,4.778903,24.02623,0.000173,23.116952,0.0066,-1.070
7836.00,4.778775,24.02603,0.000173,23.116863,0.0066,-1.069
7838.00,4.778469,24.02609,0.000173,23.117009,0.0066,-1.070
7840.00,4.779501,24.02657,0.000174,23.117395,0.0066,-1.068
7842.00,4.779368,24.02628,0.000173,23.116773,0.0066,-1.070
7844.00,4.778597,24.02632,0.000173,23.115958,0.0066,-1.069
7846.00,4.777905,24.02611,0.000174,23.116820,0.0067,-1.069
7848.00,4.777935,24.02645,0.000174,23.116549,0.0067,-1.069
7850.00,4.778346,24.02534,0.000174,23.116417,0.0067,-1.069
7852.00,4.778102,24.02563,0.000173,23.116044,0.0067,-1.070
7854.00,4.777480,24.02638,0.000173,23.116400,0.0067,-1.070
7856.00,4.777951,24.02592,0.000174,23.116985,0.0067,-1.069
7858.00,4.777797,24.02740,0.000174,23.116361,0.0066,-1.069
7860.00,4.776926,24.02720,0.000174,23.115683,0.0066,-1.069
7862.00,4.777205,24.02680,0.000174,23.116655,0.0066,-1.070
@44,5.0000,10.0
7864.00,4.777332,24.02659,0.000172,23.117414,0.0066,-1.069
7866.00,4.778079,24.02661,0.000173,23.115793,0.0066,-1.068
7868.00,4.776118,24.02614,0.000174,23.116903,0.0067,-1.068
7870.00,4.771464,24.02544,0.000175,23.117557,0.0066,-1.069
7872.00,4.766379,24.02550,0.000174,23.117266,0.0066,-1.069
7874.00,4.763164,24.02583,0.000174,23.117273,0.0066,-1.069
7876.00,4.759731,24.02603,0.000174,23.116851,0.0066,-1.070
7878.00,4.760378,24.02558,0.000173,23.117110,0.0066,-1.070
7880.00,4.763513,24.02621,0.000172,23.116517,0.0066,-1.071
7882.00,4.765602,24.02664,0.000171,23.117030,0.0066,-1.071
7884.00,4.766347,24.02641,0.000170,23.117124,0.0066,-1.070
7886.00,4.766859,24.02543,0.000172,23.116820,0.0067,-1.069
7888.00,4.768373,24.02657,0.000174,23.117423,0.0066,-1.070
7890.00,4.770146,24.02631,0.000174,23.116114,0.0066,-1.070
7892.00,4.771829,24.02613,0.000173,23.116697,0.0066,-1.070
7894.00,4.772976,24.02584,0.000174,23.116244,0.0067,-1.069
7896.00,4.773186,24.02619,0.000175,23.116096,0.0067,-1.069
7898.00,4.773206,24.02681,0.000176,23.117171,0.0067,-1.069
7900.00,4.773758,24.02673,0.000175,23.116354,0.0067,-1.069
7902.00,4.774915,24.02708,0.000174,23.117345,0.0066,-1.069
7904.00,4.776939,24.02677,0.000175,23.117505,0.0066,-1.069
7906.00,4.779044,24.02663,0.000174,23.117343,0.0066,-1.070
7908.00,4.778869,24.02582,0.000173,23.116740,0.0067,-1.070
7910.00,4.778826,24.02616,0.000173,23.116705,0.0067,-1.069
7912.00,4.779644,24.02634,0.000173,23.116811,0.0067,-1.069
7914.00,4.779400,24.02640,0.000174,23.116616,0.0067,-1.068
7916.00,4.778708,24.02675,0.000174,23.116506,0.0066,-1.069
7918.00,4.779347,24.02665,0.000173,23.116794,0.0067,-1.070
7920.00,4.780060,24.02634,0.000174,23.116354,0.0067,-1.070
7922.00,4.779670,24.02658,0.000174,23.116331,0.0067,-1.069
7924.00,4.780369,24.02643,0.000174,23.117267,0.0066,-1.068
7926.00,4.780963,24.02715,0.000174,23.117622,0.0067,-1.068
7928.00,4.780708,24.02710,0.000175,23.116558,0.0067,-1.069
7930.00,4.780408,24.02617,0.000175,23.116885,0.0067,-1.069
7932.00,4.780085,24.02717,0.000174,23.116673,0.0067,-1.070
7934.00,4.778956,24.02769,0.000174,23.116387,0.0067,-1.069
7936.00,4.778937,24.02761,0.000173,23.117449,0.0066,-1.069
7938.00,4.779559,24.02758,0.000173,23.117280,0.0066,-1.070
7940.00,4.779948,24.02794,0.000173,23.116616,0.0066,-1.069
7942.00,4.780687,24.02812,0.000174,23.116497,0.0066,-1.069
7944.00,4.780902,24.02787,0.000174,23.116341,0.0067,-1.069
7946.00,4.780114,24.02780,0.000174,23.117466,0.0067,-1.069
7948.00,4.780363,24.02716,0.000174,23.116699,0.0067,-1.069
7950.00,4.781155,24.02785,0.000175,23.116786,0.0067,-1.070
7952.00,4.781583,24.02855,0.000175,23.116859,0.0067,-1.069
7954.00,4.780687,24.02853,0.000174,23.117800,0.0067,-1.069
7956.00,4.780527,24.02840,0.000174,23.116885,0.0067,-1.069
7958.00,4.779663,24.02808,0.000174,23.117084,0.0067,-1.069
7960.00,4.779620,24.02822,0.000175,23.117464,0.0067,-1.069
7962.00,4.778468,24.02804,0.000174,23.116707,0.0066,-1.070
7964.00,4.777774,24.02792,0.000174,23.116968,0.0066,-1.070
7966.00,4.778561,24.02788,0.000174,23.116799,0.0067,-1.069
7968.00,4.778973,24.02754,0.000175,23.117837,0.0067,-1.069
7970.00,4.779063,24.02749,0.000174,23.116902,0.0067,-1.069
7972.00,4.779918,24.02778,0.000175,23.117490,0.0067,-1.069
7974.00,4.779839,24.02815,0.000174,23.116164,0.0067,-1.069
7976.00,4.779914,24.02864,0.000175,23.116623,0.0067,-1.068
7978.00,4.781148,24.02784,0.000174,23.117080,0.0067,-1.069
7980.00,4.782268,24.02696,0.000176,23.117033,0.0067,-1.069
7982.00,4.782434,24.02720,0.000174,23.116697,0.0066,-1.070
7984.00,4.781462,24.02798,0.000173,23.117080,0.0066,-1.069
7986.00,4.780422,24.02811,0.000175,23.117347,0.0067,-1.069
7988.00,4.779357,24.02797,0.000174,23.117882,0.0067,-1.069
7990.00,4.778633,24.02794,0.000174,23.116651,0.0067,-1.069
7992.00,4.778135,24.02762,0.000174,23.117501,0.0067,-1.069
7994.00,4.778256,24.02682,0.000173,23.117713,0.0067,-1.069
7996.00,4.778157,24.02719,0.000176,23.116985,0.0067,-1.068
7998.00,4.778827,24.02676,0.000175,23.117901,0.0067,-1.069
8000.00,4.778515,24.02748,0.000175,23.117609,0.0067,-1.070
8002.00,4.777087,24.02705,0.000173,23.117046,0.0067,-1.070
8004.00,4.778001,24.02790,0.000174,23.116603,0.0067,-1.069
8006.00,4.778777,24.02678,0.000174,23.117065,0.0067,-1.069
8008.00,4.779758,24.02558,0.000173,23.116378,0.0067,-1.069
8010.00,4.780267,24.02638,0.000173,23.116974,0.0067,-1.070
8012.00,4.779370,24.02566,0.000174,23.117210,0.0067,-1.070
8014.00,4.778771,24.02581,0.000174,23.116619,0.0067,-1.069
8016.00,4.779152,24.02645,0.000175,23.116380,0.0067,-1.069
8018.00,4.780550,24.02607,0.000175,23.116304,0.0067,-1.069
8020.00,4.781416,24.02651,0.000174,23.116402,0.0067,-1.069
8022.00,4.781494,24.02649,0.000174,23.117381,0.0067,-1.069
8024.00,4.780050,24.02699,0.000174,23.116190,0.0066,-1.069
8026.00,4.779096,24.02617,0.000174,23.116469,0.0067,-1.070
8028.00,4.778181,24.02704,0.000174,23.117310,0.0067,-1.069
8030.00,4.778090,24.02724,0.000174,23.117011,0.0067,-1.069
8032.00,4.778989,24.02719,0.000175,23.117106,0.0067,-1.070
8034.00,4.778987,24.02759,0.000174,23.117228,0.0067,-1.068
8036.00,4.778489,24.02777,0.000174,23.117477,0.0066,-1.069
8038.00,4.778248,24.02704,0.000174,23.117462,0.0067,-1.070
8040.00,4.778000,24.02645,0.000174,23.116954,0.0067,-1.069
8042.00,4.777784,24.02746,0.000174,23.116344,0.0067,-1.069
@45,5.0000,10.0
8044.00,4.777824,24.02765,0.000174,23.116803,0.0067,-1.070
8046.00,4.777785,24.02677,0.000173,23.117420,0.0067,-1.069
8048.00,4.776448,24.02622,0.000176,23.117264,0.0067,-1.069
8050.00,4.772154,24.02652,0.000174,23.116942,0.0066,-1.068
8052.00,4.766655,24.02665,0.000174,23.117080,0.0066,-1.068
8054.00,4.762628,24.02637,0.000174,23.117473,0.0066,-1.069
8056.00,4.759669,24.02653,0.000173,23.117217,0.0066,-1.070
8058.00,4.759991,24.02654,0.000173,23.116655,0.0066,-1.070
8060.00,4.762510,24.02632,0.000173,23.117403,0.0067,-1.070
8062.00,4.765431,24.02757,0.000172,23.117249,0.0067,-1.071
8064.00,4.767104,24.02750,0.000172,23.116790,0.0067,-1.070
8066.00,4.768640,24.02736,0.000174,23.116833,0.0066,-1.069
8068.00,4.769553,24.02695,0.000175,23.116577,0.0067,-1.070
8070.00,4.769771,24.02711,0.000174,23.116111,0.0066,-1.070
8072.00,4.770283,24.02751,0.000174,23.116792,0.0067,-1.069
8074.00,4.771040,24.02792,0.000174,23.117201,0.0067,-1.069
8076.00,4.772162,24.02807,0.000175,23.116972,0.0067,-1.069
8078.00,4.773112,24.02833,0.000174,23.116588,0.0067,-1.070
8080.00,4.773351,24.02822,0.000173,23.116406,0.0067,-1.069
8082.00,4.775730,24.02803,0.000174,23.116569,0.0067,-1.070
8084.00,4.777069,24.02799,0.000174,23.117080,0.0067,-1.069
8086.00,4.778922,24.02766,0.000175,23.116259,0.0067,-1.069
8088.00,4.780024,24.02767,0.000174,23.116708,0.0067,-1.069
8090.00,4.779964,24.02799,0.000172,23.117797,0.0067,-1.070
8092.00,4.779424,24.02783,0.000173,23.117136,0.0067,-1.070
8094.00,4.778946,24.02823,0.000173,23.116727,0.0067,-1.070
8096.00,4.779509,24.02811,0.000173,23.117141,0.0067,-1.070
8098.00,4.779682,24.02751,0.000174,23.117240,0.0067,-1.070
8100.00,4.778981,24.02758,0.000174,23.116402,0.0067,-1.069
8102.00,4.779575,24.02803,0.000174,23.117566,0.0066,-1.070
8104.00,4.780205,24.02842,0.000174,23.117121,0.0066,-1.070
8106.00,4.781097,24.02854,0.000174,23.116781,0.0066,-1.070
8108.00,4.780690,24.02859,0.000174,23.116831,0.0066,-1.069
8110.00,4.779889,24.02773,0.000174,23.116909,0.0067,-1.070
8112.00,4.779249,24.02773,0.000174,23.116292,0.0067,-1.070
8114.00,4.779164,24.02769,0.000173,23.115665,0.0066,-1.070
8116.00,4.779981,24.02793,0.000173,23.116764,0.0066,-1.070
8118.00,4.779904,24.02803,0.000174,23.117241,0.0066,-1.070
8120.00,4.780106,24.02843,0.000173,23.116291,0.0066,-1.070
8122.00,4.779409,24.02835,0.000173,23.115600,0.0066,-1.069
8124.00,4.778590,24.02836,0.000173,23.116783,0.0066,-1.070
8126.00,4.779556,24.02805,0.000174,23.116755,0.0066,-1.069
8128.00,4.780268,24.02902,0.000172,23.116749,0.0066,-1.070
8130.00,4.780172,24.02904,0.000173,23.117176,0.0066,-1.071
8132.00,4.779246,24.03012,0.000173,23.116513,0.0066,-1.070
8134.00,4.780188,24.02960,0.000173,23.116809,0.0066,-1.069
8136.00,4.779886,24.02997,0.000173,23.116125,0.0066,-1.070
8138.00,4.779592,24.03020,0.000173,23.117182,0.0066,-1.070
8140.00,4.779374,24.03017,0.000173,23.117154,0.0066,-1.070
8142.00,4.779284,24.02974,0.000173,23.116298,0.0067,-1.070
8144.00,4.780367,24.03019,0.000173,23.116664,0.0066,-1.070
8146.00,4.780630,24.03028,0.000173,23.117074,0.0067,-1.070
8148.00,4.779756,24.03047,0.000173,23.116857,0.0067,-1.070
8150.00,4.778818,24.02994,0.000173,23.117106,0.0066,-1.071
8152.00,4.778560,24.02974,0.000173,23.116809,0.0067,-1.070
8154.00,4.778472,24.02965,0.000173,23.115984,0.0067,-1.070
8156.00,4.778651,24.02940,0.000174,23.116703,0.0066,-1.069
8158.00,4.778343,24.02988,0.000173,23.117069,0.0067,-1.070
8160.00,4.777433,24.02923,0.000174,23.116536,0.0067,-1.071
8162.00,4.778407,24.02976,0.000173,23.116486,0.0066,-1.070
8164.00,4.779414,24.02978,0.000173,23.116094,0.0066,-1.070
8166.00,4.779541,24.02936,0.000173,23.116257,0.0067,-1.070
8168.00,4.779141,24.02940,0.000173,23.116536,0.0066,-1.069
8170.00,4.779275,24.02897,0.000174,23.116229,0.0066,-1.070
8172.00,4.778902,24.02899,0.000172,23.116770,0.0066,-1.070
8174.00,4.779050,24.02920,0.000172,23.116328,0.0066,-1.071
8176.00,4.778939,24.02841,0.000172,23.116666,0.0067,-1.071
8178.00,4.779195,24.02845,0.000173,23.117572,0.0067,-1.070
8180.00,4.780044,24.02922,0.000174,23.117494,0.0067,-1.070
8182.00,4.779756,24.02949,0.000174,23.116647,0.0067,-1.070
8184.00,4.779768,24.02947,0.000174,23.116461,0.0067,-1.070
8186.00,4.779371,24.02982,0.000174,23.116565,0.0066,-1.070
8188.00,4.779678,24.02991,0.000173,23.117240,0.0066,-1.071
8190.00,4.779206,24.02954,0.000173,23.117741,0.0066,-1.070
8192.00,4.779119,24.02928,0.000172,23.116764,0.0066,-1.069
8194.00,4.778989,24.02888,0.000173,23.116530,0.0066,-1.070
8196.00,4.779713,24.02911,0.000173,23.117085,0.0067,-1.071
8198.00,4.780902,24.02969,0.000174,23.117232,0.0066,-1.070
8200.00,4.780663,24.02978,0.000173,23.117457,0.0066,-1.071
8202.00,4.780244,24.02943,0.000172,23.116209,0.0066,-1.070
8204.00,4.779746,24.02894,0.000173,23.115605,0.0066,-1.070
8206.00,4.779375,24.02836,0.000173,23.116370,0.0066,-1.070
8208.00,4.778318,24.02932,0.000173,23.116320,0.0066,-1.069
8210.00,4.777488,24.02830,0.000173,23.116545,0.0066,-1.071
8212.00,4.778085,24.02790,0.000174,23.116187,0.0067,-1.070
8214.00,4.778231,24.02802,0.000173,23.116096,0.0066,-1.070
8216.00,4.777950,24.02841,0.000173,23.116209,0.0067,-1.071
8218.00,4.777401,24.02873,0.000172,23.116291,0.0066,-1.070
8220.00,4.777196,24.02872,0.000172,23.116905,0.0066,-1.070
8222.00,4.778140,24.02954,0.000174,23.117039,0.0066,-1.070
@46,5.0000,10.0
8224.00,4.779351,24.02914,0.000172,23.116853,0.0066,-1.070
8226.00,4.779124,24.02910,0.000173,23.116675,0.0066,-1.069
8228.00,4.776243,24.02917,0.000174,23.117201,0.0066,-1.069
8230.00,4.771177,24.02886,0.000174,23.116785,0.0066,-1.069
8232.00,4.765881,24.03000,0.000174,23.116671,0.0066,-1.070
8234.00,4.762335,24.02979,0.000173,23.116846,0.0066,-1.070
8236.00,4.759882,24.02993,0.000174,23.117056,0.0067,-1.070
8238.00,4.759939,24.02926,0.000173,23.116209,0.0066,-1.071
8240.00,4.761389,24.02841,0.000170,23.115875,0.0066,-1.072
8242.00,4.764317,24.02859,0.000171,23.116785,0.0066,-1.072
8244.00,4.766048,24.02943,0.000170,23.116467,0.0066,-1.071
8246.00,4.767010,24.02940,0.000171,23.116623,0.0067,-1.070
8248.00,4.768308,24.02904,0.000173,23.116419,0.0066,-1.070
8250.00,4.770135,24.02869,0.000174,23.116571,0.0066,-1.070
8252.00,4.771874,24.02849,0.000173,23.117479,0.0066,-1.070
8254.00,4.772614,24.02814,0.000173,23.116809,0.0066,-1.070
8256.00,4.771815,24.02847,0.000173,23.115890,0.0066,-1.070
8258.00,4.772119,24.02817,0.000173,23.116916,0.0066,-1.070
8260.00,4.773546,24.02862,0.000174,23.116473,0.0066,-1.070
8262.00,4.774962,24.02813,0.000173,23.116564,0.0066,-1.070
8264.00,4.776110,24.02745,0.000172,23.116887,0.0066,-1.070
8266.00,4.777636,24.02780,0.000172,23.116721,0.0067,-1.070
8268.00,4.778501,24.02770,0.000173,23.117035,0.0066,-1.070
8270.00,4.779013,24.02737,0.000172,23.116610,0.0066,-1.070
8272.00,4.778542,24.02762,0.000173,23.116545,0.0066,-1.070
8274.00,4.778571,24.02767,0.000173,23.116189,0.0066,-1.071
8276.00,4.778484,24.02727,0.000173,23.116898,0.0066,-1.070
8278.00,4.778937,24.02743,0.000173,23.117306,0.0066,-1.069
8280.00,4.778966,24.02711,0.000172,23.117041,0.0066,-1.071
8282.00,4.778299,24.02684,0.000171,23.116476,0.0067,-1.070
8284.00,4.779111,24.02656,0.000173,23.116103,0.0066,-1.070
8286.00,4.779916,24.02664,0.000172,23.116894,0.0066,-1.071
8288.00,4.780837,24.02770,0.000173,23.116993,0.0066,-1.070
8290.00,4.780326,24.02702,0.000173,23.117503,0.0067,-1.070
8292.00,4.778942,24.02741,0.000173,23.116768,0.0066,-1.070
8294.00,4.779404,24.02715,0.000175,23.116411,0.0066,-1.069
8296.00,4.779253,24.02721,0.000173,23.116768,0.0066,-1.070
8298.00,4.778921,24.02792,0.000172,23.116565,0.0066,-1.070
8300.00,4.778660,24.02810,0.000171,23.116486,0.0066,-1.070
8302.00,4.779094,24.02811,0.000171,23.117178,0.0066,-1.070
8304.00,4.779768,24.02811,0.000171,23.116614,0.0066,-1.070
8306.00,4.780150,24.02779,0.000172,23.116521,0.0066,-1.070
8308.00,4.779767,24.02807,0.000173,23.116942,0.0066,-1.070
8310.00,4.779313,24.02736,0.000173,23.116577,0.0066,-1.071
8312.00,4.779196,24.02750,0.000172,23.116506,0.0066,-1.070
8314.00,4.779202,24.02762,0.000173,23.116543,0.0066,-1.070
8316.00,4.778399,24.02687,0.000172,23.116075,0.0066,-1.070
8318.00,4.778745,24.02614,0.000172,23.116513,0.0066,-1.070
8320.00,4.778703,24.02657,0.000173,23.117009,0.0066,-1.070
8322.00,4.778155,24.02754,0.000173,23.116679,0.0066,-1.070
8324.00,4.778092,24.02735,0.000172,23.116513,0.0066,-1.070
8326.00,4.778612,24.02701,0.000172,23.116885,0.0066,-1.070
8328.00,4.779533,24.02708,0.000173,23.116623,0.0066,-1.070
8330.00,4.779434,24.02728,0.000174,23.116324,0.0066,-1.070
8332.00,4.778850,24.02772,0.000173,23.116892,0.0066,-1.070
8334.00,4.778279,24.02778,0.000172,23.116584,0.0066,-1.070
8336.00,4.777904,24.02731,0.000172,23.116989,0.0066,-1.070
8338.00,4.777420,24.02766,0.000172,23.116651,0.0066,-1.071
8340.00,4.777802,24.02797,0.000173,23.116757,0.0067,-1.070
8342.00,4.777085,24.02778,0.000174,23.116372,0.0066,-1.070
8344.00,4.778458,24.02771,0.000172,23.116545,0.0066,-1.070
8346.00,4.778959,24.02805,0.000173,23.116254,0.0066,-1.069
8348.00,4.779011,24.02791,0.000173,23.116931,0.0066,-1.070
8350.00,4.778991,24.02771,0.000172,23.116228,0.0066,-1.070
8352.00,4.778310,24.02774,0.000173,23.116814,0.0066,-1.070
8354.00,4.777994,24.02782,0.000173,23.117089,0.0067,-1.070
8356.00,4.777617,24.02777,0.000172,23.116311,0.0066,-1.070
8358.00,4.777021,24.02795,0.000173,23.116079,0.0066,-1.070
8360.00,4.777126,24.02725,0.000173,23.116281,0.0066,-1.070
8362.00,4.776458,24.02695,0.000173,23.116187,0.0066,-1.071
8364.00,4.777198,24.02706,0.000172,23.116387,0.0066,-1.070
8366.00,4.778000,24.02753,0.000173,23.117381,0.0066,-1.069
8368.00,4.778506,24.02723,0.000173,23.116653,0.0066,-1.070
8370.00,4.780046,24.02788,0.000172,23.116424,0.0067,-1.070
8372.00,4.780300,24.02738,0.000173,23.116740,0.0066,-1.070
8374.00,4.779830,24.02780,0.000173,23.116812,0.0067,-1.071
8376.00,4.778344,24.02718,0.000172,23.116536,0.0067,-1.070
8378.00,4.778075,24.02768,0.000173,23.116809,0.0066,-1.070
8380.00,4.777826,24.02685,0.000173,23.116168,0.0066,-1.070
8382.00,4.777432,24.02750,0.000174,23.116844,0.0066,-1.070
8384.00,4.777596,24.02805,0.000173,23.118023,0.0066,-1.070
8386.00,4.778778,24.02739,0.000173,23.117342,0.0066,-1.070
8388.00,4.779129,24.02799,0.000174,23.116688,0.0066,-1.070
8390.00,4.777481,24.02688,0.000173,23.117446,0.0066,-1.069
8392.00,4.776540,24.02709,0.000174,23.116575,0.0066,-1.070
8394.00,4.775784,24.02696,0.000174,23.116300,0.0066,-1.070
8396.00,4.775446,24.02680,0.000172,23.117045,0.0066,-1.070
8398.00,4.775847,24.02641,0.000174,23.116450,0.0066,-1.070
8400.00,4.776412,24.02683,0.000173,23.116532,0.0066,-1.070
8402.00,4.776976,24.02679,0.000173,23.117095,0.0067,-1.070
@47,5.0000,10.0
8404.00,4.776540,24.02712,0.000172,23.116565,0.0067,-1.070
8406.00,4.776621,24.02650,0.000172,23.116597,0.0066,-1.069
8408.00,4.776364,24.02651,0.000172,23.116020,0.0066,-1.069
8410.00,4.772462,24.02680,0.000174,23.116679,0.0067,-1.069
8412.00,4.767983,24.02646,0.000174,23.116900,0.0066,-1.069
8414.00,4.762813,24.02644,0.000173,23.116738,0.0066,-1.070
8416.00,4.759519,24.02663,0.000173,23.117596,0.0066,-1.070
8418.00,4.758375,24.02647,0.000172,23.116961,0.0066,-1.071
8420.00,4.761977,24.02686,0.000172,23.116233,0.0066,-1.071
8422.00,4.766140,24.02599,0.000172,23.117295,0.0067,-1.071
8424.00,4.767983,24.02655,0.000173,23.116372,0.0066,-1.071
8426.00,4.768197,24.02712,0.000172,23.116595,0.0066,-1.070
8428.00,4.768898,24.02706,0.000172,23.116885,0.0066,-1.070
8430.00,4.769455,24.02649,0.000174,23.116617,0.0066,-1.070
8432.00,4.770259,24.02656,0.000174,23.115745,0.0067,-1.070
8434.00,4.770988,24.02586,0.000174,23.116367,0.0066,-1.070
8436.00,4.771192,24.02544,0.000174,23.116439,0.0066,-1.070
8438.00,4.772121,24.02609,0.000174,23.116742,0.0066,-1.070
8440.00,4.774150,24.02591,0.000174,23.116001,0.0066,-1.070
8442.00,4.775093,24.02545,0.000174,23.116623,0.0067,-1.070
8444.00,4.776040,24.02554,0.000173,23.116954,0.0066,-1.070
8446.00,4.777789,24.02561,0.000174,23.116857,0.0066,-1.070
8448.00,4.779462,24.02620,0.000174,23.116565,0.0067,-1.070
8450.00,4.779914,24.02614,0.000174,23.116090,0.0067,-1.070
8452.00,4.779880,24.02672,0.000174,23.116151,0.0067,-1.069
8454.00,4.778666,24.02626,0.000174,23.116677,0.0067,-1.070
8456.00,4.778173,24.02688,0.000174,23.116807,0.0067,-1.070
8458.00,4.779046,24.02690,0.000175,23.117951,0.0067,-1.069
8460.00,4.779084,24.02730,0.000174,23.117533,0.0067,-1.070
8462.00,4.778602,24.02656,0.000175,23.117449,0.0067,-1.069
8464.00,4.778913,24.02637,0.000175,23.117152,0.0067,-1.070
8466.00,4.779673,24.02640,0.000174,23.117433,0.0067,-1.070
8468.00,4.780497,24.02680,0.000175,23.117453,0.0067,-1.070
8470.00,4.780240,24.02705,0.000174,23.116573,0.0067,-1.069
8472.00,4.779441,24.02723,0.000175,23.117542,0.0067,-1.070
8474.00,4.779394,24.02745,0.000174,23.117490,0.0067,-1.070
8476.00,4.778190,24.02820,0.000174,23.117273,0.0067,-1.071
8478.00,4.777795,24.02738,0.000174,23.117169,0.0067,-1.070
8480.00,4.779030,24.02675,0.000174,23.117622,0.0067,-1.069
8482.00,4.779650,24.02714,0.000175,23.116987,0.0067,-1.070
8484.00,4.779829,24.02701,0.000174,23.117132,0.0067,-1.070
8486.00,4.779651,24.02677,0.000174,23.116701,0.0066,-1.070
8488.00,4.779338,24.02690,0.000174,23.117121,0.0067,-1.070
8490.00,4.779028,24.02616,0.000174,23.117416,0.0067,-1.069
8492.00,4.778605,24.02675,0.000174,23.116766,0.0067,-1.070
8494.00,4.778557,24.02664,0.000174,23.116811,0.0067,-1.070
8496.00,4.778715,24.02672,0.000173,23.117507,0.0066,-1.070
8498.00,4.779384,24.02657,0.000174,23.116694,0.0066,-1.070
8500.00,4.779782,24.02664,0.000174,23.117232,0.0067,-1.070
8502.00,4.779828,24.02618,0.000174,23.117364,0.0066,-1.070
8504.00,4.779810,24.02710,0.000174,23.117418,0.0067,-1.070
8506.00,4.779365,24.02771,0.000175,23.117149,0.0067,-1.069
8508.00,4.779016,24.02736,0.000174,23.116861,0.0067,-1.070
8510.00,4.779197,24.02788,0.000173,23.116799,0.0066,-1.069
8512.00,4.779801,24.02686,0.000175,23.117189,0.0067,-1.070
8514.00,4.779622,24.02715,0.000175,23.116825,0.0067,-1.071
8516.00,4.780004,24.02740,0.000174,23.116751,0.0067,-1.070
8518.00,4.779301,24.02752,0.000173,23.116759,0.0067,-1.071
8520.00,4.778872,24.02664,0.000172,23.116474,0.0067,-1.070
8522.00,4.778886,24.02702,0.000175,23.116619,0.0067,-1.069
8524.00,4.778641,24.02703,0.000174,23.117117,0.0066,-1.069
8526.00,4.779140,24.02690,0.000174,23.117278,0.0066,-1.070
8528.00,4.779527,24.02739,0.000173,23.117243,0.0067,-1.071
8530.00,4.780505,24.02734,0.000174,23.116380,0.0067,-1.069
8532.00,4.779495,24.02703,0.000174,23.117020,0.0067,-1.070
8534.00,4.779178,24.02750,0.000174,23.117020,0.0066,-1.070
8536.00,4.778564,24.02742,0.000174,23.116970,0.0067,-1.070
8538.00,4.777844,24.02770,0.000174,23.117587,0.0067,-1.070
8540.00,4.777811,24.02793,0.000175,23.116666,0.0066,-1.069
8542.00,4.777760,24.02722,0.000173,23.116380,0.0067,-1.070
8544.00,4.778401,24.02728,0.000174,23.117167,0.0067,-1.070
8546.00,4.778220,24.02758,0.000174,23.117100,0.0066,-1.070
8548.00,4.778524,24.02747,0.000173,23.117479,0.0067,-1.071
8550.00,4.778867,24.02800,0.000174,23.117589,0.0067,-1.070
8552.00,4.779271,24.02781,0.000174,23.116517,0.0067,-1.070
8554.00,4.778565,24.02779,0.000174,23.117093,0.0067,-1.070
8556.00,4.777597,24.02803,0.000175,23.117741,0.0067,-1.069
8558.00,4.777726,24.02709,0.000175,23.117165,0.0067,-1.069
8560.00,4.777989,24.02783,0.000174,23.117247,0.0067,-1.070
8562.00,4.778010,24.02747,0.000173,23.117191,0.0067,-1.070
8564.00,4.777380,24.02699,0.000174,23.117375,0.0067,-1.070
8566.00,4.777834,24.02747,0.000173,23.116783,0.0067,-1.070
8568.00,4.778687,24.02782,0.000173,23.116422,0.0067,-1.070
8570.00,4.778213,24.02725,0.000173,23.116757,0.0066,-1.070
8572.00,4.777685,24.02761,0.000174,23.116565,0.0066,-1.070
8574.00,4.777550,24.02800,0.000174,23.116773,0.0067,-1.070
8576.00,4.778891,24.02790,0.000175,23.116469,0.0067,-1.070
8578.00,4.778924,24.02762,0.000174,23.117958,0.0067,-1.070
8580.00,4.778825,24.02809,0.000175,23.116538,0.0067,-1.070
8582.00,4.779174,24.02764,0.000175,23.117032,0.0067,-1.069
@48,5.0000,10.0
8584.00,4.779606,24.02822,0.000175,23.117382,0.0067,-1.069
8586.00,4.779662,24.02735,0.000175,23.116946,0.0067,-1.070
8588.00,4.776952,24.02711,0.000174,23.117202,0.0067,-1.069
8590.00,4.772492,24.02742,0.000175,23.117464,0.0066,-1.069
8592.00,4.766527,24.02638,0.000176,23.117347,0.0067,-1.069
8594.00,4.761980,24.02862,0.000176,23.117394,0.0066,-1.069
8596.00,4.758336,24.02780,0.000177,23.117776,0.0067,-1.069
8598.00,4.759230,24.02820,0.000175,23.116480,0.0067,-1.071
8600.00,4.762930,24.02836,0.000174,23.117304,0.0067,-1.071
8602.00,4.765588,24.02776,0.000173,23.117631,0.0067,-1.071
8604.00,4.767209,24.02859,0.000173,23.117162,0.0067,-1.071
8606.00,4.768658,24.02813,0.000174,23.117390,0.0068,-1.071
8608.00,4.768767,24.02831,0.000174,23.117650,0.0067,-1.070
8610.00,4.768728,24.02749,0.000175,23.117271,0.0067,-1.070
8612.00,4.770295,24.02778,0.000176,23.116500,0.0067,-1.069
8614.00,4.770318,24.02755,0.000176,23.117891,0.0067,-1.070
8616.00,4.771291,24.02744,0.000175,23.117904,0.0067,-1.070
8618.00,4.773468,24.02713,0.000174,23.117126,0.0068,-1.069
8620.00,4.776075,24.02700,0.000174,23.118073,0.0068,-1.070
8622.00,4.777538,24.02689,0.000175,23.117414,0.0067,-1.070
8624.00,4.778057,24.02614,0.000174,23.117340,0.0067,-1.070
8626.00,4.777797,24.02627,0.000175,23.116777,0.0067,-1.071
8628.00,4.777971,24.02699,0.000175,23.117399,0.0067,-1.069
8630.00,4.779520,24.02704,0.000175,23.116538,0.0067,-1.069
8632.00,4.779783,24.02616,0.000174,23.116712,0.0067,-1.070
8634.00,4.780364,24.02598,0.000175,23.117860,0.0067,-1.070
8636.00,4.780775,24.02612,0.000175,23.117535,0.0067,-1.070
8638.00,4.780814,24.02661,0.000176,23.116324,0.0067,-1.070
8640.00,4.781060,24.02654,0.000175,23.116411,0.0067,-1.070
8642.00,4.780995,24.02595,0.000174,23.117340,0.0067,-1.071
8644.00,4.781166,24.02518,0.000174,23.116259,0.0067,-1.070
8646.00,4.780113,24.02527,0.000177,23.117343,0.0067,-1.069
8648.00,4.778545,24.02518,0.000177,23.118328,0.0067,-1.069
8650.00,4.778398,24.02547,0.000175,23.117403,0.0067,-1.070
8652.00,4.778974,24.02537,0.000176,23.116736,0.0067,-1.070
8654.00,4.780286,24.02525,0.000176,23.117338,0.0067,-1.070
8656.00,4.780377,24.02576,0.000174,23.116731,0.0067,-1.070
8658.00,4.780344,24.02567,0.000174,23.116686,0.0067,-1.071
8660.00,4.780194,24.02557,0.000174,23.116950,0.0067,-1.069
8662.00,4.781334,24.02539,0.000174,23.116915,0.0067,-1.070
8664.00,4.781395,24.02580,0.000174,23.117674,0.0067,-1.069
8666.00,4.780448,24.02526,0.000174,23.117466,0.0067,-1.070
8668.00,4.780027,24.02565,0.000175,23.116944,0.0067,-1.070
8670.00,4.779415,24.02586,0.000173,23.117178,0.0067,-1.070
8672.00,4.778623,24.02603,0.000173,23.117052,0.0067,-1.070
8674.00,4.778448,24.02602,0.000174,23.117147,0.0067,-1.070
8676.00,4.778591,24.02592,0.000175,23.117603,0.0067,-1.070
8678.00,4.779587,24.02516,0.000175,23.116941,0.0067,-1.069
8680.00,4.780263,24.02543,0.000175,23.117390,0.0067,-1.070
8682.00,4.780946,24.02548,0.000174,23.116632,0.0067,-1.069
8684.00,4.780543,24.02515,0.000174,23.117095,0.0066,-1.070
8686.00,4.779673,24.02478,0.000175,23.117431,0.0067,-1.069
8688.00,4.778631,24.02383,0.000174,23.116922,0.0067,-1.069
8690.00,4.777564,24.02471,0.000174,23.117137,0.0067,-1.070
8692.00,4.778313,24.02537,0.000174,23.117319,0.0067,-1.070
8694.00,4.778773,24.02501,0.000173,23.117113,0.0067,-1.069
8696.00,4.778945,24.02552,0.000175,23.117776,0.0067,-1.069
8698.00,4.779392,24.02532,0.000174,23.117037,0.0067,-1.070
8700.00,4.780031,24.02536,0.000174,23.116989,0.0067,-1.070
8702.00,4.780324,24.02487,0.000175,23.117147,0.0067,-1.070
8704.00,4.779836,24.02575,0.000175,23.116957,0.0067,-1.069
8706.00,4.779366,24.02551,0.000174,23.116781,0.0067,-1.069
8708.00,4.778987,24.02533,0.000175,23.116727,0.0066,-1.069
8710.00,4.779123,24.02482,0.000175,23.117015,0.0067,-1.069
8712.00,4.778816,24.02504,0.000174,23.117167,0.0067,-1.070
8714.00,4.778401,24.02506,0.000173,23.116890,0.0067,-1.069
8716.00,4.779739,24.02438,0.000174,23.117667,0.0067,-1.069
8718.00,4.780068,24.02464,0.000175,23.117026,0.0067,-1.069
8720.00,4.778978,24.02513,0.000174,23.116354,0.0067,-1.069
8722.00,4.778204,24.02443,0.000175,23.117193,0.0067,-1.070
8724.00,4.777322,24.02354,0.000174,23.117397,0.0067,-1.070
8726.00,4.776488,24.02491,0.000173,23.116495,0.0067,-1.069
8728.00,4.777469,24.02451,0.000173,23.117087,0.0067,-1.070
8730.00,4.778320,24.02457,0.000173,23.116047,0.0067,-1.070
8732.00,4.778695,24.02367,0.000174,23.116632,0.0066,-1.070
8734.00,4.778289,24.02373,0.000174,23.116051,0.0066,-1.070
8736.00,4.778306,24.02335,0.000172,23.116281,0.0067,-1.070
8738.00,4.777976,24.02384,0.000173,23.117533,0.0067,-1.069
8740.00,4.778951,24.02360,0.000174,23.116963,0.0066,-1.069
8742.00,4.779929,24.02373,0.000174,23.116866,0.0067,-1.069
8744.00,4.779136,24.02454,0.000173,23.116493,0.0067,-1.070
8746.00,4.779177,24.02472,0.000172,23.117358,0.0066,-1.071
8748.00,4.779922,24.02513,0.000173,23.116567,0.0066,-1.069
8750.00,4.779541,24.02439,0.000174,23.117197,0.0067,-1.069
8752.00,4.778528,24.02491,0.000173,23.116833,0.0066,-1.069
8754.00,4.778922,24.02423,0.000174,23.116393,0.0066,-1.070
8756.00,4.779003,24.02398,0.000173,23.116998,0.0067,-1.070
8758.00,4.778796,24.02436,0.000173,23.117024,0.0067,-1.070
8760.00,4.778601,24.02449,0.000174,23.117132,0.0067,-1.069
8762.00,4.779039,24.02505,0.000173,23.116460,0.0067,-1.069
@49,5.0000,10.0
8764.00,4.779479,24.02520,0.000175,23.116944,0.0067,-1.069
8766.00,4.779471,24.02554,0.000173,23.116603,0.0067,-1.070
8768.00,4.777695,24.02595,0.000172,23.116643,0.0067,-1.069
8770.00,4.772604,24.02569,0.000174,23.117410,0.0066,-1.068
8772.00,4.767438,24.02553,0.000175,23.117577,0.0067,-1.068
8774.00,4.762626,24.02626,0.000175,23.117028,0.0067,-1.069
8776.00,4.760449,24.02634,0.000173,23.116066,0.0066,-1.070
8778.00,4.760568,24.02533,0.000173,23.115392,0.0067,-1.071
8780.00,4.762979,24.02580,0.000172,23.116525,0.0067,-1.071
8782.00,4.766841,24.02687,0.000172,23.116976,0.0066,-1.071
8784.00,4.769089,24.02668,0.000172,23.116517,0.0066,-1.070
8786.00,4.768636,24.02714,0.000173,23.117284,0.0066,-1.071
8788.00,4.769062,24.02706,0.000173,23.116926,0.0067,-1.070
8790.00,4.769812,24.02657,0.000173,23.117009,0.0067,-1.069
8792.00,4.770495,24.02665,0.000174,23.116148,0.0067,-1.070
8794.00,4.771363,24.02663,0.000174,23.116486,0.0066,-1.069
8796.00,4.772787,24.02637,0.000175,23.116948,0.0066,-1.069
8798.00,4.773401,24.02690,0.000174,23.116554,0.0066,-1.070
8800.00,4.775228,24.02713,0.000175,23.117030,0.0066,-1.069
8802.00,4.777004,24.02666,0.000174,23.117436,0.0066,-1.070
8804.00,4.778320,24.02560,0.000173,23.117134,0.0067,-1.069
8806.00,4.779240,24.02596,0.000175,23.117251,0.0067,-1.069
8808.00,4.779409,24.02563,0.000174,23.117091,0.0066,-1.070
8810.00,4.778909,24.02620,0.000174,23.116385,0.0067,-1.069
8812.00,4.778118,24.02671,0.000174,23.116898,0.0067,-1.070
8814.00,4.778917,24.02635,0.000174,23.116541,0.0067,-1.070
8816.00,4.779072,24.02560,0.000173,23.116532,0.0067,-1.069
8818.00,4.779247,24.02555,0.000174,23.116920,0.0067,-1.069
8820.00,4.780394,24.02596,0.000174,23.117145,0.0066,-1.070
8822.00,4.780898,24.02580,0.000175,23.117522,0.0067,-1.070
8824.00,4.781171,24.02569,0.000174,23.118049,0.0067,-1.069
8826.00,4.781179,24.02617,0.000174,23.117574,0.0067,-1.069
8828.00,4.781497,24.02555,0.000172,23.117802,0.0066,-1.070
8830.00,4.782387,24.02539,0.000175,23.117477,0.0067,-1.070
8832.00,4.781647,24.02533,0.000174,23.117615,0.0066,-1.071
8834.00,4.781112,24.02534,0.000174,23.117102,0.0066,-1.069
8836.00,4.781665,24.02612,0.000174,23.117236,0.0067,-1.069
8838.00,4.781949,24.02600,0.000175,23.117468,0.0067,-1.069
8840.00,4.781557,24.02611,0.000175,23.116820,0.0066,-1.070
8842.00,4.782028,24.02571,0.000174,23.117607,0.0067,-1.070
8844.00,4.781359,24.02525,0.000174,23.117776,0.0067,-1.070
8846.00,4.780708,24.02545,0.000174,23.116916,0.0067,-1.069
8848.00,4.779555,24.02519,0.000174,23.116679,0.0066,-1.070
8850.00,4.779887,24.02516,0.000174,23.117214,0.0067,-1.069
8852.00,4.779695,24.02509,0.000173,23.116682,0.0067,-1.069
8854.00,4.780819,24.02553,0.000174,23.117158,0.0067,-1.070
8856.00,4.781265,24.02516,0.000174,23.116573,0.0066,-1.070
8858.00,4.781748,24.02517,0.000173,23.117117,0.0067,-1.069
8860.00,4.780691,24.02582,0.000174,23.117709,0.0067,-1.070
8862.00,4.780502,24.02565,0.000173,23.117516,0.0067,-1.070
8864.00,4.779986,24.02608,0.000174,23.117015,0.0066,-1.069
8866.00,4.780147,24.02545,0.000174,23.116549,0.0067,-1.069
8868.00,4.780772,24.02627,0.000174,23.117056,0.0067,-1.070
8870.00,4.779201,24.02634,0.000174,23.117024,0.0067,-1.071
8872.00,4.779601,24.02572,0.000175,23.116703,0.0067,-1.070
8874.00,4.779217,24.02551,0.000174,23.117085,0.0066,-1.069
8876.00,4.778819,24.02558,0.000176,23.117124,0.0067,-1.069
8878.00,4.778075,24.02588,0.000174,23.116116,0.0067,-1.069
8880.00,4.778606,24.02675,0.000173,23.116124,0.0067,-1.070
8882.00,4.779612,24.02655,0.000173,23.116476,0.0066,-1.069
8884.00,4.779692,24.02611,0.000174,23.116896,0.0067,-1.070
8886.00,4.779397,24.02634,0.000174,23.116411,0.0067,-1.070
8888.00,4.779161,24.02766,0.000174,23.116599,0.0067,-1.070
8890.00,4.778719,24.02773,0.000174,23.117310,0.0066,-1.069
8892.00,4.778734,24.02658,0.000173,23.116887,0.0067,-1.070
8894.00,4.779245,24.02617,0.000174,23.116725,0.0067,-1.070
8896.00,4.779632,24.02640,0.000174,23.116558,0.0066,-1.070
8898.00,4.779883,24.02619,0.000174,23.116623,0.0067,-1.070
8900.00,4.780424,24.02708,0.000174,23.117089,0.0067,-1.070
8902.00,4.780338,24.02715,0.000175,23.117254,0.0067,-1.069
8904.00,4.779334,24.02747,0.000174,23.116820,0.0067,-1.070
8906.00,4.780183,24.02738,0.000173,23.116972,0.0067,-1.070
8908.00,4.778953,24.02722,0.000174,23.117178,0.0067,-1.070
8910.00,4.778315,24.02843,0.000174,23.116825,0.0067,-1.070
8912.00,4.778497,24.02810,0.000173,23.116666,0.0067,-1.069
8914.00,4.778819,24.02796,0.000174,23.117332,0.0066,-1.070
8916.00,4.779461,24.02819,0.000174,23.117059,0.0067,-1.070
8918.00,4.779119,24.02805,0.000173,23.116512,0.0066,-1.071
8920.00,4.779853,24.02838,0.000174,23.116993,0.0066,-1.070
8922.00,4.779772,24.02896,0.000174,23.117644,0.0066,-1.070
8924.00,4.779757,24.02848,0.000174,23.117080,0.0066,-1.070
8926.00,4.780574,24.02849,0.000175,23.115932,0.0067,-1.070
8928.00,4.781049,24.02956,0.000174,23.116207,0.0067,-1.070
8930.00,4.779573,24.02962,0.000175,23.116803,0.0066,-1.070
8932.00,4.779137,24.02894,0.000174,23.117327,0.0067,-1.071
8934.00,4.778712,24.02844,0.000174,23.116874,0.0067,-1.069
8936.00,4.778167,24.02868,0.000174,23.117548,0.0067,-1.070
8938.00,4.778625,24.02864,0.000174,23.117152,0.0066,-1.071
8940.00,4.779571,24.02921,0.000172,23.117278,0.0067,-1.070
8942.00,4.779965,24.02903,0.000173,23.117752,0.0067,-1.070
@50,5.0000,10.0
8944.00,4.779962,24.02976,0.000175,23.116380,0.0067,-1.071
8946.00,4.779769,24.02914,0.000173,23.116807,0.0067,-1.071
8948.00,4.777387,24.02995,0.000172,23.117665,0.0067,-1.069
8950.00,4.772509,24.03033,0.000174,23.116031,0.0066,-1.069
8952.00,4.767755,24.02926,0.000172,23.116664,0.0067,-1.069
8954.00,4.764095,24.02999,0.000173,23.116829,0.0066,-1.070
8956.00,4.761200,24.02922,0.000173,23.117327,0.0066,-1.070
8958.00,4.760840,24.02955,0.000173,23.116137,0.0066,-1.072
8960.00,4.763536,24.02921,0.000173,23.116686,0.0066,-1.072
8962.00,4.765727,24.02930,0.000172,23.116759,0.0067,-1.072
8964.00,4.767193,24.02950,0.000172,23.116876,0.0067,-1.072
8966.00,4.768679,24.02929,0.000172,23.116313,0.0067,-1.070
8968.00,4.769252,24.02881,0.000174,23.116378,0.0066,-1.070
8970.00,4.770909,24.02890,0.000174,23.117249,0.0066,-1.070
8972.00,4.771559,24.02965,0.000174,23.116959,0.0067,-1.070
8974.00,4.772687,24.02957,0.000174,23.116807,0.0066,-1.070
8976.00,4.773594,24.02918,0.000172,23.116794,0.0066,-1.071
8978.00,4.774113,24.02849,0.000175,23.116411,0.0067,-1.071
8980.00,4.775757,24.02863,0.000173,23.117113,0.0066,-1.071
8982.00,4.777376,24.02844,0.000173,23.117032,0.0066,-1.070
8984.00,4.778475,24.02865,0.000173,23.116339,0.0066,-1.070
8986.00,4.779922,24.02888,0.000173,23.116166,0.0067,-1.071
8988.00,4.779604,24.02836,0.000173,23.116746,0.0067,-1.070
8990.00,4.779730,24.02895,0.000174,23.117013,0.0066,-1.071
8992.00,4.779468,24.02931,0.000174,23.116467,0.0066,-1.070
8994.00,4.780438,24.02963,0.000174,23.117475,0.0066,-1.070
8996.00,4.781222,24.02907,0.000173,23.117253,0.0066,-1.070
8998.00,4.780892,24.02965,0.000173,23.116651,0.0066,-1.071
9000.00,4.782085,24.02930,0.000173,23.117039,0.0067,-1.071
9002.00,4.782190,24.02967,0.000172,23.116458,0.0066,-1.071
9004.00,4.781761,24.02928,0.000172,23.116584,0.0066,-1.070
9006.00,4.781345,24.02913,0.000173,23.117063,0.0066,-1.070
9008.00,4.781289,24.02879,0.000174,23.116183,0.0067,-1.071
9010.00,4.780225,24.02838,0.000173,23.116432,0.0067,-1.069
9012.00,4.779740,24.02785,0.000173,23.117568,0.0066,-1.071
9014.00,4.779976,24.02858,0.000172,23.116651,0.0066,-1.072
9016.00,4.780086,24.02922,0.000172,23.116513,0.0067,-1.070
9018.00,4.780235,24.02955,0.000173,23.116772,0.0067,-1.070
9020.00,4.781266,24.02915,0.000173,23.117000,0.0066,-1.070
9022.00,4.780718,24.02900,0.000173,23.116497,0.0066,-1.070
9024.00,4.780754,24.02891,0.000173,23.116441,0.0067,-1.071
9026.00,4.781023,24.02848,0.000170,23.116359,0.0066,-1.072
9028.00,4.781167,24.02832,0.000172,23.116369,0.0067,-1.071
9030.00,4.781041,24.02834,0.000173,23.116302,0.0066,-1.071
9032.00,4.781111,24.02794,0.000172,23.116133,0.0066,-1.071
9034.00,4.780682,24.02826,0.000173,23.117002,0.0067,-1.070
9036.00,4.781385,24.02870,0.000173,23.116532,0.0066,-1.071
9038.00,4.780882,24.02865,0.000174,23.116330,0.0066,-1.071
9040.00,4.780224,24.02786,0.000174,23.116545,0.0066,-1.070
9042.00,4.781143,24.02762,0.000172,23.117314,0.0066,-1.071
9044.00,4.780874,24.02865,0.000174,23.117284,0.0066,-1.071
9046.00,4.779872,24.02883,0.000173,23.117130,0.0066,-1.071
9048.00,4.779520,24.02850,0.000173,23.116528,0.0066,-1.071
9050.00,4.779750,24.02859,0.000174,23.116668,0.0067,-1.070
9052.00,4.780975,24.02807,0.000173,23.116402,0.0066,-1.071
9054.00,4.781602,24.02898,0.000173,23.116876,0.0066,-1.071
9056.00,4.781753,24.02899,0.000173,23.116025,0.0066,-1.071
9058.00,4.781064,24.02880,0.000173,23.116681,0.0066,-1.071
9060.00,4.780349,24.02858,0.000174,23.116441,0.0067,-1.070
9062.00,4.778968,24.02899,0.000174,23.116931,0.0067,-1.071
9064.00,4.779201,24.02750,0.000173,23.116677,0.0066,-1.071
9066.00,4.779753,24.02816,0.000172,23.116690,0.0066,-1.071
9068.00,4.780628,24.02870,0.000173,23.116372,0.0066,-1.072
9070.00,4.780132,24.02883,0.000173,23.117193,0.0067,-1.070
9072.00,4.779871,24.02859,0.000173,23.116846,0.0066,-1.071
9074.00,4.780002,24.02919,0.000173,23.116424,0.0066,-1.071
9076.00,4.780377,24.02886,0.000173,23.116894,0.0066,-1.071
9078.00,4.780524,24.02849,0.000174,23.116980,0.0066,-1.070
9080.00,4.780669,24.02855,0.000174,23.116755,0.0066,-1.071
9082.00,4.779694,24.02850,0.000173,23.115574,0.0066,-1.071
9084.00,4.780144,24.02893,0.000171,23.116740,0.0066,-1.072
9086.00,4.780346,24.02919,0.000172,23.116671,0.0067,-1.070
9088.00,4.780200,24.02900,0.000173,23.116974,0.0067,-1.070
9090.00,4.779764,24.02852,0.000173,23.116393,0.0066,-1.072
9092.00,4.778923,24.02845,0.000172,23.116562,0.0066,-1.071
9094.00,4.778707,24.02929,0.000172,23.116539,0.0067,-1.070
9096.00,4.778155,24.02977,0.000172,23.115899,0.0066,-1.071
9098.00,4.777616,24.02975,0.000172,23.116623,0.0066,-1.071
9100.00,4.777450,24.02894,0.000173,23.116651,0.0067,-1.071
9102.00,4.778538,24.02875,0.000173,23.116376,0.0067,-1.071
9104.00,4.779889,24.02897,0.000173,23.116955,0.0067,-1.072
9106.00,4.779708,24.02924,0.000172,23.117188,0.0067,-1.071
9108.00,4.779143,24.02881,0.000172,23.116794,0.0067,-1.071
9110.00,4.779488,24.02932,0.000173,23.117121,0.0066,-1.071
9112.00,4.779515,24.02889,0.000172,23.116486,0.0067,-1.071
9114.00,4.778708,24.02829,0.000172,23.116978,0.0066,-1.071
9116.00,4.780088,24.02815,0.000172,23.117000,0.0066,-1.071
9118.00,4.780108,24.02838,0.000172,23.116835,0.0066,-1.072
9120.00,4.779037,24.02876,0.000171,23.116974,0.0066,-1.072
9122.00,4.779400,24.02866,0.000171,23.116311,0.0066,-1.071
@51,5.0000,10.0
9124.00,4.779636,24.02860,0.000172,23.117349,0.0066,-1.071
9126.00,4.779539,24.02837,0.000173,23.116822,0.0066,-1.070
9128.00,4.777620,24.02837,0.000174,23.116190,0.0066,-1.071
9130.00,4.773488,24.02808,0.000173,23.117022,0.0066,-1.071
9132.00,4.769543,24.02854,0.000172,23.116042,0.0066,-1.070
9134.00,4.764616,24.02830,0.000172,23.116461,0.0066,-1.071
9136.00,4.762039,24.02785,0.000173,23.117618,0.0067,-1.071
9138.00,4.761110,24.02713,0.000173,23.117202,0.0066,-1.073
9140.00,4.762845,24.02689,0.000172,23.116562,0.0067,-1.071
9142.00,4.765451,24.02667,0.000172,23.117078,0.0066,-1.073
9144.00,4.767821,24.02747,0.000171,23.116699,0.0066,-1.073
9146.00,4.768597,24.02672,0.000172,23.116018,0.0066,-1.071
9148.00,4.769333,24.02663,0.000172,23.116744,0.0066,-1.072
9150.00,4.772554,24.02631,0.000173,23.116846,0.0066,-1.072
9152.00,4.772917,24.02737,0.000173,23.117286,0.0066,-1.071
9154.00,4.773550,24.02704,0.000174,23.116569,0.0067,-1.071
9156.00,4.773982,24.02681,0.000173,23.117178,0.0067,-1.071
9158.00,4.774855,24.02630,0.000174,23.116560,0.0067,-1.071
9160.00,4.774683,24.02651,0.000174,23.115934,0.0066,-1.072
9162.00,4.776073,24.02720,0.000173,23.117490,0.0066,-1.071
9164.00,4.777876,24.02748,0.000172,23.116705,0.0066,-1.071
9166.00,4.779496,24.02743,0.000172,23.115793,0.0066,-1.072
9168.00,4.779870,24.02793,0.000173,23.115784,0.0066,-1.071
9170.00,4.779379,24.02720,0.000173,23.116645,0.0066,-1.071
9172.00,4.779789,24.02732,0.000173,23.116393,0.0066,-1.071
9174.00,4.779462,24.02743,0.000174,23.116608,0.0067,-1.072
9176.00,4.780464,24.02702,0.000172,23.116383,0.0066,-1.071
9178.00,4.781294,24.02840,0.000173,23.116044,0.0066,-1.071
9180.00,4.782464,24.02914,0.000173,23.116775,0.0067,-1.071
9182.00,4.782622,24.02885,0.000173,23.117186,0.0067,-1.071
9184.00,4.782422,24.02884,0.000172,23.117176,0.0066,-1.072
9186.00,4.782058,24.02831,0.000173,23.117076,0.0067,-1.071
9188.00,4.781019,24.02855,0.000174,23.117243,0.0067,-1.070
9190.00,4.781850,24.02902,0.000174,23.117596,0.0066,-1.070
9192.00,4.781168,24.02945,0.000174,23.116903,0.0066,-1.070
9194.00,4.780463,24.02905,0.000173,23.117022,0.0067,-1.072
9196.00,4.780601,24.03081,0.000172,23.116252,0.0066,-1.071
9198.00,4.780077,24.03010,0.000174,23.115544,0.0066,-1.071
9200.00,4.780399,24.02881,0.000174,23.117015,0.0066,-1.071
9202.00,4.780778,24.02979,0.000173,23.117219,0.0066,-1.071
9204.00,4.781963,24.03017,0.000173,23.116411,0.0066,-1.071
9206.00,4.782037,24.03037,0.000173,23.116727,0.0066,-1.070
9208.00,4.781607,24.03001,0.000173,23.116916,0.0066,-1.071
9210.00,4.781224,24.03030,0.000173,23.116307,0.0066,-1.071
9212.00,4.781070,24.02910,0.000174,23.116473,0.0067,-1.071
9214.00,4.779932,24.02854,0.000172,23.116972,0.0067,-1.071
9216.00,4.780232,24.02851,0.000172,23.117111,0.0066,-1.071
9218.00,4.781079,24.02880,0.000174,23.116770,0.0067,-1.071
9220.00,4.780757,24.02908,0.000174,23.117212,0.0067,-1.071
9222.00,4.780200,24.02864,0.000174,23.116864,0.0067,-1.071
9224.00,4.780352,24.02866,0.000174,23.116279,0.0067,-1.072
9226.00,4.780835,24.02915,0.000173,23.116894,0.0067,-1.071
9228.00,4.780687,24.02870,0.000174,23.117425,0.0067,-1.071
9230.00,4.780913,24.02874,0.000174,23.116181,0.0067,-1.071
9232.00,4.781134,24.02894,0.000174,23.117232,0.0067,-1.071
9234.00,4.780886,24.02860,0.000174,23.117741,0.0066,-1.071
9236.00,4.780303,24.02881,0.000174,23.116515,0.0067,-1.071
9238.00,4.780774,24.02841,0.000174,23.117046,0.0067,-1.071
9240.00,4.781569,24.02940,0.000173,23.117074,0.0067,-1.071
9242.00,4.782164,24.02933,0.000173,23.116948,0.0067,-1.071
9244.00,4.781604,24.02881,0.000173,23.116994,0.0067,-1.072
9246.00,4.782016,24.02943,0.000172,23.116720,0.0067,-1.072
9248.00,4.781992,24.02947,0.000175,23.116796,0.0067,-1.071
9250.00,4.781159,24.02941,0.000174,23.117642,0.0067,-1.072
9252.00,4.780760,24.02866,0.000173,23.116645,0.0067,-1.071
9254.00,4.780451,24.02833,0.000173,23.117136,0.0066,-1.071
9256.00,4.780390,24.02949,0.000173,23.117303,0.0067,-1.071
9258.00,4.779890,24.02919,0.000174,23.116749,0.0066,-1.071
9260.00,4.780163,24.03042,0.000174,23.116811,0.0067,-1.071
9262.00,4.780084,24.03060,0.000174,23.116292,0.0066,-1.072
9264.00,4.779928,24.03065,0.000174,23.116289,0.0067,-1.071
9266.00,4.779359,24.03046,0.000174,23.117212,0.0067,-1.071
9268.00,4.779072,24.03012,0.000173,23.117832,0.0067,-1.071
9270.00,4.779466,24.03014,0.000174,23.116658,0.0067,-1.071
9272.00,4.780265,24.02996,0.000175,23.116762,0.0066,-1.072
9274.00,4.780068,24.02940,0.000174,23.116770,0.0067,-1.072
9276.00,4.779433,24.02991,0.000174,23.116835,0.0067,-1.071
9278.00,4.779090,24.03011,0.000173,23.116913,0.0067,-1.072
9280.00,4.780122,24.02886,0.000173,23.117009,0.0067,-1.072
9282.00,4.780191,24.02978,0.000173,23.116772,0.0067,-1.072
9284.00,4.780149,24.02939,0.000172,23.117149,0.0067,-1.071
9286.00,4.780549,24.02974,0.000174,23.116879,0.0067,-1.071
9288.00,4.780810,24.02988,0.000173,23.116688,0.0067,-1.072
9290.00,4.781268,24.02958,0.000173,23.116669,0.0067,-1.071
9292.00,4.780888,24.02905,0.000174,23.116359,0.0067,-1.071
9294.00,4.780223,24.02912,0.000174,23.116630,0.0067,-1.071
9296.00,4.780032,24.02977,0.000173,23.116643,0.0067,-1.071
9298.00,4.779518,24.02937,0.000172,23.117095,0.0067,-1.072
9300.00,4.779335,24.03003,0.000174,23.116473,0.0066,-1.072
9302.00,4.780501,24.03049,0.000173,23.116721,0.0067,-1.072
9304.00,4.781496,24.03073,0.000173,23.117386,0.0067,-1.072
@52,5.0000,10.0
9306.00,4.781756,24.03057,0.000173,23.116552,0.0066,-1.071
9308.00,4.780070,24.02949,0.000174,23.117141,0.0067,-1.071
9310.00,4.775508,24.02983,0.000175,23.116352,0.0067,-1.070
9312.00,4.769320,24.02967,0.000174,23.116874,0.0067,-1.071
9314.00,4.763811,24.02940,0.000174,23.117293,0.0067,-1.071
9316.00,4.761578,24.02938,0.000176,23.117063,0.0067,-1.071
9318.00,4.759662,24.02864,0.000173,23.116850,0.0067,-1.073
9320.00,4.761462,24.02859,0.000173,23.117290,0.0067,-1.074
9322.00,4.764883,24.02913,0.000172,23.117349,0.0066,-1.073
9324.00,4.767376,24.02916,0.000172,23.116593,0.0067,-1.072
9326.00,4.768303,24.02956,0.000173,23.116801,0.0067,-1.072
9328.00,4.769032,24.03009,0.000172,23.117392,0.0067,-1.073
9330.00,4.769928,24.03068,0.000174,23.117137,0.0067,-1.072
9332.00,4.771350,24.03012,0.000174,23.116534,0.0067,-1.072
9334.00,4.772876,24.02906,0.000174,23.116961,0.0067,-1.072
9336.00,4.774876,24.02885,0.000175,23.117017,0.0067,-1.072
9338.00,4.776269,24.02789,0.000175,23.116408,0.0067,-1.072
9340.00,4.777922,24.02842,0.000174,23.116519,0.0067,-1.072
9342.00,4.778730,24.02881,0.000173,23.117431,0.0067,-1.072
9344.00,4.779305,24.02918,0.000174,23.116879,0.0067,-1.072
9346.00,4.779666,24.02898,0.000175,23.116733,0.0067,-1.072
9348.00,4.779375,24.02938,0.000175,23.117273,0.0067,-1.072
9350.00,4.779285,24.02839,0.000174,23.117299,0.0067,-1.072
9352.00,4.780050,24.03002,0.000175,23.118237,0.0067,-1.072
9354.00,4.781054,24.02920,0.000175,23.116718,0.0067,-1.073
9356.00,4.782098,24.02887,0.000176,23.116580,0.0067,-1.072
9358.00,4.781888,24.02937,0.000174,23.117687,0.0067,-1.072
9360.00,4.781927,24.02966,0.000174,23.117854,0.0067,-1.071
9362.00,4.781641,24.02947,0.000174,23.116790,0.0067,-1.072
9364.00,4.781585,24.02940,0.000175,23.117524,0.0067,-1.071
9366.00,4.781644,24.02941,0.000176,23.116775,0.0067,-1.072
9368.00,4.782356,24.03007,0.000176,23.117774,0.0067,-1.072
9370.00,4.781945,24.02969,0.000175,23.116996,0.0067,-1.071
9372.00,4.781077,24.02879,0.000175,23.117176,0.0067,-1.072
9374.00,4.780368,24.02930,0.000176,23.117917,0.0067,-1.072
9376.00,4.780455,24.02968,0.000175,23.117343,0.0067,-1.072
9378.00,4.780374,24.02902,0.000175,23.116777,0.0067,-1.072
9380.00,4.779977,24.02862,0.000175,23.117230,0.0067,-1.072
9382.00,4.780311,24.02841,0.000175,23.117093,0.0067,-1.071
9384.00,4.781030,24.02850,0.000175,23.117602,0.0067,-1.072
9386.00,4.782295,24.02749,0.000174,23.117748,0.0067,-1.072
9388.00,4.781996,24.02751,0.000174,23.117425,0.0067,-1.072
9390.00,4.781372,24.02888,0.000174,23.117453,0.0067,-1.072
9392.00,4.781290,24.02948,0.000175,23.118342,0.0067,-1.072
9394.00,4.780670,24.02967,0.000174,23.116952,0.0067,-1.071
9396.00,4.780141,24.03026,0.000174,23.116779,0.0067,-1.072
9398.00,4.780092,24.02924,0.000174,23.117267,0.0067,-1.072
9400.00,4.780838,24.02947,0.000174,23.117124,0.0067,-1.072
9402.00,4.780745,24.02924,0.000173,23.117278,0.0067,-1.072
9404.00,4.780742,24.02924,0.000173,23.117691,0.0067,-1.072
9406.00,4.781021,24.03037,0.000173,23.117468,0.0067,-1.072
9408.00,4.780840,24.03007,0.000174,23.117509,0.0066,-1.071
9410.00,4.780790,24.02922,0.000174,23.117301,0.0067,-1.072
9412.00,4.780656,24.02832,0.000175,23.117522,0.0067,-1.072
9414.00,4.780667,24.02802,0.000173,23.117470,0.0067,-1.072
9416.00,4.781465,24.02784,0.000174,23.116838,0.0067,-1.072
9418.00,4.780562,24.02811,0.000173,23.116612,0.0067,-1.072
9420.00,4.780092,24.02779,0.000174,23.117668,0.0066,-1.072
9422.00,4.781005,24.02811,0.000173,23.116820,0.0067,-1.072
9424.00,4.781136,24.02785,0.000173,23.116716,0.0067,-1.072
9426.00,4.780926,24.02784,0.000173,23.117763,0.0067,-1.072
9428.00,4.781998,24.02773,0.000174,23.116601,0.0066,-1.072
9430.00,4.781251,24.02865,0.000174,23.117100,0.0067,-1.072
9432.00,4.779868,24.02850,0.000174,23.116554,0.0067,-1.072
9434.00,4.779955,24.02675,0.000174,23.116955,0.0067,-1.071
9436.00,4.780074,24.02762,0.000174,23.116870,0.0067,-1.071
9438.00,4.779088,24.02747,0.000175,23.117260,0.0067,-1.072
9440.00,4.778482,24.02675,0.000174,23.117676,0.0067,-1.072
9442.00,4.778191,24.02754,0.000174,23.117531,0.0067,-1.072
9444.00,4.778645,24.02760,0.000174,23.117145,0.0067,-1.072
9446.00,4.779744,24.02821,0.000174,23.116757,0.0067,-1.072
9448.00,4.779872,24.02835,0.000175,23.116157,0.0067,-1.072
9450.00,4.778969,24.02809,0.000175,23.117013,0.0067,-1.072
9452.00,4.778152,24.02778,0.000175,23.117546,0.0067,-1.072
9454.00,4.778307,24.02827,0.000174,23.116963,0.0067,-1.071
9456.00,4.779674,24.02771,0.000174,23.116942,0.0066,-1.072
9458.00,4.779461,24.02854,0.000174,23.116515,0.0067,-1.072
9460.00,4.779529,24.02787,0.000174,23.116976,0.0066,-1.072
9462.00,4.780339,24.02795,0.000173,23.117613,0.0067,-1.072
9464.00,4.779607,24.02859,0.000173,23.116790,0.0067,-1.073
9466.00,4.778947,24.02820,0.000173,23.116311,0.0067,-1.073
9468.00,4.778628,24.02790,0.000173,23.116894,0.0067,-1.072
9470.00,4.778779,24.02835,0.000175,23.117537,0.0066,-1.072
9472.00,4.779641,24.02927,0.000174,23.116651,0.0066,-1.072
9474.00,4.780924,24.02946,0.000175,23.115587,0.0067,-1.072
9476.00,4.781035,24.02908,0.000174,23.116868,0.0066,-1.072
9478.00,4.780866,24.02852,0.000175,23.117264,0.0066,-1.072
9480.00,4.781293,24.02827,0.000174,23.117087,0.0067,-1.072
9482.00,4.781355,24.02854,0.000173,23.116671,0.0067,-1.072
9484.00,4.779974,24.02856,0.000174,23.117054,0.0067,-1.072
@53,5.0000,10.0
9486.00,4.780190,24.02879,0.000174,23.116827,0.0067,-1.072
9488.00,4.779462,24.02912,0.000174,23.117084,0.0067,-1.071
9490.00,4.774491,24.02916,0.000174,23.117956,0.0066,-1.071
9492.00,4.768728,24.02893,0.000175,23.117405,0.0067,-1.071
9494.00,4.765336,24.03073,0.000173,23.116749,0.0067,-1.072
9496.00,4.762700,24.03081,0.000174,23.117706,0.0067,-1.072
9498.00,4.760905,24.03083,0.000174,23.117763,0.0067,-1.072
9500.00,4.761994,24.03173,0.000172,23.117316,0.0067,-1.073
9502.00,4.765114,24.03145,0.000172,23.116289,0.0067,-1.074
9504.00,4.768024,24.03136,0.000172,23.117496,0.0067,-1.073
9506.00,4.769708,24.03091,0.000174,23.117316,0.0067,-1.072
9508.00,4.770998,24.03159,0.000173,23.116824,0.0067,-1.073
9510.00,4.772404,24.03113,0.000174,23.116528,0.0067,-1.072
9512.00,4.773467,24.03120,0.000174,23.116946,0.0066,-1.072
9514.00,4.773705,24.03120,0.000174,23.117212,0.0067,-1.072
9516.00,4.773617,24.03065,0.000175,23.116861,0.0067,-1.073
9518.00,4.774266,24.03179,0.000175,23.117032,0.0067,-1.072
9520.00,4.775556,24.03114,0.000174,23.116456,0.0066,-1.072
9522.00,4.776617,24.03161,0.000173,23.117091,0.0066,-1.073
9524.00,4.777029,24.03188,0.000173,23.116378,0.0066,-1.072
9526.00,4.777318,24.03093,0.000173,23.116391,0.0066,-1.072
9528.00,4.778659,24.03137,0.000174,23.116545,0.0066,-1.072
9530.00,4.779691,24.03088,0.000173,23.115841,0.0066,-1.072
9532.00,4.781005,24.03045,0.000174,23.115760,0.0067,-1.072
9534.00,4.781493,24.03055,0.000173,23.115912,0.0066,-1.072
9536.00,4.781610,24.03055,0.000172,23.116736,0.0066,-1.073
9538.00,4.781087,24.03033,0.000172,23.116564,0.0067,-1.072
9540.00,4.781024,24.02979,0.000173,23.116809,0.0066,-1.072
9542.00,4.781286,24.03003,0.000173,23.117847,0.0067,-1.073
9544.00,4.781472,24.03141,0.000174,23.117659,0.0066,-1.072
9546.00,4.782129,24.03109,0.000174,23.117137,0.0066,-1.072
9548.00,4.781607,24.03096,0.000173,23.117165,0.0066,-1.072
9550.00,4.781697,24.03118,0.000174,23.116697,0.0066,-1.072
9552.00,4.781822,24.03059,0.000173,23.116864,0.0067,-1.072
9554.00,4.781951,24.03083,0.000173,23.117199,0.0067,-1.072
9556.00,4.781897,24.03128,0.000173,23.117347,0.0067,-1.073
9558.00,4.781625,24.03168,0.000173,23.117020,0.0066,-1.072
9560.00,4.782380,24.03197,0.000174,23.117165,0.0066,-1.072
9562.00,4.782727,24.03176,0.000173,23.115958,0.0066,-1.072
9564.00,4.781067,24.03068,0.000172,23.116499,0.0066,-1.072
9566.00,4.780726,24.03115,0.000173,23.116694,0.0066,-1.073
9568.00,4.780625,24.03002,0.000174,23.116642,0.0066,-1.072
9570.00,4.781072,24.02934,0.000173,23.117019,0.0066,-1.072
9572.00,4.781121,24.03020,0.000173,23.116601,0.0066,-1.073
9574.00,4.781518,24.03057,0.000173,23.116851,0.0066,-1.072
9576.00,4.782251,24.03090,0.000174,23.116239,0.0067,-1.072
9578.00,4.782470,24.03042,0.000172,23.116558,0.0067,-1.073
9580.00,4.781910,24.03000,0.000172,23.117082,0.0067,-1.073
9582.00,4.781379,24.03016,0.000173,23.117219,0.0067,-1.072
9584.00,4.779713,24.02999,0.000174,23.117130,0.0066,-1.072
9586.00,4.780281,24.03007,0.000172,23.117117,0.0066,-1.072
9588.00,4.781219,24.02957,0.000173,23.116668,0.0066,-1.072
9590.00,4.780839,24.02924,0.000172,23.116937,0.0067,-1.073
9592.00,4.780751,24.02963,0.000172,23.117189,0.0067,-1.073
9594.00,4.781354,24.02919,0.000174,23.116978,0.0066,-1.072
9596.00,4.781733,24.02917,0.000173,23.115800,0.0066,-1.073
9598.00,4.780630,24.02964,0.000173,23.116959,0.0066,-1.073
9600.00,4.779929,24.02976,0.000173,23.116783,0.0066,-1.073
9602.00,4.779985,24.02937,0.000174,23.117111,0.0066,-1.073
9604.00,4.780230,24.02970,0.000173,23.116915,0.0067,-1.072
9606.00,4.780374,24.02928,0.000173,23.116721,0.0066,-1.072
9608.00,4.780451,24.02911,0.000173,23.117117,0.0066,-1.073
9610.00,4.781259,24.02871,0.000174,23.116090,0.0066,-1.073
9612.00,4.780918,24.02776,0.000174,23.116569,0.0066,-1.073
9614.00,4.779416,24.02867,0.000174,23.117379,0.0066,-1.072
9616.00,4.778611,24.02829,0.000173,23.115830,0.0067,-1.073
9618.00,4.777429,24.02858,0.000173,23.116250,0.0066,-1.072
9620.00,4.778231,24.02893,0.000174,23.116456,0.0066,-1.073
9622.00,4.779806,24.02836,0.000174,23.116177,0.0066,-1.072
9624.00,4.780792,24.02701,0.000172,23.116617,0.0066,-1.073
9626.00,4.779999,24.02756,0.000172,23.116409,0.0066,-1.073
9628.00,4.779650,24.02744,0.000172,23.116322,0.0066,-1.073
9630.00,4.779710,24.02790,0.000173,23.116528,0.0066,-1.072
9632.00,4.780178,24.02783,0.000173,23.116072,0.0067,-1.072
9634.00,4.779087,24.02808,0.000172,23.116721,0.0067,-1.073
9636.00,4.779619,24.02846,0.000173,23.117559,0.0066,-1.073
9638.00,4.779010,24.02876,0.000174,23.116376,0.0067,-1.073
9640.00,4.778698,24.02920,0.000174,23.116994,0.0067,-1.072
9642.00,4.779720,24.02892,0.000173,23.117470,0.0066,-1.073
9644.00,4.779373,24.02896,0.000173,23.117195,0.0066,-1.073
9646.00,4.778527,24.02949,0.000172,23.116526,0.0066,-1.072
9648.00,4.779385,24.02922,0.000173,23.116777,0.0067,-1.072
9650.00,4.779535,24.02883,0.000173,23.116898,0.0067,-1.073
9652.00,4.779434,24.02963,0.000173,23.116614,0.0067,-1.073
9654.00,4.779887,24.02914,0.000174,23.116824,0.0067,-1.072
9656.00,4.779327,24.03014,0.000173,23.116920,0.0067,-1.073
9658.00,4.779087,24.03093,0.000173,23.116270,0.0066,-1.072
9660.00,4.779599,24.03033,0.000173,23.116694,0.0066,-1.073
9662.00,4.779104,24.03014,0.000173,23.116092,0.0067,-1.073
9664.00,4.779068,24.02982,0.000173,23.116981,0.0066,-1.072
@54,5.0000,10.0
9666.00,4.779905,24.02931,0.000173,23.116508,0.0066,-1.072
9668.00,4.779524,24.02953,0.000173,23.115930,0.0066,-1.073
9670.00,4.775307,24.02954,0.000172,23.116627,0.0067,-1.073
9672.00,4.770313,24.02875,0.000173,23.116801,0.0066,-1.072
9674.00,4.765855,24.02834,0.000172,23.116458,0.0066,-1.072
9676.00,4.763214,24.02822,0.000173,23.117132,0.0066,-1.072
9678.00,4.760597,24.02759,0.000173,23.117147,0.0067,-1.073
9680.00,4.762532,24.02749,0.000172,23.116363,0.0066,-1.074
9682.00,4.764780,24.02782,0.000172,23.117293,0.0066,-1.074
9684.00,4.767118,24.02872,0.000170,23.116959,0.0066,-1.074
9686.00,4.768988,24.02813,0.000171,23.116228,0.0066,-1.073
9688.00,4.770281,24.02796,0.000172,23.116521,0.0067,-1.072
9690.00,4.770568,24.02807,0.000173,23.116814,0.0067,-1.073
9692.00,4.771691,24.02870,0.000173,23.116690,0.0066,-1.073
9694.00,4.772650,24.02931,0.000173,23.116053,0.0066,-1.073
9696.00,4.774146,24.02958,0.000173,23.116294,0.0066,-1.072
9698.00,4.775844,24.02921,0.000174,23.116072,0.0066,-1.073
9700.00,4.776310,24.02892,0.000175,23.115427,0.0067,-1.072
9702.00,4.776619,24.02946,0.000174,23.117189,0.0067,-1.073
9704.00,4.778386,24.02921,0.000172,23.117564,0.0067,-1.073
9706.00,4.779309,24.02843,0.000174,23.116629,0.0067,-1.072
9708.00,4.780359,24.02865,0.000174,23.116417,0.0067,-1.072
9710.00,4.779890,24.02867,0.000173,23.116870,0.0066,-1.073
9712.00,4.779718,24.02918,0.000174,23.116603,0.0066,-1.072
9714.00,4.779977,24.02917,0.000174,23.116855,0.0067,-1.072
9716.00,4.780923,24.02883,0.000175,23.116931,0.0066,-1.072
9718.00,4.781024,24.02823,0.000174,23.116983,0.0066,-1.072
9720.00,4.781287,24.02820,0.000174,23.117173,0.0066,-1.072
9722.00,4.780653,24.02971,0.000172,23.116772,0.0066,-1.073
9724.00,4.780478,24.02944,0.000173,23.116291,0.0067,-1.073
9726.00,4.781156,24.02805,0.000174,23.116783,0.0066,-1.072
9728.00,4.781713,24.02894,0.000174,23.116528,0.0066,-1.072
9730.00,4.781784,24.02916,0.000174,23.116903,0.0067,-1.072
9732.00,4.781542,24.02947,0.000175,23.116137,0.0066,-1.072
9734.00,4.781277,24.02962,0.000173,23.116532,0.0066,-1.072
9736.00,4.780877,24.02879,0.000173,23.116302,0.0067,-1.072
9738.00,4.780214,24.02896,0.000174,23.117017,0.0067,-1.073
9740.00,4.780377,24.02850,0.000173,23.116250,0.0066,-1.073
9742.00,4.780315,24.02866,0.000173,23.116486,0.0067,-1.072
9744.00,4.780119,24.02928,0.000174,23.116400,0.0067,-1.072
9746.00,4.779773,24.02922,0.000174,23.116365,0.0067,-1.072
9748.00,4.779994,24.02861,0.000174,23.116096,0.0067,-1.072
9750.00,4.780557,24.02872,0.000175,23.116772,0.0066,-1.073
9752.00,4.779698,24.02976,0.000173,23.117149,0.0067,-1.072
9754.00,4.779442,24.02952,0.000174,23.117301,0.0067,-1.072
9756.00,4.780609,24.02952,0.000175,23.116268,0.0067,-1.072
9758.00,4.781383,24.02944,0.000174,23.116714,0.0067,-1.072
9760.00,4.782057,24.02958,0.000175,23.116556,0.0066,-1.072
9762.00,4.782065,24.03046,0.000174,23.116521,0.0067,-1.072
9764.00,4.781239,24.02970,0.000174,23.116881,0.0067,-1.072
9766.00,4.781048,24.02916,0.000173,23.116627,0.0067,-1.072
9768.00,4.780814,24.02878,0.000175,23.116747,0.0067,-1.073
9770.00,4.779938,24.02782,0.000174,23.116840,0.0067,-1.073
9772.00,4.779912,24.02806,0.000175,23.116521,0.0067,-1.071
9774.00,4.779461,24.02779,0.000175,23.116736,0.0067,-1.072
9776.00,4.779119,24.02731,0.000172,23.117332,0.0066,-1.073
9778.00,4.779914,24.02876,0.000173,23.117577,0.0067,-1.072
9780.00,4.780645,24.02972,0.000174,23.117754,0.0066,-1.072
9782.00,4.781571,24.02996,0.000175,23.117739,0.0067,-1.072
9784.00,4.780940,24.02979,0.000173,23.116439,0.0067,-1.072
9786.00,4.780792,24.02900,0.000174,23.116708,0.0066,-1.073
9788.00,4.779943,24.02887,0.000174,23.116941,0.0066,-1.072
9790.00,4.778809,24.02840,0.000174,23.117111,0.0066,-1.072
9792.00,4.778156,24.02886,0.000173,23.116773,0.0067,-1.072
9794.00,4.778756,24.02939,0.000174,23.116677,0.0066,-1.072
9796.00,4.779569,24.02977,0.000173,23.116302,0.0066,-1.072
9798.00,4.779536,24.02964,0.000174,23.116515,0.0067,-1.072
9800.00,4.779740,24.03013,0.000173,23.116601,0.0067,-1.071
9802.00,4.779289,24.02885,0.000174,23.116335,0.0067,-1.071
9804.00,4.779456,24.02889,0.000174,23.117386,0.0066,-1.072
9806.00,4.779535,24.02850,0.000173,23.117551,0.0066,-1.074
9808.00,4.780130,24.02904,0.000172,23.116434,0.0066,-1.072
9810.00,4.780122,24.02886,0.000174,23.116311,0.0067,-1.072
9812.00,4.779933,24.02929,0.000174,23.117858,0.0067,-1.072
9814.00,4.779071,24.02928,0.000175,23.117119,0.0067,-1.072
9816.00,4.779105,24.02977,0.000174,23.116811,0.0067,-1.073
9818.00,4.778922,24.02871,0.000174,23.117875,0.0067,-1.073
9820.00,4.778918,24.02955,0.000175,23.116664,0.0067,-1.071
9822.00,4.779115,24.02994,0.000176,23.116712,0.0067,-1.071
9824.00,4.779167,24.02957,0.000175,23.117262,0.0067,-1.072
9826.00,4.780466,24.02993,0.000176,23.117067,0.0067,-1.072
9828.00,4.781062,24.02990,0.000175,23.117288,0.0067,-1.072
9830.00,4.780509,24.03024,0.000174,23.116926,0.0067,-1.072
9832.00,4.781137,24.02963,0.000174,23.116669,0.0067,-1.072
9834.00,4.781160,24.02956,0.000173,23.117009,0.0067,-1.073
9836.00,4.780421,24.02920,0.000174,23.117041,0.0067,-1.072
9838.00,4.778933,24.02902,0.000175,23.117364,0.0067,-1.072
9840.00,4.779220,24.02959,0.000174,23.116812,0.0068,-1.072
9842.00,4.779408,24.02875,0.000174,23.117110,0.0067,-1.072
9844.00,4.779809,24.02833,0.000174,23.117581,0.0067,-1.072
@55,5.0000,10.0
9846.00,4.778753,24.02847,0.000174,23.117884,0.0067,-1.072
9848.00,4.777994,24.02825,0.000174,23.117470,0.0067,-1.071
9850.00,4.773917,24.02866,0.000174,23.117485,0.0067,-1.072
9852.00,4.768861,24.02846,0.000175,23.116933,0.0067,-1.071
9854.00,4.765391,24.02861,0.000175,23.116864,0.0067,-1.071
9856.00,4.762848,24.02862,0.000175,23.117368,0.0067,-1.072
9858.00,4.761816,24.02888,0.000176,23.116818,0.0067,-1.073
9860.00,4.763251,24.02860,0.000173,23.117228,0.0067,-1.073
9862.00,4.765395,24.02951,0.000172,23.116955,0.0067,-1.073
9864.00,4.767083,24.02911,0.000172,23.116883,0.0067,-1.074
9866.00,4.768935,24.02855,0.000171,23.117169,0.0067,-1.073
9868.00,4.770078,24.02917,0.000174,23.116742,0.0067,-1.072
9870.00,4.771198,24.02928,0.000174,23.116892,0.0067,-1.072
9872.00,4.773566,24.02882,0.000174,23.116003,0.0067,-1.072
9874.00,4.773917,24.02910,0.000175,23.116228,0.0067,-1.072
9876.00,4.773640,24.02882,0.000174,23.117195,0.0067,-1.072
9878.00,4.773961,24.02988,0.000175,23.117598,0.0067,-1.071
9880.00,4.775099,24.02973,0.000175,23.117702,0.0067,-1.073
9882.00,4.776093,24.02924,0.000175,23.116929,0.0067,-1.072
9884.00,4.776313,24.02849,0.000174,23.117072,0.0067,-1.072
9886.00,4.777396,24.02938,0.000174,23.116422,0.0067,-1.072
9888.00,4.779052,24.02912,0.000172,23.117332,0.0067,-1.073
9890.00,4.779523,24.02931,0.000173,23.117249,0.0066,-1.073
9892.00,4.780649,24.02941,0.000174,23.116822,0.0067,-1.072
9894.00,4.780680,24.02889,0.000174,23.116844,0.0067,-1.071
9896.00,4.779936,24.02896,0.000175,23.117214,0.0067,-1.071
9898.00,4.779715,24.02885,0.000175,23.116944,0.0067,-1.073
9900.00,4.780510,24.02849,0.000175,23.117230,0.0067,-1.072
9902.00,4.779845,24.02874,0.000175,23.117785,0.0067,-1.072
9904.00,4.780230,24.02880,0.000174,23.116746,0.0067,-1.071
9906.00,4.780541,24.02826,0.000173,23.117447,0.0067,-1.072
9908.00,4.781539,24.02744,0.000173,23.117395,0.0067,-1.072
9910.00,4.780622,24.02745,0.000174,23.116965,0.0067,-1.072
9912.00,4.781201,24.02752,0.000173,23.116489,0.0067,-1.072
9914.00,4.781661,24.02819,0.000174,23.117093,0.0067,-1.072
9916.00,4.781278,24.02891,0.000174,23.117665,0.0067,-1.072
9918.00,4.781584,24.02806,0.000174,23.116710,0.0067,-1.072
9920.00,4.781243,24.02765,0.000174,23.117022,0.0067,-1.071
9922.00,4.780537,24.02794,0.000175,23.117572,0.0066,-1.072
9924.00,4.780390,24.02949,0.000174,23.116428,0.0067,-1.072
9926.00,4.780146,24.02907,0.000173,23.116276,0.0066,-1.072
9928.00,4.780296,24.02839,0.000173,23.116710,0.0067,-1.072
9930.00,4.781030,24.02863,0.000174,23.116634,0.0067,-1.071
9932.00,4.780833,24.02797,0.000176,23.116246,0.0066,-1.072
9934.00,4.780140,24.02801,0.000174,23.117290,0.0067,-1.073
9936.00,4.779673,24.02758,0.000173,23.116526,0.0066,-1.072
9938.00,4.779462,24.02764,0.000173,23.116985,0.0067,-1.073
9940.00,4.779260,24.02784,0.000174,23.116916,0.0067,-1.072
9942.00,4.778930,24.02708,0.000174,23.116707,0.0066,-1.072
9944.00,4.779935,24.02681,0.000173,23.116900,0.0066,-1.072
9946.00,4.780708,24.02735,0.000174,23.116220,0.0067,-1.072
9948.00,4.780634,24.02782,0.000175,23.115646,0.0067,-1.072
9950.00,4.779834,24.02754,0.000174,23.116497,0.0067,-1.073
9952.00,4.779019,24.02712,0.000174,23.116400,0.0067,-1.073
9954.00,4.778408,24.02762,0.000174,23.117030,0.0067,-1.072
9956.00,4.778438,24.02782,0.000175,23.116980,0.0067,-1.073
9958.00,4.778687,24.02726,0.000174,23.117613,0.0067,-1.073
9960.00,4.779397,24.02808,0.000174,23.116604,0.0067,-1.072
9962.00,4.779416,24.02803,0.000175,23.117175,0.0067,-1.072
9964.00,4.780527,24.02857,0.000176,23.116863,0.0067,-1.073
9966.00,4.780120,24.02843,0.000174,23.117197,0.0067,-1.072
9968.00,4.779715,24.02745,0.000175,23.116796,0.0067,-1.071
9970.00,4.779569,24.02784,0.000174,23.117262,0.0067,-1.073
9972.00,4.779228,24.02734,0.000173,23.117022,0.0067,-1.072
9974.00,4.778964,24.02800,0.000174,23.116876,0.0067,-1.072
9976.00,4.778882,24.02852,0.000174,23.116989,0.0067,-1.073
9978.00,4.778857,24.02873,0.000175,23.117184,0.0066,-1.071
9980.00,4.779177,24.02939,0.000174,23.117384,0.0067,-1.072
9982.00,4.780226,24.03038,0.000173,23.116968,0.0067,-1.073
9984.00,4.779887,24.02957,0.000174,23.116733,0.0066,-1.073
9986.00,4.779248,24.02960,0.000173,23.117340,0.0067,-1.073
9988.00,4.778662,24.02982,0.000175,23.117041,0.0067,-1.072
9990.00,4.777812,24.02972,0.000175,23.117212,0.0067,-1.072
9992.00,4.778362,24.02992,0.000174,23.117706,0.0067,-1.072
9994.00,4.779245,24.02997,0.000175,23.117518,0.0067,-1.073
9996.00,4.779546,24.02994,0.000175,23.116959,0.0067,-1.072
9998.00,4.780624,24.03051,0.000175,23.117364,0.0067,-1.072
10000.00,4.780217,24.03059,0.000174,23.117371,0.0067,-1.072
10002.00,4.779163,24.02988,0.000174,23.117251,0.0067,-1.073
10004.00,4.778026,24.02981,0.000174,23.117136,0.0067,-1.073
10006.00,4.777695,24.02941,0.000174,23.116816,0.0067,-1.073
10008.00,4.777904,24.02987,0.000173,23.116211,0.0067,-1.072
10010.00,4.778076,24.02969,0.000174,23.116877,0.0067,-1.072
10012.00,4.778551,24.02895,0.000174,23.116565,0.0067,-1.073
10014.00,4.778552,24.02835,0.000175,23.115995,0.0067,-1.072
10016.00,4.779027,24.02809,0.000175,23.116116,0.0067,-1.072
10018.00,4.779229,24.02947,0.000174,23.116855,0.0067,-1.073
10020.00,4.779035,24.02894,0.000173,23.116575,0.0067,-1.073
10022.00,4.778583,24.02949,0.000173,23.116272,0.0067,-1.072
10024.00,4.778233,24.02972,0.000173,23.117286,0.0067,-1.072
@56,5.0000,10.0
10026.00,4.777777,24.03030,0.000174,23.116922,0.0067,-1.073
10028.00,4.777077,24.03146,0.000174,23.116621,0.0067,-1.073
10030.00,4.773393,24.03113,0.000176,23.115997,0.0067,-1.071
10032.00,4.767976,24.03055,0.000176,23.117347,0.0067,-1.071
10034.00,4.763665,24.03044,0.000176,23.117041,0.0067,-1.072
10036.00,4.761630,24.03081,0.000175,23.116835,0.0067,-1.073
10038.00,4.761083,24.03149,0.000174,23.117095,0.0066,-1.073
10040.00,4.762979,24.03156,0.000173,23.117620,0.0067,-1.074
10042.00,4.765316,24.03133,0.000171,23.116764,0.0067,-1.074
10044.00,4.768613,24.03100,0.000173,23.117254,0.0067,-1.074
10046.00,4.769530,24.03149,0.000173,23.117162,0.0066,-1.073
10048.00,4.769289,24.03087,0.000173,23.116829,0.0067,-1.072
10050.00,4.770058,24.03074,0.000175,23.117015,0.0066,-1.072
10052.00,4.772073,24.03032,0.000174,23.116647,0.0066,-1.074
10054.00,4.772872,24.03046,0.000173,23.116924,0.0067,-1.072
10056.00,4.773963,24.03085,0.000172,23.116185,0.0066,-1.073
10058.00,4.776187,24.03016,0.000173,23.116471,0.0067,-1.073
10060.00,4.776816,24.03058,0.000174,23.116047,0.0067,-1.073
10062.00,4.776939,24.03128,0.000173,23.117914,0.0067,-1.073
10064.00,4.777975,24.03076,0.000173,23.116215,0.0067,-1.073
10066.00,4.779219,24.03086,0.000173,23.116129,0.0067,-1.073
10068.00,4.779162,24.03020,0.000173,23.116898,0.0066,-1.073
10070.00,4.779647,24.02976,0.000174,23.116528,0.0067,-1.072
10072.00,4.779766,24.03030,0.000176,23.117078,0.0067,-1.072
10074.00,4.780282,24.03027,0.000173,23.116961,0.0067,-1.072
10076.00,4.780986,24.03057,0.000173,23.117054,0.0066,-1.072
10078.00,4.781455,24.02979,0.000174,23.117028,0.0067,-1.073
10080.00,4.781473,24.03059,0.000174,23.116694,0.0066,-1.074
10082.00,4.781106,24.03053,0.000172,23.116658,0.0066,-1.073
10084.00,4.781801,24.03051,0.000173,23.117266,0.0066,-1.072
10086.00,4.781664,24.03099,0.000175,23.117577,0.0067,-1.073
10088.00,4.781328,24.03100,0.000173,23.116738,0.0066,-1.073
10090.00,4.781686,24.03019,0.000174,23.116356,0.0066,-1.073
10092.00,4.782545,24.03071,0.000173,23.116876,0.0066,-1.073
10094.00,4.782056,24.03203,0.000174,23.116241,0.0066,-1.072
10096.00,4.782159,24.03189,0.000174,23.117256,0.0066,-1.072
10098.00,4.782436,24.03082,0.000173,23.116502,0.0067,-1.073
10100.00,4.781023,24.03117,0.000174,23.116959,0.0067,-1.072
10102.00,4.780348,24.03082,0.000173,23.116274,0.0067,-1.073
10104.00,4.780428,24.03125,0.000173,23.116675,0.0067,-1.073
10106.00,4.781110,24.03116,0.000173,23.116974,0.0066,-1.073
10108.00,4.782032,24.03103,0.000173,23.116688,0.0067,-1.072
10110.00,4.781639,24.03099,0.000174,23.115891,0.0066,-1.073
10112.00,4.781794,24.03049,0.000173,23.115893,0.0066,-1.073
10114.00,4.782747,24.03094,0.000173,23.116499,0.0067,-1.073
10116.00,4.781540,24.03108,0.000174,23.116480,0.0067,-1.073
10118.00,4.780526,24.03147,0.000173,23.116978,0.0066,-1.072
10120.00,4.781286,24.03084,0.000173,23.116779,0.0066,-1.073
10122.00,4.781152,24.03033,0.000173,23.115765,0.0066,-1.073
10124.00,4.780921,24.03063,0.000174,23.116905,0.0066,-1.073
10126.00,4.780171,24.03092,0.000173,23.116762,0.0066,-1.073
10128.00,4.780069,24.03045,0.000174,23.115743,0.0067,-1.073
10130.00,4.780997,24.02982,0.000173,23.116616,0.0067,-1.073
10132.00,4.781126,24.02952,0.000173,23.116794,0.0066,-1.073
10134.00,4.781461,24.02996,0.000173,23.116552,0.0066,-1.072
10136.00,4.780965,24.03034,0.000173,23.116751,0.0066,-1.073
10138.00,4.780153,24.03029,0.000174,23.116395,0.0066,-1.073
10140.00,4.778939,24.03139,0.000172,23.117317,0.0067,-1.073
10142.00,4.778925,24.03106,0.000172,23.116961,0.0067,-1.073
10144.00,4.778665,24.02996,0.000173,23.116883,0.0067,-1.073
10146.00,4.778849,24.02970,0.000173,23.116487,0.0067,-1.073
10148.00,4.779338,24.03059,0.000172,23.117037,0.0067,-1.072
10150.00,4.779340,24.03021,0.000172,23.116122,0.0066,-1.073
10152.00,4.779881,24.03001,0.000171,23.116770,0.0066,-1.073
10154.00,4.779728,24.02987,0.000173,23.116556,0.0067,-1.072
10156.00,4.779353,24.02949,0.000173,23.115498,0.0066,-1.073
10158.00,4.779160,24.02942,0.000173,23.115882,0.0066,-1.072
10160.00,4.779012,24.02872,0.000174,23.116099,0.0066,-1.073
10162.00,4.778668,24.02863,0.000173,23.117119,0.0066,-1.073
10164.00,4.778900,24.02957,0.000174,23.117293,0.0066,-1.073
10166.00,4.779578,24.02979,0.000174,23.116408,0.0066,-1.072
10168.00,4.779829,24.03009,0.000173,23.116311,0.0066,-1.073
10170.00,4.779568,24.02984,0.000173,23.116562,0.0066,-1.072
10172.00,4.779221,24.03005,0.000173,23.116285,0.0066,-1.073
10174.00,4.778603,24.03001,0.000174,23.116493,0.0067,-1.072
10176.00,4.778650,24.02958,0.000173,23.116228,0.0066,-1.072
10178.00,4.779004,24.03031,0.000173,23.116575,0.0066,-1.073
10180.00,4.780002,24.03046,0.000173,23.117503,0.0066,-1.073
10182.00,4.779466,24.03089,0.000173,23.116957,0.0066,-1.073
10184.00,4.779328,24.03111,0.000173,23.116289,0.0066,-1.073
10186.00,4.780700,24.03068,0.000173,23.116135,0.0066,-1.072
10188.00,4.780137,24.03066,0.000173,23.116215,0.0067,-1.073
10190.00,4.779353,24.03110,0.000173,23.116532,0.0067,-1.073
10192.00,4.778844,24.03103,0.000174,23.117123,0.0066,-1.072
10194.00,4.778330,24.03107,0.000173,23.116124,0.0066,-1.073
10196.00,4.778206,24.03079,0.000173,23.116799,0.0067,-1.073
10198.00,4.778818,24.03058,0.000174,23.117240,0.0067,-1.072
10200.00,4.779259,24.03057,0.000173,23.116073,0.0067,-1.074
10202.00,4.779966,24.03017,0.000172,23.116075,0.0066,-1.072
10204.00,4.780234,24.02902,0.000173,23.116853,0.0066,-1.072
@57,5.0000,10.0
10206.00,4.781113,24.03049,0.000173,23.117061,0.0067,-1.073
10208.00,4.780156,24.03015,0.000173,23.117243,0.0067,-1.073
10210.00,4.775522,24.02980,0.000175,23.116502,0.0066,-1.070
10212.00,4.769774,24.03066,0.000174,23.117134,0.0067,-1.072
10214.00,4.764263,24.03055,0.000173,23.116402,0.0066,-1.073
10216.00,4.760578,24.03136,0.000173,23.116333,0.0066,-1.073
10218.00,4.760260,24.03017,0.000173,23.117033,0.0066,-1.073
10220.00,4.762984,24.03056,0.000172,23.116640,0.0066,-1.074
10222.00,4.765875,24.03027,0.000172,23.116864,0.0067,-1.073
10224.00,4.768230,24.03067,0.000172,23.116291,0.0066,-1.074
10226.00,4.770366,24.03136,0.000173,23.116692,0.0067,-1.074
10228.00,4.770228,24.03077,0.000172,23.117087,0.0067,-1.073
10230.00,4.770040,24.02954,0.000173,23.116679,0.0067,-1.073
10232.00,4.771129,24.02933,0.000173,23.116968,0.0066,-1.072
10234.00,4.772061,24.02956,0.000174,23.116777,0.0066,-1.071
10236.00,4.772220,24.02974,0.000174,23.117249,0.0066,-1.072
10238.00,4.772761,24.03048,0.000173,23.117321,0.0067,-1.074
10240.00,4.774185,24.03065,0.000173,23.117330,0.0067,-1.072
10242.00,4.775879,24.03070,0.000174,23.117093,0.0067,-1.073
10244.00,4.777040,24.03099,0.000174,23.116159,0.0067,-1.072
10246.00,4.778748,24.03064,0.000175,23.116866,0.0066,-1.073
10248.00,4.778779,24.03143,0.000173,23.117356,0.0066,-1.073
10250.00,4.779094,24.03145,0.000174,23.116482,0.0066,-1.073
10252.00,4.779753,24.03059,0.000172,23.116651,0.0067,-1.073
10254.00,4.779372,24.03038,0.000173,23.116816,0.0066,-1.072
10256.00,4.780317,24.03055,0.000175,23.116744,0.0067,-1.073
10258.00,4.781374,24.02955,0.000174,23.115982,0.0067,-1.073
10260.00,4.781039,24.02882,0.000172,23.116211,0.0067,-1.073
10262.00,4.781098,24.02934,0.000173,23.116523,0.0067,-1.072
10264.00,4.781741,24.02880,0.000173,23.116526,0.0066,-1.072
10266.00,4.782008,24.02833,0.000173,23.116606,0.0066,-1.074
10268.00,4.780559,24.02868,0.000172,23.116354,0.0067,-1.073
10270.00,4.780295,24.02804,0.000173,23.116044,0.0067,-1.072
10272.00,4.780234,24.02819,0.000174,23.116824,0.0067,-1.072
10274.00,4.780285,24.02824,0.000171,23.116114,0.0066,-1.074
10276.00,4.780592,24.02801,0.000173,23.117221,0.0067,-1.072
10278.00,4.780565,24.02834,0.000172,23.116202,0.0066,-1.073
10280.00,4.781223,24.02782,0.000172,23.116571,0.0066,-1.072
10282.00,4.781265,24.02761,0.000173,23.116840,0.0066,-1.072
10284.00,4.780149,24.02805,0.000173,23.116521,0.0066,-1.073
10286.00,4.780218,24.02823,0.000173,23.115841,0.0067,-1.072
10288.00,4.780536,24.02822,0.000175,23.116866,0.0067,-1.072
10290.00,4.780261,24.02766,0.000174,23.116798,0.0066,-1.073
10292.00,4.780163,24.02729,0.000174,23.117136,0.0066,-1.073
10294.00,4.780586,24.02631,0.000173,23.116857,0.0066,-1.072
10296.00,4.780885,24.02643,0.000173,23.117048,0.0066,-1.073
10298.00,4.780987,24.02649,0.000173,23.117048,0.0066,-1.072
10300.00,4.780630,24.02651,0.000173,23.117486,0.0067,-1.073
10302.00,4.779590,24.02769,0.000174,23.116578,0.0066,-1.072
10304.00,4.779142,24.02748,0.000174,23.117015,0.0066,-1.073
10306.00,4.778511,24.02707,0.000173,23.116291,0.0066,-1.072
10308.00,4.778019,24.02709,0.000172,23.116666,0.0067,-1.072
10310.00,4.779278,24.02684,0.000173,23.117071,0.0067,-1.073
10312.00,4.780681,24.02592,0.000174,23.116404,0.0067,-1.073
10314.00,4.780971,24.02679,0.000173,23.115299,0.0066,-1.072
10316.00,4.781026,24.02655,0.000174,23.117728,0.0066,-1.072
10318.00,4.780335,24.02591,0.000175,23.117032,0.0066,-1.072
10320.00,4.779518,24.02591,0.000172,23.116138,0.0067,-1.072
10322.00,4.779070,24.02479,0.000172,23.117011,0.0066,-1.073
10324.00,4.779400,24.02560,0.000172,23.117325,0.0067,-1.072
10326.00,4.780360,24.02559,0.000173,23.117124,0.0067,-1.073
10328.00,4.780139,24.02616,0.000173,23.116599,0.0066,-1.072
10330.00,4.780291,24.02603,0.000173,23.115986,0.0066,-1.072
10332.00,4.780456,24.02555,0.000173,23.116228,0.0066,-1.073
10334.00,4.780343,24.02523,0.000173,23.116302,0.0066,-1.072
10336.00,4.779119,24.02513,0.000173,23.117039,0.0067,-1.071
10338.00,4.778166,24.02542,0.000173,23.116276,0.0066,-1.072
10340.00,4.778398,24.02587,0.000174,23.116907,0.0067,-1.072
10342.00,4.778943,24.02536,0.000175,23.116228,0.0067,-1.072
10344.00,4.779611,24.02517,0.000174,23.117234,0.0067,-1.071
10346.00,4.780108,24.02528,0.000174,23.116785,0.0067,-1.072
10348.00,4.779525,24.02629,0.000173,23.116792,0.0066,-1.073
10350.00,4.779083,24.02665,0.000174,23.117020,0.0067,-1.073
10352.00,4.779792,24.02684,0.000173,23.116751,0.0066,-1.072
10354.00,4.779107,24.02722,0.000174,23.117238,0.0067,-1.072
10356.00,4.777741,24.02687,0.000175,23.117052,0.0067,-1.072
10358.00,4.777262,24.02726,0.000174,23.117026,0.0067,-1.072
10360.00,4.777757,24.02686,0.000174,23.116840,0.0067,-1.072
10362.00,4.778121,24.02657,0.000175,23.116827,0.0067,-1.072
10364.00,4.777365,24.02697,0.000175,23.117356,0.0067,-1.072
10366.00,4.777359,24.02706,0.000175,23.116731,0.0067,-1.072
10368.00,4.777096,24.02741,0.000175,23.117349,0.0067,-1.073
10370.00,4.778827,24.02694,0.000173,23.117297,0.0066,-1.072
10372.00,4.779536,24.02714,0.000174,23.117191,0.0066,-1.072
10374.00,4.778866,24.02789,0.000175,23.117514,0.0067,-1.072
10376.00,4.780037,24.02720,0.000175,23.115722,0.0066,-1.072
10378.00,4.779979,24.02745,0.000174,23.116673,0.0067,-1.072
10380.00,4.780373,24.02735,0.000174,23.117624,0.0067,-1.073
10382.00,4.780025,24.02714,0.000174,23.117227,0.0067,-1.072
10384.00,4.779061,24.02820,0.000174,23.117093,0.0067,-1.071
@58,5.0000,10.0
10386.00,4.779178,24.02829,0.000175,23.116957,0.0066,-1.072
10388.00,4.778426,24.02820,0.000174,23.117282,0.0067,-1.072
10390.00,4.774483,24.02828,0.000174,23.116965,0.0067,-1.071
10392.00,4.769755,24.02888,0.000176,23.117644,0.0067,-1.070
10394.00,4.765138,24.02817,0.000175,23.116369,0.0067,-1.072
10396.00,4.762363,24.02876,0.000175,23.117605,0.0067,-1.072
10398.00,4.760205,24.02866,0.000173,23.117524,0.0067,-1.072
10400.00,4.761055,24.02851,0.000173,23.117507,0.0067,-1.073
10402.00,4.764514,24.02859,0.000173,23.117496,0.0067,-1.073
10404.00,4.766428,24.02847,0.000174,23.117683,0.0067,-1.073
10406.00,4.768069,24.02912,0.000172,23.117111,0.0067,-1.073
10408.00,4.768790,24.02850,0.000172,23.116825,0.0067,-1.073
10410.00,4.769669,24.02842,0.000174,23.117722,0.0067,-1.072
10412.00,4.770707,24.02866,0.000174,23.116783,0.0067,-1.072
10414.00,4.771760,24.02829,0.000174,23.117317,0.0067,-1.072
10416.00,4.772802,24.02735,0.000175,23.117635,0.0067,-1.072
10418.00,4.773310,24.02783,0.000176,23.117087,0.0067,-1.072
10420.00,4.774544,24.02861,0.000175,23.117503,0.0067,-1.072
10422.00,4.775555,24.02874,0.000176,23.117993,0.0067,-1.072
10424.00,4.776769,24.02827,0.000175,23.117726,0.0067,-1.072
10426.00,4.777913,24.02778,0.000175,23.117589,0.0067,-1.072
10428.00,4.777696,24.02835,0.000174,23.117477,0.0067,-1.072
10430.00,4.777692,24.02847,0.000174,23.117113,0.0067,-1.072
10432.00,4.778363,24.02836,0.000175,23.117165,0.0067,-1.072
10434.00,4.778644,24.02880,0.000175,23.116207,0.0067,-1.072
10436.00,4.779591,24.02839,0.000175,23.116664,0.0067,-1.072
10438.00,4.779476,24.02858,0.000174,23.117434,0.0067,-1.073
10440.00,4.779702,24.02876,0.000174,23.117009,0.0067,-1.072
10442.00,4.779868,24.02888,0.000174,23.117238,0.0067,-1.071
10444.00,4.779406,24.02980,0.000175,23.117561,0.0067,-1.071
10446.00,4.780878,24.02920,0.000175,23.117535,0.0067,-1.072
10448.00,4.781437,24.02817,0.000175,23.117154,0.0067,-1.072
10450.00,4.780584,24.02881,0.000175,23.117507,0.0067,-1.073
10452.00,4.780232,24.02922,0.000176,23.117538,0.0067,-1.071
10454.00,4.780088,24.02885,0.000176,23.116798,0.0067,-1.071
10456.00,4.780092,24.02927,0.000176,23.117214,0.0067,-1.071
10458.00,4.781049,24.02922,0.000176,23.116673,0.0067,-1.073
10460.00,4.781464,24.02925,0.000175,23.117700,0.0067,-1.072
10462.00,4.781864,24.02897,0.000174,23.117473,0.0067,-1.072
10464.00,4.780679,24.02881,0.000176,23.117355,0.0067,-1.071
10466.00,4.780065,24.02958,0.000176,23.116926,0.0067,-1.071
10468.00,4.779333,24.02958,0.000176,23.118068,0.0067,-1.072
10470.00,4.779862,24.02907,0.000176,23.117308,0.0067,-1.072
10472.00,4.781210,24.02824,0.000175,23.117655,0.0067,-1.072
10474.00,4.781066,24.02814,0.000175,23.117525,0.0067,-1.072
10476.00,4.779821,24.02719,0.000175,23.117696,0.0067,-1.072
10478.00,4.779809,24.02747,0.000176,23.118174,0.0067,-1.072
10480.00,4.780051,24.02843,0.000174,23.117416,0.0067,-1.073
10482.00,4.779757,24.02805,0.000174,23.117384,0.0067,-1.072
10484.00,4.780156,24.02798,0.000175,23.117349,0.0067,-1.072
10486.00,4.780217,24.02736,0.000175,23.117503,0.0067,-1.072
10488.00,4.779942,24.02781,0.000174,23.117208,0.0067,-1.072
10490.00,4.779059,24.02708,0.000176,23.116926,0.0067,-1.072
10492.00,4.778872,24.02726,0.000175,23.117449,0.0067,-1.072
10494.00,4.779292,24.02692,0.000175,23.117266,0.0067,-1.073
10496.00,4.779909,24.02738,0.000176,23.117791,0.0067,-1.073
10498.00,4.780371,24.02720,0.000178,23.117425,0.0067,-1.071
10500.00,4.781343,24.02713,0.000176,23.117650,0.0067,-1.072
10502.00,4.781016,24.02698,0.000175,23.116707,0.0067,-1.072
10504.00,4.781450,24.02684,0.000175,23.116400,0.0067,-1.073
10506.00,4.780754,24.02691,0.000174,23.117045,0.0067,-1.072
10508.00,4.780062,24.02728,0.000173,23.117665,0.0067,-1.072
10510.00,4.779685,24.02697,0.000174,23.117017,0.0067,-1.072
10512.00,4.779005,24.02714,0.000175,23.116920,0.0067,-1.072
10514.00,4.778195,24.02768,0.000176,23.117249,0.0067,-1.072
10516.00,4.778803,24.02768,0.000176,23.117201,0.0067,-1.072
10518.00,4.779536,24.02781,0.000176,23.117875,0.0067,-1.072
10520.00,4.779886,24.02834,0.000176,23.118012,0.0067,-1.072
10522.00,4.778890,24.02667,0.000176,23.117693,0.0067,-1.072
10524.00,4.779363,24.02742,0.000175,23.117754,0.0067,-1.073
10526.00,4.779460,24.02794,0.000174,23.117316,0.0067,-1.072
10528.00,4.778815,24.02723,0.000174,23.117564,0.0067,-1.072
10530.00,4.778066,24.02763,0.000175,23.117098,0.0068,-1.073
10532.00,4.777312,24.02789,0.000176,23.117711,0.0067,-1.071
10534.00,4.777572,24.02888,0.000176,23.117969,0.0067,-1.072
10536.00,4.777489,24.02832,0.000175,23.117227,0.0067,-1.072
10538.00,4.778053,24.02829,0.000175,23.117891,0.0067,-1.073
10540.00,4.778724,24.02807,0.000176,23.117865,0.0067,-1.072
10542.00,4.778531,24.02908,0.000175,23.117234,0.0067,-1.072
10544.00,4.778571,24.02901,0.000174,23.116636,0.0067,-1.072
10546.00,4.778048,24.02893,0.000175,23.116948,0.0067,-1.072
10548.00,4.778347,24.02867,0.000174,23.116747,0.0068,-1.073
10550.00,4.779181,24.02942,0.000175,23.117071,0.0067,-1.072
10552.00,4.778845,24.02972,0.000175,23.118120,0.0067,-1.072
10554.00,4.777806,24.02989,0.000175,23.116993,0.0067,-1.072
10556.00,4.778584,24.02895,0.000175,23.116974,0.0067,-1.071
10558.00,4.779282,24.02891,0.000175,23.117566,0.0068,-1.072
10560.00,4.780735,24.02977,0.000174,23.117810,0.0067,-1.073
10562.00,4.780249,24.02869,0.000174,23.117897,0.0067,-1.073
10564.00,4.779823,24.02822,0.000175,23.117403,0.0067,-1.072
