# Supplementary material for: The complex of ferric-enterobactin with its transporter from Pseudomonas aeruginosa suggests a two-site model
Source: Nat Commun. 2019 Aug 14;10:3673. doi: 10.1038/s41467-019-11508-y (PMC6694100; doi:10.1038/s41467-019-11508-y)
Supplement: Supplementary file 5 — Supplementary Data 2 [file 41467_2019_11508_MOESM5_ESM.zip › PfeANative-Entro-titra.itc]

$ITC
$ 120 
$NOT
$ 25 
$ 120 
$ 242 
$ 5 
$ 2 
$ADCGainCode:  3 
$True,True,True
$ 2 , 4 , 180 , 2 
$ 5 , 10 , 180 , 2 
$ 5 , 10 , 180 , 2 
$ 5 , 10 , 180 , 2 
$ 5 , 10 , 180 , 2 
$ 5 , 10 , 180 , 2 
$ 5 , 10 , 180 , 2 
$ 5 , 10 , 180 , 2 
$ 5 , 10 , 180 , 2 
$ 5 , 10 , 180 , 2 
$ 5 , 10 , 180 , 2 
$ 5 , 10 , 180 , 2 
$ 5 , 10 , 180 , 2 
$ 5 , 10 , 180 , 2 
$ 5 , 10 , 180 , 2 
$ 5 , 10 , 180 , 2 
$ 5 , 10 , 180 , 2 
$ 5 , 10 , 180 , 2 
$ 5 , 10 , 180 , 2 
$ 5 , 10 , 180 , 2 
$ 5 , 10 , 180 , 2 
$ 5 , 10 , 180 , 2 
$ 5 , 10 , 180 , 2 
$ 5 , 10 , 180 , 2 
$ 5 , 10 , 180 , 2 
$ 5 , 10 , 180 , 2 
$ 5 , 10 , 180 , 2 
$ 5 , 10 , 180 , 2 
$ 5 , 10 , 180 , 2 
$ 5 , 10 , 180 , 2 
$ 5 , 10 , 180 , 2 
$ 5 , 10 , 180 , 2 
$ 5 , 10 , 180 , 2 
$ 5 , 10 , 180 , 2 
$ 5 , 10 , 180 , 2 
$ 5 , 10 , 180 , 2 
$ 5 , 10 , 180 , 2 
$ 5 , 10 , 180 , 2 
$ 5 , 10 , 180 , 2 
$ 5 , 10 , 180 , 2 
$ 5 , 10 , 180 , 2 
$ 5 , 10 , 180 , 2 
$ 5 , 10 , 180 , 2 
$ 5 , 10 , 180 , 2 
$ 5 , 10 , 180 , 2 
$ 5 , 10 , 180 , 2 
$ 5 , 10 , 180 , 2 
$ 5 , 10 , 180 , 2 
$ 5 , 10 , 180 , 2 
$ 5 , 10 , 180 , 2 
$ 5 , 10 , 180 , 2 
$ 5 , 10 , 180 , 2 
$ 5 , 10 , 180 , 2 
$ 5 , 10 , 180 , 2 
$ 5 , 10 , 180 , 2 
$ 5 , 10 , 180 , 2 
$ 5 , 10 , 180 , 2 
$ 5 , 10 , 180 , 2 
$ 5 , 10 , 180 , 2 
$ 5 , 10 , 180 , 2 
$ 5 , 10 , 180 , 2 
$ 5 , 10 , 180 , 2 
$ 5 , 10 , 180 , 2 
$ 5 , 10 , 180 , 2 
$ 5 , 10 , 180 , 2 
$ 5 , 10 , 180 , 2 
$ 5 , 10 , 180 , 2 
$ 5 , 10 , 180 , 2 
$ 5 , 10 , 180 , 2 
$ 5 , 10 , 180 , 2 
$ 5 , 10 , 180 , 2 
$ 5 , 10 , 180 , 2 
$ 5 , 10 , 180 , 2 
$ 5 , 10 , 180 , 2 
$ 5 , 10 , 180 , 2 
$ 5 , 10 , 180 , 2 
$ 5 , 10 , 180 , 2 
$ 5 , 10 , 180 , 2 
$ 5 , 10 , 180 , 2 
$ 5 , 10 , 180 , 2 
$ 0 , 0 , 0 , 2 
$ 0 , 0 , 0 , 2 
$ 0 , 0 , 0 , 2 
$ 0 , 0 , 0 , 2 
$ 0 , 0 , 0 , 2 
$ 0 , 0 , 0 , 2 
$ 0 , 0 , 0 , 2 
$ 0 , 0 , 0 , 2 
$ 0 , 0 , 0 , 2 
$ 0 , 0 , 0 , 2 
$ 0 , 0 , 0 , 2 
$ 0 , 0 , 0 , 2 
$ 0 , 0 , 0 , 2 
$ 0 , 0 , 0 , 2 
$ 0 , 0 , 0 , 2 
$ 0 , 0 , 0 , 2 
$ 0 , 0 , 0 , 2 
$ 0 , 0 , 0 , 2 
$ 0 , 0 , 0 , 2 
$ 0 , 0 , 0 , 2 
$ 0 , 0 , 0 , 2 
$ 0 , 0 , 0 , 2 
$ 0 , 0 , 0 , 2 
$ 0 , 0 , 0 , 2 
$ 0 , 0 , 0 , 2 
$ 0 , 0 , 0 , 2 
$ 0 , 0 , 0 , 2 
$ 0 , 0 , 0 , 2 
$ 0 , 0 , 0 , 2 
$ 0 , 0 , 0 , 2 
$ 0 , 0 , 0 , 2 
$ 0 , 0 , 0 , 2 
$ 0 , 0 , 0 , 2 
$ 0 , 0 , 0 , 2 
$ 0 , 0 , 0 , 2 
$ 0 , 0 , 0 , 2 
$ 0 , 0 , 0 , 2 
$ 0 , 0 , 0 , 2 
$ 0 , 0 , 0 , 2 
$ 0 , 0 , 0 , 2 
# 0 
# 0.070 
# 0.01 
# 1.4314 
# 25 
# 30.1205 
# 10.4 
?
% VPITC08.01.258
% 1.4314 
% 30.1205 
%-0.361016 , 98.541354 
%-0.41914 , 98.12339 
% 0.2232 
% 125.24 , 125.41 
% 1 , 80 
% 0.0342649 , 0.054004 
% 0 , 8 
% 0 , 18 
% 104422       319516 
% 101.8 
% 260 , 300 , 470 , 530 
% 0.087420033762 ,-0.003123428547 ,-6.491882664871E-06 , 5.381089916002E-07 ,-3.01889280243E-09 
% VPViewer2000 Ver: 1.30.2
@0
2.00,4.711613,24.00596,0.000154,23.113533,0.0063,-1.060
4.00,4.713329,24.00622,0.000154,23.113715,0.0063,-1.059
6.00,4.713381,24.00540,0.000154,23.113314,0.0063,-1.060
8.00,4.714087,24.00592,0.000155,23.113916,0.0063,-1.058
10.00,4.714316,24.00589,0.000155,23.113849,0.0063,-1.059
12.00,4.713695,24.00653,0.000154,23.113936,0.0063,-1.060
14.00,4.713820,24.00634,0.000154,23.113710,0.0063,-1.060
16.00,4.713859,24.00628,0.000154,23.113498,0.0063,-1.059
18.00,4.713668,24.00533,0.000155,23.113050,0.0062,-1.058
20.00,4.713686,24.00531,0.000154,23.113080,0.0063,-1.059
22.00,4.714766,24.00478,0.000154,23.113754,0.0063,-1.059
24.00,4.715738,24.00530,0.000154,23.113639,0.0063,-1.060
26.00,4.716222,24.00582,0.000155,23.113180,0.0063,-1.060
28.00,4.715217,24.00517,0.000154,23.113585,0.0063,-1.060
30.00,4.715025,24.00632,0.000154,23.114111,0.0063,-1.059
32.00,4.713860,24.00692,0.000154,23.113455,0.0063,-1.059
34.00,4.712621,24.00694,0.000154,23.113373,0.0063,-1.060
36.00,4.712606,24.00637,0.000154,23.114434,0.0063,-1.060
38.00,4.713500,24.00677,0.000154,23.114055,0.0063,-1.059
40.00,4.714635,24.00621,0.000155,23.113754,0.0063,-1.059
42.00,4.714364,24.00657,0.000156,23.114220,0.0063,-1.059
44.00,4.713942,24.00669,0.000155,23.114027,0.0063,-1.059
46.00,4.714525,24.00671,0.000156,23.114432,0.0063,-1.058
48.00,4.713868,24.00724,0.000155,23.113674,0.0063,-1.058
50.00,4.714040,24.00686,0.000156,23.113689,0.0063,-1.060
52.00,4.715207,24.00746,0.000154,23.113524,0.0063,-1.060
54.00,4.716097,24.00728,0.000154,23.114510,0.0063,-1.060
56.00,4.715310,24.00667,0.000155,23.113500,0.0063,-1.059
58.00,4.714946,24.00625,0.000154,23.113294,0.0063,-1.059
60.00,4.715142,24.00596,0.000155,23.113164,0.0063,-1.059
62.00,4.714758,24.00618,0.000154,23.113487,0.0063,-1.059
64.00,4.715192,24.00640,0.000155,23.113847,0.0063,-1.060
66.00,4.715094,24.00622,0.000154,23.113728,0.0063,-1.060
68.00,4.716084,24.00673,0.000155,23.113503,0.0063,-1.060
70.00,4.717327,24.00681,0.000154,23.113115,0.0063,-1.060
72.00,4.717782,24.00732,0.000155,23.113375,0.0063,-1.058
74.00,4.716799,24.00767,0.000155,23.113676,0.0063,-1.060
76.00,4.715983,24.00743,0.000154,23.113685,0.0063,-1.060
78.00,4.714698,24.00724,0.000154,23.114293,0.0063,-1.059
80.00,4.715103,24.00751,0.000154,23.113726,0.0062,-1.060
82.00,4.714916,24.00805,0.000154,23.113607,0.0063,-1.059
84.00,4.714781,24.00838,0.000155,23.113383,0.0063,-1.060
86.00,4.715293,24.00795,0.000153,23.113892,0.0063,-1.060
88.00,4.716468,24.00805,0.000153,23.114038,0.0063,-1.059
90.00,4.716550,24.00854,0.000154,23.113366,0.0063,-1.060
92.00,4.716751,24.00785,0.000155,23.113581,0.0063,-1.059
94.00,4.718411,24.00808,0.000154,23.113490,0.0062,-1.058
96.00,4.718227,24.00796,0.000156,23.113903,0.0063,-1.059
98.00,4.717632,24.00825,0.000156,23.112703,0.0063,-1.059
100.00,4.717438,24.00826,0.000153,23.113641,0.0063,-1.060
102.00,4.716443,24.00818,0.000154,23.113565,0.0063,-1.060
104.00,4.716059,24.00801,0.000154,23.113383,0.0063,-1.060
106.00,4.716011,24.00824,0.000153,23.114166,0.0063,-1.060
108.00,4.716819,24.00848,0.000154,23.114586,0.0063,-1.059
110.00,4.717875,24.00902,0.000154,23.114092,0.0063,-1.059
112.00,4.719146,24.00835,0.000154,23.113101,0.0063,-1.059
114.00,4.719051,24.00910,0.000154,23.113164,0.0063,-1.060
116.00,4.719054,24.00886,0.000155,23.114393,0.0063,-1.059
118.00,4.718011,24.00806,0.000154,23.113273,0.0063,-1.059
120.00,4.716249,24.00839,0.000154,23.114333,0.0062,-1.060
@1,2.0000,4.0
122.00,4.716587,24.00863,0.000153,23.113312,0.0062,-1.061
124.00,4.715935,24.00895,0.000153,23.113405,0.0063,-1.059
126.00,4.696914,24.00859,0.000154,23.113817,0.0063,-1.059
128.00,4.627431,24.00900,0.000156,23.113533,0.0063,-1.058
130.00,4.505733,24.00895,0.000155,23.113050,0.0063,-1.059
132.00,4.373400,24.00876,0.000155,23.113011,0.0063,-1.060
134.00,4.281259,24.00890,0.000154,23.112805,0.0062,-1.061
136.00,4.239373,24.00864,0.000153,23.113340,0.0062,-1.061
138.00,4.235632,24.00982,0.000154,23.113498,0.0063,-1.060
140.00,4.257365,24.00946,0.000154,23.113412,0.0063,-1.060
142.00,4.291526,24.00854,0.000155,23.112965,0.0063,-1.060
144.00,4.331036,24.00853,0.000153,23.113604,0.0063,-1.060
146.00,4.370972,24.00897,0.000154,23.113886,0.0062,-1.059
148.00,4.407560,24.00925,0.000152,23.113026,0.0062,-1.060
150.00,4.442385,24.00883,0.000154,23.113799,0.0062,-1.061
152.00,4.475408,24.01001,0.000154,23.113037,0.0062,-1.060
154.00,4.504543,24.00954,0.000153,23.113164,0.0062,-1.059
156.00,4.529808,24.00922,0.000154,23.113262,0.0062,-1.060
158.00,4.552106,24.00925,0.000153,23.113024,0.0062,-1.060
160.00,4.572773,24.00961,0.000153,23.113325,0.0062,-1.060
162.00,4.590233,24.00945,0.000153,23.113336,0.0062,-1.061
164.00,4.606477,24.00925,0.000153,23.113050,0.0063,-1.060
166.00,4.619031,24.00992,0.000154,23.114007,0.0063,-1.060
168.00,4.630892,24.01045,0.000154,23.113515,0.0062,-1.060
170.00,4.641800,24.01016,0.000153,23.114196,0.0062,-1.060
172.00,4.651082,24.01023,0.000154,23.113004,0.0063,-1.060
174.00,4.658216,24.01008,0.000154,23.112898,0.0063,-1.060
176.00,4.664324,24.01029,0.000154,23.114153,0.0062,-1.060
178.00,4.669797,24.00972,0.000154,23.113736,0.0063,-1.061
180.00,4.675521,24.00937,0.000152,23.112907,0.0062,-1.061
182.00,4.678449,24.00815,0.000154,23.113502,0.0063,-1.060
184.00,4.681580,24.00918,0.000153,23.112792,0.0063,-1.059
186.00,4.684022,24.00975,0.000154,23.112935,0.0062,-1.060
188.00,4.687146,24.00951,0.000153,23.113442,0.0062,-1.060
190.00,4.689988,24.00973,0.000151,23.113446,0.0062,-1.060
192.00,4.692563,24.01009,0.000153,23.113184,0.0062,-1.060
194.00,4.694494,24.00879,0.000154,23.113635,0.0062,-1.060
196.00,4.696762,24.00903,0.000153,23.113537,0.0062,-1.061
198.00,4.697523,24.00909,0.000153,23.113234,0.0062,-1.060
200.00,4.698364,24.00965,0.000154,23.113596,0.0062,-1.060
202.00,4.699548,24.00944,0.000154,23.113424,0.0062,-1.059
204.00,4.700475,24.01020,0.000154,23.112798,0.0063,-1.061
206.00,4.701843,24.01011,0.000153,23.113288,0.0062,-1.061
208.00,4.703649,24.00967,0.000153,23.113192,0.0062,-1.060
210.00,4.705383,24.01012,0.000152,23.113156,0.0062,-1.060
212.00,4.706063,24.01086,0.000152,23.113041,0.0062,-1.060
214.00,4.707204,24.01039,0.000153,23.112848,0.0062,-1.060
216.00,4.708407,24.01029,0.000153,23.113058,0.0063,-1.060
218.00,4.708983,24.01088,0.000153,23.113773,0.0062,-1.061
220.00,4.708924,24.01110,0.000153,23.112965,0.0062,-1.060
222.00,4.709052,24.01096,0.000153,23.112878,0.0062,-1.061
224.00,4.710098,24.01091,0.000153,23.112971,0.0062,-1.061
226.00,4.711201,24.01113,0.000153,23.113127,0.0062,-1.060
228.00,4.712228,24.01141,0.000154,23.113154,0.0062,-1.059
230.00,4.713420,24.01104,0.000154,23.113045,0.0062,-1.060
232.00,4.715524,24.01059,0.000154,23.112467,0.0062,-1.061
234.00,4.716072,24.01129,0.000155,23.113112,0.0062,-1.061
236.00,4.714799,24.01134,0.000153,23.113481,0.0062,-1.061
238.00,4.714307,24.01098,0.000153,23.113667,0.0062,-1.060
240.00,4.714369,24.01198,0.000153,23.113442,0.0062,-1.061
242.00,4.714050,24.01180,0.000154,23.113238,0.0062,-1.060
244.00,4.715248,24.01193,0.000155,23.113336,0.0062,-1.060
246.00,4.716020,24.01172,0.000154,23.113151,0.0062,-1.061
248.00,4.716449,24.01139,0.000154,23.112608,0.0062,-1.060
250.00,4.716994,24.01205,0.000154,23.113234,0.0062,-1.061
252.00,4.717068,24.01226,0.000154,23.113360,0.0062,-1.061
254.00,4.716261,24.01204,0.000153,23.112707,0.0062,-1.061
256.00,4.715872,24.01197,0.000153,23.113171,0.0062,-1.061
258.00,4.715985,24.01225,0.000153,23.112913,0.0062,-1.060
260.00,4.716138,24.01150,0.000155,23.112867,0.0062,-1.060
262.00,4.716527,24.01031,0.000153,23.112889,0.0062,-1.061
264.00,4.718055,24.01084,0.000154,23.113264,0.0062,-1.061
266.00,4.719700,24.01136,0.000153,23.113316,0.0062,-1.061
268.00,4.720007,24.01139,0.000155,23.113949,0.0063,-1.061
270.00,4.719820,24.01053,0.000154,23.113381,0.0062,-1.060
272.00,4.719345,24.01037,0.000154,23.113344,0.0062,-1.060
274.00,4.719265,24.01015,0.000153,23.113117,0.0063,-1.060
276.00,4.719479,24.00973,0.000154,23.112965,0.0062,-1.061
278.00,4.720318,24.00987,0.000154,23.113156,0.0062,-1.060
280.00,4.721519,24.00971,0.000154,23.113680,0.0062,-1.060
282.00,4.721869,24.00967,0.000154,23.113507,0.0062,-1.061
284.00,4.721893,24.00953,0.000153,23.113355,0.0062,-1.061
286.00,4.721281,24.00930,0.000154,23.113799,0.0062,-1.061
288.00,4.720327,24.00923,0.000154,23.112976,0.0062,-1.060
290.00,4.720832,24.00990,0.000154,23.113600,0.0062,-1.060
292.00,4.721899,24.01001,0.000153,23.113795,0.0062,-1.060
294.00,4.722098,24.01009,0.000153,23.113661,0.0062,-1.060
296.00,4.721631,24.01003,0.000154,23.113691,0.0062,-1.061
298.00,4.721984,24.01007,0.000154,23.113364,0.0062,-1.060
300.00,4.721914,24.01008,0.000154,23.113307,0.0062,-1.061
@2,5.0000,10.0
302.00,4.721294,24.01045,0.000153,23.113422,0.0062,-1.060
304.00,4.719547,24.00966,0.000155,23.112725,0.0062,-1.060
306.00,4.701572,24.01001,0.000154,23.113732,0.0062,-1.060
308.00,4.632077,24.01008,0.000154,23.114242,0.0062,-1.060
310.00,4.491776,24.01003,0.000154,23.113483,0.0062,-1.060
312.00,4.288295,24.01022,0.000155,23.113580,0.0062,-1.060
314.00,4.048047,24.01056,0.000154,23.113255,0.0062,-1.061
316.00,3.807867,24.01027,0.000152,23.113366,0.0062,-1.062
318.00,3.621062,24.01001,0.000153,23.114144,0.0062,-1.062
320.00,3.523043,24.00981,0.000152,23.113050,0.0063,-1.062
322.00,3.512714,24.01000,0.000151,23.113923,0.0062,-1.061
324.00,3.561665,24.00940,0.000153,23.113372,0.0062,-1.061
326.00,3.643474,24.00934,0.000153,23.112937,0.0062,-1.061
328.00,3.739736,24.00899,0.000152,23.113256,0.0062,-1.060
330.00,3.837790,24.00888,0.000153,23.113192,0.0063,-1.061
332.00,3.932113,24.00938,0.000154,23.113258,0.0063,-1.060
334.00,4.021122,24.00859,0.000154,23.113102,0.0062,-1.061
336.00,4.103621,24.00902,0.000154,23.112727,0.0062,-1.060
338.00,4.178567,24.00939,0.000154,23.113418,0.0062,-1.061
340.00,4.245038,24.00928,0.000153,23.113628,0.0062,-1.061
342.00,4.303516,24.00842,0.000153,23.112753,0.0062,-1.061
344.00,4.355155,24.00857,0.000152,23.112891,0.0062,-1.061
346.00,4.400560,24.00887,0.000154,23.113266,0.0062,-1.061
348.00,4.440296,24.00832,0.000154,23.112815,0.0062,-1.060
350.00,4.474383,24.00776,0.000154,23.113554,0.0062,-1.060
352.00,4.503908,24.00685,0.000154,23.113149,0.0062,-1.060
354.00,4.528673,24.00771,0.000153,23.112930,0.0063,-1.061
356.00,4.551127,24.00817,0.000154,23.112978,0.0062,-1.060
358.00,4.570281,24.00741,0.000155,23.113659,0.0062,-1.060
360.00,4.585232,24.00718,0.000157,23.113578,0.0063,-1.059
362.00,4.598252,24.00732,0.000155,23.113223,0.0062,-1.061
364.00,4.610754,24.00749,0.000154,23.112906,0.0062,-1.061
366.00,4.620676,24.00707,0.000154,23.113515,0.0062,-1.060
368.00,4.629063,24.00670,0.000155,23.113086,0.0062,-1.060
370.00,4.637581,24.00713,0.000154,23.113253,0.0062,-1.060
372.00,4.646086,24.00705,0.000153,23.113843,0.0062,-1.061
374.00,4.652722,24.00716,0.000153,23.113256,0.0062,-1.061
376.00,4.658935,24.00725,0.000154,23.113494,0.0062,-1.060
378.00,4.663097,24.00739,0.000154,23.112683,0.0062,-1.061
380.00,4.667734,24.00774,0.000153,23.112738,0.0062,-1.060
382.00,4.671324,24.00807,0.000153,23.112562,0.0062,-1.061
384.00,4.675072,24.00756,0.000153,23.112685,0.0062,-1.061
386.00,4.678794,24.00743,0.000154,23.113223,0.0062,-1.060
388.00,4.682517,24.00746,0.000153,23.113036,0.0062,-1.061
390.00,4.686202,24.00721,0.000154,23.113390,0.0062,-1.060
392.00,4.689453,24.00756,0.000153,23.113160,0.0062,-1.060
394.00,4.692055,24.00801,0.000154,23.112991,0.0062,-1.060
396.00,4.693257,24.00787,0.000154,23.112725,0.0063,-1.060
398.00,4.695642,24.00815,0.000154,23.113435,0.0062,-1.060
400.00,4.699001,24.00800,0.000154,23.112993,0.0063,-1.060
402.00,4.701351,24.00770,0.000154,23.114061,0.0062,-1.061
404.00,4.702406,24.00719,0.000154,23.113624,0.0062,-1.060
406.00,4.704612,24.00715,0.000152,23.113190,0.0062,-1.060
408.00,4.706249,24.00666,0.000153,23.112831,0.0062,-1.060
410.00,4.707150,24.00725,0.000152,23.113156,0.0062,-1.061
412.00,4.707942,24.00694,0.000153,23.113531,0.0062,-1.061
414.00,4.709188,24.00755,0.000153,23.112696,0.0062,-1.060
416.00,4.710625,24.00828,0.000153,23.113047,0.0062,-1.060
418.00,4.711678,24.00840,0.000154,23.113243,0.0062,-1.060
420.00,4.713193,24.00900,0.000155,23.113659,0.0062,-1.061
422.00,4.714818,24.00956,0.000153,23.112692,0.0063,-1.060
424.00,4.716074,24.00915,0.000154,23.112829,0.0062,-1.060
426.00,4.716951,24.00965,0.000154,23.113385,0.0062,-1.060
428.00,4.716634,24.00912,0.000156,23.112731,0.0062,-1.060
430.00,4.716703,24.00974,0.000154,23.113581,0.0062,-1.061
432.00,4.716082,24.00852,0.000154,23.113524,0.0062,-1.060
434.00,4.716219,24.00827,0.000154,23.113049,0.0062,-1.061
436.00,4.716765,24.00853,0.000154,23.113437,0.0062,-1.060
438.00,4.717509,24.00879,0.000154,23.112993,0.0062,-1.060
440.00,4.717951,24.00899,0.000155,23.112690,0.0062,-1.060
442.00,4.718474,24.00871,0.000155,23.113138,0.0062,-1.061
444.00,4.718544,24.00836,0.000154,23.113362,0.0063,-1.061
446.00,4.718702,24.00861,0.000154,23.113175,0.0062,-1.061
448.00,4.719442,24.00871,0.000154,23.113546,0.0062,-1.060
450.00,4.717643,24.00876,0.000155,23.113329,0.0062,-1.060
452.00,4.717113,24.00919,0.000155,23.113453,0.0062,-1.059
454.00,4.718665,24.00795,0.000155,23.113665,0.0062,-1.060
456.00,4.719894,24.00803,0.000155,23.113258,0.0062,-1.061
458.00,4.719744,24.00833,0.000154,23.113182,0.0063,-1.061
460.00,4.719780,24.00806,0.000154,23.113984,0.0062,-1.061
462.00,4.720854,24.00792,0.000155,23.113520,0.0062,-1.060
464.00,4.720075,24.00767,0.000153,23.113385,0.0062,-1.060
466.00,4.719144,24.00790,0.000154,23.113141,0.0062,-1.060
468.00,4.721239,24.00709,0.000155,23.113793,0.0062,-1.060
470.00,4.722182,24.00807,0.000154,23.113858,0.0063,-1.060
472.00,4.722226,24.00816,0.000155,23.113750,0.0062,-1.061
474.00,4.721594,24.00780,0.000155,23.112854,0.0063,-1.060
476.00,4.721347,24.00768,0.000156,23.113199,0.0062,-1.060
478.00,4.722206,24.00807,0.000155,23.114020,0.0062,-1.060
480.00,4.721741,24.00741,0.000155,23.113121,0.0063,-1.061
@3,5.0000,10.0
482.00,4.721054,24.00760,0.000154,23.113442,0.0063,-1.061
484.00,4.719343,24.00799,0.000154,23.113741,0.0063,-1.060
486.00,4.703644,24.00797,0.000155,23.113730,0.0063,-1.059
488.00,4.637628,24.00752,0.000155,23.113578,0.0063,-1.059
490.00,4.499583,24.00743,0.000155,23.113821,0.0062,-1.059
492.00,4.294987,24.00717,0.000156,23.113390,0.0063,-1.060
494.00,4.049386,24.00773,0.000155,23.113695,0.0063,-1.061
496.00,3.801236,24.00744,0.000154,23.113542,0.0062,-1.062
498.00,3.604034,24.00715,0.000152,23.113570,0.0062,-1.062
500.00,3.497183,24.00732,0.000152,23.113216,0.0062,-1.062
502.00,3.478399,24.00827,0.000153,23.113706,0.0063,-1.061
504.00,3.522504,24.00883,0.000154,23.113882,0.0063,-1.060
506.00,3.601900,24.00846,0.000154,23.114057,0.0062,-1.060
508.00,3.696844,24.00862,0.000156,23.114610,0.0062,-1.061
510.00,3.794733,24.00887,0.000155,23.113375,0.0063,-1.061
512.00,3.889792,24.00837,0.000154,23.113574,0.0063,-1.061
514.00,3.981079,24.00883,0.000154,23.114224,0.0062,-1.061
516.00,4.066455,24.00883,0.000154,23.113737,0.0062,-1.061
518.00,4.143884,24.00835,0.000154,23.112965,0.0063,-1.060
520.00,4.213081,24.00788,0.000155,23.112477,0.0063,-1.061
522.00,4.276309,24.00832,0.000154,23.113615,0.0063,-1.061
524.00,4.333098,24.00828,0.000154,23.114116,0.0062,-1.061
526.00,4.382572,24.00824,0.000153,23.113290,0.0062,-1.061
528.00,4.424611,24.00900,0.000154,23.113082,0.0063,-1.060
530.00,4.460174,24.00881,0.000154,23.113652,0.0063,-1.060
532.00,4.490783,24.00808,0.000154,23.113756,0.0062,-1.061
534.00,4.516983,24.00820,0.000155,23.113999,0.0062,-1.061
536.00,4.540026,24.00784,0.000155,23.113912,0.0062,-1.060
538.00,4.559596,24.00833,0.000155,23.114074,0.0063,-1.061
540.00,4.576816,24.00814,0.000155,23.113669,0.0062,-1.060
542.00,4.592899,24.00854,0.000157,23.113607,0.0063,-1.060
544.00,4.606359,24.00865,0.000155,23.114090,0.0063,-1.060
546.00,4.618081,24.00832,0.000155,23.113399,0.0063,-1.061
548.00,4.627421,24.00905,0.000156,23.113836,0.0063,-1.060
550.00,4.636494,24.00908,0.000155,23.113416,0.0062,-1.061
552.00,4.643869,24.00833,0.000155,23.113821,0.0063,-1.061
554.00,4.650321,24.00883,0.000156,23.113905,0.0063,-1.060
556.00,4.655461,24.00827,0.000156,23.113489,0.0062,-1.061
558.00,4.661132,24.00871,0.000155,23.113000,0.0063,-1.060
560.00,4.665839,24.00883,0.000156,23.113847,0.0062,-1.060
562.00,4.670808,24.00904,0.000156,23.113659,0.0062,-1.060
564.00,4.675626,24.00874,0.000157,23.113834,0.0063,-1.060
566.00,4.679277,24.00884,0.000156,23.113708,0.0063,-1.060
568.00,4.683824,24.00879,0.000156,23.113665,0.0063,-1.061
570.00,4.687797,24.00862,0.000155,23.114053,0.0063,-1.061
572.00,4.690117,24.00931,0.000155,23.113258,0.0063,-1.061
574.00,4.692608,24.00908,0.000155,23.112835,0.0063,-1.060
576.00,4.694852,24.00944,0.000155,23.113355,0.0063,-1.060
578.00,4.697141,24.00954,0.000156,23.113331,0.0063,-1.060
580.00,4.700147,24.00927,0.000156,23.113349,0.0063,-1.060
582.00,4.701999,24.00885,0.000156,23.113678,0.0063,-1.060
584.00,4.704003,24.00953,0.000155,23.114161,0.0063,-1.061
586.00,4.706405,24.00878,0.000155,23.114374,0.0063,-1.060
588.00,4.708554,24.00919,0.000155,23.113866,0.0062,-1.061
590.00,4.709200,24.00948,0.000155,23.113251,0.0062,-1.060
592.00,4.710890,24.01009,0.000156,23.113728,0.0063,-1.060
594.00,4.713333,24.00973,0.000156,23.113613,0.0063,-1.061
596.00,4.715192,24.00993,0.000156,23.113323,0.0063,-1.061
598.00,4.714968,24.00966,0.000156,23.113195,0.0063,-1.061
600.00,4.714752,24.01012,0.000156,23.114181,0.0063,-1.060
602.00,4.715684,24.00948,0.000155,23.113801,0.0063,-1.061
604.00,4.717266,24.00957,0.000156,23.113652,0.0063,-1.060
606.00,4.718864,24.01050,0.000157,23.113258,0.0063,-1.060
608.00,4.719389,24.01004,0.000157,23.113021,0.0063,-1.060
610.00,4.720041,24.00939,0.000157,23.113424,0.0063,-1.061
612.00,4.720064,24.00920,0.000156,23.113814,0.0063,-1.060
614.00,4.721677,24.00926,0.000157,23.113667,0.0063,-1.061
616.00,4.723246,24.00913,0.000155,23.114116,0.0063,-1.062
618.00,4.724295,24.00892,0.000155,23.114306,0.0063,-1.061
620.00,4.724463,24.00915,0.000156,23.113431,0.0062,-1.060
622.00,4.724075,24.00866,0.000156,23.113282,0.0063,-1.060
624.00,4.724612,24.00904,0.000157,23.112874,0.0063,-1.060
626.00,4.725610,24.00858,0.000157,23.113062,0.0063,-1.061
628.00,4.726001,24.00900,0.000156,23.114144,0.0062,-1.060
630.00,4.725525,24.00951,0.000156,23.113214,0.0063,-1.061
632.00,4.725491,24.00922,0.000157,23.113604,0.0063,-1.061
634.00,4.726074,24.00974,0.000156,23.113500,0.0063,-1.060
636.00,4.726256,24.00935,0.000156,23.113646,0.0063,-1.061
638.00,4.727074,24.00938,0.000156,23.113567,0.0063,-1.060
640.00,4.728006,24.00892,0.000156,23.113552,0.0063,-1.060
642.00,4.728345,24.00948,0.000157,23.114365,0.0063,-1.060
644.00,4.728849,24.00949,0.000156,23.114120,0.0063,-1.060
646.00,4.729835,24.01019,0.000156,23.113611,0.0063,-1.061
648.00,4.729493,24.00892,0.000157,23.113403,0.0063,-1.061
650.00,4.729815,24.00930,0.000156,23.114504,0.0063,-1.061
652.00,4.729371,24.00915,0.000156,23.113702,0.0063,-1.061
654.00,4.728690,24.00783,0.000156,23.113392,0.0063,-1.061
656.00,4.729122,24.00811,0.000156,23.114135,0.0063,-1.060
658.00,4.730589,24.00863,0.000157,23.113947,0.0062,-1.060
660.00,4.732012,24.00862,0.000158,23.113661,0.0062,-1.060
@4,5.0000,10.0
662.00,4.732020,24.00816,0.000156,23.113468,0.0063,-1.061
664.00,4.731990,24.00713,0.000155,23.113563,0.0062,-1.061
666.00,4.719221,24.00777,0.000157,23.114774,0.0063,-1.060
668.00,4.658488,24.00829,0.000157,23.114850,0.0063,-1.060
670.00,4.525159,24.00877,0.000158,23.114010,0.0063,-1.060
672.00,4.321349,24.00859,0.000157,23.113940,0.0063,-1.060
674.00,4.073784,24.00883,0.000157,23.114294,0.0063,-1.060
676.00,3.817587,24.00940,0.000157,23.114296,0.0063,-1.062
678.00,3.609806,24.00841,0.000155,23.114205,0.0063,-1.061
680.00,3.491564,24.00857,0.000154,23.113784,0.0063,-1.062
682.00,3.465136,24.00807,0.000154,23.114007,0.0063,-1.061
684.00,3.503933,24.00788,0.000155,23.113804,0.0063,-1.062
686.00,3.581696,24.00803,0.000155,23.113760,0.0063,-1.060
688.00,3.676399,24.00773,0.000156,23.114218,0.0063,-1.061
690.00,3.775288,24.00793,0.000155,23.114540,0.0063,-1.061
692.00,3.873118,24.00736,0.000155,23.113737,0.0063,-1.061
694.00,3.966115,24.00830,0.000156,23.114053,0.0063,-1.060
696.00,4.053177,24.00821,0.000156,23.113951,0.0063,-1.060
698.00,4.132820,24.00788,0.000157,23.113676,0.0063,-1.060
700.00,4.205518,24.00773,0.000156,23.114103,0.0063,-1.060
702.00,4.270933,24.00817,0.000157,23.114101,0.0063,-1.060
704.00,4.327215,24.00790,0.000155,23.113838,0.0063,-1.060
706.00,4.376605,24.00730,0.000154,23.113121,0.0063,-1.061
708.00,4.420423,24.00811,0.000155,23.113602,0.0063,-1.061
710.00,4.457448,24.00838,0.000155,23.114508,0.0063,-1.060
712.00,4.490007,24.00838,0.000157,23.113678,0.0063,-1.059
714.00,4.518670,24.00856,0.000157,23.114263,0.0063,-1.061
716.00,4.543921,24.00808,0.000157,23.113994,0.0063,-1.061
718.00,4.564399,24.00834,0.000156,23.113966,0.0062,-1.060
720.00,4.583045,24.00821,0.000156,23.113568,0.0062,-1.061
722.00,4.597093,24.00875,0.000155,23.113931,0.0063,-1.061
724.00,4.609019,24.00899,0.000157,23.113704,0.0063,-1.060
726.00,4.620481,24.00878,0.000156,23.113360,0.0063,-1.060
728.00,4.630571,24.00931,0.000157,23.113407,0.0062,-1.060
730.00,4.640229,24.00894,0.000156,23.113318,0.0062,-1.061
732.00,4.647844,24.00881,0.000155,23.114064,0.0063,-1.060
734.00,4.654126,24.00861,0.000155,23.113906,0.0063,-1.060
736.00,4.659784,24.00799,0.000156,23.113546,0.0063,-1.060
738.00,4.667116,24.00822,0.000156,23.113570,0.0063,-1.060
740.00,4.673274,24.00878,0.000156,23.113789,0.0063,-1.061
742.00,4.678728,24.00896,0.000156,23.114072,0.0063,-1.062
744.00,4.682762,24.00883,0.000156,23.114946,0.0062,-1.061
746.00,4.685557,24.00850,0.000156,23.114220,0.0063,-1.060
748.00,4.689173,24.00881,0.000157,23.113544,0.0063,-1.060
750.00,4.692483,24.00846,0.000156,23.114191,0.0063,-1.061
752.00,4.695522,24.00826,0.000156,23.113728,0.0063,-1.061
754.00,4.699305,24.00907,0.000157,23.113786,0.0062,-1.060
756.00,4.702596,24.00893,0.000156,23.113916,0.0063,-1.060
758.00,4.704470,24.00885,0.000157,23.113505,0.0062,-1.059
760.00,4.706799,24.00887,0.000157,23.113229,0.0062,-1.061
762.00,4.708682,24.00865,0.000156,23.113619,0.0063,-1.061
764.00,4.709484,24.00777,0.000156,23.113983,0.0063,-1.060
766.00,4.711403,24.00797,0.000155,23.113145,0.0063,-1.061
768.00,4.712595,24.00829,0.000156,23.113888,0.0062,-1.060
770.00,4.713178,24.00848,0.000157,23.114029,0.0063,-1.060
772.00,4.715751,24.00899,0.000156,23.113903,0.0063,-1.061
774.00,4.718029,24.00845,0.000156,23.113570,0.0062,-1.061
776.00,4.720365,24.00857,0.000157,23.113964,0.0063,-1.060
778.00,4.720221,24.00899,0.000157,23.114281,0.0063,-1.061
780.00,4.720899,24.00843,0.000155,23.114083,0.0063,-1.061
782.00,4.721722,24.00895,0.000156,23.114087,0.0063,-1.060
784.00,4.722457,24.00859,0.000156,23.113197,0.0063,-1.060
786.00,4.723868,24.00941,0.000157,23.114014,0.0062,-1.060
788.00,4.724637,24.00971,0.000157,23.113290,0.0062,-1.061
790.00,4.725310,24.01038,0.000157,23.113177,0.0062,-1.062
792.00,4.727419,24.01001,0.000156,23.113318,0.0062,-1.061
794.00,4.728282,24.01003,0.000156,23.113799,0.0062,-1.061
796.00,4.727553,24.00949,0.000157,23.113730,0.0062,-1.060
798.00,4.728499,24.01039,0.000157,23.113477,0.0063,-1.061
800.00,4.728267,24.01036,0.000155,23.113398,0.0063,-1.061
802.00,4.728700,24.00980,0.000156,23.113671,0.0062,-1.061
804.00,4.730920,24.00924,0.000157,23.113793,0.0063,-1.060
806.00,4.732543,24.01056,0.000158,23.113457,0.0063,-1.060
808.00,4.732751,24.01020,0.000157,23.113996,0.0063,-1.061
810.00,4.732823,24.01006,0.000156,23.113801,0.0063,-1.061
812.00,4.732535,24.01033,0.000155,23.113212,0.0063,-1.061
814.00,4.732235,24.01035,0.000157,23.113429,0.0063,-1.061
816.00,4.732207,24.01094,0.000157,23.113542,0.0063,-1.061
818.00,4.733104,24.01035,0.000156,23.113550,0.0062,-1.060
820.00,4.733647,24.01059,0.000156,23.113611,0.0062,-1.061
822.00,4.733786,24.01122,0.000158,23.113758,0.0062,-1.061
824.00,4.734712,24.01022,0.000156,23.113333,0.0063,-1.061
826.00,4.736105,24.00983,0.000157,23.113903,0.0063,-1.061
828.00,4.736407,24.01062,0.000157,23.114061,0.0063,-1.062
830.00,4.736107,24.01083,0.000157,23.114437,0.0062,-1.061
832.00,4.735573,24.01106,0.000157,23.113516,0.0062,-1.061
834.00,4.735877,24.01074,0.000157,23.113648,0.0063,-1.061
836.00,4.737108,24.01125,0.000157,23.113886,0.0062,-1.061
838.00,4.737424,24.01158,0.000157,23.113663,0.0063,-1.060
840.00,4.736886,24.01116,0.000158,23.113695,0.0063,-1.061
@5,5.0000,10.0
842.00,4.736247,24.01159,0.000157,23.113388,0.0063,-1.061
844.00,4.735792,24.01233,0.000158,23.113173,0.0063,-1.060
846.00,4.724505,24.01159,0.000157,23.113524,0.0063,-1.062
848.00,4.666782,24.01145,0.000156,23.113464,0.0062,-1.060
850.00,4.537555,24.01193,0.000156,23.113737,0.0062,-1.060
852.00,4.334378,24.01197,0.000156,23.113381,0.0063,-1.060
854.00,4.082489,24.01247,0.000157,23.113151,0.0062,-1.061
856.00,3.818567,24.01280,0.000155,23.113171,0.0062,-1.063
858.00,3.598005,24.01272,0.000153,23.113715,0.0062,-1.063
860.00,3.468203,24.01218,0.000154,23.114111,0.0062,-1.063
862.00,3.435883,24.01251,0.000154,23.113810,0.0063,-1.063
864.00,3.473048,24.01286,0.000153,23.113741,0.0062,-1.062
866.00,3.553153,24.01336,0.000154,23.112933,0.0062,-1.061
868.00,3.650741,24.01270,0.000155,23.113819,0.0063,-1.061
870.00,3.754307,24.01274,0.000155,23.113459,0.0062,-1.061
872.00,3.855261,24.01335,0.000155,23.113622,0.0063,-1.062
874.00,3.950753,24.01290,0.000155,23.113604,0.0062,-1.062
876.00,4.039246,24.01302,0.000155,23.113295,0.0063,-1.062
878.00,4.121232,24.01314,0.000155,23.113453,0.0063,-1.061
880.00,4.195038,24.01258,0.000155,23.113821,0.0062,-1.061
882.00,4.260993,24.01359,0.000155,23.113624,0.0063,-1.062
884.00,4.320000,24.01253,0.000155,23.114369,0.0063,-1.062
886.00,4.372638,24.01255,0.000155,23.113921,0.0063,-1.062
888.00,4.418799,24.01309,0.000155,23.113411,0.0063,-1.061
890.00,4.457452,24.01240,0.000155,23.113240,0.0062,-1.061
892.00,4.489404,24.01211,0.000155,23.113710,0.0062,-1.061
894.00,4.516900,24.01179,0.000157,23.113886,0.0063,-1.062
896.00,4.541762,24.01135,0.000157,23.113279,0.0063,-1.061
898.00,4.562600,24.01101,0.000155,23.113945,0.0062,-1.061
900.00,4.581015,24.01107,0.000157,23.114126,0.0062,-1.062
902.00,4.597702,24.01183,0.000158,23.114458,0.0062,-1.061
904.00,4.612606,24.01169,0.000156,23.113697,0.0063,-1.062
906.00,4.625927,24.01232,0.000156,23.113910,0.0063,-1.061
908.00,4.635561,24.01190,0.000156,23.113750,0.0063,-1.062
910.00,4.643769,24.01185,0.000156,23.113615,0.0063,-1.061
912.00,4.651927,24.01167,0.000157,23.113477,0.0063,-1.061
914.00,4.658113,24.01135,0.000157,23.114683,0.0063,-1.061
916.00,4.663753,24.01166,0.000157,23.113520,0.0063,-1.062
918.00,4.670798,24.01193,0.000157,23.113986,0.0063,-1.061
920.00,4.676237,24.01149,0.000156,23.113377,0.0063,-1.061
922.00,4.680578,24.01148,0.000155,23.113747,0.0063,-1.062
924.00,4.685220,24.01210,0.000157,23.114133,0.0063,-1.061
926.00,4.689560,24.01208,0.000156,23.114636,0.0063,-1.061
928.00,4.692443,24.01192,0.000156,23.114217,0.0063,-1.061
930.00,4.694926,24.01123,0.000157,23.113834,0.0063,-1.061
932.00,4.698193,24.01055,0.000157,23.113756,0.0063,-1.061
934.00,4.701655,24.01099,0.000156,23.114168,0.0063,-1.062
936.00,4.705487,24.01116,0.000156,23.113619,0.0063,-1.062
938.00,4.708575,24.01188,0.000156,23.113518,0.0063,-1.061
940.00,4.710971,24.01148,0.000156,23.113633,0.0063,-1.062
942.00,4.713569,24.01084,0.000156,23.114159,0.0063,-1.061
944.00,4.715470,24.01047,0.000158,23.113864,0.0063,-1.061
946.00,4.717664,24.01106,0.000158,23.113262,0.0063,-1.062
948.00,4.717859,24.01112,0.000157,23.113910,0.0063,-1.062
950.00,4.718519,24.01086,0.000157,23.113897,0.0063,-1.062
952.00,4.719744,24.01103,0.000156,23.113823,0.0063,-1.062
954.00,4.721475,24.01143,0.000157,23.113398,0.0063,-1.061
956.00,4.722574,24.01223,0.000158,23.114061,0.0063,-1.061
958.00,4.724810,24.01186,0.000157,23.113375,0.0062,-1.061
960.00,4.727488,24.01173,0.000156,23.113067,0.0063,-1.062
962.00,4.728761,24.01226,0.000156,23.113633,0.0063,-1.062
964.00,4.729144,24.01233,0.000156,23.113541,0.0063,-1.061
966.00,4.729049,24.01093,0.000156,23.114029,0.0063,-1.062
968.00,4.729323,24.01151,0.000157,23.113986,0.0063,-1.061
970.00,4.730092,24.01143,0.000157,23.113897,0.0062,-1.061
972.00,4.730911,24.01192,0.000157,23.114495,0.0063,-1.061
974.00,4.731502,24.01212,0.000157,23.114374,0.0063,-1.061
976.00,4.732069,24.01160,0.000157,23.114454,0.0063,-1.062
978.00,4.733122,24.01117,0.000157,23.114265,0.0062,-1.062
980.00,4.734221,24.01092,0.000157,23.114085,0.0063,-1.062
982.00,4.735614,24.01092,0.000157,23.113661,0.0063,-1.061
984.00,4.735709,24.01135,0.000159,23.113282,0.0063,-1.061
986.00,4.736009,24.01117,0.000158,23.114268,0.0063,-1.061
988.00,4.735003,24.01176,0.000158,23.114148,0.0062,-1.061
990.00,4.735240,24.01222,0.000158,23.113435,0.0062,-1.062
992.00,4.735700,24.01149,0.000157,23.114075,0.0062,-1.062
994.00,4.736710,24.01146,0.000158,23.114040,0.0063,-1.062
996.00,4.738460,24.01097,0.000158,23.113060,0.0062,-1.061
998.00,4.739556,24.01116,0.000158,23.113899,0.0063,-1.061
1000.00,4.739672,24.01109,0.000159,23.114178,0.0063,-1.062
1002.00,4.739690,24.01126,0.000158,23.113864,0.0063,-1.062
1004.00,4.739365,24.01141,0.000159,23.114211,0.0063,-1.062
1006.00,4.739453,24.01062,0.000157,23.114259,0.0063,-1.061
1008.00,4.739914,24.01029,0.000158,23.113602,0.0063,-1.060
1010.00,4.740106,24.01057,0.000160,23.113242,0.0063,-1.062
1012.00,4.739857,24.01058,0.000158,23.113802,0.0063,-1.062
1014.00,4.740158,24.01058,0.000158,23.113992,0.0063,-1.061
1016.00,4.739918,24.01093,0.000160,23.113437,0.0063,-1.060
1018.00,4.738897,24.01086,0.000160,23.113659,0.0063,-1.061
1020.00,4.738571,24.01085,0.000159,23.114152,0.0063,-1.062
@6,5.0000,10.0
1022.00,4.739333,24.01163,0.000158,23.113789,0.0063,-1.061
1024.00,4.738887,24.01106,0.000159,23.114259,0.0063,-1.062
1026.00,4.727632,24.01106,0.000158,23.114501,0.0063,-1.061
1028.00,4.668703,24.01095,0.000159,23.114320,0.0063,-1.060
1030.00,4.538218,24.01138,0.000159,23.113856,0.0063,-1.060
1032.00,4.331637,24.01205,0.000158,23.114387,0.0063,-1.061
1034.00,4.072783,24.01268,0.000158,23.114166,0.0063,-1.061
1036.00,3.800671,24.01221,0.000157,23.113827,0.0063,-1.062
1038.00,3.571391,24.01206,0.000157,23.114894,0.0063,-1.062
1040.00,3.432605,24.01197,0.000156,23.114393,0.0063,-1.063
1042.00,3.393438,24.01160,0.000156,23.114281,0.0063,-1.062
1044.00,3.430743,24.01157,0.000157,23.114697,0.0063,-1.062
1046.00,3.511646,24.01083,0.000157,23.114326,0.0063,-1.061
1048.00,3.610757,24.01051,0.000159,23.114398,0.0063,-1.061
1050.00,3.717198,24.01102,0.000159,23.113912,0.0063,-1.061
1052.00,3.822526,24.01038,0.000157,23.113687,0.0063,-1.061
1054.00,3.920701,24.01144,0.000158,23.114116,0.0063,-1.061
1056.00,4.012595,24.01167,0.000158,23.114036,0.0063,-1.062
1058.00,4.097700,24.01139,0.000156,23.113752,0.0063,-1.062
1060.00,4.175324,24.01158,0.000157,23.114191,0.0063,-1.061
1062.00,4.244574,24.01107,0.000157,23.114398,0.0063,-1.061
1064.00,4.306717,24.01165,0.000156,23.114296,0.0063,-1.060
1066.00,4.360453,24.00996,0.000157,23.113604,0.0064,-1.060
1068.00,4.407697,24.01024,0.000157,23.114465,0.0063,-1.061
1070.00,4.448983,24.01025,0.000157,23.114556,0.0063,-1.061
1072.00,4.483548,24.01038,0.000158,23.114217,0.0063,-1.061
1074.00,4.512523,24.01066,0.000158,23.114170,0.0063,-1.060
1076.00,4.537551,24.00984,0.000158,23.114315,0.0063,-1.061
1078.00,4.559053,24.00933,0.000156,23.114300,0.0063,-1.062
1080.00,4.577251,24.00923,0.000156,23.114417,0.0063,-1.061
1082.00,4.594661,24.00796,0.000158,23.113897,0.0063,-1.061
1084.00,4.610971,24.00824,0.000158,23.114541,0.0063,-1.061
1086.00,4.624226,24.00825,0.000159,23.114469,0.0063,-1.060
1088.00,4.634931,24.00815,0.000159,23.114738,0.0063,-1.061
1090.00,4.643936,24.00815,0.000160,23.114359,0.0063,-1.061
1092.00,4.651479,24.00822,0.000158,23.114348,0.0063,-1.061
1094.00,4.659319,24.00848,0.000158,23.114398,0.0063,-1.061
1096.00,4.666523,24.00865,0.000158,23.114157,0.0063,-1.061
1098.00,4.672464,24.00851,0.000159,23.113691,0.0063,-1.061
1100.00,4.678330,24.00813,0.000159,23.114677,0.0064,-1.062
1102.00,4.683707,24.00859,0.000159,23.114623,0.0064,-1.060
1104.00,4.688119,24.00826,0.000159,23.114573,0.0064,-1.061
1106.00,4.692747,24.00815,0.000158,23.113414,0.0063,-1.061
1108.00,4.697223,24.00750,0.000159,23.115284,0.0064,-1.061
1110.00,4.701045,24.00828,0.000158,23.115100,0.0064,-1.061
1112.00,4.704825,24.00798,0.000158,23.113511,0.0063,-1.061
1114.00,4.706146,24.00843,0.000159,23.114265,0.0063,-1.060
1116.00,4.707181,24.00968,0.000159,23.114454,0.0063,-1.061
1118.00,4.709455,24.00934,0.000158,23.114346,0.0063,-1.061
1120.00,4.713029,24.00824,0.000158,23.114697,0.0063,-1.061
1122.00,4.715354,24.00851,0.000158,23.114218,0.0064,-1.061
1124.00,4.718122,24.00946,0.000158,23.114324,0.0064,-1.060
1126.00,4.720689,24.00974,0.000160,23.113819,0.0063,-1.061
1128.00,4.722909,24.00951,0.000159,23.114597,0.0063,-1.061
1130.00,4.724020,24.00843,0.000158,23.114796,0.0063,-1.061
1132.00,4.725621,24.00833,0.000158,23.114359,0.0063,-1.061
1134.00,4.726391,24.00785,0.000159,23.113973,0.0064,-1.060
1136.00,4.726940,24.00843,0.000159,23.114333,0.0064,-1.061
1138.00,4.728364,24.00863,0.000158,23.114313,0.0064,-1.061
1140.00,4.729145,24.00957,0.000157,23.115136,0.0063,-1.061
1142.00,4.729877,24.00894,0.000160,23.113840,0.0064,-1.061
1144.00,4.731104,24.00945,0.000158,23.114840,0.0064,-1.061
1146.00,4.733041,24.00881,0.000160,23.114636,0.0064,-1.060
1148.00,4.733770,24.00942,0.000159,23.115812,0.0063,-1.061
1150.00,4.734176,24.00873,0.000161,23.115071,0.0063,-1.061
1152.00,4.734495,24.00814,0.000161,23.114679,0.0064,-1.061
1154.00,4.735213,24.00850,0.000162,23.115047,0.0064,-1.061
1156.00,4.735426,24.00921,0.000161,23.114575,0.0064,-1.061
1158.00,4.736227,24.00937,0.000160,23.114426,0.0063,-1.061
1160.00,4.738272,24.00923,0.000160,23.114679,0.0063,-1.060
1162.00,4.739590,24.00852,0.000162,23.114634,0.0064,-1.060
1164.00,4.740537,24.00957,0.000162,23.114265,0.0064,-1.061
1166.00,4.740164,24.00950,0.000161,23.114573,0.0063,-1.061
1168.00,4.740083,24.00969,0.000161,23.114549,0.0064,-1.060
1170.00,4.740762,24.01004,0.000162,23.114580,0.0064,-1.060
1172.00,4.741477,24.01079,0.000162,23.114580,0.0063,-1.060
1174.00,4.742428,24.01089,0.000160,23.115015,0.0064,-1.061
1176.00,4.741834,24.00964,0.000161,23.114493,0.0064,-1.061
1178.00,4.742163,24.00984,0.000162,23.114781,0.0064,-1.060
1180.00,4.741966,24.01073,0.000162,23.114840,0.0064,-1.060
1182.00,4.742565,24.00967,0.000160,23.114484,0.0064,-1.060
1184.00,4.742868,24.00924,0.000161,23.114406,0.0064,-1.060
1186.00,4.742801,24.01013,0.000161,23.114772,0.0063,-1.061
1188.00,4.743213,24.00977,0.000161,23.114605,0.0064,-1.060
1190.00,4.744138,24.01063,0.000160,23.114618,0.0064,-1.061
1192.00,4.744299,24.01107,0.000159,23.115329,0.0064,-1.060
1194.00,4.744870,24.00991,0.000160,23.114547,0.0064,-1.061
1196.00,4.745373,24.00971,0.000163,23.114488,0.0063,-1.061
1198.00,4.744811,24.01049,0.000161,23.115165,0.0064,-1.060
1200.00,4.744130,24.01050,0.000162,23.114612,0.0064,-1.060
@7,5.0000,10.0
1202.00,4.744196,24.01002,0.000162,23.114432,0.0064,-1.060
1204.00,4.743321,24.01046,0.000160,23.114653,0.0064,-1.060
1206.00,4.732007,24.01063,0.000160,23.115035,0.0064,-1.060
1208.00,4.674237,24.01073,0.000160,23.114194,0.0064,-1.060
1210.00,4.542291,24.01016,0.000160,23.115019,0.0063,-1.060
1212.00,4.332484,24.01016,0.000161,23.115416,0.0064,-1.060
1214.00,4.071607,24.01030,0.000161,23.114781,0.0064,-1.061
1216.00,3.793548,24.01009,0.000159,23.115095,0.0064,-1.062
1218.00,3.554108,24.00888,0.000159,23.114636,0.0064,-1.063
1220.00,3.406625,24.00931,0.000158,23.114226,0.0064,-1.062
1222.00,3.361687,24.01021,0.000159,23.115037,0.0064,-1.061
1224.00,3.392705,24.01076,0.000159,23.115169,0.0064,-1.061
1226.00,3.471490,24.01042,0.000160,23.114627,0.0065,-1.060
1228.00,3.572182,24.01036,0.000161,23.115028,0.0064,-1.061
1230.00,3.681392,24.00985,0.000160,23.116083,0.0064,-1.061
1232.00,3.790710,24.01094,0.000159,23.114463,0.0064,-1.062
1234.00,3.894370,24.01146,0.000159,23.115210,0.0064,-1.062
1236.00,3.989592,24.01104,0.000160,23.114837,0.0064,-1.060
1238.00,4.077317,24.01106,0.000161,23.115358,0.0064,-1.060
1240.00,4.157189,24.01153,0.000161,23.115338,0.0064,-1.060
1242.00,4.227951,24.01151,0.000160,23.115097,0.0064,-1.061
1244.00,4.291172,24.01045,0.000160,23.114709,0.0064,-1.061
1246.00,4.347618,24.01149,0.000159,23.114673,0.0064,-1.061
1248.00,4.396666,24.01065,0.000160,23.115217,0.0064,-1.061
1250.00,4.439452,24.01057,0.000161,23.114950,0.0064,-1.061
1252.00,4.475811,24.01087,0.000161,23.115106,0.0064,-1.061
1254.00,4.506580,24.01111,0.000161,23.115087,0.0064,-1.061
1256.00,4.531886,24.01162,0.000161,23.115414,0.0064,-1.061
1258.00,4.554639,24.01169,0.000160,23.115028,0.0064,-1.061
1260.00,4.575268,24.01076,0.000160,23.115151,0.0064,-1.061
1262.00,4.593507,24.01183,0.000161,23.114720,0.0064,-1.061
1264.00,4.608781,24.01095,0.000160,23.113221,0.0064,-1.061
1266.00,4.623299,24.01019,0.000161,23.114595,0.0064,-1.061
1268.00,4.634092,24.00958,0.000160,23.113819,0.0064,-1.060
1270.00,4.643439,24.00959,0.000160,23.113942,0.0064,-1.061
1272.00,4.652634,24.00959,0.000159,23.114664,0.0064,-1.061
1274.00,4.660131,24.00957,0.000161,23.115052,0.0064,-1.061
1276.00,4.667120,24.00868,0.000160,23.114293,0.0064,-1.061
1278.00,4.673333,24.00891,0.000161,23.114651,0.0064,-1.061
1280.00,4.679612,24.00945,0.000162,23.115141,0.0064,-1.061
1282.00,4.684829,24.00970,0.000160,23.115219,0.0064,-1.060
1284.00,4.690009,24.00879,0.000160,23.114969,0.0064,-1.062
1286.00,4.694603,24.00952,0.000159,23.114649,0.0064,-1.061
1288.00,4.699096,24.01002,0.000161,23.115396,0.0064,-1.061
1290.00,4.703594,24.01034,0.000162,23.115045,0.0064,-1.061
1292.00,4.707475,24.01025,0.000160,23.114800,0.0064,-1.061
1294.00,4.709677,24.00999,0.000160,23.114978,0.0064,-1.061
1296.00,4.712089,24.01019,0.000160,23.115704,0.0064,-1.061
1298.00,4.715272,24.01011,0.000162,23.114930,0.0064,-1.060
1300.00,4.718350,24.01023,0.000162,23.114580,0.0064,-1.060
1302.00,4.719968,24.01073,0.000163,23.114866,0.0065,-1.060
1304.00,4.721640,24.01041,0.000162,23.115706,0.0064,-1.061
1306.00,4.723437,24.01042,0.000162,23.115490,0.0064,-1.062
1308.00,4.724956,24.01093,0.000161,23.115381,0.0064,-1.061
1310.00,4.726611,24.01089,0.000160,23.115633,0.0064,-1.062
1312.00,4.728257,24.01078,0.000160,23.114959,0.0064,-1.060
1314.00,4.729956,24.01138,0.000162,23.114883,0.0064,-1.060
1316.00,4.731926,24.01078,0.000162,23.115125,0.0064,-1.061
1318.00,4.733315,24.01028,0.000162,23.114278,0.0064,-1.061
1320.00,4.734199,24.00973,0.000162,23.114670,0.0064,-1.061
1322.00,4.735697,24.01053,0.000163,23.115596,0.0064,-1.061
1324.00,4.736479,24.01098,0.000163,23.115087,0.0064,-1.060
1326.00,4.736673,24.01111,0.000162,23.115401,0.0064,-1.062
1328.00,4.737260,24.01022,0.000163,23.114701,0.0064,-1.061
1330.00,4.738899,24.00975,0.000163,23.115256,0.0064,-1.061
1332.00,4.740163,24.00968,0.000163,23.115700,0.0064,-1.061
1334.00,4.741603,24.01015,0.000162,23.115758,0.0064,-1.061
1336.00,4.740965,24.00970,0.000162,23.115108,0.0064,-1.061
1338.00,4.738399,24.00995,0.000163,23.115600,0.0064,-1.061
1340.00,4.736265,24.01076,0.000162,23.115078,0.0064,-1.061
1342.00,4.735891,24.00985,0.000163,23.115559,0.0064,-1.062
1344.00,4.735259,24.00981,0.000163,23.115409,0.0064,-1.061
1346.00,4.736724,24.00981,0.000162,23.114976,0.0064,-1.061
1348.00,4.739768,24.01004,0.000162,23.115126,0.0064,-1.060
1350.00,4.742551,24.00972,0.000163,23.114751,0.0064,-1.061
1352.00,4.744192,24.01032,0.000163,23.114850,0.0064,-1.060
1354.00,4.745511,24.01022,0.000162,23.115325,0.0064,-1.062
1356.00,4.747428,24.01054,0.000163,23.115403,0.0064,-1.061
1358.00,4.747940,24.01029,0.000162,23.115862,0.0064,-1.061
1360.00,4.749031,24.01077,0.000161,23.115669,0.0064,-1.061
1362.00,4.749267,24.01058,0.000161,23.115286,0.0064,-1.061
1364.00,4.748914,24.01146,0.000161,23.115555,0.0064,-1.061
1366.00,4.748812,24.01150,0.000163,23.114796,0.0064,-1.061
1368.00,4.750098,24.01102,0.000163,23.115099,0.0064,-1.061
1370.00,4.750599,24.01092,0.000163,23.114697,0.0064,-1.061
1372.00,4.750450,24.01065,0.000163,23.115223,0.0064,-1.061
1374.00,4.750762,24.01056,0.000163,23.115401,0.0064,-1.061
1376.00,4.751144,24.01145,0.000163,23.115121,0.0064,-1.060
1378.00,4.750951,24.01112,0.000163,23.114616,0.0064,-1.061
1380.00,4.750176,24.01050,0.000163,23.115164,0.0064,-1.061
@8,5.0000,10.0
1382.00,4.750383,24.01088,0.000163,23.115470,0.0064,-1.060
1384.00,4.750377,24.01127,0.000163,23.114852,0.0064,-1.062
1386.00,4.737841,24.01166,0.000163,23.114913,0.0064,-1.061
1388.00,4.680582,24.01132,0.000163,23.115410,0.0064,-1.060
1390.00,4.547367,24.01094,0.000164,23.115377,0.0064,-1.061
1392.00,4.334457,24.01052,0.000163,23.115095,0.0064,-1.060
1394.00,4.067619,24.01120,0.000162,23.115319,0.0064,-1.061
1396.00,3.782004,24.01165,0.000161,23.114723,0.0064,-1.063
1398.00,3.535657,24.01183,0.000161,23.115201,0.0064,-1.064
1400.00,3.379066,24.01127,0.000160,23.114787,0.0064,-1.063
1402.00,3.328054,24.01055,0.000159,23.115455,0.0064,-1.062
1404.00,3.356487,24.01065,0.000161,23.116053,0.0064,-1.061
1406.00,3.435035,24.01065,0.000161,23.115358,0.0064,-1.061
1408.00,3.537193,24.01123,0.000159,23.115017,0.0065,-1.062
1410.00,3.648816,24.01043,0.000161,23.115303,0.0064,-1.062
1412.00,3.759624,24.01075,0.000161,23.115693,0.0064,-1.061
1414.00,3.865607,24.01136,0.000161,23.115557,0.0064,-1.061
1416.00,3.964916,24.01077,0.000160,23.115247,0.0064,-1.061
1418.00,4.054975,24.01033,0.000160,23.115119,0.0064,-1.061
1420.00,4.137006,24.01084,0.000160,23.115644,0.0064,-1.061
1422.00,4.209841,24.01156,0.000162,23.114675,0.0064,-1.061
1424.00,4.275286,24.01145,0.000163,23.114757,0.0064,-1.061
1426.00,4.333634,24.01138,0.000162,23.115812,0.0064,-1.061
1428.00,4.384327,24.01147,0.000162,23.115423,0.0064,-1.061
1430.00,4.428238,24.01176,0.000160,23.115128,0.0064,-1.062
1432.00,4.466893,24.01164,0.000160,23.114794,0.0064,-1.062
1434.00,4.499852,24.01086,0.000161,23.115598,0.0064,-1.062
1436.00,4.528414,24.01118,0.000160,23.114853,0.0064,-1.062
1438.00,4.551549,24.01128,0.000161,23.114987,0.0064,-1.061
1440.00,4.571836,24.01054,0.000161,23.114413,0.0065,-1.061
1442.00,4.589685,24.01050,0.000161,23.114753,0.0064,-1.061
1444.00,4.604441,24.01035,0.000162,23.115182,0.0064,-1.062
1446.00,4.618559,24.01104,0.000162,23.114950,0.0064,-1.061
1448.00,4.629724,24.01046,0.000162,23.114322,0.0064,-1.062
1450.00,4.641387,24.01105,0.000162,23.115113,0.0064,-1.061
1452.00,4.651315,24.01110,0.000161,23.114887,0.0064,-1.061
1454.00,4.659810,24.01180,0.000161,23.115024,0.0064,-1.062
1456.00,4.667565,24.01153,0.000161,23.115299,0.0064,-1.062
1458.00,4.674094,24.01153,0.000162,23.115442,0.0064,-1.061
1460.00,4.679567,24.01175,0.000163,23.114762,0.0064,-1.062
1462.00,4.685591,24.01130,0.000162,23.115054,0.0064,-1.062
1464.00,4.690436,24.01204,0.000162,23.114818,0.0064,-1.061
1466.00,4.694233,24.01210,0.000162,23.115262,0.0064,-1.061
1468.00,4.698138,24.01195,0.000162,23.114982,0.0064,-1.061
1470.00,4.702247,24.01197,0.000161,23.115154,0.0064,-1.062
1472.00,4.705879,24.01223,0.000161,23.115763,0.0064,-1.061
1474.00,4.709228,24.01229,0.000162,23.115149,0.0064,-1.061
1476.00,4.711759,24.01246,0.000162,23.115267,0.0064,-1.061
1478.00,4.715758,24.01196,0.000161,23.115236,0.0064,-1.063
1480.00,4.718639,24.01170,0.000160,23.114677,0.0064,-1.062
1482.00,4.720476,24.01192,0.000161,23.114761,0.0064,-1.062
1484.00,4.723186,24.01205,0.000160,23.115358,0.0064,-1.061
1486.00,4.725749,24.01331,0.000161,23.115537,0.0064,-1.061
1488.00,4.727304,24.01298,0.000161,23.115006,0.0064,-1.061
1490.00,4.729622,24.01392,0.000162,23.115019,0.0064,-1.062
1492.00,4.730709,24.01408,0.000163,23.114926,0.0064,-1.062
1494.00,4.731398,24.01406,0.000162,23.114683,0.0064,-1.061
1496.00,4.732035,24.01455,0.000161,23.115074,0.0064,-1.062
1498.00,4.732023,24.01493,0.000161,23.114677,0.0064,-1.062
1500.00,4.733812,24.01504,0.000163,23.114068,0.0064,-1.062
1502.00,4.735777,24.01453,0.000162,23.114801,0.0064,-1.061
1504.00,4.737101,24.01455,0.000162,23.115180,0.0064,-1.062
1506.00,4.738274,24.01404,0.000162,23.114950,0.0064,-1.062
1508.00,4.739477,24.01447,0.000163,23.115132,0.0064,-1.062
1510.00,4.740301,24.01433,0.000162,23.114482,0.0064,-1.062
1512.00,4.741334,24.01388,0.000163,23.114345,0.0064,-1.061
1514.00,4.742675,24.01381,0.000162,23.114489,0.0064,-1.062
1516.00,4.742781,24.01483,0.000162,23.114874,0.0064,-1.062
1518.00,4.744138,24.01343,0.000161,23.114525,0.0064,-1.062
1520.00,4.744557,24.01385,0.000161,23.114677,0.0064,-1.062
1522.00,4.744067,24.01429,0.000161,23.114345,0.0064,-1.062
1524.00,4.744624,24.01397,0.000162,23.114794,0.0064,-1.062
1526.00,4.746107,24.01372,0.000162,23.114356,0.0064,-1.062
1528.00,4.746329,24.01435,0.000162,23.114109,0.0064,-1.061
1530.00,4.746385,24.01416,0.000161,23.114556,0.0064,-1.062
1532.00,4.746233,24.01300,0.000162,23.114913,0.0064,-1.061
1534.00,4.745487,24.01347,0.000162,23.115061,0.0064,-1.063
1536.00,4.745348,24.01335,0.000161,23.114402,0.0064,-1.062
1538.00,4.745984,24.01308,0.000161,23.114359,0.0064,-1.063
1540.00,4.745459,24.01287,0.000162,23.114755,0.0064,-1.062
1542.00,4.746475,24.01283,0.000162,23.115533,0.0064,-1.061
1544.00,4.747455,24.01276,0.000162,23.114874,0.0064,-1.062
1546.00,4.748179,24.01333,0.000162,23.115126,0.0064,-1.062
1548.00,4.748636,24.01347,0.000163,23.114881,0.0064,-1.063
1550.00,4.748655,24.01369,0.000161,23.114831,0.0064,-1.062
1552.00,4.749275,24.01274,0.000160,23.114631,0.0064,-1.063
1554.00,4.749794,24.01194,0.000161,23.114087,0.0064,-1.062
1556.00,4.750584,24.01212,0.000162,23.114608,0.0064,-1.061
1558.00,4.751043,24.01279,0.000163,23.114783,0.0064,-1.062
1560.00,4.750039,24.01257,0.000163,23.115147,0.0064,-1.062
@9,5.0000,10.0
1562.00,4.749677,24.01235,0.000162,23.114456,0.0064,-1.062
1564.00,4.749645,24.01212,0.000162,23.115208,0.0064,-1.062
1566.00,4.739789,24.01224,0.000163,23.114553,0.0064,-1.062
1568.00,4.684992,24.01340,0.000161,23.114839,0.0064,-1.062
1570.00,4.554683,24.01262,0.000161,23.114378,0.0064,-1.062
1572.00,4.342039,24.01260,0.000162,23.114391,0.0064,-1.062
1574.00,4.073671,24.01274,0.000162,23.114876,0.0064,-1.062
1576.00,3.781140,24.01284,0.000162,23.115184,0.0063,-1.063
1578.00,3.522520,24.01293,0.000159,23.114822,0.0064,-1.064
1580.00,3.352556,24.01300,0.000160,23.114736,0.0064,-1.064
1582.00,3.290591,24.01249,0.000159,23.114900,0.0064,-1.064
1584.00,3.312985,24.01136,0.000160,23.114764,0.0064,-1.063
1586.00,3.389423,24.01143,0.000159,23.115125,0.0064,-1.063
1588.00,3.493392,24.01255,0.000160,23.115353,0.0064,-1.063
1590.00,3.607437,24.01235,0.000161,23.114586,0.0064,-1.062
1592.00,3.720702,24.01239,0.000161,23.114870,0.0064,-1.061
1594.00,3.829470,24.01278,0.000161,23.114970,0.0064,-1.062
1596.00,3.931107,24.01291,0.000160,23.114826,0.0064,-1.063
1598.00,4.024926,24.01200,0.000161,23.114306,0.0063,-1.063
1600.00,4.111176,24.01166,0.000161,23.114761,0.0064,-1.061
1602.00,4.187918,24.01233,0.000162,23.114335,0.0064,-1.062
1604.00,4.255812,24.01175,0.000162,23.115162,0.0064,-1.062
1606.00,4.316324,24.01145,0.000161,23.114729,0.0064,-1.063
1608.00,4.368921,24.01183,0.000162,23.114460,0.0064,-1.062
1610.00,4.414607,24.01208,0.000162,23.114844,0.0064,-1.062
1612.00,4.456175,24.01235,0.000161,23.115117,0.0064,-1.062
1614.00,4.491324,24.01212,0.000161,23.114142,0.0063,-1.062
1616.00,4.520430,24.01231,0.000161,23.114358,0.0064,-1.062
1618.00,4.545115,24.01120,0.000160,23.114983,0.0064,-1.062
1620.00,4.566249,24.01192,0.000160,23.113841,0.0064,-1.062
1622.00,4.585114,24.01203,0.000160,23.114191,0.0064,-1.062
1624.00,4.602069,24.01118,0.000161,23.115238,0.0063,-1.062
1626.00,4.615623,24.01081,0.000161,23.114462,0.0064,-1.062
1628.00,4.628016,24.01120,0.000160,23.114553,0.0064,-1.062
1630.00,4.638853,24.01203,0.000161,23.114735,0.0064,-1.063
1632.00,4.649014,24.01253,0.000161,23.114179,0.0064,-1.062
1634.00,4.658326,24.01122,0.000161,23.114198,0.0064,-1.062
1636.00,4.666558,24.01095,0.000162,23.113858,0.0064,-1.062
1638.00,4.673646,24.01161,0.000160,23.113875,0.0064,-1.062
1640.00,4.679778,24.01230,0.000162,23.115089,0.0064,-1.062
1642.00,4.685007,24.01150,0.000160,23.115152,0.0064,-1.063
1644.00,4.689854,24.01177,0.000161,23.114822,0.0064,-1.061
1646.00,4.694364,24.01164,0.000161,23.115097,0.0064,-1.061
1648.00,4.698318,24.01212,0.000162,23.115433,0.0064,-1.062
1650.00,4.701998,24.01214,0.000162,23.114918,0.0064,-1.062
1652.00,4.705351,24.01177,0.000161,23.114902,0.0064,-1.062
1654.00,4.710361,24.01111,0.000162,23.114861,0.0064,-1.062
1656.00,4.714298,24.01180,0.000162,23.114853,0.0064,-1.062
1658.00,4.718022,24.01212,0.000161,23.115167,0.0064,-1.061
1660.00,4.719849,24.01160,0.000160,23.114580,0.0064,-1.062
1662.00,4.721844,24.01065,0.000162,23.113981,0.0064,-1.062
1664.00,4.724537,24.01072,0.000160,23.114462,0.0064,-1.063
1666.00,4.727379,24.01141,0.000162,23.114917,0.0064,-1.062
1668.00,4.728806,24.01023,0.000162,23.114458,0.0064,-1.062
1670.00,4.729711,24.01052,0.000161,23.114772,0.0064,-1.061
1672.00,4.731191,24.01091,0.000161,23.114961,0.0064,-1.061
1674.00,4.732880,24.01059,0.000163,23.114059,0.0064,-1.062
1676.00,4.734106,24.01047,0.000163,23.115028,0.0064,-1.062
1678.00,4.735002,24.01055,0.000164,23.115492,0.0064,-1.062
1680.00,4.736165,24.01026,0.000164,23.114735,0.0064,-1.062
1682.00,4.737998,24.00904,0.000164,23.115074,0.0064,-1.062
1684.00,4.738975,24.00943,0.000164,23.115126,0.0064,-1.062
1686.00,4.739466,24.00929,0.000163,23.114298,0.0064,-1.062
1688.00,4.741030,24.00983,0.000164,23.114792,0.0064,-1.061
1690.00,4.742742,24.00910,0.000162,23.115312,0.0064,-1.062
1692.00,4.744353,24.00931,0.000164,23.115943,0.0064,-1.062
1694.00,4.744546,24.01042,0.000164,23.114972,0.0064,-1.062
1696.00,4.743276,24.01084,0.000164,23.115455,0.0064,-1.061
1698.00,4.743785,24.00984,0.000162,23.115195,0.0064,-1.062
1700.00,4.744875,24.00988,0.000163,23.114294,0.0064,-1.061
1702.00,4.745796,24.00966,0.000164,23.114371,0.0064,-1.061
1704.00,4.746115,24.00953,0.000165,23.115446,0.0064,-1.062
1706.00,4.747704,24.00962,0.000163,23.114679,0.0064,-1.062
1708.00,4.748613,24.00973,0.000164,23.114649,0.0065,-1.062
1710.00,4.750112,24.00950,0.000163,23.115357,0.0064,-1.062
1712.00,4.750727,24.00966,0.000163,23.114699,0.0064,-1.062
1714.00,4.750648,24.00957,0.000163,23.114995,0.0064,-1.061
1716.00,4.751383,24.00958,0.000164,23.115565,0.0064,-1.061
1718.00,4.751275,24.00971,0.000163,23.114354,0.0064,-1.062
1720.00,4.750587,24.01006,0.000164,23.114939,0.0064,-1.062
1722.00,4.750680,24.01047,0.000164,23.115232,0.0064,-1.063
1724.00,4.750780,24.00992,0.000163,23.114644,0.0064,-1.061
1726.00,4.751261,24.00966,0.000164,23.114397,0.0064,-1.061
1728.00,4.751740,24.00973,0.000163,23.115435,0.0064,-1.061
1730.00,4.752008,24.00908,0.000164,23.115732,0.0064,-1.061
1732.00,4.752473,24.00922,0.000164,23.115316,0.0065,-1.062
1734.00,4.752657,24.00919,0.000164,23.114736,0.0064,-1.062
1736.00,4.752708,24.00925,0.000165,23.115006,0.0064,-1.061
1738.00,4.753271,24.00976,0.000163,23.114885,0.0064,-1.062
1740.00,4.753150,24.01017,0.000162,23.114523,0.0064,-1.062
@10,5.0000,10.0
1742.00,4.753559,24.00966,0.000163,23.115052,0.0064,-1.061
1744.00,4.752674,24.00960,0.000162,23.115531,0.0064,-1.062
1746.00,4.744000,24.01013,0.000162,23.115726,0.0064,-1.062
1748.00,4.693978,24.00888,0.000163,23.114850,0.0064,-1.059
1750.00,4.569352,24.00979,0.000163,23.114885,0.0064,-1.060
1752.00,4.360832,24.00970,0.000163,23.115758,0.0064,-1.062
1754.00,4.090910,24.01027,0.000162,23.115260,0.0064,-1.062
1756.00,3.792307,24.00998,0.000162,23.115024,0.0064,-1.062
1758.00,3.522077,24.00896,0.000161,23.114404,0.0065,-1.064
1760.00,3.339140,24.00977,0.000160,23.114343,0.0065,-1.063
1762.00,3.264302,24.00943,0.000162,23.115524,0.0064,-1.062
1764.00,3.278046,24.00945,0.000161,23.115585,0.0064,-1.061
1766.00,3.350730,24.00991,0.000161,23.114978,0.0064,-1.062
1768.00,3.455040,24.01080,0.000161,23.114725,0.0064,-1.061
1770.00,3.570420,24.00989,0.000162,23.114777,0.0064,-1.061
1772.00,3.685912,24.01093,0.000161,23.115425,0.0065,-1.061
1774.00,3.797046,24.01015,0.000161,23.115130,0.0065,-1.061
1776.00,3.902737,24.01028,0.000162,23.115251,0.0064,-1.062
1778.00,3.999911,24.01064,0.000161,23.114517,0.0064,-1.061
1780.00,4.088497,24.00987,0.000161,23.114294,0.0064,-1.061
1782.00,4.168470,24.00939,0.000161,23.115448,0.0064,-1.062
1784.00,4.239876,24.00978,0.000161,23.115229,0.0065,-1.062
1786.00,4.302579,24.01009,0.000162,23.115056,0.0064,-1.061
1788.00,4.357897,24.01036,0.000162,23.114720,0.0064,-1.061
1790.00,4.405652,24.01001,0.000162,23.115078,0.0064,-1.062
1792.00,4.446913,24.00877,0.000162,23.114456,0.0064,-1.061
1794.00,4.481883,24.00841,0.000162,23.115230,0.0064,-1.061
1796.00,4.511727,24.00869,0.000162,23.115048,0.0064,-1.061
1798.00,4.537116,24.00910,0.000163,23.115605,0.0064,-1.062
1800.00,4.559851,24.00865,0.000162,23.114989,0.0064,-1.062
1802.00,4.580176,24.00901,0.000161,23.114640,0.0064,-1.062
1804.00,4.598144,24.00900,0.000162,23.114675,0.0064,-1.061
1806.00,4.613066,24.00902,0.000163,23.114985,0.0064,-1.061
1808.00,4.626402,24.00943,0.000163,23.115108,0.0064,-1.062
1810.00,4.637920,24.00997,0.000163,23.114696,0.0064,-1.061
1812.00,4.648528,24.00953,0.000163,23.114913,0.0064,-1.061
1814.00,4.657468,24.01013,0.000163,23.115154,0.0064,-1.062
1816.00,4.665332,24.01003,0.000164,23.114406,0.0064,-1.061
1818.00,4.671928,24.01070,0.000163,23.115481,0.0064,-1.061
1820.00,4.677819,24.00964,0.000163,23.114705,0.0064,-1.061
1822.00,4.683596,24.01062,0.000163,23.114165,0.0064,-1.061
1824.00,4.689479,24.01079,0.000163,23.115433,0.0064,-1.061
1826.00,4.696012,24.01080,0.000162,23.115487,0.0064,-1.061
1828.00,4.700736,24.01042,0.000162,23.114798,0.0064,-1.062
1830.00,4.703694,24.01092,0.000162,23.114920,0.0064,-1.061
1832.00,4.706767,24.01047,0.000163,23.115598,0.0064,-1.061
1834.00,4.710842,24.01094,0.000162,23.115615,0.0064,-1.061
1836.00,4.714688,24.01140,0.000163,23.115589,0.0064,-1.061
1838.00,4.717644,24.01047,0.000162,23.115370,0.0064,-1.062
1840.00,4.720249,24.00978,0.000163,23.114731,0.0064,-1.062
1842.00,4.723557,24.01000,0.000162,23.115249,0.0064,-1.061
1844.00,4.726575,24.01067,0.000162,23.114463,0.0064,-1.062
1846.00,4.729201,24.01114,0.000162,23.115138,0.0064,-1.061
1848.00,4.730511,24.01076,0.000163,23.115245,0.0065,-1.061
1850.00,4.731429,24.01025,0.000162,23.114456,0.0064,-1.062
1852.00,4.732139,24.01012,0.000162,23.114664,0.0064,-1.061
1854.00,4.733678,24.01125,0.000164,23.114679,0.0065,-1.061
1856.00,4.735305,24.01085,0.000166,23.115496,0.0064,-1.060
1858.00,4.736898,24.01122,0.000165,23.115407,0.0064,-1.062
1860.00,4.739345,24.01051,0.000164,23.115273,0.0064,-1.062
1862.00,4.740055,24.01138,0.000164,23.115867,0.0064,-1.061
1864.00,4.740591,24.01106,0.000163,23.114866,0.0064,-1.062
1866.00,4.741828,24.01099,0.000164,23.114653,0.0064,-1.061
1868.00,4.743412,24.01073,0.000164,23.115212,0.0064,-1.061
1870.00,4.745134,24.01101,0.000165,23.115379,0.0064,-1.061
1872.00,4.745539,24.01088,0.000164,23.115229,0.0064,-1.061
1874.00,4.746102,24.01121,0.000165,23.115735,0.0065,-1.061
1876.00,4.747335,24.01127,0.000164,23.115609,0.0065,-1.062
1878.00,4.747501,24.01125,0.000163,23.115407,0.0065,-1.062
1880.00,4.747049,24.01123,0.000164,23.115154,0.0065,-1.061
1882.00,4.747344,24.01018,0.000165,23.115611,0.0065,-1.061
1884.00,4.748325,24.01004,0.000166,23.115048,0.0065,-1.061
1886.00,4.750056,24.01078,0.000165,23.115685,0.0065,-1.061
1888.00,4.751020,24.01069,0.000164,23.114965,0.0064,-1.061
1890.00,4.750383,24.01003,0.000164,23.114863,0.0065,-1.061
1892.00,4.750171,24.01083,0.000164,23.115628,0.0065,-1.061
1894.00,4.750577,24.01133,0.000164,23.115438,0.0065,-1.062
1896.00,4.750284,24.01152,0.000164,23.115914,0.0065,-1.061
1898.00,4.752086,24.01121,0.000164,23.115555,0.0064,-1.062
1900.00,4.753189,24.01127,0.000165,23.115942,0.0064,-1.061
1902.00,4.753973,24.01100,0.000166,23.115475,0.0065,-1.061
1904.00,4.754254,24.01176,0.000165,23.115624,0.0065,-1.061
1906.00,4.754257,24.01093,0.000166,23.115615,0.0065,-1.062
1908.00,4.754021,24.01106,0.000165,23.115585,0.0065,-1.062
1910.00,4.753093,24.01046,0.000166,23.115414,0.0065,-1.060
1912.00,4.752687,24.01131,0.000165,23.116051,0.0065,-1.061
1914.00,4.753395,24.01138,0.000165,23.115394,0.0065,-1.062
1916.00,4.754212,24.01069,0.000163,23.114332,0.0065,-1.062
1918.00,4.754763,24.01093,0.000164,23.115982,0.0065,-1.062
1920.00,4.754773,24.01056,0.000165,23.115511,0.0065,-1.060
@11,5.0000,10.0
1922.00,4.755280,24.01071,0.000166,23.114424,0.0065,-1.061
1924.00,4.754174,24.01085,0.000165,23.115260,0.0065,-1.061
1926.00,4.746881,24.01102,0.000166,23.116081,0.0065,-1.061
1928.00,4.700204,24.01098,0.000164,23.116248,0.0065,-1.060
1930.00,4.580189,24.01103,0.000166,23.116072,0.0065,-1.061
1932.00,4.374490,24.01142,0.000164,23.115290,0.0065,-1.061
1934.00,4.103031,24.01202,0.000165,23.114853,0.0065,-1.061
1936.00,3.800254,24.01187,0.000165,23.116294,0.0065,-1.063
1938.00,3.521024,24.01111,0.000162,23.115886,0.0065,-1.064
1940.00,3.323509,24.01156,0.000161,23.116439,0.0065,-1.063
1942.00,3.236977,24.01139,0.000161,23.116174,0.0065,-1.063
1944.00,3.244989,24.01154,0.000163,23.116211,0.0065,-1.062
1946.00,3.317074,24.01129,0.000163,23.116096,0.0065,-1.061
1948.00,3.421038,24.01141,0.000163,23.115448,0.0065,-1.061
1950.00,3.537456,24.01142,0.000164,23.115516,0.0065,-1.062
1952.00,3.656010,24.01186,0.000163,23.115520,0.0065,-1.062
1954.00,3.770709,24.01225,0.000163,23.115793,0.0065,-1.062
1956.00,3.877700,24.01175,0.000163,23.115377,0.0064,-1.062
1958.00,3.977780,24.01182,0.000163,23.114679,0.0065,-1.062
1960.00,4.069274,24.01124,0.000162,23.115492,0.0065,-1.061
1962.00,4.151089,24.01127,0.000164,23.116023,0.0065,-1.061
1964.00,4.224648,24.01198,0.000163,23.115258,0.0065,-1.062
1966.00,4.289902,24.01099,0.000162,23.115620,0.0065,-1.062
1968.00,4.346623,24.01089,0.000163,23.115605,0.0065,-1.061
1970.00,4.395278,24.01077,0.000163,23.115446,0.0064,-1.062
1972.00,4.437187,24.01114,0.000163,23.115024,0.0064,-1.062
1974.00,4.474448,24.01171,0.000163,23.115310,0.0065,-1.061
1976.00,4.505913,24.01173,0.000163,23.115097,0.0065,-1.062
1978.00,4.532464,24.01168,0.000163,23.116157,0.0065,-1.061
1980.00,4.555962,24.01212,0.000164,23.115858,0.0065,-1.062
1982.00,4.576661,24.01186,0.000164,23.116001,0.0065,-1.062
1984.00,4.594979,24.01236,0.000164,23.115873,0.0065,-1.062
1986.00,4.610258,24.01266,0.000163,23.115203,0.0065,-1.061
1988.00,4.623678,24.01236,0.000164,23.115773,0.0065,-1.061
1990.00,4.636350,24.01271,0.000164,23.116049,0.0065,-1.061
1992.00,4.647073,24.01278,0.000164,23.115182,0.0065,-1.061
1994.00,4.656080,24.01268,0.000163,23.115126,0.0065,-1.062
1996.00,4.663613,24.01201,0.000164,23.115284,0.0064,-1.062
1998.00,4.671755,24.01266,0.000164,23.115019,0.0065,-1.062
2000.00,4.678251,24.01328,0.000164,23.115513,0.0065,-1.061
2002.00,4.685340,24.01295,0.000165,23.115795,0.0065,-1.061
2004.00,4.690791,24.01211,0.000164,23.115171,0.0065,-1.061
2006.00,4.695279,24.01241,0.000164,23.115110,0.0065,-1.062
2008.00,4.700208,24.01217,0.000163,23.115544,0.0065,-1.062
2010.00,4.705176,24.01189,0.000162,23.115208,0.0065,-1.062
2012.00,4.709125,24.01229,0.000163,23.115247,0.0064,-1.062
2014.00,4.712319,24.01314,0.000164,23.115273,0.0065,-1.062
2016.00,4.715591,24.01235,0.000164,23.115555,0.0065,-1.062
2018.00,4.718063,24.01197,0.000164,23.116010,0.0065,-1.062
2020.00,4.720398,24.01173,0.000163,23.115596,0.0064,-1.061
2022.00,4.723680,24.01204,0.000164,23.115825,0.0064,-1.062
2024.00,4.726969,24.01244,0.000165,23.115789,0.0065,-1.062
2026.00,4.728362,24.01296,0.000164,23.115773,0.0065,-1.062
2028.00,4.731076,24.01319,0.000165,23.115160,0.0065,-1.062
2030.00,4.733405,24.01278,0.000164,23.115164,0.0065,-1.062
2032.00,4.734710,24.01236,0.000164,23.115032,0.0065,-1.061
2034.00,4.734120,24.01173,0.000164,23.115401,0.0065,-1.061
2036.00,4.736159,24.01241,0.000164,23.115290,0.0064,-1.062
2038.00,4.737818,24.01236,0.000164,23.115826,0.0065,-1.062
2040.00,4.738873,24.01272,0.000165,23.115995,0.0064,-1.062
2042.00,4.740442,24.01277,0.000164,23.115429,0.0064,-1.062
2044.00,4.743110,24.01308,0.000164,23.114978,0.0064,-1.062
2046.00,4.744783,24.01290,0.000163,23.115186,0.0064,-1.062
2048.00,4.744826,24.01315,0.000164,23.114976,0.0065,-1.062
2050.00,4.744637,24.01292,0.000165,23.116053,0.0064,-1.062
2052.00,4.745477,24.01350,0.000166,23.116105,0.0064,-1.061
2054.00,4.746692,24.01359,0.000165,23.114959,0.0064,-1.062
2056.00,4.747375,24.01275,0.000165,23.115945,0.0064,-1.061
2058.00,4.748970,24.01237,0.000164,23.116192,0.0064,-1.063
2060.00,4.750117,24.01242,0.000163,23.115800,0.0065,-1.063
2062.00,4.750019,24.01282,0.000165,23.114944,0.0065,-1.063
2064.00,4.750032,24.01316,0.000164,23.115579,0.0064,-1.062
2066.00,4.750868,24.01243,0.000164,23.114861,0.0064,-1.062
2068.00,4.751505,24.01243,0.000163,23.115485,0.0064,-1.062
2070.00,4.752568,24.01225,0.000165,23.115073,0.0064,-1.062
2072.00,4.753416,24.01269,0.000166,23.114978,0.0064,-1.062
2074.00,4.753943,24.01382,0.000165,23.115206,0.0064,-1.062
2076.00,4.753794,24.01398,0.000164,23.114866,0.0064,-1.061
2078.00,4.753518,24.01392,0.000165,23.115264,0.0064,-1.062
2080.00,4.754157,24.01425,0.000165,23.115438,0.0065,-1.062
2082.00,4.753858,24.01432,0.000166,23.115570,0.0065,-1.062
2084.00,4.754399,24.01416,0.000164,23.115169,0.0064,-1.063
2086.00,4.754740,24.01461,0.000164,23.115596,0.0064,-1.062
2088.00,4.754627,24.01612,0.000165,23.115513,0.0064,-1.063
2090.00,4.755190,24.01535,0.000163,23.114668,0.0064,-1.062
2092.00,4.755767,24.01510,0.000164,23.115678,0.0064,-1.062
2094.00,4.755392,24.01540,0.000165,23.115604,0.0064,-1.062
2096.00,4.755924,24.01567,0.000165,23.115591,0.0064,-1.063
2098.00,4.755997,24.01602,0.000165,23.115056,0.0065,-1.063
2100.00,4.756312,24.01624,0.000164,23.115193,0.0065,-1.062
@12,5.0000,10.0
2102.00,4.757863,24.01545,0.000164,23.115273,0.0064,-1.062
2104.00,4.757571,24.01566,0.000164,23.116203,0.0065,-1.062
2106.00,4.750043,24.01561,0.000164,23.115431,0.0065,-1.062
2108.00,4.703317,24.01519,0.000165,23.115093,0.0064,-1.062
2110.00,4.584670,24.01520,0.000164,23.116101,0.0064,-1.062
2112.00,4.378340,24.01599,0.000163,23.115815,0.0064,-1.063
2114.00,4.105638,24.01621,0.000163,23.115813,0.0064,-1.063
2116.00,3.797283,24.01626,0.000164,23.115119,0.0064,-1.063
2118.00,3.511074,24.01613,0.000161,23.115461,0.0064,-1.064
2120.00,3.307009,24.01616,0.000161,23.115410,0.0065,-1.063
2122.00,3.214157,24.01628,0.000163,23.115964,0.0065,-1.064
2124.00,3.217115,24.01654,0.000162,23.115102,0.0065,-1.064
2126.00,3.286953,24.01646,0.000162,23.115106,0.0064,-1.064
2128.00,3.391644,24.01551,0.000161,23.115832,0.0064,-1.063
2130.00,3.509018,24.01595,0.000162,23.115444,0.0065,-1.063
2132.00,3.628808,24.01630,0.000163,23.115323,0.0065,-1.062
2134.00,3.744817,24.01620,0.000163,23.116172,0.0065,-1.063
2136.00,3.854826,24.01600,0.000161,23.115600,0.0064,-1.063
2138.00,3.957525,24.01639,0.000162,23.115100,0.0064,-1.063
2140.00,4.050320,24.01646,0.000161,23.116101,0.0064,-1.063
2142.00,4.133950,24.01648,0.000163,23.115730,0.0064,-1.062
2144.00,4.208774,24.01582,0.000163,23.115221,0.0064,-1.063
2146.00,4.276261,24.01598,0.000162,23.115442,0.0065,-1.063
2148.00,4.333862,24.01554,0.000163,23.114974,0.0064,-1.063
2150.00,4.384694,24.01516,0.000161,23.115242,0.0065,-1.063
2152.00,4.428156,24.01504,0.000162,23.115488,0.0065,-1.063
2154.00,4.466263,24.01508,0.000163,23.114651,0.0064,-1.063
2156.00,4.499184,24.01502,0.000163,23.114246,0.0065,-1.062
2158.00,4.528045,24.01517,0.000164,23.115537,0.0065,-1.063
2160.00,4.553143,24.01621,0.000164,23.115275,0.0065,-1.063
2162.00,4.574277,24.01584,0.000163,23.114931,0.0064,-1.062
2164.00,4.592448,24.01571,0.000164,23.114629,0.0065,-1.062
2166.00,4.607862,24.01471,0.000163,23.114840,0.0064,-1.063
2168.00,4.621542,24.01556,0.000162,23.114614,0.0065,-1.064
2170.00,4.633608,24.01653,0.000161,23.115256,0.0064,-1.063
2172.00,4.645389,24.01654,0.000161,23.115080,0.0064,-1.064
2174.00,4.654042,24.01618,0.000162,23.114844,0.0064,-1.062
2176.00,4.662115,24.01653,0.000164,23.115240,0.0064,-1.062
2178.00,4.670394,24.01577,0.000163,23.115474,0.0064,-1.064
2180.00,4.678030,24.01597,0.000164,23.114987,0.0064,-1.062
2182.00,4.684070,24.01581,0.000163,23.114746,0.0064,-1.063
2184.00,4.690235,24.01640,0.000163,23.115739,0.0064,-1.064
2186.00,4.695306,24.01582,0.000163,23.115451,0.0064,-1.064
2188.00,4.699432,24.01599,0.000162,23.115162,0.0065,-1.062
2190.00,4.703321,24.01617,0.000163,23.114879,0.0064,-1.063
2192.00,4.707212,24.01701,0.000164,23.115342,0.0064,-1.063
2194.00,4.712705,24.01653,0.000162,23.115604,0.0064,-1.063
2196.00,4.717356,24.01675,0.000162,23.115425,0.0064,-1.063
2198.00,4.719407,24.01666,0.000162,23.115347,0.0064,-1.063
2200.00,4.721038,24.01766,0.000163,23.115832,0.0065,-1.063
2202.00,4.723947,24.01717,0.000164,23.115435,0.0064,-1.063
2204.00,4.726647,24.01604,0.000163,23.114755,0.0064,-1.063
2206.00,4.728728,24.01671,0.000163,23.115836,0.0064,-1.063
2208.00,4.730254,24.01590,0.000163,23.115199,0.0064,-1.063
2210.00,4.732309,24.01621,0.000165,23.114852,0.0065,-1.063
2212.00,4.735015,24.01651,0.000165,23.115327,0.0065,-1.064
2214.00,4.736860,24.01611,0.000164,23.114963,0.0064,-1.063
2216.00,4.738303,24.01516,0.000165,23.114586,0.0064,-1.063
2218.00,4.739489,24.01512,0.000164,23.115429,0.0064,-1.063
2220.00,4.741076,24.01493,0.000165,23.114735,0.0064,-1.063
2222.00,4.742179,24.01438,0.000165,23.114956,0.0064,-1.063
2224.00,4.743079,24.01503,0.000164,23.114723,0.0064,-1.063
2226.00,4.743552,24.01397,0.000164,23.115043,0.0064,-1.063
2228.00,4.744647,24.01490,0.000164,23.115472,0.0064,-1.063
2230.00,4.746190,24.01532,0.000165,23.115828,0.0065,-1.063
2232.00,4.746643,24.01408,0.000163,23.114207,0.0065,-1.063
2234.00,4.746726,24.01434,0.000164,23.115149,0.0065,-1.063
2236.00,4.748466,24.01447,0.000165,23.115269,0.0065,-1.063
2238.00,4.750497,24.01479,0.000165,23.114616,0.0064,-1.063
2240.00,4.752305,24.01524,0.000163,23.115468,0.0064,-1.064
2242.00,4.752973,24.01577,0.000164,23.115132,0.0065,-1.063
2244.00,4.752681,24.01506,0.000165,23.114430,0.0064,-1.063
2246.00,4.752562,24.01491,0.000165,23.115529,0.0064,-1.063
2248.00,4.751457,24.01428,0.000164,23.114941,0.0064,-1.062
2250.00,4.752565,24.01392,0.000164,23.115280,0.0065,-1.063
2252.00,4.753480,24.01446,0.000165,23.116241,0.0064,-1.063
2254.00,4.753625,24.01461,0.000164,23.114270,0.0064,-1.064
2256.00,4.753687,24.01352,0.000165,23.114489,0.0065,-1.064
2258.00,4.754175,24.01371,0.000166,23.115780,0.0064,-1.062
2260.00,4.754496,24.01353,0.000165,23.115165,0.0065,-1.063
2262.00,4.755187,24.01330,0.000164,23.115177,0.0064,-1.063
2264.00,4.756421,24.01339,0.000164,23.115106,0.0064,-1.063
2266.00,4.757062,24.01322,0.000165,23.115076,0.0064,-1.063
2268.00,4.756035,24.01283,0.000164,23.114928,0.0064,-1.063
2270.00,4.755407,24.01378,0.000164,23.114980,0.0065,-1.062
2272.00,4.754809,24.01400,0.000165,23.115695,0.0064,-1.063
2274.00,4.754914,24.01334,0.000165,23.115147,0.0064,-1.062
2276.00,4.756539,24.01376,0.000164,23.114707,0.0064,-1.063
2278.00,4.757616,24.01348,0.000164,23.115054,0.0064,-1.063
2280.00,4.757703,24.01314,0.000164,23.115154,0.0064,-1.063
@13,5.0000,10.0
2282.00,4.758002,24.01307,0.000164,23.115282,0.0064,-1.062
2284.00,4.757185,24.01323,0.000165,23.115065,0.0064,-1.063
2286.00,4.751995,24.01276,0.000165,23.114959,0.0065,-1.063
2288.00,4.708885,24.01303,0.000166,23.114714,0.0065,-1.061
2290.00,4.594568,24.01261,0.000165,23.115178,0.0064,-1.062
2292.00,4.390546,24.01171,0.000164,23.114987,0.0064,-1.064
2294.00,4.116225,24.01206,0.000163,23.115605,0.0064,-1.063
2296.00,3.806194,24.01241,0.000164,23.115875,0.0064,-1.063
2298.00,3.512970,24.01230,0.000163,23.116010,0.0065,-1.064
2300.00,3.297078,24.01250,0.000162,23.115345,0.0065,-1.064
2302.00,3.192005,24.01248,0.000162,23.115455,0.0065,-1.063
2304.00,3.186646,24.01235,0.000162,23.115940,0.0065,-1.064
2306.00,3.251028,24.01255,0.000162,23.115676,0.0065,-1.062
2308.00,3.353379,24.01231,0.000163,23.115397,0.0064,-1.063
2310.00,3.472758,24.01198,0.000163,23.116242,0.0064,-1.063
2312.00,3.595256,24.01190,0.000163,23.116111,0.0064,-1.063
2314.00,3.713994,24.01151,0.000163,23.115492,0.0064,-1.062
2316.00,3.826357,24.01138,0.000164,23.115269,0.0064,-1.062
2318.00,3.931193,24.01203,0.000162,23.115266,0.0065,-1.064
2320.00,4.028246,24.01134,0.000163,23.115006,0.0065,-1.062
2322.00,4.115034,24.01121,0.000163,23.115451,0.0065,-1.062
2324.00,4.191992,24.01125,0.000163,23.115524,0.0065,-1.062
2326.00,4.260305,24.01117,0.000164,23.115748,0.0065,-1.062
2328.00,4.320157,24.01205,0.000164,23.115071,0.0065,-1.063
2330.00,4.372799,24.01202,0.000163,23.116526,0.0064,-1.062
2332.00,4.418318,24.01175,0.000164,23.115678,0.0064,-1.062
2334.00,4.457222,24.01177,0.000163,23.114683,0.0065,-1.063
2336.00,4.491419,24.01109,0.000164,23.115232,0.0065,-1.061
2338.00,4.520407,24.01238,0.000163,23.114519,0.0065,-1.062
2340.00,4.546348,24.01191,0.000164,23.115555,0.0065,-1.063
2342.00,4.569373,24.01276,0.000164,23.115501,0.0065,-1.062
2344.00,4.588534,24.01301,0.000164,23.115082,0.0064,-1.062
2346.00,4.605452,24.01330,0.000163,23.115162,0.0065,-1.062
2348.00,4.619708,24.01323,0.000164,23.115112,0.0065,-1.061
2350.00,4.630281,24.01274,0.000164,23.115180,0.0065,-1.062
2352.00,4.641090,24.01312,0.000164,23.116187,0.0065,-1.063
2354.00,4.652109,24.01324,0.000163,23.114963,0.0064,-1.062
2356.00,4.661007,24.01277,0.000164,23.115611,0.0064,-1.062
2358.00,4.669679,24.01271,0.000165,23.115425,0.0065,-1.062
2360.00,4.677975,24.01389,0.000165,23.115579,0.0065,-1.062
2362.00,4.684586,24.01336,0.000162,23.115054,0.0065,-1.062
2364.00,4.689117,24.01314,0.000164,23.115585,0.0065,-1.061
2366.00,4.694103,24.01285,0.000165,23.115973,0.0065,-1.063
2368.00,4.698948,24.01314,0.000165,23.115188,0.0065,-1.062
2370.00,4.703175,24.01289,0.000165,23.115630,0.0064,-1.062
2372.00,4.708847,24.01301,0.000164,23.116422,0.0064,-1.062
2374.00,4.713678,24.01209,0.000164,23.114686,0.0064,-1.063
2376.00,4.717059,24.01223,0.000164,23.115160,0.0064,-1.062
2378.00,4.719668,24.01222,0.000163,23.115622,0.0065,-1.062
2380.00,4.722553,24.01209,0.000163,23.114889,0.0065,-1.063
2382.00,4.724798,24.01192,0.000165,23.115089,0.0065,-1.062
2384.00,4.725970,24.01236,0.000164,23.115216,0.0065,-1.062
2386.00,4.729175,24.01217,0.000164,23.115195,0.0065,-1.062
2388.00,4.731098,24.01280,0.000165,23.115691,0.0065,-1.061
2390.00,4.733259,24.01235,0.000166,23.114822,0.0065,-1.062
2392.00,4.735093,24.01273,0.000166,23.115864,0.0064,-1.062
2394.00,4.737821,24.01385,0.000166,23.115696,0.0064,-1.062
2396.00,4.738464,24.01393,0.000165,23.115182,0.0065,-1.062
2398.00,4.739237,24.01315,0.000165,23.115908,0.0065,-1.062
2400.00,4.740383,24.01344,0.000166,23.115364,0.0065,-1.061
2402.00,4.742321,24.01361,0.000165,23.114930,0.0065,-1.062
2404.00,4.743857,24.01289,0.000165,23.115680,0.0065,-1.062
2406.00,4.744388,24.01365,0.000165,23.115691,0.0065,-1.062
2408.00,4.746163,24.01412,0.000166,23.115292,0.0065,-1.062
2410.00,4.747894,24.01396,0.000166,23.115319,0.0065,-1.062
2412.00,4.748222,24.01396,0.000166,23.115256,0.0065,-1.061
2414.00,4.748164,24.01473,0.000167,23.115461,0.0065,-1.061
2416.00,4.747839,24.01399,0.000166,23.115420,0.0065,-1.062
2418.00,4.748508,24.01289,0.000166,23.115953,0.0065,-1.061
2420.00,4.750251,24.01339,0.000166,23.115732,0.0065,-1.063
2422.00,4.751794,24.01318,0.000165,23.115026,0.0065,-1.062
2424.00,4.753395,24.01327,0.000166,23.115589,0.0065,-1.061
2426.00,4.755022,24.01368,0.000167,23.115639,0.0065,-1.062
2428.00,4.754447,24.01360,0.000166,23.116289,0.0064,-1.063
2430.00,4.753674,24.01373,0.000166,23.115581,0.0065,-1.063
2432.00,4.754119,24.01406,0.000166,23.115368,0.0065,-1.062
2434.00,4.753996,24.01372,0.000165,23.115087,0.0065,-1.062
2436.00,4.755034,24.01389,0.000166,23.115145,0.0065,-1.061
2438.00,4.755682,24.01363,0.000166,23.114768,0.0065,-1.062
2440.00,4.755025,24.01402,0.000166,23.115147,0.0065,-1.062
2442.00,4.756118,24.01358,0.000166,23.114809,0.0065,-1.062
2444.00,4.757562,24.01346,0.000166,23.115620,0.0065,-1.063
2446.00,4.757447,24.01330,0.000165,23.114775,0.0065,-1.062
2448.00,4.758018,24.01212,0.000167,23.114254,0.0065,-1.061
2450.00,4.757314,24.01126,0.000165,23.116209,0.0065,-1.062
2452.00,4.758138,24.01174,0.000166,23.115873,0.0065,-1.062
2454.00,4.758239,24.01142,0.000165,23.115847,0.0065,-1.062
2456.00,4.757547,24.01202,0.000165,23.116554,0.0065,-1.061
2458.00,4.756861,24.01232,0.000166,23.115635,0.0065,-1.062
2460.00,4.757467,24.01200,0.000166,23.115253,0.0064,-1.062
2462.00,4.758327,24.01182,0.000165,23.115440,0.0065,-1.062
@14,5.0000,10.0
2464.00,4.759287,24.01194,0.000166,23.115230,0.0065,-1.062
2466.00,4.754167,24.01189,0.000167,23.115418,0.0065,-1.061
2468.00,4.714456,24.01202,0.000165,23.115904,0.0065,-1.061
2470.00,4.603174,24.01254,0.000165,23.115914,0.0065,-1.060
2472.00,4.402740,24.01259,0.000165,23.115505,0.0065,-1.062
2474.00,4.131150,24.01245,0.000163,23.115711,0.0065,-1.062
2476.00,3.817246,24.01200,0.000163,23.115063,0.0065,-1.063
2478.00,3.515677,24.01215,0.000164,23.115930,0.0065,-1.063
2480.00,3.287829,24.01296,0.000162,23.116263,0.0065,-1.064
2482.00,3.170768,24.01208,0.000162,23.115201,0.0065,-1.063
2484.00,3.157464,24.01212,0.000163,23.115015,0.0065,-1.062
2486.00,3.218298,24.01133,0.000164,23.115379,0.0065,-1.062
2488.00,3.320347,24.01199,0.000164,23.115659,0.0065,-1.062
2490.00,3.438843,24.01284,0.000164,23.115663,0.0065,-1.062
2492.00,3.562445,24.01303,0.000164,23.115826,0.0065,-1.061
2494.00,3.683024,24.01203,0.000166,23.115390,0.0065,-1.062
2496.00,3.798278,24.01289,0.000163,23.115373,0.0065,-1.063
2498.00,3.905639,24.01267,0.000163,23.115812,0.0065,-1.063
2500.00,4.005131,24.01372,0.000163,23.114926,0.0065,-1.062
2502.00,4.094957,24.01310,0.000163,23.114826,0.0065,-1.062
2504.00,4.175129,24.01317,0.000164,23.116031,0.0065,-1.062
2506.00,4.245218,24.01282,0.000163,23.114900,0.0065,-1.062
2508.00,4.306849,24.01256,0.000164,23.114870,0.0065,-1.062
2510.00,4.361774,24.01296,0.000165,23.115657,0.0065,-1.063
2512.00,4.408959,24.01280,0.000165,23.115631,0.0065,-1.062
2514.00,4.449982,24.01283,0.000164,23.115773,0.0065,-1.062
2516.00,4.485734,24.01254,0.000164,23.115652,0.0065,-1.062
2518.00,4.515815,24.01300,0.000165,23.115399,0.0065,-1.063
2520.00,4.543151,24.01311,0.000165,23.116118,0.0065,-1.062
2522.00,4.566429,24.01245,0.000164,23.115730,0.0065,-1.062
2524.00,4.586690,24.01248,0.000165,23.115732,0.0065,-1.062
2526.00,4.603353,24.01358,0.000166,23.115557,0.0065,-1.063
2528.00,4.617852,24.01328,0.000166,23.115680,0.0065,-1.062
2530.00,4.631055,24.01345,0.000165,23.115245,0.0064,-1.062
2532.00,4.641499,24.01270,0.000163,23.115423,0.0065,-1.063
2534.00,4.651515,24.01219,0.000165,23.115693,0.0065,-1.062
2536.00,4.661111,24.01240,0.000166,23.115082,0.0065,-1.062
2538.00,4.669230,24.01277,0.000167,23.115449,0.0064,-1.063
2540.00,4.677417,24.01252,0.000165,23.115269,0.0065,-1.062
2542.00,4.683652,24.01316,0.000166,23.115635,0.0065,-1.062
2544.00,4.689976,24.01305,0.000165,23.115800,0.0065,-1.063
2546.00,4.695923,24.01301,0.000165,23.115060,0.0065,-1.063
2548.00,4.701012,24.01304,0.000166,23.114922,0.0065,-1.062
2550.00,4.706047,24.01293,0.000166,23.115422,0.0065,-1.062
2552.00,4.711598,24.01281,0.000164,23.115698,0.0065,-1.063
2554.00,4.715590,24.01271,0.000166,23.115306,0.0065,-1.062
2556.00,4.718863,24.01278,0.000166,23.115602,0.0065,-1.062
2558.00,4.720711,24.01322,0.000165,23.114766,0.0065,-1.063
2560.00,4.723295,24.01365,0.000164,23.114957,0.0066,-1.063
2562.00,4.725798,24.01367,0.000164,23.115604,0.0065,-1.062
2564.00,4.728039,24.01306,0.000166,23.115758,0.0065,-1.062
2566.00,4.730601,24.01335,0.000164,23.115721,0.0065,-1.063
2568.00,4.733896,24.01401,0.000166,23.115416,0.0065,-1.062
2570.00,4.736885,24.01347,0.000167,23.115921,0.0065,-1.062
2572.00,4.738509,24.01342,0.000167,23.115139,0.0065,-1.063
2574.00,4.740299,24.01424,0.000166,23.115912,0.0065,-1.062
2576.00,4.741092,24.01345,0.000167,23.116153,0.0065,-1.062
2578.00,4.742228,24.01354,0.000166,23.115371,0.0065,-1.063
2580.00,4.743936,24.01383,0.000166,23.115206,0.0065,-1.062
2582.00,4.745264,24.01415,0.000166,23.115383,0.0065,-1.062
2584.00,4.746219,24.01442,0.000167,23.115899,0.0065,-1.063
2586.00,4.748727,24.01511,0.000166,23.115234,0.0065,-1.062
2588.00,4.749707,24.01532,0.000166,23.115251,0.0065,-1.062
2590.00,4.749957,24.01518,0.000166,23.115193,0.0065,-1.063
2592.00,4.750989,24.01486,0.000166,23.115106,0.0065,-1.063
2594.00,4.751004,24.01470,0.000166,23.116172,0.0065,-1.063
2596.00,4.751834,24.01562,0.000166,23.115071,0.0065,-1.063
2598.00,4.752730,24.01521,0.000166,23.115778,0.0065,-1.063
2600.00,4.752712,24.01448,0.000167,23.115862,0.0065,-1.062
2602.00,4.753382,24.01409,0.000167,23.114488,0.0065,-1.063
2604.00,4.754520,24.01369,0.000167,23.115256,0.0065,-1.062
2606.00,4.755267,24.01343,0.000167,23.115657,0.0065,-1.063
2608.00,4.756942,24.01352,0.000167,23.115223,0.0065,-1.063
2610.00,4.758764,24.01419,0.000167,23.115186,0.0065,-1.064
2612.00,4.758244,24.01395,0.000166,23.115442,0.0065,-1.063
2614.00,4.757023,24.01402,0.000167,23.116079,0.0065,-1.063
2616.00,4.757101,24.01324,0.000167,23.116300,0.0065,-1.063
2618.00,4.757000,24.01351,0.000168,23.115773,0.0065,-1.062
2620.00,4.757565,24.01315,0.000168,23.115925,0.0065,-1.062
2622.00,4.757329,24.01302,0.000168,23.115806,0.0065,-1.062
2624.00,4.757770,24.01302,0.000166,23.114905,0.0065,-1.063
2626.00,4.757469,24.01251,0.000166,23.115379,0.0065,-1.063
2628.00,4.757219,24.01318,0.000166,23.115804,0.0065,-1.063
2630.00,4.758142,24.01363,0.000166,23.115453,0.0065,-1.063
2632.00,4.759684,24.01428,0.000168,23.115203,0.0065,-1.062
2634.00,4.761005,24.01405,0.000167,23.115695,0.0065,-1.063
2636.00,4.761254,24.01383,0.000165,23.114930,0.0065,-1.063
2638.00,4.761502,24.01391,0.000166,23.115748,0.0065,-1.063
2640.00,4.762058,24.01403,0.000166,23.114852,0.0065,-1.063
2642.00,4.761495,24.01379,0.000167,23.115225,0.0065,-1.062
@15,5.0000,10.0
2644.00,4.759557,24.01341,0.000168,23.115457,0.0066,-1.062
2646.00,4.754081,24.01279,0.000167,23.115164,0.0065,-1.062
2648.00,4.714491,24.01238,0.000167,23.115288,0.0065,-1.063
2650.00,4.605057,24.01275,0.000166,23.115325,0.0065,-1.062
2652.00,4.405920,24.01328,0.000165,23.116426,0.0065,-1.062
2654.00,4.131490,24.01361,0.000165,23.116254,0.0065,-1.063
2656.00,3.814328,24.01208,0.000165,23.115553,0.0065,-1.064
2658.00,3.507191,24.01244,0.000164,23.115594,0.0065,-1.065
2660.00,3.271675,24.01296,0.000163,23.115552,0.0065,-1.064
2662.00,3.147912,24.01314,0.000164,23.115381,0.0065,-1.063
2664.00,3.127894,24.01326,0.000164,23.115767,0.0065,-1.063
2666.00,3.185426,24.01332,0.000164,23.115780,0.0065,-1.063
2668.00,3.286466,24.01392,0.000164,23.115839,0.0065,-1.063
2670.00,3.407087,24.01369,0.000164,23.115381,0.0065,-1.063
2672.00,3.533139,24.01390,0.000163,23.116506,0.0065,-1.063
2674.00,3.657225,24.01460,0.000163,23.115565,0.0065,-1.063
2676.00,3.776293,24.01471,0.000163,23.115825,0.0065,-1.063
2678.00,3.885860,24.01501,0.000166,23.116029,0.0065,-1.064
2680.00,3.987071,24.01455,0.000163,23.116478,0.0064,-1.064
2682.00,4.077921,24.01583,0.000162,23.116216,0.0064,-1.064
2684.00,4.159160,24.01558,0.000165,23.115440,0.0065,-1.063
2686.00,4.231148,24.01557,0.000165,23.115286,0.0064,-1.063
2688.00,4.296159,24.01609,0.000165,23.114931,0.0065,-1.063
2690.00,4.351825,24.01599,0.000165,23.115555,0.0065,-1.063
2692.00,4.399453,24.01620,0.000165,23.115422,0.0065,-1.063
2694.00,4.441736,24.01585,0.000165,23.116008,0.0065,-1.062
2696.00,4.478584,24.01610,0.000165,23.115475,0.0065,-1.063
2698.00,4.511094,24.01637,0.000165,23.115351,0.0065,-1.063
2700.00,4.538759,24.01673,0.000164,23.115873,0.0065,-1.064
2702.00,4.561350,24.01647,0.000164,23.115698,0.0065,-1.063
2704.00,4.581769,24.01604,0.000165,23.115553,0.0065,-1.063
2706.00,4.598638,24.01625,0.000165,23.115912,0.0065,-1.063
2708.00,4.614509,24.01638,0.000164,23.115979,0.0065,-1.063
2710.00,4.627445,24.01641,0.000165,23.115448,0.0065,-1.062
2712.00,4.639864,24.01640,0.000166,23.115113,0.0065,-1.063
2714.00,4.651775,24.01657,0.000165,23.115058,0.0065,-1.063
2716.00,4.662472,24.01538,0.000165,23.115171,0.0064,-1.064
2718.00,4.670861,24.01559,0.000164,23.116094,0.0065,-1.064
2720.00,4.677784,24.01533,0.000164,23.115338,0.0065,-1.063
2722.00,4.684157,24.01592,0.000165,23.115650,0.0065,-1.063
2724.00,4.690447,24.01612,0.000165,23.115247,0.0064,-1.064
2726.00,4.696512,24.01560,0.000164,23.114855,0.0065,-1.063
2728.00,4.700812,24.01520,0.000165,23.115429,0.0065,-1.063
2730.00,4.705333,24.01647,0.000165,23.115217,0.0065,-1.064
2732.00,4.710082,24.01628,0.000165,23.115799,0.0065,-1.063
2734.00,4.714807,24.01647,0.000166,23.115347,0.0065,-1.063
2736.00,4.718674,24.01646,0.000164,23.115672,0.0065,-1.063
2738.00,4.722747,24.01601,0.000164,23.115724,0.0065,-1.064
2740.00,4.724548,24.01609,0.000164,23.115357,0.0065,-1.063
2742.00,4.727079,24.01608,0.000165,23.115507,0.0064,-1.063
2744.00,4.728635,24.01626,0.000165,23.115789,0.0065,-1.063
2746.00,4.730881,24.01629,0.000164,23.115832,0.0065,-1.063
2748.00,4.732143,24.01678,0.000165,23.115602,0.0065,-1.063
2750.00,4.734659,24.01677,0.000166,23.115399,0.0065,-1.064
2752.00,4.737676,24.01687,0.000166,23.115358,0.0064,-1.064
2754.00,4.740727,24.01689,0.000166,23.115464,0.0064,-1.064
2756.00,4.743227,24.01696,0.000165,23.114824,0.0065,-1.064
2758.00,4.744097,24.01653,0.000165,23.115182,0.0064,-1.063
2760.00,4.745133,24.01629,0.000164,23.115117,0.0065,-1.064
2762.00,4.745001,24.01630,0.000166,23.115394,0.0065,-1.064
2764.00,4.746761,24.01617,0.000166,23.114991,0.0065,-1.063
2766.00,4.748527,24.01667,0.000167,23.115329,0.0064,-1.063
2768.00,4.749972,24.01690,0.000167,23.115282,0.0065,-1.063
2770.00,4.751267,24.01614,0.000167,23.115108,0.0065,-1.064
2772.00,4.751198,24.01642,0.000165,23.114995,0.0064,-1.064
2774.00,4.752360,24.01709,0.000165,23.115431,0.0065,-1.064
2776.00,4.752705,24.01657,0.000166,23.115136,0.0065,-1.063
2778.00,4.753288,24.01698,0.000166,23.115446,0.0065,-1.064
2780.00,4.753902,24.01679,0.000167,23.115446,0.0064,-1.064
2782.00,4.753996,24.01746,0.000166,23.115236,0.0065,-1.064
2784.00,4.755096,24.01659,0.000166,23.114848,0.0065,-1.063
2786.00,4.756799,24.01673,0.000165,23.114861,0.0064,-1.063
2788.00,4.757191,24.01758,0.000165,23.114696,0.0064,-1.064
2790.00,4.758422,24.01692,0.000165,23.114471,0.0064,-1.064
2792.00,4.758412,24.01680,0.000165,23.115225,0.0064,-1.064
2794.00,4.757890,24.01693,0.000165,23.114729,0.0064,-1.064
2796.00,4.757093,24.01706,0.000164,23.114818,0.0064,-1.063
2798.00,4.758194,24.01651,0.000165,23.115761,0.0064,-1.063
2800.00,4.758660,24.01672,0.000163,23.115607,0.0064,-1.064
2802.00,4.758167,24.01691,0.000165,23.115048,0.0064,-1.064
2804.00,4.758815,24.01628,0.000164,23.115015,0.0065,-1.063
2806.00,4.759817,24.01693,0.000166,23.115670,0.0064,-1.063
2808.00,4.760349,24.01633,0.000165,23.115264,0.0064,-1.064
2810.00,4.760078,24.01671,0.000165,23.114787,0.0064,-1.064
2812.00,4.759831,24.01562,0.000164,23.114878,0.0064,-1.063
2814.00,4.760238,24.01685,0.000165,23.115130,0.0064,-1.063
2816.00,4.761552,24.01701,0.000164,23.115136,0.0064,-1.063
2818.00,4.762090,24.01645,0.000165,23.114666,0.0064,-1.064
2820.00,4.761543,24.01623,0.000165,23.115917,0.0064,-1.064
2822.00,4.760354,24.01627,0.000164,23.114395,0.0064,-1.064
@16,5.0000,10.0
2824.00,4.759644,24.01712,0.000164,23.114904,0.0064,-1.063
2826.00,4.754500,24.01697,0.000165,23.115611,0.0065,-1.063
2828.00,4.719207,24.01720,0.000163,23.115375,0.0064,-1.063
2830.00,4.615176,24.01800,0.000165,23.115160,0.0065,-1.063
2832.00,4.420004,24.01766,0.000165,23.115685,0.0064,-1.063
2834.00,4.148476,24.01796,0.000165,23.114840,0.0064,-1.063
2836.00,3.829993,24.01815,0.000164,23.115845,0.0064,-1.065
2838.00,3.516484,24.01809,0.000163,23.115273,0.0064,-1.066
2840.00,3.269442,24.01722,0.000161,23.115552,0.0065,-1.065
2842.00,3.131031,24.01773,0.000162,23.115344,0.0065,-1.065
2844.00,3.099354,24.01815,0.000163,23.116435,0.0064,-1.064
2846.00,3.150166,24.01894,0.000163,23.115065,0.0064,-1.064
2848.00,3.248232,24.01878,0.000163,23.114911,0.0064,-1.064
2850.00,3.368773,24.01879,0.000164,23.115017,0.0064,-1.064
2852.00,3.496574,24.01862,0.000163,23.114969,0.0064,-1.064
2854.00,3.621534,24.01804,0.000163,23.115312,0.0065,-1.064
2856.00,3.740543,24.01772,0.000162,23.115414,0.0065,-1.065
2858.00,3.852905,24.01776,0.000162,23.115204,0.0065,-1.064
2860.00,3.955996,24.01830,0.000163,23.115282,0.0064,-1.063
2862.00,4.050504,24.01792,0.000164,23.114302,0.0065,-1.064
2864.00,4.134511,24.01767,0.000163,23.115308,0.0065,-1.065
2866.00,4.210688,24.01748,0.000163,23.115249,0.0064,-1.064
2868.00,4.277062,24.01720,0.000163,23.114905,0.0064,-1.063
2870.00,4.336126,24.01758,0.000165,23.115240,0.0065,-1.063
2872.00,4.387523,24.01773,0.000164,23.114527,0.0065,-1.064
2874.00,4.431651,24.01754,0.000162,23.115093,0.0064,-1.064
2876.00,4.468805,24.01685,0.000164,23.115388,0.0064,-1.065
2878.00,4.500556,24.01723,0.000164,23.115225,0.0064,-1.064
2880.00,4.528884,24.01709,0.000164,23.115251,0.0065,-1.064
2882.00,4.553572,24.01703,0.000163,23.115195,0.0065,-1.064
2884.00,4.574865,24.01658,0.000162,23.115964,0.0064,-1.064
2886.00,4.593627,24.01698,0.000164,23.115587,0.0065,-1.064
2888.00,4.610496,24.01660,0.000163,23.114280,0.0064,-1.064
2890.00,4.624923,24.01586,0.000164,23.114558,0.0064,-1.063
2892.00,4.637706,24.01576,0.000164,23.114811,0.0064,-1.064
2894.00,4.648688,24.01510,0.000163,23.114274,0.0064,-1.064
2896.00,4.658923,24.01509,0.000163,23.115169,0.0064,-1.064
2898.00,4.668691,24.01603,0.000163,23.115082,0.0064,-1.064
2900.00,4.676210,24.01576,0.000164,23.114939,0.0064,-1.064
2902.00,4.682439,24.01540,0.000164,23.114634,0.0064,-1.064
2904.00,4.689148,24.01564,0.000164,23.115043,0.0064,-1.064
2906.00,4.694715,24.01543,0.000163,23.115498,0.0064,-1.064
2908.00,4.700738,24.01543,0.000163,23.114159,0.0064,-1.064
2910.00,4.705599,24.01539,0.000163,23.115017,0.0064,-1.063
2912.00,4.710227,24.01593,0.000164,23.115073,0.0064,-1.064
2914.00,4.713977,24.01530,0.000163,23.114333,0.0064,-1.064
2916.00,4.717410,24.01539,0.000164,23.115598,0.0064,-1.064
2918.00,4.719413,24.01560,0.000164,23.115160,0.0064,-1.064
2920.00,4.722025,24.01585,0.000163,23.114527,0.0064,-1.062
2922.00,4.726017,24.01620,0.000164,23.115061,0.0065,-1.063
2924.00,4.729090,24.01661,0.000163,23.114705,0.0064,-1.065
2926.00,4.731781,24.01674,0.000163,23.114434,0.0064,-1.064
2928.00,4.734582,24.01664,0.000165,23.114863,0.0064,-1.064
2930.00,4.735806,24.01676,0.000165,23.115011,0.0064,-1.064
2932.00,4.737431,24.01661,0.000166,23.114917,0.0064,-1.064
2934.00,4.739257,24.01679,0.000164,23.113996,0.0064,-1.065
2936.00,4.741960,24.01669,0.000164,23.115136,0.0064,-1.064
2938.00,4.743219,24.01619,0.000163,23.115156,0.0064,-1.063
2940.00,4.744610,24.01704,0.000164,23.114675,0.0064,-1.064
2942.00,4.746011,24.01723,0.000164,23.115258,0.0064,-1.064
2944.00,4.748215,24.01682,0.000165,23.115700,0.0064,-1.063
2946.00,4.749761,24.01638,0.000165,23.115245,0.0064,-1.064
2948.00,4.749725,24.01646,0.000165,23.115459,0.0064,-1.064
2950.00,4.750250,24.01603,0.000165,23.115008,0.0064,-1.064
2952.00,4.750457,24.01679,0.000165,23.114868,0.0064,-1.064
2954.00,4.752223,24.01687,0.000164,23.115026,0.0064,-1.064
2956.00,4.753879,24.01725,0.000165,23.115258,0.0064,-1.064
2958.00,4.753510,24.01747,0.000165,23.114917,0.0064,-1.064
2960.00,4.753992,24.01705,0.000165,23.114215,0.0064,-1.064
2962.00,4.754907,24.01739,0.000165,23.115160,0.0065,-1.065
2964.00,4.755764,24.01725,0.000165,23.114879,0.0064,-1.064
2966.00,4.755938,24.01676,0.000165,23.114449,0.0064,-1.064
2968.00,4.755972,24.01698,0.000165,23.113938,0.0064,-1.064
2970.00,4.756889,24.01670,0.000164,23.115557,0.0064,-1.064
2972.00,4.758435,24.01735,0.000165,23.115763,0.0064,-1.063
2974.00,4.758768,24.01756,0.000164,23.114467,0.0064,-1.064
2976.00,4.758627,24.01705,0.000164,23.114703,0.0064,-1.064
2978.00,4.760336,24.01705,0.000165,23.114640,0.0064,-1.064
2980.00,4.761251,24.01712,0.000165,23.114989,0.0064,-1.063
2982.00,4.761463,24.01620,0.000165,23.114961,0.0065,-1.064
2984.00,4.760873,24.01629,0.000164,23.114898,0.0064,-1.064
2986.00,4.759986,24.01565,0.000164,23.114722,0.0065,-1.064
2988.00,4.760461,24.01579,0.000165,23.115774,0.0064,-1.064
2990.00,4.760026,24.01539,0.000166,23.115379,0.0064,-1.065
2992.00,4.760724,24.01564,0.000165,23.114861,0.0064,-1.063
2994.00,4.761236,24.01525,0.000166,23.114274,0.0064,-1.063
2996.00,4.761684,24.01671,0.000165,23.115375,0.0064,-1.064
2998.00,4.761807,24.01673,0.000165,23.115201,0.0064,-1.064
3000.00,4.761635,24.01651,0.000164,23.114944,0.0064,-1.064
3002.00,4.761695,24.01638,0.000165,23.115015,0.0064,-1.064
@17,5.0000,10.0
3004.00,4.761690,24.01601,0.000164,23.114449,0.0064,-1.063
3006.00,4.757989,24.01568,0.000164,23.115457,0.0064,-1.064
3008.00,4.724040,24.01538,0.000165,23.115141,0.0065,-1.063
3010.00,4.625061,24.01544,0.000164,23.115056,0.0064,-1.063
3012.00,4.435776,24.01509,0.000165,23.115026,0.0064,-1.064
3014.00,4.168759,24.01558,0.000165,23.115323,0.0065,-1.063
3016.00,3.852904,24.01523,0.000163,23.115063,0.0065,-1.064
3018.00,3.534349,24.01564,0.000163,23.115306,0.0065,-1.064
3020.00,3.275523,24.01577,0.000163,23.114892,0.0065,-1.065
3022.00,3.122580,24.01553,0.000163,23.115074,0.0065,-1.065
3024.00,3.078870,24.01596,0.000162,23.115295,0.0065,-1.064
3026.00,3.119781,24.01640,0.000163,23.116382,0.0064,-1.064
3028.00,3.212932,24.01634,0.000164,23.115078,0.0065,-1.064
3030.00,3.332160,24.01640,0.000163,23.114826,0.0065,-1.065
3032.00,3.459760,24.01584,0.000163,23.115975,0.0065,-1.064
3034.00,3.586258,24.01655,0.000163,23.115280,0.0064,-1.063
3036.00,3.709241,24.01576,0.000163,23.115665,0.0065,-1.064
3038.00,3.824334,24.01517,0.000162,23.114983,0.0064,-1.064
3040.00,3.930893,24.01556,0.000163,23.114436,0.0064,-1.064
3042.00,4.027977,24.01597,0.000163,23.115743,0.0064,-1.064
3044.00,4.114950,24.01564,0.000163,23.115652,0.0064,-1.064
3046.00,4.193582,24.01557,0.000162,23.114924,0.0064,-1.063
3048.00,4.261957,24.01527,0.000164,23.115034,0.0064,-1.064
3050.00,4.321800,24.01478,0.000164,23.114605,0.0065,-1.064
3052.00,4.374014,24.01491,0.000164,23.115611,0.0064,-1.063
3054.00,4.419455,24.01560,0.000164,23.115236,0.0064,-1.064
3056.00,4.458363,24.01559,0.000164,23.115095,0.0064,-1.064
3058.00,4.493431,24.01570,0.000163,23.115373,0.0065,-1.064
3060.00,4.523126,24.01557,0.000163,23.114878,0.0065,-1.063
3062.00,4.549346,24.01558,0.000164,23.114560,0.0065,-1.064
3064.00,4.572051,24.01507,0.000164,23.115191,0.0064,-1.064
3066.00,4.590289,24.01540,0.000164,23.115048,0.0064,-1.064
3068.00,4.605660,24.01507,0.000163,23.115264,0.0064,-1.064
3070.00,4.620455,24.01531,0.000164,23.114850,0.0064,-1.063
3072.00,4.633826,24.01565,0.000164,23.114909,0.0064,-1.064
3074.00,4.646550,24.01641,0.000165,23.114961,0.0064,-1.063
3076.00,4.656280,24.01648,0.000164,23.115177,0.0065,-1.064
3078.00,4.665152,24.01648,0.000164,23.115594,0.0065,-1.064
3080.00,4.674195,24.01627,0.000165,23.115765,0.0065,-1.064
3082.00,4.681597,24.01640,0.000165,23.114969,0.0065,-1.063
3084.00,4.687547,24.01646,0.000164,23.114855,0.0065,-1.063
3086.00,4.693639,24.01633,0.000164,23.114003,0.0065,-1.064
3088.00,4.699130,24.01647,0.000164,23.115063,0.0064,-1.063
3090.00,4.704912,24.01669,0.000164,23.114768,0.0065,-1.063
3092.00,4.710059,24.01677,0.000165,23.114874,0.0065,-1.064
3094.00,4.714560,24.01664,0.000164,23.115106,0.0065,-1.064
3096.00,4.716986,24.01579,0.000164,23.115043,0.0064,-1.063
3098.00,4.719821,24.01546,0.000167,23.115314,0.0065,-1.064
3100.00,4.722373,24.01530,0.000164,23.115559,0.0064,-1.064
3102.00,4.725951,24.01616,0.000164,23.116103,0.0064,-1.064
3104.00,4.729084,24.01596,0.000164,23.116092,0.0064,-1.063
3106.00,4.731189,24.01620,0.000164,23.115383,0.0064,-1.064
3108.00,4.734442,24.01652,0.000166,23.115089,0.0064,-1.064
3110.00,4.737531,24.01630,0.000166,23.114718,0.0064,-1.064
3112.00,4.740039,24.01618,0.000166,23.115308,0.0064,-1.062
3114.00,4.741691,24.01574,0.000167,23.115444,0.0064,-1.064
3116.00,4.742040,24.01572,0.000165,23.115160,0.0064,-1.062
3118.00,4.744219,24.01612,0.000165,23.115279,0.0064,-1.065
3120.00,4.745959,24.01552,0.000165,23.114751,0.0064,-1.065
3122.00,4.747396,24.01524,0.000166,23.115682,0.0064,-1.063
3124.00,4.749432,24.01541,0.000165,23.114985,0.0065,-1.063
3126.00,4.750467,24.01584,0.000166,23.114473,0.0065,-1.063
3128.00,4.750921,24.01627,0.000165,23.114662,0.0064,-1.064
3130.00,4.751553,24.01633,0.000165,23.115331,0.0064,-1.063
3132.00,4.751834,24.01554,0.000165,23.114941,0.0064,-1.064
3134.00,4.752156,24.01606,0.000166,23.114363,0.0065,-1.064
3136.00,4.752917,24.01672,0.000165,23.115871,0.0065,-1.064
3138.00,4.754808,24.01591,0.000165,23.114363,0.0064,-1.064
3140.00,4.755205,24.01533,0.000164,23.114710,0.0064,-1.064
3142.00,4.755811,24.01573,0.000165,23.115214,0.0064,-1.063
3144.00,4.756567,24.01603,0.000165,23.115058,0.0064,-1.063
3146.00,4.757410,24.01662,0.000165,23.115169,0.0065,-1.064
3148.00,4.757664,24.01653,0.000164,23.115041,0.0064,-1.065
3150.00,4.758329,24.01639,0.000166,23.115243,0.0065,-1.064
3152.00,4.758617,24.01616,0.000165,23.114894,0.0065,-1.063
3154.00,4.759236,24.01642,0.000164,23.114759,0.0065,-1.064
3156.00,4.759941,24.01554,0.000166,23.115370,0.0064,-1.063
3158.00,4.760338,24.01564,0.000166,23.115045,0.0065,-1.063
3160.00,4.761348,24.01489,0.000166,23.115063,0.0064,-1.064
3162.00,4.762419,24.01562,0.000165,23.115210,0.0065,-1.064
3164.00,4.761922,24.01615,0.000165,23.114931,0.0065,-1.064
3166.00,4.761560,24.01540,0.000166,23.115360,0.0064,-1.064
3168.00,4.761011,24.01478,0.000164,23.114998,0.0064,-1.064
3170.00,4.761132,24.01459,0.000165,23.114956,0.0065,-1.064
3172.00,4.761812,24.01431,0.000165,23.115030,0.0065,-1.063
3174.00,4.763269,24.01549,0.000166,23.115509,0.0064,-1.063
3176.00,4.763887,24.01490,0.000167,23.115009,0.0064,-1.065
3178.00,4.764868,24.01507,0.000166,23.114560,0.0064,-1.063
3180.00,4.764509,24.01556,0.000166,23.115410,0.0065,-1.063
3182.00,4.764006,24.01604,0.000167,23.116150,0.0064,-1.064
@18,5.0000,10.0
3184.00,4.763576,24.01590,0.000166,23.115371,0.0064,-1.064
3186.00,4.760410,24.01592,0.000165,23.115299,0.0064,-1.063
3188.00,4.729957,24.01536,0.000165,23.115552,0.0064,-1.063
3190.00,4.636798,24.01546,0.000165,23.115327,0.0064,-1.064
3192.00,4.453889,24.01619,0.000165,23.116090,0.0065,-1.064
3194.00,4.192510,24.01530,0.000166,23.115546,0.0065,-1.063
3196.00,3.879652,24.01507,0.000166,23.115587,0.0065,-1.064
3198.00,3.559833,24.01564,0.000165,23.115409,0.0065,-1.065
3200.00,3.290874,24.01653,0.000164,23.115214,0.0065,-1.066
3202.00,3.122753,24.01607,0.000163,23.115568,0.0065,-1.065
3204.00,3.064598,24.01598,0.000162,23.115158,0.0065,-1.065
3206.00,3.096530,24.01662,0.000163,23.115667,0.0065,-1.064
3208.00,3.184407,24.01641,0.000164,23.115795,0.0064,-1.063
3210.00,3.300556,24.01527,0.000163,23.115165,0.0065,-1.065
3212.00,3.427502,24.01625,0.000163,23.115199,0.0065,-1.063
3214.00,3.554953,24.01598,0.000164,23.115825,0.0064,-1.064
3216.00,3.678335,24.01589,0.000164,23.115507,0.0064,-1.064
3218.00,3.795487,24.01570,0.000164,23.114939,0.0065,-1.064
3220.00,3.904820,24.01646,0.000166,23.115687,0.0065,-1.063
3222.00,4.003278,24.01626,0.000165,23.115832,0.0065,-1.064
3224.00,4.092785,24.01560,0.000163,23.115806,0.0065,-1.064
3226.00,4.173479,24.01555,0.000163,23.115280,0.0065,-1.063
3228.00,4.243705,24.01570,0.000164,23.115349,0.0065,-1.063
3230.00,4.305580,24.01556,0.000163,23.115182,0.0065,-1.065
3232.00,4.360245,24.01525,0.000163,23.114961,0.0065,-1.064
3234.00,4.408507,24.01558,0.000164,23.115143,0.0064,-1.064
3236.00,4.450047,24.01546,0.000165,23.115212,0.0065,-1.064
3238.00,4.484672,24.01605,0.000165,23.115903,0.0064,-1.063
3240.00,4.515252,24.01666,0.000166,23.115167,0.0065,-1.063
3242.00,4.540720,24.01537,0.000165,23.115021,0.0065,-1.064
3244.00,4.564125,24.01518,0.000164,23.115353,0.0064,-1.065
3246.00,4.584431,24.01570,0.000163,23.115566,0.0064,-1.063
3248.00,4.602987,24.01509,0.000165,23.114911,0.0064,-1.064
3250.00,4.618543,24.01491,0.000164,23.115065,0.0065,-1.064
3252.00,4.632407,24.01550,0.000165,23.115054,0.0065,-1.064
3254.00,4.643928,24.01534,0.000166,23.115888,0.0065,-1.063
3256.00,4.654436,24.01618,0.000165,23.115657,0.0065,-1.063
3258.00,4.664390,24.01604,0.000166,23.115438,0.0065,-1.065
3260.00,4.672731,24.01665,0.000164,23.114952,0.0064,-1.064
3262.00,4.679842,24.01672,0.000164,23.114967,0.0064,-1.064
3264.00,4.687126,24.01637,0.000165,23.115344,0.0065,-1.064
3266.00,4.693671,24.01606,0.000165,23.115347,0.0065,-1.063
3268.00,4.699431,24.01572,0.000166,23.115440,0.0065,-1.064
3270.00,4.704795,24.01593,0.000165,23.115767,0.0065,-1.064
3272.00,4.709398,24.01665,0.000166,23.115214,0.0065,-1.064
3274.00,4.714040,24.01606,0.000165,23.114558,0.0065,-1.064
3276.00,4.717702,24.01588,0.000165,23.114872,0.0065,-1.064
3278.00,4.721137,24.01511,0.000166,23.114655,0.0065,-1.063
3280.00,4.724564,24.01512,0.000165,23.114696,0.0065,-1.064
3282.00,4.728229,24.01434,0.000164,23.115966,0.0065,-1.064
3284.00,4.730773,24.01487,0.000165,23.115095,0.0065,-1.064
3286.00,4.732182,24.01448,0.000164,23.115206,0.0065,-1.064
3288.00,4.734618,24.01407,0.000164,23.115698,0.0065,-1.063
3290.00,4.737494,24.01527,0.000167,23.115290,0.0065,-1.063
3292.00,4.739340,24.01348,0.000167,23.115225,0.0065,-1.064
3294.00,4.741419,24.01420,0.000167,23.115669,0.0065,-1.063
3296.00,4.741919,24.01507,0.000167,23.115568,0.0065,-1.063
3298.00,4.744213,24.01450,0.000166,23.115513,0.0064,-1.064
3300.00,4.746991,24.01400,0.000167,23.115199,0.0065,-1.063
3302.00,4.748440,24.01524,0.000166,23.116263,0.0065,-1.064
3304.00,4.749519,24.01478,0.000165,23.114889,0.0065,-1.064
3306.00,4.750540,24.01428,0.000165,23.114909,0.0065,-1.065
3308.00,4.751416,24.01471,0.000166,23.115997,0.0065,-1.064
3310.00,4.752984,24.01526,0.000167,23.115533,0.0065,-1.064
3312.00,4.753966,24.01583,0.000168,23.115830,0.0065,-1.063
3314.00,4.755378,24.01574,0.000168,23.116157,0.0065,-1.063
3316.00,4.757062,24.01594,0.000167,23.115587,0.0065,-1.063
3318.00,4.757663,24.01522,0.000167,23.115808,0.0065,-1.063
3320.00,4.758145,24.01627,0.000166,23.116088,0.0065,-1.064
3322.00,4.758144,24.01665,0.000167,23.115587,0.0065,-1.064
3324.00,4.758660,24.01603,0.000167,23.115097,0.0065,-1.064
3326.00,4.759052,24.01575,0.000166,23.115589,0.0065,-1.064
3328.00,4.759473,24.01598,0.000167,23.115618,0.0065,-1.063
3330.00,4.760405,24.01589,0.000169,23.115409,0.0065,-1.064
3332.00,4.760058,24.01545,0.000168,23.115332,0.0065,-1.064
3334.00,4.760529,24.01534,0.000167,23.115022,0.0065,-1.064
3336.00,4.761559,24.01571,0.000167,23.115431,0.0065,-1.064
3338.00,4.761250,24.01539,0.000168,23.115808,0.0065,-1.064
3340.00,4.760769,24.01475,0.000168,23.114935,0.0065,-1.063
3342.00,4.761186,24.01576,0.000167,23.115069,0.0065,-1.064
3344.00,4.763372,24.01578,0.000167,23.115017,0.0065,-1.063
3346.00,4.764394,24.01508,0.000167,23.115318,0.0065,-1.064
3348.00,4.764541,24.01550,0.000165,23.115505,0.0065,-1.064
3350.00,4.764123,24.01463,0.000166,23.115730,0.0065,-1.064
3352.00,4.764010,24.01492,0.000166,23.115125,0.0065,-1.065
3354.00,4.763832,24.01502,0.000166,23.115611,0.0065,-1.064
3356.00,4.763936,24.01480,0.000167,23.114853,0.0065,-1.064
3358.00,4.763414,24.01505,0.000167,23.114983,0.0065,-1.063
3360.00,4.764441,24.01612,0.000167,23.115644,0.0065,-1.064
3362.00,4.765273,24.01586,0.000167,23.115598,0.0065,-1.065
@19,5.0000,10.0
3364.00,4.765559,24.01541,0.000168,23.115644,0.0065,-1.064
3366.00,4.762499,24.01614,0.000166,23.115695,0.0065,-1.062
3368.00,4.733300,24.01635,0.000166,23.115292,0.0065,-1.063
3370.00,4.643605,24.01575,0.000166,23.115724,0.0064,-1.062
3372.00,4.464689,24.01547,0.000167,23.115919,0.0065,-1.063
3374.00,4.207817,24.01690,0.000167,23.115583,0.0064,-1.064
3376.00,3.898438,24.01665,0.000166,23.115271,0.0065,-1.065
3378.00,3.577973,24.01590,0.000165,23.115143,0.0065,-1.065
3380.00,3.303808,24.01648,0.000164,23.115897,0.0065,-1.066
3382.00,3.124741,24.01660,0.000163,23.116051,0.0065,-1.065
3384.00,3.053951,24.01574,0.000164,23.115578,0.0064,-1.064
3386.00,3.076762,24.01542,0.000163,23.115635,0.0065,-1.065
3388.00,3.158847,24.01551,0.000164,23.116682,0.0065,-1.064
3390.00,3.271866,24.01568,0.000165,23.116066,0.0065,-1.064
3392.00,3.398798,24.01701,0.000163,23.116168,0.0065,-1.064
3394.00,3.527521,24.01659,0.000164,23.115362,0.0065,-1.065
3396.00,3.651082,24.01688,0.000164,23.114870,0.0064,-1.064
3398.00,3.769212,24.01582,0.000165,23.116127,0.0065,-1.064
3400.00,3.879424,24.01595,0.000164,23.115396,0.0065,-1.065
3402.00,3.980835,24.01645,0.000164,23.115251,0.0065,-1.064
3404.00,4.073001,24.01598,0.000164,23.114900,0.0064,-1.064
3406.00,4.155689,24.01653,0.000165,23.115132,0.0064,-1.065
3408.00,4.229061,24.01614,0.000165,23.114865,0.0065,-1.064
3410.00,4.292426,24.01703,0.000165,23.115767,0.0065,-1.064
3412.00,4.348480,24.01598,0.000164,23.115102,0.0065,-1.064
3414.00,4.396303,24.01614,0.000164,23.115132,0.0065,-1.064
3416.00,4.437929,24.01670,0.000163,23.115643,0.0065,-1.064
3418.00,4.475852,24.01651,0.000166,23.115550,0.0065,-1.065
3420.00,4.507960,24.01665,0.000165,23.115776,0.0065,-1.065
3422.00,4.536349,24.01613,0.000165,23.115585,0.0065,-1.064
3424.00,4.560151,24.01590,0.000165,23.115472,0.0065,-1.064
3426.00,4.580449,24.01607,0.000164,23.115102,0.0065,-1.064
3428.00,4.598646,24.01644,0.000165,23.115175,0.0065,-1.064
3430.00,4.614614,24.01677,0.000165,23.115258,0.0065,-1.065
3432.00,4.628448,24.01734,0.000165,23.114781,0.0065,-1.064
3434.00,4.640050,24.01681,0.000165,23.114859,0.0065,-1.063
3436.00,4.651398,24.01701,0.000165,23.115286,0.0065,-1.063
3438.00,4.661396,24.01715,0.000164,23.114983,0.0065,-1.065
3440.00,4.670627,24.01715,0.000164,23.115188,0.0065,-1.064
3442.00,4.678147,24.01743,0.000166,23.114788,0.0065,-1.064
3444.00,4.685254,24.01747,0.000164,23.114787,0.0065,-1.064
3446.00,4.692492,24.01696,0.000164,23.114844,0.0065,-1.064
3448.00,4.699206,24.01639,0.000166,23.115290,0.0065,-1.064
3450.00,4.704326,24.01673,0.000165,23.115253,0.0065,-1.065
3452.00,4.709490,24.01762,0.000164,23.115249,0.0065,-1.064
3454.00,4.712944,24.01730,0.000165,23.115539,0.0065,-1.064
3456.00,4.716256,24.01760,0.000165,23.115050,0.0065,-1.064
3458.00,4.720139,24.01720,0.000166,23.115812,0.0065,-1.064
3460.00,4.723275,24.01789,0.000166,23.115682,0.0065,-1.065
3462.00,4.726318,24.01757,0.000164,23.115930,0.0065,-1.065
3464.00,4.728605,24.01803,0.000165,23.115589,0.0065,-1.065
3466.00,4.731020,24.01754,0.000164,23.114649,0.0065,-1.064
3468.00,4.734933,24.01775,0.000166,23.115280,0.0064,-1.064
3470.00,4.737739,24.01674,0.000167,23.115149,0.0065,-1.065
3472.00,4.739450,24.01620,0.000166,23.116027,0.0065,-1.064
3474.00,4.741392,24.01685,0.000166,23.115782,0.0065,-1.064
3476.00,4.743802,24.01727,0.000167,23.114636,0.0065,-1.064
3478.00,4.745672,24.01655,0.000167,23.115295,0.0064,-1.064
3480.00,4.746776,24.01657,0.000165,23.115412,0.0064,-1.065
3482.00,4.748406,24.01602,0.000165,23.115516,0.0065,-1.064
3484.00,4.750267,24.01658,0.000166,23.114625,0.0064,-1.065
3486.00,4.751427,24.01618,0.000165,23.115388,0.0065,-1.065
3488.00,4.753150,24.01668,0.000166,23.115583,0.0064,-1.064
3490.00,4.753470,24.01737,0.000166,23.115097,0.0064,-1.064
3492.00,4.754162,24.01799,0.000166,23.114807,0.0065,-1.065
3494.00,4.754750,24.01768,0.000166,23.114038,0.0064,-1.065
3496.00,4.755005,24.01766,0.000165,23.115990,0.0064,-1.064
3498.00,4.755987,24.01812,0.000166,23.115496,0.0064,-1.065
3500.00,4.756997,24.01842,0.000165,23.114944,0.0064,-1.064
3502.00,4.757652,24.01819,0.000165,23.115843,0.0064,-1.064
3504.00,4.756805,24.01837,0.000166,23.114827,0.0065,-1.064
3506.00,4.757205,24.01713,0.000164,23.114879,0.0064,-1.066
3508.00,4.758395,24.01723,0.000165,23.115197,0.0064,-1.065
3510.00,4.758625,24.01744,0.000166,23.116072,0.0065,-1.064
3512.00,4.759265,24.01821,0.000166,23.115238,0.0065,-1.065
3514.00,4.760603,24.01801,0.000166,23.114057,0.0065,-1.064
3516.00,4.761074,24.01749,0.000165,23.114987,0.0065,-1.064
3518.00,4.761743,24.01700,0.000166,23.114967,0.0065,-1.066
3520.00,4.761664,24.01706,0.000166,23.115466,0.0065,-1.066
3522.00,4.762181,24.01706,0.000165,23.115446,0.0064,-1.065
3524.00,4.762833,24.01791,0.000166,23.114380,0.0064,-1.064
3526.00,4.763766,24.01687,0.000166,23.114907,0.0065,-1.064
3528.00,4.764171,24.01731,0.000166,23.115234,0.0064,-1.065
3530.00,4.764692,24.01673,0.000166,23.114937,0.0064,-1.065
3532.00,4.764696,24.01689,0.000165,23.115752,0.0064,-1.065
3534.00,4.763833,24.01718,0.000164,23.115260,0.0064,-1.065
3536.00,4.763333,24.01747,0.000164,23.114636,0.0065,-1.065
3538.00,4.763565,24.01744,0.000165,23.114792,0.0064,-1.065
3540.00,4.763447,24.01691,0.000166,23.115113,0.0064,-1.064
3542.00,4.764516,24.01715,0.000166,23.113938,0.0064,-1.064
@20,5.0000,10.0
3544.00,4.765670,24.01735,0.000166,23.114605,0.0064,-1.065
3546.00,4.764187,24.01692,0.000164,23.114402,0.0064,-1.065
3548.00,4.738188,24.01660,0.000166,23.114632,0.0064,-1.063
3550.00,4.654018,24.01610,0.000166,23.115477,0.0065,-1.064
3552.00,4.484632,24.01665,0.000164,23.115123,0.0064,-1.065
3554.00,4.236499,24.01679,0.000166,23.114892,0.0064,-1.065
3556.00,3.932655,24.01668,0.000163,23.115375,0.0064,-1.065
3558.00,3.613804,24.01807,0.000163,23.115533,0.0065,-1.066
3560.00,3.333229,24.01707,0.000164,23.115041,0.0065,-1.066
3562.00,3.138985,24.01677,0.000165,23.115676,0.0064,-1.066
3564.00,3.051652,24.01759,0.000163,23.115383,0.0065,-1.066
3566.00,3.059149,24.01755,0.000162,23.114631,0.0065,-1.065
3568.00,3.131023,24.01708,0.000163,23.115156,0.0065,-1.065
3570.00,3.237625,24.01682,0.000164,23.115113,0.0065,-1.064
3572.00,3.361165,24.01645,0.000165,23.115229,0.0065,-1.065
3574.00,3.488708,24.01659,0.000163,23.115399,0.0065,-1.065
3576.00,3.613620,24.01647,0.000163,23.115056,0.0065,-1.065
3578.00,3.734625,24.01648,0.000163,23.114720,0.0065,-1.065
3580.00,3.847481,24.01639,0.000163,23.115670,0.0064,-1.065
3582.00,3.951506,24.01687,0.000164,23.114889,0.0064,-1.065
3584.00,4.045987,24.01659,0.000165,23.114800,0.0065,-1.065
3586.00,4.130595,24.01665,0.000166,23.115349,0.0064,-1.064
3588.00,4.206502,24.01620,0.000165,23.115435,0.0065,-1.065
3590.00,4.273422,24.01579,0.000164,23.115791,0.0065,-1.065
3592.00,4.332514,24.01562,0.000164,23.115368,0.0064,-1.065
3594.00,4.383042,24.01616,0.000164,23.115808,0.0065,-1.064
3596.00,4.426272,24.01534,0.000164,23.114937,0.0064,-1.065
3598.00,4.465385,24.01559,0.000165,23.115126,0.0064,-1.065
3600.00,4.497468,24.01565,0.000164,23.114963,0.0064,-1.064
3602.00,4.525100,24.01613,0.000166,23.115147,0.0064,-1.064
3604.00,4.551032,24.01569,0.000164,23.115550,0.0065,-1.065
3606.00,4.574405,24.01565,0.000164,23.114865,0.0065,-1.064
3608.00,4.594384,24.01635,0.000166,23.115464,0.0065,-1.064
3610.00,4.611182,24.01696,0.000166,23.115683,0.0065,-1.066
3612.00,4.624751,24.01707,0.000165,23.115555,0.0065,-1.064
3614.00,4.637724,24.01668,0.000166,23.115078,0.0065,-1.065
3616.00,4.649899,24.01670,0.000165,23.114998,0.0065,-1.065
3618.00,4.659887,24.01693,0.000166,23.115286,0.0065,-1.064
3620.00,4.668686,24.01635,0.000166,23.114926,0.0065,-1.065
3622.00,4.676528,24.01625,0.000166,23.115258,0.0065,-1.065
3624.00,4.682889,24.01582,0.000165,23.115282,0.0065,-1.064
3626.00,4.689399,24.01556,0.000166,23.114445,0.0065,-1.065
3628.00,4.696577,24.01562,0.000165,23.114861,0.0065,-1.065
3630.00,4.702979,24.01521,0.000165,23.115563,0.0065,-1.064
3632.00,4.707395,24.01439,0.000165,23.114870,0.0065,-1.065
3634.00,4.711878,24.01523,0.000165,23.115258,0.0065,-1.065
3636.00,4.715643,24.01477,0.000165,23.115728,0.0065,-1.064
3638.00,4.719954,24.01534,0.000166,23.114744,0.0065,-1.064
3640.00,4.723168,24.01569,0.000166,23.115216,0.0065,-1.065
3642.00,4.726219,24.01602,0.000164,23.114514,0.0065,-1.065
3644.00,4.729140,24.01457,0.000165,23.114792,0.0065,-1.065
3646.00,4.732010,24.01423,0.000165,23.115203,0.0064,-1.065
3648.00,4.735751,24.01432,0.000166,23.115958,0.0065,-1.064
3650.00,4.737802,24.01453,0.000167,23.115877,0.0065,-1.065
3652.00,4.738860,24.01450,0.000166,23.115234,0.0065,-1.065
3654.00,4.740595,24.01565,0.000167,23.114855,0.0065,-1.064
3656.00,4.742515,24.01522,0.000165,23.114482,0.0065,-1.065
3658.00,4.744377,24.01543,0.000166,23.115711,0.0065,-1.065
3660.00,4.745415,24.01645,0.000166,23.115318,0.0065,-1.064
3662.00,4.746844,24.01665,0.000167,23.115071,0.0065,-1.065
3664.00,4.748524,24.01588,0.000166,23.115669,0.0065,-1.064
3666.00,4.750252,24.01504,0.000167,23.115587,0.0065,-1.064
3668.00,4.750932,24.01515,0.000166,23.114666,0.0065,-1.065
3670.00,4.752597,24.01465,0.000167,23.115531,0.0064,-1.065
3672.00,4.753650,24.01438,0.000167,23.115756,0.0065,-1.065
3674.00,4.754401,24.01417,0.000167,23.115399,0.0065,-1.064
3676.00,4.756963,24.01462,0.000167,23.115446,0.0065,-1.064
3678.00,4.757923,24.01460,0.000167,23.115360,0.0065,-1.064
3680.00,4.758543,24.01562,0.000167,23.115392,0.0065,-1.064
3682.00,4.758615,24.01502,0.000166,23.114651,0.0065,-1.065
3684.00,4.758397,24.01536,0.000166,23.114883,0.0065,-1.064
3686.00,4.758848,24.01516,0.000167,23.115438,0.0065,-1.064
3688.00,4.759553,24.01563,0.000166,23.115119,0.0065,-1.064
3690.00,4.760252,24.01550,0.000168,23.115659,0.0065,-1.064
3692.00,4.760553,24.01622,0.000166,23.115100,0.0065,-1.065
3694.00,4.761215,24.01622,0.000167,23.115011,0.0065,-1.063
3696.00,4.760905,24.01631,0.000167,23.115212,0.0065,-1.065
3698.00,4.761674,24.01619,0.000165,23.115022,0.0065,-1.064
3700.00,4.762207,24.01532,0.000167,23.115438,0.0065,-1.064
3702.00,4.762081,24.01537,0.000166,23.115008,0.0065,-1.065
3704.00,4.762717,24.01577,0.000166,23.115843,0.0065,-1.065
3706.00,4.762534,24.01558,0.000167,23.114993,0.0064,-1.065
3708.00,4.764029,24.01537,0.000166,23.115149,0.0065,-1.063
3710.00,4.764188,24.01540,0.000167,23.116083,0.0065,-1.063
3712.00,4.763062,24.01503,0.000166,23.114770,0.0065,-1.064
3714.00,4.762497,24.01498,0.000165,23.114038,0.0065,-1.064
3716.00,4.763749,24.01532,0.000166,23.115403,0.0065,-1.064
3718.00,4.765675,24.01572,0.000167,23.115644,0.0065,-1.064
3720.00,4.765888,24.01552,0.000167,23.114380,0.0065,-1.064
3722.00,4.765797,24.01543,0.000168,23.115520,0.0065,-1.064
@21,5.0000,10.0
3724.00,4.765398,24.01585,0.000168,23.114928,0.0065,-1.064
3726.00,4.762242,24.01541,0.000167,23.115128,0.0065,-1.064
3728.00,4.739293,24.01586,0.000167,23.115916,0.0065,-1.064
3730.00,4.662672,24.01571,0.000166,23.115611,0.0065,-1.064
3732.00,4.503628,24.01558,0.000165,23.115838,0.0065,-1.063
3734.00,4.267048,24.01510,0.000165,23.115576,0.0065,-1.064
3736.00,3.973041,24.01549,0.000165,23.115490,0.0065,-1.065
3738.00,3.658540,24.01513,0.000166,23.116146,0.0065,-1.065
3740.00,3.371236,24.01547,0.000166,23.115275,0.0065,-1.065
3742.00,3.164318,24.01570,0.000164,23.115004,0.0065,-1.065
3744.00,3.058972,24.01544,0.000163,23.115570,0.0064,-1.064
3746.00,3.051364,24.01491,0.000164,23.114274,0.0064,-1.065
3748.00,3.112740,24.01535,0.000164,23.115253,0.0065,-1.065
3750.00,3.213871,24.01585,0.000164,23.115609,0.0065,-1.064
3752.00,3.333087,24.01516,0.000164,23.115199,0.0065,-1.064
3754.00,3.458792,24.01490,0.000164,23.115130,0.0065,-1.064
3756.00,3.584268,24.01485,0.000163,23.114920,0.0064,-1.064
3758.00,3.705611,24.01503,0.000164,23.114839,0.0065,-1.064
3760.00,3.819647,24.01511,0.000164,23.115060,0.0065,-1.064
3762.00,3.924578,24.01514,0.000164,23.114534,0.0064,-1.065
3764.00,4.019973,24.01506,0.000164,23.115708,0.0064,-1.064
3766.00,4.106367,24.01479,0.000164,23.114935,0.0064,-1.064
3768.00,4.183121,24.01492,0.000165,23.115173,0.0064,-1.064
3770.00,4.251238,24.01461,0.000164,23.115078,0.0064,-1.065
3772.00,4.313401,24.01490,0.000164,23.115423,0.0065,-1.064
3774.00,4.366594,24.01448,0.000164,23.114580,0.0064,-1.064
3776.00,4.412536,24.01493,0.000165,23.114898,0.0065,-1.064
3778.00,4.452252,24.01460,0.000165,23.115112,0.0064,-1.064
3780.00,4.487565,24.01392,0.000164,23.114631,0.0064,-1.064
3782.00,4.518247,24.01373,0.000164,23.115147,0.0064,-1.063
3784.00,4.544369,24.01446,0.000164,23.114911,0.0064,-1.064
3786.00,4.567389,24.01454,0.000164,23.115139,0.0064,-1.064
3788.00,4.586925,24.01485,0.000164,23.114813,0.0064,-1.065
3790.00,4.604609,24.01463,0.000164,23.114497,0.0064,-1.064
3792.00,4.618919,24.01470,0.000164,23.115748,0.0064,-1.064
3794.00,4.632400,24.01471,0.000164,23.115490,0.0065,-1.064
3796.00,4.646328,24.01591,0.000165,23.114829,0.0065,-1.064
3798.00,4.656865,24.01598,0.000166,23.114996,0.0065,-1.063
3800.00,4.665761,24.01587,0.000165,23.114987,0.0065,-1.065
3802.00,4.674892,24.01606,0.000165,23.114983,0.0065,-1.064
3804.00,4.683553,24.01599,0.000164,23.114556,0.0065,-1.065
3806.00,4.691490,24.01577,0.000165,23.115175,0.0064,-1.063
3808.00,4.697623,24.01600,0.000166,23.115958,0.0065,-1.064
3810.00,4.702245,24.01493,0.000166,23.115563,0.0064,-1.064
3812.00,4.706573,24.01554,0.000165,23.115338,0.0065,-1.064
3814.00,4.710908,24.01580,0.000164,23.115199,0.0064,-1.064
3816.00,4.715239,24.01528,0.000165,23.115249,0.0064,-1.064
3818.00,4.718243,24.01452,0.000165,23.114569,0.0064,-1.064
3820.00,4.721913,24.01508,0.000163,23.115338,0.0065,-1.065
3822.00,4.725794,24.01488,0.000164,23.115440,0.0064,-1.065
3824.00,4.728825,24.01334,0.000165,23.114419,0.0064,-1.064
3826.00,4.732152,24.01425,0.000166,23.114907,0.0064,-1.064
3828.00,4.734719,24.01452,0.000166,23.115650,0.0064,-1.064
3830.00,4.737145,24.01455,0.000166,23.115074,0.0064,-1.065
3832.00,4.739506,24.01445,0.000165,23.114894,0.0064,-1.064
3834.00,4.741210,24.01406,0.000165,23.114488,0.0064,-1.064
3836.00,4.743601,24.01482,0.000165,23.114866,0.0064,-1.064
3838.00,4.745204,24.01452,0.000165,23.115390,0.0064,-1.064
3840.00,4.746555,24.01491,0.000166,23.114974,0.0065,-1.064
3842.00,4.748639,24.01482,0.000166,23.115312,0.0065,-1.063
3844.00,4.750447,24.01505,0.000166,23.115047,0.0064,-1.064
3846.00,4.752312,24.01491,0.000167,23.115182,0.0064,-1.064
3848.00,4.753737,24.01519,0.000166,23.115112,0.0065,-1.064
3850.00,4.754425,24.01509,0.000166,23.115032,0.0065,-1.065
3852.00,4.754791,24.01527,0.000165,23.115195,0.0065,-1.064
3854.00,4.755565,24.01547,0.000166,23.115308,0.0064,-1.065
3856.00,4.755260,24.01546,0.000165,23.114967,0.0064,-1.064
3858.00,4.755124,24.01499,0.000166,23.115347,0.0064,-1.063
3860.00,4.757493,24.01489,0.000167,23.115019,0.0064,-1.064
3862.00,4.759215,24.01524,0.000167,23.115054,0.0064,-1.064
3864.00,4.759259,24.01516,0.000166,23.114346,0.0064,-1.064
3866.00,4.759050,24.01578,0.000166,23.115008,0.0064,-1.063
3868.00,4.760032,24.01611,0.000165,23.114748,0.0064,-1.064
3870.00,4.760481,24.01642,0.000165,23.114712,0.0064,-1.064
3872.00,4.760772,24.01556,0.000166,23.114536,0.0064,-1.064
3874.00,4.761328,24.01556,0.000165,23.114807,0.0064,-1.065
3876.00,4.761874,24.01584,0.000166,23.115225,0.0064,-1.065
3878.00,4.762222,24.01459,0.000166,23.115043,0.0064,-1.064
3880.00,4.763273,24.01467,0.000165,23.115160,0.0064,-1.065
3882.00,4.763505,24.01487,0.000165,23.114805,0.0064,-1.064
3884.00,4.762875,24.01572,0.000165,23.115225,0.0065,-1.064
3886.00,4.763826,24.01529,0.000166,23.114909,0.0064,-1.064
3888.00,4.765630,24.01491,0.000166,23.114488,0.0064,-1.064
3890.00,4.764786,24.01520,0.000164,23.114421,0.0064,-1.065
3892.00,4.764973,24.01567,0.000164,23.115019,0.0064,-1.064
3894.00,4.765702,24.01535,0.000165,23.114374,0.0064,-1.063
3896.00,4.765743,24.01489,0.000166,23.115125,0.0064,-1.064
3898.00,4.765287,24.01527,0.000165,23.115942,0.0064,-1.064
3900.00,4.765334,24.01489,0.000165,23.114590,0.0064,-1.065
3902.00,4.766066,24.01498,0.000165,23.114499,0.0064,-1.064
@22,5.0000,10.0
3904.00,4.765627,24.01546,0.000164,23.115347,0.0064,-1.064
3906.00,4.763347,24.01512,0.000166,23.114787,0.0064,-1.064
3908.00,4.743573,24.01495,0.000166,23.114549,0.0064,-1.063
3910.00,4.671609,24.01453,0.000165,23.114677,0.0064,-1.063
3912.00,4.520274,24.01448,0.000165,23.115030,0.0064,-1.064
3914.00,4.292568,24.01444,0.000163,23.115067,0.0064,-1.065
3916.00,4.008421,24.01543,0.000162,23.115366,0.0064,-1.065
3918.00,3.701940,24.01607,0.000162,23.114085,0.0064,-1.066
3920.00,3.415998,24.01601,0.000162,23.115540,0.0064,-1.065
3922.00,3.198697,24.01618,0.000162,23.115407,0.0064,-1.065
3924.00,3.077018,24.01563,0.000163,23.114898,0.0064,-1.065
3926.00,3.053214,24.01607,0.000163,23.114681,0.0064,-1.065
3928.00,3.100469,24.01672,0.000163,23.114467,0.0064,-1.064
3930.00,3.191687,24.01638,0.000163,23.114742,0.0064,-1.064
3932.00,3.304772,24.01732,0.000162,23.115279,0.0064,-1.064
3934.00,3.427288,24.01598,0.000163,23.114456,0.0064,-1.065
3936.00,3.551367,24.01610,0.000163,23.115355,0.0064,-1.064
3938.00,3.671897,24.01585,0.000163,23.114965,0.0064,-1.064
3940.00,3.786866,24.01617,0.000163,23.115531,0.0064,-1.064
3942.00,3.892879,24.01625,0.000162,23.114891,0.0064,-1.064
3944.00,3.990256,24.01660,0.000162,23.114705,0.0064,-1.065
3946.00,4.079120,24.01709,0.000163,23.115349,0.0064,-1.064
3948.00,4.159711,24.01756,0.000163,23.114484,0.0064,-1.064
3950.00,4.231053,24.01715,0.000163,23.115303,0.0064,-1.064
3952.00,4.294328,24.01702,0.000162,23.114606,0.0064,-1.064
3954.00,4.350572,24.01577,0.000162,23.115015,0.0064,-1.065
3956.00,4.398649,24.01588,0.000163,23.115344,0.0064,-1.065
3958.00,4.440158,24.01650,0.000162,23.115568,0.0064,-1.064
3960.00,4.476678,24.01606,0.000162,23.114870,0.0064,-1.064
3962.00,4.508697,24.01645,0.000163,23.113882,0.0065,-1.064
3964.00,4.536539,24.01583,0.000164,23.115035,0.0064,-1.064
3966.00,4.559523,24.01583,0.000163,23.114948,0.0064,-1.065
3968.00,4.580057,24.01623,0.000163,23.114579,0.0064,-1.065
3970.00,4.599425,24.01567,0.000164,23.115199,0.0064,-1.064
3972.00,4.617253,24.01585,0.000164,23.114476,0.0064,-1.065
3974.00,4.631138,24.01615,0.000163,23.114139,0.0065,-1.065
3976.00,4.642243,24.01687,0.000163,23.114660,0.0064,-1.064
3978.00,4.653426,24.01666,0.000164,23.114300,0.0064,-1.065
3980.00,4.663130,24.01624,0.000163,23.113730,0.0064,-1.064
3982.00,4.672024,24.01638,0.000163,23.114029,0.0064,-1.064
3984.00,4.679986,24.01596,0.000163,23.114792,0.0064,-1.065
3986.00,4.688256,24.01619,0.000163,23.114400,0.0064,-1.065
3988.00,4.695168,24.01648,0.000164,23.115375,0.0064,-1.065
3990.00,4.700851,24.01712,0.000164,23.115039,0.0064,-1.064
3992.00,4.706861,24.01761,0.000165,23.114198,0.0064,-1.065
3994.00,4.711135,24.01705,0.000165,23.115099,0.0064,-1.064
3996.00,4.715582,24.01635,0.000164,23.114963,0.0064,-1.064
3998.00,4.720085,24.01636,0.000165,23.115297,0.0064,-1.064
4000.00,4.724016,24.01632,0.000165,23.114892,0.0064,-1.065
4002.00,4.727116,24.01651,0.000164,23.114580,0.0064,-1.066
4004.00,4.729428,24.01632,0.000163,23.115000,0.0064,-1.064
4006.00,4.732488,24.01638,0.000165,23.114606,0.0064,-1.064
4008.00,4.734867,24.01699,0.000165,23.114385,0.0064,-1.065
4010.00,4.737157,24.01648,0.000165,23.114907,0.0064,-1.065
4012.00,4.740046,24.01677,0.000164,23.115264,0.0064,-1.064
4014.00,4.742111,24.01729,0.000165,23.115360,0.0064,-1.065
4016.00,4.744872,24.01693,0.000166,23.115184,0.0064,-1.065
4018.00,4.746362,24.01695,0.000166,23.115087,0.0064,-1.064
4020.00,4.748034,24.01692,0.000165,23.115379,0.0065,-1.065
4022.00,4.749907,24.01776,0.000165,23.114610,0.0064,-1.065
4024.00,4.751157,24.01782,0.000166,23.114187,0.0064,-1.065
4026.00,4.752478,24.01783,0.000167,23.115771,0.0064,-1.064
4028.00,4.753315,24.01746,0.000165,23.114820,0.0064,-1.065
4030.00,4.754640,24.01794,0.000164,23.114300,0.0064,-1.065
4032.00,4.755935,24.01823,0.000165,23.115104,0.0064,-1.065
4034.00,4.755826,24.01830,0.000166,23.115342,0.0064,-1.065
4036.00,4.756950,24.01790,0.000165,23.114428,0.0064,-1.064
4038.00,4.757289,24.01795,0.000164,23.114781,0.0064,-1.065
4040.00,4.758495,24.01776,0.000165,23.115089,0.0064,-1.066
4042.00,4.759713,24.01746,0.000164,23.114484,0.0064,-1.066
4044.00,4.760568,24.01741,0.000166,23.114785,0.0064,-1.065
4046.00,4.761156,24.01719,0.000165,23.115347,0.0064,-1.064
4048.00,4.762429,24.01856,0.000165,23.115125,0.0064,-1.065
4050.00,4.762676,24.01821,0.000165,23.114595,0.0064,-1.065
4052.00,4.762404,24.01806,0.000164,23.114974,0.0064,-1.064
4054.00,4.762385,24.01710,0.000165,23.114649,0.0064,-1.065
4056.00,4.762912,24.01632,0.000166,23.115410,0.0064,-1.066
4058.00,4.764373,24.01645,0.000163,23.115340,0.0064,-1.066
4060.00,4.765631,24.01686,0.000165,23.115555,0.0064,-1.064
4062.00,4.764652,24.01699,0.000165,23.115410,0.0064,-1.064
4064.00,4.764474,24.01725,0.000166,23.114692,0.0064,-1.065
4066.00,4.765340,24.01701,0.000165,23.114967,0.0064,-1.064
4068.00,4.766508,24.01744,0.000165,23.115052,0.0064,-1.065
4070.00,4.766039,24.01793,0.000164,23.114775,0.0064,-1.064
4072.00,4.766086,24.01847,0.000164,23.114859,0.0064,-1.065
4074.00,4.765695,24.01838,0.000165,23.115089,0.0064,-1.065
4076.00,4.765238,24.01810,0.000164,23.114252,0.0064,-1.065
4078.00,4.764591,24.01779,0.000164,23.114965,0.0064,-1.064
4080.00,4.764909,24.01713,0.000165,23.115357,0.0064,-1.064
4082.00,4.765488,24.01788,0.000166,23.113997,0.0064,-1.064
@23,5.0000,10.0
4084.00,4.766124,24.01843,0.000166,23.114831,0.0064,-1.064
4086.00,4.765067,24.01737,0.000164,23.114913,0.0064,-1.065
4088.00,4.747540,24.01689,0.000166,23.114718,0.0064,-1.064
4090.00,4.682049,24.01793,0.000165,23.114996,0.0064,-1.063
4092.00,4.540823,24.01789,0.000165,23.114831,0.0064,-1.064
4094.00,4.326586,24.01800,0.000164,23.115459,0.0064,-1.064
4096.00,4.055141,24.01800,0.000163,23.115672,0.0064,-1.066
4098.00,3.759659,24.01813,0.000163,23.114697,0.0064,-1.066
4100.00,3.478019,24.01794,0.000163,23.114623,0.0064,-1.066
4102.00,3.252795,24.01817,0.000162,23.115349,0.0064,-1.066
4104.00,3.113297,24.01878,0.000163,23.114963,0.0064,-1.065
4106.00,3.069177,24.01874,0.000163,23.114605,0.0064,-1.064
4108.00,3.099050,24.01895,0.000164,23.115258,0.0064,-1.065
4110.00,3.176776,24.01862,0.000164,23.115500,0.0064,-1.065
4112.00,3.280461,24.01884,0.000163,23.115080,0.0064,-1.065
4114.00,3.396662,24.01892,0.000162,23.114822,0.0064,-1.065
4116.00,3.517254,24.01899,0.000163,23.114824,0.0064,-1.065
4118.00,3.635839,24.01937,0.000162,23.114827,0.0064,-1.065
4120.00,3.749836,24.01909,0.000163,23.115030,0.0064,-1.065
4122.00,3.857480,24.01873,0.000162,23.114989,0.0064,-1.065
4124.00,3.957788,24.01936,0.000162,23.115293,0.0064,-1.064
4126.00,4.048686,24.01922,0.000164,23.115017,0.0064,-1.066
4128.00,4.131433,24.01865,0.000163,23.115396,0.0064,-1.066
4130.00,4.205524,24.01904,0.000162,23.114792,0.0064,-1.065
4132.00,4.270783,24.01937,0.000163,23.114517,0.0064,-1.065
4134.00,4.328085,24.01960,0.000163,23.114872,0.0064,-1.065
4136.00,4.378255,24.01938,0.000162,23.114692,0.0064,-1.065
4138.00,4.422546,24.01990,0.000162,23.114549,0.0064,-1.065
4140.00,4.461887,24.01996,0.000163,23.115245,0.0064,-1.066
4142.00,4.495810,24.01973,0.000162,23.114761,0.0064,-1.066
4144.00,4.525141,24.01998,0.000162,23.114547,0.0064,-1.065
4146.00,4.550519,24.02055,0.000163,23.114140,0.0064,-1.065
4148.00,4.572660,24.02059,0.000163,23.114291,0.0064,-1.065
4150.00,4.592275,24.02071,0.000162,23.115522,0.0064,-1.066
4152.00,4.609140,24.02102,0.000163,23.115151,0.0064,-1.066
4154.00,4.623756,24.02027,0.000162,23.114521,0.0064,-1.066
4156.00,4.636533,24.02062,0.000163,23.114898,0.0064,-1.065
4158.00,4.648142,24.01992,0.000163,23.115076,0.0064,-1.066
4160.00,4.659064,24.01945,0.000163,23.114818,0.0064,-1.066
4162.00,4.668168,24.02009,0.000162,23.114593,0.0063,-1.065
4164.00,4.676731,24.02020,0.000163,23.114204,0.0063,-1.065
4166.00,4.684868,24.02026,0.000163,23.114189,0.0064,-1.067
4168.00,4.691581,24.02037,0.000163,23.114200,0.0064,-1.066
4170.00,4.697976,24.01995,0.000163,23.114701,0.0064,-1.065
4172.00,4.703577,24.01973,0.000163,23.115087,0.0064,-1.065
4174.00,4.708891,24.02001,0.000162,23.114341,0.0064,-1.065
4176.00,4.712356,24.01927,0.000162,23.114783,0.0064,-1.067
4178.00,4.716892,24.01985,0.000161,23.114534,0.0063,-1.066
4180.00,4.721521,24.01925,0.000163,23.114720,0.0064,-1.065
4182.00,4.724415,24.01911,0.000163,23.114727,0.0064,-1.065
4184.00,4.728370,24.01959,0.000162,23.114742,0.0064,-1.066
4186.00,4.732190,24.01994,0.000163,23.114699,0.0064,-1.065
4188.00,4.734442,24.01922,0.000165,23.114554,0.0064,-1.065
4190.00,4.736566,24.01855,0.000165,23.115279,0.0064,-1.065
4192.00,4.739293,24.01914,0.000164,23.114580,0.0064,-1.065
4194.00,4.740754,24.01925,0.000164,23.114658,0.0064,-1.065
4196.00,4.741955,24.01968,0.000164,23.114454,0.0063,-1.065
4198.00,4.743787,24.01939,0.000164,23.113650,0.0064,-1.065
4200.00,4.746004,24.01931,0.000164,23.114213,0.0064,-1.066
4202.00,4.748431,24.01931,0.000163,23.114824,0.0064,-1.066
4204.00,4.749722,24.01966,0.000162,23.114283,0.0064,-1.066
4206.00,4.750346,24.02022,0.000162,23.114488,0.0064,-1.066
4208.00,4.751996,24.01975,0.000166,23.114631,0.0063,-1.065
4210.00,4.752463,24.01996,0.000164,23.114178,0.0064,-1.065
4212.00,4.753617,24.01925,0.000164,23.114475,0.0063,-1.066
4214.00,4.754822,24.02003,0.000163,23.114974,0.0063,-1.066
4216.00,4.754731,24.02036,0.000164,23.114092,0.0064,-1.065
4218.00,4.756640,24.02038,0.000163,23.114896,0.0064,-1.065
4220.00,4.757766,24.02070,0.000163,23.115282,0.0064,-1.067
4222.00,4.758211,24.02014,0.000164,23.114441,0.0064,-1.065
4224.00,4.758246,24.01989,0.000164,23.114714,0.0064,-1.066
4226.00,4.759782,24.02081,0.000164,23.114369,0.0064,-1.067
4228.00,4.761156,24.02095,0.000163,23.115149,0.0064,-1.066
4230.00,4.760976,24.02101,0.000163,23.115043,0.0063,-1.066
4232.00,4.761279,24.02202,0.000163,23.113522,0.0064,-1.066
4234.00,4.761519,24.02197,0.000163,23.114475,0.0064,-1.066
4236.00,4.761789,24.02155,0.000165,23.114649,0.0064,-1.066
4238.00,4.761494,24.02161,0.000163,23.114228,0.0064,-1.067
4240.00,4.761672,24.02165,0.000163,23.114517,0.0064,-1.067
4242.00,4.762843,24.02112,0.000162,23.114408,0.0064,-1.066
4244.00,4.764003,24.02091,0.000163,23.114699,0.0064,-1.066
4246.00,4.764292,24.02152,0.000165,23.114993,0.0064,-1.066
4248.00,4.763980,24.02096,0.000164,23.115000,0.0063,-1.066
4250.00,4.764353,24.02064,0.000164,23.114534,0.0064,-1.067
4252.00,4.764772,24.02089,0.000162,23.114768,0.0064,-1.066
4254.00,4.764883,24.02051,0.000163,23.114454,0.0063,-1.066
4256.00,4.764534,24.02075,0.000164,23.114378,0.0064,-1.066
4258.00,4.765172,24.02077,0.000162,23.114593,0.0063,-1.067
4260.00,4.765508,24.02119,0.000164,23.114749,0.0063,-1.066
4262.00,4.765631,24.02156,0.000163,23.114839,0.0064,-1.066
@24,5.0000,10.0
4264.00,4.765294,24.02124,0.000165,23.114469,0.0063,-1.066
4266.00,4.764138,24.02187,0.000162,23.113732,0.0063,-1.067
4268.00,4.748304,24.02151,0.000163,23.114476,0.0063,-1.065
4270.00,4.688566,24.02148,0.000163,23.114835,0.0064,-1.065
4272.00,4.559840,24.02194,0.000165,23.114696,0.0063,-1.065
4274.00,4.361260,24.02216,0.000163,23.114673,0.0063,-1.065
4276.00,4.107316,24.02149,0.000163,23.114803,0.0064,-1.067
4278.00,3.825969,24.02171,0.000162,23.114640,0.0064,-1.069
4280.00,3.552930,24.02106,0.000161,23.114101,0.0063,-1.068
4282.00,3.324355,24.02107,0.000161,23.114601,0.0063,-1.068
4284.00,3.167577,24.02202,0.000162,23.114339,0.0064,-1.067
4286.00,3.096391,24.02136,0.000162,23.114508,0.0064,-1.067
4288.00,3.101655,24.02117,0.000161,23.113719,0.0064,-1.067
4290.00,3.161561,24.01994,0.000161,23.114653,0.0064,-1.067
4292.00,3.253570,24.02029,0.000162,23.114289,0.0063,-1.067
4294.00,3.360773,24.02027,0.000162,23.114519,0.0064,-1.066
4296.00,3.475819,24.02011,0.000161,23.114517,0.0064,-1.067
4298.00,3.592008,24.02008,0.000161,23.114764,0.0064,-1.067
4300.00,3.704665,24.02004,0.000161,23.114671,0.0064,-1.066
4302.00,3.811812,24.02034,0.000161,23.113990,0.0064,-1.067
4304.00,3.914261,24.02037,0.000162,23.114436,0.0063,-1.066
4306.00,4.008956,24.02092,0.000161,23.113676,0.0063,-1.067
4308.00,4.094231,24.02044,0.000162,23.113931,0.0064,-1.066
4310.00,4.171081,24.02074,0.000161,23.113650,0.0064,-1.067
4312.00,4.241347,24.02005,0.000162,23.114025,0.0064,-1.066
4314.00,4.303918,24.01914,0.000161,23.114116,0.0063,-1.066
4316.00,4.358171,24.01976,0.000162,23.114957,0.0064,-1.066
4318.00,4.405453,24.01901,0.000162,23.114391,0.0064,-1.067
4320.00,4.447100,24.01889,0.000161,23.114174,0.0064,-1.067
4322.00,4.483363,24.01913,0.000161,23.115087,0.0063,-1.067
4324.00,4.515187,24.01869,0.000163,23.114820,0.0063,-1.067
4326.00,4.542586,24.01923,0.000163,23.114103,0.0064,-1.066
4328.00,4.565676,24.01937,0.000163,23.114768,0.0064,-1.066
4330.00,4.586573,24.01899,0.000164,23.114892,0.0064,-1.066
4332.00,4.604019,24.01978,0.000163,23.114506,0.0064,-1.067
4334.00,4.618045,24.01892,0.000162,23.113983,0.0064,-1.066
4336.00,4.631970,24.01962,0.000162,23.114205,0.0063,-1.067
4338.00,4.644834,24.01965,0.000163,23.114664,0.0064,-1.067
4340.00,4.655707,24.01918,0.000163,23.114027,0.0063,-1.066
4342.00,4.665055,24.01917,0.000164,23.114426,0.0064,-1.066
4344.00,4.673365,24.01878,0.000163,23.114943,0.0064,-1.066
4346.00,4.681474,24.01897,0.000163,23.115093,0.0064,-1.067
4348.00,4.688252,24.01905,0.000163,23.114811,0.0064,-1.067
4350.00,4.694095,24.01933,0.000163,23.113715,0.0064,-1.066
4352.00,4.700866,24.01864,0.000163,23.113996,0.0063,-1.066
4354.00,4.705590,24.01919,0.000163,23.114729,0.0063,-1.066
4356.00,4.710614,24.01961,0.000163,23.114950,0.0064,-1.067
4358.00,4.715258,24.01972,0.000163,23.113875,0.0064,-1.066
4360.00,4.719431,24.01925,0.000163,23.114107,0.0063,-1.067
4362.00,4.722550,24.01888,0.000162,23.114187,0.0064,-1.067
4364.00,4.725526,24.01904,0.000161,23.114627,0.0063,-1.066
4366.00,4.729191,24.01937,0.000163,23.114343,0.0064,-1.066
4368.00,4.732843,24.01979,0.000164,23.114124,0.0064,-1.066
4370.00,4.735753,24.02010,0.000164,23.114241,0.0063,-1.067
4372.00,4.737965,24.01936,0.000165,23.114573,0.0064,-1.065
4374.00,4.740220,24.01920,0.000163,23.113507,0.0064,-1.066
4376.00,4.741549,24.01913,0.000163,23.113845,0.0063,-1.067
4378.00,4.742368,24.01910,0.000165,23.114072,0.0063,-1.067
4380.00,4.743441,24.02048,0.000164,23.114397,0.0064,-1.066
4382.00,4.746634,24.02005,0.000163,23.114200,0.0064,-1.067
4384.00,4.747821,24.01946,0.000164,23.113944,0.0064,-1.065
4386.00,4.749153,24.02023,0.000165,23.114131,0.0063,-1.066
4388.00,4.749918,24.02079,0.000165,23.114593,0.0064,-1.067
4390.00,4.750948,24.01994,0.000163,23.114508,0.0064,-1.067
4392.00,4.752336,24.02023,0.000164,23.114077,0.0064,-1.067
4394.00,4.753481,24.02007,0.000165,23.114515,0.0064,-1.066
4396.00,4.754081,24.01981,0.000166,23.114094,0.0064,-1.066
4398.00,4.754345,24.02010,0.000164,23.114204,0.0064,-1.067
4400.00,4.755167,24.01962,0.000164,23.114774,0.0064,-1.065
4402.00,4.756452,24.01976,0.000165,23.114645,0.0064,-1.066
4404.00,4.757781,24.01936,0.000165,23.114642,0.0064,-1.067
4406.00,4.759166,24.01956,0.000165,23.114790,0.0064,-1.067
4408.00,4.759786,24.01974,0.000164,23.114204,0.0064,-1.066
4410.00,4.759974,24.02055,0.000164,23.114872,0.0064,-1.066
4412.00,4.760957,24.02061,0.000164,23.114781,0.0063,-1.067
4414.00,4.761219,24.02101,0.000163,23.114536,0.0064,-1.066
4416.00,4.760706,24.02019,0.000164,23.115173,0.0064,-1.066
4418.00,4.761070,24.01994,0.000164,23.114217,0.0063,-1.066
4420.00,4.762442,24.01981,0.000164,23.114803,0.0064,-1.067
4422.00,4.763265,24.01971,0.000164,23.114337,0.0064,-1.066
4424.00,4.763415,24.01934,0.000164,23.114811,0.0064,-1.067
4426.00,4.763643,24.01975,0.000164,23.115438,0.0064,-1.066
4428.00,4.763535,24.01895,0.000165,23.113888,0.0064,-1.065
4430.00,4.763471,24.01917,0.000165,23.113955,0.0064,-1.066
4432.00,4.763284,24.01849,0.000165,23.115303,0.0064,-1.066
4434.00,4.763249,24.01821,0.000164,23.115119,0.0064,-1.067
4436.00,4.763634,24.01791,0.000164,23.114333,0.0064,-1.067
4438.00,4.764475,24.01765,0.000163,23.114866,0.0064,-1.066
4440.00,4.765238,24.01779,0.000164,23.114612,0.0064,-1.066
4442.00,4.765739,24.01873,0.000163,23.114337,0.0064,-1.066
@25,5.0000,10.0
4444.00,4.766304,24.01886,0.000163,23.114062,0.0064,-1.066
4446.00,4.765185,24.01826,0.000163,23.114645,0.0064,-1.066
4448.00,4.750669,24.01870,0.000164,23.114545,0.0064,-1.064
4450.00,4.697424,24.01904,0.000163,23.115013,0.0064,-1.065
4452.00,4.579503,24.01859,0.000164,23.114538,0.0064,-1.066
4454.00,4.397416,24.01895,0.000164,23.115024,0.0064,-1.066
4456.00,4.163203,24.01895,0.000162,23.114278,0.0064,-1.067
4458.00,3.902650,24.01952,0.000161,23.114398,0.0063,-1.068
4460.00,3.644704,24.01956,0.000160,23.114302,0.0064,-1.068
4462.00,3.418709,24.01911,0.000161,23.115058,0.0063,-1.067
4464.00,3.250336,24.01896,0.000161,23.114926,0.0064,-1.067
4466.00,3.158428,24.01941,0.000161,23.114814,0.0063,-1.067
4468.00,3.140722,24.01924,0.000161,23.115084,0.0064,-1.066
4470.00,3.178015,24.01981,0.000161,23.114469,0.0064,-1.066
4472.00,3.251043,24.01913,0.000162,23.114521,0.0064,-1.067
4474.00,3.345870,24.01901,0.000162,23.114722,0.0064,-1.067
4476.00,3.450574,24.01834,0.000162,23.114809,0.0064,-1.066
4478.00,3.559325,24.01865,0.000163,23.114967,0.0064,-1.066
4480.00,3.668137,24.01956,0.000163,23.114829,0.0064,-1.066
4482.00,3.773655,24.01908,0.000161,23.114309,0.0064,-1.066
4484.00,3.874517,24.01881,0.000162,23.114961,0.0064,-1.066
4486.00,3.968225,24.01929,0.000162,23.114166,0.0064,-1.067
4488.00,4.054829,24.02058,0.000162,23.115217,0.0064,-1.067
4490.00,4.133305,24.02038,0.000161,23.114428,0.0064,-1.065
4492.00,4.203578,24.02060,0.000163,23.114066,0.0064,-1.066
4494.00,4.267716,24.02100,0.000164,23.114517,0.0064,-1.067
4496.00,4.324738,24.02102,0.000163,23.114833,0.0064,-1.067
4498.00,4.374431,24.02131,0.000163,23.114775,0.0064,-1.066
4500.00,4.418361,24.02150,0.000163,23.115067,0.0064,-1.066
4502.00,4.456578,24.02225,0.000162,23.115319,0.0064,-1.066
4504.00,4.489533,24.02161,0.000163,23.115136,0.0064,-1.066
4506.00,4.519408,24.02142,0.000163,23.115251,0.0064,-1.066
4508.00,4.544552,24.02185,0.000164,23.114751,0.0064,-1.066
4510.00,4.566534,24.02234,0.000163,23.115229,0.0064,-1.066
4512.00,4.586417,24.02170,0.000163,23.114317,0.0064,-1.066
4514.00,4.603851,24.02171,0.000163,23.114826,0.0064,-1.067
4516.00,4.619598,24.02165,0.000164,23.114231,0.0064,-1.066
4518.00,4.633287,24.02175,0.000164,23.115093,0.0064,-1.066
4520.00,4.645879,24.02234,0.000165,23.114731,0.0064,-1.066
4522.00,4.657466,24.02191,0.000164,23.114725,0.0064,-1.066
4524.00,4.667146,24.02180,0.000164,23.115034,0.0064,-1.066
4526.00,4.674837,24.02200,0.000164,23.115882,0.0064,-1.066
4528.00,4.680882,24.02169,0.000163,23.114469,0.0064,-1.066
4530.00,4.688038,24.02077,0.000164,23.114066,0.0063,-1.066
4532.00,4.695928,24.02077,0.000164,23.114553,0.0064,-1.066
4534.00,4.701728,24.02027,0.000164,23.114493,0.0064,-1.067
4536.00,4.707262,24.01941,0.000163,23.114326,0.0064,-1.067
4538.00,4.712982,24.01943,0.000163,23.114684,0.0064,-1.066
4540.00,4.716628,24.02020,0.000164,23.115266,0.0064,-1.066
4542.00,4.719216,24.02087,0.000163,23.115115,0.0064,-1.066
4544.00,4.723142,24.02093,0.000164,23.114230,0.0064,-1.066
4546.00,4.726736,24.01939,0.000165,23.113791,0.0064,-1.066
4548.00,4.728787,24.02003,0.000163,23.114699,0.0064,-1.066
4550.00,4.731239,24.01934,0.000164,23.114716,0.0063,-1.066
4552.00,4.734255,24.01976,0.000165,23.114371,0.0063,-1.066
4554.00,4.736765,24.02045,0.000165,23.115071,0.0064,-1.066
4556.00,4.740169,24.02049,0.000164,23.114881,0.0064,-1.066
4558.00,4.742434,24.01912,0.000165,23.113487,0.0064,-1.066
4560.00,4.744495,24.02032,0.000165,23.115475,0.0064,-1.067
4562.00,4.745939,24.01980,0.000164,23.115251,0.0064,-1.066
4564.00,4.746910,24.01892,0.000166,23.114764,0.0064,-1.066
4566.00,4.749109,24.01918,0.000167,23.114746,0.0064,-1.065
4568.00,4.751046,24.01967,0.000166,23.114729,0.0064,-1.066
4570.00,4.752418,24.01981,0.000165,23.114296,0.0065,-1.066
4572.00,4.753703,24.02014,0.000166,23.115138,0.0064,-1.066
4574.00,4.754737,24.01993,0.000165,23.114982,0.0064,-1.066
4576.00,4.756159,24.02004,0.000165,23.115251,0.0064,-1.066
4578.00,4.757884,24.02004,0.000165,23.114740,0.0064,-1.067
4580.00,4.758765,24.02054,0.000165,23.114694,0.0064,-1.066
4582.00,4.758845,24.02041,0.000165,23.115449,0.0064,-1.066
4584.00,4.758414,24.02083,0.000165,23.115383,0.0064,-1.066
4586.00,4.758962,24.02129,0.000165,23.115032,0.0064,-1.066
4588.00,4.759255,24.02077,0.000165,23.115254,0.0064,-1.066
4590.00,4.760491,24.02063,0.000166,23.115318,0.0064,-1.066
4592.00,4.761699,24.02101,0.000166,23.114398,0.0064,-1.066
4594.00,4.762198,24.02125,0.000165,23.114657,0.0064,-1.067
4596.00,4.762316,24.02138,0.000165,23.115858,0.0064,-1.067
4598.00,4.761088,24.02166,0.000165,23.114605,0.0063,-1.066
4600.00,4.761357,24.02165,0.000164,23.114833,0.0064,-1.066
4602.00,4.762054,24.02159,0.000164,23.114309,0.0064,-1.066
4604.00,4.761920,24.02131,0.000165,23.115021,0.0064,-1.066
4606.00,4.763277,24.02175,0.000166,23.114514,0.0064,-1.066
4608.00,4.764303,24.02157,0.000166,23.114237,0.0064,-1.066
4610.00,4.765021,24.02113,0.000166,23.114694,0.0064,-1.066
4612.00,4.764976,24.02179,0.000166,23.115037,0.0064,-1.066
4614.00,4.765051,24.02199,0.000165,23.114881,0.0064,-1.066
4616.00,4.765173,24.02164,0.000165,23.114655,0.0064,-1.066
4618.00,4.763779,24.02135,0.000166,23.115358,0.0064,-1.066
4620.00,4.763874,24.02169,0.000166,23.115147,0.0064,-1.065
4622.00,4.765109,24.02185,0.000165,23.115596,0.0064,-1.066
@26,5.0000,10.0
4624.00,4.765513,24.02203,0.000166,23.115754,0.0064,-1.066
4626.00,4.764766,24.02199,0.000165,23.115156,0.0064,-1.066
4628.00,4.753101,24.02171,0.000165,23.116480,0.0064,-1.066
4630.00,4.704294,24.02302,0.000165,23.115405,0.0064,-1.065
4632.00,4.598794,24.02292,0.000165,23.114350,0.0064,-1.066
4634.00,4.434952,24.02256,0.000165,23.115214,0.0064,-1.065
4636.00,4.221633,24.02301,0.000164,23.115533,0.0064,-1.067
4638.00,3.982245,24.02276,0.000164,23.114969,0.0064,-1.068
4640.00,3.742005,24.02229,0.000163,23.114835,0.0064,-1.068
4642.00,3.524780,24.02205,0.000163,23.115112,0.0064,-1.067
4644.00,3.353210,24.02231,0.000162,23.115596,0.0064,-1.067
4646.00,3.246536,24.02258,0.000163,23.115947,0.0064,-1.067
4648.00,3.205523,24.02270,0.000163,23.115156,0.0064,-1.066
4650.00,3.218464,24.02281,0.000162,23.115934,0.0064,-1.066
4652.00,3.269482,24.02342,0.000164,23.116086,0.0064,-1.066
4654.00,3.345687,24.02304,0.000163,23.115126,0.0064,-1.067
4656.00,3.436196,24.02260,0.000164,23.115604,0.0064,-1.066
4658.00,3.535205,24.02271,0.000163,23.115388,0.0064,-1.067
4660.00,3.636309,24.02268,0.000163,23.114863,0.0064,-1.066
4662.00,3.738044,24.02266,0.000164,23.116185,0.0064,-1.066
4664.00,3.835877,24.02307,0.000164,23.115403,0.0064,-1.067
4666.00,3.928195,24.02340,0.000162,23.115104,0.0064,-1.067
4668.00,4.013521,24.02284,0.000163,23.115251,0.0064,-1.066
4670.00,4.091411,24.02363,0.000163,23.114822,0.0064,-1.066
4672.00,4.164088,24.02363,0.000164,23.115546,0.0064,-1.066
4674.00,4.229899,24.02254,0.000163,23.115121,0.0064,-1.066
4676.00,4.289512,24.02171,0.000164,23.115019,0.0064,-1.067
4678.00,4.342892,24.02194,0.000164,23.115091,0.0064,-1.066
4680.00,4.389716,24.02240,0.000163,23.115308,0.0064,-1.066
4682.00,4.430402,24.02297,0.000162,23.115366,0.0065,-1.066
4684.00,4.466951,24.02231,0.000165,23.114811,0.0064,-1.066
4686.00,4.498469,24.02215,0.000164,23.115130,0.0064,-1.067
4688.00,4.526567,24.02210,0.000164,23.114677,0.0064,-1.067
4690.00,4.550255,24.02249,0.000164,23.114402,0.0064,-1.066
4692.00,4.571132,24.02209,0.000165,23.114428,0.0065,-1.065
4694.00,4.590577,24.02103,0.000164,23.115180,0.0065,-1.066
4696.00,4.607466,24.02123,0.000163,23.115030,0.0065,-1.066
4698.00,4.622867,24.02191,0.000163,23.115763,0.0064,-1.066
4700.00,4.636553,24.02136,0.000165,23.116010,0.0065,-1.066
4702.00,4.648722,24.02185,0.000165,23.115037,0.0065,-1.066
4704.00,4.658388,24.02077,0.000164,23.115464,0.0064,-1.067
4706.00,4.668126,24.02076,0.000165,23.115516,0.0064,-1.065
4708.00,4.676827,24.02044,0.000167,23.115574,0.0064,-1.066
4710.00,4.684201,24.02084,0.000166,23.114941,0.0064,-1.066
4712.00,4.690672,24.02007,0.000165,23.114774,0.0065,-1.066
4714.00,4.695809,24.02047,0.000164,23.114813,0.0064,-1.067
4716.00,4.700986,24.02023,0.000165,23.115147,0.0064,-1.066
4718.00,4.706554,24.02079,0.000165,23.116040,0.0064,-1.066
4720.00,4.711559,24.01963,0.000164,23.115644,0.0064,-1.066
4722.00,4.717477,24.01977,0.000166,23.115607,0.0064,-1.067
4724.00,4.721117,24.01992,0.000164,23.114939,0.0064,-1.066
4726.00,4.726027,24.01927,0.000166,23.114623,0.0064,-1.066
4728.00,4.729035,24.01896,0.000165,23.114879,0.0064,-1.065
4730.00,4.731647,24.01964,0.000165,23.115266,0.0064,-1.066
4732.00,4.733813,24.02057,0.000167,23.114957,0.0064,-1.066
4734.00,4.736332,24.02065,0.000167,23.114844,0.0064,-1.066
4736.00,4.738670,24.02040,0.000166,23.115448,0.0064,-1.067
4738.00,4.740937,24.01970,0.000166,23.114233,0.0064,-1.066
4740.00,4.742057,24.02053,0.000167,23.114787,0.0064,-1.066
4742.00,4.744609,24.02183,0.000166,23.115832,0.0065,-1.066
4744.00,4.746197,24.02074,0.000166,23.115687,0.0065,-1.066
4746.00,4.747233,24.02038,0.000166,23.115110,0.0064,-1.066
4748.00,4.748854,24.02088,0.000166,23.114827,0.0064,-1.067
4750.00,4.749518,24.02117,0.000167,23.115242,0.0065,-1.065
4752.00,4.750585,24.02072,0.000165,23.115548,0.0064,-1.066
4754.00,4.751766,24.02175,0.000166,23.114985,0.0064,-1.065
4756.00,4.752860,24.02144,0.000166,23.115195,0.0064,-1.066
4758.00,4.754581,24.02174,0.000166,23.115598,0.0065,-1.066
4760.00,4.755577,24.02195,0.000166,23.114870,0.0064,-1.066
4762.00,4.756393,24.02150,0.000166,23.115034,0.0064,-1.066
4764.00,4.758132,24.02169,0.000166,23.115050,0.0064,-1.066
4766.00,4.759455,24.02162,0.000165,23.114475,0.0064,-1.066
4768.00,4.760294,24.02126,0.000166,23.114683,0.0064,-1.066
4770.00,4.760446,24.02103,0.000165,23.116070,0.0064,-1.067
4772.00,4.761598,24.02139,0.000166,23.115267,0.0064,-1.066
4774.00,4.761973,24.02127,0.000167,23.115013,0.0064,-1.066
4776.00,4.762030,24.02183,0.000166,23.115134,0.0065,-1.066
4778.00,4.761496,24.02222,0.000167,23.115901,0.0065,-1.065
4780.00,4.760760,24.02259,0.000167,23.115121,0.0064,-1.066
4782.00,4.761599,24.02215,0.000166,23.114740,0.0064,-1.067
4784.00,4.762491,24.02195,0.000166,23.115466,0.0064,-1.066
4786.00,4.763543,24.02258,0.000166,23.114928,0.0065,-1.065
4788.00,4.764207,24.02192,0.000167,23.115191,0.0064,-1.066
4790.00,4.764606,24.02284,0.000165,23.115511,0.0065,-1.066
4792.00,4.765042,24.02308,0.000166,23.114283,0.0065,-1.065
4794.00,4.766118,24.02307,0.000167,23.115221,0.0064,-1.066
4796.00,4.765634,24.02374,0.000166,23.115104,0.0064,-1.067
4798.00,4.764430,24.02351,0.000166,23.114868,0.0064,-1.066
4800.00,4.764122,24.02299,0.000164,23.115242,0.0064,-1.065
4802.00,4.764748,24.02261,0.000165,23.115932,0.0065,-1.066
@27,5.0000,10.0
4804.00,4.765375,24.02196,0.000165,23.115067,0.0064,-1.066
4806.00,4.765490,24.02219,0.000165,23.115353,0.0064,-1.066
4808.00,4.754999,24.02211,0.000165,23.114972,0.0064,-1.065
4810.00,4.714112,24.02227,0.000164,23.115035,0.0064,-1.065
4812.00,4.623203,24.02215,0.000164,23.114896,0.0064,-1.065
4814.00,4.479220,24.02247,0.000166,23.115579,0.0064,-1.066
4816.00,4.289288,24.02262,0.000164,23.115266,0.0065,-1.066
4818.00,4.074633,24.02161,0.000164,23.115223,0.0064,-1.067
4820.00,3.857767,24.02183,0.000164,23.114495,0.0064,-1.067
4822.00,3.656318,24.02258,0.000164,23.114504,0.0064,-1.068
4824.00,3.489661,24.02235,0.000163,23.114831,0.0064,-1.066
4826.00,3.371856,24.02229,0.000162,23.115219,0.0064,-1.067
4828.00,3.309816,24.02199,0.000163,23.115453,0.0064,-1.067
4830.00,3.296215,24.02177,0.000163,23.115349,0.0064,-1.066
4832.00,3.320053,24.02223,0.000163,23.115006,0.0064,-1.066
4834.00,3.372308,24.02154,0.000163,23.114800,0.0063,-1.066
4836.00,3.443137,24.02180,0.000164,23.115446,0.0064,-1.066
4838.00,3.524789,24.02118,0.000163,23.115552,0.0064,-1.066
4840.00,3.612852,24.02196,0.000163,23.115112,0.0064,-1.066
4842.00,3.703626,24.02222,0.000164,23.115585,0.0064,-1.066
4844.00,3.794665,24.02164,0.000164,23.114989,0.0064,-1.066
4846.00,3.883212,24.02166,0.000164,23.115611,0.0064,-1.066
4848.00,3.967634,24.02293,0.000163,23.115245,0.0064,-1.066
4850.00,4.046963,24.02271,0.000162,23.114527,0.0064,-1.066
4852.00,4.119931,24.02243,0.000163,23.114723,0.0064,-1.065
4854.00,4.186042,24.02217,0.000164,23.114868,0.0064,-1.066
4856.00,4.247690,24.02176,0.000164,23.115071,0.0064,-1.066
4858.00,4.303606,24.02151,0.000164,23.114827,0.0064,-1.066
4860.00,4.353298,24.02233,0.000164,23.115069,0.0064,-1.066
4862.00,4.397675,24.02251,0.000163,23.115162,0.0064,-1.066
4864.00,4.436154,24.02225,0.000162,23.114567,0.0063,-1.067
4866.00,4.469462,24.02225,0.000163,23.113999,0.0064,-1.066
4868.00,4.501040,24.02233,0.000163,23.114928,0.0064,-1.066
4870.00,4.528429,24.02239,0.000164,23.115061,0.0064,-1.066
4872.00,4.552152,24.02231,0.000163,23.114647,0.0064,-1.066
4874.00,4.573879,24.02186,0.000163,23.115030,0.0064,-1.065
4876.00,4.592843,24.02180,0.000162,23.114642,0.0064,-1.066
4878.00,4.609835,24.02176,0.000162,23.114904,0.0064,-1.066
4880.00,4.624142,24.02179,0.000163,23.114497,0.0064,-1.067
4882.00,4.636551,24.02177,0.000162,23.113620,0.0064,-1.067
4884.00,4.646851,24.02168,0.000162,23.113903,0.0064,-1.066
4886.00,4.656453,24.02248,0.000162,23.114634,0.0064,-1.066
4888.00,4.667115,24.02211,0.000163,23.114463,0.0064,-1.066
4890.00,4.676218,24.02157,0.000162,23.114824,0.0064,-1.066
4892.00,4.683370,24.02259,0.000164,23.114257,0.0064,-1.066
4894.00,4.689429,24.02302,0.000165,23.114495,0.0064,-1.066
4896.00,4.695836,24.02258,0.000166,23.114948,0.0064,-1.066
4898.00,4.702324,24.02274,0.000164,23.114619,0.0064,-1.067
4900.00,4.706540,24.02247,0.000164,23.114510,0.0064,-1.066
4902.00,4.711263,24.02272,0.000162,23.115280,0.0064,-1.066
4904.00,4.715494,24.02313,0.000163,23.115490,0.0064,-1.066
4906.00,4.719166,24.02366,0.000164,23.114094,0.0064,-1.067
4908.00,4.721838,24.02311,0.000164,23.114603,0.0064,-1.067
4910.00,4.725268,24.02324,0.000164,23.114982,0.0064,-1.066
4912.00,4.729211,24.02276,0.000163,23.114744,0.0064,-1.066
4914.00,4.732503,24.02288,0.000165,23.114532,0.0063,-1.066
4916.00,4.734566,24.02308,0.000165,23.114361,0.0064,-1.066
4918.00,4.736419,24.02322,0.000165,23.114437,0.0064,-1.067
4920.00,4.738538,24.02321,0.000165,23.114837,0.0064,-1.067
4922.00,4.741212,24.02335,0.000165,23.114996,0.0064,-1.066
4924.00,4.742595,24.02347,0.000165,23.114878,0.0064,-1.066
4926.00,4.742980,24.02337,0.000166,23.115039,0.0064,-1.066
4928.00,4.744350,24.02379,0.000164,23.114397,0.0064,-1.066
4930.00,4.747165,24.02468,0.000164,23.114753,0.0064,-1.067
4932.00,4.749650,24.02376,0.000165,23.115009,0.0064,-1.066
4934.00,4.750449,24.02346,0.000164,23.115299,0.0063,-1.066
4936.00,4.751538,24.02405,0.000164,23.114744,0.0064,-1.066
4938.00,4.751795,24.02404,0.000164,23.113996,0.0064,-1.066
4940.00,4.752711,24.02411,0.000165,23.114733,0.0064,-1.067
4942.00,4.755045,24.02376,0.000164,23.114930,0.0064,-1.066
4944.00,4.756485,24.02363,0.000165,23.114300,0.0064,-1.067
4946.00,4.757397,24.02356,0.000164,23.114499,0.0064,-1.067
4948.00,4.757326,24.02366,0.000165,23.114404,0.0063,-1.066
4950.00,4.758179,24.02369,0.000165,23.115442,0.0064,-1.066
4952.00,4.758226,24.02428,0.000165,23.114790,0.0064,-1.065
4954.00,4.758068,24.02363,0.000165,23.114941,0.0064,-1.066
4956.00,4.759257,24.02379,0.000165,23.115695,0.0064,-1.067
4958.00,4.760436,24.02411,0.000164,23.113827,0.0064,-1.066
4960.00,4.760944,24.02433,0.000165,23.114950,0.0064,-1.066
4962.00,4.761157,24.02397,0.000164,23.115167,0.0064,-1.067
4964.00,4.761720,24.02473,0.000165,23.114913,0.0064,-1.066
4966.00,4.762471,24.02464,0.000164,23.114956,0.0064,-1.067
4968.00,4.761769,24.02363,0.000163,23.114963,0.0064,-1.067
4970.00,4.761468,24.02446,0.000163,23.114980,0.0064,-1.066
4972.00,4.761972,24.02390,0.000164,23.114712,0.0064,-1.066
4974.00,4.761903,24.02336,0.000164,23.114883,0.0064,-1.067
4976.00,4.761585,24.02333,0.000165,23.114116,0.0064,-1.067
4978.00,4.762010,24.02310,0.000165,23.115097,0.0064,-1.066
4980.00,4.763098,24.02239,0.000164,23.115175,0.0064,-1.067
4982.00,4.764149,24.02283,0.000164,23.114434,0.0064,-1.066
@28,5.0000,10.0
4984.00,4.763871,24.02239,0.000163,23.114697,0.0064,-1.066
4986.00,4.763026,24.02292,0.000165,23.114861,0.0064,-1.066
4988.00,4.755087,24.02300,0.000165,23.114950,0.0064,-1.066
4990.00,4.720372,24.02255,0.000162,23.114320,0.0064,-1.066
4992.00,4.642067,24.02237,0.000163,23.114625,0.0064,-1.065
4994.00,4.517234,24.02219,0.000164,23.115726,0.0064,-1.066
4996.00,4.352899,24.02298,0.000164,23.114753,0.0064,-1.066
4998.00,4.167434,24.02320,0.000163,23.114248,0.0064,-1.068
5000.00,3.978425,24.02352,0.000162,23.113949,0.0064,-1.068
5002.00,3.800259,24.02315,0.000163,23.114133,0.0064,-1.068
5004.00,3.646461,24.02263,0.000162,23.113866,0.0064,-1.068
5006.00,3.528710,24.02313,0.000163,23.114374,0.0064,-1.066
5008.00,3.452774,24.02372,0.000164,23.114814,0.0064,-1.067
5010.00,3.416891,24.02338,0.000164,23.114770,0.0064,-1.067
5012.00,3.414631,24.02273,0.000164,23.115041,0.0064,-1.067
5014.00,3.439152,24.02287,0.000163,23.114920,0.0064,-1.067
5016.00,3.484375,24.02335,0.000164,23.115665,0.0064,-1.067
5018.00,3.543540,24.02305,0.000163,23.115060,0.0064,-1.067
5020.00,3.614069,24.02255,0.000162,23.114541,0.0064,-1.066
5022.00,3.690317,24.02304,0.000163,23.114521,0.0064,-1.067
5024.00,3.770933,24.02319,0.000163,23.114384,0.0064,-1.067
5026.00,3.851254,24.02276,0.000163,23.114814,0.0064,-1.067
5028.00,3.929402,24.02158,0.000163,23.114651,0.0064,-1.065
5030.00,4.003349,24.02102,0.000162,23.114230,0.0064,-1.067
5032.00,4.073633,24.02047,0.000162,23.115021,0.0064,-1.067
5034.00,4.140567,24.02167,0.000163,23.114924,0.0064,-1.066
5036.00,4.201586,24.02134,0.000162,23.114484,0.0064,-1.066
5038.00,4.258057,24.02133,0.000163,23.114289,0.0064,-1.066
5040.00,4.309109,24.02112,0.000163,23.114829,0.0064,-1.067
5042.00,4.354750,24.02034,0.000164,23.115316,0.0064,-1.065
5044.00,4.397409,24.02097,0.000164,23.114995,0.0064,-1.066
5046.00,4.435309,24.02085,0.000163,23.115186,0.0064,-1.067
5048.00,4.469181,24.02038,0.000162,23.114437,0.0064,-1.067
5050.00,4.499221,24.02004,0.000163,23.114434,0.0064,-1.066
5052.00,4.525739,24.02012,0.000163,23.115039,0.0064,-1.066
5054.00,4.549164,24.02001,0.000163,23.114345,0.0064,-1.066
5056.00,4.570094,24.01948,0.000163,23.114863,0.0064,-1.066
5058.00,4.587149,24.01959,0.000163,23.115570,0.0064,-1.067
5060.00,4.603268,24.01999,0.000164,23.115358,0.0064,-1.067
5062.00,4.617784,24.02064,0.000164,23.114330,0.0064,-1.065
5064.00,4.632292,24.01986,0.000165,23.115052,0.0064,-1.066
5066.00,4.645217,24.01957,0.000163,23.115301,0.0064,-1.067
5068.00,4.655537,24.01935,0.000163,23.114590,0.0064,-1.066
5070.00,4.664862,24.02018,0.000164,23.115089,0.0064,-1.066
5072.00,4.673243,24.01957,0.000164,23.114441,0.0064,-1.067
5074.00,4.680033,24.02057,0.000165,23.114272,0.0064,-1.065
5076.00,4.686242,24.02049,0.000164,23.114948,0.0064,-1.066
5078.00,4.692260,24.02032,0.000164,23.114606,0.0064,-1.066
5080.00,4.697816,24.02014,0.000165,23.114335,0.0064,-1.067
5082.00,4.703507,24.02065,0.000164,23.114972,0.0064,-1.066
5084.00,4.709112,24.01995,0.000164,23.115542,0.0064,-1.065
5086.00,4.713188,24.01995,0.000164,23.114504,0.0064,-1.066
5088.00,4.717241,24.02041,0.000165,23.115273,0.0064,-1.066
5090.00,4.720052,24.02002,0.000164,23.115390,0.0064,-1.066
5092.00,4.722646,24.02013,0.000164,23.114384,0.0064,-1.066
5094.00,4.726408,24.01962,0.000163,23.114088,0.0064,-1.066
5096.00,4.729526,24.01971,0.000164,23.114374,0.0064,-1.066
5098.00,4.732192,24.01925,0.000164,23.114398,0.0064,-1.066
5100.00,4.735120,24.01905,0.000165,23.115340,0.0064,-1.066
5102.00,4.738358,24.01953,0.000165,23.114839,0.0064,-1.066
5104.00,4.740439,24.01967,0.000164,23.115203,0.0064,-1.066
5106.00,4.741244,24.01922,0.000164,23.114621,0.0064,-1.065
5108.00,4.743156,24.01874,0.000165,23.114987,0.0064,-1.066
5110.00,4.743961,24.01816,0.000164,23.114770,0.0064,-1.066
5112.00,4.745794,24.01868,0.000165,23.114865,0.0064,-1.066
5114.00,4.747069,24.01859,0.000164,23.114926,0.0064,-1.065
5116.00,4.748892,24.01962,0.000164,23.113955,0.0064,-1.066
5118.00,4.750285,24.01867,0.000165,23.115061,0.0064,-1.066
5120.00,4.750943,24.01858,0.000165,23.114554,0.0064,-1.066
5122.00,4.751762,24.01839,0.000166,23.115206,0.0064,-1.066
5124.00,4.752550,24.01902,0.000165,23.115099,0.0064,-1.066
5126.00,4.753688,24.01948,0.000165,23.114783,0.0064,-1.066
5128.00,4.754407,24.01886,0.000165,23.114259,0.0064,-1.066
5130.00,4.754936,24.01830,0.000165,23.114720,0.0064,-1.065
5132.00,4.755807,24.01816,0.000165,23.114248,0.0064,-1.065
5134.00,4.756345,24.01852,0.000163,23.115230,0.0064,-1.066
5136.00,4.757467,24.01754,0.000166,23.114120,0.0064,-1.065
5138.00,4.757697,24.01780,0.000165,23.115267,0.0064,-1.065
5140.00,4.757592,24.01742,0.000166,23.114194,0.0064,-1.066
5142.00,4.758487,24.01781,0.000165,23.115060,0.0064,-1.065
5144.00,4.759040,24.01801,0.000166,23.114207,0.0064,-1.066
5146.00,4.759514,24.01783,0.000164,23.114131,0.0064,-1.066
5148.00,4.760245,24.01754,0.000165,23.114248,0.0065,-1.066
5150.00,4.760354,24.01853,0.000165,23.114387,0.0064,-1.066
5152.00,4.760367,24.01808,0.000165,23.114874,0.0064,-1.065
5154.00,4.761035,24.01902,0.000165,23.115175,0.0064,-1.065
5156.00,4.762334,24.01884,0.000166,23.115093,0.0064,-1.066
5158.00,4.763143,24.01870,0.000163,23.115366,0.0064,-1.066
5160.00,4.763380,24.01954,0.000163,23.115147,0.0064,-1.066
5162.00,4.763188,24.01880,0.000164,23.115444,0.0064,-1.066
@29,5.0000,10.0
5164.00,4.762991,24.01817,0.000165,23.115240,0.0064,-1.065
5166.00,4.763100,24.01785,0.000165,23.113695,0.0064,-1.065
5168.00,4.756787,24.01874,0.000166,23.114993,0.0064,-1.064
5170.00,4.728846,24.01761,0.000165,23.115112,0.0064,-1.065
5172.00,4.666506,24.01682,0.000165,23.114647,0.0064,-1.065
5174.00,4.564620,24.01776,0.000165,23.114957,0.0064,-1.065
5176.00,4.428553,24.01811,0.000165,23.115730,0.0064,-1.065
5178.00,4.272948,24.01842,0.000164,23.115162,0.0064,-1.066
5180.00,4.112427,24.01876,0.000163,23.114970,0.0064,-1.067
5182.00,3.958003,24.01912,0.000162,23.114904,0.0064,-1.067
5184.00,3.819302,24.01894,0.000162,23.115925,0.0064,-1.066
5186.00,3.707012,24.01863,0.000163,23.114740,0.0064,-1.066
5188.00,3.625446,24.01934,0.000164,23.114933,0.0064,-1.066
5190.00,3.575867,24.01947,0.000164,23.115234,0.0064,-1.066
5192.00,3.552651,24.01897,0.000164,23.114967,0.0064,-1.066
5194.00,3.553017,24.01958,0.000164,23.115488,0.0064,-1.065
5196.00,3.573918,24.02024,0.000165,23.114983,0.0064,-1.065
5198.00,3.608275,24.01989,0.000164,23.114827,0.0065,-1.067
5200.00,3.654497,24.02041,0.000164,23.114746,0.0064,-1.065
5202.00,3.711530,24.02005,0.000166,23.115002,0.0064,-1.065
5204.00,3.772851,24.02006,0.000165,23.114969,0.0064,-1.065
5206.00,3.838235,24.01953,0.000164,23.115611,0.0065,-1.066
5208.00,3.904880,24.01954,0.000163,23.115351,0.0064,-1.065
5210.00,3.971769,24.01937,0.000163,23.115193,0.0064,-1.066
5212.00,4.037612,24.01942,0.000164,23.115022,0.0064,-1.065
5214.00,4.100102,24.01948,0.000164,23.115641,0.0064,-1.065
5216.00,4.159271,24.01922,0.000163,23.115126,0.0064,-1.065
5218.00,4.214176,24.01929,0.000164,23.114673,0.0064,-1.066
5220.00,4.265577,24.01896,0.000164,23.116088,0.0064,-1.066
5222.00,4.312057,24.01900,0.000162,23.114658,0.0064,-1.066
5224.00,4.355565,24.01924,0.000163,23.114447,0.0064,-1.065
5226.00,4.395120,24.01867,0.000164,23.116020,0.0064,-1.065
5228.00,4.431026,24.01922,0.000165,23.115598,0.0064,-1.066
5230.00,4.464375,24.02013,0.000165,23.114003,0.0064,-1.066
5232.00,4.492141,24.01903,0.000165,23.114657,0.0064,-1.066
5234.00,4.516874,24.01972,0.000164,23.115225,0.0064,-1.065
5236.00,4.539578,24.02055,0.000163,23.115249,0.0064,-1.066
5238.00,4.560317,24.02048,0.000163,23.114586,0.0064,-1.065
5240.00,4.579107,24.01927,0.000164,23.115219,0.0064,-1.065
5242.00,4.595125,24.01972,0.000165,23.114842,0.0064,-1.066
5244.00,4.610547,24.02010,0.000164,23.115108,0.0064,-1.066
5246.00,4.623823,24.02005,0.000164,23.114662,0.0064,-1.065
5248.00,4.635713,24.01989,0.000165,23.114597,0.0064,-1.065
5250.00,4.647250,24.02007,0.000165,23.115143,0.0064,-1.066
5252.00,4.656970,24.02008,0.000164,23.114683,0.0064,-1.065
5254.00,4.664720,24.02020,0.000165,23.115405,0.0064,-1.065
5256.00,4.673395,24.01942,0.000165,23.115095,0.0064,-1.065
5258.00,4.681115,24.01988,0.000165,23.115054,0.0064,-1.066
5260.00,4.687872,24.02013,0.000164,23.115342,0.0064,-1.065
5262.00,4.692878,24.01994,0.000163,23.114543,0.0064,-1.066
5264.00,4.697731,24.01963,0.000164,23.114463,0.0064,-1.065
5266.00,4.702679,24.01917,0.000165,23.115444,0.0064,-1.066
5268.00,4.705750,24.01883,0.000164,23.114863,0.0064,-1.066
5270.00,4.709390,24.01892,0.000164,23.115024,0.0064,-1.066
5272.00,4.713229,24.01985,0.000164,23.114790,0.0064,-1.065
5274.00,4.716436,24.01903,0.000165,23.114231,0.0064,-1.065
5276.00,4.719714,24.01877,0.000165,23.114309,0.0064,-1.066
5278.00,4.722826,24.01925,0.000164,23.115550,0.0064,-1.066
5280.00,4.726826,24.01921,0.000164,23.114688,0.0065,-1.066
5282.00,4.730000,24.01909,0.000165,23.114736,0.0064,-1.066
5284.00,4.732327,24.01888,0.000165,23.115297,0.0064,-1.065
5286.00,4.735639,24.01872,0.000167,23.114818,0.0064,-1.065
5288.00,4.738200,24.01934,0.000168,23.115327,0.0064,-1.066
5290.00,4.739501,24.02028,0.000167,23.114904,0.0064,-1.066
5292.00,4.741020,24.02004,0.000165,23.114538,0.0064,-1.065
5294.00,4.742469,24.01897,0.000167,23.115396,0.0064,-1.066
5296.00,4.743356,24.01992,0.000165,23.114345,0.0064,-1.066
5298.00,4.744252,24.02052,0.000166,23.114891,0.0064,-1.065
5300.00,4.747218,24.02043,0.000165,23.116424,0.0064,-1.065
5302.00,4.749352,24.02083,0.000166,23.115286,0.0064,-1.066
5304.00,4.749150,24.02045,0.000166,23.114679,0.0064,-1.066
5306.00,4.749052,24.02046,0.000166,23.114502,0.0064,-1.066
5308.00,4.751234,24.02018,0.000165,23.115325,0.0065,-1.066
5310.00,4.752580,24.02007,0.000165,23.115089,0.0064,-1.066
5312.00,4.753449,24.01993,0.000166,23.114889,0.0064,-1.065
5314.00,4.753264,24.01990,0.000166,23.114699,0.0065,-1.065
5316.00,4.753040,24.02032,0.000167,23.115230,0.0065,-1.066
5318.00,4.754475,24.02001,0.000165,23.115082,0.0064,-1.066
5320.00,4.754286,24.01940,0.000165,23.115199,0.0064,-1.066
5322.00,4.755590,24.01953,0.000165,23.114930,0.0065,-1.065
5324.00,4.756954,24.01970,0.000165,23.114928,0.0064,-1.066
5326.00,4.757163,24.02010,0.000165,23.114956,0.0064,-1.065
5328.00,4.757258,24.02077,0.000165,23.114814,0.0064,-1.066
5330.00,4.758933,24.02039,0.000165,23.115091,0.0064,-1.065
5332.00,4.759943,24.02031,0.000166,23.114944,0.0064,-1.066
5334.00,4.759716,24.02081,0.000166,23.114783,0.0064,-1.066
5336.00,4.760271,24.02141,0.000166,23.114567,0.0064,-1.066
5338.00,4.760848,24.02152,0.000166,23.115219,0.0064,-1.065
5340.00,4.761072,24.02076,0.000166,23.115191,0.0064,-1.066
5342.00,4.761143,24.02065,0.000166,23.114959,0.0064,-1.066
@30,5.0000,10.0
5344.00,4.760655,24.02011,0.000165,23.114495,0.0064,-1.066
5346.00,4.759506,24.01969,0.000165,23.115943,0.0064,-1.065
5348.00,4.754088,24.01969,0.000166,23.115125,0.0064,-1.064
5350.00,4.731289,24.01983,0.000166,23.114740,0.0064,-1.066
5352.00,4.681124,24.02014,0.000166,23.115084,0.0064,-1.065
5354.00,4.599859,24.02024,0.000165,23.115661,0.0064,-1.066
5356.00,4.492330,24.02067,0.000164,23.114866,0.0064,-1.066
5358.00,4.366372,24.01998,0.000164,23.114306,0.0064,-1.068
5360.00,4.234719,24.02052,0.000164,23.114703,0.0064,-1.068
5362.00,4.106402,24.01961,0.000164,23.115661,0.0064,-1.066
5364.00,3.989357,24.02024,0.000165,23.115485,0.0064,-1.065
5366.00,3.891402,24.01965,0.000166,23.115323,0.0064,-1.066
5368.00,3.815195,24.02000,0.000165,23.114865,0.0064,-1.067
5370.00,3.760840,24.01946,0.000164,23.114969,0.0064,-1.066
5372.00,3.728475,24.01953,0.000166,23.115763,0.0065,-1.066
5374.00,3.713968,24.02009,0.000167,23.115197,0.0065,-1.066
5376.00,3.715038,24.01955,0.000167,23.114707,0.0064,-1.065
5378.00,3.729607,24.01989,0.000164,23.115576,0.0064,-1.065
5380.00,3.755692,24.01985,0.000164,23.115526,0.0064,-1.066
5382.00,3.791233,24.02013,0.000163,23.114998,0.0064,-1.067
5384.00,3.833352,24.02020,0.000164,23.114907,0.0064,-1.066
5386.00,3.881223,24.02016,0.000164,23.115360,0.0065,-1.065
5388.00,3.932115,24.02056,0.000164,23.115106,0.0065,-1.067
5390.00,3.983916,24.01975,0.000165,23.114878,0.0064,-1.067
5392.00,4.036833,24.02009,0.000164,23.114985,0.0064,-1.066
5394.00,4.089465,24.02054,0.000164,23.114792,0.0065,-1.066
5396.00,4.141564,24.02032,0.000165,23.115448,0.0065,-1.066
5398.00,4.191623,24.01978,0.000165,23.115661,0.0064,-1.066
5400.00,4.239341,24.02001,0.000166,23.115338,0.0065,-1.066
5402.00,4.283204,24.01931,0.000165,23.115412,0.0065,-1.066
5404.00,4.323311,24.02002,0.000165,23.115067,0.0065,-1.066
5406.00,4.360244,24.01973,0.000166,23.114824,0.0065,-1.066
5408.00,4.396367,24.01925,0.000165,23.115219,0.0065,-1.066
5410.00,4.428601,24.01956,0.000165,23.115477,0.0064,-1.066
5412.00,4.457465,24.01997,0.000164,23.115076,0.0065,-1.066
5414.00,4.485051,24.01997,0.000164,23.115865,0.0065,-1.067
5416.00,4.509893,24.02001,0.000165,23.115890,0.0065,-1.066
5418.00,4.532858,24.02000,0.000165,23.115585,0.0065,-1.066
5420.00,4.551931,24.02032,0.000165,23.114827,0.0065,-1.066
5422.00,4.569325,24.02022,0.000165,23.115854,0.0065,-1.066
5424.00,4.586227,24.01955,0.000165,23.115247,0.0065,-1.065
5426.00,4.601206,24.02007,0.000167,23.114853,0.0065,-1.066
5428.00,4.613571,24.01973,0.000166,23.115956,0.0064,-1.066
5430.00,4.625038,24.01967,0.000165,23.115700,0.0065,-1.067
5432.00,4.635905,24.01900,0.000166,23.115199,0.0065,-1.064
5434.00,4.646179,24.01938,0.000166,23.115878,0.0065,-1.065
5436.00,4.654684,24.01931,0.000166,23.116044,0.0065,-1.066
5438.00,4.662887,24.01970,0.000168,23.116044,0.0065,-1.066
5440.00,4.670587,24.01939,0.000167,23.115492,0.0065,-1.065
5442.00,4.678021,24.01866,0.000166,23.115683,0.0065,-1.066
5444.00,4.683875,24.01964,0.000167,23.115453,0.0065,-1.065
5446.00,4.690274,24.01956,0.000167,23.115327,0.0065,-1.065
5448.00,4.695134,24.01967,0.000167,23.116090,0.0065,-1.066
5450.00,4.699921,24.02038,0.000167,23.115589,0.0065,-1.066
5452.00,4.705297,24.02037,0.000167,23.115789,0.0065,-1.066
5454.00,4.710300,24.02000,0.000167,23.116040,0.0064,-1.066
5456.00,4.714622,24.02084,0.000167,23.115888,0.0064,-1.066
5458.00,4.717957,24.02049,0.000167,23.115791,0.0065,-1.066
5460.00,4.721266,24.01983,0.000167,23.115331,0.0065,-1.065
5462.00,4.723348,24.01988,0.000167,23.115412,0.0065,-1.065
5464.00,4.725979,24.01962,0.000167,23.115297,0.0065,-1.066
5466.00,4.727283,24.01986,0.000166,23.115624,0.0064,-1.066
5468.00,4.729499,24.01967,0.000166,23.115436,0.0065,-1.066
5470.00,4.732362,24.01989,0.000166,23.115184,0.0065,-1.065
5472.00,4.734646,24.01993,0.000168,23.115319,0.0065,-1.066
5474.00,4.737508,24.02047,0.000169,23.115581,0.0065,-1.066
5476.00,4.739242,24.02048,0.000168,23.115676,0.0064,-1.066
5478.00,4.739565,24.02064,0.000168,23.115477,0.0064,-1.065
5480.00,4.741029,24.02165,0.000167,23.115680,0.0065,-1.066
5482.00,4.742999,24.02187,0.000167,23.115903,0.0065,-1.066
5484.00,4.743492,24.02153,0.000167,23.115186,0.0065,-1.066
5486.00,4.744627,24.02175,0.000167,23.115995,0.0065,-1.066
5488.00,4.746372,24.02125,0.000168,23.115004,0.0065,-1.066
5490.00,4.748062,24.02214,0.000168,23.114593,0.0065,-1.065
5492.00,4.749335,24.02216,0.000168,23.114790,0.0065,-1.066
5494.00,4.750347,24.02150,0.000167,23.115986,0.0065,-1.066
5496.00,4.751372,24.02215,0.000168,23.116142,0.0065,-1.065
5498.00,4.752091,24.02244,0.000167,23.115483,0.0065,-1.066
5500.00,4.753200,24.02261,0.000166,23.115880,0.0065,-1.066
5502.00,4.753509,24.02224,0.000166,23.115397,0.0065,-1.066
5504.00,4.753890,24.02181,0.000167,23.116070,0.0065,-1.066
5506.00,4.755334,24.02250,0.000167,23.115067,0.0065,-1.066
5508.00,4.756328,24.02201,0.000166,23.114846,0.0064,-1.066
5510.00,4.756646,24.02145,0.000166,23.114657,0.0064,-1.066
5512.00,4.757095,24.02166,0.000167,23.115349,0.0065,-1.066
5514.00,4.757584,24.02114,0.000168,23.115160,0.0064,-1.065
5516.00,4.757543,24.02170,0.000167,23.115351,0.0064,-1.066
5518.00,4.756792,24.02094,0.000167,23.115269,0.0065,-1.066
5520.00,4.757508,24.02107,0.000166,23.115615,0.0065,-1.066
5522.00,4.758228,24.02114,0.000165,23.115838,0.0065,-1.066
@31,5.0000,10.0
5524.00,4.758727,24.02100,0.000167,23.115253,0.0065,-1.066
5526.00,4.760111,24.02124,0.000167,23.116385,0.0065,-1.066
5528.00,4.756449,24.02091,0.000167,23.115347,0.0065,-1.064
5530.00,4.738683,24.02102,0.000168,23.115175,0.0065,-1.064
5532.00,4.698201,24.02029,0.000166,23.114744,0.0065,-1.065
5534.00,4.634023,24.02087,0.000167,23.115646,0.0065,-1.066
5536.00,4.548781,24.02123,0.000166,23.115620,0.0064,-1.067
5538.00,4.450458,24.02120,0.000164,23.115203,0.0064,-1.068
5540.00,4.347854,24.02113,0.000165,23.115526,0.0064,-1.067
5542.00,4.247147,24.02083,0.000165,23.114779,0.0064,-1.068
5544.00,4.153768,24.02045,0.000165,23.115459,0.0064,-1.066
5546.00,4.073857,24.02079,0.000165,23.115008,0.0064,-1.067
5548.00,4.009613,24.02070,0.000164,23.115139,0.0064,-1.067
5550.00,3.960031,24.02099,0.000165,23.115617,0.0065,-1.066
5552.00,3.923833,24.02079,0.000165,23.115217,0.0065,-1.066
5554.00,3.901782,24.02193,0.000165,23.115126,0.0065,-1.066
5556.00,3.892986,24.02218,0.000165,23.115555,0.0065,-1.067
5558.00,3.895158,24.02177,0.000165,23.115290,0.0064,-1.066
5560.00,3.905634,24.02237,0.000166,23.115149,0.0065,-1.066
5562.00,3.921970,24.02240,0.000165,23.114985,0.0065,-1.066
5564.00,3.946539,24.02261,0.000164,23.115470,0.0064,-1.066
5566.00,3.976861,24.02207,0.000164,23.114775,0.0064,-1.066
5568.00,4.010029,24.02254,0.000164,23.115345,0.0064,-1.067
5570.00,4.046710,24.02221,0.000164,23.115492,0.0064,-1.066
5572.00,4.085954,24.02238,0.000164,23.115095,0.0064,-1.066
5574.00,4.125351,24.02222,0.000165,23.115750,0.0064,-1.066
5576.00,4.164124,24.02280,0.000163,23.116235,0.0064,-1.067
5578.00,4.202830,24.02322,0.000164,23.114889,0.0064,-1.066
5580.00,4.240322,24.02252,0.000165,23.115017,0.0064,-1.066
5582.00,4.277506,24.02274,0.000163,23.114933,0.0064,-1.066
5584.00,4.312970,24.02208,0.000165,23.114629,0.0065,-1.066
5586.00,4.345597,24.02204,0.000164,23.114482,0.0064,-1.067
5588.00,4.377984,24.02221,0.000165,23.115230,0.0064,-1.066
5590.00,4.408203,24.02279,0.000163,23.116155,0.0064,-1.067
5592.00,4.435958,24.02202,0.000164,23.115134,0.0064,-1.066
5594.00,4.461679,24.02156,0.000165,23.114766,0.0064,-1.066
5596.00,4.484918,24.02130,0.000167,23.115045,0.0063,-1.066
5598.00,4.506851,24.02166,0.000166,23.114787,0.0063,-1.066
5600.00,4.526287,24.02253,0.000166,23.115156,0.0064,-1.066
5602.00,4.543732,24.02246,0.000164,23.114816,0.0064,-1.067
5604.00,4.560839,24.02246,0.000163,23.115607,0.0064,-1.067
5606.00,4.575452,24.02333,0.000163,23.114850,0.0064,-1.067
5608.00,4.589083,24.02265,0.000163,23.115056,0.0064,-1.066
5610.00,4.601635,24.02308,0.000164,23.114616,0.0064,-1.066
5612.00,4.614140,24.02251,0.000165,23.115139,0.0064,-1.066
5614.00,4.625071,24.02308,0.000165,23.115058,0.0064,-1.067
5616.00,4.634532,24.02293,0.000163,23.115264,0.0064,-1.067
5618.00,4.643499,24.02272,0.000163,23.115102,0.0064,-1.066
5620.00,4.652543,24.02223,0.000163,23.114692,0.0064,-1.067
5622.00,4.659752,24.02255,0.000164,23.114434,0.0064,-1.067
5624.00,4.666364,24.02228,0.000164,23.115559,0.0064,-1.067
5626.00,4.673232,24.02319,0.000164,23.115060,0.0064,-1.066
5628.00,4.679907,24.02307,0.000164,23.114679,0.0064,-1.066
5630.00,4.684942,24.02265,0.000163,23.114638,0.0064,-1.067
5632.00,4.690174,24.02321,0.000162,23.114389,0.0064,-1.067
5634.00,4.695755,24.02288,0.000163,23.115266,0.0064,-1.067
5636.00,4.700003,24.02292,0.000164,23.115167,0.0064,-1.067
5638.00,4.703787,24.02246,0.000164,23.114564,0.0064,-1.067
5640.00,4.707450,24.02316,0.000163,23.114411,0.0064,-1.067
5642.00,4.711853,24.02343,0.000164,23.114183,0.0064,-1.067
5644.00,4.714802,24.02373,0.000163,23.114309,0.0064,-1.066
5646.00,4.717849,24.02284,0.000164,23.115045,0.0064,-1.067
5648.00,4.719438,24.02216,0.000164,23.114625,0.0064,-1.066
5650.00,4.721468,24.02262,0.000164,23.115410,0.0064,-1.067
5652.00,4.724152,24.02279,0.000164,23.114937,0.0064,-1.067
5654.00,4.725745,24.02270,0.000163,23.114662,0.0064,-1.067
5656.00,4.728036,24.02357,0.000163,23.114926,0.0064,-1.067
5658.00,4.729928,24.02404,0.000164,23.115340,0.0064,-1.066
5660.00,4.732218,24.02423,0.000164,23.114907,0.0064,-1.067
5662.00,4.733759,24.02308,0.000165,23.114584,0.0064,-1.067
5664.00,4.736635,24.02273,0.000165,23.114538,0.0064,-1.067
5666.00,4.738304,24.02356,0.000166,23.114956,0.0064,-1.067
5668.00,4.739682,24.02345,0.000164,23.114389,0.0064,-1.067
5670.00,4.741129,24.02326,0.000165,23.114963,0.0064,-1.067
5672.00,4.742068,24.02339,0.000165,23.114707,0.0064,-1.068
5674.00,4.743778,24.02406,0.000165,23.114330,0.0064,-1.067
5676.00,4.745025,24.02435,0.000163,23.114824,0.0064,-1.067
5678.00,4.746599,24.02372,0.000164,23.114725,0.0064,-1.067
5680.00,4.748066,24.02421,0.000164,23.115065,0.0064,-1.067
5682.00,4.748440,24.02427,0.000165,23.114139,0.0064,-1.066
5684.00,4.748712,24.02436,0.000166,23.114638,0.0064,-1.068
5686.00,4.749768,24.02329,0.000165,23.114757,0.0064,-1.067
5688.00,4.749965,24.02426,0.000165,23.114660,0.0064,-1.066
5690.00,4.750096,24.02384,0.000165,23.114111,0.0064,-1.067
5692.00,4.751673,24.02397,0.000165,23.114584,0.0064,-1.067
5694.00,4.754100,24.02408,0.000164,23.114753,0.0064,-1.067
5696.00,4.754823,24.02440,0.000165,23.115019,0.0064,-1.068
5698.00,4.752988,24.02390,0.000165,23.115254,0.0064,-1.067
5700.00,4.753241,24.02332,0.000165,23.115488,0.0064,-1.066
5702.00,4.753799,24.02401,0.000164,23.113684,0.0063,-1.066
@32,5.0000,10.0
5704.00,4.754985,24.02349,0.000163,23.114397,0.0064,-1.067
5706.00,4.755488,24.02332,0.000164,23.114226,0.0064,-1.067
5708.00,4.752621,24.02354,0.000165,23.114619,0.0064,-1.066
5710.00,4.739569,24.02413,0.000165,23.115258,0.0063,-1.066
5712.00,4.710008,24.02422,0.000164,23.114035,0.0064,-1.066
5714.00,4.662086,24.02369,0.000164,23.114762,0.0064,-1.067
5716.00,4.597841,24.02395,0.000164,23.114283,0.0064,-1.067
5718.00,4.523196,24.02398,0.000163,23.114339,0.0064,-1.068
5720.00,4.447185,24.02464,0.000162,23.114363,0.0064,-1.069
5722.00,4.373059,24.02417,0.000162,23.114046,0.0063,-1.068
5724.00,4.302543,24.02372,0.000162,23.114590,0.0064,-1.069
5726.00,4.240728,24.02338,0.000162,23.114035,0.0064,-1.068
5728.00,4.188068,24.02316,0.000164,23.114783,0.0064,-1.068
5730.00,4.146240,24.02316,0.000163,23.114855,0.0064,-1.066
5732.00,4.115302,24.02383,0.000163,23.114755,0.0064,-1.067
5734.00,4.094773,24.02349,0.000164,23.114384,0.0064,-1.067
5736.00,4.081820,24.02332,0.000164,23.113971,0.0064,-1.067
5738.00,4.076305,24.02391,0.000164,23.114415,0.0064,-1.067
5740.00,4.076756,24.02352,0.000162,23.114226,0.0064,-1.068
5742.00,4.083749,24.02353,0.000162,23.115121,0.0063,-1.068
5744.00,4.096924,24.02288,0.000163,23.114345,0.0064,-1.067
5746.00,4.113675,24.02304,0.000163,23.114460,0.0064,-1.067
5748.00,4.134288,24.02318,0.000163,23.114766,0.0063,-1.067
5750.00,4.156308,24.02311,0.000164,23.114538,0.0064,-1.067
5752.00,4.180588,24.02412,0.000160,23.115492,0.0064,-1.067
5754.00,4.207463,24.02322,0.000162,23.114499,0.0064,-1.067
5756.00,4.235401,24.02269,0.000163,23.114725,0.0064,-1.067
5758.00,4.262737,24.02342,0.000164,23.114627,0.0064,-1.067
5760.00,4.290598,24.02275,0.000163,23.114009,0.0064,-1.067
5762.00,4.318538,24.02202,0.000163,23.114783,0.0064,-1.067
5764.00,4.344896,24.02239,0.000164,23.114905,0.0063,-1.067
5766.00,4.369310,24.02208,0.000163,23.114959,0.0064,-1.067
5768.00,4.393421,24.02145,0.000164,23.114512,0.0064,-1.067
5770.00,4.418092,24.02162,0.000163,23.114837,0.0064,-1.068
5772.00,4.440924,24.02107,0.000164,23.115236,0.0064,-1.067
5774.00,4.460893,24.02149,0.000164,23.114675,0.0064,-1.067
5776.00,4.481899,24.02188,0.000164,23.115279,0.0064,-1.067
5778.00,4.500747,24.02166,0.000163,23.114623,0.0063,-1.066
5780.00,4.518080,24.02208,0.000163,23.113880,0.0064,-1.067
5782.00,4.534094,24.02153,0.000164,23.114636,0.0064,-1.067
5784.00,4.548504,24.02168,0.000163,23.114688,0.0063,-1.067
5786.00,4.562356,24.02144,0.000164,23.114317,0.0064,-1.067
5788.00,4.575074,24.02123,0.000163,23.114950,0.0064,-1.067
5790.00,4.587269,24.02118,0.000163,23.115069,0.0064,-1.068
5792.00,4.598177,24.02222,0.000164,23.114660,0.0063,-1.067
5794.00,4.608446,24.02155,0.000163,23.114473,0.0064,-1.067
5796.00,4.617822,24.02233,0.000164,23.114306,0.0064,-1.067
5798.00,4.627451,24.02222,0.000162,23.115119,0.0064,-1.068
5800.00,4.635533,24.02238,0.000164,23.113934,0.0064,-1.067
5802.00,4.643081,24.02195,0.000164,23.114135,0.0064,-1.067
5804.00,4.650784,24.02151,0.000163,23.114397,0.0064,-1.066
5806.00,4.657882,24.02219,0.000163,23.114081,0.0064,-1.068
5808.00,4.664844,24.02230,0.000162,23.113474,0.0063,-1.067
5810.00,4.669613,24.02096,0.000164,23.113702,0.0064,-1.066
5812.00,4.673586,24.02048,0.000165,23.113541,0.0064,-1.066
5814.00,4.678301,24.02210,0.000164,23.114430,0.0064,-1.068
5816.00,4.682853,24.02267,0.000164,23.113788,0.0064,-1.068
5818.00,4.687416,24.02204,0.000163,23.114283,0.0064,-1.067
5820.00,4.691777,24.02167,0.000163,23.114681,0.0063,-1.067
5822.00,4.694789,24.02140,0.000163,23.115700,0.0064,-1.067
5824.00,4.698628,24.02129,0.000164,23.114437,0.0064,-1.067
5826.00,4.702675,24.02201,0.000163,23.114575,0.0064,-1.066
5828.00,4.706381,24.02168,0.000165,23.115030,0.0064,-1.066
5830.00,4.709984,24.02130,0.000164,23.114996,0.0064,-1.067
5832.00,4.712173,24.02110,0.000165,23.114805,0.0064,-1.067
5834.00,4.715504,24.02110,0.000164,23.114751,0.0064,-1.067
5836.00,4.718102,24.02171,0.000163,23.114618,0.0064,-1.066
5838.00,4.719698,24.02240,0.000165,23.114163,0.0064,-1.067
5840.00,4.721511,24.02131,0.000164,23.115089,0.0064,-1.066
5842.00,4.723317,24.02158,0.000164,23.114731,0.0064,-1.067
5844.00,4.725467,24.02234,0.000161,23.116057,0.0064,-1.066
5846.00,4.726506,24.02183,0.000163,23.115164,0.0064,-1.067
5848.00,4.727669,24.02156,0.000163,23.114246,0.0064,-1.066
5850.00,4.728820,24.02068,0.000164,23.115286,0.0064,-1.066
5852.00,4.730701,24.02053,0.000163,23.115459,0.0064,-1.067
5854.00,4.732527,24.02028,0.000164,23.114215,0.0064,-1.067
5856.00,4.734774,24.02122,0.000164,23.115026,0.0064,-1.066
5858.00,4.736574,24.02094,0.000165,23.114614,0.0065,-1.066
5860.00,4.737232,24.01972,0.000167,23.114129,0.0063,-1.066
5862.00,4.738316,24.02071,0.000165,23.114478,0.0064,-1.067
5864.00,4.738568,24.02051,0.000164,23.114965,0.0064,-1.066
5866.00,4.739325,24.02048,0.000165,23.114891,0.0064,-1.067
5868.00,4.740712,24.02087,0.000165,23.114580,0.0064,-1.066
5870.00,4.741326,24.02091,0.000165,23.114829,0.0064,-1.066
5872.00,4.743620,24.02065,0.000166,23.114794,0.0064,-1.067
5874.00,4.745022,24.02066,0.000165,23.114989,0.0064,-1.067
5876.00,4.745185,24.02108,0.000165,23.115158,0.0064,-1.066
5878.00,4.744960,24.02091,0.000166,23.115128,0.0064,-1.066
5880.00,4.746280,24.02019,0.000166,23.115214,0.0064,-1.066
5882.00,4.747713,24.02059,0.000165,23.114926,0.0064,-1.066
@33,5.0000,10.0
5884.00,4.748542,24.02031,0.000164,23.115151,0.0063,-1.066
5886.00,4.748309,24.02069,0.000165,23.114322,0.0064,-1.066
5888.00,4.746425,24.02066,0.000164,23.114987,0.0064,-1.066
5890.00,4.736230,24.02049,0.000166,23.115654,0.0064,-1.065
5892.00,4.714612,24.02089,0.000166,23.114553,0.0064,-1.066
5894.00,4.680508,24.02116,0.000166,23.114294,0.0064,-1.066
5896.00,4.635596,24.02110,0.000164,23.115342,0.0064,-1.067
5898.00,4.582626,24.02110,0.000164,23.114764,0.0064,-1.068
5900.00,4.528297,24.02226,0.000163,23.116090,0.0064,-1.067
5902.00,4.474428,24.02207,0.000162,23.115280,0.0064,-1.068
5904.00,4.424034,24.02084,0.000163,23.114644,0.0064,-1.068
5906.00,4.379025,24.02122,0.000164,23.114343,0.0064,-1.067
5908.00,4.340250,24.02178,0.000164,23.114883,0.0063,-1.066
5910.00,4.309866,24.02116,0.000164,23.114716,0.0064,-1.066
5912.00,4.286812,24.02018,0.000164,23.114757,0.0064,-1.066
5914.00,4.269267,24.02082,0.000166,23.114579,0.0064,-1.066
5916.00,4.256429,24.02145,0.000165,23.114651,0.0064,-1.067
5918.00,4.249082,24.02098,0.000163,23.115242,0.0064,-1.067
5920.00,4.247482,24.02063,0.000163,23.115024,0.0064,-1.066
5922.00,4.250645,24.02216,0.000164,23.115743,0.0064,-1.067
5924.00,4.257017,24.02145,0.000164,23.114915,0.0064,-1.066
5926.00,4.265468,24.02097,0.000163,23.114801,0.0064,-1.066
5928.00,4.276933,24.02124,0.000165,23.114592,0.0064,-1.066
5930.00,4.290560,24.02131,0.000165,23.115152,0.0064,-1.066
5932.00,4.305649,24.02130,0.000165,23.114878,0.0064,-1.066
5934.00,4.322611,24.02089,0.000167,23.115006,0.0063,-1.066
5936.00,4.340648,24.02051,0.000164,23.114330,0.0064,-1.066
5938.00,4.358015,24.02028,0.000163,23.114107,0.0065,-1.066
5940.00,4.375977,24.02088,0.000164,23.114853,0.0063,-1.067
5942.00,4.394969,24.02029,0.000162,23.114792,0.0063,-1.067
5944.00,4.412568,24.02018,0.000163,23.114785,0.0064,-1.066
5946.00,4.428970,24.01988,0.000163,23.115267,0.0064,-1.066
5948.00,4.446600,24.02030,0.000165,23.114837,0.0064,-1.066
5950.00,4.464238,24.01981,0.000165,23.115229,0.0064,-1.066
5952.00,4.481065,24.01953,0.000164,23.115806,0.0064,-1.066
5954.00,4.496177,24.02048,0.000165,23.114891,0.0064,-1.065
5956.00,4.509543,24.02086,0.000166,23.114512,0.0064,-1.066
5958.00,4.524574,24.02067,0.000164,23.115121,0.0064,-1.067
5960.00,4.538622,24.02054,0.000164,23.114811,0.0064,-1.066
5962.00,4.550551,24.02070,0.000165,23.114504,0.0064,-1.066
5964.00,4.562028,24.02090,0.000164,23.114783,0.0064,-1.067
5966.00,4.573075,24.02119,0.000164,23.115086,0.0064,-1.066
5968.00,4.583831,24.02136,0.000165,23.115191,0.0064,-1.066
5970.00,4.592386,24.02109,0.000165,23.115425,0.0064,-1.066
5972.00,4.600641,24.02137,0.000164,23.115041,0.0064,-1.067
5974.00,4.609788,24.02091,0.000165,23.115167,0.0064,-1.066
5976.00,4.618079,24.02071,0.000165,23.115383,0.0064,-1.066
5978.00,4.626104,24.02102,0.000165,23.114961,0.0065,-1.066
5980.00,4.634161,24.02087,0.000164,23.114397,0.0064,-1.066
5982.00,4.639844,24.02125,0.000164,23.115488,0.0064,-1.067
5984.00,4.645494,24.02069,0.000164,23.115388,0.0064,-1.067
5986.00,4.651982,24.02091,0.000164,23.115483,0.0064,-1.066
5988.00,4.657014,24.02234,0.000164,23.115230,0.0064,-1.067
5990.00,4.662084,24.02242,0.000165,23.114294,0.0064,-1.066
5992.00,4.666017,24.02284,0.000164,23.114720,0.0064,-1.067
5994.00,4.670503,24.02240,0.000165,23.114532,0.0064,-1.066
5996.00,4.675105,24.02190,0.000165,23.114755,0.0064,-1.066
5998.00,4.679540,24.02227,0.000165,23.115074,0.0064,-1.067
6000.00,4.683829,24.02206,0.000164,23.115201,0.0064,-1.067
6002.00,4.688239,24.02143,0.000165,23.114956,0.0064,-1.066
6004.00,4.691664,24.02054,0.000166,23.114983,0.0064,-1.066
6006.00,4.694810,24.02051,0.000165,23.115147,0.0064,-1.066
6008.00,4.697804,24.02029,0.000164,23.115518,0.0064,-1.066
6010.00,4.700369,24.02123,0.000165,23.115438,0.0064,-1.067
6012.00,4.702914,24.02091,0.000163,23.114489,0.0065,-1.067
6014.00,4.704957,24.02084,0.000164,23.114731,0.0064,-1.066
6016.00,4.708598,24.02052,0.000165,23.114859,0.0064,-1.066
6018.00,4.711463,24.02100,0.000163,23.114995,0.0064,-1.066
6020.00,4.712925,24.02016,0.000164,23.115448,0.0064,-1.067
6022.00,4.714686,24.02106,0.000165,23.115930,0.0064,-1.066
6024.00,4.716547,24.02122,0.000166,23.115175,0.0064,-1.065
6026.00,4.719031,24.02152,0.000166,23.115026,0.0064,-1.066
6028.00,4.721490,24.02146,0.000166,23.115509,0.0064,-1.066
6030.00,4.723556,24.02192,0.000165,23.115787,0.0065,-1.067
6032.00,4.725185,24.02202,0.000165,23.115154,0.0064,-1.067
6034.00,4.725323,24.02177,0.000164,23.114950,0.0064,-1.066
6036.00,4.726152,24.02147,0.000164,23.115173,0.0064,-1.066
6038.00,4.727868,24.02116,0.000165,23.115182,0.0065,-1.066
6040.00,4.728167,24.02266,0.000165,23.114855,0.0065,-1.067
6042.00,4.728372,24.02209,0.000164,23.115195,0.0065,-1.067
6044.00,4.730289,24.02136,0.000166,23.115429,0.0064,-1.067
6046.00,4.732591,24.02110,0.000166,23.115006,0.0064,-1.066
6048.00,4.734312,24.02160,0.000166,23.114959,0.0064,-1.066
6050.00,4.734898,24.02191,0.000166,23.115093,0.0064,-1.066
6052.00,4.736205,24.02207,0.000166,23.115368,0.0064,-1.067
6054.00,4.737861,24.02215,0.000167,23.115117,0.0064,-1.066
6056.00,4.738158,24.02212,0.000166,23.115240,0.0064,-1.066
6058.00,4.739882,24.02191,0.000166,23.115301,0.0064,-1.067
6060.00,4.741232,24.02243,0.000167,23.116289,0.0064,-1.066
6062.00,4.742684,24.02287,0.000167,23.115481,0.0064,-1.067
@34,5.0000,10.0
6064.00,4.744086,24.02318,0.000167,23.115100,0.0064,-1.067
6066.00,4.744286,24.02290,0.000166,23.115589,0.0064,-1.066
6068.00,4.741817,24.02298,0.000167,23.115581,0.0064,-1.065
6070.00,4.733911,24.02266,0.000166,23.116077,0.0064,-1.066
6072.00,4.717278,24.02297,0.000165,23.115199,0.0064,-1.065
6074.00,4.691621,24.02229,0.000166,23.114935,0.0064,-1.065
6076.00,4.659925,24.02183,0.000166,23.115696,0.0064,-1.067
6078.00,4.623164,24.02248,0.000165,23.115156,0.0064,-1.067
6080.00,4.585342,24.02190,0.000164,23.115338,0.0065,-1.069
6082.00,4.548586,24.02207,0.000164,23.115208,0.0064,-1.068
6084.00,4.515063,24.02311,0.000164,23.115048,0.0065,-1.068
6086.00,4.484123,24.02317,0.000165,23.115578,0.0065,-1.067
6088.00,4.457865,24.02351,0.000166,23.115236,0.0065,-1.067
6090.00,4.436550,24.02333,0.000166,23.115227,0.0065,-1.066
6092.00,4.419846,24.02361,0.000165,23.115113,0.0065,-1.067
6094.00,4.407834,24.02319,0.000166,23.115878,0.0065,-1.066
6096.00,4.399251,24.02280,0.000165,23.115243,0.0064,-1.066
6098.00,4.395370,24.02298,0.000166,23.116007,0.0064,-1.067
6100.00,4.394295,24.02295,0.000166,23.114623,0.0064,-1.067
6102.00,4.394649,24.02320,0.000164,23.115648,0.0064,-1.067
6104.00,4.397296,24.02238,0.000165,23.115069,0.0064,-1.066
6106.00,4.401639,24.02259,0.000166,23.114998,0.0065,-1.066
6108.00,4.406942,24.02324,0.000165,23.115143,0.0064,-1.067
6110.00,4.414437,24.02269,0.000166,23.115054,0.0064,-1.066
6112.00,4.424390,24.02277,0.000166,23.115431,0.0065,-1.067
6114.00,4.435691,24.02291,0.000164,23.115344,0.0065,-1.067
6116.00,4.446961,24.02282,0.000165,23.115498,0.0065,-1.066
6118.00,4.458217,24.02230,0.000166,23.115138,0.0065,-1.067
6120.00,4.470133,24.02222,0.000165,23.115461,0.0065,-1.067
6122.00,4.481506,24.02211,0.000166,23.115643,0.0064,-1.067
6124.00,4.492484,24.02230,0.000167,23.114885,0.0064,-1.066
6126.00,4.504163,24.02227,0.000167,23.115904,0.0064,-1.067
6128.00,4.516056,24.02252,0.000166,23.116461,0.0064,-1.067
6130.00,4.527362,24.02181,0.000165,23.115104,0.0064,-1.066
6132.00,4.537886,24.02157,0.000166,23.115329,0.0064,-1.066
6134.00,4.549071,24.02147,0.000165,23.116619,0.0064,-1.066
6136.00,4.559442,24.02120,0.000166,23.115921,0.0065,-1.067
6138.00,4.569008,24.02174,0.000165,23.114716,0.0065,-1.066
6140.00,4.579494,24.02213,0.000165,23.115370,0.0064,-1.066
6142.00,4.587619,24.02218,0.000165,23.114809,0.0064,-1.066
6144.00,4.594754,24.02084,0.000166,23.115734,0.0064,-1.067
6146.00,4.602606,24.02064,0.000165,23.115034,0.0064,-1.066
6148.00,4.610183,24.02130,0.000166,23.115141,0.0065,-1.067
6150.00,4.617225,24.02136,0.000165,23.114876,0.0065,-1.067
6152.00,4.624551,24.02117,0.000165,23.115095,0.0065,-1.066
6154.00,4.630146,24.02146,0.000166,23.115284,0.0065,-1.067
6156.00,4.635112,24.02070,0.000165,23.115217,0.0065,-1.067
6158.00,4.640498,24.02107,0.000166,23.115630,0.0064,-1.066
6160.00,4.645483,24.02115,0.000166,23.114822,0.0064,-1.067
6162.00,4.651348,24.02107,0.000166,23.114775,0.0064,-1.066
6164.00,4.655365,24.02125,0.000165,23.115890,0.0064,-1.066
6166.00,4.658747,24.02020,0.000164,23.115672,0.0064,-1.067
6168.00,4.664279,24.02105,0.000164,23.115683,0.0064,-1.067
6170.00,4.669419,24.02089,0.000166,23.115680,0.0065,-1.066
6172.00,4.673416,24.02101,0.000165,23.114920,0.0064,-1.067
6174.00,4.677125,24.02116,0.000166,23.115960,0.0064,-1.066
6176.00,4.680865,24.02107,0.000167,23.115271,0.0064,-1.066
6178.00,4.684500,24.02112,0.000165,23.115592,0.0064,-1.066
6180.00,4.687585,24.02206,0.000165,23.115934,0.0064,-1.067
6182.00,4.689914,24.02243,0.000165,23.114950,0.0064,-1.066
6184.00,4.692428,24.02219,0.000165,23.114924,0.0064,-1.067
6186.00,4.694630,24.02199,0.000165,23.115008,0.0065,-1.067
6188.00,4.697072,24.02235,0.000166,23.115904,0.0064,-1.067
6190.00,4.699314,24.02252,0.000166,23.115115,0.0065,-1.067
6192.00,4.701998,24.02277,0.000165,23.114976,0.0065,-1.067
6194.00,4.704381,24.02282,0.000166,23.115862,0.0065,-1.067
6196.00,4.706788,24.02271,0.000167,23.115475,0.0065,-1.066
6198.00,4.707905,24.02197,0.000167,23.116432,0.0065,-1.067
6200.00,4.710367,24.02199,0.000166,23.115761,0.0064,-1.068
6202.00,4.712878,24.02270,0.000166,23.115358,0.0065,-1.066
6204.00,4.715022,24.02292,0.000166,23.115511,0.0065,-1.067
6206.00,4.717206,24.02262,0.000166,23.115804,0.0065,-1.067
6208.00,4.720232,24.02275,0.000165,23.115344,0.0065,-1.066
6210.00,4.721025,24.02304,0.000166,23.115056,0.0065,-1.067
6212.00,4.720552,24.02293,0.000165,23.115444,0.0065,-1.066
6214.00,4.722026,24.02247,0.000166,23.115195,0.0065,-1.067
6216.00,4.722923,24.02293,0.000166,23.115436,0.0065,-1.067
6218.00,4.723912,24.02218,0.000165,23.115615,0.0064,-1.067
6220.00,4.725397,24.02225,0.000165,23.116198,0.0064,-1.067
6222.00,4.727307,24.02263,0.000164,23.116285,0.0065,-1.067
6224.00,4.729391,24.02264,0.000165,23.115015,0.0065,-1.067
6226.00,4.730548,24.02221,0.000166,23.115366,0.0064,-1.067
6228.00,4.732077,24.02264,0.000167,23.114647,0.0065,-1.067
6230.00,4.733289,24.02172,0.000167,23.114946,0.0065,-1.068
6232.00,4.733528,24.02138,0.000166,23.115891,0.0065,-1.067
6234.00,4.734920,24.02165,0.000167,23.115258,0.0065,-1.066
6236.00,4.735029,24.02113,0.000168,23.115841,0.0065,-1.066
6238.00,4.735602,24.02158,0.000168,23.116040,0.0065,-1.067
6240.00,4.738182,24.02161,0.000168,23.116482,0.0065,-1.067
6242.00,4.739889,24.02186,0.000167,23.115600,0.0065,-1.066
@35,5.0000,10.0
6244.00,4.740035,24.02084,0.000168,23.115329,0.0064,-1.067
6246.00,4.740104,24.02135,0.000168,23.115501,0.0065,-1.066
6248.00,4.738392,24.02121,0.000167,23.115730,0.0065,-1.067
6250.00,4.731710,24.02116,0.000167,23.115368,0.0065,-1.065
6252.00,4.719642,24.02157,0.000169,23.116083,0.0065,-1.066
6254.00,4.702606,24.02141,0.000168,23.115984,0.0065,-1.067
6256.00,4.680179,24.02189,0.000167,23.116263,0.0065,-1.066
6258.00,4.654947,24.02272,0.000165,23.115429,0.0065,-1.068
6260.00,4.629211,24.02278,0.000165,23.114814,0.0065,-1.069
6262.00,4.604312,24.02293,0.000165,23.115481,0.0065,-1.069
6264.00,4.580714,24.02216,0.000165,23.115663,0.0065,-1.068
6266.00,4.559642,24.02239,0.000165,23.114957,0.0065,-1.067
6268.00,4.542322,24.02235,0.000166,23.115884,0.0065,-1.067
6270.00,4.527982,24.02084,0.000168,23.115797,0.0064,-1.067
6272.00,4.517874,24.02146,0.000169,23.116016,0.0064,-1.067
6274.00,4.509809,24.02260,0.000168,23.115730,0.0065,-1.067
6276.00,4.503103,24.02292,0.000167,23.116066,0.0065,-1.066
6278.00,4.499527,24.02326,0.000168,23.115312,0.0065,-1.066
6280.00,4.499392,24.02210,0.000168,23.115511,0.0064,-1.067
6282.00,4.500290,24.02217,0.000167,23.115947,0.0065,-1.067
6284.00,4.502131,24.02209,0.000166,23.115867,0.0064,-1.067
6286.00,4.505431,24.02215,0.000165,23.115106,0.0064,-1.067
6288.00,4.510048,24.02204,0.000166,23.115394,0.0065,-1.067
6290.00,4.514903,24.02254,0.000167,23.116146,0.0065,-1.067
6292.00,4.520265,24.02248,0.000167,23.115097,0.0065,-1.067
6294.00,4.526929,24.02211,0.000167,23.115624,0.0065,-1.067
6296.00,4.533752,24.02198,0.000167,23.114976,0.0065,-1.067
6298.00,4.540495,24.02163,0.000168,23.115063,0.0065,-1.066
6300.00,4.547130,24.02149,0.000166,23.116190,0.0064,-1.067
6302.00,4.553951,24.02164,0.000166,23.115431,0.0065,-1.067
6304.00,4.561254,24.02242,0.000167,23.115930,0.0064,-1.067
6306.00,4.569707,24.02222,0.000166,23.115917,0.0065,-1.067
6308.00,4.578037,24.02260,0.000166,23.115371,0.0065,-1.067
6310.00,4.586068,24.02225,0.000166,23.115572,0.0065,-1.067
6312.00,4.593516,24.02183,0.000168,23.115598,0.0065,-1.067
6314.00,4.600044,24.02221,0.000168,23.115009,0.0065,-1.067
6316.00,4.605515,24.02204,0.000167,23.116005,0.0065,-1.066
6318.00,4.611706,24.02136,0.000168,23.115555,0.0065,-1.067
6320.00,4.618152,24.02179,0.000167,23.115292,0.0065,-1.067
6322.00,4.624838,24.02169,0.000166,23.115511,0.0065,-1.067
6324.00,4.631165,24.02251,0.000166,23.115962,0.0065,-1.067
6326.00,4.636838,24.02251,0.000168,23.115878,0.0065,-1.067
6328.00,4.641150,24.02255,0.000167,23.115596,0.0065,-1.067
6330.00,4.645325,24.02242,0.000167,23.115722,0.0065,-1.066
6332.00,4.651236,24.02291,0.000166,23.116105,0.0065,-1.067
6334.00,4.656044,24.02262,0.000167,23.115282,0.0065,-1.067
6336.00,4.659578,24.02261,0.000166,23.115795,0.0065,-1.067
6338.00,4.662550,24.02255,0.000168,23.116530,0.0065,-1.067
6340.00,4.666319,24.02148,0.000168,23.115375,0.0065,-1.067
6342.00,4.669680,24.02140,0.000168,23.115483,0.0066,-1.067
6344.00,4.673219,24.02159,0.000168,23.114885,0.0065,-1.066
6346.00,4.676105,24.02240,0.000168,23.115728,0.0065,-1.067
6348.00,4.679477,24.02178,0.000169,23.115806,0.0065,-1.067
6350.00,4.683316,24.02269,0.000169,23.115841,0.0065,-1.067
6352.00,4.686035,24.02260,0.000167,23.115654,0.0064,-1.067
6354.00,4.688511,24.02344,0.000167,23.115327,0.0065,-1.067
6356.00,4.689948,24.02339,0.000166,23.115013,0.0065,-1.067
6358.00,4.692830,24.02284,0.000166,23.115808,0.0065,-1.067
6360.00,4.696327,24.02219,0.000167,23.116218,0.0065,-1.067
6362.00,4.698706,24.02191,0.000167,23.115953,0.0065,-1.067
6364.00,4.700272,24.02233,0.000168,23.115310,0.0065,-1.067
6366.00,4.702915,24.02299,0.000167,23.116376,0.0065,-1.067
6368.00,4.705416,24.02275,0.000168,23.115919,0.0065,-1.067
6370.00,4.707705,24.02312,0.000167,23.115371,0.0065,-1.066
6372.00,4.709350,24.02349,0.000168,23.116027,0.0065,-1.066
6374.00,4.710758,24.02329,0.000168,23.115444,0.0065,-1.067
6376.00,4.712234,24.02310,0.000167,23.115698,0.0065,-1.067
6378.00,4.714042,24.02321,0.000168,23.115791,0.0065,-1.068
6380.00,4.715813,24.02375,0.000167,23.115284,0.0065,-1.067
6382.00,4.717203,24.02341,0.000168,23.115997,0.0065,-1.067
6384.00,4.718298,24.02348,0.000167,23.115351,0.0065,-1.067
6386.00,4.719763,24.02374,0.000167,23.115553,0.0065,-1.066
6388.00,4.721376,24.02409,0.000168,23.115891,0.0065,-1.067
6390.00,4.722068,24.02440,0.000167,23.114982,0.0065,-1.067
6392.00,4.723149,24.02348,0.000167,23.115126,0.0065,-1.067
6394.00,4.724591,24.02338,0.000167,23.115721,0.0065,-1.066
6396.00,4.725321,24.02308,0.000167,23.115353,0.0065,-1.067
6398.00,4.726265,24.02321,0.000167,23.115947,0.0065,-1.067
6400.00,4.727622,24.02265,0.000166,23.115327,0.0065,-1.067
6402.00,4.729128,24.02275,0.000167,23.115570,0.0065,-1.067
6404.00,4.730769,24.02290,0.000167,23.115849,0.0065,-1.067
6406.00,4.732172,24.02329,0.000168,23.115277,0.0065,-1.067
6408.00,4.733274,24.02305,0.000169,23.116116,0.0065,-1.066
6410.00,4.734822,24.02317,0.000169,23.115531,0.0065,-1.067
6412.00,4.736040,24.02295,0.000169,23.115964,0.0065,-1.067
6414.00,4.736790,24.02338,0.000169,23.115832,0.0065,-1.068
6416.00,4.736530,24.02295,0.000168,23.116148,0.0065,-1.067
6418.00,4.736606,24.02297,0.000169,23.114991,0.0064,-1.067
6420.00,4.737140,24.02278,0.000169,23.115206,0.0065,-1.067
6422.00,4.738237,24.02266,0.000168,23.114692,0.0065,-1.067
@36,5.0000,10.0
6424.00,4.738895,24.02326,0.000168,23.114993,0.0065,-1.067
6426.00,4.738827,24.02258,0.000167,23.115084,0.0065,-1.066
6428.00,4.737704,24.02278,0.000168,23.115674,0.0065,-1.067
6430.00,4.732102,24.02246,0.000168,23.115964,0.0065,-1.065
6432.00,4.722106,24.02245,0.000167,23.115656,0.0064,-1.066
6434.00,4.709340,24.02381,0.000166,23.115553,0.0064,-1.066
6436.00,4.692972,24.02345,0.000166,23.115488,0.0065,-1.068
6438.00,4.673995,24.02388,0.000165,23.115203,0.0065,-1.068
6440.00,4.656970,24.02402,0.000165,23.115589,0.0065,-1.068
6442.00,4.641327,24.02384,0.000166,23.115745,0.0065,-1.069
6444.00,4.625655,24.02438,0.000166,23.114816,0.0064,-1.068
6446.00,4.612447,24.02456,0.000166,23.115130,0.0065,-1.067
6448.00,4.600976,24.02465,0.000166,23.115741,0.0065,-1.068
6450.00,4.590862,24.02501,0.000167,23.114848,0.0065,-1.067
6452.00,4.583299,24.02477,0.000165,23.115216,0.0065,-1.067
6454.00,4.577670,24.02466,0.000166,23.115381,0.0065,-1.067
6456.00,4.575143,24.02446,0.000166,23.115401,0.0065,-1.068
6458.00,4.573825,24.02450,0.000166,23.115061,0.0065,-1.067
6460.00,4.573713,24.02365,0.000167,23.115266,0.0065,-1.067
6462.00,4.574161,24.02377,0.000166,23.115234,0.0065,-1.068
6464.00,4.575740,24.02368,0.000167,23.115477,0.0064,-1.067
6466.00,4.577940,24.02432,0.000166,23.114963,0.0064,-1.067
6468.00,4.581069,24.02481,0.000165,23.114777,0.0064,-1.068
6470.00,4.584777,24.02472,0.000166,23.115479,0.0064,-1.067
6472.00,4.588143,24.02484,0.000166,23.114939,0.0064,-1.067
6474.00,4.592626,24.02514,0.000165,23.114686,0.0064,-1.067
6476.00,4.597485,24.02456,0.000166,23.115206,0.0064,-1.068
6478.00,4.600928,24.02442,0.000165,23.114406,0.0064,-1.067
6480.00,4.605804,24.02468,0.000165,23.115436,0.0064,-1.067
6482.00,4.610572,24.02446,0.000164,23.115490,0.0064,-1.067
6484.00,4.615604,24.02465,0.000165,23.115061,0.0064,-1.068
6486.00,4.619855,24.02426,0.000165,23.114811,0.0064,-1.068
6488.00,4.623201,24.02399,0.000165,23.114653,0.0064,-1.067
6490.00,4.628675,24.02496,0.000166,23.115054,0.0064,-1.067
6492.00,4.633847,24.02524,0.000165,23.114712,0.0064,-1.067
6494.00,4.639377,24.02455,0.000165,23.115009,0.0064,-1.068
6496.00,4.645063,24.02493,0.000164,23.114619,0.0064,-1.067
6498.00,4.649926,24.02417,0.000164,23.114640,0.0064,-1.068
6500.00,4.653237,24.02431,0.000163,23.114807,0.0064,-1.068
6502.00,4.657213,24.02407,0.000163,23.114887,0.0064,-1.067
6504.00,4.660736,24.02410,0.000164,23.115132,0.0064,-1.067
6506.00,4.664085,24.02329,0.000164,23.114738,0.0064,-1.067
6508.00,4.667353,24.02367,0.000165,23.115024,0.0064,-1.068
6510.00,4.670094,24.02431,0.000164,23.114748,0.0064,-1.068
6512.00,4.673591,24.02402,0.000164,23.114917,0.0064,-1.067
6514.00,4.677690,24.02385,0.000164,23.113611,0.0064,-1.067
6516.00,4.681223,24.02528,0.000165,23.114497,0.0064,-1.068
6518.00,4.684398,24.02500,0.000165,23.114995,0.0064,-1.068
6520.00,4.687265,24.02440,0.000165,23.114255,0.0064,-1.067
6522.00,4.690166,24.02469,0.000164,23.113921,0.0064,-1.067
6524.00,4.692843,24.02452,0.000164,23.114777,0.0064,-1.068
6526.00,4.694101,24.02451,0.000164,23.114891,0.0064,-1.067
6528.00,4.695515,24.02445,0.000164,23.114020,0.0064,-1.068
6530.00,4.697882,24.02408,0.000164,23.114079,0.0064,-1.068
6532.00,4.700264,24.02393,0.000163,23.114517,0.0064,-1.067
6534.00,4.701959,24.02441,0.000165,23.115056,0.0064,-1.068
6536.00,4.703234,24.02442,0.000165,23.114642,0.0064,-1.067
6538.00,4.704257,24.02538,0.000166,23.114610,0.0063,-1.068
6540.00,4.706142,24.02435,0.000166,23.114040,0.0064,-1.068
6542.00,4.708976,24.02486,0.000164,23.114456,0.0064,-1.068
6544.00,4.710431,24.02501,0.000163,23.113730,0.0065,-1.069
6546.00,4.711560,24.02476,0.000163,23.114707,0.0065,-1.067
6548.00,4.713493,24.02438,0.000165,23.114463,0.0064,-1.067
6550.00,4.715596,24.02511,0.000165,23.115254,0.0064,-1.067
6552.00,4.717051,24.02492,0.000165,23.114441,0.0064,-1.067
6554.00,4.718262,24.02523,0.000164,23.114291,0.0064,-1.068
6556.00,4.719260,24.02541,0.000164,23.115058,0.0064,-1.069
6558.00,4.720116,24.02511,0.000163,23.114400,0.0064,-1.069
6560.00,4.721669,24.02534,0.000163,23.113882,0.0064,-1.067
6562.00,4.723377,24.02516,0.000163,23.114803,0.0064,-1.068
6564.00,4.723910,24.02583,0.000165,23.114153,0.0064,-1.069
6566.00,4.724966,24.02622,0.000165,23.114083,0.0064,-1.067
6568.00,4.726023,24.02646,0.000163,23.114475,0.0064,-1.067
6570.00,4.727327,24.02596,0.000164,23.114246,0.0064,-1.068
6572.00,4.728236,24.02603,0.000163,23.114614,0.0064,-1.067
6574.00,4.728890,24.02531,0.000164,23.114294,0.0064,-1.068
6576.00,4.729867,24.02562,0.000164,23.113994,0.0064,-1.068
6578.00,4.730065,24.02595,0.000164,23.115143,0.0064,-1.068
6580.00,4.731307,24.02623,0.000164,23.115080,0.0064,-1.067
6582.00,4.732814,24.02541,0.000165,23.114205,0.0064,-1.068
6584.00,4.733376,24.02602,0.000165,23.114900,0.0064,-1.067
6586.00,4.733342,24.02684,0.000166,23.115112,0.0064,-1.067
6588.00,4.734666,24.02655,0.000167,23.115487,0.0064,-1.068
6590.00,4.735606,24.02650,0.000165,23.114647,0.0064,-1.068
6592.00,4.736371,24.02634,0.000165,23.114473,0.0064,-1.068
6594.00,4.736802,24.02605,0.000165,23.114512,0.0064,-1.068
6596.00,4.737367,24.02553,0.000165,23.114155,0.0064,-1.067
6598.00,4.737650,24.02589,0.000165,23.114954,0.0064,-1.068
6600.00,4.739022,24.02580,0.000164,23.114222,0.0064,-1.068
6602.00,4.739711,24.02632,0.000164,23.114372,0.0064,-1.068
@37,5.0000,10.0
6604.00,4.740059,24.02528,0.000165,23.114246,0.0064,-1.068
6606.00,4.740326,24.02551,0.000166,23.113882,0.0064,-1.068
6608.00,4.739039,24.02634,0.000165,23.114012,0.0064,-1.068
6610.00,4.733652,24.02567,0.000165,23.114636,0.0064,-1.067
6612.00,4.724761,24.02578,0.000165,23.114857,0.0064,-1.067
6614.00,4.714942,24.02542,0.000165,23.115156,0.0064,-1.067
6616.00,4.702234,24.02534,0.000166,23.114777,0.0064,-1.068
6618.00,4.689642,24.02593,0.000164,23.114139,0.0064,-1.069
6620.00,4.678158,24.02618,0.000163,23.114398,0.0064,-1.069
6622.00,4.666787,24.02561,0.000163,23.115178,0.0064,-1.069
6624.00,4.656622,24.02556,0.000161,23.114410,0.0064,-1.069
6626.00,4.646451,24.02482,0.000164,23.114482,0.0064,-1.069
6628.00,4.638189,24.02488,0.000163,23.114454,0.0064,-1.069
6630.00,4.632634,24.02524,0.000163,23.114387,0.0064,-1.068
6632.00,4.628233,24.02486,0.000164,23.114317,0.0063,-1.068
6634.00,4.624504,24.02450,0.000163,23.114707,0.0064,-1.069
6636.00,4.621861,24.02496,0.000164,23.114783,0.0064,-1.068
6638.00,4.620607,24.02537,0.000165,23.114153,0.0064,-1.068
6640.00,4.621807,24.02426,0.000165,23.114764,0.0064,-1.068
6642.00,4.623370,24.02450,0.000165,23.114970,0.0064,-1.069
6644.00,4.624206,24.02410,0.000165,23.114237,0.0064,-1.067
6646.00,4.626298,24.02477,0.000166,23.114738,0.0064,-1.068
6648.00,4.629098,24.02445,0.000165,23.115145,0.0064,-1.068
6650.00,4.632242,24.02392,0.000165,23.114660,0.0064,-1.068
6652.00,4.635413,24.02433,0.000163,23.115726,0.0064,-1.068
6654.00,4.637768,24.02394,0.000165,23.115060,0.0064,-1.068
6656.00,4.639221,24.02352,0.000164,23.114038,0.0064,-1.068
6658.00,4.641013,24.02366,0.000165,23.114465,0.0064,-1.068
6660.00,4.644798,24.02390,0.000164,23.114827,0.0064,-1.069
6662.00,4.648356,24.02440,0.000165,23.114053,0.0064,-1.068
6664.00,4.651283,24.02354,0.000166,23.114976,0.0064,-1.067
6666.00,4.655645,24.02390,0.000166,23.114798,0.0064,-1.069
6668.00,4.660072,24.02313,0.000164,23.114872,0.0064,-1.069
6670.00,4.663885,24.02354,0.000164,23.115390,0.0063,-1.068
6672.00,4.667275,24.02342,0.000164,23.114863,0.0064,-1.068
6674.00,4.670032,24.02308,0.000164,23.114855,0.0064,-1.067
6676.00,4.673703,24.02274,0.000164,23.114406,0.0064,-1.068
6678.00,4.676686,24.02255,0.000165,23.114660,0.0064,-1.067
6680.00,4.678431,24.02295,0.000165,23.114281,0.0064,-1.068
6682.00,4.681023,24.02353,0.000164,23.114608,0.0064,-1.068
6684.00,4.684397,24.02332,0.000164,23.114343,0.0064,-1.069
6686.00,4.687213,24.02299,0.000164,23.114931,0.0064,-1.068
6688.00,4.689274,24.02221,0.000165,23.114710,0.0064,-1.068
6690.00,4.691040,24.02196,0.000164,23.114569,0.0064,-1.067
6692.00,4.692688,24.02205,0.000165,23.114341,0.0064,-1.067
6694.00,4.695815,24.02192,0.000165,23.115058,0.0064,-1.068
6696.00,4.698090,24.02187,0.000165,23.114519,0.0064,-1.069
6698.00,4.699797,24.02221,0.000164,23.114885,0.0064,-1.067
6700.00,4.701778,24.02137,0.000164,23.114579,0.0064,-1.068
6702.00,4.703494,24.02208,0.000165,23.115323,0.0063,-1.068
6704.00,4.705665,24.02137,0.000164,23.114603,0.0063,-1.067
6706.00,4.707234,24.02123,0.000163,23.113219,0.0064,-1.068
6708.00,4.707692,24.02152,0.000164,23.114354,0.0064,-1.068
6710.00,4.709643,24.02183,0.000164,23.114632,0.0064,-1.068
6712.00,4.711303,24.02187,0.000164,23.114722,0.0064,-1.068
6714.00,4.712037,24.02274,0.000162,23.114809,0.0064,-1.068
6716.00,4.713659,24.02290,0.000163,23.114408,0.0063,-1.068
6718.00,4.715632,24.02235,0.000163,23.114215,0.0064,-1.069
6720.00,4.716962,24.02190,0.000163,23.114515,0.0064,-1.068
6722.00,4.718840,24.02163,0.000165,23.114610,0.0064,-1.068
6724.00,4.720683,24.02255,0.000164,23.114735,0.0064,-1.068
6726.00,4.721937,24.02260,0.000162,23.115204,0.0064,-1.067
6728.00,4.722662,24.02229,0.000164,23.114235,0.0064,-1.067
6730.00,4.723649,24.02209,0.000164,23.114644,0.0064,-1.067
6732.00,4.724311,24.02291,0.000165,23.114642,0.0063,-1.068
6734.00,4.726116,24.02275,0.000164,23.113806,0.0064,-1.069
6736.00,4.726616,24.02271,0.000163,23.114192,0.0064,-1.068
6738.00,4.727133,24.02404,0.000164,23.114892,0.0064,-1.067
6740.00,4.728139,24.02406,0.000166,23.113927,0.0063,-1.067
6742.00,4.729019,24.02357,0.000166,23.113492,0.0063,-1.067
6744.00,4.730611,24.02405,0.000164,23.112867,0.0064,-1.068
6746.00,4.731601,24.02323,0.000164,23.114391,0.0064,-1.068
6748.00,4.731722,24.02391,0.000164,23.114725,0.0064,-1.068
6750.00,4.731865,24.02465,0.000165,23.114913,0.0064,-1.067
6752.00,4.732283,24.02467,0.000165,23.114995,0.0064,-1.068
6754.00,4.732593,24.02396,0.000164,23.115008,0.0064,-1.068
6756.00,4.733477,24.02284,0.000164,23.114423,0.0064,-1.068
6758.00,4.734753,24.02244,0.000165,23.114989,0.0064,-1.068
6760.00,4.734738,24.02267,0.000165,23.114018,0.0064,-1.068
6762.00,4.735541,24.02299,0.000165,23.114307,0.0064,-1.067
6764.00,4.737025,24.02255,0.000166,23.114530,0.0064,-1.067
6766.00,4.737846,24.02295,0.000166,23.114035,0.0064,-1.068
6768.00,4.739647,24.02313,0.000165,23.114959,0.0064,-1.067
6770.00,4.740393,24.02310,0.000166,23.115212,0.0064,-1.068
6772.00,4.739678,24.02278,0.000165,23.114501,0.0064,-1.068
6774.00,4.740165,24.02337,0.000166,23.114827,0.0064,-1.068
6776.00,4.740544,24.02339,0.000166,23.114597,0.0064,-1.068
6778.00,4.740192,24.02284,0.000165,23.115355,0.0064,-1.068
6780.00,4.740080,24.02243,0.000166,23.114677,0.0064,-1.068
6782.00,4.740841,24.02215,0.000168,23.114733,0.0063,-1.068
@38,5.0000,10.0
6784.00,4.741887,24.02278,0.000166,23.115446,0.0064,-1.067
6786.00,4.742640,24.02244,0.000167,23.114748,0.0064,-1.067
6788.00,4.741980,24.02201,0.000165,23.114900,0.0064,-1.068
6790.00,4.736501,24.02323,0.000166,23.115713,0.0064,-1.067
6792.00,4.728813,24.02407,0.000164,23.116244,0.0064,-1.067
6794.00,4.719627,24.02325,0.000166,23.114307,0.0064,-1.066
6796.00,4.707949,24.02323,0.000165,23.114874,0.0064,-1.068
6798.00,4.697295,24.02348,0.000164,23.115139,0.0064,-1.069
6800.00,4.689883,24.02369,0.000163,23.114469,0.0064,-1.069
6802.00,4.682314,24.02351,0.000163,23.114547,0.0064,-1.069
6804.00,4.675563,24.02311,0.000164,23.115262,0.0064,-1.069
6806.00,4.668877,24.02303,0.000164,23.114956,0.0064,-1.069
6808.00,4.663678,24.02332,0.000164,23.114920,0.0064,-1.068
6810.00,4.660194,24.02257,0.000164,23.114684,0.0064,-1.067
6812.00,4.657600,24.02268,0.000164,23.114278,0.0064,-1.068
6814.00,4.656603,24.02277,0.000164,23.114954,0.0064,-1.067
6816.00,4.655011,24.02263,0.000165,23.114727,0.0064,-1.068
6818.00,4.655505,24.02266,0.000164,23.114651,0.0064,-1.067
6820.00,4.656293,24.02223,0.000166,23.114813,0.0064,-1.068
6822.00,4.656704,24.02237,0.000164,23.114378,0.0064,-1.068
6824.00,4.657562,24.02175,0.000165,23.114443,0.0064,-1.068
6826.00,4.659931,24.02160,0.000165,23.114664,0.0064,-1.067
6828.00,4.662205,24.02210,0.000165,23.114991,0.0064,-1.068
6830.00,4.663899,24.02207,0.000166,23.114993,0.0064,-1.067
6832.00,4.665043,24.02271,0.000165,23.115652,0.0064,-1.068
6834.00,4.668549,24.02266,0.000165,23.114530,0.0064,-1.067
6836.00,4.670195,24.02307,0.000165,23.115730,0.0064,-1.067
6838.00,4.673220,24.02313,0.000164,23.114623,0.0064,-1.067
6840.00,4.675427,24.02315,0.000165,23.114540,0.0064,-1.067
6842.00,4.677984,24.02376,0.000166,23.114976,0.0064,-1.067
6844.00,4.681381,24.02317,0.000165,23.114809,0.0064,-1.068
6846.00,4.683632,24.02304,0.000165,23.115030,0.0064,-1.068
6848.00,4.686168,24.02338,0.000165,23.115550,0.0064,-1.068
6850.00,4.687419,24.02368,0.000164,23.115314,0.0064,-1.067
6852.00,4.689199,24.02368,0.000165,23.115331,0.0065,-1.067
6854.00,4.692314,24.02391,0.000166,23.115579,0.0065,-1.068
6856.00,4.694570,24.02392,0.000165,23.115230,0.0064,-1.067
6858.00,4.696075,24.02382,0.000165,23.114725,0.0065,-1.068
6860.00,4.698492,24.02288,0.000164,23.115156,0.0064,-1.068
6862.00,4.700464,24.02279,0.000164,23.115141,0.0064,-1.067
6864.00,4.702549,24.02339,0.000165,23.114757,0.0064,-1.067
6866.00,4.703302,24.02330,0.000165,23.114970,0.0064,-1.068
6868.00,4.705124,24.02319,0.000163,23.115022,0.0064,-1.068
6870.00,4.706457,24.02321,0.000164,23.114666,0.0064,-1.068
6872.00,4.708353,24.02272,0.000166,23.114703,0.0064,-1.068
6874.00,4.710185,24.02291,0.000165,23.114807,0.0064,-1.067
6876.00,4.711221,24.02271,0.000165,23.115165,0.0064,-1.067
6878.00,4.712508,24.02236,0.000166,23.115403,0.0064,-1.067
6880.00,4.714161,24.02274,0.000164,23.114774,0.0064,-1.067
6882.00,4.716141,24.02321,0.000164,23.115505,0.0064,-1.067
6884.00,4.717971,24.02357,0.000164,23.114716,0.0064,-1.068
6886.00,4.719113,24.02357,0.000165,23.114829,0.0064,-1.068
6888.00,4.720693,24.02292,0.000166,23.114571,0.0064,-1.067
6890.00,4.722077,24.02280,0.000164,23.115266,0.0064,-1.067
6892.00,4.723611,24.02299,0.000164,23.115126,0.0064,-1.067
6894.00,4.723913,24.02307,0.000165,23.115435,0.0064,-1.067
6896.00,4.723930,24.02281,0.000164,23.115143,0.0064,-1.069
6898.00,4.724287,24.02217,0.000165,23.114872,0.0064,-1.067
6900.00,4.725564,24.02301,0.000165,23.115537,0.0064,-1.067
6902.00,4.727084,24.02299,0.000164,23.115073,0.0064,-1.068
6904.00,4.727769,24.02251,0.000165,23.114891,0.0064,-1.067
6906.00,4.728945,24.02291,0.000166,23.115468,0.0064,-1.067
6908.00,4.729470,24.02276,0.000166,23.115254,0.0064,-1.068
6910.00,4.729405,24.02255,0.000165,23.115258,0.0064,-1.067
6912.00,4.729899,24.02299,0.000164,23.114244,0.0064,-1.067
6914.00,4.731411,24.02327,0.000165,23.114515,0.0064,-1.067
6916.00,4.733434,24.02315,0.000166,23.115370,0.0064,-1.067
6918.00,4.733058,24.02354,0.000166,23.115199,0.0064,-1.068
6920.00,4.732985,24.02416,0.000165,23.114723,0.0064,-1.068
6922.00,4.733827,24.02399,0.000166,23.115119,0.0064,-1.067
6924.00,4.735283,24.02437,0.000166,23.115468,0.0064,-1.068
6926.00,4.735180,24.02313,0.000166,23.115243,0.0064,-1.068
6928.00,4.736174,24.02337,0.000166,23.114757,0.0064,-1.066
6930.00,4.737956,24.02372,0.000167,23.115594,0.0064,-1.067
6932.00,4.737911,24.02401,0.000166,23.114878,0.0064,-1.069
6934.00,4.737945,24.02412,0.000166,23.115351,0.0064,-1.068
6936.00,4.738490,24.02363,0.000166,23.114907,0.0064,-1.068
6938.00,4.739797,24.02448,0.000165,23.114744,0.0064,-1.067
6940.00,4.740747,24.02359,0.000167,23.115008,0.0064,-1.067
6942.00,4.741070,24.02372,0.000168,23.115786,0.0065,-1.067
6944.00,4.741145,24.02337,0.000166,23.114917,0.0065,-1.067
6946.00,4.741703,24.02268,0.000166,23.115295,0.0065,-1.068
6948.00,4.742841,24.02283,0.000166,23.115293,0.0064,-1.068
6950.00,4.743616,24.02314,0.000166,23.114346,0.0064,-1.067
6952.00,4.743165,24.02365,0.000165,23.115652,0.0065,-1.067
6954.00,4.743625,24.02423,0.000166,23.115275,0.0065,-1.068
6956.00,4.744148,24.02420,0.000166,23.114928,0.0065,-1.068
6958.00,4.744314,24.02440,0.000167,23.115186,0.0065,-1.067
6960.00,4.744552,24.02396,0.000168,23.114541,0.0065,-1.067
6962.00,4.744714,24.02338,0.000168,23.115412,0.0065,-1.067
6964.00,4.744806,24.02297,0.000167,23.114434,0.0064,-1.068
@39,5.0000,10.0
6966.00,4.745657,24.02274,0.000167,23.114993,0.0065,-1.068
6968.00,4.744955,24.02333,0.000167,23.115613,0.0065,-1.067
6970.00,4.740581,24.02352,0.000167,23.115487,0.0064,-1.067
6972.00,4.733036,24.02329,0.000166,23.115418,0.0064,-1.067
6974.00,4.724272,24.02287,0.000166,23.115477,0.0065,-1.067
6976.00,4.714843,24.02312,0.000166,23.115522,0.0064,-1.067
6978.00,4.706958,24.02316,0.000167,23.114657,0.0065,-1.068
6980.00,4.701605,24.02321,0.000167,23.114801,0.0065,-1.069
6982.00,4.696780,24.02375,0.000165,23.115459,0.0065,-1.069
6984.00,4.691585,24.02322,0.000164,23.114710,0.0065,-1.068
6986.00,4.687346,24.02282,0.000165,23.115639,0.0065,-1.068
6988.00,4.683814,24.02285,0.000166,23.115715,0.0064,-1.068
6990.00,4.680944,24.02318,0.000166,23.115319,0.0064,-1.068
6992.00,4.678384,24.02310,0.000167,23.115277,0.0064,-1.068
6994.00,4.677716,24.02352,0.000166,23.115086,0.0064,-1.068
6996.00,4.678198,24.02347,0.000166,23.115479,0.0064,-1.067
6998.00,4.679825,24.02308,0.000168,23.115576,0.0065,-1.067
7000.00,4.680675,24.02374,0.000167,23.115620,0.0064,-1.068
7002.00,4.680998,24.02320,0.000166,23.115693,0.0064,-1.068
7004.00,4.682844,24.02377,0.000166,23.115644,0.0065,-1.067
7006.00,4.684795,24.02430,0.000165,23.115229,0.0065,-1.068
7008.00,4.686279,24.02376,0.000167,23.114941,0.0065,-1.068
7010.00,4.686744,24.02345,0.000166,23.115314,0.0065,-1.068
7012.00,4.687719,24.02365,0.000166,23.115032,0.0064,-1.067
7014.00,4.690721,24.02315,0.000166,23.115706,0.0064,-1.068
7016.00,4.693206,24.02324,0.000167,23.115141,0.0064,-1.068
7018.00,4.694675,24.02279,0.000167,23.114800,0.0065,-1.067
7020.00,4.696322,24.02222,0.000166,23.115110,0.0065,-1.067
7022.00,4.698112,24.02241,0.000166,23.116133,0.0065,-1.067
7024.00,4.699857,24.02176,0.000166,23.115203,0.0064,-1.068
7026.00,4.701996,24.02205,0.000167,23.115540,0.0065,-1.068
7028.00,4.703734,24.02298,0.000166,23.116007,0.0065,-1.068
7030.00,4.704914,24.02217,0.000165,23.115841,0.0064,-1.067
7032.00,4.706242,24.02208,0.000167,23.115438,0.0064,-1.067
7034.00,4.707511,24.02240,0.000167,23.115401,0.0064,-1.067
7036.00,4.709961,24.02255,0.000165,23.116094,0.0064,-1.067
7038.00,4.711913,24.02313,0.000166,23.115529,0.0064,-1.067
7040.00,4.714160,24.02284,0.000166,23.115763,0.0065,-1.068
7042.00,4.715895,24.02260,0.000165,23.116348,0.0064,-1.068
7044.00,4.716935,24.02243,0.000167,23.115756,0.0064,-1.067
7046.00,4.717128,24.02307,0.000167,23.115500,0.0064,-1.067
7048.00,4.718457,24.02225,0.000165,23.115936,0.0065,-1.068
7050.00,4.719316,24.02255,0.000166,23.115674,0.0065,-1.068
7052.00,4.720306,24.02326,0.000166,23.114735,0.0065,-1.068
7054.00,4.721777,24.02383,0.000167,23.115529,0.0065,-1.067
7056.00,4.722801,24.02329,0.000166,23.115696,0.0065,-1.067
7058.00,4.724472,24.02220,0.000167,23.115397,0.0065,-1.067
7060.00,4.725974,24.02225,0.000166,23.115087,0.0065,-1.068
7062.00,4.725341,24.02280,0.000166,23.115253,0.0065,-1.067
7064.00,4.726509,24.02268,0.000166,23.115249,0.0065,-1.067
7066.00,4.728379,24.02246,0.000166,23.115342,0.0065,-1.068
7068.00,4.728997,24.02219,0.000166,23.115758,0.0065,-1.068
7070.00,4.729770,24.02227,0.000165,23.115834,0.0065,-1.067
7072.00,4.731332,24.02286,0.000167,23.116142,0.0065,-1.068
7074.00,4.733136,24.02268,0.000167,23.115793,0.0065,-1.068
7076.00,4.733823,24.02271,0.000167,23.115303,0.0065,-1.067
7078.00,4.734246,24.02256,0.000168,23.115440,0.0064,-1.068
7080.00,4.734555,24.02234,0.000168,23.115631,0.0064,-1.068
7082.00,4.735263,24.02270,0.000168,23.115559,0.0065,-1.067
7084.00,4.735263,24.02271,0.000168,23.115526,0.0065,-1.067
7086.00,4.735722,24.02232,0.000168,23.115945,0.0065,-1.067
7088.00,4.736002,24.02181,0.000168,23.114902,0.0065,-1.068
7090.00,4.736015,24.02235,0.000168,23.115332,0.0065,-1.068
7092.00,4.736218,24.02174,0.000168,23.115611,0.0065,-1.068
7094.00,4.737180,24.02152,0.000167,23.115420,0.0065,-1.068
7096.00,4.738379,24.02252,0.000168,23.115565,0.0065,-1.068
7098.00,4.738913,24.02220,0.000168,23.115206,0.0065,-1.067
7100.00,4.740855,24.02253,0.000168,23.115648,0.0065,-1.067
7102.00,4.740846,24.02258,0.000168,23.115290,0.0065,-1.068
7104.00,4.740882,24.02311,0.000167,23.115574,0.0065,-1.068
7106.00,4.740732,24.02283,0.000166,23.115468,0.0065,-1.068
7108.00,4.740935,24.02316,0.000167,23.115787,0.0065,-1.068
7110.00,4.742035,24.02354,0.000167,23.115674,0.0065,-1.067
7112.00,4.741844,24.02363,0.000166,23.114959,0.0065,-1.068
7114.00,4.741747,24.02321,0.000168,23.115722,0.0065,-1.067
7116.00,4.742986,24.02280,0.000167,23.115501,0.0065,-1.068
7118.00,4.743391,24.02331,0.000168,23.115877,0.0065,-1.067
7120.00,4.744584,24.02323,0.000168,23.115726,0.0064,-1.067
7122.00,4.745141,24.02329,0.000168,23.115306,0.0064,-1.067
7124.00,4.744842,24.02277,0.000168,23.114434,0.0065,-1.068
7126.00,4.744468,24.02297,0.000167,23.115234,0.0065,-1.068
7128.00,4.744886,24.02205,0.000168,23.115975,0.0065,-1.067
7130.00,4.745907,24.02229,0.000167,23.115693,0.0065,-1.067
7132.00,4.746761,24.02222,0.000166,23.114857,0.0065,-1.069
7134.00,4.746926,24.02268,0.000166,23.115171,0.0065,-1.068
7136.00,4.747450,24.02303,0.000167,23.115095,0.0065,-1.067
7138.00,4.747288,24.02233,0.000167,23.114768,0.0065,-1.068
7140.00,4.748161,24.02297,0.000168,23.115054,0.0065,-1.067
7142.00,4.748910,24.02244,0.000168,23.114770,0.0065,-1.068
7144.00,4.748917,24.02261,0.000167,23.115275,0.0065,-1.068
@40,5.0000,10.0
7146.00,4.749227,24.02246,0.000168,23.115332,0.0065,-1.067
7148.00,4.747470,24.02278,0.000168,23.115009,0.0065,-1.066
7150.00,4.741692,24.02285,0.000169,23.115431,0.0065,-1.066
7152.00,4.735184,24.02310,0.000169,23.115626,0.0065,-1.067
7154.00,4.727901,24.02353,0.000167,23.115288,0.0065,-1.068
7156.00,4.720005,24.02401,0.000166,23.114842,0.0065,-1.067
7158.00,4.713806,24.02285,0.000167,23.115190,0.0065,-1.068
7160.00,4.709781,24.02365,0.000167,23.116068,0.0065,-1.070
7162.00,4.705589,24.02353,0.000165,23.115386,0.0065,-1.069
7164.00,4.701303,24.02330,0.000164,23.114809,0.0065,-1.068
7166.00,4.698185,24.02336,0.000167,23.115193,0.0065,-1.068
7168.00,4.696210,24.02253,0.000166,23.115128,0.0065,-1.068
7170.00,4.694223,24.02240,0.000167,23.115709,0.0065,-1.068
7172.00,4.693032,24.02344,0.000165,23.115173,0.0064,-1.068
7174.00,4.692950,24.02385,0.000167,23.115604,0.0065,-1.067
7176.00,4.693370,24.02333,0.000167,23.115388,0.0065,-1.068
7178.00,4.694521,24.02299,0.000168,23.114931,0.0065,-1.068
7180.00,4.695949,24.02373,0.000167,23.115752,0.0065,-1.068
7182.00,4.697571,24.02331,0.000167,23.115191,0.0065,-1.068
7184.00,4.698806,24.02329,0.000167,23.115351,0.0065,-1.068
7186.00,4.700343,24.02379,0.000167,23.115405,0.0065,-1.068
7188.00,4.700894,24.02377,0.000168,23.115682,0.0065,-1.068
7190.00,4.702209,24.02316,0.000167,23.115483,0.0065,-1.068
7192.00,4.704322,24.02294,0.000167,23.115698,0.0065,-1.068
7194.00,4.707170,24.02317,0.000168,23.115531,0.0065,-1.068
7196.00,4.709219,24.02314,0.000168,23.116127,0.0065,-1.067
7198.00,4.710158,24.02198,0.000167,23.114961,0.0064,-1.068
7200.00,4.710609,24.02226,0.000166,23.114725,0.0065,-1.069
7202.00,4.711964,24.02282,0.000166,23.115722,0.0065,-1.069
7204.00,4.713776,24.02359,0.000167,23.115056,0.0065,-1.068
7206.00,4.714777,24.02270,0.000167,23.115526,0.0065,-1.069
7208.00,4.716065,24.02268,0.000167,23.115357,0.0065,-1.067
7210.00,4.716595,24.02278,0.000166,23.115117,0.0065,-1.067
7212.00,4.718683,24.02238,0.000168,23.115262,0.0065,-1.068
7214.00,4.720731,24.02289,0.000166,23.115810,0.0065,-1.069
7216.00,4.721805,24.02226,0.000166,23.116170,0.0065,-1.067
7218.00,4.722776,24.02266,0.000168,23.115110,0.0065,-1.067
7220.00,4.723862,24.02319,0.000167,23.114881,0.0065,-1.068
7222.00,4.724422,24.02286,0.000167,23.115713,0.0065,-1.069
7224.00,4.725988,24.02311,0.000166,23.115657,0.0065,-1.068
7226.00,4.727442,24.02283,0.000167,23.115180,0.0065,-1.067
7228.00,4.727810,24.02358,0.000166,23.115195,0.0065,-1.068
7230.00,4.728339,24.02311,0.000167,23.115293,0.0065,-1.067
7232.00,4.729349,24.02280,0.000167,23.115934,0.0065,-1.069
7234.00,4.729959,24.02298,0.000166,23.115332,0.0065,-1.069
7236.00,4.730710,24.02298,0.000165,23.115470,0.0065,-1.068
7238.00,4.731341,24.02416,0.000165,23.115223,0.0065,-1.069
7240.00,4.731754,24.02297,0.000166,23.115221,0.0065,-1.069
7242.00,4.731999,24.02374,0.000167,23.114998,0.0065,-1.068
7244.00,4.732886,24.02357,0.000168,23.115203,0.0065,-1.068
7246.00,4.734772,24.02280,0.000168,23.115286,0.0064,-1.069
7248.00,4.736303,24.02313,0.000168,23.115282,0.0064,-1.069
7250.00,4.737139,24.02353,0.000167,23.114846,0.0065,-1.068
7252.00,4.737457,24.02322,0.000167,23.115234,0.0065,-1.068
7254.00,4.737182,24.02355,0.000169,23.115091,0.0065,-1.068
7256.00,4.738305,24.02413,0.000168,23.114818,0.0065,-1.068
7258.00,4.739711,24.02440,0.000168,23.114952,0.0065,-1.068
7260.00,4.740223,24.02364,0.000168,23.115787,0.0065,-1.068
7262.00,4.739970,24.02408,0.000169,23.115409,0.0065,-1.068
7264.00,4.740680,24.02343,0.000168,23.115763,0.0065,-1.068
7266.00,4.742028,24.02355,0.000168,23.115838,0.0065,-1.069
7268.00,4.741782,24.02427,0.000167,23.115477,0.0064,-1.069
7270.00,4.741273,24.02471,0.000167,23.115600,0.0065,-1.068
7272.00,4.740851,24.02554,0.000167,23.115994,0.0065,-1.068
7274.00,4.742075,24.02548,0.000168,23.115047,0.0065,-1.067
7276.00,4.743556,24.02579,0.000167,23.115043,0.0065,-1.068
7278.00,4.743711,24.02651,0.000168,23.115190,0.0065,-1.068
7280.00,4.743745,24.02586,0.000168,23.114506,0.0065,-1.069
7282.00,4.744350,24.02543,0.000168,23.115358,0.0065,-1.068
7284.00,4.745552,24.02497,0.000166,23.115425,0.0065,-1.069
7286.00,4.745685,24.02573,0.000167,23.115032,0.0065,-1.069
7288.00,4.745924,24.02659,0.000168,23.115453,0.0065,-1.069
7290.00,4.745880,24.02647,0.000168,23.115897,0.0065,-1.067
7292.00,4.746151,24.02708,0.000167,23.115086,0.0065,-1.068
7294.00,4.747293,24.02663,0.000167,23.114926,0.0065,-1.069
7296.00,4.748083,24.02653,0.000166,23.115169,0.0065,-1.069
7298.00,4.748346,24.02639,0.000168,23.115475,0.0065,-1.068
7300.00,4.749402,24.02674,0.000167,23.115756,0.0065,-1.069
7302.00,4.749311,24.02680,0.000168,23.115004,0.0065,-1.069
7304.00,4.749051,24.02704,0.000167,23.114809,0.0065,-1.068
7306.00,4.748738,24.02699,0.000167,23.115410,0.0065,-1.068
7308.00,4.748989,24.02721,0.000167,23.115210,0.0065,-1.069
7310.00,4.749115,24.02728,0.000168,23.114861,0.0065,-1.068
7312.00,4.748346,24.02686,0.000167,23.115312,0.0065,-1.069
7314.00,4.748233,24.02647,0.000167,23.115609,0.0065,-1.069
7316.00,4.748182,24.02686,0.000166,23.114502,0.0064,-1.068
7318.00,4.749677,24.02695,0.000167,23.115514,0.0064,-1.068
7320.00,4.750214,24.02696,0.000169,23.115158,0.0064,-1.069
7322.00,4.751761,24.02737,0.000168,23.115377,0.0064,-1.069
7324.00,4.753323,24.02652,0.000167,23.115384,0.0065,-1.069
@41,5.0000,10.0
7326.00,4.753605,24.02711,0.000167,23.115646,0.0064,-1.068
7328.00,4.752148,24.02662,0.000167,23.116007,0.0064,-1.068
7330.00,4.746573,24.02679,0.000167,23.115611,0.0065,-1.068
7332.00,4.738663,24.02677,0.000168,23.115073,0.0064,-1.067
7334.00,4.731357,24.02732,0.000167,23.115067,0.0064,-1.068
7336.00,4.724353,24.02680,0.000165,23.115280,0.0064,-1.069
7338.00,4.718283,24.02659,0.000164,23.114684,0.0064,-1.070
7340.00,4.715206,24.02773,0.000165,23.114967,0.0064,-1.070
7342.00,4.712566,24.02685,0.000163,23.115011,0.0064,-1.070
7344.00,4.711449,24.02682,0.000165,23.115156,0.0064,-1.070
7346.00,4.709329,24.02672,0.000165,23.114928,0.0064,-1.070
7348.00,4.707084,24.02652,0.000165,23.114517,0.0064,-1.069
7350.00,4.705653,24.02698,0.000166,23.115143,0.0064,-1.070
7352.00,4.705279,24.02766,0.000164,23.116010,0.0065,-1.069
7354.00,4.705724,24.02757,0.000167,23.115425,0.0065,-1.068
7356.00,4.705791,24.02780,0.000167,23.116068,0.0064,-1.068
7358.00,4.706662,24.02780,0.000166,23.115806,0.0064,-1.070
7360.00,4.707669,24.02690,0.000165,23.115195,0.0064,-1.069
7362.00,4.708567,24.02748,0.000164,23.115609,0.0065,-1.068
7364.00,4.710852,24.02692,0.000166,23.115438,0.0064,-1.069
7366.00,4.712670,24.02683,0.000165,23.115058,0.0064,-1.069
7368.00,4.713416,24.02627,0.000164,23.115054,0.0064,-1.069
7370.00,4.714459,24.02662,0.000166,23.115327,0.0064,-1.069
7372.00,4.716417,24.02711,0.000166,23.114606,0.0064,-1.069
7374.00,4.718342,24.02720,0.000166,23.114974,0.0064,-1.069
7376.00,4.718752,24.02746,0.000164,23.114694,0.0064,-1.069
7378.00,4.719136,24.02761,0.000164,23.114248,0.0064,-1.069
7380.00,4.721489,24.02673,0.000165,23.115048,0.0064,-1.069
7382.00,4.723846,24.02668,0.000165,23.114610,0.0064,-1.068
7384.00,4.725258,24.02732,0.000166,23.114679,0.0064,-1.069
7386.00,4.727059,24.02735,0.000165,23.114675,0.0065,-1.070
7388.00,4.727725,24.02800,0.000163,23.114788,0.0064,-1.070
7390.00,4.727998,24.02762,0.000163,23.114618,0.0064,-1.069
7392.00,4.729551,24.02688,0.000164,23.114924,0.0064,-1.068
7394.00,4.731056,24.02740,0.000164,23.115165,0.0064,-1.069
7396.00,4.731355,24.02739,0.000166,23.114878,0.0064,-1.069
7398.00,4.731698,24.02680,0.000164,23.113736,0.0064,-1.069
7400.00,4.732513,24.02602,0.000165,23.114320,0.0064,-1.069
7402.00,4.732724,24.02574,0.000165,23.114671,0.0064,-1.069
7404.00,4.733304,24.02677,0.000164,23.114902,0.0064,-1.070
7406.00,4.734021,24.02688,0.000165,23.114920,0.0064,-1.069
7408.00,4.735643,24.02752,0.000165,23.114608,0.0064,-1.069
7410.00,4.736900,24.02698,0.000166,23.114725,0.0064,-1.070
7412.00,4.737532,24.02590,0.000165,23.114885,0.0064,-1.069
7414.00,4.737341,24.02698,0.000165,23.114974,0.0064,-1.068
7416.00,4.737954,24.02626,0.000167,23.114185,0.0064,-1.068
7418.00,4.739516,24.02667,0.000167,23.115147,0.0064,-1.069
7420.00,4.740469,24.02600,0.000165,23.115112,0.0064,-1.071
7422.00,4.740469,24.02658,0.000166,23.114280,0.0064,-1.070
7424.00,4.740248,24.02665,0.000165,23.114913,0.0064,-1.069
7426.00,4.740619,24.02706,0.000165,23.115028,0.0064,-1.068
7428.00,4.740951,24.02645,0.000166,23.114844,0.0064,-1.070
7430.00,4.741195,24.02673,0.000166,23.114690,0.0064,-1.069
7432.00,4.741480,24.02698,0.000166,23.115689,0.0064,-1.070
7434.00,4.742617,24.02661,0.000165,23.115182,0.0064,-1.069
7436.00,4.743181,24.02692,0.000164,23.114393,0.0064,-1.070
7438.00,4.743613,24.02692,0.000165,23.115310,0.0064,-1.069
7440.00,4.743907,24.02688,0.000165,23.114820,0.0064,-1.069
7442.00,4.744743,24.02717,0.000167,23.114462,0.0064,-1.069
7444.00,4.745607,24.02812,0.000166,23.114447,0.0064,-1.069
7446.00,4.746145,24.02715,0.000166,23.114189,0.0063,-1.070
7448.00,4.746190,24.02576,0.000165,23.114001,0.0064,-1.069
7450.00,4.746625,24.02692,0.000166,23.114326,0.0064,-1.068
7452.00,4.747692,24.02704,0.000166,23.114907,0.0064,-1.069
7454.00,4.747236,24.02645,0.000164,23.115461,0.0064,-1.070
7456.00,4.748168,24.02639,0.000165,23.114517,0.0064,-1.069
7458.00,4.748516,24.02623,0.000165,23.114469,0.0064,-1.069
7460.00,4.746836,24.02715,0.000165,23.115197,0.0064,-1.069
7462.00,4.747489,24.02821,0.000165,23.114900,0.0064,-1.070
7464.00,4.748553,24.02775,0.000166,23.113687,0.0064,-1.070
7466.00,4.748823,24.02713,0.000165,23.114172,0.0063,-1.070
7468.00,4.748147,24.02734,0.000165,23.114276,0.0064,-1.069
7470.00,4.749252,24.02734,0.000166,23.115039,0.0064,-1.069
7472.00,4.749584,24.02772,0.000166,23.114285,0.0064,-1.069
7474.00,4.749626,24.02713,0.000166,23.114788,0.0064,-1.069
7476.00,4.751087,24.02708,0.000166,23.115229,0.0064,-1.069
7478.00,4.751166,24.02808,0.000165,23.114870,0.0064,-1.069
7480.00,4.751333,24.02807,0.000166,23.114683,0.0064,-1.069
7482.00,4.750780,24.02788,0.000165,23.114833,0.0064,-1.070
7484.00,4.750901,24.02704,0.000165,23.114302,0.0064,-1.069
7486.00,4.751655,24.02702,0.000166,23.114736,0.0064,-1.068
7488.00,4.750907,24.02791,0.000165,23.114751,0.0064,-1.070
7490.00,4.751345,24.02722,0.000165,23.114840,0.0064,-1.070
7492.00,4.751871,24.02721,0.000166,23.113932,0.0064,-1.069
7494.00,4.752629,24.02725,0.000166,23.115080,0.0064,-1.069
7496.00,4.753447,24.02658,0.000166,23.114335,0.0064,-1.070
7498.00,4.754168,24.02617,0.000165,23.114150,0.0064,-1.070
7500.00,4.754696,24.02656,0.000165,23.114911,0.0064,-1.069
7502.00,4.754889,24.02697,0.000166,23.115009,0.0064,-1.069
7504.00,4.753678,24.02675,0.000166,23.114673,0.0064,-1.069
@42,5.0000,10.0
7506.00,4.753192,24.02736,0.000166,23.115110,0.0064,-1.069
7508.00,4.751501,24.02715,0.000165,23.114688,0.0064,-1.069
7510.00,4.747310,24.02714,0.000166,23.114541,0.0064,-1.068
7512.00,4.741665,24.02707,0.000167,23.115494,0.0064,-1.068
7514.00,4.735524,24.02790,0.000166,23.114174,0.0064,-1.069
7516.00,4.727994,24.02715,0.000164,23.113934,0.0064,-1.069
7518.00,4.721192,24.02703,0.000165,23.114569,0.0064,-1.070
7520.00,4.719074,24.02675,0.000164,23.114309,0.0064,-1.070
7522.00,4.717563,24.02652,0.000164,23.114857,0.0064,-1.071
7524.00,4.716513,24.02649,0.000163,23.114230,0.0064,-1.071
7526.00,4.715550,24.02680,0.000163,23.114048,0.0064,-1.070
7528.00,4.714817,24.02712,0.000164,23.115165,0.0064,-1.069
7530.00,4.713697,24.02656,0.000164,23.114647,0.0064,-1.069
7532.00,4.712740,24.02737,0.000165,23.114755,0.0064,-1.069
7534.00,4.714092,24.02776,0.000164,23.114777,0.0064,-1.070
7536.00,4.716056,24.02632,0.000164,23.114770,0.0064,-1.070
7538.00,4.717103,24.02661,0.000165,23.114335,0.0064,-1.069
7540.00,4.717129,24.02627,0.000166,23.114939,0.0064,-1.070
7542.00,4.717792,24.02645,0.000165,23.114146,0.0064,-1.070
7544.00,4.720118,24.02611,0.000165,23.114510,0.0064,-1.071
7546.00,4.721588,24.02636,0.000164,23.114519,0.0064,-1.069
7548.00,4.722855,24.02605,0.000166,23.115002,0.0064,-1.069
7550.00,4.723934,24.02557,0.000165,23.114521,0.0064,-1.069
7552.00,4.725238,24.02633,0.000164,23.114982,0.0064,-1.069
7554.00,4.726454,24.02630,0.000164,23.115234,0.0064,-1.070
7556.00,4.727206,24.02625,0.000163,23.114400,0.0064,-1.069
7558.00,4.728599,24.02673,0.000165,23.114593,0.0064,-1.069
7560.00,4.730039,24.02800,0.000164,23.114762,0.0064,-1.069
7562.00,4.730810,24.02740,0.000165,23.114688,0.0064,-1.069
7564.00,4.732672,24.02748,0.000165,23.114313,0.0064,-1.070
7566.00,4.733116,24.02772,0.000165,23.115128,0.0064,-1.071
7568.00,4.734295,24.02716,0.000165,23.114556,0.0064,-1.069
7570.00,4.735312,24.02731,0.000167,23.114894,0.0064,-1.069
7572.00,4.735603,24.02739,0.000166,23.114601,0.0064,-1.069
7574.00,4.735698,24.02722,0.000166,23.114772,0.0064,-1.069
7576.00,4.735849,24.02685,0.000165,23.114861,0.0064,-1.070
7578.00,4.736477,24.02720,0.000164,23.114614,0.0064,-1.069
7580.00,4.737774,24.02689,0.000165,23.115269,0.0064,-1.069
7582.00,4.738303,24.02671,0.000166,23.115284,0.0064,-1.069
7584.00,4.738951,24.02700,0.000166,23.114900,0.0064,-1.069
7586.00,4.740186,24.02666,0.000165,23.115024,0.0064,-1.070
7588.00,4.740916,24.02640,0.000165,23.115210,0.0064,-1.070
7590.00,4.741158,24.02671,0.000166,23.114798,0.0064,-1.070
7592.00,4.741748,24.02745,0.000165,23.114575,0.0064,-1.070
7594.00,4.742026,24.02738,0.000165,23.114482,0.0064,-1.070
7596.00,4.742476,24.02668,0.000166,23.114319,0.0064,-1.069
7598.00,4.743639,24.02661,0.000167,23.115344,0.0064,-1.068
7600.00,4.744136,24.02729,0.000166,23.115587,0.0064,-1.069
7602.00,4.744277,24.02699,0.000165,23.115076,0.0064,-1.070
7604.00,4.744621,24.02666,0.000165,23.115279,0.0064,-1.070
7606.00,4.745227,24.02650,0.000166,23.115217,0.0064,-1.069
7608.00,4.745309,24.02662,0.000166,23.115154,0.0064,-1.069
7610.00,4.745209,24.02756,0.000165,23.114757,0.0064,-1.070
7612.00,4.745807,24.02749,0.000166,23.115126,0.0064,-1.069
7614.00,4.745831,24.02694,0.000165,23.115193,0.0064,-1.070
7616.00,4.745776,24.02631,0.000165,23.114714,0.0064,-1.069
7618.00,4.747030,24.02662,0.000166,23.115364,0.0064,-1.070
7620.00,4.747777,24.02629,0.000164,23.114566,0.0064,-1.070
7622.00,4.748099,24.02702,0.000166,23.114943,0.0064,-1.069
7624.00,4.748970,24.02760,0.000165,23.115435,0.0064,-1.070
7626.00,4.749438,24.02793,0.000165,23.115060,0.0064,-1.069
7628.00,4.749694,24.02767,0.000166,23.114957,0.0064,-1.069
7630.00,4.749587,24.02832,0.000166,23.114729,0.0064,-1.069
7632.00,4.749870,24.02737,0.000166,23.114783,0.0064,-1.070
7634.00,4.750189,24.02773,0.000166,23.113966,0.0064,-1.069
7636.00,4.750417,24.02830,0.000165,23.114879,0.0064,-1.070
7638.00,4.750176,24.02810,0.000165,23.114898,0.0064,-1.069
7640.00,4.750118,24.02825,0.000165,23.114688,0.0064,-1.070
7642.00,4.749989,24.02889,0.000166,23.115214,0.0064,-1.069
7644.00,4.750761,24.02778,0.000166,23.114723,0.0064,-1.070
7646.00,4.752956,24.02797,0.000166,23.114928,0.0064,-1.069
7648.00,4.752079,24.02771,0.000167,23.114683,0.0064,-1.069
7650.00,4.751268,24.02732,0.000166,23.114213,0.0064,-1.070
7652.00,4.753024,24.02785,0.000165,23.114907,0.0064,-1.069
7654.00,4.753437,24.02781,0.000165,23.115247,0.0064,-1.070
7656.00,4.753122,24.02761,0.000165,23.114358,0.0064,-1.070
7658.00,4.752165,24.02765,0.000166,23.116088,0.0064,-1.070
7660.00,4.751491,24.02758,0.000167,23.114280,0.0064,-1.070
7662.00,4.752731,24.02788,0.000166,23.114556,0.0064,-1.070
7664.00,4.753695,24.02769,0.000166,23.115884,0.0064,-1.070
7666.00,4.754756,24.02712,0.000166,23.114610,0.0064,-1.070
7668.00,4.755603,24.02636,0.000165,23.114664,0.0064,-1.069
7670.00,4.755000,24.02675,0.000165,23.115015,0.0064,-1.070
7672.00,4.754193,24.02644,0.000166,23.115061,0.0063,-1.070
7674.00,4.753640,24.02595,0.000165,23.114723,0.0064,-1.069
7676.00,4.753714,24.02711,0.000166,23.115275,0.0064,-1.069
7678.00,4.754487,24.02683,0.000166,23.115513,0.0064,-1.070
7680.00,4.754122,24.02785,0.000166,23.114878,0.0064,-1.070
7682.00,4.754139,24.02822,0.000165,23.114874,0.0064,-1.070
7684.00,4.755771,24.02809,0.000167,23.114887,0.0064,-1.069
@43,5.0000,10.0
7686.00,4.756470,24.02873,0.000167,23.114528,0.0064,-1.070
7688.00,4.755593,24.02941,0.000166,23.115195,0.0064,-1.069
7690.00,4.751552,24.02966,0.000167,23.115416,0.0064,-1.068
7692.00,4.744598,24.02915,0.000167,23.115089,0.0064,-1.069
7694.00,4.737099,24.02873,0.000166,23.115208,0.0064,-1.069
7696.00,4.730078,24.02789,0.000165,23.114343,0.0064,-1.071
7698.00,4.725513,24.02756,0.000163,23.114564,0.0064,-1.071
7700.00,4.723103,24.02698,0.000163,23.114382,0.0064,-1.071
7702.00,4.721668,24.02718,0.000163,23.115086,0.0063,-1.071
7704.00,4.721624,24.02780,0.000163,23.115288,0.0064,-1.071
7706.00,4.720480,24.02727,0.000163,23.115269,0.0064,-1.070
7708.00,4.719355,24.02704,0.000164,23.115188,0.0064,-1.068
7710.00,4.718915,24.02727,0.000166,23.115191,0.0064,-1.070
7712.00,4.719751,24.02789,0.000165,23.115021,0.0064,-1.070
7714.00,4.720422,24.02788,0.000163,23.114846,0.0064,-1.070
7716.00,4.722149,24.02824,0.000164,23.115039,0.0064,-1.070
7718.00,4.723271,24.02805,0.000165,23.115132,0.0064,-1.070
7720.00,4.725032,24.02754,0.000164,23.115225,0.0064,-1.070
7722.00,4.725821,24.02791,0.000166,23.114762,0.0064,-1.069
7724.00,4.727380,24.02837,0.000165,23.115141,0.0064,-1.070
7726.00,4.728914,24.02812,0.000165,23.115260,0.0065,-1.070
7728.00,4.729176,24.02806,0.000166,23.113877,0.0064,-1.069
7730.00,4.731171,24.02836,0.000165,23.115212,0.0064,-1.070
7732.00,4.733389,24.02787,0.000166,23.115110,0.0064,-1.069
7734.00,4.733667,24.02809,0.000165,23.114631,0.0064,-1.070
7736.00,4.733516,24.02807,0.000165,23.115555,0.0064,-1.070
7738.00,4.734450,24.02796,0.000166,23.115184,0.0064,-1.069
7740.00,4.734465,24.02790,0.000166,23.115141,0.0064,-1.069
7742.00,4.735837,24.02838,0.000166,23.114191,0.0064,-1.069
7744.00,4.737187,24.02740,0.000165,23.114987,0.0064,-1.070
7746.00,4.738340,24.02728,0.000165,23.114551,0.0064,-1.070
7748.00,4.739072,24.02766,0.000166,23.114959,0.0064,-1.070
7750.00,4.740263,24.02691,0.000165,23.115234,0.0064,-1.071
7752.00,4.740989,24.02807,0.000165,23.114870,0.0064,-1.070
7754.00,4.740878,24.02796,0.000167,23.115351,0.0064,-1.070
7756.00,4.740260,24.02769,0.000166,23.115035,0.0064,-1.070
7758.00,4.739960,24.02708,0.000167,23.114530,0.0064,-1.070
7760.00,4.741024,24.02677,0.000166,23.114469,0.0064,-1.070
7762.00,4.742128,24.02717,0.000165,23.115271,0.0064,-1.070
7764.00,4.743045,24.02751,0.000166,23.114421,0.0064,-1.068
7766.00,4.744455,24.02781,0.000167,23.114944,0.0064,-1.069
7768.00,4.745329,24.02753,0.000167,23.115074,0.0064,-1.069
7770.00,4.745607,24.02789,0.000168,23.114811,0.0064,-1.070
7772.00,4.745735,24.02771,0.000166,23.115108,0.0064,-1.070
7774.00,4.746250,24.02780,0.000166,23.115366,0.0064,-1.070
7776.00,4.747290,24.02784,0.000165,23.115462,0.0064,-1.070
7778.00,4.747580,24.02775,0.000166,23.115397,0.0064,-1.070
7780.00,4.748597,24.02740,0.000166,23.115578,0.0064,-1.070
7782.00,4.748736,24.02670,0.000166,23.115019,0.0064,-1.069
7784.00,4.748740,24.02615,0.000167,23.114651,0.0064,-1.069
7786.00,4.748968,24.02676,0.000166,23.114896,0.0064,-1.070
7788.00,4.749713,24.02711,0.000167,23.114733,0.0064,-1.070
7790.00,4.750132,24.02691,0.000167,23.115509,0.0064,-1.069
7792.00,4.750346,24.02686,0.000168,23.115568,0.0064,-1.070
7794.00,4.749507,24.02583,0.000166,23.115338,0.0065,-1.070
7796.00,4.749355,24.02653,0.000166,23.115431,0.0064,-1.070
7798.00,4.750083,24.02631,0.000166,23.115808,0.0064,-1.069
7800.00,4.750420,24.02638,0.000167,23.115258,0.0064,-1.069
7802.00,4.750986,24.02677,0.000167,23.115574,0.0064,-1.070
7804.00,4.751509,24.02644,0.000166,23.115280,0.0064,-1.069
7806.00,4.751640,24.02543,0.000167,23.115353,0.0064,-1.069
7808.00,4.751828,24.02574,0.000167,23.115334,0.0064,-1.070
7810.00,4.752467,24.02624,0.000167,23.115266,0.0064,-1.070
7812.00,4.752031,24.02628,0.000167,23.115594,0.0064,-1.070
7814.00,4.752430,24.02551,0.000167,23.115663,0.0064,-1.070
7816.00,4.752871,24.02548,0.000167,23.114926,0.0065,-1.069
7818.00,4.753007,24.02576,0.000168,23.115481,0.0065,-1.069
7820.00,4.752439,24.02554,0.000167,23.115659,0.0064,-1.069
7822.00,4.752407,24.02557,0.000167,23.116001,0.0064,-1.069
7824.00,4.752527,24.02565,0.000168,23.115923,0.0064,-1.070
7826.00,4.752999,24.02464,0.000167,23.116103,0.0065,-1.070
7828.00,4.755292,24.02565,0.000167,23.115578,0.0065,-1.069
7830.00,4.755700,24.02477,0.000167,23.115947,0.0065,-1.069
7832.00,4.755452,24.02525,0.000167,23.115279,0.0064,-1.070
7834.00,4.755235,24.02563,0.000167,23.114536,0.0064,-1.069
7836.00,4.755924,24.02548,0.000167,23.115702,0.0064,-1.069
7838.00,4.756109,24.02586,0.000167,23.115791,0.0065,-1.069
7840.00,4.755582,24.02589,0.000166,23.114974,0.0064,-1.069
7842.00,4.755389,24.02575,0.000166,23.115275,0.0064,-1.069
7844.00,4.755473,24.02573,0.000167,23.115607,0.0065,-1.069
7846.00,4.755348,24.02539,0.000167,23.115644,0.0064,-1.070
7848.00,4.755709,24.02488,0.000167,23.115338,0.0065,-1.069
7850.00,4.756288,24.02535,0.000168,23.115492,0.0065,-1.068
7852.00,4.755920,24.02522,0.000169,23.115934,0.0065,-1.069
7854.00,4.755512,24.02534,0.000168,23.115966,0.0065,-1.070
7856.00,4.755875,24.02602,0.000167,23.114744,0.0065,-1.069
7858.00,4.756724,24.02609,0.000167,23.115440,0.0064,-1.069
7860.00,4.756587,24.02584,0.000167,23.116198,0.0064,-1.070
7862.00,4.756709,24.02635,0.000168,23.115169,0.0065,-1.069
7864.00,4.756380,24.02630,0.000167,23.115979,0.0064,-1.069
@44,5.0000,10.0
7866.00,4.755908,24.02559,0.000167,23.115836,0.0064,-1.070
7868.00,4.754794,24.02617,0.000167,23.115368,0.0065,-1.069
7870.00,4.750712,24.02634,0.000167,23.115893,0.0064,-1.068
7872.00,4.744372,24.02698,0.000168,23.115143,0.0065,-1.068
7874.00,4.738000,24.02637,0.000168,23.116105,0.0064,-1.068
7876.00,4.731596,24.02625,0.000166,23.116443,0.0065,-1.069
7878.00,4.726882,24.02557,0.000166,23.115100,0.0065,-1.071
7880.00,4.725232,24.02677,0.000165,23.115134,0.0065,-1.071
7882.00,4.725314,24.02689,0.000165,23.115392,0.0065,-1.071
7884.00,4.724982,24.02703,0.000165,23.114907,0.0065,-1.070
7886.00,4.724251,24.02695,0.000166,23.115212,0.0065,-1.070
7888.00,4.723978,24.02788,0.000166,23.115310,0.0065,-1.069
7890.00,4.723587,24.02758,0.000166,23.115891,0.0065,-1.070
7892.00,4.723968,24.02693,0.000166,23.115637,0.0065,-1.070
7894.00,4.725394,24.02729,0.000166,23.115852,0.0065,-1.070
7896.00,4.726612,24.02770,0.000166,23.115832,0.0065,-1.069
7898.00,4.728375,24.02786,0.000167,23.115518,0.0065,-1.069
7900.00,4.729565,24.02796,0.000167,23.115312,0.0065,-1.069
7902.00,4.730777,24.02720,0.000167,23.115518,0.0064,-1.070
7904.00,4.732343,24.02722,0.000166,23.115674,0.0064,-1.070
7906.00,4.733259,24.02750,0.000166,23.115037,0.0065,-1.069
7908.00,4.734331,24.02783,0.000168,23.115321,0.0065,-1.069
7910.00,4.735777,24.02744,0.000168,23.115488,0.0065,-1.069
7912.00,4.736618,24.02751,0.000168,23.115864,0.0065,-1.069
7914.00,4.737432,24.02781,0.000170,23.115446,0.0065,-1.070
7916.00,4.738777,24.02790,0.000168,23.115563,0.0065,-1.069
7918.00,4.740341,24.02763,0.000169,23.115730,0.0065,-1.070
7920.00,4.740060,24.02811,0.000168,23.116053,0.0065,-1.070
7922.00,4.741705,24.02775,0.000169,23.115674,0.0065,-1.068
7924.00,4.742599,24.02783,0.000169,23.115240,0.0066,-1.069
7926.00,4.742334,24.02800,0.000170,23.115871,0.0065,-1.069
7928.00,4.743010,24.02912,0.000169,23.116046,0.0065,-1.069
7930.00,4.743087,24.02861,0.000168,23.116305,0.0065,-1.069
7932.00,4.744306,24.02826,0.000168,23.115743,0.0065,-1.070
7934.00,4.744122,24.02848,0.000170,23.115219,0.0065,-1.069
7936.00,4.745315,24.02854,0.000170,23.115711,0.0065,-1.069
7938.00,4.745401,24.02760,0.000168,23.115994,0.0065,-1.069
7940.00,4.745901,24.02737,0.000169,23.115864,0.0065,-1.069
7942.00,4.746396,24.02754,0.000169,23.116066,0.0065,-1.069
7944.00,4.746375,24.02706,0.000167,23.115598,0.0065,-1.071
7946.00,4.747341,24.02745,0.000169,23.115717,0.0065,-1.069
7948.00,4.747546,24.02757,0.000169,23.116636,0.0065,-1.069
7950.00,4.747234,24.02792,0.000168,23.116164,0.0065,-1.070
7952.00,4.747722,24.02782,0.000168,23.116428,0.0065,-1.069
7954.00,4.749212,24.02813,0.000168,23.115908,0.0065,-1.069
7956.00,4.750142,24.02793,0.000168,23.115147,0.0065,-1.070
7958.00,4.750497,24.02795,0.000168,23.115661,0.0065,-1.069
7960.00,4.751072,24.02807,0.000167,23.116333,0.0065,-1.070
7962.00,4.751125,24.02836,0.000168,23.116367,0.0065,-1.070
7964.00,4.751236,24.02803,0.000169,23.115782,0.0065,-1.069
7966.00,4.750686,24.02793,0.000169,23.115639,0.0065,-1.069
7968.00,4.750291,24.02786,0.000168,23.115964,0.0064,-1.070
7970.00,4.751119,24.02724,0.000167,23.115113,0.0065,-1.070
7972.00,4.751761,24.02741,0.000168,23.115908,0.0065,-1.069
7974.00,4.750720,24.02771,0.000169,23.116114,0.0065,-1.069
7976.00,4.751257,24.02774,0.000169,23.115722,0.0065,-1.069
7978.00,4.752059,24.02788,0.000169,23.116502,0.0065,-1.069
7980.00,4.752931,24.02675,0.000169,23.116370,0.0064,-1.069
7982.00,4.752101,24.02692,0.000168,23.115771,0.0065,-1.069
7984.00,4.752687,24.02589,0.000168,23.115319,0.0065,-1.070
7986.00,4.752571,24.02628,0.000168,23.115929,0.0065,-1.069
7988.00,4.752345,24.02645,0.000168,23.115613,0.0065,-1.069
7990.00,4.752482,24.02640,0.000169,23.116265,0.0065,-1.070
7992.00,4.753983,24.02642,0.000168,23.115568,0.0065,-1.069
7994.00,4.753616,24.02639,0.000168,23.114928,0.0064,-1.070
7996.00,4.753376,24.02609,0.000168,23.116008,0.0065,-1.069
7998.00,4.753634,24.02601,0.000169,23.115633,0.0065,-1.069
8000.00,4.754773,24.02575,0.000168,23.115598,0.0065,-1.070
8002.00,4.755812,24.02667,0.000168,23.115955,0.0065,-1.069
8004.00,4.755624,24.02653,0.000168,23.115232,0.0065,-1.069
8006.00,4.755127,24.02600,0.000168,23.115364,0.0065,-1.069
8008.00,4.754615,24.02576,0.000168,23.115995,0.0065,-1.069
8010.00,4.754366,24.02612,0.000168,23.115958,0.0066,-1.070
8012.00,4.755421,24.02636,0.000168,23.115420,0.0065,-1.069
8014.00,4.756740,24.02633,0.000168,23.115501,0.0065,-1.069
8016.00,4.757856,24.02634,0.000168,23.115631,0.0065,-1.070
8018.00,4.757386,24.02652,0.000169,23.115555,0.0065,-1.070
8020.00,4.756738,24.02600,0.000169,23.115332,0.0065,-1.070
8022.00,4.756023,24.02572,0.000167,23.115644,0.0065,-1.069
8024.00,4.756148,24.02645,0.000168,23.114852,0.0065,-1.069
8026.00,4.756430,24.02655,0.000169,23.115659,0.0065,-1.070
8028.00,4.757055,24.02619,0.000169,23.115773,0.0065,-1.070
8030.00,4.757025,24.02587,0.000168,23.115427,0.0065,-1.070
8032.00,4.756785,24.02642,0.000169,23.115893,0.0065,-1.069
8034.00,4.757236,24.02639,0.000168,23.115995,0.0065,-1.069
8036.00,4.756853,24.02610,0.000166,23.115914,0.0065,-1.070
8038.00,4.756809,24.02678,0.000168,23.115617,0.0065,-1.069
8040.00,4.757192,24.02668,0.000168,23.115795,0.0065,-1.069
8042.00,4.756449,24.02718,0.000168,23.115468,0.0065,-1.069
8044.00,4.757037,24.02675,0.000169,23.115604,0.0065,-1.069
@45,5.0000,10.0
8046.00,4.757482,24.02704,0.000169,23.115197,0.0065,-1.070
8048.00,4.757711,24.02783,0.000169,23.116363,0.0065,-1.070
8050.00,4.753009,24.02733,0.000170,23.115747,0.0065,-1.069
8052.00,4.746465,24.02675,0.000170,23.115214,0.0065,-1.068
8054.00,4.740356,24.02789,0.000169,23.115188,0.0065,-1.069
8056.00,4.734281,24.02801,0.000169,23.116279,0.0065,-1.070
8058.00,4.729194,24.02798,0.000168,23.115611,0.0065,-1.070
8060.00,4.728628,24.02740,0.000166,23.115904,0.0065,-1.070
8062.00,4.729319,24.02749,0.000165,23.115345,0.0065,-1.071
8064.00,4.728314,24.02672,0.000165,23.115017,0.0065,-1.071
8066.00,4.727868,24.02621,0.000164,23.116079,0.0065,-1.071
8068.00,4.727197,24.02675,0.000167,23.115308,0.0065,-1.069
8070.00,4.727517,24.02657,0.000167,23.115128,0.0065,-1.070
8072.00,4.728616,24.02669,0.000167,23.115312,0.0065,-1.070
8074.00,4.730354,24.02692,0.000166,23.115552,0.0065,-1.070
8076.00,4.732054,24.02709,0.000167,23.115819,0.0065,-1.069
8078.00,4.732233,24.02671,0.000168,23.115234,0.0065,-1.070
8080.00,4.734025,24.02750,0.000168,23.115438,0.0065,-1.070
8082.00,4.735358,24.02744,0.000169,23.115760,0.0065,-1.069
8084.00,4.736556,24.02667,0.000169,23.115628,0.0065,-1.070
8086.00,4.737477,24.02601,0.000168,23.115316,0.0065,-1.070
8088.00,4.739101,24.02639,0.000168,23.115821,0.0065,-1.069
8090.00,4.740139,24.02668,0.000170,23.115860,0.0065,-1.070
8092.00,4.740929,24.02581,0.000169,23.114586,0.0064,-1.069
8094.00,4.742299,24.02619,0.000168,23.115813,0.0065,-1.070
8096.00,4.744003,24.02659,0.000168,23.116172,0.0065,-1.071
8098.00,4.744843,24.02726,0.000169,23.114881,0.0065,-1.069
8100.00,4.744739,24.02727,0.000168,23.115396,0.0065,-1.070
8102.00,4.745694,24.02758,0.000167,23.115916,0.0065,-1.071
8104.00,4.746427,24.02767,0.000167,23.115600,0.0065,-1.069
8106.00,4.745483,24.02758,0.000169,23.115136,0.0065,-1.069
8108.00,4.745928,24.02791,0.000169,23.115971,0.0065,-1.069
8110.00,4.746886,24.02835,0.000168,23.115487,0.0065,-1.069
8112.00,4.747663,24.02774,0.000167,23.115540,0.0065,-1.070
8114.00,4.748198,24.02851,0.000167,23.115383,0.0065,-1.071
8116.00,4.749437,24.02851,0.000168,23.115750,0.0065,-1.070
8118.00,4.749262,24.02856,0.000168,23.115058,0.0065,-1.069
8120.00,4.749612,24.02807,0.000168,23.115685,0.0065,-1.069
8122.00,4.749792,24.02834,0.000168,23.114848,0.0065,-1.070
8124.00,4.750480,24.02837,0.000167,23.115397,0.0065,-1.070
8126.00,4.750517,24.02874,0.000167,23.116552,0.0065,-1.070
8128.00,4.749932,24.02817,0.000168,23.116150,0.0065,-1.070
8130.00,4.750795,24.02798,0.000168,23.115420,0.0064,-1.071
8132.00,4.752337,24.02821,0.000167,23.115997,0.0065,-1.070
8134.00,4.753003,24.02825,0.000169,23.115501,0.0065,-1.069
8136.00,4.753441,24.02959,0.000168,23.116133,0.0065,-1.069
8138.00,4.753084,24.02964,0.000168,23.115958,0.0065,-1.069
8140.00,4.753118,24.02798,0.000168,23.115481,0.0065,-1.070
8142.00,4.752858,24.02864,0.000169,23.115123,0.0065,-1.070
8144.00,4.753417,24.02913,0.000169,23.116209,0.0065,-1.070
8146.00,4.753102,24.02931,0.000167,23.115494,0.0065,-1.070
8148.00,4.753085,24.02936,0.000166,23.115405,0.0064,-1.070
8150.00,4.752910,24.02885,0.000166,23.114939,0.0065,-1.070
8152.00,4.753932,24.02844,0.000167,23.115711,0.0065,-1.069
8154.00,4.754930,24.02903,0.000166,23.114779,0.0065,-1.070
8156.00,4.754421,24.02935,0.000168,23.115210,0.0064,-1.070
8158.00,4.754390,24.02927,0.000167,23.115527,0.0064,-1.070
8160.00,4.754575,24.02994,0.000168,23.115084,0.0065,-1.069
8162.00,4.755184,24.02969,0.000168,23.115308,0.0064,-1.070
8164.00,4.755284,24.02899,0.000167,23.115076,0.0065,-1.071
8166.00,4.756243,24.02923,0.000168,23.115331,0.0065,-1.070
8168.00,4.756432,24.02833,0.000167,23.115208,0.0064,-1.070
8170.00,4.755915,24.02840,0.000167,23.115232,0.0064,-1.070
8172.00,4.755422,24.02836,0.000168,23.115540,0.0064,-1.069
8174.00,4.756716,24.02864,0.000167,23.115089,0.0064,-1.070
8176.00,4.757322,24.02842,0.000167,23.115511,0.0065,-1.070
8178.00,4.757115,24.02831,0.000166,23.115485,0.0065,-1.070
8180.00,4.757566,24.02859,0.000167,23.115208,0.0065,-1.070
8182.00,4.757101,24.02807,0.000167,23.115297,0.0065,-1.069
8184.00,4.756169,24.02827,0.000167,23.115123,0.0065,-1.070
8186.00,4.756847,24.02896,0.000167,23.115394,0.0064,-1.070
8188.00,4.756319,24.02820,0.000166,23.115427,0.0065,-1.070
8190.00,4.756908,24.02819,0.000167,23.115154,0.0064,-1.070
8192.00,4.757393,24.02845,0.000167,23.115097,0.0065,-1.070
8194.00,4.758006,24.02829,0.000166,23.115657,0.0064,-1.071
8196.00,4.756842,24.02841,0.000166,23.114777,0.0065,-1.071
8198.00,4.756680,24.02845,0.000167,23.115323,0.0065,-1.069
8200.00,4.757139,24.02882,0.000167,23.114603,0.0065,-1.070
8202.00,4.756648,24.02807,0.000169,23.115112,0.0064,-1.069
8204.00,4.757376,24.02827,0.000168,23.115487,0.0065,-1.070
8206.00,4.757423,24.02762,0.000168,23.114393,0.0065,-1.070
8208.00,4.757500,24.02780,0.000165,23.115141,0.0064,-1.070
8210.00,4.757061,24.02831,0.000167,23.115995,0.0064,-1.069
8212.00,4.757585,24.02770,0.000166,23.115509,0.0064,-1.070
8214.00,4.757670,24.02828,0.000166,23.115301,0.0065,-1.071
8216.00,4.757967,24.02849,0.000166,23.115379,0.0064,-1.070
8218.00,4.758287,24.02956,0.000165,23.114729,0.0064,-1.071
8220.00,4.758291,24.02940,0.000165,23.114891,0.0065,-1.069
8222.00,4.758604,24.02993,0.000165,23.114590,0.0064,-1.070
8224.00,4.758281,24.02931,0.000166,23.114322,0.0064,-1.071
@46,5.0000,10.0
8226.00,4.758429,24.02965,0.000166,23.114870,0.0064,-1.070
8228.00,4.758237,24.03082,0.000167,23.115825,0.0064,-1.070
8230.00,4.754327,24.02977,0.000166,23.115711,0.0064,-1.069
8232.00,4.748458,24.02924,0.000167,23.116164,0.0064,-1.069
8234.00,4.742648,24.02846,0.000166,23.114772,0.0064,-1.070
8236.00,4.736993,24.02888,0.000166,23.114714,0.0064,-1.070
8238.00,4.731777,24.03010,0.000165,23.114870,0.0064,-1.070
8240.00,4.729816,24.03005,0.000164,23.115102,0.0064,-1.071
8242.00,4.730693,24.02952,0.000164,23.114560,0.0064,-1.072
8244.00,4.730844,24.02925,0.000163,23.114950,0.0064,-1.072
8246.00,4.730028,24.02978,0.000164,23.115494,0.0064,-1.071
8248.00,4.730461,24.02946,0.000164,23.114775,0.0064,-1.071
8250.00,4.731858,24.02915,0.000166,23.114564,0.0064,-1.071
8252.00,4.732444,24.02891,0.000166,23.115576,0.0064,-1.070
8254.00,4.732206,24.02884,0.000165,23.114267,0.0064,-1.070
8256.00,4.733476,24.02965,0.000166,23.115418,0.0064,-1.070
8258.00,4.735751,24.02973,0.000166,23.115108,0.0064,-1.070
8260.00,4.737650,24.03041,0.000165,23.114230,0.0064,-1.071
8262.00,4.739854,24.03058,0.000165,23.114582,0.0064,-1.070
8264.00,4.742417,24.03003,0.000165,23.114800,0.0064,-1.071
8266.00,4.742967,24.03061,0.000166,23.114432,0.0064,-1.070
8268.00,4.745080,24.03027,0.000166,23.114127,0.0064,-1.070
8270.00,4.746563,24.02974,0.000166,23.114846,0.0064,-1.070
8272.00,4.746560,24.02989,0.000165,23.114907,0.0064,-1.071
8274.00,4.746472,24.02988,0.000165,23.114337,0.0064,-1.070
8276.00,4.747250,24.02983,0.000165,23.114684,0.0064,-1.070
8278.00,4.748623,24.03049,0.000165,23.115011,0.0064,-1.071
8280.00,4.749603,24.03043,0.000166,23.114779,0.0064,-1.071
8282.00,4.749375,24.02967,0.000166,23.114729,0.0064,-1.071
8284.00,4.749544,24.03022,0.000167,23.115288,0.0064,-1.070
8286.00,4.749785,24.02973,0.000167,23.114892,0.0064,-1.071
8288.00,4.750232,24.03032,0.000166,23.115147,0.0064,-1.070
8290.00,4.751027,24.02990,0.000165,23.114696,0.0064,-1.070
8292.00,4.751787,24.03000,0.000166,23.114645,0.0064,-1.071
8294.00,4.752219,24.02951,0.000164,23.114868,0.0064,-1.070
8296.00,4.753897,24.02902,0.000165,23.114636,0.0064,-1.070
8298.00,4.754164,24.02935,0.000165,23.115054,0.0064,-1.070
8300.00,4.753199,24.02933,0.000165,23.114842,0.0064,-1.071
8302.00,4.753836,24.03008,0.000166,23.114794,0.0064,-1.071
8304.00,4.753464,24.02998,0.000167,23.115565,0.0064,-1.070
8306.00,4.752782,24.02967,0.000166,23.114753,0.0065,-1.070
8308.00,4.752199,24.02922,0.000167,23.115117,0.0064,-1.071
8310.00,4.753384,24.02854,0.000166,23.115661,0.0064,-1.071
8312.00,4.753227,24.02939,0.000167,23.115106,0.0064,-1.070
8314.00,4.752751,24.02795,0.000167,23.113812,0.0065,-1.070
8316.00,4.753081,24.02836,0.000166,23.114577,0.0064,-1.070
8318.00,4.754133,24.02832,0.000168,23.115446,0.0064,-1.070
8320.00,4.755442,24.02788,0.000166,23.115097,0.0064,-1.071
8322.00,4.755426,24.02769,0.000166,23.114831,0.0064,-1.070
8324.00,4.755925,24.02847,0.000165,23.114378,0.0064,-1.071
8326.00,4.757087,24.02824,0.000165,23.114907,0.0064,-1.071
8328.00,4.757365,24.02736,0.000166,23.115316,0.0064,-1.071
8330.00,4.756364,24.02804,0.000166,23.115102,0.0064,-1.069
8332.00,4.756771,24.02756,0.000167,23.114718,0.0064,-1.070
8334.00,4.757103,24.02778,0.000166,23.114580,0.0064,-1.071
8336.00,4.757070,24.02789,0.000166,23.114488,0.0064,-1.070
8338.00,4.757860,24.02800,0.000167,23.115351,0.0065,-1.071
8340.00,4.758254,24.02804,0.000166,23.115613,0.0064,-1.071
8342.00,4.757115,24.02653,0.000165,23.114476,0.0065,-1.070
8344.00,4.757052,24.02778,0.000167,23.114361,0.0064,-1.071
8346.00,4.757095,24.02801,0.000166,23.114764,0.0064,-1.071
8348.00,4.757615,24.02722,0.000166,23.113955,0.0065,-1.070
8350.00,4.757772,24.02754,0.000166,23.114239,0.0064,-1.071
8352.00,4.758279,24.02763,0.000165,23.114816,0.0064,-1.071
8354.00,4.759158,24.02599,0.000166,23.115410,0.0065,-1.070
8356.00,4.757411,24.02667,0.000167,23.114774,0.0064,-1.070
8358.00,4.757955,24.02716,0.000168,23.115366,0.0064,-1.070
8360.00,4.758373,24.02683,0.000168,23.115600,0.0064,-1.071
8362.00,4.758897,24.02660,0.000167,23.115013,0.0064,-1.070
8364.00,4.758637,24.02649,0.000167,23.115929,0.0064,-1.071
8366.00,4.758781,24.02596,0.000166,23.115678,0.0064,-1.071
8368.00,4.759867,24.02743,0.000166,23.114441,0.0064,-1.070
8370.00,4.759973,24.02677,0.000166,23.114675,0.0064,-1.070
8372.00,4.759000,24.02681,0.000166,23.115986,0.0064,-1.071
8374.00,4.759215,24.02721,0.000166,23.115219,0.0064,-1.070
8376.00,4.759264,24.02728,0.000166,23.115533,0.0064,-1.070
8378.00,4.759095,24.02689,0.000166,23.115409,0.0064,-1.070
8380.00,4.759440,24.02692,0.000166,23.115156,0.0064,-1.070
8382.00,4.760040,24.02653,0.000165,23.114244,0.0064,-1.070
8384.00,4.760475,24.02686,0.000167,23.115477,0.0064,-1.070
8386.00,4.759853,24.02664,0.000166,23.115336,0.0064,-1.071
8388.00,4.759372,24.02707,0.000167,23.115132,0.0064,-1.070
8390.00,4.760136,24.02626,0.000166,23.114439,0.0064,-1.070
8392.00,4.761090,24.02714,0.000166,23.115277,0.0064,-1.070
8394.00,4.760973,24.02738,0.000166,23.114883,0.0064,-1.070
8396.00,4.760444,24.02686,0.000166,23.115216,0.0064,-1.070
8398.00,4.760448,24.02675,0.000166,23.114374,0.0064,-1.070
8400.00,4.760805,24.02723,0.000166,23.115394,0.0065,-1.070
8402.00,4.761101,24.02600,0.000166,23.114857,0.0065,-1.070
8404.00,4.760521,24.02578,0.000167,23.115477,0.0064,-1.070
@47,5.0000,10.0
8406.00,4.759893,24.02604,0.000167,23.115526,0.0064,-1.070
8408.00,4.758811,24.02513,0.000167,23.114939,0.0064,-1.070
8410.00,4.755464,24.02542,0.000167,23.115676,0.0064,-1.069
8412.00,4.748675,24.02525,0.000166,23.115420,0.0064,-1.069
8414.00,4.743217,24.02558,0.000167,23.115147,0.0064,-1.070
8416.00,4.738535,24.02614,0.000167,23.115934,0.0064,-1.070
8418.00,4.733830,24.02519,0.000165,23.115396,0.0064,-1.071
8420.00,4.732348,24.02563,0.000165,23.115017,0.0064,-1.070
8422.00,4.733192,24.02579,0.000166,23.114478,0.0065,-1.072
8424.00,4.734014,24.02634,0.000165,23.114549,0.0064,-1.072
8426.00,4.733604,24.02522,0.000165,23.114419,0.0064,-1.070
8428.00,4.734744,24.02498,0.000166,23.115074,0.0064,-1.069
8430.00,4.735484,24.02484,0.000166,23.115843,0.0065,-1.070
8432.00,4.736057,24.02530,0.000167,23.115113,0.0064,-1.070
8434.00,4.736778,24.02557,0.000167,23.115139,0.0064,-1.070
8436.00,4.737307,24.02502,0.000166,23.115600,0.0064,-1.071
8438.00,4.738150,24.02494,0.000167,23.115377,0.0064,-1.071
8440.00,4.739385,24.02538,0.000166,23.115008,0.0064,-1.069
8442.00,4.741349,24.02517,0.000167,23.114768,0.0064,-1.069
8444.00,4.743565,24.02500,0.000166,23.115459,0.0064,-1.069
8446.00,4.745843,24.02537,0.000166,23.115370,0.0064,-1.070
8448.00,4.746714,24.02578,0.000167,23.114244,0.0065,-1.070
8450.00,4.747078,24.02536,0.000168,23.115178,0.0064,-1.070
8452.00,4.747503,24.02516,0.000167,23.115310,0.0064,-1.070
8454.00,4.747868,24.02604,0.000167,23.115182,0.0064,-1.070
8456.00,4.747868,24.02622,0.000167,23.115262,0.0064,-1.070
8458.00,4.748772,24.02587,0.000167,23.115230,0.0064,-1.069
8460.00,4.749799,24.02536,0.000166,23.115160,0.0064,-1.070
8462.00,4.750441,24.02508,0.000167,23.115089,0.0064,-1.069
8464.00,4.750429,24.02480,0.000167,23.115345,0.0064,-1.069
8466.00,4.751352,24.02534,0.000167,23.115165,0.0064,-1.070
8468.00,4.751513,24.02440,0.000166,23.114391,0.0065,-1.070
8470.00,4.752288,24.02514,0.000167,23.114577,0.0064,-1.070
8472.00,4.752574,24.02507,0.000168,23.115280,0.0064,-1.070
8474.00,4.751850,24.02546,0.000167,23.115245,0.0065,-1.070
8476.00,4.752706,24.02565,0.000168,23.115475,0.0065,-1.070
8478.00,4.752647,24.02528,0.000167,23.114820,0.0064,-1.069
8480.00,4.753016,24.02499,0.000167,23.116033,0.0064,-1.069
8482.00,4.753698,24.02490,0.000166,23.115999,0.0064,-1.069
8484.00,4.754219,24.02475,0.000166,23.114567,0.0064,-1.069
8486.00,4.754512,24.02445,0.000166,23.115462,0.0064,-1.070
8488.00,4.754845,24.02476,0.000166,23.115691,0.0064,-1.070
8490.00,4.755782,24.02418,0.000166,23.115041,0.0064,-1.070
8492.00,4.755852,24.02385,0.000167,23.115412,0.0064,-1.069
8494.00,4.755195,24.02385,0.000167,23.114950,0.0064,-1.069
8496.00,4.755380,24.02370,0.000166,23.115125,0.0064,-1.069
8498.00,4.756122,24.02416,0.000165,23.115342,0.0064,-1.070
8500.00,4.756508,24.02355,0.000166,23.115242,0.0064,-1.070
8502.00,4.756671,24.02376,0.000166,23.115332,0.0064,-1.070
8504.00,4.756730,24.02402,0.000166,23.114883,0.0064,-1.069
8506.00,4.757358,24.02376,0.000167,23.114811,0.0064,-1.069
8508.00,4.757265,24.02498,0.000167,23.115817,0.0064,-1.069
8510.00,4.757178,24.02531,0.000167,23.115199,0.0064,-1.070
8512.00,4.758367,24.02471,0.000166,23.115394,0.0064,-1.069
8514.00,4.758325,24.02506,0.000167,23.115121,0.0064,-1.069
8516.00,4.757969,24.02484,0.000166,23.114801,0.0064,-1.070
8518.00,4.757793,24.02479,0.000166,23.114891,0.0064,-1.069
8520.00,4.757837,24.02535,0.000168,23.115299,0.0065,-1.070
8522.00,4.758006,24.02543,0.000168,23.115282,0.0065,-1.069
8524.00,4.758106,24.02526,0.000167,23.115405,0.0065,-1.070
8526.00,4.758457,24.02567,0.000168,23.114528,0.0064,-1.070
8528.00,4.757815,24.02584,0.000166,23.115414,0.0064,-1.070
8530.00,4.756867,24.02593,0.000167,23.115680,0.0064,-1.069
8532.00,4.758445,24.02645,0.000167,23.114922,0.0064,-1.069
8534.00,4.758931,24.02582,0.000166,23.114883,0.0064,-1.069
8536.00,4.759465,24.02636,0.000167,23.115825,0.0064,-1.070
8538.00,4.759215,24.02533,0.000166,23.115390,0.0064,-1.069
8540.00,4.760162,24.02672,0.000167,23.114480,0.0064,-1.070
8542.00,4.760715,24.02660,0.000167,23.115243,0.0065,-1.070
8544.00,4.759899,24.02519,0.000166,23.115550,0.0064,-1.070
8546.00,4.759846,24.02556,0.000167,23.114755,0.0064,-1.069
8548.00,4.759812,24.02586,0.000167,23.115125,0.0064,-1.070
8550.00,4.759343,24.02539,0.000166,23.115316,0.0065,-1.070
8552.00,4.759227,24.02569,0.000167,23.115253,0.0065,-1.069
8554.00,4.759723,24.02592,0.000168,23.115290,0.0065,-1.070
8556.00,4.759466,24.02490,0.000169,23.115477,0.0064,-1.068
8558.00,4.758695,24.02501,0.000169,23.115028,0.0064,-1.069
8560.00,4.759089,24.02481,0.000167,23.115383,0.0064,-1.071
8562.00,4.759502,24.02464,0.000166,23.115073,0.0065,-1.069
8564.00,4.760233,24.02573,0.000167,23.115203,0.0064,-1.070
8566.00,4.759524,24.02617,0.000167,23.115418,0.0064,-1.069
8568.00,4.759760,24.02590,0.000167,23.115622,0.0065,-1.070
8570.00,4.759683,24.02573,0.000168,23.115355,0.0065,-1.069
8572.00,4.760213,24.02554,0.000166,23.115685,0.0064,-1.070
8574.00,4.760899,24.02580,0.000166,23.114905,0.0065,-1.070
8576.00,4.761789,24.02568,0.000166,23.115901,0.0064,-1.070
8578.00,4.760970,24.02524,0.000167,23.115193,0.0064,-1.069
8580.00,4.761038,24.02529,0.000167,23.115264,0.0064,-1.069
8582.00,4.761046,24.02587,0.000167,23.116430,0.0064,-1.069
8584.00,4.760118,24.02633,0.000168,23.114772,0.0064,-1.070
@48,5.0000,10.0
8586.00,4.759972,24.02646,0.000168,23.114983,0.0065,-1.069
8588.00,4.758809,24.02565,0.000168,23.115488,0.0064,-1.069
8590.00,4.754742,24.02605,0.000167,23.115661,0.0064,-1.069
8592.00,4.749274,24.02573,0.000167,23.115271,0.0064,-1.069
8594.00,4.744265,24.02567,0.000167,23.115017,0.0064,-1.069
8596.00,4.739549,24.02635,0.000167,23.115433,0.0064,-1.069
8598.00,4.734913,24.02549,0.000168,23.115997,0.0064,-1.070
8600.00,4.733582,24.02484,0.000167,23.115572,0.0064,-1.071
8602.00,4.734287,24.02544,0.000166,23.115422,0.0064,-1.071
8604.00,4.735148,24.02484,0.000166,23.114597,0.0064,-1.071
8606.00,4.734756,24.02506,0.000167,23.115492,0.0065,-1.070
8608.00,4.734154,24.02556,0.000165,23.115782,0.0065,-1.071
8610.00,4.735827,24.02524,0.000166,23.115219,0.0064,-1.071
8612.00,4.737133,24.02601,0.000167,23.114801,0.0064,-1.070
8614.00,4.737759,24.02573,0.000168,23.115578,0.0064,-1.069
8616.00,4.739465,24.02489,0.000168,23.115160,0.0065,-1.069
8618.00,4.741555,24.02510,0.000167,23.114967,0.0065,-1.070
8620.00,4.742495,24.02540,0.000167,23.114731,0.0065,-1.071
8622.00,4.743748,24.02582,0.000167,23.115453,0.0065,-1.070
8624.00,4.745519,24.02534,0.000167,23.115624,0.0064,-1.069
8626.00,4.747940,24.02532,0.000167,23.114917,0.0064,-1.069
8628.00,4.749637,24.02656,0.000168,23.115669,0.0065,-1.069
8630.00,4.750382,24.02563,0.000166,23.115802,0.0064,-1.070
8632.00,4.750529,24.02558,0.000167,23.115683,0.0065,-1.070
8634.00,4.751764,24.02607,0.000167,23.115479,0.0064,-1.069
8636.00,4.752366,24.02551,0.000167,23.115678,0.0064,-1.069
8638.00,4.751852,24.02515,0.000167,23.115561,0.0065,-1.070
8640.00,4.751905,24.02566,0.000167,23.115574,0.0065,-1.069
8642.00,4.751942,24.02599,0.000167,23.114991,0.0065,-1.070
8644.00,4.752612,24.02673,0.000166,23.114896,0.0065,-1.069
8646.00,4.751760,24.02681,0.000168,23.115405,0.0064,-1.069
8648.00,4.752624,24.02688,0.000168,23.114696,0.0064,-1.070
8650.00,4.754250,24.02650,0.000167,23.115197,0.0065,-1.070
8652.00,4.755431,24.02651,0.000168,23.115670,0.0065,-1.070
8654.00,4.754516,24.02680,0.000168,23.115475,0.0064,-1.069
8656.00,4.754579,24.02783,0.000168,23.115557,0.0065,-1.071
8658.00,4.754303,24.02753,0.000167,23.115687,0.0064,-1.070
8660.00,4.754027,24.02767,0.000168,23.115609,0.0065,-1.069
8662.00,4.753855,24.02748,0.000168,23.114937,0.0065,-1.069
8664.00,4.754953,24.02748,0.000168,23.115165,0.0065,-1.069
8666.00,4.755749,24.02747,0.000168,23.115219,0.0065,-1.069
8668.00,4.756238,24.02801,0.000169,23.115446,0.0065,-1.069
8670.00,4.756339,24.02954,0.000168,23.115364,0.0064,-1.070
8672.00,4.756522,24.02832,0.000168,23.115448,0.0065,-1.070
8674.00,4.755804,24.02829,0.000169,23.115806,0.0065,-1.070
8676.00,4.756739,24.02775,0.000167,23.115477,0.0065,-1.070
8678.00,4.757740,24.02747,0.000167,23.115507,0.0065,-1.070
8680.00,4.757420,24.02788,0.000167,23.116001,0.0064,-1.069
8682.00,4.757147,24.02819,0.000168,23.116014,0.0065,-1.069
8684.00,4.758033,24.02819,0.000167,23.115416,0.0065,-1.070
8686.00,4.758211,24.02798,0.000168,23.115895,0.0065,-1.070
8688.00,4.757535,24.02743,0.000168,23.115925,0.0064,-1.069
8690.00,4.757823,24.02710,0.000168,23.115958,0.0065,-1.069
8692.00,4.758840,24.02719,0.000168,23.115496,0.0065,-1.070
8694.00,4.758529,24.02670,0.000168,23.115869,0.0065,-1.070
8696.00,4.758888,24.02754,0.000168,23.115969,0.0065,-1.070
8698.00,4.758881,24.02705,0.000167,23.115869,0.0064,-1.071
8700.00,4.758450,24.02670,0.000167,23.116281,0.0064,-1.070
8702.00,4.757480,24.02660,0.000169,23.115678,0.0065,-1.069
8704.00,4.758666,24.02651,0.000168,23.115251,0.0065,-1.070
8706.00,4.760221,24.02728,0.000168,23.116005,0.0065,-1.070
8708.00,4.760440,24.02733,0.000168,23.116157,0.0065,-1.070
8710.00,4.760992,24.02777,0.000167,23.115914,0.0065,-1.069
8712.00,4.760776,24.02724,0.000167,23.115162,0.0065,-1.070
8714.00,4.760518,24.02741,0.000167,23.114915,0.0065,-1.070
8716.00,4.760047,24.02738,0.000167,23.115615,0.0065,-1.070
8718.00,4.759540,24.02715,0.000168,23.115682,0.0065,-1.069
8720.00,4.759772,24.02700,0.000167,23.115325,0.0065,-1.069
8722.00,4.759527,24.02653,0.000168,23.115934,0.0065,-1.069
8724.00,4.759132,24.02664,0.000169,23.115899,0.0065,-1.069
8726.00,4.759582,24.02627,0.000168,23.115752,0.0065,-1.070
8728.00,4.760214,24.02699,0.000168,23.115509,0.0065,-1.070
8730.00,4.760178,24.02646,0.000168,23.114554,0.0065,-1.070
8732.00,4.759659,24.02614,0.000167,23.115327,0.0065,-1.069
8734.00,4.759103,24.02565,0.000168,23.115969,0.0065,-1.070
8736.00,4.759600,24.02630,0.000168,23.115195,0.0065,-1.069
8738.00,4.760253,24.02567,0.000167,23.115160,0.0065,-1.070
8740.00,4.761120,24.02517,0.000167,23.116096,0.0064,-1.070
8742.00,4.760532,24.02636,0.000168,23.115715,0.0065,-1.070
8744.00,4.760747,24.02692,0.000168,23.116252,0.0065,-1.069
8746.00,4.761311,24.02660,0.000168,23.115713,0.0065,-1.070
8748.00,4.761133,24.02606,0.000167,23.115357,0.0064,-1.071
8750.00,4.761135,24.02680,0.000167,23.115468,0.0064,-1.069
8752.00,4.762218,24.02692,0.000168,23.114785,0.0065,-1.070
8754.00,4.762006,24.02708,0.000169,23.115661,0.0064,-1.070
8756.00,4.761587,24.02700,0.000168,23.115370,0.0065,-1.070
8758.00,4.761720,24.02730,0.000167,23.115815,0.0065,-1.070
8760.00,4.762211,24.02733,0.000167,23.115165,0.0065,-1.070
8762.00,4.762627,24.02742,0.000167,23.115877,0.0065,-1.070
8764.00,4.762451,24.02734,0.000168,23.115919,0.0065,-1.069
@49,5.0000,10.0
8766.00,4.761412,24.02734,0.000168,23.115652,0.0065,-1.069
8768.00,4.760268,24.02646,0.000168,23.114729,0.0065,-1.070
8770.00,4.755343,24.02705,0.000168,23.114861,0.0065,-1.069
8772.00,4.749762,24.02796,0.000168,23.115615,0.0065,-1.069
8774.00,4.745257,24.02736,0.000169,23.115162,0.0065,-1.069
8776.00,4.739769,24.02705,0.000168,23.115279,0.0065,-1.070
8778.00,4.734866,24.02714,0.000168,23.116003,0.0064,-1.070
8780.00,4.734053,24.02667,0.000168,23.115986,0.0064,-1.071
8782.00,4.736161,24.02690,0.000168,23.115871,0.0065,-1.071
8784.00,4.736724,24.02755,0.000167,23.115856,0.0065,-1.071
8786.00,4.737629,24.02656,0.000167,23.115836,0.0065,-1.070
8788.00,4.736443,24.02721,0.000166,23.116001,0.0065,-1.070
8790.00,4.736972,24.02752,0.000169,23.115301,0.0065,-1.070
8792.00,4.738031,24.02694,0.000167,23.116291,0.0065,-1.070
8794.00,4.739092,24.02761,0.000168,23.116352,0.0065,-1.070
8796.00,4.740337,24.02786,0.000168,23.115728,0.0065,-1.070
8798.00,4.741731,24.02786,0.000169,23.116072,0.0065,-1.070
8800.00,4.743078,24.02866,0.000169,23.115652,0.0065,-1.069
8802.00,4.744059,24.02951,0.000169,23.115943,0.0065,-1.069
8804.00,4.746013,24.02902,0.000169,23.115657,0.0065,-1.070
8806.00,4.749297,24.02864,0.000168,23.115609,0.0066,-1.071
8808.00,4.750505,24.02773,0.000167,23.115975,0.0065,-1.069
8810.00,4.752365,24.02746,0.000168,23.116053,0.0065,-1.070
8812.00,4.753414,24.02820,0.000168,23.115282,0.0065,-1.070
8814.00,4.753883,24.02844,0.000168,23.115483,0.0065,-1.070
8816.00,4.754279,24.02855,0.000169,23.115386,0.0065,-1.070
8818.00,4.754102,24.02823,0.000168,23.115566,0.0065,-1.069
8820.00,4.754352,24.02781,0.000168,23.115804,0.0065,-1.069
8822.00,4.754076,24.02781,0.000168,23.115533,0.0065,-1.070
8824.00,4.754261,24.02730,0.000167,23.116244,0.0065,-1.070
8826.00,4.754311,24.02761,0.000167,23.115858,0.0064,-1.070
8828.00,4.754816,24.02785,0.000168,23.114735,0.0065,-1.069
8830.00,4.755773,24.02771,0.000170,23.115995,0.0065,-1.069
8832.00,4.756726,24.02768,0.000168,23.116031,0.0065,-1.069
8834.00,4.757030,24.02689,0.000168,23.115199,0.0065,-1.070
8836.00,4.757212,24.02744,0.000166,23.115128,0.0065,-1.070
8838.00,4.757643,24.02674,0.000167,23.115815,0.0065,-1.070
8840.00,4.757917,24.02752,0.000168,23.115275,0.0065,-1.070
8842.00,4.758286,24.02789,0.000168,23.115598,0.0065,-1.070
8844.00,4.758339,24.02858,0.000167,23.115624,0.0065,-1.069
8846.00,4.758194,24.02893,0.000168,23.115678,0.0065,-1.070
8848.00,4.758414,24.02880,0.000168,23.115726,0.0064,-1.070
8850.00,4.758581,24.02919,0.000169,23.115234,0.0064,-1.070
8852.00,4.759426,24.02802,0.000169,23.115383,0.0065,-1.069
8854.00,4.758688,24.02878,0.000169,23.115572,0.0065,-1.070
8856.00,4.758535,24.02869,0.000168,23.114943,0.0065,-1.069
8858.00,4.758911,24.02891,0.000168,23.115743,0.0065,-1.070
8860.00,4.758321,24.02908,0.000167,23.115394,0.0065,-1.070
8862.00,4.759183,24.02824,0.000168,23.114603,0.0064,-1.069
8864.00,4.759650,24.02733,0.000168,23.115650,0.0065,-1.070
8866.00,4.759967,24.02773,0.000168,23.115923,0.0064,-1.070
8868.00,4.759481,24.02749,0.000168,23.115186,0.0065,-1.070
8870.00,4.758726,24.02759,0.000167,23.115442,0.0065,-1.069
8872.00,4.759048,24.02672,0.000169,23.115071,0.0065,-1.070
8874.00,4.758922,24.02720,0.000169,23.115115,0.0065,-1.070
8876.00,4.759530,24.02711,0.000168,23.115212,0.0065,-1.069
8878.00,4.759125,24.02739,0.000168,23.115982,0.0064,-1.070
8880.00,4.759272,24.02748,0.000168,23.115349,0.0064,-1.071
8882.00,4.760017,24.02703,0.000168,23.115329,0.0064,-1.069
8884.00,4.760885,24.02744,0.000168,23.115078,0.0064,-1.069
8886.00,4.760395,24.02814,0.000169,23.115399,0.0065,-1.070
8888.00,4.760755,24.02809,0.000169,23.116072,0.0065,-1.070
8890.00,4.760739,24.02792,0.000167,23.115587,0.0065,-1.070
8892.00,4.761156,24.02704,0.000168,23.116060,0.0065,-1.070
8894.00,4.761031,24.02638,0.000169,23.116200,0.0065,-1.069
8896.00,4.761005,24.02689,0.000169,23.115591,0.0065,-1.070
8898.00,4.759972,24.02676,0.000169,23.116062,0.0065,-1.070
8900.00,4.759635,24.02672,0.000170,23.115726,0.0065,-1.070
8902.00,4.760460,24.02679,0.000170,23.116207,0.0066,-1.070
8904.00,4.761452,24.02803,0.000170,23.115847,0.0065,-1.070
8906.00,4.761015,24.02759,0.000169,23.116487,0.0065,-1.070
8908.00,4.760155,24.02689,0.000168,23.115971,0.0065,-1.070
8910.00,4.760978,24.02698,0.000168,23.115702,0.0065,-1.070
8912.00,4.761421,24.02723,0.000169,23.115730,0.0065,-1.069
8914.00,4.762075,24.02734,0.000169,23.116092,0.0065,-1.070
8916.00,4.762113,24.02755,0.000168,23.114764,0.0065,-1.070
8918.00,4.761378,24.02839,0.000170,23.116291,0.0065,-1.070
8920.00,4.761347,24.02865,0.000169,23.116279,0.0065,-1.070
8922.00,4.761611,24.02793,0.000169,23.115138,0.0065,-1.070
8924.00,4.762119,24.02710,0.000168,23.115724,0.0065,-1.070
8926.00,4.760740,24.02695,0.000168,23.115392,0.0065,-1.069
8928.00,4.761203,24.02689,0.000167,23.115503,0.0065,-1.070
8930.00,4.761866,24.02722,0.000168,23.115383,0.0065,-1.071
8932.00,4.761259,24.02818,0.000168,23.115750,0.0065,-1.070
8934.00,4.761040,24.02850,0.000169,23.115722,0.0065,-1.069
8936.00,4.762144,24.02777,0.000169,23.115381,0.0065,-1.069
8938.00,4.763109,24.02738,0.000169,23.115815,0.0065,-1.069
8940.00,4.763325,24.02637,0.000169,23.116025,0.0065,-1.070
8942.00,4.762931,24.02715,0.000168,23.115678,0.0065,-1.070
8944.00,4.763118,24.02648,0.000169,23.116150,0.0065,-1.070
@50,5.0000,10.0
8946.00,4.763003,24.02680,0.000168,23.116766,0.0065,-1.071
8948.00,4.762526,24.02745,0.000168,23.116283,0.0065,-1.069
8950.00,4.758715,24.02739,0.000170,23.115968,0.0065,-1.068
8952.00,4.752260,24.02728,0.000169,23.116150,0.0065,-1.068
8954.00,4.746403,24.02709,0.000170,23.116226,0.0065,-1.069
8956.00,4.741263,24.02745,0.000171,23.116029,0.0065,-1.070
8958.00,4.737285,24.02677,0.000169,23.115472,0.0065,-1.071
8960.00,4.737225,24.02672,0.000168,23.115830,0.0065,-1.071
8962.00,4.738105,24.02689,0.000168,23.115579,0.0065,-1.071
8964.00,4.739173,24.02661,0.000168,23.116499,0.0065,-1.071
8966.00,4.739737,24.02732,0.000168,23.115552,0.0065,-1.071
8968.00,4.740085,24.02688,0.000167,23.115877,0.0064,-1.071
8970.00,4.740583,24.02681,0.000169,23.116398,0.0065,-1.070
8972.00,4.741248,24.02619,0.000170,23.115130,0.0065,-1.070
8974.00,4.743657,24.02631,0.000169,23.115867,0.0065,-1.070
8976.00,4.744786,24.02717,0.000170,23.116556,0.0065,-1.071
8978.00,4.746338,24.02725,0.000168,23.115366,0.0065,-1.070
8980.00,4.747555,24.02737,0.000168,23.115903,0.0066,-1.070
8982.00,4.749609,24.02737,0.000170,23.116352,0.0065,-1.070
8984.00,4.751093,24.02736,0.000170,23.116189,0.0065,-1.070
8986.00,4.751066,24.02734,0.000169,23.116003,0.0065,-1.070
8988.00,4.752441,24.02794,0.000169,23.116127,0.0065,-1.070
8990.00,4.753676,24.02814,0.000169,23.115609,0.0065,-1.070
8992.00,4.754764,24.02834,0.000169,23.116255,0.0065,-1.070
8994.00,4.754772,24.02844,0.000169,23.116270,0.0065,-1.070
8996.00,4.755351,24.02787,0.000170,23.115825,0.0065,-1.069
8998.00,4.755867,24.02791,0.000169,23.116328,0.0066,-1.071
9000.00,4.756493,24.02855,0.000168,23.115747,0.0065,-1.070
9002.00,4.757252,24.02860,0.000169,23.115670,0.0065,-1.070
9004.00,4.757944,24.02748,0.000168,23.116135,0.0065,-1.071
9006.00,4.758599,24.02728,0.000170,23.116357,0.0065,-1.070
9008.00,4.758281,24.02720,0.000169,23.116200,0.0065,-1.069
9010.00,4.758310,24.02775,0.000170,23.116007,0.0065,-1.070
9012.00,4.758667,24.02871,0.000169,23.116582,0.0065,-1.070
9014.00,4.758956,24.02838,0.000168,23.115240,0.0065,-1.070
9016.00,4.758866,24.02847,0.000167,23.115314,0.0064,-1.070
9018.00,4.758598,24.02793,0.000169,23.115531,0.0065,-1.070
9020.00,4.759412,24.02808,0.000168,23.116385,0.0065,-1.071
9022.00,4.759816,24.02853,0.000168,23.115936,0.0065,-1.070
9024.00,4.760074,24.02821,0.000170,23.115186,0.0065,-1.069
9026.00,4.760520,24.02778,0.000169,23.115652,0.0065,-1.070
9028.00,4.759605,24.02733,0.000168,23.115994,0.0065,-1.071
9030.00,4.758784,24.02727,0.000170,23.116324,0.0065,-1.070
9032.00,4.759295,24.02748,0.000169,23.116012,0.0065,-1.069
9034.00,4.759253,24.02758,0.000169,23.115555,0.0065,-1.070
9036.00,4.760020,24.02728,0.000169,23.116003,0.0065,-1.070
9038.00,4.760256,24.02765,0.000168,23.116021,0.0065,-1.070
9040.00,4.760851,24.02802,0.000169,23.115667,0.0065,-1.070
9042.00,4.760860,24.02772,0.000169,23.115600,0.0065,-1.070
9044.00,4.760454,24.02852,0.000169,23.115971,0.0065,-1.071
9046.00,4.759818,24.02842,0.000169,23.115654,0.0065,-1.070
9048.00,4.760282,24.02863,0.000168,23.115739,0.0065,-1.071
9050.00,4.760669,24.02853,0.000168,23.115631,0.0065,-1.070
9052.00,4.760437,24.02861,0.000168,23.115613,0.0065,-1.071
9054.00,4.760620,24.02851,0.000168,23.115332,0.0065,-1.070
9056.00,4.759889,24.02878,0.000169,23.115139,0.0065,-1.070
9058.00,4.760478,24.02866,0.000168,23.115401,0.0065,-1.071
9060.00,4.760875,24.02847,0.000169,23.115520,0.0065,-1.070
9062.00,4.761058,24.02802,0.000169,23.115438,0.0065,-1.070
9064.00,4.761132,24.02826,0.000168,23.115600,0.0065,-1.070
9066.00,4.761451,24.02790,0.000169,23.115234,0.0065,-1.071
9068.00,4.762007,24.02722,0.000168,23.115507,0.0064,-1.071
9070.00,4.761636,24.02813,0.000168,23.115693,0.0064,-1.070
9072.00,4.761777,24.02817,0.000169,23.115321,0.0065,-1.071
9074.00,4.761934,24.02762,0.000168,23.115618,0.0065,-1.070
9076.00,4.761178,24.02853,0.000169,23.115906,0.0064,-1.070
9078.00,4.761394,24.02835,0.000169,23.115858,0.0065,-1.070
9080.00,4.761989,24.02823,0.000169,23.115758,0.0065,-1.070
9082.00,4.762113,24.02875,0.000168,23.115433,0.0065,-1.071
9084.00,4.762123,24.02866,0.000168,23.115229,0.0064,-1.070
9086.00,4.762682,24.02892,0.000167,23.115282,0.0065,-1.070
9088.00,4.763111,24.02894,0.000168,23.115566,0.0065,-1.070
9090.00,4.762344,24.02929,0.000169,23.116565,0.0065,-1.070
9092.00,4.762363,24.02889,0.000169,23.115615,0.0065,-1.070
9094.00,4.762535,24.02881,0.000168,23.115370,0.0064,-1.071
9096.00,4.762357,24.02924,0.000167,23.115637,0.0064,-1.070
9098.00,4.763191,24.02951,0.000168,23.115357,0.0065,-1.071
9100.00,4.762841,24.02946,0.000167,23.115416,0.0064,-1.071
9102.00,4.762111,24.02929,0.000167,23.115173,0.0065,-1.070
9104.00,4.762847,24.02868,0.000168,23.115182,0.0065,-1.070
9106.00,4.762708,24.02923,0.000168,23.114941,0.0065,-1.071
9108.00,4.762829,24.02994,0.000166,23.115665,0.0064,-1.071
9110.00,4.763583,24.02946,0.000167,23.115076,0.0064,-1.070
9112.00,4.762854,24.02913,0.000168,23.115345,0.0064,-1.070
9114.00,4.763746,24.02860,0.000168,23.115633,0.0064,-1.071
9116.00,4.764099,24.02907,0.000168,23.116033,0.0065,-1.071
9118.00,4.763383,24.02874,0.000167,23.115052,0.0064,-1.070
9120.00,4.763108,24.02839,0.000168,23.115206,0.0064,-1.071
9122.00,4.762768,24.02874,0.000168,23.115022,0.0064,-1.070
9124.00,4.762525,24.02901,0.000167,23.114666,0.0064,-1.071
@51,5.0000,10.0
9126.00,4.764225,24.02844,0.000166,23.115312,0.0064,-1.071
9128.00,4.763927,24.02852,0.000166,23.114454,0.0064,-1.071
9130.00,4.760640,24.02853,0.000166,23.115108,0.0065,-1.069
9132.00,4.754707,24.02875,0.000167,23.115561,0.0064,-1.070
9134.00,4.748429,24.02937,0.000168,23.115782,0.0064,-1.070
9136.00,4.742613,24.02955,0.000167,23.115017,0.0064,-1.070
9138.00,4.738965,24.02930,0.000167,23.114757,0.0064,-1.071
9140.00,4.738430,24.02955,0.000165,23.115206,0.0064,-1.072
9142.00,4.739740,24.02882,0.000163,23.116344,0.0064,-1.073
9144.00,4.740572,24.02809,0.000165,23.115630,0.0064,-1.072
9146.00,4.740583,24.02874,0.000166,23.115760,0.0064,-1.072
9148.00,4.741272,24.02959,0.000166,23.114506,0.0064,-1.072
9150.00,4.742167,24.03004,0.000165,23.115108,0.0064,-1.071
9152.00,4.743018,24.03013,0.000168,23.115906,0.0064,-1.070
9154.00,4.743696,24.03008,0.000167,23.115262,0.0064,-1.071
9156.00,4.744972,24.02989,0.000167,23.115236,0.0064,-1.071
9158.00,4.745851,24.02971,0.000168,23.115158,0.0064,-1.070
9160.00,4.747994,24.02896,0.000171,23.114722,0.0064,-1.071
9162.00,4.750155,24.02827,0.000168,23.115340,0.0064,-1.072
9164.00,4.750680,24.02903,0.000167,23.115501,0.0064,-1.071
9166.00,4.752678,24.02934,0.000169,23.114911,0.0065,-1.071
9168.00,4.754254,24.02938,0.000166,23.115095,0.0064,-1.071
9170.00,4.754470,24.02957,0.000167,23.115229,0.0064,-1.071
9172.00,4.754940,24.03007,0.000167,23.115223,0.0064,-1.071
9174.00,4.756031,24.02989,0.000166,23.114898,0.0064,-1.071
9176.00,4.757001,24.02931,0.000165,23.113793,0.0065,-1.071
9178.00,4.757331,24.02916,0.000168,23.114840,0.0065,-1.071
9180.00,4.757464,24.02921,0.000167,23.114889,0.0064,-1.071
9182.00,4.757957,24.03053,0.000166,23.115654,0.0064,-1.071
9184.00,4.758492,24.03043,0.000165,23.115325,0.0064,-1.071
9186.00,4.758696,24.02962,0.000166,23.114538,0.0064,-1.071
9188.00,4.759047,24.02926,0.000166,23.115533,0.0064,-1.071
9190.00,4.759641,24.02925,0.000167,23.115776,0.0064,-1.071
9192.00,4.759045,24.03006,0.000167,23.115310,0.0064,-1.071
9194.00,4.759365,24.02979,0.000167,23.115277,0.0064,-1.071
9196.00,4.760066,24.02876,0.000168,23.114779,0.0064,-1.071
9198.00,4.759439,24.02888,0.000168,23.115826,0.0064,-1.071
9200.00,4.759143,24.02908,0.000168,23.115459,0.0064,-1.071
9202.00,4.759652,24.02982,0.000166,23.115945,0.0064,-1.071
9204.00,4.761097,24.03046,0.000166,23.115414,0.0064,-1.071
9206.00,4.760895,24.02991,0.000167,23.114671,0.0064,-1.071
9208.00,4.760776,24.03010,0.000167,23.115314,0.0064,-1.071
9210.00,4.761137,24.02927,0.000167,23.115303,0.0064,-1.071
9212.00,4.760991,24.02890,0.000166,23.115138,0.0064,-1.071
9214.00,4.761268,24.02881,0.000166,23.115008,0.0064,-1.071
9216.00,4.761509,24.02805,0.000167,23.115201,0.0064,-1.071
9218.00,4.761209,24.02826,0.000168,23.115024,0.0064,-1.071
9220.00,4.760512,24.02909,0.000167,23.115971,0.0064,-1.071
9222.00,4.761067,24.02955,0.000166,23.114874,0.0064,-1.071
9224.00,4.761271,24.02995,0.000167,23.114733,0.0064,-1.071
9226.00,4.760551,24.03000,0.000166,23.115533,0.0065,-1.071
9228.00,4.761114,24.02904,0.000166,23.115381,0.0064,-1.071
9230.00,4.762108,24.02953,0.000167,23.114582,0.0064,-1.071
9232.00,4.761575,24.02972,0.000166,23.115429,0.0065,-1.071
9234.00,4.761722,24.02995,0.000165,23.115934,0.0064,-1.072
9236.00,4.762334,24.02839,0.000167,23.115058,0.0064,-1.072
9238.00,4.761331,24.02842,0.000167,23.114319,0.0064,-1.072
9240.00,4.761792,24.02845,0.000166,23.115099,0.0064,-1.071
9242.00,4.762307,24.02879,0.000167,23.115903,0.0064,-1.071
9244.00,4.762430,24.02891,0.000167,23.115002,0.0064,-1.071
9246.00,4.761268,24.02833,0.000167,23.114670,0.0064,-1.071
9248.00,4.761805,24.02914,0.000167,23.114976,0.0064,-1.072
9250.00,4.762397,24.02883,0.000168,23.115106,0.0064,-1.071
9252.00,4.762349,24.02877,0.000167,23.114766,0.0064,-1.071
9254.00,4.762722,24.02806,0.000166,23.114885,0.0064,-1.071
9256.00,4.762558,24.02875,0.000165,23.115236,0.0064,-1.072
9258.00,4.763102,24.02910,0.000166,23.115236,0.0064,-1.071
9260.00,4.763248,24.02888,0.000167,23.115195,0.0064,-1.071
9262.00,4.762545,24.02847,0.000166,23.114961,0.0064,-1.072
9264.00,4.762634,24.02884,0.000167,23.114892,0.0064,-1.072
9266.00,4.762560,24.02875,0.000167,23.114772,0.0064,-1.071
9268.00,4.763062,24.02817,0.000166,23.114285,0.0064,-1.071
9270.00,4.762412,24.02764,0.000167,23.114913,0.0064,-1.071
9272.00,4.761797,24.02755,0.000167,23.114909,0.0064,-1.071
9274.00,4.762462,24.02744,0.000166,23.115507,0.0064,-1.071
9276.00,4.762779,24.02744,0.000166,23.114863,0.0064,-1.071
9278.00,4.762764,24.02843,0.000167,23.115028,0.0064,-1.071
9280.00,4.762968,24.02788,0.000167,23.114634,0.0064,-1.071
9282.00,4.764049,24.02828,0.000166,23.115266,0.0064,-1.071
9284.00,4.764975,24.02803,0.000166,23.115199,0.0064,-1.072
9286.00,4.764120,24.02796,0.000167,23.115037,0.0064,-1.071
9288.00,4.762942,24.02825,0.000166,23.114920,0.0064,-1.071
9290.00,4.763636,24.02832,0.000166,23.114372,0.0064,-1.071
9292.00,4.763532,24.02752,0.000165,23.115557,0.0064,-1.071
9294.00,4.763868,24.02750,0.000166,23.114688,0.0064,-1.071
9296.00,4.764167,24.02717,0.000167,23.115836,0.0064,-1.071
9298.00,4.763672,24.02639,0.000167,23.114863,0.0064,-1.071
9300.00,4.763284,24.02710,0.000166,23.114135,0.0064,-1.071
9302.00,4.763627,24.02697,0.000167,23.115683,0.0064,-1.071
9304.00,4.763160,24.02782,0.000167,23.115565,0.0064,-1.070
@52,5.0000,10.0
9306.00,4.762815,24.02822,0.000167,23.115331,0.0064,-1.071
9308.00,4.762476,24.02777,0.000168,23.115342,0.0064,-1.071
9310.00,4.759784,24.02793,0.000167,23.115392,0.0064,-1.071
9312.00,4.754374,24.02759,0.000167,23.115409,0.0064,-1.070
9314.00,4.748832,24.02726,0.000167,23.114855,0.0064,-1.071
9316.00,4.743574,24.02773,0.000167,23.114681,0.0064,-1.070
9318.00,4.739645,24.02832,0.000167,23.114963,0.0064,-1.072
9320.00,4.737889,24.02804,0.000166,23.115247,0.0064,-1.073
9322.00,4.739867,24.02784,0.000166,23.115533,0.0064,-1.072
9324.00,4.741405,24.02871,0.000166,23.115262,0.0064,-1.073
9326.00,4.741500,24.02773,0.000166,23.115190,0.0064,-1.072
9328.00,4.742710,24.02903,0.000167,23.115217,0.0064,-1.071
9330.00,4.743010,24.02824,0.000168,23.115810,0.0064,-1.071
9332.00,4.743683,24.02861,0.000168,23.116163,0.0064,-1.071
9334.00,4.744383,24.02833,0.000167,23.114814,0.0065,-1.071
9336.00,4.745389,24.02825,0.000166,23.114978,0.0064,-1.071
9338.00,4.746556,24.02803,0.000167,23.115396,0.0064,-1.071
9340.00,4.747515,24.02804,0.000166,23.115371,0.0065,-1.070
9342.00,4.749330,24.02775,0.000167,23.114783,0.0064,-1.071
9344.00,4.751649,24.02718,0.000167,23.115386,0.0064,-1.071
9346.00,4.752935,24.02697,0.000168,23.116189,0.0064,-1.071
9348.00,4.754343,24.02765,0.000168,23.115849,0.0065,-1.071
9350.00,4.755281,24.02737,0.000168,23.115448,0.0065,-1.070
9352.00,4.756175,24.02668,0.000168,23.115223,0.0064,-1.071
9354.00,4.755843,24.02673,0.000167,23.115741,0.0064,-1.071
9356.00,4.756855,24.02652,0.000167,23.115955,0.0065,-1.070
9358.00,4.757412,24.02673,0.000168,23.114924,0.0065,-1.070
9360.00,4.757705,24.02739,0.000168,23.115219,0.0065,-1.070
9362.00,4.758116,24.02734,0.000166,23.115290,0.0065,-1.071
9364.00,4.758613,24.02703,0.000166,23.114915,0.0065,-1.071
9366.00,4.758471,24.02687,0.000167,23.115151,0.0064,-1.070
9368.00,4.758644,24.02692,0.000167,23.115015,0.0064,-1.070
9370.00,4.759236,24.02723,0.000167,23.115949,0.0065,-1.070
9372.00,4.758984,24.02711,0.000167,23.115561,0.0065,-1.071
9374.00,4.758657,24.02689,0.000167,23.116454,0.0064,-1.071
9376.00,4.759291,24.02662,0.000167,23.115511,0.0065,-1.071
9378.00,4.760970,24.02659,0.000167,23.115565,0.0064,-1.071
9380.00,4.760587,24.02586,0.000167,23.114956,0.0064,-1.070
9382.00,4.760920,24.02616,0.000167,23.115169,0.0064,-1.070
9384.00,4.761499,24.02623,0.000167,23.115643,0.0065,-1.071
9386.00,4.760395,24.02665,0.000168,23.115152,0.0064,-1.070
9388.00,4.759596,24.02658,0.000168,23.116118,0.0064,-1.070
9390.00,4.759087,24.02616,0.000169,23.115123,0.0064,-1.070
9392.00,4.760446,24.02592,0.000168,23.115201,0.0064,-1.070
9394.00,4.761339,24.02643,0.000168,23.114963,0.0064,-1.071
9396.00,4.762348,24.02620,0.000167,23.115338,0.0065,-1.070
9398.00,4.761591,24.02587,0.000167,23.114935,0.0064,-1.070
9400.00,4.760474,24.02581,0.000167,23.115453,0.0064,-1.070
9402.00,4.761033,24.02657,0.000167,23.115628,0.0064,-1.070
9404.00,4.760836,24.02668,0.000167,23.115310,0.0064,-1.069
9406.00,4.761553,24.02628,0.000168,23.116021,0.0064,-1.071
9408.00,4.761412,24.02588,0.000167,23.115353,0.0064,-1.071
9410.00,4.760407,24.02566,0.000168,23.115147,0.0065,-1.070
9412.00,4.760463,24.02543,0.000169,23.115503,0.0064,-1.070
9414.00,4.761105,24.02565,0.000168,23.114989,0.0064,-1.070
9416.00,4.761288,24.02520,0.000167,23.115431,0.0064,-1.070
9418.00,4.762067,24.02544,0.000167,23.115301,0.0064,-1.070
9420.00,4.761948,24.02491,0.000167,23.115724,0.0064,-1.070
9422.00,4.761954,24.02498,0.000168,23.115546,0.0064,-1.071
9424.00,4.762312,24.02537,0.000167,23.114824,0.0065,-1.070
9426.00,4.762728,24.02574,0.000168,23.116033,0.0064,-1.069
9428.00,4.761968,24.02588,0.000169,23.115812,0.0064,-1.070
9430.00,4.762516,24.02552,0.000168,23.114907,0.0064,-1.070
9432.00,4.763400,24.02543,0.000168,23.115748,0.0065,-1.070
9434.00,4.763293,24.02606,0.000169,23.116092,0.0065,-1.069
9436.00,4.763099,24.02500,0.000167,23.116109,0.0065,-1.070
9438.00,4.762676,24.02513,0.000167,23.115310,0.0065,-1.070
9440.00,4.763152,24.02569,0.000168,23.115702,0.0065,-1.070
9442.00,4.761392,24.02506,0.000168,23.115553,0.0064,-1.069
9444.00,4.761016,24.02491,0.000170,23.115795,0.0064,-1.069
9446.00,4.761649,24.02604,0.000169,23.115375,0.0065,-1.070
9448.00,4.762757,24.02457,0.000167,23.115748,0.0065,-1.070
9450.00,4.761882,24.02538,0.000167,23.115865,0.0064,-1.070
9452.00,4.761064,24.02520,0.000166,23.114935,0.0064,-1.070
9454.00,4.761576,24.02398,0.000167,23.114831,0.0064,-1.069
9456.00,4.761885,24.02475,0.000167,23.115230,0.0064,-1.071
9458.00,4.761201,24.02449,0.000167,23.115325,0.0064,-1.069
9460.00,4.761830,24.02404,0.000168,23.115576,0.0064,-1.070
9462.00,4.762616,24.02368,0.000168,23.115123,0.0064,-1.069
9464.00,4.762925,24.02436,0.000167,23.115396,0.0065,-1.070
9466.00,4.762990,24.02424,0.000165,23.115182,0.0064,-1.071
9468.00,4.761764,24.02386,0.000167,23.115240,0.0064,-1.070
9470.00,4.762253,24.02454,0.000168,23.115191,0.0065,-1.069
9472.00,4.762913,24.02516,0.000168,23.115661,0.0065,-1.070
9474.00,4.762211,24.02487,0.000167,23.114889,0.0065,-1.070
9476.00,4.762861,24.02472,0.000168,23.115591,0.0065,-1.070
9478.00,4.763205,24.02426,0.000168,23.115514,0.0065,-1.069
9480.00,4.763222,24.02399,0.000168,23.115061,0.0065,-1.069
9482.00,4.763239,24.02391,0.000167,23.115284,0.0065,-1.071
9484.00,4.763368,24.02376,0.000167,23.116222,0.0065,-1.070
@53,5.0000,10.0
9486.00,4.764899,24.02378,0.000167,23.114876,0.0065,-1.070
9488.00,4.764501,24.02441,0.000168,23.114907,0.0065,-1.069
9490.00,4.761072,24.02388,0.000168,23.114527,0.0065,-1.068
9492.00,4.755308,24.02333,0.000169,23.115431,0.0065,-1.069
9494.00,4.748145,24.02346,0.000167,23.115347,0.0064,-1.074
9496.00,4.742243,24.02296,0.000167,23.115516,0.0064,-1.067
9498.00,4.738747,24.02382,0.000172,23.115266,0.0065,-1.063
9500.00,4.738841,24.02434,0.000172,23.115750,0.0065,-1.068
9502.00,4.741169,24.02376,0.000167,23.115381,0.0065,-1.074
9504.00,4.742156,24.02446,0.000164,23.115550,0.0065,-1.073
9506.00,4.741255,24.02607,0.000165,23.115854,0.0065,-1.072
9508.00,4.741383,24.02592,0.000166,23.115676,0.0065,-1.069
9510.00,4.741597,24.02557,0.000168,23.115453,0.0065,-1.070
9512.00,4.741898,24.02540,0.000168,23.115661,0.0065,-1.070
9514.00,4.742692,24.02599,0.000170,23.115180,0.0064,-1.069
9516.00,4.744466,24.02591,0.000168,23.116007,0.0064,-1.070
9518.00,4.747010,24.02643,0.000168,23.116118,0.0065,-1.070
9520.00,4.748553,24.02666,0.000169,23.114541,0.0065,-1.069
9522.00,4.750348,24.02718,0.000169,23.115711,0.0065,-1.070
9524.00,4.752524,24.02738,0.000168,23.116142,0.0065,-1.070
9526.00,4.753651,24.02731,0.000168,23.115667,0.0065,-1.070
9528.00,4.755412,24.02740,0.000167,23.115843,0.0065,-1.070
9530.00,4.757371,24.02849,0.000168,23.115696,0.0065,-1.070
9532.00,4.758723,24.02799,0.000169,23.115186,0.0065,-1.069
9534.00,4.758732,24.02780,0.000170,23.115576,0.0065,-1.071
9536.00,4.758747,24.02832,0.000168,23.115474,0.0065,-1.070
9538.00,4.759867,24.02779,0.000168,23.115966,0.0065,-1.070
9540.00,4.759526,24.02785,0.000168,23.115409,0.0065,-1.070
9542.00,4.759810,24.02879,0.000168,23.115722,0.0065,-1.070
9544.00,4.759975,24.02883,0.000168,23.115197,0.0065,-1.069
9546.00,4.760282,24.02772,0.000167,23.115026,0.0065,-1.070
9548.00,4.760596,24.02819,0.000168,23.115615,0.0065,-1.069
9550.00,4.760151,24.02789,0.000169,23.115813,0.0065,-1.070
9552.00,4.760018,24.02769,0.000169,23.116252,0.0065,-1.070
9554.00,4.760390,24.02830,0.000168,23.116105,0.0065,-1.070
9556.00,4.760696,24.02800,0.000167,23.115474,0.0065,-1.070
9558.00,4.761383,24.02829,0.000167,23.115199,0.0065,-1.070
9560.00,4.761527,24.02870,0.000167,23.115659,0.0064,-1.069
9562.00,4.761484,24.02918,0.000168,23.115464,0.0064,-1.069
9564.00,4.761937,24.02838,0.000169,23.115531,0.0065,-1.070
9566.00,4.762106,24.02856,0.000168,23.115336,0.0065,-1.070
9568.00,4.761283,24.02892,0.000168,23.115910,0.0065,-1.070
9570.00,4.760338,24.02943,0.000169,23.115925,0.0064,-1.070
9572.00,4.761319,24.02870,0.000168,23.115113,0.0064,-1.070
9574.00,4.761882,24.02848,0.000168,23.115734,0.0065,-1.069
9576.00,4.762544,24.02898,0.000168,23.114870,0.0065,-1.070
9578.00,4.761766,24.02886,0.000168,23.115615,0.0065,-1.071
9580.00,4.761112,24.02940,0.000168,23.116255,0.0065,-1.070
9582.00,4.761021,24.02924,0.000168,23.115496,0.0065,-1.070
9584.00,4.761495,24.02868,0.000167,23.115618,0.0065,-1.070
9586.00,4.761791,24.02881,0.000168,23.115782,0.0065,-1.070
9588.00,4.762424,24.02817,0.000167,23.114998,0.0065,-1.070
9590.00,4.763645,24.02878,0.000166,23.115368,0.0065,-1.070
9592.00,4.763526,24.02881,0.000167,23.115436,0.0064,-1.070
9594.00,4.762418,24.02877,0.000168,23.115461,0.0065,-1.070
9596.00,4.761910,24.02955,0.000167,23.114742,0.0065,-1.070
9598.00,4.762626,24.02858,0.000168,23.115702,0.0064,-1.070
9600.00,4.763604,24.02814,0.000168,23.115271,0.0065,-1.071
9602.00,4.764336,24.02856,0.000168,23.115613,0.0065,-1.071
9604.00,4.763654,24.02846,0.000167,23.115930,0.0065,-1.071
9606.00,4.762808,24.02889,0.000166,23.116422,0.0065,-1.070
9608.00,4.762337,24.02920,0.000168,23.115345,0.0065,-1.069
9610.00,4.761844,24.02910,0.000168,23.114891,0.0065,-1.071
9612.00,4.762235,24.02870,0.000168,23.115099,0.0064,-1.070
9614.00,4.762443,24.02912,0.000168,23.115013,0.0064,-1.071
9616.00,4.762165,24.02897,0.000167,23.114939,0.0064,-1.071
9618.00,4.762032,24.02867,0.000168,23.115093,0.0065,-1.070
9620.00,4.763028,24.02871,0.000167,23.115862,0.0065,-1.071
9622.00,4.763060,24.02888,0.000168,23.115446,0.0065,-1.070
9624.00,4.762585,24.02916,0.000167,23.115617,0.0065,-1.070
9626.00,4.763775,24.02958,0.000168,23.115895,0.0065,-1.070
9628.00,4.764370,24.02905,0.000169,23.115481,0.0065,-1.070
9630.00,4.764253,24.02908,0.000168,23.114900,0.0065,-1.070
9632.00,4.763526,24.02899,0.000168,23.115184,0.0065,-1.071
9634.00,4.764128,24.02877,0.000168,23.116439,0.0065,-1.070
9636.00,4.764501,24.02877,0.000168,23.115620,0.0065,-1.071
9638.00,4.763958,24.02841,0.000169,23.114943,0.0064,-1.070
9640.00,4.764096,24.02830,0.000169,23.115676,0.0065,-1.071
9642.00,4.764535,24.02876,0.000169,23.115865,0.0065,-1.071
9644.00,4.764005,24.02871,0.000168,23.115808,0.0065,-1.070
9646.00,4.764260,24.02858,0.000168,23.115600,0.0065,-1.071
9648.00,4.764573,24.02860,0.000168,23.114855,0.0065,-1.071
9650.00,4.763400,24.02851,0.000168,23.115279,0.0065,-1.070
9652.00,4.763946,24.02771,0.000168,23.115175,0.0065,-1.070
9654.00,4.764290,24.02872,0.000169,23.115977,0.0065,-1.070
9656.00,4.764158,24.02863,0.000168,23.115297,0.0065,-1.071
9658.00,4.764901,24.02868,0.000168,23.115927,0.0065,-1.071
9660.00,4.764627,24.02871,0.000169,23.115977,0.0065,-1.070
9662.00,4.763588,24.02868,0.000168,23.115520,0.0065,-1.070
9664.00,4.764806,24.02834,0.000168,23.115251,0.0065,-1.070
@54,5.0000,10.0
9666.00,4.765249,24.02888,0.000168,23.115381,0.0065,-1.071
9668.00,4.764294,24.02872,0.000168,23.115392,0.0064,-1.071
9670.00,4.761504,24.02901,0.000168,23.115851,0.0065,-1.069
9672.00,4.755435,24.02890,0.000168,23.115396,0.0064,-1.069
9674.00,4.749604,24.02831,0.000170,23.115254,0.0065,-1.070
9676.00,4.744633,24.02808,0.000170,23.114887,0.0065,-1.070
9678.00,4.740915,24.02807,0.000169,23.115696,0.0065,-1.071
9680.00,4.740767,24.02842,0.000167,23.115631,0.0065,-1.073
9682.00,4.741939,24.02838,0.000166,23.115165,0.0065,-1.072
9684.00,4.743667,24.02886,0.000167,23.115845,0.0065,-1.072
9686.00,4.743979,24.02838,0.000166,23.115995,0.0065,-1.071
9688.00,4.744570,24.02868,0.000167,23.115048,0.0065,-1.070
9690.00,4.745498,24.02912,0.000168,23.115487,0.0065,-1.071
9692.00,4.746415,24.02883,0.000169,23.114970,0.0065,-1.070
9694.00,4.748161,24.02814,0.000169,23.115093,0.0065,-1.070
9696.00,4.748579,24.02856,0.000168,23.115838,0.0065,-1.071
9698.00,4.749345,24.02844,0.000167,23.115826,0.0065,-1.071
9700.00,4.751289,24.02926,0.000168,23.114813,0.0065,-1.071
9702.00,4.753834,24.02920,0.000169,23.115067,0.0065,-1.070
9704.00,4.755632,24.02859,0.000169,23.115654,0.0065,-1.071
9706.00,4.756667,24.02887,0.000167,23.115975,0.0065,-1.070
9708.00,4.757536,24.02889,0.000167,23.116081,0.0065,-1.070
9710.00,4.757573,24.02923,0.000168,23.115410,0.0065,-1.071
9712.00,4.758364,24.02903,0.000168,23.115527,0.0065,-1.070
9714.00,4.759124,24.02826,0.000168,23.115761,0.0065,-1.072
9716.00,4.759177,24.02825,0.000167,23.115962,0.0065,-1.071
9718.00,4.760224,24.02844,0.000169,23.115711,0.0065,-1.070
9720.00,4.761924,24.02877,0.000168,23.115644,0.0065,-1.070
9722.00,4.761709,24.02877,0.000169,23.115409,0.0065,-1.071
9724.00,4.762443,24.02884,0.000169,23.115468,0.0065,-1.070
9726.00,4.761877,24.02886,0.000168,23.115895,0.0065,-1.071
9728.00,4.761603,24.02849,0.000168,23.115908,0.0065,-1.071
9730.00,4.760371,24.02859,0.000167,23.115229,0.0065,-1.071
9732.00,4.760065,24.02922,0.000168,23.115630,0.0065,-1.071
9734.00,4.761747,24.02874,0.000168,23.114885,0.0065,-1.071
9736.00,4.760835,24.02878,0.000167,23.115728,0.0065,-1.071
9738.00,4.761441,24.02904,0.000169,23.115891,0.0065,-1.071
9740.00,4.762574,24.02940,0.000168,23.115190,0.0065,-1.071
9742.00,4.763674,24.02890,0.000168,23.115310,0.0065,-1.071
9744.00,4.763382,24.02883,0.000168,23.115752,0.0065,-1.071
9746.00,4.763348,24.02877,0.000168,23.115336,0.0065,-1.071
9748.00,4.762883,24.02864,0.000167,23.115203,0.0065,-1.071
9750.00,4.762188,24.02919,0.000167,23.115286,0.0065,-1.071
9752.00,4.761281,24.02893,0.000168,23.116070,0.0065,-1.071
9754.00,4.761823,24.02921,0.000170,23.115444,0.0065,-1.071
9756.00,4.762704,24.02922,0.000168,23.115689,0.0065,-1.070
9758.00,4.763073,24.02881,0.000168,23.115045,0.0065,-1.071
9760.00,4.762532,24.02841,0.000167,23.115895,0.0065,-1.072
9762.00,4.762371,24.02773,0.000168,23.115760,0.0064,-1.071
9764.00,4.763192,24.02792,0.000168,23.115951,0.0065,-1.071
9766.00,4.763011,24.02858,0.000168,23.116086,0.0065,-1.071
9768.00,4.762315,24.02803,0.000169,23.115875,0.0065,-1.071
9770.00,4.763138,24.02786,0.000168,23.115735,0.0065,-1.072
9772.00,4.763333,24.02789,0.000169,23.115594,0.0065,-1.070
9774.00,4.763916,24.02817,0.000169,23.115312,0.0065,-1.071
9776.00,4.764089,24.02786,0.000168,23.115932,0.0065,-1.071
9778.00,4.764698,24.02880,0.000168,23.115891,0.0065,-1.072
9780.00,4.765049,24.02894,0.000168,23.115253,0.0065,-1.071
9782.00,4.764648,24.02870,0.000169,23.115234,0.0065,-1.072
9784.00,4.764139,24.02877,0.000167,23.115329,0.0065,-1.070
9786.00,4.764917,24.02830,0.000168,23.114820,0.0065,-1.070
9788.00,4.765097,24.02841,0.000169,23.115034,0.0065,-1.070
9790.00,4.764302,24.02735,0.000168,23.115147,0.0065,-1.072
9792.00,4.764197,24.02839,0.000168,23.115830,0.0065,-1.071
9794.00,4.763969,24.02885,0.000168,23.115706,0.0065,-1.071
9796.00,4.763528,24.02908,0.000168,23.115422,0.0065,-1.071
9798.00,4.764242,24.02919,0.000169,23.116437,0.0065,-1.071
9800.00,4.764557,24.02850,0.000167,23.116021,0.0065,-1.071
9802.00,4.764888,24.02930,0.000168,23.115379,0.0065,-1.071
9804.00,4.764735,24.02988,0.000168,23.114398,0.0065,-1.071
9806.00,4.764067,24.02929,0.000169,23.115028,0.0065,-1.071
9808.00,4.763812,24.02942,0.000168,23.115862,0.0065,-1.071
9810.00,4.763481,24.02958,0.000167,23.115301,0.0065,-1.071
9812.00,4.763617,24.02944,0.000168,23.115828,0.0065,-1.072
9814.00,4.764547,24.02994,0.000168,23.115100,0.0065,-1.071
9816.00,4.764365,24.03047,0.000168,23.115048,0.0065,-1.071
9818.00,4.763995,24.03085,0.000169,23.115596,0.0065,-1.071
9820.00,4.763891,24.03023,0.000169,23.115221,0.0065,-1.071
9822.00,4.764461,24.03004,0.000168,23.115986,0.0065,-1.071
9824.00,4.764876,24.03003,0.000170,23.115862,0.0065,-1.071
9826.00,4.764842,24.02995,0.000169,23.115384,0.0065,-1.072
9828.00,4.764909,24.03040,0.000168,23.115962,0.0065,-1.071
9830.00,4.764824,24.03066,0.000168,23.115488,0.0065,-1.072
9832.00,4.765359,24.02997,0.000168,23.115071,0.0065,-1.071
9834.00,4.765305,24.02959,0.000168,23.116317,0.0065,-1.071
9836.00,4.764404,24.03034,0.000167,23.115711,0.0065,-1.071
9838.00,4.764223,24.03029,0.000168,23.115555,0.0065,-1.071
9840.00,4.765168,24.02847,0.000168,23.115290,0.0065,-1.071
9842.00,4.765673,24.02871,0.000168,23.116118,0.0065,-1.073
9844.00,4.766317,24.02964,0.000166,23.116192,0.0065,-1.072
@55,5.0000,10.0
9846.00,4.766253,24.02980,0.000167,23.115453,0.0065,-1.071
9848.00,4.765369,24.02999,0.000169,23.115206,0.0065,-1.071
9850.00,4.762968,24.02982,0.000168,23.116027,0.0065,-1.071
9852.00,4.757069,24.03098,0.000169,23.115440,0.0065,-1.070
9854.00,4.751468,24.03165,0.000169,23.115342,0.0065,-1.071
9856.00,4.746758,24.03113,0.000168,23.115869,0.0065,-1.071
9858.00,4.742983,24.03047,0.000168,23.115663,0.0065,-1.071
9860.00,4.741759,24.03109,0.000167,23.115630,0.0065,-1.073
9862.00,4.742411,24.03108,0.000166,23.115405,0.0065,-1.073
9864.00,4.743735,24.03140,0.000167,23.116133,0.0065,-1.074
9866.00,4.744999,24.03199,0.000166,23.115951,0.0065,-1.072
9868.00,4.746069,24.03160,0.000167,23.115678,0.0065,-1.072
9870.00,4.746574,24.03152,0.000168,23.115054,0.0065,-1.071
9872.00,4.746854,24.03066,0.000169,23.115383,0.0065,-1.071
9874.00,4.748304,24.03052,0.000169,23.116094,0.0065,-1.072
9876.00,4.749547,24.03071,0.000169,23.115364,0.0065,-1.072
9878.00,4.750724,24.03044,0.000168,23.114653,0.0065,-1.072
9880.00,4.752286,24.03097,0.000168,23.115559,0.0065,-1.071
9882.00,4.754430,24.03099,0.000169,23.115188,0.0065,-1.071
9884.00,4.757058,24.03085,0.000169,23.115839,0.0065,-1.071
9886.00,4.759357,24.03037,0.000169,23.115134,0.0065,-1.072
9888.00,4.760102,24.03066,0.000168,23.115362,0.0065,-1.072
9890.00,4.759808,24.03040,0.000169,23.115160,0.0065,-1.072
9892.00,4.760911,24.02978,0.000170,23.115860,0.0065,-1.071
9894.00,4.762022,24.02989,0.000170,23.116007,0.0065,-1.071
9896.00,4.760830,24.02969,0.000169,23.115440,0.0065,-1.071
9898.00,4.762003,24.02968,0.000169,23.115839,0.0065,-1.072
9900.00,4.762214,24.02966,0.000168,23.116369,0.0065,-1.072
9902.00,4.761779,24.02955,0.000168,23.115637,0.0065,-1.072
9904.00,4.761697,24.02962,0.000168,23.115886,0.0065,-1.072
9906.00,4.763012,24.02890,0.000167,23.115223,0.0065,-1.072
9908.00,4.762932,24.02845,0.000167,23.115574,0.0065,-1.071
9910.00,4.763172,24.02847,0.000169,23.114896,0.0065,-1.072
9912.00,4.762696,24.02893,0.000169,23.115308,0.0065,-1.072
9914.00,4.763023,24.02809,0.000168,23.115431,0.0065,-1.073
9916.00,4.763571,24.02770,0.000168,23.114675,0.0065,-1.072
9918.00,4.763198,24.02781,0.000168,23.114996,0.0065,-1.071
9920.00,4.763719,24.02835,0.000168,23.115061,0.0065,-1.072
9922.00,4.763394,24.02870,0.000168,23.115145,0.0065,-1.072
9924.00,4.763807,24.02877,0.000168,23.115800,0.0065,-1.072
9926.00,4.764598,24.02871,0.000168,23.115236,0.0065,-1.073
9928.00,4.765323,24.02800,0.000169,23.115177,0.0065,-1.071
9930.00,4.765063,24.02742,0.000168,23.115267,0.0065,-1.072
9932.00,4.764378,24.02843,0.000168,23.115875,0.0065,-1.072
9934.00,4.763933,24.02879,0.000168,23.115674,0.0065,-1.071
9936.00,4.763224,24.02932,0.000169,23.114801,0.0065,-1.072
9938.00,4.763212,24.02901,0.000167,23.115646,0.0065,-1.073
9940.00,4.763845,24.02971,0.000167,23.116029,0.0065,-1.073
9942.00,4.764254,24.03055,0.000167,23.115748,0.0065,-1.072
9944.00,4.763621,24.03068,0.000168,23.116151,0.0065,-1.071
9946.00,4.763787,24.03069,0.000168,23.115344,0.0065,-1.072
9948.00,4.763891,24.03029,0.000169,23.114558,0.0065,-1.073
9950.00,4.764864,24.03025,0.000168,23.115784,0.0065,-1.072
9952.00,4.765970,24.03022,0.000167,23.115340,0.0065,-1.072
9954.00,4.765502,24.02985,0.000168,23.115431,0.0065,-1.072
9956.00,4.764608,24.03015,0.000168,23.115758,0.0065,-1.072
9958.00,4.763836,24.03005,0.000167,23.115618,0.0065,-1.072
9960.00,4.763632,24.03031,0.000167,23.115529,0.0065,-1.072
9962.00,4.764210,24.02951,0.000168,23.115591,0.0064,-1.072
9964.00,4.765180,24.02973,0.000168,23.115394,0.0065,-1.071
9966.00,4.764863,24.03019,0.000169,23.115561,0.0064,-1.072
9968.00,4.764325,24.03008,0.000167,23.115275,0.0065,-1.072
9970.00,4.763228,24.03035,0.000166,23.115453,0.0065,-1.073
9972.00,4.763276,24.03078,0.000166,23.115165,0.0065,-1.072
9974.00,4.764357,24.03105,0.000168,23.115260,0.0065,-1.073
9976.00,4.764852,24.03070,0.000167,23.115219,0.0065,-1.072
9978.00,4.764667,24.03080,0.000167,23.115162,0.0065,-1.073
9980.00,4.764683,24.03191,0.000167,23.115825,0.0065,-1.072
9982.00,4.765597,24.03197,0.000169,23.115177,0.0065,-1.072
9984.00,4.765941,24.03217,0.000168,23.115535,0.0065,-1.072
9986.00,4.766307,24.03223,0.000168,23.115566,0.0064,-1.072
9988.00,4.766218,24.03271,0.000166,23.114692,0.0065,-1.073
9990.00,4.766056,24.03317,0.000166,23.114233,0.0064,-1.073
9992.00,4.766666,24.03283,0.000167,23.115574,0.0065,-1.072
9994.00,4.765590,24.03238,0.000167,23.115319,0.0065,-1.071
9996.00,4.765439,24.03230,0.000167,23.115288,0.0065,-1.072
9998.00,4.766543,24.03238,0.000168,23.115169,0.0065,-1.073
10000.00,4.765837,24.03218,0.000167,23.115912,0.0064,-1.072
10002.00,4.765113,24.03228,0.000167,23.114885,0.0064,-1.072
10004.00,4.764614,24.03295,0.000168,23.115032,0.0065,-1.072
10006.00,4.765125,24.03298,0.000167,23.115141,0.0064,-1.073
10008.00,4.765159,24.03316,0.000165,23.115136,0.0064,-1.072
10010.00,4.765060,24.03288,0.000166,23.115034,0.0064,-1.071
10012.00,4.765247,24.03266,0.000167,23.115405,0.0065,-1.072
10014.00,4.764828,24.03196,0.000168,23.115605,0.0064,-1.072
10016.00,4.765572,24.03294,0.000167,23.114972,0.0064,-1.073
10018.00,4.766541,24.03383,0.000167,23.115524,0.0064,-1.073
10020.00,4.766296,24.03309,0.000166,23.115730,0.0064,-1.072
10022.00,4.765520,24.03286,0.000167,23.114987,0.0064,-1.072
10024.00,4.765042,24.03307,0.000166,23.114952,0.0064,-1.071
@56,5.0000,10.0
10026.00,4.764865,24.03299,0.000166,23.114731,0.0064,-1.072
10028.00,4.764140,24.03265,0.000166,23.114595,0.0064,-1.073
10030.00,4.761837,24.03193,0.000167,23.115572,0.0064,-1.071
10032.00,4.756788,24.03191,0.000167,23.115028,0.0064,-1.071
10034.00,4.752114,24.03195,0.000166,23.115184,0.0064,-1.071
10036.00,4.747242,24.03231,0.000167,23.114762,0.0064,-1.072
10038.00,4.743587,24.03269,0.000166,23.114657,0.0064,-1.073
10040.00,4.742956,24.03258,0.000165,23.114943,0.0064,-1.074
10042.00,4.744317,24.03316,0.000164,23.114625,0.0064,-1.074
10044.00,4.745622,24.03353,0.000164,23.114954,0.0064,-1.074
10046.00,4.746964,24.03366,0.000165,23.115290,0.0064,-1.074
10048.00,4.746699,24.03394,0.000165,23.114311,0.0064,-1.073
10050.00,4.747020,24.03354,0.000166,23.114896,0.0064,-1.073
10052.00,4.748758,24.03353,0.000166,23.115134,0.0064,-1.073
10054.00,4.749866,24.03365,0.000166,23.114116,0.0064,-1.073
10056.00,4.751539,24.03303,0.000166,23.114235,0.0064,-1.073
10058.00,4.753690,24.03363,0.000166,23.115082,0.0064,-1.072
10060.00,4.754609,24.03419,0.000166,23.115392,0.0064,-1.073
10062.00,4.755258,24.03416,0.000164,23.114922,0.0064,-1.073
10064.00,4.756474,24.03417,0.000164,23.114246,0.0065,-1.072
10066.00,4.757844,24.03382,0.000164,23.114514,0.0064,-1.073
10068.00,4.759350,24.03326,0.000165,23.114530,0.0064,-1.073
10070.00,4.760516,24.03440,0.000165,23.114395,0.0064,-1.073
10072.00,4.761090,24.03421,0.000166,23.114915,0.0064,-1.072
10074.00,4.761047,24.03437,0.000166,23.113968,0.0064,-1.073
10076.00,4.760819,24.03377,0.000165,23.114701,0.0064,-1.073
10078.00,4.761502,24.03432,0.000164,23.114939,0.0064,-1.073
10080.00,4.762344,24.03392,0.000165,23.115442,0.0064,-1.073
10082.00,4.762202,24.03389,0.000166,23.114699,0.0064,-1.073
10084.00,4.762544,24.03403,0.000166,23.114486,0.0064,-1.073
10086.00,4.762862,24.03304,0.000165,23.113580,0.0064,-1.072
10088.00,4.761914,24.03273,0.000167,23.115630,0.0064,-1.072
10090.00,4.762327,24.03322,0.000166,23.115132,0.0064,-1.073
10092.00,4.763295,24.03338,0.000166,23.114619,0.0064,-1.072
10094.00,4.763167,24.03196,0.000166,23.114339,0.0064,-1.073
10096.00,4.763680,24.03224,0.000165,23.115071,0.0064,-1.073
10098.00,4.764045,24.03265,0.000166,23.114885,0.0064,-1.073
10100.00,4.764595,24.03239,0.000166,23.114616,0.0064,-1.073
10102.00,4.764578,24.03186,0.000166,23.114378,0.0064,-1.072
10104.00,4.764505,24.03286,0.000166,23.115076,0.0064,-1.073
10106.00,4.763931,24.03258,0.000165,23.114458,0.0064,-1.073
10108.00,4.764565,24.03300,0.000166,23.115032,0.0064,-1.072
10110.00,4.764693,24.03281,0.000166,23.114978,0.0063,-1.073
10112.00,4.765200,24.03272,0.000164,23.114358,0.0064,-1.073
10114.00,4.765174,24.03333,0.000165,23.115286,0.0064,-1.072
10116.00,4.765281,24.03325,0.000166,23.115164,0.0064,-1.073
10118.00,4.764845,24.03332,0.000165,23.114580,0.0064,-1.072
10120.00,4.764520,24.03234,0.000166,23.114943,0.0064,-1.073
10122.00,4.765209,24.03181,0.000166,23.114879,0.0064,-1.073
10124.00,4.765925,24.03175,0.000166,23.114369,0.0064,-1.073
10126.00,4.766377,24.03269,0.000166,23.114512,0.0064,-1.072
10128.00,4.765283,24.03304,0.000166,23.114532,0.0064,-1.073
10130.00,4.764241,24.03307,0.000166,23.114423,0.0065,-1.073
10132.00,4.765089,24.03313,0.000166,23.114116,0.0064,-1.073
10134.00,4.765601,24.03306,0.000164,23.115498,0.0064,-1.073
10136.00,4.765210,24.03415,0.000163,23.114905,0.0064,-1.073
10138.00,4.765439,24.03381,0.000165,23.113979,0.0064,-1.073
10140.00,4.764328,24.03392,0.000165,23.114411,0.0064,-1.072
10142.00,4.764611,24.03314,0.000166,23.114267,0.0064,-1.073
10144.00,4.765055,24.03309,0.000165,23.113841,0.0064,-1.073
10146.00,4.764841,24.03315,0.000165,23.114918,0.0064,-1.073
10148.00,4.764766,24.03296,0.000166,23.114463,0.0064,-1.073
10150.00,4.764953,24.03347,0.000165,23.114642,0.0064,-1.074
10152.00,4.766023,24.03337,0.000167,23.114658,0.0064,-1.072
10154.00,4.765840,24.03366,0.000167,23.114710,0.0064,-1.073
10156.00,4.764612,24.03289,0.000165,23.114710,0.0064,-1.074
10158.00,4.765577,24.03243,0.000166,23.114200,0.0063,-1.073
10160.00,4.765762,24.03226,0.000165,23.114202,0.0064,-1.072
10162.00,4.765682,24.03249,0.000165,23.114374,0.0064,-1.072
10164.00,4.764670,24.03207,0.000166,23.115422,0.0064,-1.073
10166.00,4.764688,24.03281,0.000166,23.114491,0.0064,-1.073
10168.00,4.764901,24.03244,0.000166,23.114573,0.0064,-1.074
10170.00,4.765322,24.03242,0.000165,23.114837,0.0064,-1.073
10172.00,4.765938,24.03197,0.000165,23.114640,0.0064,-1.072
10174.00,4.765800,24.03171,0.000167,23.115099,0.0064,-1.072
10176.00,4.765429,24.03221,0.000165,23.114644,0.0064,-1.073
10178.00,4.765030,24.03217,0.000164,23.114471,0.0064,-1.073
10180.00,4.766009,24.03211,0.000166,23.113804,0.0064,-1.073
10182.00,4.765846,24.03221,0.000166,23.113646,0.0064,-1.072
10184.00,4.765682,24.03205,0.000165,23.115006,0.0064,-1.073
10186.00,4.765738,24.03204,0.000165,23.114839,0.0064,-1.073
10188.00,4.765098,24.03157,0.000165,23.114794,0.0064,-1.074
10190.00,4.765572,24.03226,0.000166,23.115234,0.0064,-1.072
10192.00,4.765551,24.03202,0.000165,23.114432,0.0064,-1.073
10194.00,4.765024,24.03204,0.000166,23.115013,0.0063,-1.073
10196.00,4.765161,24.03147,0.000165,23.114928,0.0064,-1.073
10198.00,4.767064,24.03096,0.000166,23.113750,0.0064,-1.073
10200.00,4.768019,24.03200,0.000166,23.114649,0.0064,-1.073
10202.00,4.767949,24.03246,0.000165,23.114142,0.0064,-1.072
10204.00,4.767378,24.03159,0.000166,23.114244,0.0064,-1.073
@57,5.0000,10.0
10206.00,4.766644,24.03207,0.000166,23.114848,0.0064,-1.073
10208.00,4.765689,24.03230,0.000165,23.113945,0.0064,-1.073
10210.00,4.764847,24.03205,0.000166,23.115230,0.0064,-1.072
10212.00,4.759263,24.03243,0.000166,23.115271,0.0064,-1.072
10214.00,4.753834,24.03100,0.000166,23.115514,0.0063,-1.072
10216.00,4.748003,24.03154,0.000166,23.115256,0.0064,-1.072
10218.00,4.743489,24.03147,0.000166,23.115247,0.0064,-1.073
10220.00,4.742235,24.03202,0.000166,23.114090,0.0064,-1.074
10222.00,4.743530,24.03198,0.000166,23.114361,0.0064,-1.074
10224.00,4.745105,24.03222,0.000165,23.115028,0.0064,-1.074
10226.00,4.746903,24.03224,0.000165,23.114980,0.0064,-1.073
10228.00,4.747337,24.03234,0.000165,23.114915,0.0064,-1.073
10230.00,4.748001,24.03186,0.000165,23.113945,0.0064,-1.073
10232.00,4.748640,24.03209,0.000165,23.114382,0.0064,-1.073
10234.00,4.749309,24.03273,0.000165,23.114820,0.0064,-1.072
10236.00,4.751141,24.03261,0.000166,23.115067,0.0064,-1.073
10238.00,4.752574,24.03230,0.000166,23.114367,0.0064,-1.073
10240.00,4.755020,24.03232,0.000166,23.114281,0.0064,-1.072
10242.00,4.756807,24.03245,0.000167,23.114891,0.0064,-1.073
10244.00,4.758027,24.03198,0.000166,23.114937,0.0064,-1.072
10246.00,4.759364,24.03149,0.000166,23.114703,0.0064,-1.073
10248.00,4.760082,24.03214,0.000165,23.114462,0.0064,-1.073
10250.00,4.760563,24.03144,0.000164,23.115160,0.0064,-1.073
10252.00,4.761120,24.03152,0.000166,23.114735,0.0064,-1.073
10254.00,4.762106,24.03208,0.000166,23.114300,0.0065,-1.072
10256.00,4.761783,24.03167,0.000165,23.114831,0.0064,-1.073
10258.00,4.762062,24.03185,0.000166,23.114993,0.0064,-1.073
10260.00,4.762178,24.03173,0.000166,23.115234,0.0064,-1.073
10262.00,4.762394,24.03098,0.000166,23.115373,0.0064,-1.073
10264.00,4.762918,24.03162,0.000167,23.114805,0.0064,-1.072
10266.00,4.764155,24.03183,0.000167,23.114439,0.0064,-1.072
10268.00,4.763902,24.03191,0.000166,23.115581,0.0065,-1.072
10270.00,4.763924,24.03183,0.000166,23.115227,0.0064,-1.072
10272.00,4.765099,24.03144,0.000166,23.114562,0.0064,-1.073
10274.00,4.765072,24.03172,0.000165,23.114595,0.0064,-1.073
10276.00,4.764683,24.03122,0.000165,23.114437,0.0064,-1.073
10278.00,4.765432,24.03080,0.000165,23.114720,0.0064,-1.073
10280.00,4.765157,24.03085,0.000167,23.114592,0.0064,-1.072
10282.00,4.764369,24.03046,0.000166,23.115381,0.0064,-1.072
10284.00,4.764343,24.02983,0.000165,23.114766,0.0064,-1.073
10286.00,4.764549,24.03029,0.000166,23.114397,0.0064,-1.072
10288.00,4.764485,24.03046,0.000167,23.114861,0.0064,-1.072
10290.00,4.764048,24.03061,0.000166,23.114839,0.0064,-1.073
10292.00,4.764505,24.03039,0.000165,23.114222,0.0064,-1.073
10294.00,4.764790,24.02979,0.000166,23.114491,0.0064,-1.072
10296.00,4.764827,24.02984,0.000166,23.115286,0.0064,-1.072
10298.00,4.764613,24.02952,0.000167,23.114889,0.0064,-1.072
10300.00,4.764721,24.02900,0.000166,23.114525,0.0064,-1.072
10302.00,4.764837,24.02847,0.000165,23.115056,0.0064,-1.073
10304.00,4.765254,24.02864,0.000165,23.115318,0.0064,-1.074
10306.00,4.764947,24.02885,0.000166,23.114892,0.0064,-1.072
10308.00,4.764971,24.02983,0.000167,23.114519,0.0064,-1.072
10310.00,4.764667,24.02988,0.000167,23.114846,0.0064,-1.072
10312.00,4.764439,24.03038,0.000166,23.114818,0.0064,-1.073
10314.00,4.763611,24.03060,0.000166,23.114775,0.0064,-1.073
10316.00,4.763916,24.03026,0.000167,23.115099,0.0064,-1.072
10318.00,4.764622,24.02892,0.000166,23.114952,0.0065,-1.072
10320.00,4.765024,24.02977,0.000165,23.115002,0.0065,-1.073
10322.00,4.766573,24.02962,0.000166,23.115778,0.0065,-1.072
10324.00,4.766132,24.02940,0.000167,23.115628,0.0064,-1.072
10326.00,4.765031,24.02904,0.000167,23.114196,0.0064,-1.073
10328.00,4.765520,24.02936,0.000166,23.115154,0.0064,-1.073
10330.00,4.764450,24.02892,0.000166,23.114946,0.0064,-1.072
10332.00,4.764608,24.02886,0.000166,23.114772,0.0064,-1.071
10334.00,4.764871,24.03006,0.000167,23.115910,0.0064,-1.072
10336.00,4.764723,24.02985,0.000166,23.115175,0.0064,-1.073
10338.00,4.765591,24.02908,0.000166,23.114384,0.0064,-1.072
10340.00,4.765854,24.02902,0.000167,23.115546,0.0064,-1.072
10342.00,4.766343,24.02988,0.000167,23.114826,0.0064,-1.072
10344.00,4.765873,24.02944,0.000167,23.115125,0.0065,-1.072
10346.00,4.765855,24.02947,0.000167,23.115565,0.0065,-1.072
10348.00,4.766552,24.02952,0.000168,23.114664,0.0065,-1.072
10350.00,4.766508,24.02914,0.000167,23.115451,0.0064,-1.072
10352.00,4.766093,24.02879,0.000167,23.115429,0.0064,-1.073
10354.00,4.765400,24.02894,0.000167,23.114592,0.0064,-1.072
10356.00,4.765105,24.02881,0.000167,23.114774,0.0064,-1.071
10358.00,4.764463,24.02921,0.000166,23.114753,0.0064,-1.071
10360.00,4.764703,24.02901,0.000167,23.115355,0.0064,-1.072
10362.00,4.764998,24.02779,0.000166,23.114868,0.0064,-1.072
10364.00,4.765850,24.02859,0.000167,23.114868,0.0065,-1.072
10366.00,4.766571,24.02825,0.000168,23.115641,0.0064,-1.071
10368.00,4.765897,24.02948,0.000168,23.115203,0.0064,-1.071
10370.00,4.765957,24.02855,0.000166,23.115134,0.0065,-1.072
10372.00,4.766685,24.02755,0.000166,23.113921,0.0064,-1.072
10374.00,4.766641,24.02794,0.000167,23.115063,0.0064,-1.072
10376.00,4.767164,24.02736,0.000167,23.115890,0.0064,-1.072
10378.00,4.766557,24.02747,0.000166,23.114658,0.0064,-1.072
10380.00,4.765671,24.02751,0.000166,23.114725,0.0064,-1.071
10382.00,4.765949,24.02834,0.000167,23.115275,0.0064,-1.071
10384.00,4.766394,24.02747,0.000167,23.115158,0.0064,-1.072
