# Supplementary material for: The complex of ferric-enterobactin with its transporter from Pseudomonas aeruginosa suggests a two-site model
Source: Nat Commun. 2019 Aug 14;10:3673. doi: 10.1038/s41467-019-11508-y (PMC6694100; doi:10.1038/s41467-019-11508-y)
Supplement: Supplementary file 6 — Supplementary Data 3 [file 41467_2019_11508_MOESM6_ESM.zip › PfeAG324V-control.itc]

$ITC
$ 70 
$NOT
$ 25 
$ 160 
$ 242 
$ 5 
$ 2 
$ADCGainCode:  3 
$False,True,True
$ 2 , 4 , 180 , 2 
$ 5 , 10 , 180 , 2 
$ 5 , 10 , 180 , 2 
$ 5 , 10 , 180 , 2 
$ 5 , 10 , 180 , 2 
$ 5 , 10 , 180 , 2 
$ 5 , 10 , 180 , 2 
$ 5 , 10 , 180 , 2 
$ 5 , 10 , 180 , 2 
$ 5 , 10 , 180 , 2 
$ 5 , 10 , 180 , 2 
$ 5 , 10 , 180 , 2 
$ 5 , 10 , 180 , 2 
$ 5 , 10 , 180 , 2 
$ 5 , 10 , 180 , 2 
$ 5 , 10 , 180 , 2 
$ 5 , 10 , 180 , 2 
$ 5 , 10 , 180 , 2 
$ 5 , 10 , 180 , 2 
$ 5 , 10 , 180 , 2 
$ 5 , 10 , 180 , 2 
$ 5 , 10 , 180 , 2 
$ 5 , 10 , 180 , 2 
$ 5 , 10 , 180 , 2 
$ 5 , 10 , 180 , 2 
$ 5 , 10 , 180 , 2 
$ 5 , 10 , 180 , 2 
$ 5 , 10 , 180 , 2 
$ 5 , 10 , 180 , 2 
$ 5 , 10 , 180 , 2 
$ 5 , 10 , 180 , 2 
$ 5 , 10 , 180 , 2 
$ 5 , 10 , 180 , 2 
$ 5 , 10 , 180 , 2 
$ 5 , 10 , 180 , 2 
$ 5 , 10 , 180 , 2 
$ 5 , 10 , 180 , 2 
$ 5 , 10 , 180 , 2 
$ 5 , 10 , 180 , 2 
$ 5 , 10 , 180 , 2 
$ 5 , 10 , 180 , 2 
$ 5 , 10 , 180 , 2 
$ 5 , 10 , 180 , 2 
$ 5 , 10 , 180 , 2 
$ 5 , 10 , 180 , 2 
$ 5 , 10 , 180 , 2 
$ 5 , 10 , 180 , 2 
$ 5 , 10 , 180 , 2 
$ 5 , 10 , 180 , 2 
$ 5 , 10 , 180 , 2 
$ 5 , 10 , 180 , 2 
$ 5 , 10 , 180 , 2 
$ 5 , 10 , 180 , 2 
$ 5 , 10 , 180 , 2 
$ 5 , 10 , 180 , 2 
$ 5 , 10 , 180 , 2 
$ 5 , 10 , 180 , 2 
$ 5 , 10 , 180 , 2 
$ 5 , 10 , 180 , 2 
$ 5 , 10 , 180 , 2 
$ 5 , 10 , 180 , 2 
$ 5 , 10 , 180 , 2 
$ 5 , 10 , 180 , 2 
$ 5 , 10 , 180 , 2 
$ 5 , 10 , 180 , 2 
$ 5 , 10 , 180 , 2 
$ 5 , 10 , 180 , 2 
$ 5 , 10 , 180 , 2 
$ 5 , 10 , 180 , 2 
$ 5 , 10 , 180 , 2 
# 0 
# 0.075 
# 0.01 
# 1.4314 
# 25 
# 30.1205 
# 10.4 
?
% VPITC08.01.258
% 1.4314 
% 30.1205 
%-0.361016 , 98.541354 
%-0.41914 , 98.12339 
% 0.2232 
% 125.24 , 125.41 
% 1 , 80 
% 0.0342649 , 0.054004 
% 0 , 8 
% 0 , 18 
% 104422       319516 
% 101.8 
% 260 , 300 , 470 , 530 
% 0.087420033762 ,-0.003123428547 ,-6.491882664871E-06 , 5.381089916002E-07 ,-3.01889280243E-09 
% VPViewer2000 Ver: 1.30.2
@0
2.00,4.978335,25.01284,0.000177,24.113519,0.0068,-1.067
4.00,4.978538,25.01236,0.000177,24.114358,0.0068,-1.068
6.00,4.978411,25.01333,0.000175,24.113872,0.0067,-1.068
8.00,4.978277,25.01380,0.000174,24.114434,0.0068,-1.068
10.00,4.978903,25.01339,0.000174,24.113801,0.0068,-1.069
12.00,4.978060,25.01266,0.000174,24.113853,0.0068,-1.067
14.00,4.977317,25.01274,0.000175,24.114670,0.0068,-1.069
16.00,4.977433,25.01289,0.000175,24.114180,0.0067,-1.068
18.00,4.976402,25.01303,0.000176,24.114317,0.0067,-1.068
20.00,4.976432,25.01262,0.000176,24.114169,0.0068,-1.068
22.00,4.976207,25.01309,0.000175,24.113608,0.0068,-1.067
24.00,4.976418,25.01263,0.000176,24.114826,0.0067,-1.068
26.00,4.976011,25.01147,0.000176,24.114806,0.0068,-1.069
28.00,4.975673,25.01269,0.000173,24.114330,0.0067,-1.068
30.00,4.976147,25.01230,0.000174,24.113342,0.0067,-1.067
32.00,4.976544,25.01225,0.000175,24.113298,0.0067,-1.068
34.00,4.975936,25.01155,0.000176,24.113578,0.0067,-1.068
36.00,4.974491,25.01172,0.000176,24.113508,0.0067,-1.068
38.00,4.974245,25.01190,0.000175,24.113929,0.0067,-1.068
40.00,4.974606,25.01196,0.000175,24.114120,0.0067,-1.068
42.00,4.975281,25.01170,0.000173,24.112973,0.0067,-1.068
44.00,4.975704,25.01155,0.000174,24.113474,0.0067,-1.068
46.00,4.974641,25.01151,0.000174,24.114065,0.0067,-1.067
48.00,4.973613,25.01054,0.000173,24.113742,0.0067,-1.067
50.00,4.973749,25.01074,0.000174,24.113495,0.0067,-1.069
52.00,4.973268,25.01243,0.000174,24.113506,0.0067,-1.068
54.00,4.973847,25.01170,0.000175,24.114421,0.0067,-1.067
56.00,4.973091,25.01104,0.000176,24.113467,0.0068,-1.067
58.00,4.972860,25.01153,0.000175,24.113651,0.0067,-1.068
60.00,4.972610,25.01193,0.000175,24.113420,0.0067,-1.068
62.00,4.972011,25.01167,0.000175,24.113675,0.0067,-1.067
64.00,4.971275,25.01150,0.000175,24.113615,0.0067,-1.069
66.00,4.970863,25.01122,0.000175,24.112508,0.0067,-1.069
68.00,4.971240,25.01241,0.000174,24.113812,0.0067,-1.068
70.00,4.971968,25.01206,0.000175,24.113171,0.0067,-1.068
72.00,4.971511,25.01096,0.000174,24.114719,0.0067,-1.068
74.00,4.971382,25.01205,0.000174,24.114602,0.0067,-1.068
76.00,4.971453,25.01216,0.000175,24.113860,0.0067,-1.068
78.00,4.970542,25.01249,0.000175,24.114483,0.0067,-1.068
80.00,4.969350,25.01274,0.000174,24.114785,0.0068,-1.068
82.00,4.970011,25.01251,0.000175,24.114243,0.0067,-1.068
84.00,4.970165,25.01204,0.000174,24.113834,0.0067,-1.068
86.00,4.970744,25.01148,0.000176,24.113987,0.0067,-1.068
88.00,4.971014,25.01196,0.000175,24.113522,0.0067,-1.069
90.00,4.971073,25.01259,0.000175,24.114085,0.0067,-1.068
92.00,4.970339,25.01210,0.000176,24.114475,0.0067,-1.068
94.00,4.969980,25.01180,0.000175,24.113517,0.0067,-1.068
96.00,4.969705,25.01126,0.000175,24.115519,0.0067,-1.068
98.00,4.969876,25.01058,0.000176,24.114254,0.0067,-1.068
100.00,4.969033,25.01129,0.000175,24.113651,0.0067,-1.067
102.00,4.968629,25.01133,0.000175,24.113411,0.0067,-1.068
104.00,4.969485,25.01110,0.000175,24.113931,0.0067,-1.069
106.00,4.969224,25.01101,0.000174,24.113814,0.0067,-1.069
108.00,4.969218,25.01147,0.000175,24.114724,0.0067,-1.068
110.00,4.967992,25.01131,0.000176,24.113849,0.0067,-1.067
112.00,4.966741,25.01057,0.000176,24.114919,0.0067,-1.067
114.00,4.966857,25.01117,0.000176,24.113502,0.0067,-1.067
116.00,4.966875,25.01092,0.000175,24.114200,0.0067,-1.068
118.00,4.967069,25.01181,0.000175,24.114247,0.0067,-1.068
120.00,4.967801,25.01186,0.000175,24.114239,0.0067,-1.068
122.00,4.968351,25.01188,0.000174,24.113957,0.0067,-1.068
124.00,4.967396,25.01193,0.000174,24.113389,0.0067,-1.069
126.00,4.966931,25.01199,0.000174,24.114336,0.0067,-1.068
128.00,4.967047,25.01206,0.000174,24.114447,0.0067,-1.068
130.00,4.966738,25.01186,0.000174,24.113786,0.0067,-1.068
132.00,4.966227,25.01231,0.000174,24.114561,0.0067,-1.068
134.00,4.966164,25.01124,0.000174,24.113379,0.0067,-1.068
136.00,4.966600,25.01164,0.000174,24.113638,0.0067,-1.069
138.00,4.966558,25.01201,0.000174,24.114251,0.0068,-1.068
140.00,4.966808,25.01146,0.000174,24.113554,0.0067,-1.067
142.00,4.965771,25.01116,0.000175,24.113816,0.0067,-1.068
144.00,4.964923,25.01085,0.000174,24.113056,0.0067,-1.069
146.00,4.965198,25.01103,0.000174,24.113517,0.0067,-1.068
148.00,4.965617,25.01100,0.000176,24.113842,0.0067,-1.067
150.00,4.965680,25.01032,0.000175,24.113825,0.0067,-1.068
152.00,4.965548,25.00954,0.000175,24.113396,0.0067,-1.068
154.00,4.965903,25.00926,0.000175,24.113103,0.0067,-1.068
156.00,4.965831,25.00927,0.000174,24.114906,0.0067,-1.068
158.00,4.965264,25.00963,0.000174,24.114518,0.0067,-1.067
160.00,4.964620,25.01028,0.000173,24.114366,0.0067,-1.068
@1,2.0000,4.0
162.00,4.963383,25.01012,0.000174,24.113012,0.0067,-1.068
164.00,4.962774,25.01043,0.000174,24.113589,0.0067,-1.068
166.00,4.959764,25.01024,0.000175,24.114611,0.0067,-1.067
168.00,4.953254,25.00973,0.000175,24.113768,0.0067,-1.067
170.00,4.946291,25.01094,0.000176,24.113654,0.0067,-1.067
172.00,4.945231,25.01077,0.000175,24.113127,0.0067,-1.068
174.00,4.946616,25.01076,0.000174,24.113485,0.0067,-1.069
176.00,4.947120,25.00997,0.000173,24.114559,0.0067,-1.068
178.00,4.946060,25.01029,0.000174,24.113469,0.0067,-1.068
180.00,4.944551,25.00987,0.000175,24.113582,0.0067,-1.067
182.00,4.943110,25.00985,0.000175,24.113182,0.0067,-1.067
184.00,4.941298,25.01008,0.000173,24.113974,0.0067,-1.067
186.00,4.940577,25.00965,0.000174,24.115124,0.0067,-1.067
188.00,4.940672,25.01052,0.000174,24.113961,0.0067,-1.067
190.00,4.939917,25.00929,0.000175,24.113834,0.0067,-1.067
192.00,4.940065,25.00975,0.000174,24.113651,0.0067,-1.068
194.00,4.940556,25.00947,0.000175,24.113630,0.0068,-1.067
196.00,4.941322,25.00885,0.000174,24.114550,0.0067,-1.066
198.00,4.942335,25.00849,0.000174,24.114304,0.0067,-1.067
200.00,4.941992,25.00975,0.000173,24.114236,0.0067,-1.068
202.00,4.941595,25.01055,0.000174,24.114442,0.0067,-1.067
204.00,4.941248,25.00931,0.000175,24.114020,0.0067,-1.067
206.00,4.940769,25.00963,0.000175,24.113099,0.0068,-1.067
208.00,4.940304,25.01029,0.000175,24.113719,0.0067,-1.067
210.00,4.938849,25.00924,0.000174,24.113821,0.0067,-1.067
212.00,4.939228,25.00997,0.000175,24.113359,0.0067,-1.067
214.00,4.939727,25.01039,0.000174,24.113403,0.0067,-1.067
216.00,4.939826,25.01077,0.000174,24.114135,0.0067,-1.067
218.00,4.938553,25.01082,0.000174,24.113662,0.0067,-1.067
220.00,4.937889,25.01021,0.000174,24.113853,0.0067,-1.068
222.00,4.938178,25.01100,0.000172,24.113794,0.0067,-1.068
224.00,4.938580,25.01071,0.000174,24.113621,0.0067,-1.067
226.00,4.938161,25.01082,0.000173,24.113389,0.0067,-1.067
228.00,4.936901,25.01111,0.000173,24.113495,0.0067,-1.067
230.00,4.937634,25.01192,0.000174,24.113578,0.0067,-1.068
232.00,4.937889,25.01059,0.000175,24.114159,0.0067,-1.067
234.00,4.937200,25.01005,0.000176,24.114459,0.0067,-1.067
236.00,4.936805,25.01058,0.000174,24.113777,0.0066,-1.067
238.00,4.937506,25.01055,0.000173,24.113853,0.0067,-1.067
240.00,4.937177,25.01006,0.000173,24.113511,0.0067,-1.067
242.00,4.937827,25.01090,0.000175,24.112865,0.0067,-1.068
244.00,4.937728,25.01084,0.000174,24.114028,0.0067,-1.067
246.00,4.936128,25.00972,0.000173,24.114221,0.0067,-1.068
248.00,4.935467,25.01036,0.000173,24.114247,0.0067,-1.067
250.00,4.935114,25.01108,0.000174,24.113591,0.0067,-1.067
252.00,4.934801,25.01057,0.000174,24.114132,0.0067,-1.067
254.00,4.934498,25.01045,0.000174,24.113794,0.0067,-1.067
256.00,4.934848,25.01107,0.000173,24.113534,0.0067,-1.068
258.00,4.934557,25.01096,0.000174,24.113833,0.0067,-1.067
260.00,4.934133,25.01127,0.000174,24.114544,0.0067,-1.067
262.00,4.934510,25.01158,0.000175,24.114083,0.0067,-1.067
264.00,4.933774,25.01245,0.000174,24.113195,0.0067,-1.067
266.00,4.934151,25.01168,0.000175,24.113056,0.0067,-1.068
268.00,4.934241,25.01152,0.000173,24.113615,0.0067,-1.067
270.00,4.934222,25.01125,0.000174,24.113710,0.0067,-1.068
272.00,4.934007,25.01106,0.000175,24.113591,0.0067,-1.068
274.00,4.934333,25.01080,0.000173,24.113496,0.0067,-1.067
276.00,4.934415,25.01073,0.000174,24.113143,0.0067,-1.068
278.00,4.936034,25.01086,0.000173,24.114158,0.0067,-1.067
280.00,4.935571,25.01025,0.000174,24.114598,0.0067,-1.067
282.00,4.935743,25.01123,0.000175,24.114563,0.0067,-1.067
284.00,4.934694,25.01123,0.000174,24.114174,0.0067,-1.067
286.00,4.933256,25.01174,0.000175,24.113439,0.0067,-1.067
288.00,4.933486,25.01189,0.000175,24.113364,0.0067,-1.068
290.00,4.933514,25.01231,0.000176,24.113760,0.0067,-1.067
292.00,4.934169,25.01269,0.000175,24.114808,0.0067,-1.068
294.00,4.934932,25.01256,0.000174,24.113729,0.0067,-1.068
296.00,4.934741,25.01190,0.000175,24.113093,0.0067,-1.067
298.00,4.934200,25.01216,0.000175,24.114074,0.0067,-1.068
300.00,4.933993,25.01233,0.000175,24.113842,0.0067,-1.067
302.00,4.933553,25.01296,0.000174,24.113682,0.0068,-1.067
304.00,4.933271,25.01202,0.000174,24.114644,0.0067,-1.068
306.00,4.932487,25.01150,0.000174,24.114065,0.0067,-1.067
308.00,4.931758,25.01219,0.000175,24.113727,0.0067,-1.067
310.00,4.931998,25.01234,0.000173,24.113788,0.0067,-1.068
312.00,4.931475,25.01177,0.000173,24.114249,0.0067,-1.068
314.00,4.931182,25.01218,0.000173,24.113400,0.0067,-1.068
316.00,4.931627,25.01182,0.000175,24.113714,0.0067,-1.067
318.00,4.931113,25.01177,0.000175,24.113547,0.0067,-1.067
320.00,4.931456,25.01274,0.000175,24.113862,0.0067,-1.068
322.00,4.930999,25.01311,0.000175,24.113556,0.0067,-1.067
324.00,4.931003,25.01241,0.000175,24.114518,0.0067,-1.068
326.00,4.931183,25.01149,0.000174,24.113630,0.0067,-1.068
328.00,4.931319,25.01165,0.000175,24.114397,0.0067,-1.067
330.00,4.931512,25.01163,0.000175,24.114616,0.0067,-1.068
332.00,4.930936,25.01137,0.000174,24.113920,0.0067,-1.068
334.00,4.930666,25.01128,0.000173,24.113682,0.0067,-1.068
336.00,4.930840,25.01135,0.000174,24.114178,0.0067,-1.068
338.00,4.931700,25.01210,0.000175,24.113288,0.0067,-1.067
340.00,4.931581,25.01138,0.000176,24.113866,0.0067,-1.068
@2,5.0000,10.0
342.00,4.930010,25.01191,0.000175,24.114551,0.0067,-1.068
344.00,4.929586,25.01187,0.000174,24.114041,0.0067,-1.067
346.00,4.926976,25.01144,0.000174,24.113820,0.0067,-1.067
348.00,4.917866,25.01119,0.000174,24.113948,0.0067,-1.067
350.00,4.906850,25.01189,0.000174,24.113580,0.0067,-1.066
352.00,4.897376,25.01270,0.000175,24.113534,0.0067,-1.066
354.00,4.888347,25.01169,0.000174,24.112818,0.0067,-1.067
356.00,4.883524,25.01214,0.000174,24.113166,0.0067,-1.068
358.00,4.885186,25.01213,0.000173,24.114059,0.0067,-1.070
360.00,4.888748,25.01203,0.000172,24.113383,0.0067,-1.069
362.00,4.892380,25.01260,0.000172,24.114044,0.0067,-1.068
364.00,4.895142,25.01220,0.000173,24.114312,0.0067,-1.068
366.00,4.897387,25.01158,0.000174,24.113703,0.0067,-1.068
368.00,4.899573,25.01125,0.000173,24.113331,0.0067,-1.068
370.00,4.901428,25.01112,0.000173,24.113500,0.0067,-1.068
372.00,4.904880,25.01150,0.000175,24.113803,0.0067,-1.068
374.00,4.908049,25.01239,0.000175,24.113885,0.0067,-1.067
376.00,4.912598,25.01249,0.000175,24.113281,0.0067,-1.067
378.00,4.916442,25.01270,0.000176,24.113437,0.0067,-1.068
380.00,4.919691,25.01181,0.000175,24.114067,0.0067,-1.067
382.00,4.921701,25.01198,0.000175,24.114366,0.0067,-1.068
384.00,4.922986,25.01207,0.000175,24.113400,0.0067,-1.068
386.00,4.923929,25.01215,0.000175,24.113994,0.0067,-1.068
388.00,4.924742,25.01193,0.000175,24.113586,0.0067,-1.068
390.00,4.925682,25.01243,0.000175,24.114364,0.0067,-1.067
392.00,4.926529,25.01309,0.000176,24.114914,0.0067,-1.067
394.00,4.926602,25.01309,0.000175,24.115001,0.0067,-1.068
396.00,4.926161,25.01255,0.000174,24.113771,0.0067,-1.068
398.00,4.925541,25.01169,0.000174,24.115170,0.0068,-1.068
400.00,4.925261,25.01268,0.000175,24.114540,0.0067,-1.069
402.00,4.926274,25.01350,0.000175,24.113279,0.0067,-1.067
404.00,4.926291,25.01243,0.000174,24.114247,0.0067,-1.068
406.00,4.925743,25.01202,0.000173,24.113801,0.0067,-1.067
408.00,4.926245,25.01174,0.000175,24.113439,0.0067,-1.068
410.00,4.926205,25.01170,0.000174,24.113000,0.0067,-1.068
412.00,4.926103,25.01136,0.000173,24.113610,0.0067,-1.068
414.00,4.926948,25.01220,0.000174,24.113279,0.0067,-1.068
416.00,4.926895,25.01209,0.000173,24.113240,0.0067,-1.068
418.00,4.926431,25.01179,0.000174,24.113794,0.0067,-1.068
420.00,4.925847,25.01219,0.000175,24.114251,0.0067,-1.067
422.00,4.926851,25.01270,0.000174,24.113755,0.0067,-1.067
424.00,4.926209,25.01185,0.000175,24.113989,0.0067,-1.067
426.00,4.925450,25.01286,0.000175,24.113862,0.0067,-1.068
428.00,4.925559,25.01215,0.000174,24.113890,0.0067,-1.068
430.00,4.925333,25.01152,0.000174,24.114204,0.0067,-1.068
432.00,4.925400,25.01149,0.000174,24.113628,0.0067,-1.067
434.00,4.925961,25.01165,0.000175,24.113662,0.0067,-1.067
436.00,4.926307,25.01188,0.000175,24.113604,0.0067,-1.067
438.00,4.926516,25.01203,0.000175,24.113517,0.0067,-1.069
440.00,4.925137,25.01236,0.000175,24.113643,0.0068,-1.068
442.00,4.925261,25.01171,0.000176,24.113892,0.0067,-1.067
444.00,4.925482,25.01180,0.000174,24.113860,0.0067,-1.067
446.00,4.924984,25.01247,0.000174,24.113227,0.0067,-1.068
448.00,4.925154,25.01224,0.000174,24.112774,0.0067,-1.068
450.00,4.924703,25.01211,0.000174,24.114860,0.0067,-1.068
452.00,4.924573,25.01188,0.000174,24.114772,0.0067,-1.068
454.00,4.925101,25.01151,0.000175,24.112811,0.0067,-1.067
456.00,4.924302,25.01146,0.000175,24.114208,0.0067,-1.068
458.00,4.923009,25.01269,0.000174,24.113457,0.0067,-1.068
460.00,4.923109,25.01162,0.000174,24.113145,0.0067,-1.068
462.00,4.924100,25.01217,0.000175,24.113896,0.0067,-1.067
464.00,4.924381,25.01181,0.000175,24.114003,0.0067,-1.068
466.00,4.923938,25.01196,0.000174,24.113535,0.0067,-1.068
468.00,4.924566,25.01239,0.000173,24.113740,0.0067,-1.068
470.00,4.925056,25.01203,0.000174,24.112608,0.0067,-1.068
472.00,4.924684,25.01192,0.000175,24.113194,0.0066,-1.067
474.00,4.923176,25.01158,0.000175,24.113682,0.0067,-1.068
476.00,4.922481,25.01178,0.000175,24.113797,0.0067,-1.067
478.00,4.923652,25.01226,0.000175,24.113998,0.0067,-1.067
480.00,4.924351,25.01214,0.000175,24.114999,0.0067,-1.068
482.00,4.924410,25.01217,0.000174,24.114024,0.0067,-1.068
484.00,4.924756,25.01212,0.000174,24.114325,0.0067,-1.069
486.00,4.924962,25.01145,0.000174,24.113814,0.0067,-1.068
488.00,4.924426,25.01190,0.000174,24.114052,0.0067,-1.067
490.00,4.923617,25.01208,0.000174,24.113270,0.0067,-1.068
492.00,4.924249,25.01226,0.000175,24.113859,0.0067,-1.068
494.00,4.924352,25.01243,0.000174,24.114236,0.0067,-1.068
496.00,4.923698,25.01255,0.000174,24.113747,0.0067,-1.068
498.00,4.923750,25.01126,0.000175,24.114347,0.0067,-1.067
500.00,4.923466,25.01245,0.000176,24.113573,0.0067,-1.067
502.00,4.923554,25.01170,0.000175,24.114106,0.0068,-1.068
504.00,4.922913,25.01268,0.000176,24.113903,0.0068,-1.068
506.00,4.922817,25.01295,0.000175,24.113925,0.0068,-1.069
508.00,4.922845,25.01208,0.000176,24.113905,0.0067,-1.068
510.00,4.922633,25.01173,0.000175,24.113192,0.0067,-1.067
512.00,4.923044,25.01264,0.000176,24.113376,0.0067,-1.068
514.00,4.922603,25.01254,0.000175,24.113924,0.0067,-1.067
516.00,4.923031,25.01312,0.000174,24.113677,0.0067,-1.068
518.00,4.922357,25.01264,0.000175,24.114715,0.0067,-1.068
520.00,4.920884,25.01314,0.000176,24.114169,0.0067,-1.068
@3,5.0000,10.0
522.00,4.921293,25.01284,0.000175,24.113550,0.0067,-1.067
524.00,4.920975,25.01231,0.000175,24.113132,0.0067,-1.068
526.00,4.917253,25.01270,0.000175,24.113457,0.0067,-1.067
528.00,4.908753,25.01254,0.000175,24.113496,0.0067,-1.067
530.00,4.897211,25.01215,0.000174,24.114228,0.0067,-1.066
532.00,4.886602,25.01183,0.000175,24.114135,0.0067,-1.067
534.00,4.877399,25.01203,0.000175,24.115112,0.0067,-1.068
536.00,4.873440,25.01223,0.000173,24.113940,0.0067,-1.069
538.00,4.875419,25.01205,0.000173,24.113595,0.0067,-1.069
540.00,4.880009,25.01204,0.000173,24.113963,0.0067,-1.069
542.00,4.882377,25.01163,0.000173,24.114130,0.0067,-1.069
544.00,4.884966,25.01126,0.000173,24.113461,0.0067,-1.068
546.00,4.887432,25.01159,0.000174,24.113489,0.0067,-1.068
548.00,4.889955,25.01171,0.000175,24.113957,0.0067,-1.068
550.00,4.893450,25.01127,0.000175,24.114146,0.0067,-1.068
552.00,4.898161,25.01193,0.000175,24.113665,0.0067,-1.068
554.00,4.902244,25.01143,0.000176,24.114174,0.0067,-1.068
556.00,4.906348,25.01218,0.000176,24.114329,0.0068,-1.067
558.00,4.909027,25.01149,0.000174,24.114475,0.0067,-1.068
560.00,4.911347,25.01145,0.000174,24.113218,0.0067,-1.068
562.00,4.915497,25.01141,0.000174,24.113047,0.0067,-1.068
564.00,4.917639,25.01159,0.000175,24.113892,0.0068,-1.068
566.00,4.918097,25.01148,0.000175,24.114152,0.0067,-1.068
568.00,4.919048,25.01113,0.000175,24.114416,0.0067,-1.068
570.00,4.920062,25.01183,0.000175,24.114219,0.0067,-1.067
572.00,4.920675,25.01225,0.000176,24.113745,0.0067,-1.068
574.00,4.920759,25.01262,0.000175,24.113872,0.0068,-1.069
576.00,4.920526,25.01123,0.000174,24.113690,0.0067,-1.068
578.00,4.920893,25.01107,0.000176,24.113658,0.0067,-1.067
580.00,4.920776,25.01194,0.000176,24.113586,0.0068,-1.068
582.00,4.920814,25.01208,0.000176,24.114072,0.0067,-1.068
584.00,4.920986,25.01109,0.000174,24.114447,0.0067,-1.069
586.00,4.920720,25.01137,0.000174,24.113996,0.0068,-1.068
588.00,4.920020,25.01144,0.000174,24.113701,0.0068,-1.068
590.00,4.920171,25.01194,0.000174,24.113810,0.0068,-1.068
592.00,4.921414,25.01297,0.000174,24.115072,0.0068,-1.069
594.00,4.921211,25.01317,0.000176,24.113937,0.0067,-1.068
596.00,4.921284,25.01188,0.000175,24.113474,0.0067,-1.068
598.00,4.921910,25.01094,0.000175,24.113246,0.0067,-1.068
600.00,4.922128,25.01163,0.000174,24.114072,0.0067,-1.069
602.00,4.922096,25.01170,0.000175,24.114275,0.0067,-1.068
604.00,4.921499,25.01170,0.000174,24.113892,0.0067,-1.068
606.00,4.921188,25.01238,0.000174,24.113342,0.0067,-1.068
608.00,4.920906,25.01213,0.000174,24.113825,0.0067,-1.069
610.00,4.920921,25.01124,0.000176,24.114434,0.0067,-1.067
612.00,4.921523,25.01190,0.000175,24.113628,0.0067,-1.068
614.00,4.920552,25.01139,0.000175,24.113771,0.0068,-1.068
616.00,4.920886,25.01141,0.000176,24.114130,0.0067,-1.068
618.00,4.920873,25.01140,0.000174,24.113961,0.0067,-1.069
620.00,4.919922,25.01227,0.000175,24.113872,0.0067,-1.068
622.00,4.918540,25.01233,0.000175,24.113968,0.0067,-1.069
624.00,4.917849,25.01186,0.000175,24.114033,0.0067,-1.068
626.00,4.917744,25.01159,0.000175,24.113589,0.0067,-1.068
628.00,4.917983,25.01205,0.000176,24.113223,0.0067,-1.068
630.00,4.917882,25.01254,0.000176,24.113478,0.0067,-1.068
632.00,4.917195,25.01212,0.000176,24.114414,0.0067,-1.068
634.00,4.918024,25.01244,0.000175,24.113207,0.0067,-1.068
636.00,4.918264,25.01260,0.000175,24.113725,0.0067,-1.069
638.00,4.918263,25.01202,0.000175,24.114375,0.0067,-1.068
640.00,4.917177,25.01267,0.000176,24.113158,0.0067,-1.068
642.00,4.915617,25.01155,0.000174,24.113662,0.0067,-1.069
644.00,4.915777,25.01158,0.000174,24.113532,0.0067,-1.068
646.00,4.915792,25.01100,0.000175,24.112889,0.0067,-1.068
648.00,4.916505,25.01130,0.000176,24.112943,0.0067,-1.068
650.00,4.916998,25.01144,0.000176,24.112454,0.0067,-1.068
652.00,4.917237,25.01123,0.000174,24.113524,0.0067,-1.068
654.00,4.917005,25.01160,0.000175,24.114919,0.0067,-1.068
656.00,4.917227,25.01180,0.000176,24.113463,0.0067,-1.068
658.00,4.916079,25.01223,0.000176,24.113259,0.0068,-1.068
660.00,4.915811,25.01231,0.000176,24.114187,0.0068,-1.068
662.00,4.915700,25.01233,0.000175,24.114230,0.0067,-1.069
664.00,4.915080,25.01213,0.000174,24.113968,0.0067,-1.069
666.00,4.914371,25.01151,0.000175,24.113814,0.0067,-1.068
668.00,4.914538,25.01268,0.000175,24.114332,0.0067,-1.069
670.00,4.915279,25.01279,0.000175,24.113918,0.0067,-1.068
672.00,4.915319,25.01323,0.000175,24.114100,0.0067,-1.068
674.00,4.916201,25.01228,0.000176,24.115237,0.0067,-1.068
676.00,4.915302,25.01225,0.000175,24.113688,0.0068,-1.068
678.00,4.914935,25.01264,0.000175,24.113662,0.0068,-1.068
680.00,4.914105,25.01240,0.000176,24.113595,0.0067,-1.069
682.00,4.914009,25.01273,0.000175,24.113377,0.0067,-1.068
684.00,4.914514,25.01253,0.000176,24.113931,0.0068,-1.068
686.00,4.914651,25.01175,0.000174,24.113964,0.0067,-1.068
688.00,4.915419,25.01249,0.000176,24.113500,0.0067,-1.068
690.00,4.915645,25.01202,0.000175,24.113502,0.0067,-1.069
692.00,4.915782,25.01170,0.000175,24.115099,0.0067,-1.068
694.00,4.915273,25.01162,0.000175,24.113873,0.0067,-1.068
696.00,4.914501,25.01141,0.000175,24.114009,0.0067,-1.069
698.00,4.913841,25.01213,0.000175,24.113723,0.0067,-1.069
700.00,4.912772,25.01261,0.000175,24.114035,0.0067,-1.069
@4,5.0000,10.0
702.00,4.913795,25.01299,0.000176,24.114637,0.0067,-1.068
704.00,4.913006,25.01212,0.000175,24.114485,0.0067,-1.068
706.00,4.911462,25.01252,0.000175,24.114817,0.0067,-1.069
708.00,4.901788,25.01229,0.000175,24.114572,0.0067,-1.067
710.00,4.888999,25.01267,0.000176,24.115109,0.0067,-1.067
712.00,4.877537,25.01249,0.000177,24.114707,0.0067,-1.068
714.00,4.868944,25.01250,0.000176,24.113303,0.0067,-1.068
716.00,4.863375,25.01217,0.000174,24.114048,0.0067,-1.070
718.00,4.865152,25.01247,0.000173,24.114065,0.0067,-1.070
720.00,4.869473,25.01201,0.000172,24.113563,0.0068,-1.069
722.00,4.872827,25.01366,0.000175,24.113987,0.0067,-1.069
724.00,4.874876,25.01280,0.000175,24.112830,0.0067,-1.069
726.00,4.876847,25.01223,0.000174,24.113429,0.0067,-1.069
728.00,4.878811,25.01277,0.000175,24.114698,0.0067,-1.069
730.00,4.883189,25.01363,0.000175,24.113738,0.0067,-1.069
732.00,4.887201,25.01382,0.000175,24.114767,0.0067,-1.068
734.00,4.891184,25.01327,0.000175,24.113738,0.0067,-1.068
736.00,4.894740,25.01295,0.000175,24.114340,0.0067,-1.069
738.00,4.898600,25.01334,0.000176,24.114772,0.0067,-1.070
740.00,4.901760,25.01249,0.000175,24.113797,0.0068,-1.069
742.00,4.903808,25.01277,0.000176,24.113825,0.0067,-1.069
744.00,4.906291,25.01240,0.000175,24.113424,0.0067,-1.068
746.00,4.907622,25.01232,0.000175,24.113586,0.0067,-1.068
748.00,4.908720,25.01191,0.000175,24.113894,0.0067,-1.069
750.00,4.908975,25.01308,0.000174,24.113528,0.0067,-1.068
752.00,4.908414,25.01307,0.000176,24.113812,0.0067,-1.068
754.00,4.908220,25.01298,0.000175,24.114260,0.0067,-1.069
756.00,4.908559,25.01187,0.000175,24.114901,0.0067,-1.068
758.00,4.908262,25.01205,0.000175,24.113678,0.0067,-1.069
760.00,4.908243,25.01268,0.000173,24.113742,0.0067,-1.069
762.00,4.908189,25.01163,0.000174,24.114518,0.0067,-1.069
764.00,4.907158,25.01195,0.000175,24.114507,0.0068,-1.068
766.00,4.906403,25.01139,0.000175,24.113320,0.0067,-1.070
768.00,4.907155,25.01147,0.000174,24.115105,0.0067,-1.069
770.00,4.906764,25.01142,0.000176,24.114516,0.0067,-1.069
772.00,4.905712,25.01174,0.000176,24.113875,0.0067,-1.069
774.00,4.906810,25.01156,0.000175,24.114080,0.0067,-1.069
776.00,4.906893,25.01240,0.000175,24.113881,0.0067,-1.068
778.00,4.907082,25.01199,0.000175,24.113829,0.0068,-1.069
780.00,4.907091,25.01202,0.000175,24.114910,0.0067,-1.068
782.00,4.906055,25.01185,0.000175,24.113786,0.0067,-1.068
784.00,4.905193,25.01194,0.000175,24.114466,0.0067,-1.070
786.00,4.905989,25.01214,0.000175,24.114243,0.0067,-1.069
788.00,4.906051,25.01183,0.000175,24.114735,0.0067,-1.069
790.00,4.905479,25.01179,0.000175,24.114113,0.0067,-1.068
792.00,4.905467,25.01162,0.000175,24.113925,0.0067,-1.068
794.00,4.904529,25.01182,0.000175,24.114044,0.0067,-1.070
796.00,4.904203,25.01150,0.000175,24.113730,0.0067,-1.069
798.00,4.904006,25.01190,0.000175,24.113929,0.0067,-1.068
800.00,4.904380,25.01169,0.000174,24.113950,0.0067,-1.068
802.00,4.903270,25.01198,0.000175,24.113881,0.0067,-1.069
804.00,4.903175,25.01229,0.000174,24.113032,0.0067,-1.069
806.00,4.904011,25.01194,0.000174,24.113218,0.0067,-1.069
808.00,4.904896,25.01277,0.000174,24.113405,0.0067,-1.068
810.00,4.904156,25.01363,0.000175,24.113292,0.0067,-1.068
812.00,4.904838,25.01314,0.000174,24.113396,0.0067,-1.069
814.00,4.905115,25.01286,0.000174,24.113866,0.0067,-1.069
816.00,4.903925,25.01371,0.000175,24.114204,0.0067,-1.069
818.00,4.904113,25.01281,0.000175,24.112878,0.0067,-1.068
820.00,4.903856,25.01319,0.000175,24.113441,0.0067,-1.070
822.00,4.903733,25.01311,0.000175,24.113660,0.0067,-1.069
824.00,4.903388,25.01225,0.000175,24.113853,0.0068,-1.068
826.00,4.903142,25.01186,0.000176,24.114100,0.0068,-1.069
828.00,4.904039,25.01178,0.000175,24.114028,0.0067,-1.069
830.00,4.904279,25.01167,0.000174,24.113324,0.0067,-1.069
832.00,4.904480,25.01125,0.000176,24.114550,0.0067,-1.069
834.00,4.904413,25.01261,0.000175,24.114564,0.0067,-1.068
836.00,4.902393,25.01217,0.000175,24.113435,0.0067,-1.069
838.00,4.901298,25.01138,0.000175,24.113530,0.0067,-1.068
840.00,4.900937,25.01085,0.000174,24.113831,0.0067,-1.069
842.00,4.901515,25.01092,0.000174,24.113398,0.0067,-1.069
844.00,4.901344,25.01109,0.000175,24.113625,0.0067,-1.069
846.00,4.901729,25.01118,0.000174,24.114399,0.0067,-1.068
848.00,4.902644,25.01130,0.000175,24.114511,0.0067,-1.068
850.00,4.903149,25.01223,0.000176,24.114332,0.0067,-1.069
852.00,4.902673,25.01302,0.000175,24.113496,0.0067,-1.069
854.00,4.901534,25.01368,0.000176,24.112978,0.0067,-1.068
856.00,4.900999,25.01338,0.000175,24.114148,0.0067,-1.069
858.00,4.901481,25.01231,0.000174,24.114104,0.0067,-1.068
860.00,4.901389,25.01313,0.000175,24.113143,0.0067,-1.068
862.00,4.902249,25.01364,0.000175,24.113942,0.0067,-1.068
864.00,4.902086,25.01349,0.000175,24.114059,0.0067,-1.069
866.00,4.901607,25.01316,0.000174,24.114228,0.0067,-1.069
868.00,4.901567,25.01281,0.000175,24.114607,0.0067,-1.069
870.00,4.901183,25.01332,0.000175,24.114059,0.0067,-1.068
872.00,4.900832,25.01274,0.000175,24.114538,0.0067,-1.069
874.00,4.901497,25.01275,0.000174,24.114763,0.0068,-1.069
876.00,4.902719,25.01245,0.000175,24.113649,0.0067,-1.068
878.00,4.901961,25.01178,0.000175,24.114187,0.0067,-1.068
880.00,4.901923,25.01196,0.000175,24.114057,0.0067,-1.068
882.00,4.902523,25.01303,0.000175,24.114282,0.0067,-1.068
@5,5.0000,10.0
884.00,4.902058,25.01285,0.000174,24.113309,0.0067,-1.070
886.00,4.899869,25.01207,0.000173,24.113528,0.0067,-1.068
888.00,4.890186,25.01254,0.000175,24.114180,0.0067,-1.067
890.00,4.877461,25.01213,0.000176,24.113251,0.0067,-1.068
892.00,4.866093,25.01230,0.000176,24.112666,0.0067,-1.069
894.00,4.857597,25.01260,0.000175,24.113755,0.0067,-1.069
896.00,4.852331,25.01227,0.000173,24.114239,0.0067,-1.070
898.00,4.853477,25.01210,0.000172,24.114018,0.0067,-1.070
900.00,4.857234,25.01112,0.000172,24.114397,0.0067,-1.070
902.00,4.861275,25.01123,0.000173,24.113786,0.0067,-1.070
904.00,4.863860,25.01196,0.000174,24.113097,0.0067,-1.068
906.00,4.866653,25.01270,0.000173,24.114223,0.0067,-1.069
908.00,4.869204,25.01243,0.000172,24.113684,0.0067,-1.068
910.00,4.872096,25.01280,0.000174,24.114278,0.0067,-1.068
912.00,4.875352,25.01232,0.000175,24.112943,0.0067,-1.069
914.00,4.879328,25.01130,0.000176,24.113045,0.0067,-1.068
916.00,4.883609,25.01295,0.000177,24.114083,0.0067,-1.068
918.00,4.888436,25.01260,0.000176,24.113448,0.0067,-1.068
920.00,4.891287,25.01233,0.000174,24.113940,0.0067,-1.069
922.00,4.894067,25.01270,0.000174,24.113847,0.0067,-1.069
924.00,4.895428,25.01181,0.000174,24.113669,0.0067,-1.069
926.00,4.896230,25.01212,0.000174,24.112722,0.0067,-1.068
928.00,4.896621,25.01205,0.000175,24.113534,0.0067,-1.068
930.00,4.897638,25.01171,0.000174,24.114407,0.0067,-1.068
932.00,4.897353,25.01124,0.000175,24.113901,0.0067,-1.068
934.00,4.896856,25.01153,0.000176,24.113242,0.0067,-1.069
936.00,4.897385,25.01141,0.000174,24.113495,0.0067,-1.068
938.00,4.897165,25.01121,0.000175,24.114314,0.0067,-1.068
940.00,4.897324,25.01152,0.000175,24.113441,0.0067,-1.068
942.00,4.897169,25.01102,0.000174,24.113790,0.0068,-1.068
944.00,4.897577,25.01092,0.000174,24.114052,0.0067,-1.069
946.00,4.897976,25.01042,0.000175,24.113591,0.0067,-1.069
948.00,4.898954,25.01049,0.000174,24.113671,0.0067,-1.068
950.00,4.898860,25.01035,0.000175,24.113422,0.0067,-1.069
952.00,4.898873,25.01080,0.000174,24.114453,0.0067,-1.069
954.00,4.897480,25.01169,0.000174,24.114256,0.0067,-1.068
956.00,4.897695,25.01133,0.000174,24.113584,0.0067,-1.068
958.00,4.898275,25.01083,0.000174,24.113337,0.0067,-1.069
960.00,4.898523,25.01165,0.000174,24.113658,0.0067,-1.069
962.00,4.898202,25.01195,0.000174,24.113766,0.0067,-1.068
964.00,4.897608,25.01180,0.000175,24.113435,0.0067,-1.068
966.00,4.897553,25.01213,0.000174,24.113938,0.0067,-1.069
968.00,4.897171,25.01207,0.000174,24.113877,0.0067,-1.068
970.00,4.897434,25.01283,0.000174,24.112913,0.0067,-1.068
972.00,4.897442,25.01364,0.000175,24.114067,0.0067,-1.068
974.00,4.897409,25.01289,0.000175,24.113537,0.0067,-1.069
976.00,4.897828,25.01316,0.000174,24.113351,0.0067,-1.068
978.00,4.897610,25.01286,0.000174,24.113524,0.0067,-1.068
980.00,4.897498,25.01211,0.000174,24.114954,0.0067,-1.069
982.00,4.896600,25.01183,0.000176,24.114290,0.0067,-1.068
984.00,4.896443,25.01197,0.000176,24.113257,0.0067,-1.069
986.00,4.897562,25.01090,0.000175,24.114451,0.0067,-1.068
988.00,4.897930,25.00983,0.000176,24.113916,0.0067,-1.069
990.00,4.897140,25.01131,0.000175,24.114271,0.0067,-1.068
992.00,4.896623,25.01133,0.000175,24.113708,0.0068,-1.068
994.00,4.896914,25.01102,0.000175,24.113639,0.0068,-1.068
996.00,4.897902,25.01155,0.000175,24.113463,0.0067,-1.069
998.00,4.896733,25.01221,0.000174,24.113652,0.0067,-1.069
1000.00,4.897196,25.01246,0.000175,24.113630,0.0067,-1.068
1002.00,4.897901,25.01264,0.000176,24.114132,0.0067,-1.069
1004.00,4.897436,25.01325,0.000175,24.113292,0.0067,-1.068
1006.00,4.896604,25.01215,0.000174,24.113678,0.0067,-1.068
1008.00,4.896080,25.01214,0.000176,24.113833,0.0067,-1.069
1010.00,4.895947,25.01215,0.000175,24.114204,0.0068,-1.068
1012.00,4.896003,25.01191,0.000175,24.114596,0.0068,-1.068
1014.00,4.896682,25.01201,0.000175,24.114362,0.0067,-1.068
1016.00,4.897081,25.01282,0.000174,24.113894,0.0067,-1.068
1018.00,4.896378,25.01279,0.000175,24.113344,0.0067,-1.068
1020.00,4.896537,25.01338,0.000175,24.113396,0.0068,-1.069
1022.00,4.895436,25.01345,0.000175,24.112965,0.0067,-1.068
1024.00,4.895081,25.01173,0.000176,24.113914,0.0067,-1.068
1026.00,4.894733,25.01260,0.000176,24.114304,0.0068,-1.068
1028.00,4.895320,25.01373,0.000176,24.113526,0.0067,-1.069
1030.00,4.894516,25.01381,0.000174,24.114070,0.0067,-1.069
1032.00,4.894168,25.01455,0.000174,24.113400,0.0067,-1.068
1034.00,4.893899,25.01453,0.000175,24.113792,0.0067,-1.068
1036.00,4.895145,25.01435,0.000174,24.113480,0.0067,-1.068
1038.00,4.895964,25.01339,0.000175,24.113712,0.0067,-1.068
1040.00,4.894793,25.01417,0.000176,24.114002,0.0067,-1.068
1042.00,4.894547,25.01374,0.000175,24.112707,0.0067,-1.069
1044.00,4.894509,25.01236,0.000175,24.113612,0.0067,-1.068
1046.00,4.894394,25.01250,0.000176,24.113710,0.0067,-1.068
1048.00,4.894548,25.01245,0.000175,24.113769,0.0067,-1.069
1050.00,4.894559,25.01239,0.000174,24.115042,0.0067,-1.068
1052.00,4.895123,25.01194,0.000175,24.115073,0.0067,-1.069
1054.00,4.896358,25.01215,0.000175,24.114172,0.0067,-1.069
1056.00,4.896408,25.01201,0.000174,24.113983,0.0068,-1.068
1058.00,4.896261,25.01151,0.000175,24.114399,0.0067,-1.069
1060.00,4.894973,25.01216,0.000175,24.114100,0.0067,-1.069
1062.00,4.894509,25.01155,0.000174,24.113905,0.0068,-1.069
@6,5.0000,10.0
1064.00,4.894285,25.01171,0.000175,24.113418,0.0068,-1.068
1066.00,4.891648,25.01173,0.000175,24.114178,0.0067,-1.067
1068.00,4.883525,25.01130,0.000175,24.113842,0.0067,-1.068
1070.00,4.870315,25.01073,0.000175,24.114135,0.0067,-1.068
1072.00,4.858751,25.01080,0.000174,24.113868,0.0067,-1.068
1074.00,4.850178,25.01155,0.000175,24.113534,0.0067,-1.068
1076.00,4.844870,25.01170,0.000175,24.113623,0.0067,-1.069
1078.00,4.846351,25.01106,0.000174,24.112898,0.0068,-1.070
1080.00,4.851077,25.01066,0.000173,24.114113,0.0067,-1.070
1082.00,4.855225,25.01120,0.000174,24.113703,0.0067,-1.069
1084.00,4.858248,25.01008,0.000175,24.114544,0.0067,-1.069
1086.00,4.861099,25.01159,0.000174,24.113277,0.0067,-1.069
1088.00,4.864216,25.01077,0.000175,24.112510,0.0067,-1.068
1090.00,4.867644,25.00981,0.000177,24.113773,0.0068,-1.068
1092.00,4.871610,25.01036,0.000175,24.113866,0.0068,-1.069
1094.00,4.875673,25.01045,0.000175,24.113623,0.0068,-1.069
1096.00,4.880534,25.01035,0.000176,24.113556,0.0068,-1.069
1098.00,4.884226,25.01039,0.000175,24.114054,0.0067,-1.069
1100.00,4.887462,25.01015,0.000175,24.114899,0.0067,-1.068
1102.00,4.890246,25.01037,0.000175,24.114563,0.0067,-1.068
1104.00,4.891948,25.01028,0.000176,24.114020,0.0067,-1.069
1106.00,4.893132,25.01073,0.000176,24.114351,0.0067,-1.069
1108.00,4.893365,25.00815,0.000177,24.114141,0.0067,-1.068
1110.00,4.892796,25.00951,0.000174,24.114615,0.0067,-1.069
1112.00,4.893595,25.00954,0.000174,24.114074,0.0067,-1.069
1114.00,4.893431,25.00993,0.000175,24.114028,0.0067,-1.068
1116.00,4.893630,25.01054,0.000175,24.114098,0.0067,-1.068
1118.00,4.894140,25.01055,0.000175,24.113886,0.0068,-1.069
1120.00,4.893601,25.01087,0.000174,24.113701,0.0067,-1.068
1122.00,4.892850,25.01096,0.000176,24.113901,0.0067,-1.069
1124.00,4.893069,25.01155,0.000175,24.114505,0.0067,-1.068
1126.00,4.893423,25.01113,0.000176,24.114403,0.0068,-1.068
1128.00,4.892892,25.01039,0.000176,24.113329,0.0067,-1.069
1130.00,4.893908,25.01058,0.000176,24.114527,0.0067,-1.068
1132.00,4.893674,25.01012,0.000176,24.114466,0.0067,-1.069
1134.00,4.893345,25.01095,0.000175,24.114007,0.0067,-1.068
1136.00,4.893236,25.01088,0.000175,24.114223,0.0068,-1.069
1138.00,4.892890,25.01165,0.000175,24.114301,0.0068,-1.069
1140.00,4.892933,25.01036,0.000175,24.113045,0.0068,-1.069
1142.00,4.893149,25.01116,0.000175,24.113394,0.0068,-1.068
1144.00,4.893090,25.01053,0.000175,24.114226,0.0068,-1.069
1146.00,4.893203,25.01184,0.000176,24.113677,0.0067,-1.068
1148.00,4.893884,25.01146,0.000176,24.114377,0.0067,-1.068
1150.00,4.892994,25.01063,0.000175,24.114150,0.0068,-1.068
1152.00,4.891898,25.01079,0.000175,24.114767,0.0067,-1.069
1154.00,4.892465,25.01095,0.000175,24.114954,0.0067,-1.069
1156.00,4.892763,25.01033,0.000175,24.114224,0.0067,-1.067
1158.00,4.894282,25.01129,0.000175,24.114273,0.0067,-1.068
1160.00,4.894499,25.01164,0.000175,24.113006,0.0067,-1.070
1162.00,4.893924,25.01176,0.000174,24.113539,0.0068,-1.069
1164.00,4.893166,25.01114,0.000174,24.114665,0.0068,-1.069
1166.00,4.893770,25.01143,0.000175,24.114459,0.0068,-1.068
1168.00,4.894467,25.01149,0.000176,24.113775,0.0068,-1.068
1170.00,4.895178,25.01147,0.000176,24.113325,0.0067,-1.068
1172.00,4.895059,25.01156,0.000175,24.114094,0.0067,-1.069
1174.00,4.894820,25.01337,0.000175,24.113704,0.0067,-1.069
1176.00,4.894602,25.01243,0.000174,24.114135,0.0068,-1.070
1178.00,4.893638,25.01166,0.000175,24.113883,0.0068,-1.069
1180.00,4.893899,25.01244,0.000176,24.114156,0.0068,-1.068
1182.00,4.893316,25.01333,0.000175,24.115122,0.0068,-1.068
1184.00,4.894116,25.01274,0.000176,24.113721,0.0068,-1.068
1186.00,4.894390,25.01269,0.000175,24.113292,0.0067,-1.070
1188.00,4.895694,25.01225,0.000176,24.113636,0.0067,-1.070
1190.00,4.895286,25.01186,0.000175,24.113821,0.0067,-1.068
1192.00,4.893868,25.01281,0.000175,24.113459,0.0067,-1.069
1194.00,4.893301,25.01325,0.000175,24.114219,0.0067,-1.070
1196.00,4.892322,25.01409,0.000174,24.113968,0.0067,-1.068
1198.00,4.892724,25.01272,0.000176,24.113428,0.0067,-1.068
1200.00,4.893283,25.01246,0.000176,24.113253,0.0067,-1.069
1202.00,4.893341,25.01354,0.000175,24.113476,0.0067,-1.069
1204.00,4.892709,25.01312,0.000176,24.113428,0.0067,-1.068
1206.00,4.892674,25.01251,0.000175,24.113259,0.0067,-1.069
1208.00,4.892616,25.01214,0.000176,24.114332,0.0068,-1.069
1210.00,4.891365,25.01196,0.000175,24.113784,0.0067,-1.069
1212.00,4.891296,25.01188,0.000174,24.113955,0.0067,-1.070
1214.00,4.890523,25.01145,0.000174,24.114382,0.0067,-1.068
1216.00,4.890443,25.01087,0.000175,24.113201,0.0067,-1.069
1218.00,4.890626,25.01234,0.000175,24.113266,0.0067,-1.069
1220.00,4.891016,25.01175,0.000175,24.113721,0.0067,-1.069
1222.00,4.891429,25.01237,0.000175,24.113734,0.0067,-1.069
1224.00,4.890618,25.01236,0.000174,24.113599,0.0068,-1.069
1226.00,4.889404,25.01239,0.000174,24.113470,0.0067,-1.069
1228.00,4.888972,25.01181,0.000175,24.113623,0.0067,-1.068
1230.00,4.888791,25.01238,0.000176,24.113675,0.0067,-1.068
1232.00,4.888752,25.01255,0.000175,24.113599,0.0067,-1.070
1234.00,4.889221,25.01152,0.000175,24.114511,0.0067,-1.069
1236.00,4.889876,25.01102,0.000174,24.114867,0.0067,-1.068
1238.00,4.890205,25.01195,0.000175,24.114661,0.0068,-1.068
1240.00,4.890959,25.01333,0.000176,24.115696,0.0067,-1.069
1242.00,4.890404,25.01446,0.000175,24.113864,0.0067,-1.069
@7,5.0000,10.0
1244.00,4.890439,25.01319,0.000175,24.114184,0.0067,-1.068
1246.00,4.888409,25.01306,0.000175,24.114067,0.0067,-1.069
1248.00,4.879906,25.01294,0.000175,24.113912,0.0067,-1.068
1250.00,4.867153,25.01205,0.000176,24.114811,0.0067,-1.068
1252.00,4.856846,25.01269,0.000176,24.114841,0.0068,-1.069
1254.00,4.847293,25.01367,0.000175,24.114223,0.0068,-1.068
1256.00,4.841109,25.01336,0.000175,24.114145,0.0067,-1.070
1258.00,4.842563,25.01320,0.000175,24.113662,0.0068,-1.071
1260.00,4.847771,25.01300,0.000174,24.113376,0.0067,-1.071
1262.00,4.850915,25.01305,0.000173,24.114358,0.0067,-1.069
1264.00,4.853955,25.01358,0.000174,24.113602,0.0068,-1.069
1266.00,4.856685,25.01358,0.000176,24.113233,0.0068,-1.069
1268.00,4.858717,25.01225,0.000176,24.114288,0.0067,-1.069
1270.00,4.861852,25.01246,0.000176,24.113647,0.0067,-1.069
1272.00,4.865377,25.01235,0.000176,24.113827,0.0067,-1.069
1274.00,4.869557,25.01316,0.000175,24.113249,0.0067,-1.069
1276.00,4.874329,25.01240,0.000175,24.112837,0.0067,-1.070
1278.00,4.878579,25.01224,0.000175,24.113927,0.0067,-1.069
1280.00,4.881584,25.01291,0.000176,24.113853,0.0067,-1.069
1282.00,4.884190,25.01269,0.000176,24.113379,0.0068,-1.069
1284.00,4.884764,25.01218,0.000176,24.114949,0.0067,-1.069
1286.00,4.885643,25.01162,0.000176,24.115586,0.0067,-1.068
1288.00,4.886673,25.01167,0.000175,24.114700,0.0068,-1.069
1290.00,4.888084,25.01203,0.000176,24.114122,0.0068,-1.069
1292.00,4.887806,25.01127,0.000175,24.114434,0.0068,-1.069
1294.00,4.887657,25.01124,0.000175,24.114234,0.0068,-1.069
1296.00,4.888010,25.01054,0.000175,24.114434,0.0067,-1.069
1298.00,4.887585,25.01148,0.000175,24.114652,0.0068,-1.070
1300.00,4.888000,25.01131,0.000175,24.114869,0.0067,-1.069
1302.00,4.887975,25.01113,0.000176,24.114969,0.0067,-1.069
1304.00,4.886784,25.01194,0.000178,24.114436,0.0067,-1.068
1306.00,4.886027,25.01199,0.000177,24.112828,0.0067,-1.069
1308.00,4.886163,25.01069,0.000176,24.113766,0.0068,-1.069
1310.00,4.885614,25.01096,0.000175,24.114832,0.0068,-1.069
1312.00,4.884793,25.01097,0.000175,24.115647,0.0067,-1.070
1314.00,4.885274,25.01051,0.000175,24.113998,0.0067,-1.069
1316.00,4.885602,25.01110,0.000175,24.114096,0.0068,-1.069
1318.00,4.886804,25.01032,0.000176,24.114414,0.0067,-1.069
1320.00,4.885562,25.01066,0.000176,24.114215,0.0068,-1.069
1322.00,4.884696,25.01046,0.000177,24.114020,0.0067,-1.068
1324.00,4.885211,25.01004,0.000176,24.114356,0.0067,-1.068
1326.00,4.885579,25.00987,0.000176,24.114264,0.0067,-1.069
1328.00,4.885635,25.00960,0.000176,24.113888,0.0068,-1.069
1330.00,4.885621,25.00889,0.000176,24.114399,0.0067,-1.069
1332.00,4.884876,25.00950,0.000176,24.113517,0.0067,-1.070
1334.00,4.885216,25.00899,0.000175,24.114576,0.0068,-1.069
1336.00,4.885123,25.01021,0.000176,24.114098,0.0068,-1.068
1338.00,4.886370,25.01031,0.000176,24.113944,0.0067,-1.069
1340.00,4.887249,25.00952,0.000174,24.113669,0.0067,-1.069
1342.00,4.886639,25.01090,0.000175,24.113461,0.0067,-1.069
1344.00,4.887085,25.01031,0.000176,24.114891,0.0067,-1.069
1346.00,4.887004,25.01013,0.000176,24.114644,0.0067,-1.068
1348.00,4.886539,25.01053,0.000176,24.114312,0.0067,-1.069
1350.00,4.887320,25.01221,0.000176,24.114005,0.0067,-1.069
1352.00,4.887600,25.01099,0.000177,24.114278,0.0067,-1.069
1354.00,4.886410,25.01032,0.000175,24.114189,0.0067,-1.069
1356.00,4.885748,25.01011,0.000175,24.114583,0.0067,-1.069
1358.00,4.885655,25.00994,0.000175,24.113981,0.0067,-1.069
1360.00,4.886217,25.00968,0.000174,24.113755,0.0067,-1.069
1362.00,4.886591,25.01066,0.000176,24.113847,0.0067,-1.069
1364.00,4.886973,25.01018,0.000175,24.113463,0.0068,-1.069
1366.00,4.886398,25.00903,0.000175,24.114096,0.0068,-1.069
1368.00,4.886309,25.00991,0.000176,24.112700,0.0068,-1.070
1370.00,4.886864,25.01000,0.000174,24.113875,0.0067,-1.069
1372.00,4.886571,25.01040,0.000174,24.114355,0.0067,-1.068
1374.00,4.887050,25.01045,0.000175,24.113385,0.0067,-1.069
1376.00,4.887086,25.01032,0.000176,24.113946,0.0067,-1.068
1378.00,4.885206,25.01105,0.000176,24.115062,0.0068,-1.070
1380.00,4.884428,25.01061,0.000176,24.113814,0.0068,-1.069
1382.00,4.884939,25.01046,0.000175,24.113207,0.0067,-1.069
1384.00,4.885501,25.01093,0.000175,24.114252,0.0067,-1.068
1386.00,4.884935,25.01033,0.000176,24.114459,0.0067,-1.069
1388.00,4.884247,25.01079,0.000176,24.113990,0.0068,-1.069
1390.00,4.884436,25.01175,0.000176,24.114089,0.0068,-1.069
1392.00,4.885025,25.01176,0.000176,24.114176,0.0067,-1.069
1394.00,4.885612,25.01203,0.000176,24.114629,0.0067,-1.069
1396.00,4.885244,25.01261,0.000176,24.114774,0.0067,-1.069
1398.00,4.885166,25.01225,0.000176,24.114178,0.0067,-1.069
1400.00,4.884975,25.01168,0.000175,24.114449,0.0067,-1.070
1402.00,4.885209,25.01254,0.000175,24.113742,0.0067,-1.069
1404.00,4.885323,25.01197,0.000175,24.114572,0.0068,-1.069
1406.00,4.885190,25.01109,0.000175,24.113669,0.0068,-1.068
1408.00,4.885230,25.01150,0.000175,24.114418,0.0067,-1.069
1410.00,4.884540,25.01259,0.000176,24.114124,0.0067,-1.069
1412.00,4.883570,25.01236,0.000176,24.113578,0.0067,-1.069
1414.00,4.883065,25.01305,0.000176,24.114470,0.0068,-1.069
1416.00,4.883066,25.01217,0.000177,24.114003,0.0068,-1.069
1418.00,4.883876,25.01199,0.000175,24.113612,0.0068,-1.069
1420.00,4.884296,25.01253,0.000175,24.113561,0.0067,-1.069
1422.00,4.885282,25.01091,0.000175,24.113443,0.0068,-1.069
@8,5.0000,10.0
1424.00,4.885269,25.01085,0.000176,24.113106,0.0068,-1.068
1426.00,4.882123,25.01038,0.000176,24.114496,0.0068,-1.069
1428.00,4.872569,25.01109,0.000175,24.114260,0.0067,-1.068
1430.00,4.859617,25.01055,0.000176,24.113951,0.0067,-1.068
1432.00,4.848369,25.01128,0.000176,24.113244,0.0068,-1.069
1434.00,4.838727,25.01087,0.000175,24.114297,0.0067,-1.069
1436.00,4.832470,25.01047,0.000174,24.113816,0.0067,-1.070
1438.00,4.833729,25.01053,0.000175,24.114132,0.0067,-1.070
1440.00,4.838781,25.01033,0.000174,24.113179,0.0067,-1.070
1442.00,4.842753,25.01035,0.000175,24.113626,0.0068,-1.070
1444.00,4.846129,25.00921,0.000175,24.114947,0.0068,-1.070
1446.00,4.847329,25.00955,0.000175,24.114407,0.0068,-1.069
1448.00,4.849334,25.00889,0.000176,24.114412,0.0067,-1.069
1450.00,4.853078,25.00915,0.000175,24.113868,0.0067,-1.069
1452.00,4.856460,25.00956,0.000174,24.114085,0.0067,-1.069
1454.00,4.861366,25.01001,0.000176,24.113615,0.0067,-1.069
1456.00,4.865978,25.00996,0.000175,24.114089,0.0067,-1.069
1458.00,4.869647,25.00999,0.000174,24.113675,0.0067,-1.068
1460.00,4.873322,25.00909,0.000174,24.114100,0.0067,-1.069
1462.00,4.875796,25.00982,0.000174,24.114158,0.0067,-1.069
1464.00,4.878170,25.00977,0.000175,24.113847,0.0067,-1.069
1466.00,4.878900,25.00971,0.000176,24.113463,0.0067,-1.069
1468.00,4.879275,25.00963,0.000175,24.114925,0.0068,-1.070
1470.00,4.881129,25.01073,0.000175,24.114145,0.0068,-1.070
1472.00,4.881713,25.01178,0.000175,24.114290,0.0067,-1.069
1474.00,4.882223,25.01111,0.000175,24.114722,0.0068,-1.068
1476.00,4.882525,25.01103,0.000176,24.114236,0.0068,-1.069
1478.00,4.883121,25.01075,0.000176,24.114379,0.0067,-1.069
1480.00,4.883765,25.01122,0.000176,24.114966,0.0067,-1.069
1482.00,4.883578,25.01066,0.000175,24.114256,0.0067,-1.069
1484.00,4.883176,25.01184,0.000176,24.114850,0.0067,-1.069
1486.00,4.882018,25.01227,0.000176,24.114208,0.0067,-1.069
1488.00,4.881013,25.01233,0.000175,24.112649,0.0067,-1.069
1490.00,4.882553,25.01229,0.000176,24.114375,0.0067,-1.069
1492.00,4.883185,25.01217,0.000176,24.113567,0.0067,-1.069
1494.00,4.882961,25.01200,0.000176,24.113413,0.0067,-1.070
1496.00,4.882966,25.01136,0.000174,24.113922,0.0067,-1.069
1498.00,4.883134,25.01090,0.000175,24.113968,0.0067,-1.069
1500.00,4.883354,25.01197,0.000175,24.112800,0.0067,-1.069
1502.00,4.883590,25.01247,0.000176,24.114241,0.0067,-1.068
1504.00,4.883544,25.01313,0.000175,24.114152,0.0068,-1.069
1506.00,4.883170,25.01239,0.000176,24.113312,0.0067,-1.069
1508.00,4.882096,25.01222,0.000176,24.114249,0.0067,-1.068
1510.00,4.882161,25.01287,0.000176,24.114392,0.0067,-1.069
1512.00,4.883289,25.01252,0.000175,24.113992,0.0067,-1.069
1514.00,4.882528,25.01245,0.000175,24.113247,0.0067,-1.069
1516.00,4.883045,25.01205,0.000174,24.113041,0.0067,-1.070
1518.00,4.883466,25.01287,0.000175,24.113435,0.0067,-1.068
1520.00,4.882986,25.01264,0.000176,24.114364,0.0067,-1.068
1522.00,4.882806,25.01415,0.000175,24.114085,0.0067,-1.070
1524.00,4.884050,25.01472,0.000176,24.113732,0.0067,-1.069
1526.00,4.884284,25.01385,0.000175,24.113443,0.0067,-1.070
1528.00,4.883756,25.01394,0.000175,24.114436,0.0067,-1.069
1530.00,4.883308,25.01374,0.000175,24.114191,0.0067,-1.069
1532.00,4.882406,25.01441,0.000175,24.113093,0.0067,-1.070
1534.00,4.881615,25.01416,0.000175,24.114347,0.0067,-1.068
1536.00,4.881527,25.01384,0.000174,24.113680,0.0067,-1.070
1538.00,4.881302,25.01364,0.000174,24.114217,0.0067,-1.069
1540.00,4.880216,25.01350,0.000175,24.114180,0.0067,-1.070
1542.00,4.879572,25.01395,0.000175,24.113580,0.0067,-1.069
1544.00,4.879454,25.01337,0.000175,24.113203,0.0067,-1.069
1546.00,4.878972,25.01303,0.000175,24.113946,0.0067,-1.069
1548.00,4.878851,25.01273,0.000176,24.114089,0.0067,-1.069
1550.00,4.878531,25.01260,0.000175,24.113764,0.0068,-1.070
1552.00,4.878191,25.01297,0.000174,24.114966,0.0067,-1.070
1554.00,4.878455,25.01380,0.000175,24.115133,0.0067,-1.069
1556.00,4.878548,25.01364,0.000175,24.113942,0.0067,-1.070
1558.00,4.877480,25.01415,0.000176,24.114028,0.0067,-1.069
1560.00,4.876399,25.01513,0.000174,24.113153,0.0067,-1.070
1562.00,4.877182,25.01411,0.000176,24.113625,0.0067,-1.069
1564.00,4.876535,25.01496,0.000175,24.113901,0.0067,-1.069
1566.00,4.875839,25.01539,0.000176,24.113918,0.0067,-1.070
1568.00,4.875858,25.01428,0.000175,24.114089,0.0067,-1.070
1570.00,4.875363,25.01348,0.000175,24.113732,0.0067,-1.070
1572.00,4.875653,25.01327,0.000175,24.114044,0.0067,-1.069
1574.00,4.875184,25.01336,0.000175,24.114681,0.0067,-1.070
1576.00,4.875033,25.01388,0.000174,24.113983,0.0067,-1.069
1578.00,4.874282,25.01297,0.000175,24.114159,0.0067,-1.069
1580.00,4.875153,25.01413,0.000175,24.115265,0.0067,-1.069
1582.00,4.875872,25.01458,0.000175,24.113119,0.0067,-1.070
1584.00,4.876397,25.01388,0.000175,24.113888,0.0067,-1.070
1586.00,4.876683,25.01412,0.000174,24.114172,0.0067,-1.070
1588.00,4.876141,25.01389,0.000175,24.113348,0.0068,-1.070
1590.00,4.876196,25.01362,0.000175,24.114460,0.0067,-1.070
1592.00,4.875921,25.01318,0.000176,24.113545,0.0067,-1.068
1594.00,4.875564,25.01423,0.000176,24.113977,0.0067,-1.069
1596.00,4.874504,25.01478,0.000174,24.115144,0.0067,-1.070
1598.00,4.874795,25.01422,0.000174,24.114490,0.0067,-1.071
1600.00,4.875581,25.01319,0.000174,24.114078,0.0067,-1.069
1602.00,4.874150,25.01324,0.000175,24.113899,0.0067,-1.070
@9,5.0000,10.0
1604.00,4.873603,25.01415,0.000174,24.113116,0.0067,-1.070
1606.00,4.872004,25.01429,0.000174,24.113249,0.0067,-1.069
1608.00,4.864143,25.01473,0.000177,24.113886,0.0067,-1.068
1610.00,4.852172,25.01431,0.000176,24.113827,0.0067,-1.070
1612.00,4.840762,25.01441,0.000176,24.114401,0.0067,-1.069
1614.00,4.830797,25.01437,0.000176,24.114152,0.0067,-1.069
1616.00,4.823324,25.01409,0.000175,24.114420,0.0067,-1.071
1618.00,4.824016,25.01338,0.000175,24.114360,0.0067,-1.070
1620.00,4.828897,25.01428,0.000173,24.113933,0.0067,-1.072
1622.00,4.832914,25.01378,0.000173,24.114735,0.0068,-1.070
1624.00,4.835928,25.01293,0.000173,24.113665,0.0067,-1.071
1626.00,4.838655,25.01319,0.000174,24.114280,0.0067,-1.070
1628.00,4.841914,25.01271,0.000174,24.113903,0.0067,-1.070
1630.00,4.846190,25.01291,0.000176,24.114165,0.0067,-1.070
1632.00,4.850031,25.01398,0.000176,24.113938,0.0068,-1.070
1634.00,4.853650,25.01369,0.000175,24.112807,0.0068,-1.070
1636.00,4.857387,25.01373,0.000175,24.113394,0.0067,-1.069
1638.00,4.862106,25.01338,0.000175,24.114031,0.0067,-1.070
1640.00,4.865846,25.01333,0.000174,24.114249,0.0067,-1.070
1642.00,4.868300,25.01304,0.000174,24.113977,0.0067,-1.070
1644.00,4.870045,25.01330,0.000175,24.112772,0.0067,-1.070
1646.00,4.870912,25.01342,0.000175,24.113623,0.0067,-1.071
1648.00,4.871848,25.01280,0.000174,24.113483,0.0067,-1.071
1650.00,4.872444,25.01319,0.000175,24.113745,0.0067,-1.069
1652.00,4.872720,25.01214,0.000175,24.114709,0.0067,-1.069
1654.00,4.873207,25.01339,0.000175,24.114265,0.0068,-1.070
1656.00,4.873489,25.01268,0.000174,24.113587,0.0067,-1.070
1658.00,4.874472,25.01279,0.000175,24.113359,0.0067,-1.070
1660.00,4.874820,25.01287,0.000175,24.113556,0.0067,-1.071
1662.00,4.875521,25.01308,0.000176,24.113662,0.0067,-1.070
1664.00,4.875541,25.01242,0.000176,24.114332,0.0067,-1.069
1666.00,4.874096,25.01214,0.000174,24.113808,0.0067,-1.070
1668.00,4.873734,25.01279,0.000176,24.114490,0.0067,-1.069
1670.00,4.874241,25.01288,0.000175,24.114256,0.0067,-1.070
1672.00,4.874641,25.01280,0.000176,24.113983,0.0067,-1.069
1674.00,4.874340,25.01318,0.000175,24.114137,0.0067,-1.070
1676.00,4.873137,25.01213,0.000175,24.113641,0.0067,-1.071
1678.00,4.872737,25.01217,0.000175,24.113279,0.0067,-1.071
1680.00,4.872368,25.01320,0.000174,24.113710,0.0068,-1.070
1682.00,4.872574,25.01326,0.000174,24.113578,0.0067,-1.070
1684.00,4.871954,25.01380,0.000175,24.113807,0.0067,-1.070
1686.00,4.872248,25.01340,0.000174,24.114217,0.0067,-1.069
1688.00,4.871926,25.01305,0.000174,24.113727,0.0067,-1.070
1690.00,4.871757,25.01326,0.000175,24.114290,0.0067,-1.071
1692.00,4.872857,25.01357,0.000175,24.114013,0.0068,-1.069
1694.00,4.871979,25.01371,0.000175,24.113680,0.0068,-1.070
1696.00,4.871623,25.01347,0.000175,24.112495,0.0067,-1.070
1698.00,4.872824,25.01332,0.000176,24.113283,0.0068,-1.070
1700.00,4.872701,25.01393,0.000175,24.114483,0.0067,-1.071
1702.00,4.873133,25.01413,0.000175,24.114652,0.0068,-1.070
1704.00,4.872954,25.01380,0.000176,24.113558,0.0067,-1.069
1706.00,4.872442,25.01319,0.000175,24.113311,0.0067,-1.070
1708.00,4.872506,25.01251,0.000175,24.113961,0.0067,-1.070
1710.00,4.871345,25.01312,0.000175,24.113413,0.0067,-1.070
1712.00,4.871173,25.01388,0.000174,24.113771,0.0067,-1.070
1714.00,4.871727,25.01374,0.000173,24.112967,0.0067,-1.070
1716.00,4.871854,25.01371,0.000175,24.113532,0.0067,-1.070
1718.00,4.870952,25.01438,0.000175,24.114237,0.0067,-1.070
1720.00,4.870520,25.01436,0.000175,24.113173,0.0067,-1.071
1722.00,4.871093,25.01394,0.000174,24.113129,0.0067,-1.070
1724.00,4.871369,25.01474,0.000174,24.113927,0.0067,-1.070
1726.00,4.871580,25.01427,0.000175,24.114041,0.0067,-1.070
1728.00,4.871903,25.01433,0.000174,24.113205,0.0067,-1.069
1730.00,4.872167,25.01349,0.000175,24.115229,0.0067,-1.070
1732.00,4.872434,25.01402,0.000175,24.114728,0.0067,-1.070
1734.00,4.873709,25.01410,0.000174,24.114080,0.0067,-1.071
1736.00,4.872846,25.01396,0.000175,24.114007,0.0067,-1.070
1738.00,4.871452,25.01413,0.000175,24.113851,0.0067,-1.070
1740.00,4.871034,25.01414,0.000175,24.114719,0.0068,-1.070
1742.00,4.871262,25.01517,0.000175,24.114778,0.0067,-1.070
1744.00,4.871169,25.01409,0.000175,24.114713,0.0067,-1.069
1746.00,4.871218,25.01445,0.000176,24.114156,0.0067,-1.070
1748.00,4.870458,25.01504,0.000176,24.113478,0.0067,-1.070
1750.00,4.870548,25.01485,0.000173,24.113892,0.0067,-1.070
1752.00,4.870806,25.01501,0.000175,24.113693,0.0067,-1.069
1754.00,4.870593,25.01555,0.000176,24.112737,0.0067,-1.070
1756.00,4.871333,25.01455,0.000174,24.113272,0.0068,-1.070
1758.00,4.871547,25.01456,0.000174,24.113987,0.0067,-1.070
1760.00,4.871030,25.01468,0.000175,24.112753,0.0068,-1.069
1762.00,4.871014,25.01408,0.000175,24.113545,0.0067,-1.070
1764.00,4.870270,25.01381,0.000174,24.114224,0.0068,-1.071
1766.00,4.870620,25.01418,0.000173,24.113595,0.0067,-1.069
1768.00,4.871158,25.01383,0.000174,24.112943,0.0067,-1.070
1770.00,4.870885,25.01425,0.000175,24.113691,0.0067,-1.070
1772.00,4.871306,25.01411,0.000176,24.113942,0.0067,-1.070
1774.00,4.871679,25.01423,0.000175,24.114369,0.0067,-1.070
1776.00,4.871453,25.01458,0.000175,24.114498,0.0067,-1.070
1778.00,4.871347,25.01474,0.000175,24.114888,0.0067,-1.069
1780.00,4.871464,25.01462,0.000175,24.113877,0.0067,-1.069
1782.00,4.871026,25.01432,0.000176,24.114420,0.0067,-1.070
@10,5.0000,10.0
1784.00,4.871631,25.01440,0.000175,24.113998,0.0068,-1.070
1786.00,4.870366,25.01427,0.000175,24.114711,0.0067,-1.069
1788.00,4.861502,25.01394,0.000176,24.114438,0.0067,-1.068
1790.00,4.848172,25.01446,0.000176,24.113968,0.0067,-1.069
1792.00,4.836509,25.01440,0.000175,24.114191,0.0067,-1.069
1794.00,4.826319,25.01425,0.000174,24.114819,0.0067,-1.069
1796.00,4.818764,25.01480,0.000175,24.114150,0.0067,-1.070
1798.00,4.818689,25.01424,0.000175,24.113573,0.0067,-1.071
1800.00,4.823314,25.01404,0.000175,24.113682,0.0067,-1.071
1802.00,4.827806,25.01452,0.000174,24.113693,0.0067,-1.071
1804.00,4.830151,25.01417,0.000173,24.113493,0.0067,-1.071
1806.00,4.833489,25.01415,0.000174,24.113337,0.0067,-1.070
1808.00,4.837385,25.01420,0.000175,24.113855,0.0067,-1.070
1810.00,4.840279,25.01394,0.000175,24.113959,0.0067,-1.069
1812.00,4.844208,25.01400,0.000177,24.114542,0.0067,-1.069
1814.00,4.847953,25.01382,0.000176,24.113909,0.0067,-1.070
1816.00,4.851385,25.01336,0.000176,24.113450,0.0067,-1.069
1818.00,4.854790,25.01303,0.000175,24.114483,0.0067,-1.069
1820.00,4.858354,25.01298,0.000176,24.113996,0.0067,-1.069
1822.00,4.862584,25.01297,0.000176,24.114031,0.0067,-1.069
1824.00,4.864310,25.01303,0.000177,24.114299,0.0067,-1.070
1826.00,4.866213,25.01316,0.000176,24.113955,0.0067,-1.070
1828.00,4.866954,25.01276,0.000176,24.114691,0.0067,-1.070
1830.00,4.868708,25.01271,0.000175,24.114433,0.0067,-1.069
1832.00,4.868337,25.01274,0.000175,24.114659,0.0067,-1.068
1834.00,4.868379,25.01300,0.000176,24.113673,0.0068,-1.069
1836.00,4.868843,25.01323,0.000176,24.112720,0.0067,-1.069
1838.00,4.870041,25.01310,0.000176,24.113792,0.0067,-1.069
1840.00,4.869687,25.01259,0.000174,24.114880,0.0067,-1.070
1842.00,4.870181,25.01242,0.000174,24.114083,0.0067,-1.070
1844.00,4.870312,25.01386,0.000174,24.115146,0.0067,-1.070
1846.00,4.870262,25.01441,0.000176,24.114232,0.0067,-1.069
1848.00,4.870560,25.01466,0.000177,24.114200,0.0067,-1.068
1850.00,4.870622,25.01363,0.000175,24.113656,0.0067,-1.069
1852.00,4.869154,25.01277,0.000175,24.113795,0.0068,-1.069
1854.00,4.869196,25.01357,0.000176,24.113706,0.0067,-1.069
1856.00,4.869309,25.01415,0.000175,24.114265,0.0067,-1.069
1858.00,4.868791,25.01398,0.000174,24.113725,0.0067,-1.069
1860.00,4.869106,25.01473,0.000175,24.113101,0.0067,-1.070
1862.00,4.869361,25.01416,0.000175,24.114148,0.0068,-1.069
1864.00,4.869391,25.01334,0.000174,24.114512,0.0067,-1.070
1866.00,4.869667,25.01241,0.000174,24.114065,0.0067,-1.069
1868.00,4.870365,25.01218,0.000175,24.115055,0.0067,-1.068
1870.00,4.870975,25.01277,0.000175,24.114189,0.0067,-1.069
1872.00,4.871078,25.01328,0.000174,24.114334,0.0067,-1.070
1874.00,4.870989,25.01216,0.000175,24.114566,0.0067,-1.069
1876.00,4.871440,25.01204,0.000174,24.114817,0.0067,-1.069
1878.00,4.871206,25.01206,0.000175,24.114091,0.0067,-1.069
1880.00,4.870108,25.01198,0.000176,24.114133,0.0067,-1.070
1882.00,4.869956,25.01283,0.000176,24.113606,0.0067,-1.069
1884.00,4.870375,25.01208,0.000175,24.115133,0.0068,-1.070
1886.00,4.869845,25.01165,0.000175,24.114620,0.0067,-1.069
1888.00,4.869694,25.01319,0.000176,24.114412,0.0067,-1.069
1890.00,4.869320,25.01360,0.000174,24.114018,0.0067,-1.070
1892.00,4.869283,25.01266,0.000175,24.114427,0.0067,-1.069
1894.00,4.869262,25.01302,0.000175,24.113838,0.0067,-1.069
1896.00,4.869134,25.01247,0.000176,24.113732,0.0067,-1.070
1898.00,4.869454,25.01311,0.000175,24.114104,0.0067,-1.069
1900.00,4.870226,25.01311,0.000176,24.114169,0.0067,-1.069
1902.00,4.870132,25.01272,0.000177,24.113643,0.0068,-1.069
1904.00,4.870394,25.01197,0.000175,24.114124,0.0067,-1.069
1906.00,4.870546,25.01149,0.000175,24.114841,0.0067,-1.069
1908.00,4.870376,25.01235,0.000175,24.113632,0.0068,-1.069
1910.00,4.870291,25.01217,0.000175,24.114379,0.0068,-1.069
1912.00,4.870404,25.01203,0.000175,24.113537,0.0068,-1.070
1914.00,4.869805,25.01215,0.000175,24.113435,0.0067,-1.069
1916.00,4.869811,25.01191,0.000175,24.113870,0.0067,-1.069
1918.00,4.869827,25.01168,0.000175,24.114381,0.0067,-1.069
1920.00,4.868814,25.01230,0.000176,24.113758,0.0068,-1.069
1922.00,4.868459,25.01151,0.000177,24.114767,0.0068,-1.069
1924.00,4.868552,25.01202,0.000176,24.113545,0.0067,-1.069
1926.00,4.867895,25.01258,0.000174,24.114687,0.0067,-1.069
1928.00,4.866907,25.01271,0.000175,24.114550,0.0067,-1.071
1930.00,4.867267,25.01327,0.000176,24.114366,0.0067,-1.068
1932.00,4.867721,25.01408,0.000176,24.114607,0.0067,-1.069
1934.00,4.867606,25.01375,0.000176,24.115006,0.0067,-1.069
1936.00,4.867158,25.01324,0.000176,24.113260,0.0067,-1.069
1938.00,4.867516,25.01461,0.000175,24.114005,0.0067,-1.069
1940.00,4.867434,25.01414,0.000176,24.113567,0.0067,-1.069
1942.00,4.867397,25.01384,0.000176,24.113463,0.0068,-1.069
1944.00,4.868054,25.01348,0.000175,24.113641,0.0067,-1.069
1946.00,4.867906,25.01370,0.000175,24.113433,0.0068,-1.070
1948.00,4.867616,25.01451,0.000176,24.113779,0.0067,-1.069
1950.00,4.867261,25.01472,0.000176,24.113985,0.0067,-1.069
1952.00,4.867091,25.01415,0.000176,24.114782,0.0067,-1.070
1954.00,4.866828,25.01383,0.000174,24.114381,0.0068,-1.070
1956.00,4.867899,25.01257,0.000173,24.115476,0.0068,-1.069
1958.00,4.868542,25.01353,0.000175,24.113270,0.0068,-1.069
1960.00,4.869405,25.01332,0.000176,24.114293,0.0067,-1.070
1962.00,4.869392,25.01333,0.000174,24.113981,0.0067,-1.069
@11,5.0000,10.0
1964.00,4.870098,25.01282,0.000174,24.113808,0.0067,-1.070
1966.00,4.867187,25.01324,0.000175,24.114377,0.0068,-1.069
1968.00,4.858494,25.01355,0.000175,24.114254,0.0067,-1.069
1970.00,4.846154,25.01358,0.000176,24.113223,0.0067,-1.068
1972.00,4.834251,25.01370,0.000177,24.113870,0.0067,-1.068
1974.00,4.824314,25.01370,0.000176,24.113236,0.0067,-1.069
1976.00,4.816767,25.01335,0.000175,24.114603,0.0067,-1.070
1978.00,4.816776,25.01377,0.000174,24.114410,0.0068,-1.071
1980.00,4.821557,25.01345,0.000175,24.113938,0.0068,-1.071
1982.00,4.825462,25.01391,0.000175,24.114193,0.0067,-1.071
1984.00,4.828409,25.01347,0.000175,24.114197,0.0067,-1.070
1986.00,4.831683,25.01344,0.000176,24.114856,0.0068,-1.070
1988.00,4.835295,25.01245,0.000175,24.114245,0.0067,-1.069
1990.00,4.838373,25.01222,0.000177,24.113703,0.0067,-1.069
1992.00,4.842624,25.01293,0.000176,24.114003,0.0068,-1.070
1994.00,4.845975,25.01305,0.000175,24.113812,0.0067,-1.070
1996.00,4.849356,25.01249,0.000174,24.113660,0.0067,-1.070
1998.00,4.853658,25.01262,0.000175,24.115333,0.0067,-1.070
2000.00,4.857548,25.01238,0.000176,24.114399,0.0067,-1.069
2002.00,4.860766,25.01101,0.000176,24.113745,0.0067,-1.070
2004.00,4.862498,25.01299,0.000174,24.113361,0.0068,-1.070
2006.00,4.864535,25.01201,0.000175,24.113833,0.0067,-1.069
2008.00,4.866207,25.01168,0.000175,24.114936,0.0067,-1.070
2010.00,4.866655,25.01171,0.000175,24.114583,0.0067,-1.069
2012.00,4.866492,25.01163,0.000175,24.114657,0.0067,-1.069
2014.00,4.867863,25.01253,0.000175,24.114265,0.0067,-1.069
2016.00,4.868566,25.01194,0.000175,24.114648,0.0067,-1.070
2018.00,4.868896,25.01205,0.000175,24.114042,0.0067,-1.070
2020.00,4.868213,25.01219,0.000174,24.114297,0.0067,-1.070
2022.00,4.868533,25.01207,0.000175,24.114587,0.0067,-1.070
2024.00,4.868810,25.01169,0.000174,24.114018,0.0067,-1.070
2026.00,4.868598,25.01237,0.000175,24.113591,0.0068,-1.068
2028.00,4.868566,25.01208,0.000176,24.113931,0.0067,-1.069
2030.00,4.868471,25.01213,0.000174,24.114145,0.0068,-1.070
2032.00,4.867654,25.01296,0.000175,24.114202,0.0067,-1.069
2034.00,4.867788,25.01204,0.000176,24.114394,0.0067,-1.069
2036.00,4.867622,25.01299,0.000175,24.113678,0.0067,-1.069
2038.00,4.867153,25.01252,0.000175,24.113953,0.0067,-1.070
2040.00,4.867462,25.01175,0.000175,24.114408,0.0068,-1.070
2042.00,4.868348,25.01194,0.000174,24.113801,0.0067,-1.070
2044.00,4.869002,25.01212,0.000175,24.113240,0.0067,-1.069
2046.00,4.869203,25.01222,0.000176,24.114626,0.0068,-1.070
2048.00,4.869696,25.01189,0.000175,24.114304,0.0067,-1.070
2050.00,4.869789,25.01179,0.000174,24.113898,0.0068,-1.070
2052.00,4.869212,25.01212,0.000174,24.113249,0.0067,-1.070
2054.00,4.868607,25.01164,0.000175,24.114540,0.0067,-1.070
2056.00,4.866923,25.01178,0.000174,24.113868,0.0067,-1.069
2058.00,4.866574,25.01171,0.000176,24.114184,0.0067,-1.069
2060.00,4.866946,25.01250,0.000175,24.114869,0.0067,-1.069
2062.00,4.868136,25.01145,0.000175,24.114048,0.0068,-1.070
2064.00,4.868239,25.01153,0.000176,24.113560,0.0067,-1.069
2066.00,4.867930,25.01206,0.000175,24.114150,0.0068,-1.069
2068.00,4.868271,25.01265,0.000175,24.113381,0.0068,-1.070
2070.00,4.868927,25.01133,0.000174,24.113476,0.0068,-1.070
2072.00,4.868463,25.01221,0.000174,24.113435,0.0067,-1.070
2074.00,4.868541,25.01186,0.000175,24.114746,0.0067,-1.069
2076.00,4.868347,25.01270,0.000175,24.115070,0.0067,-1.070
2078.00,4.868695,25.01295,0.000176,24.114243,0.0068,-1.068
2080.00,4.868838,25.01387,0.000176,24.113534,0.0067,-1.067
2082.00,4.868945,25.01331,0.000175,24.113472,0.0067,-1.072
2084.00,4.869214,25.01282,0.000174,24.113472,0.0067,-1.071
2086.00,4.870043,25.01238,0.000175,24.113632,0.0067,-1.070
2088.00,4.869493,25.01210,0.000175,24.114239,0.0068,-1.070
2090.00,4.869495,25.01331,0.000175,24.113818,0.0067,-1.070
2092.00,4.869651,25.01406,0.000176,24.113366,0.0067,-1.070
2094.00,4.869425,25.01349,0.000176,24.113576,0.0067,-1.070
2096.00,4.868532,25.01460,0.000175,24.113901,0.0068,-1.070
2098.00,4.868829,25.01344,0.000175,24.114033,0.0067,-1.070
2100.00,4.868193,25.01356,0.000174,24.113899,0.0067,-1.070
2102.00,4.868202,25.01371,0.000175,24.114771,0.0067,-1.070
2104.00,4.867950,25.01352,0.000175,24.114581,0.0067,-1.070
2106.00,4.867200,25.01363,0.000175,24.113699,0.0067,-1.070
2108.00,4.868032,25.01343,0.000176,24.114728,0.0067,-1.069
2110.00,4.868795,25.01367,0.000176,24.113868,0.0067,-1.069
2112.00,4.867914,25.01374,0.000175,24.113197,0.0067,-1.070
2114.00,4.867503,25.01296,0.000174,24.113745,0.0067,-1.070
2116.00,4.867264,25.01409,0.000174,24.113938,0.0067,-1.070
2118.00,4.868228,25.01323,0.000175,24.113758,0.0067,-1.070
2120.00,4.867780,25.01308,0.000176,24.113547,0.0068,-1.071
2122.00,4.867235,25.01299,0.000176,24.113177,0.0068,-1.070
2124.00,4.867316,25.01369,0.000175,24.114275,0.0067,-1.070
2126.00,4.867339,25.01444,0.000175,24.114323,0.0067,-1.071
2128.00,4.867946,25.01358,0.000175,24.113979,0.0068,-1.070
2130.00,4.867638,25.01399,0.000175,24.113693,0.0068,-1.070
2132.00,4.868046,25.01475,0.000175,24.113795,0.0067,-1.070
2134.00,4.868180,25.01378,0.000175,24.114076,0.0067,-1.070
2136.00,4.868769,25.01418,0.000175,24.113976,0.0067,-1.070
2138.00,4.869857,25.01524,0.000175,24.114059,0.0067,-1.070
2140.00,4.870128,25.01530,0.000175,24.113944,0.0067,-1.070
2142.00,4.870727,25.01456,0.000175,24.114397,0.0067,-1.070
@12,5.0000,10.0
2144.00,4.870536,25.01500,0.000175,24.113221,0.0067,-1.069
2146.00,4.867803,25.01471,0.000175,24.114039,0.0067,-1.071
2148.00,4.858771,25.01462,0.000175,24.113818,0.0067,-1.069
2150.00,4.845383,25.01523,0.000176,24.114914,0.0067,-1.068
2152.00,4.832740,25.01471,0.000176,24.114537,0.0067,-1.070
2154.00,4.822524,25.01473,0.000175,24.114535,0.0068,-1.071
2156.00,4.815853,25.01503,0.000175,24.114154,0.0068,-1.070
2158.00,4.815558,25.01535,0.000175,24.113610,0.0068,-1.072
2160.00,4.820741,25.01563,0.000174,24.113981,0.0067,-1.072
2162.00,4.824870,25.01604,0.000174,24.114128,0.0067,-1.071
2164.00,4.827583,25.01594,0.000174,24.113927,0.0067,-1.071
2166.00,4.831580,25.01569,0.000174,24.114719,0.0067,-1.071
2168.00,4.835446,25.01478,0.000174,24.114722,0.0067,-1.070
2170.00,4.838625,25.01443,0.000175,24.114646,0.0068,-1.070
2172.00,4.842547,25.01449,0.000174,24.114182,0.0067,-1.071
2174.00,4.846838,25.01564,0.000174,24.113125,0.0068,-1.071
2176.00,4.850561,25.01531,0.000175,24.113275,0.0067,-1.071
2178.00,4.853872,25.01471,0.000175,24.114171,0.0067,-1.071
2180.00,4.858239,25.01430,0.000176,24.114223,0.0067,-1.070
2182.00,4.861731,25.01467,0.000175,24.114332,0.0067,-1.070
2184.00,4.863223,25.01479,0.000175,24.113424,0.0067,-1.071
2186.00,4.865932,25.01477,0.000175,24.113403,0.0067,-1.070
2188.00,4.867251,25.01429,0.000174,24.113493,0.0067,-1.070
2190.00,4.867917,25.01543,0.000173,24.114198,0.0067,-1.070
2192.00,4.868050,25.01626,0.000174,24.114351,0.0067,-1.070
2194.00,4.867629,25.01629,0.000175,24.113639,0.0067,-1.070
2196.00,4.867899,25.01639,0.000174,24.114115,0.0067,-1.071
2198.00,4.869855,25.01549,0.000175,24.113979,0.0067,-1.071
2200.00,4.871018,25.01579,0.000174,24.113149,0.0067,-1.071
2202.00,4.869643,25.01594,0.000174,24.113725,0.0067,-1.070
2204.00,4.868311,25.01664,0.000174,24.114336,0.0067,-1.070
2206.00,4.869504,25.01731,0.000174,24.114356,0.0067,-1.071
2208.00,4.869028,25.01741,0.000174,24.113786,0.0067,-1.071
2210.00,4.868361,25.01690,0.000174,24.114711,0.0067,-1.071
2212.00,4.868185,25.01785,0.000173,24.113723,0.0067,-1.071
2214.00,4.868200,25.01767,0.000174,24.114275,0.0067,-1.070
2216.00,4.868555,25.01668,0.000174,24.114481,0.0067,-1.071
2218.00,4.867616,25.01681,0.000174,24.114111,0.0067,-1.070
2220.00,4.868009,25.01826,0.000174,24.113820,0.0067,-1.071
2222.00,4.867965,25.01773,0.000174,24.113426,0.0067,-1.071
2224.00,4.868066,25.01854,0.000175,24.113281,0.0067,-1.071
2226.00,4.868129,25.01662,0.000174,24.114501,0.0067,-1.070
2228.00,4.868666,25.01592,0.000174,24.114167,0.0067,-1.071
2230.00,4.868676,25.01589,0.000174,24.113972,0.0067,-1.071
2232.00,4.868040,25.01547,0.000173,24.114109,0.0067,-1.072
2234.00,4.866758,25.01563,0.000174,24.114122,0.0067,-1.071
2236.00,4.865657,25.01590,0.000174,24.113820,0.0067,-1.070
2238.00,4.866055,25.01649,0.000174,24.113677,0.0067,-1.071
2240.00,4.866169,25.01709,0.000175,24.113194,0.0067,-1.072
2242.00,4.866138,25.01725,0.000173,24.112608,0.0067,-1.071
2244.00,4.867518,25.01720,0.000174,24.114213,0.0067,-1.071
2246.00,4.868380,25.01732,0.000174,24.114277,0.0067,-1.070
2248.00,4.867685,25.01757,0.000175,24.113968,0.0067,-1.070
2250.00,4.867223,25.01844,0.000174,24.113762,0.0067,-1.072
2252.00,4.866812,25.01734,0.000174,24.113604,0.0067,-1.071
2254.00,4.865444,25.01706,0.000174,24.114434,0.0067,-1.071
2256.00,4.864854,25.01717,0.000175,24.114332,0.0067,-1.071
2258.00,4.864665,25.01716,0.000175,24.114089,0.0067,-1.071
2260.00,4.865564,25.01634,0.000174,24.113892,0.0067,-1.071
2262.00,4.866339,25.01660,0.000174,24.114159,0.0067,-1.071
2264.00,4.866433,25.01721,0.000175,24.113433,0.0067,-1.071
2266.00,4.866627,25.01667,0.000174,24.112926,0.0067,-1.071
2268.00,4.866445,25.01563,0.000175,24.113006,0.0067,-1.071
2270.00,4.866223,25.01729,0.000176,24.114269,0.0067,-1.071
2272.00,4.865116,25.01861,0.000175,24.114234,0.0067,-1.071
2274.00,4.864691,25.01801,0.000175,24.114420,0.0067,-1.071
2276.00,4.864871,25.01891,0.000174,24.115042,0.0067,-1.072
2278.00,4.864551,25.01835,0.000173,24.114590,0.0067,-1.072
2280.00,4.864652,25.01867,0.000173,24.114072,0.0067,-1.071
2282.00,4.865230,25.01751,0.000175,24.113628,0.0067,-1.071
2284.00,4.865432,25.01728,0.000175,24.114009,0.0067,-1.070
2286.00,4.865672,25.01753,0.000174,24.114226,0.0067,-1.071
2288.00,4.864584,25.01699,0.000175,24.113325,0.0067,-1.071
2290.00,4.864420,25.01710,0.000174,24.113333,0.0067,-1.072
2292.00,4.864532,25.01700,0.000174,24.114392,0.0067,-1.071
2294.00,4.865071,25.01611,0.000173,24.113457,0.0067,-1.071
2296.00,4.864492,25.01610,0.000174,24.113108,0.0067,-1.072
2298.00,4.864977,25.01576,0.000174,24.113890,0.0067,-1.071
2300.00,4.864850,25.01721,0.000174,24.114171,0.0067,-1.071
2302.00,4.864797,25.01686,0.000173,24.113743,0.0067,-1.072
2304.00,4.865621,25.01677,0.000174,24.112781,0.0067,-1.071
2306.00,4.866035,25.01621,0.000173,24.113184,0.0066,-1.071
2308.00,4.866607,25.01683,0.000174,24.114269,0.0067,-1.071
2310.00,4.866147,25.01598,0.000174,24.114264,0.0067,-1.071
2312.00,4.865876,25.01678,0.000175,24.114122,0.0067,-1.071
2314.00,4.866751,25.01633,0.000175,24.115150,0.0067,-1.072
2316.00,4.866817,25.01641,0.000175,24.114191,0.0067,-1.071
2318.00,4.865318,25.01520,0.000175,24.113318,0.0067,-1.071
2320.00,4.865150,25.01615,0.000175,24.113911,0.0067,-1.072
2322.00,4.865834,25.01660,0.000176,24.113387,0.0067,-1.071
@13,5.0000,10.0
2324.00,4.865090,25.01564,0.000175,24.114527,0.0067,-1.072
2326.00,4.863407,25.01630,0.000174,24.114145,0.0067,-1.070
2328.00,4.855504,25.01687,0.000174,24.114262,0.0067,-1.070
2330.00,4.842035,25.01634,0.000175,24.114329,0.0067,-1.070
2332.00,4.828790,25.01637,0.000176,24.114126,0.0067,-1.071
2334.00,4.818877,25.01594,0.000175,24.113673,0.0067,-1.071
2336.00,4.811416,25.01484,0.000175,24.113015,0.0067,-1.072
2338.00,4.810837,25.01554,0.000173,24.112653,0.0067,-1.073
2340.00,4.815607,25.01459,0.000172,24.112963,0.0067,-1.073
2342.00,4.820936,25.01409,0.000173,24.114269,0.0067,-1.072
2344.00,4.825021,25.01408,0.000173,24.113340,0.0067,-1.073
2346.00,4.827516,25.01419,0.000173,24.113420,0.0067,-1.071
2348.00,4.831403,25.01488,0.000174,24.113160,0.0067,-1.071
2350.00,4.835472,25.01502,0.000176,24.114470,0.0067,-1.071
2352.00,4.838099,25.01474,0.000174,24.114607,0.0067,-1.072
2354.00,4.841570,25.01577,0.000175,24.114265,0.0067,-1.072
2356.00,4.846657,25.01542,0.000175,24.113753,0.0067,-1.071
2358.00,4.850534,25.01576,0.000174,24.113781,0.0067,-1.072
2360.00,4.854345,25.01543,0.000174,24.113599,0.0067,-1.071
2362.00,4.856741,25.01478,0.000174,24.113396,0.0067,-1.071
2364.00,4.859159,25.01490,0.000175,24.113064,0.0067,-1.071
2366.00,4.860381,25.01565,0.000174,24.113875,0.0067,-1.072
2368.00,4.862220,25.01433,0.000175,24.114224,0.0067,-1.071
2370.00,4.863747,25.01431,0.000175,24.114000,0.0067,-1.071
2372.00,4.864062,25.01521,0.000175,24.113703,0.0067,-1.071
2374.00,4.863897,25.01542,0.000176,24.113873,0.0067,-1.071
2376.00,4.865355,25.01578,0.000174,24.113483,0.0067,-1.072
2378.00,4.866861,25.01507,0.000174,24.113199,0.0067,-1.072
2380.00,4.866945,25.01488,0.000174,24.114951,0.0067,-1.071
2382.00,4.866584,25.01522,0.000174,24.113677,0.0067,-1.071
2384.00,4.866223,25.01512,0.000174,24.112982,0.0067,-1.072
2386.00,4.866348,25.01472,0.000175,24.113534,0.0067,-1.071
2388.00,4.865280,25.01503,0.000174,24.113357,0.0068,-1.071
2390.00,4.864907,25.01587,0.000174,24.113508,0.0067,-1.071
2392.00,4.866952,25.01535,0.000174,24.113273,0.0067,-1.072
2394.00,4.865809,25.01516,0.000174,24.113608,0.0067,-1.072
2396.00,4.865685,25.01535,0.000173,24.113751,0.0067,-1.071
2398.00,4.865639,25.01511,0.000174,24.112765,0.0067,-1.071
2400.00,4.865274,25.01605,0.000174,24.113331,0.0067,-1.071
2402.00,4.864785,25.01532,0.000174,24.113101,0.0067,-1.071
2404.00,4.864502,25.01590,0.000175,24.113266,0.0067,-1.072
2406.00,4.865014,25.01508,0.000174,24.113281,0.0068,-1.072
2408.00,4.864283,25.01436,0.000174,24.113989,0.0067,-1.071
2410.00,4.863662,25.01543,0.000174,24.113786,0.0068,-1.071
2412.00,4.864546,25.01502,0.000174,24.112739,0.0067,-1.071
2414.00,4.865142,25.01464,0.000175,24.114338,0.0067,-1.071
2416.00,4.865580,25.01466,0.000175,24.113253,0.0067,-1.070
2418.00,4.865314,25.01498,0.000175,24.113677,0.0067,-1.071
2420.00,4.864867,25.01581,0.000176,24.114390,0.0067,-1.071
2422.00,4.864676,25.01532,0.000175,24.113862,0.0067,-1.072
2424.00,4.865191,25.01573,0.000175,24.113914,0.0067,-1.071
2426.00,4.864515,25.01536,0.000174,24.114358,0.0067,-1.071
2428.00,4.865042,25.01668,0.000175,24.114117,0.0067,-1.072
2430.00,4.865458,25.01713,0.000176,24.114613,0.0067,-1.071
2432.00,4.864917,25.01683,0.000175,24.114146,0.0067,-1.070
2434.00,4.865319,25.01597,0.000175,24.113927,0.0067,-1.071
2436.00,4.864692,25.01537,0.000174,24.113838,0.0067,-1.071
2438.00,4.864030,25.01587,0.000175,24.113348,0.0067,-1.071
2440.00,4.864654,25.01606,0.000174,24.114195,0.0067,-1.072
2442.00,4.863939,25.01658,0.000173,24.114394,0.0067,-1.070
2444.00,4.863439,25.01644,0.000175,24.114061,0.0067,-1.071
2446.00,4.865094,25.01734,0.000175,24.114691,0.0067,-1.071
2448.00,4.864976,25.01610,0.000175,24.114299,0.0068,-1.071
2450.00,4.865006,25.01552,0.000173,24.112239,0.0067,-1.072
2452.00,4.864620,25.01502,0.000174,24.112867,0.0067,-1.071
2454.00,4.864720,25.01514,0.000174,24.114217,0.0067,-1.072
2456.00,4.864807,25.01472,0.000175,24.113699,0.0067,-1.071
2458.00,4.864852,25.01499,0.000174,24.113924,0.0067,-1.071
2460.00,4.865694,25.01485,0.000174,24.114356,0.0067,-1.071
2462.00,4.865366,25.01438,0.000174,24.113985,0.0067,-1.070
2464.00,4.864462,25.01543,0.000174,24.113736,0.0067,-1.072
2466.00,4.863999,25.01519,0.000175,24.115010,0.0067,-1.071
2468.00,4.864832,25.01538,0.000175,24.114243,0.0067,-1.071
2470.00,4.864695,25.01604,0.000174,24.113760,0.0067,-1.072
2472.00,4.864308,25.01529,0.000174,24.114256,0.0067,-1.071
2474.00,4.864608,25.01495,0.000175,24.114486,0.0067,-1.071
2476.00,4.863520,25.01510,0.000175,24.114524,0.0067,-1.071
2478.00,4.863448,25.01516,0.000175,24.114733,0.0067,-1.071
2480.00,4.863258,25.01554,0.000174,24.114544,0.0067,-1.071
2482.00,4.863480,25.01487,0.000174,24.112811,0.0067,-1.071
2484.00,4.864229,25.01464,0.000174,24.113004,0.0067,-1.071
2486.00,4.863726,25.01421,0.000174,24.113886,0.0068,-1.071
2488.00,4.863727,25.01509,0.000175,24.114308,0.0067,-1.071
2490.00,4.863411,25.01517,0.000175,24.114739,0.0067,-1.071
2492.00,4.862744,25.01529,0.000174,24.113149,0.0067,-1.071
2494.00,4.863528,25.01497,0.000175,24.114234,0.0067,-1.070
2496.00,4.863320,25.01477,0.000175,24.114146,0.0067,-1.072
2498.00,4.863262,25.01509,0.000174,24.114096,0.0067,-1.071
2500.00,4.863747,25.01548,0.000174,24.114953,0.0067,-1.071
2502.00,4.863574,25.01639,0.000175,24.113916,0.0068,-1.071
@14,5.0000,10.0
2504.00,4.863141,25.01583,0.000174,24.115046,0.0067,-1.071
2506.00,4.861486,25.01483,0.000174,24.115261,0.0068,-1.071
2508.00,4.853560,25.01525,0.000175,24.114172,0.0067,-1.070
2510.00,4.840514,25.01616,0.000175,24.114683,0.0067,-1.071
2512.00,4.828516,25.01602,0.000175,24.114377,0.0067,-1.071
2514.00,4.817351,25.01508,0.000176,24.113771,0.0067,-1.071
2516.00,4.808989,25.01525,0.000175,24.113608,0.0067,-1.071
2518.00,4.808104,25.01531,0.000175,24.113229,0.0067,-1.072
2520.00,4.814745,25.01500,0.000174,24.114759,0.0068,-1.072
2522.00,4.819926,25.01461,0.000175,24.114800,0.0067,-1.072
2524.00,4.823445,25.01472,0.000174,24.114223,0.0067,-1.072
2526.00,4.826523,25.01419,0.000174,24.114568,0.0068,-1.072
2528.00,4.829783,25.01414,0.000174,24.114273,0.0067,-1.071
2530.00,4.832275,25.01285,0.000175,24.114226,0.0067,-1.071
2532.00,4.836768,25.01337,0.000175,24.114969,0.0067,-1.070
2534.00,4.841944,25.01454,0.000174,24.114143,0.0067,-1.070
2536.00,4.846233,25.01423,0.000175,24.113028,0.0067,-1.071
2538.00,4.849744,25.01444,0.000175,24.114629,0.0067,-1.072
2540.00,4.853823,25.01387,0.000175,24.114122,0.0067,-1.071
2542.00,4.857348,25.01288,0.000175,24.113734,0.0067,-1.071
2544.00,4.860127,25.01336,0.000175,24.114681,0.0067,-1.071
2546.00,4.860864,25.01298,0.000174,24.114457,0.0067,-1.071
2548.00,4.861245,25.01456,0.000176,24.113023,0.0067,-1.070
2550.00,4.861670,25.01308,0.000177,24.112870,0.0067,-1.070
2552.00,4.862184,25.01354,0.000175,24.114011,0.0068,-1.071
2554.00,4.862761,25.01303,0.000173,24.113903,0.0067,-1.071
2556.00,4.863552,25.01449,0.000174,24.114264,0.0067,-1.071
2558.00,4.863922,25.01452,0.000174,24.114208,0.0067,-1.071
2560.00,4.864271,25.01521,0.000174,24.113513,0.0067,-1.071
2562.00,4.864452,25.01439,0.000174,24.114336,0.0067,-1.070
2564.00,4.864882,25.01371,0.000176,24.113840,0.0067,-1.071
2566.00,4.864418,25.01339,0.000175,24.113422,0.0067,-1.070
2568.00,4.863981,25.01355,0.000175,24.113194,0.0067,-1.071
2570.00,4.863827,25.01347,0.000174,24.113437,0.0067,-1.071
2572.00,4.863428,25.01318,0.000175,24.114876,0.0067,-1.071
2574.00,4.863901,25.01397,0.000176,24.113788,0.0067,-1.070
2576.00,4.863629,25.01484,0.000175,24.114195,0.0067,-1.070
2578.00,4.862845,25.01429,0.000175,24.112642,0.0067,-1.071
2580.00,4.863288,25.01409,0.000175,24.114007,0.0067,-1.071
2582.00,4.863795,25.01390,0.000174,24.114548,0.0067,-1.071
2584.00,4.863611,25.01485,0.000173,24.113411,0.0067,-1.071
2586.00,4.864796,25.01512,0.000173,24.113264,0.0067,-1.071
2588.00,4.865086,25.01426,0.000175,24.113920,0.0067,-1.069
2590.00,4.864595,25.01418,0.000175,24.114169,0.0067,-1.070
2592.00,4.864325,25.01428,0.000176,24.113548,0.0067,-1.070
2594.00,4.864145,25.01396,0.000176,24.113340,0.0067,-1.071
2596.00,4.864277,25.01502,0.000174,24.114018,0.0067,-1.071
2598.00,4.864404,25.01429,0.000173,24.113903,0.0067,-1.071
2600.00,4.864374,25.01446,0.000176,24.113693,0.0067,-1.070
2602.00,4.864676,25.01452,0.000174,24.113795,0.0067,-1.071
2604.00,4.864572,25.01463,0.000174,24.113604,0.0067,-1.070
2606.00,4.864343,25.01525,0.000175,24.114065,0.0067,-1.070
2608.00,4.863816,25.01515,0.000174,24.114254,0.0067,-1.071
2610.00,4.863813,25.01622,0.000174,24.113534,0.0067,-1.071
2612.00,4.864067,25.01584,0.000175,24.113885,0.0067,-1.071
2614.00,4.864127,25.01504,0.000175,24.114477,0.0067,-1.070
2616.00,4.864136,25.01535,0.000174,24.114236,0.0067,-1.070
2618.00,4.865427,25.01506,0.000174,24.114089,0.0067,-1.072
2620.00,4.864938,25.01528,0.000174,24.112919,0.0067,-1.071
2622.00,4.864549,25.01515,0.000174,24.113260,0.0067,-1.070
2624.00,4.864446,25.01508,0.000175,24.113097,0.0067,-1.070
2626.00,4.865427,25.01567,0.000175,24.112768,0.0067,-1.071
2628.00,4.865014,25.01620,0.000173,24.113892,0.0067,-1.071
2630.00,4.863479,25.01568,0.000174,24.113658,0.0067,-1.071
2632.00,4.863393,25.01570,0.000173,24.113493,0.0067,-1.071
2634.00,4.865243,25.01557,0.000175,24.113342,0.0067,-1.070
2636.00,4.865117,25.01603,0.000174,24.113229,0.0067,-1.071
2638.00,4.864261,25.01610,0.000174,24.114416,0.0067,-1.071
2640.00,4.862891,25.01572,0.000175,24.113950,0.0067,-1.071
2642.00,4.861921,25.01646,0.000175,24.113766,0.0067,-1.071
2644.00,4.861263,25.01614,0.000175,24.113498,0.0067,-1.071
2646.00,4.861562,25.01430,0.000174,24.114033,0.0067,-1.071
2648.00,4.861667,25.01453,0.000174,24.114018,0.0067,-1.071
2650.00,4.861864,25.01585,0.000175,24.113599,0.0067,-1.070
2652.00,4.862270,25.01675,0.000174,24.114029,0.0067,-1.071
2654.00,4.862292,25.01561,0.000175,24.113422,0.0067,-1.071
2656.00,4.862016,25.01550,0.000174,24.113181,0.0067,-1.070
2658.00,4.861875,25.01542,0.000175,24.114011,0.0067,-1.070
2660.00,4.860308,25.01622,0.000175,24.113223,0.0067,-1.071
2662.00,4.859439,25.01571,0.000175,24.114260,0.0067,-1.071
2664.00,4.859143,25.01581,0.000174,24.114024,0.0067,-1.071
2666.00,4.859422,25.01572,0.000174,24.113825,0.0067,-1.071
2668.00,4.859655,25.01603,0.000176,24.113160,0.0067,-1.071
2670.00,4.860677,25.01586,0.000174,24.113935,0.0067,-1.071
2672.00,4.860841,25.01546,0.000174,24.113777,0.0067,-1.070
2674.00,4.860350,25.01588,0.000175,24.113695,0.0067,-1.071
2676.00,4.860931,25.01661,0.000175,24.113747,0.0067,-1.071
2678.00,4.861001,25.01687,0.000175,24.114015,0.0067,-1.071
2680.00,4.860713,25.01707,0.000176,24.113465,0.0067,-1.070
2682.00,4.860944,25.01667,0.000175,24.114063,0.0067,-1.071
@15,5.0000,10.0
2684.00,4.858993,25.01727,0.000174,24.113873,0.0067,-1.071
2686.00,4.857960,25.01813,0.000176,24.113948,0.0067,-1.070
2688.00,4.850412,25.01863,0.000176,24.113638,0.0067,-1.071
2690.00,4.836826,25.01690,0.000175,24.114553,0.0067,-1.070
2692.00,4.823796,25.01760,0.000176,24.113712,0.0067,-1.070
2694.00,4.813030,25.01783,0.000175,24.114561,0.0067,-1.071
2696.00,4.804885,25.01750,0.000174,24.114390,0.0067,-1.071
2698.00,4.803844,25.01707,0.000175,24.113886,0.0067,-1.071
2700.00,4.809594,25.01668,0.000173,24.114693,0.0067,-1.072
2702.00,4.815319,25.01655,0.000173,24.113769,0.0067,-1.073
2704.00,4.819144,25.01638,0.000173,24.114217,0.0067,-1.072
2706.00,4.822239,25.01694,0.000175,24.114785,0.0067,-1.071
2708.00,4.824992,25.01680,0.000174,24.114213,0.0067,-1.071
2710.00,4.829417,25.01758,0.000175,24.114148,0.0067,-1.071
2712.00,4.834814,25.01604,0.000176,24.114494,0.0067,-1.071
2714.00,4.839713,25.01628,0.000175,24.113184,0.0067,-1.071
2716.00,4.843178,25.01644,0.000176,24.113636,0.0067,-1.071
2718.00,4.846368,25.01662,0.000175,24.113522,0.0067,-1.071
2720.00,4.849392,25.01632,0.000174,24.113218,0.0067,-1.071
2722.00,4.851853,25.01747,0.000174,24.114163,0.0067,-1.071
2724.00,4.854032,25.01632,0.000175,24.114080,0.0067,-1.071
2726.00,4.855037,25.01616,0.000175,24.113340,0.0067,-1.071
2728.00,4.856430,25.01743,0.000175,24.113582,0.0067,-1.071
2730.00,4.857033,25.01708,0.000175,24.114503,0.0067,-1.071
2732.00,4.857010,25.01694,0.000175,24.114563,0.0067,-1.071
2734.00,4.858283,25.01644,0.000175,24.113580,0.0067,-1.071
2736.00,4.859143,25.01656,0.000177,24.113426,0.0067,-1.071
2738.00,4.858861,25.01599,0.000175,24.114165,0.0067,-1.071
2740.00,4.859126,25.01544,0.000175,24.113587,0.0067,-1.071
2742.00,4.859408,25.01528,0.000174,24.114048,0.0067,-1.071
2744.00,4.860072,25.01529,0.000174,24.114683,0.0067,-1.070
2746.00,4.861277,25.01476,0.000176,24.114221,0.0067,-1.071
2748.00,4.861441,25.01450,0.000175,24.113769,0.0067,-1.071
2750.00,4.861384,25.01446,0.000175,24.113805,0.0067,-1.072
2752.00,4.860472,25.01469,0.000175,24.114317,0.0067,-1.071
2754.00,4.859613,25.01495,0.000176,24.114561,0.0067,-1.070
2756.00,4.859781,25.01482,0.000175,24.114533,0.0068,-1.071
2758.00,4.860224,25.01464,0.000176,24.113948,0.0068,-1.070
2760.00,4.860466,25.01538,0.000175,24.113056,0.0067,-1.072
2762.00,4.860705,25.01458,0.000175,24.113970,0.0067,-1.071
2764.00,4.860640,25.01432,0.000174,24.115047,0.0067,-1.071
2766.00,4.860411,25.01441,0.000176,24.113615,0.0067,-1.071
2768.00,4.859690,25.01399,0.000176,24.113450,0.0068,-1.070
2770.00,4.859582,25.01444,0.000177,24.114767,0.0067,-1.070
2772.00,4.859581,25.01447,0.000176,24.113892,0.0067,-1.071
2774.00,4.859405,25.01478,0.000175,24.114154,0.0068,-1.072
2776.00,4.859499,25.01483,0.000176,24.114232,0.0068,-1.071
2778.00,4.860129,25.01538,0.000176,24.114161,0.0067,-1.071
2780.00,4.860686,25.01506,0.000176,24.114433,0.0068,-1.070
2782.00,4.860484,25.01378,0.000174,24.114602,0.0067,-1.071
2784.00,4.860289,25.01395,0.000175,24.115073,0.0067,-1.071
2786.00,4.860136,25.01488,0.000175,24.115257,0.0067,-1.070
2788.00,4.859243,25.01521,0.000174,24.115473,0.0067,-1.071
2790.00,4.859220,25.01570,0.000175,24.113831,0.0067,-1.071
2792.00,4.859463,25.01523,0.000176,24.113927,0.0068,-1.071
2794.00,4.860268,25.01499,0.000175,24.114813,0.0068,-1.071
2796.00,4.860677,25.01527,0.000175,24.113625,0.0067,-1.071
2798.00,4.860496,25.01493,0.000176,24.113168,0.0067,-1.071
2800.00,4.860683,25.01561,0.000174,24.114381,0.0067,-1.071
2802.00,4.860553,25.01604,0.000174,24.114245,0.0067,-1.072
2804.00,4.860284,25.01635,0.000175,24.113881,0.0067,-1.071
2806.00,4.858631,25.01610,0.000175,24.114163,0.0067,-1.070
2808.00,4.858868,25.01585,0.000175,24.114031,0.0067,-1.071
2810.00,4.859185,25.01553,0.000175,24.114667,0.0067,-1.071
2812.00,4.857879,25.01543,0.000175,24.114050,0.0067,-1.071
2814.00,4.857912,25.01621,0.000175,24.113151,0.0068,-1.071
2816.00,4.858764,25.01562,0.000175,24.114061,0.0067,-1.071
2818.00,4.859782,25.01592,0.000175,24.113695,0.0068,-1.070
2820.00,4.859886,25.01593,0.000175,24.113415,0.0067,-1.070
2822.00,4.859377,25.01543,0.000176,24.113680,0.0067,-1.071
2824.00,4.858999,25.01591,0.000175,24.113823,0.0067,-1.072
2826.00,4.858858,25.01630,0.000174,24.114906,0.0068,-1.072
2828.00,4.858787,25.01591,0.000175,24.114661,0.0067,-1.070
2830.00,4.859076,25.01621,0.000175,24.113361,0.0067,-1.071
2832.00,4.858724,25.01547,0.000175,24.114351,0.0067,-1.071
2834.00,4.859544,25.01537,0.000176,24.114483,0.0067,-1.071
2836.00,4.859833,25.01558,0.000176,24.114087,0.0068,-1.071
2838.00,4.859571,25.01501,0.000177,24.113586,0.0067,-1.071
2840.00,4.859109,25.01525,0.000176,24.113721,0.0067,-1.072
2842.00,4.859226,25.01553,0.000175,24.114836,0.0067,-1.071
2844.00,4.859438,25.01554,0.000175,24.114120,0.0067,-1.071
2846.00,4.859017,25.01523,0.000175,24.113873,0.0067,-1.071
2848.00,4.857576,25.01531,0.000176,24.114691,0.0067,-1.071
2850.00,4.858335,25.01612,0.000176,24.112566,0.0067,-1.071
2852.00,4.858776,25.01498,0.000177,24.113283,0.0067,-1.070
2854.00,4.858080,25.01448,0.000176,24.114442,0.0068,-1.071
2856.00,4.859342,25.01441,0.000174,24.113799,0.0068,-1.071
2858.00,4.859223,25.01521,0.000175,24.113918,0.0067,-1.072
2860.00,4.859089,25.01442,0.000174,24.114375,0.0067,-1.071
2862.00,4.858591,25.01433,0.000176,24.114910,0.0067,-1.071
@16,5.0000,10.0
2864.00,4.858239,25.01482,0.000176,24.114485,0.0067,-1.071
2866.00,4.857253,25.01562,0.000176,24.113951,0.0067,-1.070
2868.00,4.849841,25.01455,0.000176,24.114234,0.0067,-1.070
2870.00,4.836005,25.01471,0.000175,24.114802,0.0067,-1.070
2872.00,4.823543,25.01516,0.000176,24.114637,0.0067,-1.071
2874.00,4.811688,25.01529,0.000176,24.113491,0.0068,-1.070
2876.00,4.803354,25.01441,0.000176,24.113511,0.0068,-1.071
2878.00,4.803506,25.01365,0.000174,24.114260,0.0067,-1.072
2880.00,4.808517,25.01413,0.000174,24.113924,0.0067,-1.072
2882.00,4.814563,25.01454,0.000174,24.113361,0.0067,-1.073
2884.00,4.818714,25.01419,0.000173,24.113628,0.0067,-1.072
2886.00,4.822043,25.01415,0.000174,24.114984,0.0067,-1.071
2888.00,4.824784,25.01403,0.000175,24.114089,0.0067,-1.071
2890.00,4.828658,25.01522,0.000176,24.113169,0.0067,-1.071
2892.00,4.832148,25.01518,0.000176,24.113855,0.0067,-1.070
2894.00,4.836162,25.01419,0.000175,24.114507,0.0067,-1.071
2896.00,4.839935,25.01458,0.000175,24.113873,0.0067,-1.070
2898.00,4.844763,25.01529,0.000177,24.113571,0.0067,-1.071
2900.00,4.849232,25.01435,0.000175,24.114061,0.0067,-1.071
2902.00,4.852746,25.01474,0.000175,24.113561,0.0067,-1.071
2904.00,4.853978,25.01482,0.000174,24.113203,0.0067,-1.071
2906.00,4.854641,25.01441,0.000176,24.113041,0.0068,-1.071
2908.00,4.855145,25.01477,0.000175,24.113873,0.0068,-1.071
2910.00,4.855486,25.01500,0.000175,24.113795,0.0067,-1.071
2912.00,4.856490,25.01463,0.000174,24.114143,0.0067,-1.071
2914.00,4.857842,25.01444,0.000173,24.113916,0.0067,-1.071
2916.00,4.858292,25.01414,0.000174,24.113643,0.0067,-1.071
2918.00,4.858244,25.01519,0.000175,24.113454,0.0067,-1.070
2920.00,4.858103,25.01512,0.000176,24.115014,0.0067,-1.071
2922.00,4.859222,25.01517,0.000175,24.114642,0.0067,-1.071
2924.00,4.859443,25.01573,0.000175,24.114735,0.0067,-1.071
2926.00,4.859728,25.01614,0.000175,24.114382,0.0068,-1.070
2928.00,4.860670,25.01538,0.000175,24.114767,0.0067,-1.071
2930.00,4.860542,25.01544,0.000176,24.114178,0.0067,-1.071
2932.00,4.859380,25.01605,0.000175,24.113561,0.0067,-1.071
2934.00,4.859419,25.01515,0.000176,24.113522,0.0067,-1.072
2936.00,4.858956,25.01516,0.000174,24.114124,0.0067,-1.071
2938.00,4.858410,25.01514,0.000174,24.114223,0.0067,-1.071
2940.00,4.859509,25.01543,0.000174,24.113742,0.0067,-1.071
2942.00,4.859561,25.01539,0.000175,24.114243,0.0067,-1.071
2944.00,4.858972,25.01592,0.000175,24.114174,0.0067,-1.071
2946.00,4.859206,25.01639,0.000175,24.113272,0.0067,-1.071
2948.00,4.859989,25.01572,0.000176,24.113058,0.0067,-1.071
2950.00,4.858466,25.01530,0.000176,24.113197,0.0067,-1.071
2952.00,4.858398,25.01554,0.000176,24.114410,0.0067,-1.071
2954.00,4.858417,25.01535,0.000175,24.114215,0.0067,-1.072
2956.00,4.858137,25.01568,0.000175,24.113890,0.0067,-1.071
2958.00,4.858410,25.01587,0.000175,24.114128,0.0067,-1.070
2960.00,4.859174,25.01512,0.000175,24.113703,0.0067,-1.071
2962.00,4.859652,25.01517,0.000174,24.113961,0.0067,-1.071
2964.00,4.860492,25.01525,0.000174,24.113574,0.0067,-1.071
2966.00,4.859917,25.01503,0.000175,24.113677,0.0067,-1.071
2968.00,4.859801,25.01536,0.000175,24.113433,0.0067,-1.071
2970.00,4.859427,25.01440,0.000175,24.114141,0.0067,-1.071
2972.00,4.859074,25.01339,0.000175,24.113487,0.0067,-1.071
2974.00,4.858666,25.01311,0.000174,24.113574,0.0067,-1.070
2976.00,4.859366,25.01420,0.000175,24.113983,0.0067,-1.071
2978.00,4.858715,25.01511,0.000175,24.113881,0.0067,-1.070
2980.00,4.858062,25.01433,0.000176,24.114204,0.0067,-1.070
2982.00,4.857738,25.01396,0.000176,24.113842,0.0067,-1.071
2984.00,4.858070,25.01403,0.000173,24.114050,0.0067,-1.071
2986.00,4.857701,25.01387,0.000175,24.114211,0.0067,-1.071
2988.00,4.857598,25.01297,0.000174,24.114338,0.0067,-1.071
2990.00,4.857794,25.01331,0.000175,24.114107,0.0067,-1.071
2992.00,4.858149,25.01380,0.000175,24.113630,0.0067,-1.070
2994.00,4.857677,25.01393,0.000175,24.113955,0.0067,-1.071
2996.00,4.858320,25.01328,0.000175,24.113699,0.0067,-1.071
2998.00,4.859005,25.01413,0.000175,24.114117,0.0067,-1.070
3000.00,4.859831,25.01416,0.000176,24.113366,0.0067,-1.070
3002.00,4.859623,25.01471,0.000176,24.113273,0.0067,-1.071
3004.00,4.858846,25.01555,0.000174,24.114152,0.0067,-1.071
3006.00,4.859436,25.01494,0.000174,24.113617,0.0067,-1.071
3008.00,4.859235,25.01347,0.000174,24.113143,0.0067,-1.071
3010.00,4.859073,25.01372,0.000175,24.112885,0.0067,-1.072
3012.00,4.859797,25.01357,0.000174,24.114165,0.0067,-1.071
3014.00,4.859473,25.01382,0.000175,24.114665,0.0067,-1.070
3016.00,4.858221,25.01413,0.000175,24.113441,0.0067,-1.071
3018.00,4.858203,25.01413,0.000174,24.114217,0.0067,-1.071
3020.00,4.858065,25.01339,0.000174,24.114002,0.0067,-1.070
3022.00,4.857834,25.01344,0.000175,24.113775,0.0067,-1.071
3024.00,4.858511,25.01390,0.000175,24.114457,0.0067,-1.071
3026.00,4.858547,25.01419,0.000174,24.114204,0.0067,-1.071
3028.00,4.858112,25.01431,0.000174,24.114013,0.0067,-1.071
3030.00,4.858239,25.01448,0.000174,24.112839,0.0067,-1.071
3032.00,4.858661,25.01452,0.000175,24.113212,0.0067,-1.070
3034.00,4.858660,25.01469,0.000174,24.113227,0.0067,-1.070
3036.00,4.858139,25.01383,0.000174,24.113768,0.0067,-1.071
3038.00,4.856983,25.01421,0.000174,24.114115,0.0067,-1.070
3040.00,4.857979,25.01477,0.000174,24.113608,0.0067,-1.071
3042.00,4.858553,25.01421,0.000175,24.113972,0.0067,-1.071
@17,5.0000,10.0
3044.00,4.858200,25.01398,0.000174,24.114362,0.0067,-1.071
3046.00,4.856867,25.01399,0.000176,24.112592,0.0067,-1.070
3048.00,4.849498,25.01490,0.000175,24.113435,0.0067,-1.070
3050.00,4.835568,25.01519,0.000174,24.113318,0.0067,-1.070
3052.00,4.822354,25.01561,0.000175,24.114137,0.0067,-1.070
3054.00,4.811613,25.01627,0.000174,24.113857,0.0067,-1.070
3056.00,4.803308,25.01564,0.000175,24.113532,0.0067,-1.073
3058.00,4.803395,25.01434,0.000172,24.114055,0.0067,-1.072
3060.00,4.808987,25.01456,0.000172,24.113290,0.0067,-1.072
3062.00,4.813990,25.01536,0.000173,24.112960,0.0067,-1.072
3064.00,4.818559,25.01531,0.000173,24.113324,0.0066,-1.071
3066.00,4.821933,25.01592,0.000174,24.112980,0.0067,-1.071
3068.00,4.825398,25.01482,0.000175,24.113493,0.0067,-1.071
3070.00,4.828997,25.01420,0.000174,24.112924,0.0067,-1.072
3072.00,4.832643,25.01491,0.000174,24.113034,0.0066,-1.071
3074.00,4.836000,25.01408,0.000174,24.113582,0.0067,-1.070
3076.00,4.840002,25.01455,0.000174,24.113203,0.0067,-1.071
3078.00,4.843756,25.01515,0.000174,24.113147,0.0067,-1.071
3080.00,4.847639,25.01528,0.000174,24.113286,0.0067,-1.070
3082.00,4.850432,25.01545,0.000174,24.113443,0.0067,-1.070
3084.00,4.852417,25.01553,0.000175,24.113836,0.0067,-1.071
3086.00,4.854392,25.01608,0.000175,24.113242,0.0067,-1.071
3088.00,4.854992,25.01579,0.000175,24.114282,0.0067,-1.071
3090.00,4.855662,25.01627,0.000175,24.114009,0.0067,-1.070
3092.00,4.857246,25.01567,0.000174,24.113277,0.0067,-1.071
3094.00,4.857794,25.01511,0.000175,24.113688,0.0067,-1.071
3096.00,4.857967,25.01635,0.000176,24.112789,0.0067,-1.071
3098.00,4.858025,25.01604,0.000175,24.113084,0.0067,-1.071
3100.00,4.858714,25.01585,0.000175,24.113768,0.0067,-1.071
3102.00,4.858576,25.01567,0.000173,24.113541,0.0067,-1.071
3104.00,4.858764,25.01607,0.000175,24.113320,0.0067,-1.071
3106.00,4.858555,25.01543,0.000175,24.113699,0.0067,-1.071
3108.00,4.859890,25.01501,0.000176,24.113429,0.0067,-1.071
3110.00,4.860242,25.01558,0.000174,24.113255,0.0067,-1.071
3112.00,4.859066,25.01536,0.000173,24.112794,0.0067,-1.071
3114.00,4.859233,25.01503,0.000174,24.112822,0.0067,-1.071
3116.00,4.859643,25.01524,0.000173,24.113654,0.0067,-1.071
3118.00,4.859778,25.01477,0.000174,24.114343,0.0067,-1.071
3120.00,4.858910,25.01466,0.000173,24.112393,0.0067,-1.071
3122.00,4.858720,25.01390,0.000175,24.112987,0.0067,-1.071
3124.00,4.858331,25.01330,0.000175,24.112772,0.0067,-1.070
3126.00,4.859263,25.01324,0.000176,24.113156,0.0067,-1.070
3128.00,4.859483,25.01306,0.000173,24.112986,0.0067,-1.072
3130.00,4.861044,25.01431,0.000174,24.113645,0.0066,-1.071
3132.00,4.860074,25.01474,0.000173,24.112397,0.0066,-1.071
3134.00,4.859208,25.01446,0.000174,24.112703,0.0067,-1.070
3136.00,4.858571,25.01485,0.000174,24.113760,0.0067,-1.070
3138.00,4.858898,25.01544,0.000175,24.113777,0.0067,-1.071
3140.00,4.858808,25.01529,0.000175,24.113864,0.0067,-1.072
3142.00,4.859469,25.01440,0.000173,24.113788,0.0067,-1.072
3144.00,4.860273,25.01400,0.000173,24.113810,0.0067,-1.071
3146.00,4.859974,25.01448,0.000173,24.114297,0.0066,-1.071
3148.00,4.860310,25.01444,0.000174,24.114407,0.0067,-1.070
3150.00,4.861137,25.01495,0.000175,24.113247,0.0067,-1.071
3152.00,4.862006,25.01396,0.000173,24.113814,0.0067,-1.071
3154.00,4.861797,25.01433,0.000174,24.113478,0.0066,-1.071
3156.00,4.860517,25.01432,0.000174,24.113747,0.0067,-1.071
3158.00,4.859309,25.01419,0.000175,24.113424,0.0067,-1.071
3160.00,4.859069,25.01466,0.000174,24.113987,0.0067,-1.071
3162.00,4.859357,25.01567,0.000175,24.113456,0.0067,-1.070
3164.00,4.859818,25.01537,0.000175,24.112640,0.0067,-1.071
3166.00,4.860706,25.01550,0.000175,24.112967,0.0067,-1.071
3168.00,4.860407,25.01565,0.000175,24.113138,0.0067,-1.070
3170.00,4.859024,25.01616,0.000175,24.113723,0.0067,-1.071
3172.00,4.857621,25.01642,0.000174,24.114015,0.0067,-1.072
3174.00,4.857628,25.01552,0.000175,24.114026,0.0067,-1.071
3176.00,4.857946,25.01498,0.000175,24.113953,0.0067,-1.070
3178.00,4.858938,25.01545,0.000175,24.113820,0.0067,-1.071
3180.00,4.859387,25.01496,0.000174,24.113875,0.0066,-1.071
3182.00,4.858879,25.01532,0.000175,24.113920,0.0067,-1.071
3184.00,4.857915,25.01486,0.000174,24.113539,0.0067,-1.071
3186.00,4.857238,25.01388,0.000173,24.113493,0.0067,-1.071
3188.00,4.857947,25.01481,0.000174,24.113599,0.0067,-1.071
3190.00,4.857413,25.01453,0.000175,24.113554,0.0067,-1.071
3192.00,4.856670,25.01473,0.000174,24.113470,0.0067,-1.071
3194.00,4.857370,25.01463,0.000174,24.114503,0.0067,-1.071
3196.00,4.857924,25.01391,0.000174,24.114403,0.0067,-1.071
3198.00,4.858920,25.01307,0.000175,24.114208,0.0066,-1.071
3200.00,4.858597,25.01286,0.000174,24.114076,0.0067,-1.071
3202.00,4.857045,25.01349,0.000174,24.113916,0.0067,-1.070
3204.00,4.856964,25.01356,0.000173,24.114002,0.0067,-1.071
3206.00,4.857527,25.01514,0.000175,24.113810,0.0067,-1.071
3208.00,4.857276,25.01522,0.000174,24.113390,0.0067,-1.071
3210.00,4.858419,25.01572,0.000174,24.113643,0.0067,-1.070
3212.00,4.859036,25.01536,0.000175,24.113080,0.0067,-1.071
3214.00,4.857076,25.01569,0.000174,24.112675,0.0067,-1.071
3216.00,4.855615,25.01598,0.000174,24.113214,0.0067,-1.071
3218.00,4.856341,25.01569,0.000174,24.112939,0.0067,-1.071
3220.00,4.856588,25.01632,0.000174,24.113008,0.0067,-1.071
3222.00,4.856968,25.01549,0.000175,24.114234,0.0067,-1.070
@18,5.0000,10.0
3224.00,4.856904,25.01516,0.000175,24.113103,0.0067,-1.070
3226.00,4.857089,25.01507,0.000175,24.112378,0.0067,-1.070
3228.00,4.851123,25.01606,0.000174,24.114670,0.0067,-1.071
3230.00,4.836962,25.01740,0.000175,24.114696,0.0067,-1.070
3232.00,4.822475,25.01697,0.000174,24.112843,0.0067,-1.070
3234.00,4.811913,25.01701,0.000175,24.113933,0.0067,-1.070
3236.00,4.804119,25.01721,0.000175,24.114362,0.0067,-1.071
3238.00,4.802781,25.01679,0.000174,24.113547,0.0067,-1.072
3240.00,4.808605,25.01614,0.000175,24.113665,0.0067,-1.072
3242.00,4.813870,25.01585,0.000173,24.113210,0.0067,-1.072
3244.00,4.818188,25.01641,0.000174,24.113277,0.0067,-1.072
3246.00,4.822166,25.01726,0.000174,24.113502,0.0067,-1.072
3248.00,4.825182,25.01672,0.000174,24.113188,0.0067,-1.071
3250.00,4.828617,25.01683,0.000174,24.113305,0.0067,-1.071
3252.00,4.831132,25.01668,0.000174,24.114286,0.0067,-1.071
3254.00,4.834269,25.01677,0.000175,24.112917,0.0067,-1.071
3256.00,4.838677,25.01634,0.000175,24.112861,0.0067,-1.071
3258.00,4.842761,25.01611,0.000176,24.113755,0.0067,-1.070
3260.00,4.846400,25.01533,0.000175,24.113870,0.0067,-1.070
3262.00,4.851118,25.01547,0.000175,24.112900,0.0067,-1.071
3264.00,4.853836,25.01507,0.000173,24.114232,0.0067,-1.071
3266.00,4.854669,25.01532,0.000174,24.113502,0.0067,-1.071
3268.00,4.855980,25.01538,0.000174,24.113038,0.0067,-1.071
3270.00,4.856852,25.01449,0.000174,24.114226,0.0067,-1.071
3272.00,4.857069,25.01384,0.000175,24.114009,0.0067,-1.071
3274.00,4.857179,25.01483,0.000175,24.113260,0.0067,-1.070
3276.00,4.856860,25.01350,0.000175,24.114384,0.0067,-1.071
3278.00,4.857013,25.01487,0.000175,24.114091,0.0067,-1.070
3280.00,4.857260,25.01528,0.000174,24.113795,0.0067,-1.071
3282.00,4.857874,25.01448,0.000174,24.113390,0.0067,-1.070
3284.00,4.858559,25.01483,0.000174,24.113974,0.0067,-1.071
3286.00,4.858704,25.01494,0.000175,24.114007,0.0067,-1.070
3288.00,4.858006,25.01419,0.000175,24.113591,0.0067,-1.071
3290.00,4.858126,25.01439,0.000175,24.113429,0.0067,-1.071
3292.00,4.858415,25.01472,0.000175,24.113381,0.0067,-1.070
3294.00,4.857884,25.01544,0.000174,24.113942,0.0067,-1.071
3296.00,4.857878,25.01557,0.000174,24.113543,0.0067,-1.071
3298.00,4.857597,25.01585,0.000175,24.113693,0.0067,-1.071
3300.00,4.857756,25.01567,0.000174,24.113963,0.0067,-1.071
3302.00,4.858228,25.01585,0.000174,24.113056,0.0067,-1.070
3304.00,4.858943,25.01605,0.000175,24.113519,0.0067,-1.070
3306.00,4.859343,25.01615,0.000176,24.113418,0.0067,-1.072
3308.00,4.858823,25.01605,0.000175,24.114670,0.0067,-1.070
3310.00,4.858048,25.01687,0.000175,24.113701,0.0067,-1.071
3312.00,4.857670,25.01565,0.000175,24.113496,0.0067,-1.071
3314.00,4.858608,25.01528,0.000173,24.113940,0.0067,-1.070
3316.00,4.858630,25.01443,0.000175,24.113818,0.0067,-1.070
3318.00,4.858512,25.01543,0.000174,24.114282,0.0067,-1.071
3320.00,4.857636,25.01544,0.000175,24.114646,0.0067,-1.071
3322.00,4.857557,25.01563,0.000175,24.114618,0.0067,-1.072
3324.00,4.857118,25.01508,0.000175,24.113764,0.0067,-1.070
3326.00,4.856253,25.01530,0.000176,24.113970,0.0066,-1.071
3328.00,4.856834,25.01575,0.000175,24.113977,0.0067,-1.070
3330.00,4.856934,25.01532,0.000175,24.113563,0.0067,-1.070
3332.00,4.855988,25.01519,0.000175,24.114473,0.0067,-1.071
3334.00,4.855907,25.01473,0.000176,24.113703,0.0068,-1.071
3336.00,4.856256,25.01520,0.000174,24.114236,0.0067,-1.071
3338.00,4.856462,25.01606,0.000176,24.114297,0.0067,-1.071
3340.00,4.855612,25.01568,0.000175,24.114262,0.0067,-1.071
3342.00,4.855673,25.01533,0.000174,24.114044,0.0067,-1.071
3344.00,4.856220,25.01558,0.000174,24.114334,0.0067,-1.071
3346.00,4.856605,25.01526,0.000175,24.114100,0.0067,-1.071
3348.00,4.857135,25.01519,0.000175,24.114585,0.0067,-1.071
3350.00,4.857083,25.01627,0.000174,24.114085,0.0067,-1.071
3352.00,4.857050,25.01595,0.000175,24.114561,0.0067,-1.071
3354.00,4.857305,25.01606,0.000175,24.114094,0.0067,-1.070
3356.00,4.857633,25.01570,0.000175,24.113519,0.0067,-1.071
3358.00,4.858254,25.01491,0.000174,24.113972,0.0067,-1.071
3360.00,4.857653,25.01540,0.000175,24.115018,0.0067,-1.070
3362.00,4.856021,25.01542,0.000175,24.113688,0.0067,-1.071
3364.00,4.855813,25.01580,0.000175,24.113023,0.0067,-1.071
3366.00,4.855775,25.01591,0.000175,24.114135,0.0067,-1.071
3368.00,4.854818,25.01555,0.000175,24.113582,0.0067,-1.071
3370.00,4.855686,25.01580,0.000176,24.114951,0.0067,-1.071
3372.00,4.857030,25.01659,0.000175,24.113812,0.0067,-1.071
3374.00,4.856280,25.01617,0.000173,24.114330,0.0067,-1.071
3376.00,4.856295,25.01586,0.000174,24.113738,0.0067,-1.071
3378.00,4.855573,25.01587,0.000174,24.114000,0.0067,-1.071
3380.00,4.854339,25.01525,0.000174,24.113097,0.0067,-1.071
3382.00,4.854702,25.01597,0.000175,24.113834,0.0067,-1.071
3384.00,4.854229,25.01606,0.000175,24.113970,0.0067,-1.071
3386.00,4.854586,25.01575,0.000175,24.113478,0.0067,-1.071
3388.00,4.854205,25.01556,0.000174,24.113171,0.0067,-1.071
3390.00,4.854008,25.01531,0.000174,24.113316,0.0067,-1.071
3392.00,4.854302,25.01616,0.000175,24.114436,0.0067,-1.071
3394.00,4.854436,25.01557,0.000175,24.114293,0.0067,-1.070
3396.00,4.855422,25.01678,0.000174,24.113649,0.0067,-1.072
3398.00,4.855716,25.01620,0.000174,24.113443,0.0067,-1.071
3400.00,4.855839,25.01701,0.000175,24.113452,0.0067,-1.071
3402.00,4.855517,25.01576,0.000174,24.113916,0.0067,-1.071
@19,5.0000,10.0
3404.00,4.854290,25.01549,0.000175,24.113168,0.0067,-1.071
3406.00,4.852528,25.01616,0.000174,24.113729,0.0067,-1.071
3408.00,4.846257,25.01633,0.000175,24.113688,0.0067,-1.070
3410.00,4.832391,25.01685,0.000176,24.113459,0.0067,-1.070
3412.00,4.819967,25.01667,0.000175,24.114529,0.0067,-1.071
3414.00,4.809113,25.01782,0.000176,24.114297,0.0067,-1.072
3416.00,4.799849,25.01836,0.000175,24.113041,0.0067,-1.071
3418.00,4.798600,25.01839,0.000174,24.113671,0.0067,-1.072
3420.00,4.804637,25.01666,0.000173,24.113606,0.0067,-1.073
3422.00,4.810684,25.01570,0.000173,24.113509,0.0067,-1.072
3424.00,4.814327,25.01705,0.000174,24.114098,0.0067,-1.072
3426.00,4.819044,25.01738,0.000173,24.114375,0.0067,-1.072
3428.00,4.821689,25.01672,0.000174,24.114553,0.0067,-1.072
3430.00,4.824330,25.01663,0.000176,24.114514,0.0068,-1.071
3432.00,4.827835,25.01626,0.000176,24.113595,0.0067,-1.071
3434.00,4.832045,25.01684,0.000175,24.113888,0.0068,-1.071
3436.00,4.835102,25.01690,0.000175,24.113966,0.0067,-1.072
3438.00,4.838479,25.01607,0.000175,24.114176,0.0067,-1.071
3440.00,4.841784,25.01561,0.000174,24.113103,0.0067,-1.071
3442.00,4.846169,25.01611,0.000175,24.113223,0.0067,-1.071
3444.00,4.848728,25.01705,0.000175,24.113117,0.0067,-1.071
3446.00,4.850992,25.01727,0.000175,24.113927,0.0067,-1.072
3448.00,4.851259,25.01638,0.000174,24.112902,0.0067,-1.072
3450.00,4.851682,25.01552,0.000174,24.114875,0.0067,-1.071
3452.00,4.853548,25.01526,0.000174,24.113745,0.0067,-1.072
3454.00,4.855165,25.01644,0.000174,24.113010,0.0067,-1.071
3456.00,4.855004,25.01557,0.000175,24.113495,0.0067,-1.072
3458.00,4.854330,25.01525,0.000175,24.113821,0.0067,-1.071
3460.00,4.854870,25.01505,0.000174,24.113602,0.0067,-1.071
3462.00,4.855446,25.01554,0.000176,24.113768,0.0067,-1.070
3464.00,4.855950,25.01490,0.000175,24.113769,0.0067,-1.071
3466.00,4.855752,25.01484,0.000173,24.114195,0.0067,-1.071
3468.00,4.855358,25.01477,0.000174,24.114438,0.0067,-1.072
3470.00,4.855032,25.01514,0.000174,24.114330,0.0067,-1.071
3472.00,4.855600,25.01551,0.000175,24.113942,0.0067,-1.070
3474.00,4.855993,25.01578,0.000175,24.113762,0.0067,-1.071
3476.00,4.856186,25.01571,0.000174,24.113628,0.0067,-1.071
3478.00,4.855083,25.01554,0.000175,24.114559,0.0067,-1.071
3480.00,4.854675,25.01516,0.000175,24.113123,0.0067,-1.071
3482.00,4.854321,25.01497,0.000176,24.114120,0.0067,-1.071
3484.00,4.854761,25.01509,0.000175,24.114388,0.0067,-1.071
3486.00,4.854726,25.01462,0.000175,24.114211,0.0067,-1.071
3488.00,4.854117,25.01468,0.000174,24.113940,0.0067,-1.071
3490.00,4.852980,25.01494,0.000175,24.113547,0.0067,-1.071
3492.00,4.852712,25.01409,0.000175,24.114553,0.0067,-1.071
3494.00,4.853080,25.01463,0.000175,24.114232,0.0067,-1.070
3496.00,4.852898,25.01458,0.000175,24.112796,0.0067,-1.071
3498.00,4.851926,25.01491,0.000174,24.113886,0.0067,-1.071
3500.00,4.851176,25.01462,0.000173,24.114094,0.0067,-1.071
3502.00,4.851543,25.01444,0.000173,24.114522,0.0067,-1.072
3504.00,4.851691,25.01496,0.000174,24.113834,0.0067,-1.071
3506.00,4.852715,25.01460,0.000175,24.113643,0.0067,-1.071
3508.00,4.852906,25.01477,0.000176,24.114132,0.0067,-1.070
3510.00,4.853438,25.01504,0.000175,24.114230,0.0067,-1.072
3512.00,4.852880,25.01593,0.000174,24.113604,0.0067,-1.071
3514.00,4.851925,25.01684,0.000174,24.113894,0.0067,-1.071
3516.00,4.852083,25.01653,0.000174,24.113385,0.0067,-1.071
3518.00,4.852291,25.01579,0.000175,24.113474,0.0067,-1.071
3520.00,4.851649,25.01608,0.000174,24.113801,0.0067,-1.072
3522.00,4.853082,25.01644,0.000174,24.113599,0.0067,-1.072
3524.00,4.852374,25.01674,0.000173,24.113933,0.0067,-1.071
3526.00,4.851757,25.01727,0.000175,24.113898,0.0067,-1.071
3528.00,4.851906,25.01678,0.000174,24.114620,0.0067,-1.071
3530.00,4.851282,25.01691,0.000175,24.112989,0.0067,-1.071
3532.00,4.851731,25.01648,0.000174,24.113286,0.0067,-1.071
3534.00,4.851564,25.01586,0.000174,24.115213,0.0067,-1.071
3536.00,4.851300,25.01588,0.000173,24.113448,0.0067,-1.071
3538.00,4.851076,25.01643,0.000174,24.114067,0.0067,-1.071
3540.00,4.850521,25.01736,0.000175,24.113353,0.0067,-1.071
3542.00,4.851231,25.01664,0.000173,24.113716,0.0066,-1.071
3544.00,4.850208,25.01712,0.000174,24.114453,0.0066,-1.072
3546.00,4.849813,25.01727,0.000174,24.113377,0.0067,-1.071
3548.00,4.850814,25.01668,0.000174,24.113197,0.0067,-1.071
3550.00,4.851388,25.01577,0.000173,24.113273,0.0067,-1.072
3552.00,4.851406,25.01581,0.000174,24.113766,0.0067,-1.071
3554.00,4.850699,25.01490,0.000174,24.113810,0.0067,-1.071
3556.00,4.850391,25.01468,0.000174,24.114109,0.0067,-1.071
3558.00,4.850884,25.01545,0.000174,24.113768,0.0067,-1.071
3560.00,4.850956,25.01547,0.000175,24.113461,0.0067,-1.071
3562.00,4.851051,25.01589,0.000175,24.114055,0.0067,-1.071
3564.00,4.850902,25.01537,0.000174,24.114050,0.0067,-1.070
3566.00,4.850879,25.01580,0.000175,24.114013,0.0067,-1.071
3568.00,4.851678,25.01606,0.000174,24.114947,0.0067,-1.072
3570.00,4.851155,25.01596,0.000173,24.114245,0.0067,-1.071
3572.00,4.851646,25.01637,0.000175,24.113097,0.0067,-1.071
3574.00,4.851201,25.01554,0.000174,24.113556,0.0067,-1.071
3576.00,4.851475,25.01614,0.000175,24.113305,0.0067,-1.071
3578.00,4.851853,25.01659,0.000174,24.112774,0.0067,-1.071
3580.00,4.851845,25.01654,0.000174,24.113227,0.0067,-1.072
3582.00,4.851283,25.01757,0.000175,24.114003,0.0067,-1.071
@20,5.0000,10.0
3584.00,4.850961,25.01694,0.000174,24.113818,0.0067,-1.071
3586.00,4.850913,25.01683,0.000174,24.113972,0.0067,-1.071
3588.00,4.844058,25.01655,0.000174,24.114473,0.0067,-1.070
3590.00,4.830349,25.01641,0.000174,24.113296,0.0067,-1.070
3592.00,4.816458,25.01724,0.000175,24.113909,0.0067,-1.071
3594.00,4.804993,25.01677,0.000174,24.114061,0.0067,-1.071
3596.00,4.795592,25.01610,0.000175,24.113743,0.0067,-1.071
3598.00,4.793921,25.01652,0.000174,24.113807,0.0068,-1.072
3600.00,4.800284,25.01617,0.000174,24.114733,0.0067,-1.073
3602.00,4.805701,25.01698,0.000173,24.114024,0.0067,-1.072
3604.00,4.809568,25.01692,0.000173,24.113740,0.0067,-1.071
3606.00,4.811790,25.01666,0.000172,24.113584,0.0067,-1.072
3608.00,4.814310,25.01659,0.000173,24.114195,0.0067,-1.072
3610.00,4.817242,25.01704,0.000174,24.113792,0.0067,-1.071
3612.00,4.821693,25.01708,0.000174,24.113901,0.0067,-1.072
3614.00,4.826321,25.01712,0.000175,24.113942,0.0067,-1.071
3616.00,4.830734,25.01689,0.000175,24.113034,0.0066,-1.070
3618.00,4.835534,25.01682,0.000175,24.112659,0.0067,-1.072
3620.00,4.839375,25.01628,0.000175,24.113723,0.0067,-1.071
3622.00,4.841923,25.01684,0.000174,24.113717,0.0067,-1.072
3624.00,4.843847,25.01700,0.000174,24.113769,0.0067,-1.072
3626.00,4.845711,25.01700,0.000175,24.113621,0.0067,-1.071
3628.00,4.847296,25.01686,0.000174,24.113905,0.0067,-1.071
3630.00,4.848260,25.01711,0.000174,24.114000,0.0067,-1.072
3632.00,4.848444,25.01732,0.000173,24.113225,0.0067,-1.071
3634.00,4.848554,25.01687,0.000175,24.114277,0.0067,-1.071
3636.00,4.849550,25.01673,0.000175,24.113831,0.0067,-1.071
3638.00,4.849686,25.01706,0.000174,24.113747,0.0068,-1.072
3640.00,4.848588,25.01733,0.000174,24.113506,0.0067,-1.071
3642.00,4.848053,25.01643,0.000175,24.113970,0.0067,-1.071
3644.00,4.848290,25.01684,0.000175,24.113976,0.0067,-1.071
3646.00,4.848670,25.01607,0.000175,24.114061,0.0067,-1.071
3648.00,4.849362,25.01607,0.000174,24.113974,0.0067,-1.071
3650.00,4.849740,25.01581,0.000174,24.113301,0.0067,-1.071
3652.00,4.850239,25.01692,0.000174,24.113485,0.0067,-1.071
3654.00,4.850298,25.01618,0.000175,24.112986,0.0067,-1.072
3656.00,4.849925,25.01666,0.000174,24.114189,0.0067,-1.072
3658.00,4.849684,25.01586,0.000174,24.113493,0.0067,-1.071
3660.00,4.849225,25.01621,0.000173,24.113331,0.0067,-1.072
3662.00,4.848888,25.01652,0.000173,24.113088,0.0067,-1.071
3664.00,4.849100,25.01564,0.000175,24.113875,0.0067,-1.070
3666.00,4.849058,25.01497,0.000175,24.113550,0.0067,-1.071
3668.00,4.849604,25.01422,0.000175,24.113532,0.0067,-1.072
3670.00,4.848791,25.01617,0.000175,24.114368,0.0067,-1.071
3672.00,4.849888,25.01467,0.000175,24.113493,0.0067,-1.071
3674.00,4.850492,25.01522,0.000174,24.113801,0.0067,-1.071
3676.00,4.851232,25.01524,0.000175,24.113925,0.0067,-1.072
3678.00,4.850583,25.01588,0.000175,24.113127,0.0067,-1.072
3680.00,4.850378,25.01549,0.000175,24.113461,0.0067,-1.071
3682.00,4.850071,25.01517,0.000176,24.113619,0.0067,-1.070
3684.00,4.849815,25.01490,0.000174,24.113275,0.0067,-1.072
3686.00,4.849021,25.01390,0.000174,24.114072,0.0067,-1.071
3688.00,4.850277,25.01325,0.000174,24.114223,0.0067,-1.071
3690.00,4.849784,25.01372,0.000175,24.114068,0.0067,-1.071
3692.00,4.850182,25.01370,0.000176,24.113409,0.0067,-1.072
3694.00,4.850924,25.01428,0.000175,24.113260,0.0067,-1.072
3696.00,4.850160,25.01408,0.000175,24.113825,0.0067,-1.072
3698.00,4.850084,25.01479,0.000175,24.114507,0.0067,-1.071
3700.00,4.850839,25.01593,0.000174,24.113992,0.0068,-1.071
3702.00,4.850160,25.01498,0.000174,24.113870,0.0068,-1.071
3704.00,4.849831,25.01505,0.000175,24.113361,0.0067,-1.071
3706.00,4.850068,25.01573,0.000175,24.113340,0.0067,-1.072
3708.00,4.849721,25.01575,0.000174,24.114648,0.0067,-1.072
3710.00,4.849234,25.01570,0.000175,24.114104,0.0067,-1.072
3712.00,4.849581,25.01663,0.000173,24.113463,0.0067,-1.071
3714.00,4.849895,25.01591,0.000174,24.113467,0.0067,-1.071
3716.00,4.849946,25.01626,0.000174,24.114405,0.0067,-1.071
3718.00,4.850300,25.01655,0.000174,24.113688,0.0067,-1.071
3720.00,4.849909,25.01574,0.000175,24.113091,0.0067,-1.072
3722.00,4.849912,25.01534,0.000174,24.114094,0.0067,-1.072
3724.00,4.849903,25.01633,0.000174,24.114544,0.0066,-1.071
3726.00,4.851014,25.01606,0.000175,24.112833,0.0067,-1.071
3728.00,4.851023,25.01465,0.000175,24.113396,0.0067,-1.072
3730.00,4.850261,25.01519,0.000175,24.113526,0.0067,-1.071
3732.00,4.850079,25.01484,0.000176,24.113820,0.0067,-1.071
3734.00,4.850197,25.01563,0.000176,24.112833,0.0067,-1.072
3736.00,4.850037,25.01625,0.000175,24.114124,0.0067,-1.072
3738.00,4.849642,25.01548,0.000175,24.115025,0.0067,-1.072
3740.00,4.850120,25.01498,0.000175,24.114226,0.0068,-1.071
3742.00,4.848999,25.01438,0.000174,24.113489,0.0067,-1.072
3744.00,4.848767,25.01519,0.000175,24.113905,0.0067,-1.071
3746.00,4.848926,25.01512,0.000175,24.114670,0.0067,-1.071
3748.00,4.849414,25.01680,0.000174,24.113517,0.0067,-1.072
3750.00,4.849097,25.01586,0.000174,24.114394,0.0067,-1.071
3752.00,4.849146,25.01580,0.000176,24.113979,0.0067,-1.072
3754.00,4.848280,25.01490,0.000175,24.113619,0.0067,-1.071
3756.00,4.848755,25.01585,0.000175,24.114182,0.0067,-1.072
3758.00,4.849321,25.01527,0.000175,24.113630,0.0067,-1.072
3760.00,4.850160,25.01418,0.000175,24.114176,0.0067,-1.071
3762.00,4.850689,25.01483,0.000174,24.113927,0.0067,-1.072
@21,5.0000,10.0
3764.00,4.849917,25.01508,0.000173,24.114271,0.0067,-1.072
3766.00,4.848979,25.01419,0.000174,24.114182,0.0067,-1.071
3768.00,4.843644,25.01460,0.000175,24.114654,0.0067,-1.070
3770.00,4.830062,25.01441,0.000176,24.114316,0.0067,-1.070
3772.00,4.816360,25.01475,0.000176,24.113127,0.0067,-1.071
3774.00,4.803827,25.01514,0.000174,24.113801,0.0067,-1.071
3776.00,4.793892,25.01392,0.000173,24.114615,0.0067,-1.072
3778.00,4.791328,25.01413,0.000173,24.114159,0.0067,-1.073
3780.00,4.797622,25.01462,0.000173,24.113660,0.0067,-1.074
3782.00,4.803826,25.01481,0.000173,24.113431,0.0067,-1.073
3784.00,4.808387,25.01498,0.000174,24.113402,0.0067,-1.072
3786.00,4.812073,25.01401,0.000174,24.113734,0.0067,-1.072
3788.00,4.815909,25.01545,0.000173,24.113363,0.0067,-1.071
3790.00,4.820138,25.01446,0.000175,24.112956,0.0067,-1.071
3792.00,4.822360,25.01497,0.000175,24.113060,0.0067,-1.072
3794.00,4.825728,25.01479,0.000174,24.113788,0.0067,-1.072
3796.00,4.830126,25.01537,0.000175,24.114078,0.0067,-1.071
3798.00,4.834373,25.01593,0.000175,24.114254,0.0067,-1.072
3800.00,4.838818,25.01586,0.000174,24.113922,0.0067,-1.073
3802.00,4.841858,25.01503,0.000176,24.114219,0.0067,-1.072
3804.00,4.844248,25.01445,0.000175,24.114297,0.0067,-1.071
3806.00,4.846888,25.01394,0.000175,24.114102,0.0067,-1.071
3808.00,4.848508,25.01408,0.000174,24.114646,0.0067,-1.072
3810.00,4.848537,25.01398,0.000176,24.114784,0.0067,-1.071
3812.00,4.848278,25.01402,0.000176,24.113547,0.0067,-1.072
3814.00,4.849130,25.01458,0.000175,24.113257,0.0067,-1.071
3816.00,4.850544,25.01459,0.000176,24.114022,0.0067,-1.071
3818.00,4.850464,25.01527,0.000176,24.113807,0.0067,-1.071
3820.00,4.850657,25.01512,0.000175,24.114412,0.0067,-1.072
3822.00,4.850939,25.01620,0.000175,24.114198,0.0068,-1.072
3824.00,4.850801,25.01641,0.000174,24.114434,0.0067,-1.073
3826.00,4.850242,25.01592,0.000173,24.114265,0.0066,-1.072
3828.00,4.849843,25.01613,0.000176,24.114269,0.0067,-1.071
3830.00,4.849943,25.01611,0.000175,24.113630,0.0067,-1.071
3832.00,4.850492,25.01439,0.000175,24.113996,0.0067,-1.071
3834.00,4.850186,25.01468,0.000175,24.114016,0.0067,-1.072
3836.00,4.849193,25.01457,0.000175,24.113693,0.0067,-1.072
3838.00,4.849304,25.01520,0.000173,24.114360,0.0067,-1.072
3840.00,4.848352,25.01517,0.000173,24.114390,0.0067,-1.071
3842.00,4.848259,25.01548,0.000174,24.113823,0.0067,-1.071
3844.00,4.848348,25.01561,0.000175,24.114028,0.0067,-1.071
3846.00,4.848858,25.01464,0.000175,24.113888,0.0067,-1.072
3848.00,4.848801,25.01516,0.000174,24.113989,0.0067,-1.072
3850.00,4.849552,25.01520,0.000174,24.113457,0.0067,-1.072
3852.00,4.850358,25.01507,0.000174,24.113257,0.0067,-1.072
3854.00,4.849574,25.01513,0.000173,24.113240,0.0067,-1.071
3856.00,4.849452,25.01583,0.000174,24.114681,0.0067,-1.071
3858.00,4.850419,25.01636,0.000175,24.114704,0.0067,-1.072
3860.00,4.849960,25.01584,0.000174,24.113312,0.0067,-1.071
3862.00,4.849513,25.01602,0.000174,24.113976,0.0067,-1.071
3864.00,4.849415,25.01597,0.000174,24.113976,0.0067,-1.071
3866.00,4.849271,25.01632,0.000175,24.113389,0.0067,-1.071
3868.00,4.848657,25.01657,0.000175,24.113823,0.0067,-1.071
3870.00,4.848872,25.01525,0.000175,24.114405,0.0067,-1.072
3872.00,4.849323,25.01539,0.000173,24.114808,0.0067,-1.071
3874.00,4.850147,25.01619,0.000174,24.113617,0.0067,-1.071
3876.00,4.849883,25.01598,0.000175,24.112921,0.0067,-1.072
3878.00,4.849434,25.01457,0.000175,24.113151,0.0067,-1.070
3880.00,4.849029,25.01521,0.000174,24.114475,0.0067,-1.071
3882.00,4.848812,25.01527,0.000174,24.114668,0.0067,-1.071
3884.00,4.848922,25.01550,0.000175,24.114048,0.0067,-1.072
3886.00,4.850190,25.01581,0.000174,24.114486,0.0067,-1.072
3888.00,4.849849,25.01566,0.000176,24.113948,0.0067,-1.071
3890.00,4.849506,25.01616,0.000176,24.114732,0.0067,-1.072
3892.00,4.848916,25.01676,0.000174,24.114197,0.0067,-1.071
3894.00,4.849339,25.01609,0.000175,24.113944,0.0067,-1.071
3896.00,4.849585,25.01547,0.000175,24.113972,0.0067,-1.072
3898.00,4.848798,25.01539,0.000174,24.113736,0.0067,-1.071
3900.00,4.849136,25.01539,0.000175,24.113439,0.0067,-1.072
3902.00,4.850215,25.01597,0.000175,24.112986,0.0067,-1.072
3904.00,4.850678,25.01599,0.000175,24.114717,0.0067,-1.072
3906.00,4.850355,25.01622,0.000175,24.114249,0.0067,-1.071
3908.00,4.849401,25.01572,0.000175,24.112499,0.0067,-1.072
3910.00,4.848488,25.01593,0.000174,24.113675,0.0067,-1.071
3912.00,4.847951,25.01623,0.000174,24.113769,0.0067,-1.072
3914.00,4.847398,25.01676,0.000175,24.114182,0.0067,-1.071
3916.00,4.847110,25.01597,0.000175,24.113990,0.0067,-1.072
3918.00,4.847062,25.01552,0.000174,24.113693,0.0067,-1.072
3920.00,4.847685,25.01557,0.000174,24.114068,0.0067,-1.072
3922.00,4.848544,25.01619,0.000176,24.114498,0.0067,-1.071
3924.00,4.848235,25.01743,0.000174,24.113524,0.0067,-1.071
3926.00,4.849119,25.01712,0.000174,24.114193,0.0067,-1.072
3928.00,4.849490,25.01744,0.000175,24.113156,0.0067,-1.072
3930.00,4.848728,25.01705,0.000175,24.112991,0.0067,-1.072
3932.00,4.848127,25.01651,0.000175,24.113762,0.0067,-1.071
3934.00,4.847805,25.01664,0.000175,24.114358,0.0067,-1.072
3936.00,4.848227,25.01750,0.000174,24.114267,0.0067,-1.072
3938.00,4.848416,25.01718,0.000175,24.113959,0.0067,-1.071
3940.00,4.847714,25.01734,0.000175,24.113912,0.0067,-1.071
3942.00,4.847596,25.01733,0.000175,24.113610,0.0067,-1.072
@22,5.0000,10.0
3944.00,4.846953,25.01685,0.000174,24.114446,0.0067,-1.072
3946.00,4.846221,25.01797,0.000174,24.113487,0.0067,-1.072
3948.00,4.840778,25.01883,0.000174,24.114308,0.0068,-1.071
3950.00,4.827738,25.01797,0.000175,24.113576,0.0067,-1.071
3952.00,4.813939,25.01845,0.000176,24.114535,0.0067,-1.071
3954.00,4.801863,25.01804,0.000176,24.113831,0.0067,-1.071
3956.00,4.792746,25.01800,0.000175,24.113697,0.0067,-1.072
3958.00,4.790380,25.01839,0.000174,24.113652,0.0067,-1.074
3960.00,4.795741,25.01746,0.000173,24.114204,0.0067,-1.073
3962.00,4.802354,25.01783,0.000173,24.113586,0.0067,-1.073
3964.00,4.806152,25.01782,0.000173,24.112714,0.0067,-1.072
3966.00,4.811014,25.01779,0.000174,24.113508,0.0067,-1.072
3968.00,4.814144,25.01741,0.000175,24.113351,0.0067,-1.073
3970.00,4.817135,25.01744,0.000174,24.113264,0.0067,-1.072
3972.00,4.821157,25.01764,0.000175,24.114319,0.0067,-1.072
3974.00,4.824798,25.01784,0.000174,24.113981,0.0067,-1.072
3976.00,4.827407,25.01825,0.000176,24.113370,0.0067,-1.071
3978.00,4.831234,25.01793,0.000176,24.114029,0.0067,-1.072
3980.00,4.835377,25.01719,0.000174,24.114559,0.0067,-1.072
3982.00,4.837657,25.01814,0.000175,24.114704,0.0067,-1.072
3984.00,4.840924,25.01796,0.000175,24.114055,0.0067,-1.072
3986.00,4.842617,25.01779,0.000174,24.113888,0.0067,-1.071
3988.00,4.843906,25.01817,0.000175,24.113630,0.0067,-1.073
3990.00,4.845399,25.01873,0.000173,24.113130,0.0067,-1.073
3992.00,4.845311,25.01817,0.000174,24.113160,0.0067,-1.072
3994.00,4.845765,25.01823,0.000174,24.113966,0.0067,-1.072
3996.00,4.845237,25.01870,0.000174,24.114102,0.0067,-1.072
3998.00,4.846226,25.01827,0.000174,24.113794,0.0067,-1.071
4000.00,4.847089,25.01734,0.000174,24.114041,0.0067,-1.072
4002.00,4.847189,25.01723,0.000173,24.112891,0.0067,-1.072
4004.00,4.846903,25.01589,0.000174,24.113595,0.0067,-1.072
4006.00,4.846743,25.01625,0.000174,24.114226,0.0067,-1.073
4008.00,4.845953,25.01688,0.000173,24.113645,0.0067,-1.072
4010.00,4.846235,25.01742,0.000173,24.113500,0.0067,-1.072
4012.00,4.846670,25.01768,0.000174,24.113500,0.0066,-1.071
4014.00,4.845476,25.01851,0.000174,24.113333,0.0067,-1.072
4016.00,4.845387,25.01812,0.000174,24.113610,0.0067,-1.072
4018.00,4.845821,25.01755,0.000174,24.113088,0.0067,-1.072
4020.00,4.846566,25.01792,0.000174,24.113285,0.0067,-1.072
4022.00,4.846548,25.01804,0.000174,24.113691,0.0067,-1.072
4024.00,4.847396,25.01784,0.000175,24.113429,0.0067,-1.073
4026.00,4.849115,25.01707,0.000174,24.112387,0.0067,-1.072
4028.00,4.849326,25.01752,0.000174,24.113403,0.0067,-1.072
4030.00,4.847981,25.01745,0.000174,24.113591,0.0067,-1.072
4032.00,4.848234,25.01850,0.000174,24.113775,0.0067,-1.072
4034.00,4.848235,25.01713,0.000174,24.113974,0.0067,-1.072
4036.00,4.848987,25.01792,0.000175,24.114035,0.0067,-1.072
4038.00,4.849462,25.01845,0.000174,24.113816,0.0067,-1.072
4040.00,4.849213,25.01777,0.000174,24.113623,0.0067,-1.072
4042.00,4.849241,25.01765,0.000174,24.114046,0.0067,-1.073
4044.00,4.849708,25.01741,0.000174,24.113976,0.0067,-1.072
4046.00,4.850681,25.01672,0.000174,24.113058,0.0067,-1.073
4048.00,4.850385,25.01678,0.000174,24.113019,0.0067,-1.072
4050.00,4.850091,25.01694,0.000175,24.114752,0.0067,-1.072
4052.00,4.850052,25.01719,0.000175,24.114481,0.0067,-1.072
4054.00,4.848898,25.01700,0.000175,24.113086,0.0067,-1.072
4056.00,4.848946,25.01581,0.000175,24.114273,0.0067,-1.073
4058.00,4.849391,25.01663,0.000174,24.114525,0.0067,-1.072
4060.00,4.849649,25.01604,0.000174,24.113489,0.0067,-1.073
4062.00,4.849414,25.01704,0.000175,24.113968,0.0067,-1.072
4064.00,4.849246,25.01694,0.000174,24.114693,0.0067,-1.073
4066.00,4.848913,25.01738,0.000173,24.114914,0.0067,-1.072
4068.00,4.849190,25.01693,0.000174,24.114254,0.0067,-1.072
4070.00,4.848973,25.01735,0.000174,24.113052,0.0067,-1.072
4072.00,4.849641,25.01744,0.000175,24.113474,0.0067,-1.072
4074.00,4.849182,25.01705,0.000175,24.113669,0.0067,-1.073
4076.00,4.848199,25.01703,0.000174,24.113411,0.0067,-1.073
4078.00,4.847004,25.01724,0.000175,24.113194,0.0067,-1.072
4080.00,4.848083,25.01648,0.000176,24.114165,0.0067,-1.072
4082.00,4.849384,25.01686,0.000174,24.114384,0.0067,-1.074
4084.00,4.849007,25.01699,0.000173,24.113883,0.0067,-1.072
4086.00,4.848878,25.01780,0.000174,24.113600,0.0067,-1.072
4088.00,4.848068,25.01761,0.000174,24.114171,0.0067,-1.072
4090.00,4.848153,25.01780,0.000174,24.113110,0.0067,-1.072
4092.00,4.848054,25.01735,0.000174,24.113610,0.0067,-1.073
4094.00,4.847883,25.01758,0.000175,24.113456,0.0066,-1.073
4096.00,4.847906,25.01851,0.000175,24.114325,0.0067,-1.072
4098.00,4.847570,25.01780,0.000175,24.114941,0.0067,-1.072
4100.00,4.848232,25.01764,0.000174,24.113998,0.0067,-1.072
4102.00,4.848702,25.01811,0.000174,24.113117,0.0067,-1.072
4104.00,4.848320,25.01814,0.000175,24.113743,0.0067,-1.072
4106.00,4.848668,25.01869,0.000174,24.114702,0.0067,-1.072
4108.00,4.848425,25.01803,0.000176,24.113886,0.0067,-1.072
4110.00,4.849129,25.01830,0.000174,24.113706,0.0067,-1.073
4112.00,4.848514,25.01845,0.000174,24.113894,0.0067,-1.072
4114.00,4.847568,25.01803,0.000173,24.113974,0.0067,-1.072
4116.00,4.847842,25.01809,0.000176,24.113314,0.0067,-1.073
4118.00,4.848384,25.01746,0.000175,24.113708,0.0067,-1.073
4120.00,4.848461,25.01738,0.000174,24.114067,0.0067,-1.072
4122.00,4.849298,25.01695,0.000175,24.113539,0.0067,-1.072
@23,5.0000,10.0
4124.00,4.849827,25.01684,0.000175,24.113749,0.0067,-1.072
4126.00,4.849029,25.01630,0.000176,24.112820,0.0067,-1.073
4128.00,4.842323,25.01683,0.000174,24.113573,0.0067,-1.072
4130.00,4.827146,25.01724,0.000174,24.113769,0.0067,-1.071
4132.00,4.812381,25.01702,0.000175,24.114206,0.0067,-1.072
4134.00,4.801456,25.01621,0.000175,24.114317,0.0067,-1.072
4136.00,4.793192,25.01537,0.000174,24.114524,0.0067,-1.073
4138.00,4.789243,25.01628,0.000174,24.114888,0.0067,-1.074
4140.00,4.794521,25.01698,0.000173,24.114845,0.0067,-1.074
4142.00,4.801163,25.01605,0.000173,24.113879,0.0067,-1.074
4144.00,4.806335,25.01567,0.000174,24.113885,0.0067,-1.074
4146.00,4.810605,25.01605,0.000174,24.113660,0.0067,-1.073
4148.00,4.814740,25.01727,0.000174,24.112997,0.0067,-1.072
4150.00,4.817909,25.01634,0.000176,24.113736,0.0067,-1.072
4152.00,4.820172,25.01631,0.000176,24.114044,0.0067,-1.072
4154.00,4.823371,25.01618,0.000175,24.114011,0.0067,-1.073
4156.00,4.827466,25.01536,0.000174,24.113885,0.0067,-1.073
4158.00,4.831556,25.01529,0.000174,24.114197,0.0067,-1.073
4160.00,4.835611,25.01553,0.000175,24.114496,0.0067,-1.073
4162.00,4.839143,25.01615,0.000175,24.113716,0.0068,-1.073
4164.00,4.842044,25.01664,0.000175,24.114483,0.0067,-1.072
4166.00,4.844530,25.01720,0.000175,24.114849,0.0067,-1.073
4168.00,4.845999,25.01710,0.000175,24.113925,0.0067,-1.073
4170.00,4.847721,25.01628,0.000175,24.114119,0.0067,-1.072
4172.00,4.847552,25.01642,0.000175,24.113366,0.0067,-1.072
4174.00,4.847251,25.01614,0.000175,24.113474,0.0067,-1.073
4176.00,4.847102,25.01744,0.000175,24.113753,0.0067,-1.073
4178.00,4.846448,25.01697,0.000175,24.113985,0.0067,-1.072
4180.00,4.847701,25.01693,0.000175,24.113597,0.0067,-1.072
4182.00,4.848250,25.01655,0.000175,24.113652,0.0067,-1.073
4184.00,4.847913,25.01619,0.000175,24.114772,0.0067,-1.072
4186.00,4.847778,25.01651,0.000175,24.113485,0.0067,-1.072
4188.00,4.848207,25.01571,0.000175,24.114265,0.0067,-1.073
4190.00,4.848689,25.01684,0.000174,24.114163,0.0067,-1.073
4192.00,4.847926,25.01617,0.000175,24.113571,0.0068,-1.073
4194.00,4.847748,25.01561,0.000175,24.114631,0.0067,-1.073
4196.00,4.847581,25.01659,0.000174,24.114650,0.0068,-1.073
4198.00,4.848235,25.01599,0.000174,24.114158,0.0068,-1.072
4200.00,4.848456,25.01549,0.000174,24.113719,0.0067,-1.073
4202.00,4.848381,25.01589,0.000176,24.113064,0.0067,-1.072
4204.00,4.848442,25.01659,0.000177,24.114453,0.0067,-1.073
4206.00,4.847807,25.01705,0.000176,24.114769,0.0067,-1.073
4208.00,4.848239,25.01729,0.000175,24.113950,0.0067,-1.072
4210.00,4.848276,25.01738,0.000175,24.114185,0.0067,-1.072
4212.00,4.848494,25.01687,0.000175,24.114945,0.0067,-1.073
4214.00,4.848891,25.01680,0.000175,24.114156,0.0067,-1.073
4216.00,4.848649,25.01695,0.000175,24.114436,0.0067,-1.073
4218.00,4.847324,25.01683,0.000175,24.115075,0.0067,-1.073
4220.00,4.847570,25.01753,0.000176,24.114221,0.0067,-1.072
4222.00,4.848450,25.01785,0.000174,24.114286,0.0067,-1.073
4224.00,4.848358,25.01767,0.000174,24.114434,0.0067,-1.073
4226.00,4.848378,25.01764,0.000176,24.113649,0.0067,-1.073
4228.00,4.848132,25.01789,0.000175,24.114028,0.0067,-1.072
4230.00,4.848171,25.01793,0.000175,24.114462,0.0067,-1.072
4232.00,4.848434,25.01735,0.000173,24.113532,0.0067,-1.073
4234.00,4.847658,25.01768,0.000173,24.114161,0.0067,-1.073
4236.00,4.847086,25.01801,0.000174,24.113927,0.0067,-1.072
4238.00,4.847712,25.01776,0.000175,24.113431,0.0067,-1.072
4240.00,4.848428,25.01741,0.000176,24.113847,0.0067,-1.072
4242.00,4.848305,25.01754,0.000175,24.114022,0.0067,-1.073
4244.00,4.848925,25.01721,0.000175,24.113151,0.0067,-1.073
4246.00,4.849559,25.01671,0.000175,24.113643,0.0067,-1.073
4248.00,4.849205,25.01656,0.000174,24.113318,0.0067,-1.073
4250.00,4.849543,25.01661,0.000174,24.113716,0.0067,-1.072
4252.00,4.849599,25.01664,0.000174,24.113522,0.0067,-1.073
4254.00,4.849983,25.01618,0.000176,24.113812,0.0067,-1.072
4256.00,4.849075,25.01592,0.000175,24.113054,0.0067,-1.073
4258.00,4.848866,25.01575,0.000174,24.114726,0.0067,-1.073
4260.00,4.848141,25.01529,0.000175,24.114080,0.0067,-1.072
4262.00,4.847451,25.01582,0.000175,24.113712,0.0067,-1.073
4264.00,4.847251,25.01621,0.000174,24.114576,0.0068,-1.073
4266.00,4.848014,25.01643,0.000175,24.114771,0.0068,-1.073
4268.00,4.848809,25.01673,0.000174,24.113192,0.0067,-1.073
4270.00,4.849350,25.01707,0.000174,24.113324,0.0067,-1.072
4272.00,4.848607,25.01612,0.000175,24.114115,0.0067,-1.072
4274.00,4.847286,25.01583,0.000175,24.113957,0.0067,-1.072
4276.00,4.846582,25.01594,0.000175,24.114317,0.0067,-1.072
4278.00,4.846038,25.01563,0.000176,24.114286,0.0067,-1.073
4280.00,4.845717,25.01508,0.000176,24.113333,0.0067,-1.072
4282.00,4.845814,25.01638,0.000175,24.114620,0.0067,-1.072
4284.00,4.845680,25.01601,0.000175,24.112935,0.0067,-1.072
4286.00,4.845807,25.01724,0.000175,24.113634,0.0067,-1.073
4288.00,4.846012,25.01600,0.000175,24.113233,0.0067,-1.073
4290.00,4.844790,25.01572,0.000175,24.113693,0.0067,-1.073
4292.00,4.844684,25.01576,0.000174,24.113877,0.0067,-1.073
4294.00,4.845061,25.01698,0.000175,24.114537,0.0067,-1.072
4296.00,4.845179,25.01693,0.000176,24.113985,0.0067,-1.072
4298.00,4.845493,25.01597,0.000175,24.113266,0.0067,-1.073
4300.00,4.845913,25.01574,0.000176,24.114052,0.0067,-1.072
4302.00,4.845530,25.01576,0.000176,24.114566,0.0067,-1.071
@24,5.0000,10.0
4304.00,4.844608,25.01558,0.000177,24.113017,0.0067,-1.072
4306.00,4.844037,25.01615,0.000176,24.114237,0.0067,-1.073
4308.00,4.840126,25.01587,0.000174,24.114098,0.0067,-1.072
4310.00,4.827110,25.01629,0.000175,24.113678,0.0067,-1.070
4312.00,4.812366,25.01583,0.000175,24.114433,0.0067,-1.072
4314.00,4.799999,25.01585,0.000176,24.113743,0.0067,-1.072
4316.00,4.790356,25.01660,0.000175,24.113169,0.0067,-1.073
4318.00,4.786173,25.01576,0.000174,24.113623,0.0067,-1.073
4320.00,4.790184,25.01588,0.000173,24.113626,0.0067,-1.074
4322.00,4.797593,25.01685,0.000173,24.113403,0.0067,-1.074
4324.00,4.802498,25.01651,0.000173,24.113762,0.0067,-1.074
4326.00,4.806060,25.01585,0.000175,24.113576,0.0067,-1.073
4328.00,4.809470,25.01619,0.000174,24.113195,0.0067,-1.073
4330.00,4.812710,25.01616,0.000176,24.113955,0.0067,-1.073
4332.00,4.815949,25.01653,0.000176,24.113418,0.0068,-1.072
4334.00,4.821276,25.01630,0.000175,24.113311,0.0067,-1.072
4336.00,4.826209,25.01657,0.000175,24.113617,0.0067,-1.073
4338.00,4.830833,25.01656,0.000175,24.112750,0.0067,-1.072
4340.00,4.833664,25.01644,0.000175,24.113372,0.0067,-1.072
4342.00,4.836378,25.01567,0.000174,24.113292,0.0067,-1.072
4344.00,4.839301,25.01566,0.000174,24.113065,0.0067,-1.072
4346.00,4.841248,25.01633,0.000174,24.113233,0.0067,-1.072
4348.00,4.842577,25.01708,0.000176,24.113959,0.0067,-1.072
4350.00,4.844081,25.01654,0.000175,24.113500,0.0068,-1.072
4352.00,4.845600,25.01629,0.000175,24.114310,0.0067,-1.072
4354.00,4.846080,25.01633,0.000175,24.113554,0.0067,-1.072
4356.00,4.845153,25.01691,0.000175,24.112867,0.0067,-1.071
4358.00,4.844868,25.01733,0.000175,24.114446,0.0067,-1.072
4360.00,4.844779,25.01709,0.000176,24.113619,0.0067,-1.072
4362.00,4.844539,25.01669,0.000175,24.113589,0.0067,-1.073
4364.00,4.844193,25.01717,0.000174,24.113907,0.0067,-1.072
4366.00,4.844141,25.01677,0.000175,24.113431,0.0067,-1.072
4368.00,4.844695,25.01694,0.000175,24.114091,0.0067,-1.072
4370.00,4.844943,25.01642,0.000176,24.114070,0.0067,-1.073
4372.00,4.844727,25.01636,0.000175,24.114392,0.0067,-1.072
4374.00,4.844838,25.01683,0.000175,24.113673,0.0067,-1.072
4376.00,4.844130,25.01770,0.000175,24.113695,0.0067,-1.071
4378.00,4.843380,25.01749,0.000176,24.114784,0.0067,-1.072
4380.00,4.843062,25.01622,0.000175,24.114119,0.0067,-1.072
4382.00,4.844210,25.01661,0.000175,24.114546,0.0067,-1.072
4384.00,4.844532,25.01621,0.000174,24.113439,0.0067,-1.071
4386.00,4.844484,25.01628,0.000175,24.114823,0.0067,-1.072
4388.00,4.845009,25.01682,0.000175,24.113764,0.0067,-1.073
4390.00,4.845727,25.01652,0.000175,24.114442,0.0067,-1.072
4392.00,4.844698,25.01673,0.000175,24.114901,0.0068,-1.072
4394.00,4.844341,25.01628,0.000175,24.113664,0.0068,-1.072
4396.00,4.844262,25.01726,0.000175,24.113337,0.0067,-1.072
4398.00,4.843681,25.01725,0.000174,24.113372,0.0067,-1.073
4400.00,4.843824,25.01641,0.000175,24.114388,0.0067,-1.072
4402.00,4.843722,25.01628,0.000175,24.113857,0.0067,-1.072
4404.00,4.843586,25.01608,0.000175,24.114891,0.0067,-1.073
4406.00,4.843167,25.01683,0.000175,24.113951,0.0067,-1.072
4408.00,4.843192,25.01682,0.000175,24.112666,0.0067,-1.072
4410.00,4.842579,25.01572,0.000176,24.113820,0.0067,-1.072
4412.00,4.842736,25.01628,0.000176,24.114875,0.0067,-1.072
4414.00,4.842665,25.01679,0.000176,24.114438,0.0067,-1.072
4416.00,4.843361,25.01692,0.000177,24.114535,0.0067,-1.072
4418.00,4.844291,25.01654,0.000176,24.114388,0.0068,-1.073
4420.00,4.843993,25.01589,0.000176,24.114074,0.0067,-1.072
4422.00,4.844083,25.01747,0.000176,24.113569,0.0067,-1.072
4424.00,4.844933,25.01716,0.000176,24.114750,0.0067,-1.072
4426.00,4.844184,25.01725,0.000177,24.114351,0.0067,-1.072
4428.00,4.843006,25.01689,0.000176,24.114639,0.0067,-1.073
4430.00,4.843811,25.01718,0.000176,24.114676,0.0067,-1.072
4432.00,4.844427,25.01743,0.000176,24.114278,0.0067,-1.071
4434.00,4.844060,25.01747,0.000175,24.113853,0.0067,-1.072
4436.00,4.843341,25.01739,0.000175,24.113736,0.0067,-1.072
4438.00,4.843602,25.01775,0.000175,24.113249,0.0067,-1.072
4440.00,4.844296,25.01654,0.000176,24.113942,0.0068,-1.072
4442.00,4.843901,25.01723,0.000176,24.114990,0.0068,-1.072
4444.00,4.843644,25.01545,0.000176,24.114197,0.0067,-1.072
4446.00,4.843376,25.01602,0.000175,24.113251,0.0067,-1.072
4448.00,4.842261,25.01670,0.000175,24.114353,0.0067,-1.073
4450.00,4.843381,25.01622,0.000177,24.113925,0.0068,-1.072
4452.00,4.843636,25.01638,0.000175,24.114888,0.0067,-1.072
4454.00,4.843435,25.01588,0.000175,24.114425,0.0068,-1.072
4456.00,4.843256,25.01652,0.000177,24.113433,0.0067,-1.073
4458.00,4.842816,25.01623,0.000175,24.114319,0.0067,-1.072
4460.00,4.842100,25.01813,0.000174,24.114982,0.0067,-1.072
4462.00,4.841381,25.01752,0.000175,24.114226,0.0067,-1.072
4464.00,4.842036,25.01659,0.000177,24.113576,0.0067,-1.072
4466.00,4.843539,25.01726,0.000176,24.113625,0.0068,-1.072
4468.00,4.843682,25.01770,0.000175,24.114453,0.0067,-1.072
4470.00,4.844176,25.01714,0.000174,24.114982,0.0068,-1.073
4472.00,4.843576,25.01656,0.000175,24.114098,0.0067,-1.073
4474.00,4.842923,25.01670,0.000176,24.113925,0.0068,-1.072
4476.00,4.842828,25.01637,0.000176,24.114107,0.0067,-1.071
4478.00,4.842930,25.01663,0.000176,24.114813,0.0068,-1.073
4480.00,4.842889,25.01679,0.000175,24.113857,0.0068,-1.072
4482.00,4.843018,25.01719,0.000177,24.114503,0.0067,-1.072
@25,5.0000,10.0
4484.00,4.842375,25.01709,0.000176,24.114923,0.0068,-1.072
4486.00,4.841601,25.01701,0.000175,24.113400,0.0068,-1.072
4488.00,4.835393,25.01756,0.000175,24.113825,0.0067,-1.072
4490.00,4.821430,25.01721,0.000175,24.113879,0.0067,-1.071
4492.00,4.806518,25.01654,0.000177,24.114176,0.0067,-1.071
4494.00,4.794561,25.01683,0.000177,24.114076,0.0067,-1.073
4496.00,4.784753,25.01629,0.000176,24.115088,0.0067,-1.073
4498.00,4.781480,25.01648,0.000175,24.114488,0.0068,-1.073
4500.00,4.787329,25.01656,0.000175,24.113708,0.0067,-1.073
4502.00,4.794846,25.01655,0.000176,24.113918,0.0067,-1.073
4504.00,4.800946,25.01587,0.000175,24.114139,0.0067,-1.073
4506.00,4.805914,25.01650,0.000175,24.113439,0.0067,-1.072
4508.00,4.809113,25.01741,0.000177,24.113563,0.0067,-1.072
4510.00,4.812210,25.01664,0.000176,24.114325,0.0067,-1.072
4512.00,4.815260,25.01661,0.000177,24.114715,0.0067,-1.072
4514.00,4.818694,25.01661,0.000175,24.114015,0.0067,-1.073
4516.00,4.822910,25.01606,0.000176,24.113275,0.0068,-1.071
4518.00,4.827755,25.01569,0.000175,24.114741,0.0068,-1.072
4520.00,4.831365,25.01583,0.000176,24.114096,0.0067,-1.073
4522.00,4.834165,25.01649,0.000175,24.113651,0.0067,-1.072
4524.00,4.836926,25.01680,0.000176,24.114132,0.0067,-1.072
4526.00,4.837694,25.01663,0.000174,24.114329,0.0068,-1.072
4528.00,4.839617,25.01653,0.000176,24.114078,0.0067,-1.072
4530.00,4.840778,25.01657,0.000178,24.113697,0.0068,-1.072
4532.00,4.841316,25.01693,0.000175,24.113216,0.0067,-1.073
4534.00,4.841850,25.01698,0.000175,24.114637,0.0067,-1.072
4536.00,4.841365,25.01620,0.000176,24.113807,0.0067,-1.072
4538.00,4.842260,25.01634,0.000176,24.113569,0.0068,-1.072
4540.00,4.843147,25.01629,0.000176,24.114540,0.0067,-1.073
4542.00,4.843157,25.01619,0.000176,24.113706,0.0067,-1.072
4544.00,4.843666,25.01656,0.000177,24.113500,0.0067,-1.072
4546.00,4.844353,25.01583,0.000177,24.115034,0.0067,-1.072
4548.00,4.844269,25.01599,0.000176,24.114003,0.0068,-1.072
4550.00,4.842719,25.01644,0.000177,24.113727,0.0067,-1.072
4552.00,4.841728,25.01592,0.000177,24.113437,0.0068,-1.072
4554.00,4.841963,25.01676,0.000175,24.114074,0.0068,-1.073
4556.00,4.842236,25.01606,0.000175,24.113669,0.0068,-1.072
4558.00,4.842529,25.01596,0.000175,24.113485,0.0067,-1.072
4560.00,4.842737,25.01523,0.000177,24.115047,0.0067,-1.072
4562.00,4.842828,25.01472,0.000177,24.113972,0.0068,-1.072
4564.00,4.842568,25.01439,0.000176,24.113656,0.0067,-1.072
4566.00,4.843629,25.01500,0.000176,24.114067,0.0067,-1.071
4568.00,4.845109,25.01483,0.000176,24.114466,0.0067,-1.071
4570.00,4.845429,25.01532,0.000176,24.114550,0.0067,-1.073
4572.00,4.844079,25.01622,0.000175,24.115114,0.0067,-1.072
4574.00,4.842719,25.01573,0.000177,24.114096,0.0067,-1.072
4576.00,4.843561,25.01575,0.000177,24.113795,0.0067,-1.073
4578.00,4.843788,25.01613,0.000178,24.114776,0.0067,-1.072
4580.00,4.843095,25.01640,0.000176,24.114468,0.0067,-1.072
4582.00,4.843327,25.01606,0.000178,24.113645,0.0067,-1.072
4584.00,4.844033,25.01686,0.000177,24.114269,0.0067,-1.072
4586.00,4.844195,25.01558,0.000176,24.115083,0.0068,-1.072
4588.00,4.844114,25.01594,0.000177,24.114823,0.0068,-1.072
4590.00,4.843158,25.01608,0.000176,24.113964,0.0067,-1.072
4592.00,4.843724,25.01603,0.000175,24.113619,0.0067,-1.072
4594.00,4.843486,25.01688,0.000177,24.114397,0.0067,-1.071
4596.00,4.842783,25.01612,0.000176,24.114774,0.0067,-1.072
4598.00,4.843697,25.01567,0.000177,24.114704,0.0067,-1.072
4600.00,4.842738,25.01648,0.000176,24.114174,0.0068,-1.072
4602.00,4.842012,25.01635,0.000175,24.113498,0.0068,-1.072
4604.00,4.841741,25.01526,0.000176,24.113554,0.0067,-1.072
4606.00,4.842810,25.01572,0.000176,24.113470,0.0067,-1.072
4608.00,4.842635,25.01528,0.000176,24.114447,0.0067,-1.071
4610.00,4.842830,25.01527,0.000177,24.114561,0.0068,-1.071
4612.00,4.843250,25.01582,0.000176,24.114236,0.0067,-1.072
4614.00,4.842478,25.01581,0.000178,24.114100,0.0067,-1.072
4616.00,4.841274,25.01530,0.000176,24.114650,0.0068,-1.073
4618.00,4.842182,25.01498,0.000174,24.114655,0.0068,-1.073
4620.00,4.842443,25.01510,0.000176,24.113918,0.0067,-1.072
4622.00,4.841828,25.01547,0.000177,24.114507,0.0067,-1.072
4624.00,4.841948,25.01537,0.000177,24.114163,0.0068,-1.071
4626.00,4.841372,25.01458,0.000177,24.114236,0.0067,-1.072
4628.00,4.841301,25.01491,0.000178,24.114013,0.0067,-1.072
4630.00,4.840711,25.01431,0.000177,24.114031,0.0067,-1.071
4632.00,4.840807,25.01475,0.000177,24.113723,0.0067,-1.072
4634.00,4.841547,25.01545,0.000176,24.113924,0.0068,-1.072
4636.00,4.841463,25.01544,0.000177,24.114919,0.0068,-1.072
4638.00,4.842041,25.01570,0.000175,24.114016,0.0068,-1.072
4640.00,4.842395,25.01551,0.000177,24.113955,0.0068,-1.072
4642.00,4.843032,25.01592,0.000176,24.113885,0.0067,-1.072
4644.00,4.842045,25.01593,0.000175,24.113127,0.0067,-1.072
4646.00,4.843369,25.01543,0.000176,24.114264,0.0067,-1.072
4648.00,4.843638,25.01627,0.000176,24.114674,0.0067,-1.072
4650.00,4.842513,25.01623,0.000175,24.113338,0.0067,-1.072
4652.00,4.842772,25.01549,0.000175,24.113498,0.0067,-1.071
4654.00,4.842946,25.01559,0.000176,24.115274,0.0067,-1.071
4656.00,4.842457,25.01580,0.000177,24.114353,0.0067,-1.072
4658.00,4.841719,25.01528,0.000176,24.113675,0.0067,-1.072
4660.00,4.840759,25.01605,0.000177,24.114395,0.0067,-1.071
4662.00,4.840396,25.01631,0.000177,24.113125,0.0068,-1.071
@26,5.0000,10.0
4664.00,4.841429,25.01630,0.000176,24.113508,0.0068,-1.072
4666.00,4.841361,25.01622,0.000175,24.113872,0.0068,-1.072
4668.00,4.836750,25.01643,0.000175,24.113710,0.0067,-1.071
4670.00,4.823085,25.01600,0.000175,24.114009,0.0067,-1.071
4672.00,4.807265,25.01520,0.000176,24.114353,0.0067,-1.071
4674.00,4.795358,25.01530,0.000176,24.114184,0.0067,-1.071
4676.00,4.785673,25.01440,0.000177,24.113677,0.0067,-1.072
4678.00,4.781372,25.01555,0.000176,24.114252,0.0067,-1.073
4680.00,4.787122,25.01498,0.000175,24.114438,0.0067,-1.073
4682.00,4.794958,25.01580,0.000175,24.114098,0.0067,-1.073
4684.00,4.799857,25.01723,0.000174,24.114158,0.0067,-1.072
4686.00,4.803791,25.01656,0.000174,24.113862,0.0068,-1.072
4688.00,4.807794,25.01624,0.000175,24.113673,0.0067,-1.072
4690.00,4.810357,25.01598,0.000176,24.114130,0.0068,-1.071
4692.00,4.813810,25.01540,0.000177,24.115096,0.0067,-1.071
4694.00,4.816709,25.01574,0.000176,24.114317,0.0067,-1.072
4696.00,4.820852,25.01527,0.000175,24.113500,0.0067,-1.072
4698.00,4.826076,25.01645,0.000175,24.114689,0.0067,-1.072
4700.00,4.830133,25.01587,0.000175,24.114022,0.0067,-1.072
4702.00,4.833486,25.01455,0.000176,24.114117,0.0067,-1.070
4704.00,4.835556,25.01603,0.000176,24.114366,0.0067,-1.072
4706.00,4.837193,25.01683,0.000176,24.113989,0.0067,-1.071
4708.00,4.839175,25.01696,0.000176,24.113567,0.0067,-1.072
4710.00,4.840260,25.01588,0.000176,24.113619,0.0067,-1.072
4712.00,4.840600,25.01629,0.000175,24.113444,0.0067,-1.072
4714.00,4.841262,25.01683,0.000175,24.114956,0.0067,-1.072
4716.00,4.840981,25.01528,0.000176,24.113857,0.0067,-1.071
4718.00,4.840806,25.01594,0.000176,24.113286,0.0067,-1.071
4720.00,4.841173,25.01728,0.000176,24.114245,0.0067,-1.071
4722.00,4.840715,25.01798,0.000176,24.113162,0.0067,-1.072
4724.00,4.840112,25.01733,0.000176,24.113892,0.0067,-1.072
4726.00,4.840164,25.01686,0.000176,24.113508,0.0067,-1.072
4728.00,4.840430,25.01656,0.000176,24.114026,0.0067,-1.071
4730.00,4.840840,25.01653,0.000176,24.113894,0.0067,-1.072
4732.00,4.840197,25.01664,0.000175,24.113344,0.0067,-1.072
4734.00,4.840477,25.01685,0.000176,24.114603,0.0067,-1.071
4736.00,4.840443,25.01710,0.000176,24.114102,0.0067,-1.071
4738.00,4.840345,25.01658,0.000175,24.113539,0.0067,-1.072
4740.00,4.840671,25.01712,0.000175,24.114176,0.0067,-1.072
4742.00,4.840069,25.01825,0.000175,24.113935,0.0067,-1.072
4744.00,4.840190,25.01779,0.000175,24.114732,0.0067,-1.072
4746.00,4.841149,25.01794,0.000174,24.114191,0.0068,-1.072
4748.00,4.841826,25.01699,0.000175,24.113550,0.0067,-1.072
4750.00,4.841773,25.01710,0.000176,24.114301,0.0067,-1.071
4752.00,4.841448,25.01842,0.000175,24.114028,0.0067,-1.071
4754.00,4.841117,25.01680,0.000177,24.113699,0.0067,-1.072
4756.00,4.840554,25.01674,0.000176,24.114490,0.0067,-1.072
4758.00,4.840037,25.01764,0.000176,24.114412,0.0067,-1.072
4760.00,4.839969,25.01763,0.000175,24.115330,0.0067,-1.072
4762.00,4.839166,25.01754,0.000174,24.114217,0.0067,-1.072
4764.00,4.839441,25.01884,0.000176,24.112874,0.0067,-1.072
4766.00,4.840725,25.01869,0.000175,24.113643,0.0067,-1.072
4768.00,4.840493,25.01836,0.000174,24.113173,0.0067,-1.072
4770.00,4.840085,25.01758,0.000175,24.112493,0.0068,-1.072
4772.00,4.840677,25.01704,0.000175,24.113420,0.0067,-1.072
4774.00,4.841484,25.01793,0.000174,24.113348,0.0067,-1.072
4776.00,4.842048,25.01823,0.000176,24.113322,0.0067,-1.072
4778.00,4.841721,25.01811,0.000176,24.113123,0.0067,-1.071
4780.00,4.841401,25.01667,0.000176,24.113764,0.0067,-1.072
4782.00,4.840620,25.01680,0.000176,24.114288,0.0068,-1.072
4784.00,4.839914,25.01760,0.000175,24.113377,0.0068,-1.073
4786.00,4.840254,25.01832,0.000175,24.114198,0.0067,-1.072
4788.00,4.839687,25.01816,0.000175,24.113976,0.0067,-1.072
4790.00,4.839652,25.01763,0.000173,24.113994,0.0068,-1.073
4792.00,4.840414,25.01675,0.000175,24.114544,0.0067,-1.072
4794.00,4.840496,25.01733,0.000176,24.113342,0.0067,-1.072
4796.00,4.841938,25.01628,0.000176,24.113968,0.0067,-1.073
4798.00,4.841313,25.01587,0.000176,24.113859,0.0067,-1.072
4800.00,4.841615,25.01674,0.000177,24.114211,0.0067,-1.072
4802.00,4.842478,25.01639,0.000175,24.113381,0.0067,-1.072
4804.00,4.841776,25.01589,0.000175,24.113742,0.0067,-1.072
4806.00,4.840139,25.01609,0.000177,24.113487,0.0067,-1.071
4808.00,4.839891,25.01628,0.000176,24.114044,0.0067,-1.073
4810.00,4.840326,25.01605,0.000176,24.114290,0.0067,-1.073
4812.00,4.840590,25.01710,0.000175,24.113957,0.0067,-1.072
4814.00,4.840972,25.01793,0.000176,24.114596,0.0067,-1.072
4816.00,4.842070,25.01758,0.000175,24.112991,0.0067,-1.072
4818.00,4.842659,25.01716,0.000175,24.114106,0.0068,-1.073
4820.00,4.842451,25.01691,0.000176,24.114033,0.0067,-1.072
4822.00,4.840854,25.01718,0.000176,24.113039,0.0067,-1.072
4824.00,4.840486,25.01680,0.000176,24.113771,0.0067,-1.071
4826.00,4.840269,25.01752,0.000176,24.113385,0.0067,-1.072
4828.00,4.840308,25.01749,0.000175,24.113714,0.0067,-1.073
4830.00,4.841164,25.01745,0.000175,24.114247,0.0067,-1.073
4832.00,4.840947,25.01675,0.000175,24.114044,0.0067,-1.072
4834.00,4.840513,25.01657,0.000175,24.114316,0.0067,-1.072
4836.00,4.840682,25.01739,0.000176,24.113316,0.0067,-1.072
4838.00,4.840932,25.01745,0.000175,24.114401,0.0067,-1.073
4840.00,4.840563,25.01724,0.000175,24.113457,0.0068,-1.072
4842.00,4.840768,25.01721,0.000175,24.114133,0.0067,-1.073
@27,5.0000,10.0
4844.00,4.841608,25.01749,0.000175,24.113823,0.0067,-1.072
4846.00,4.840427,25.01835,0.000176,24.114550,0.0067,-1.072
4848.00,4.835414,25.01763,0.000176,24.115605,0.0067,-1.072
4850.00,4.822107,25.01700,0.000176,24.113914,0.0067,-1.072
4852.00,4.806544,25.01706,0.000174,24.112889,0.0067,-1.071
4854.00,4.793234,25.01622,0.000175,24.113794,0.0067,-1.072
4856.00,4.783636,25.01648,0.000174,24.114652,0.0067,-1.073
4858.00,4.779924,25.01640,0.000174,24.113247,0.0067,-1.074
4860.00,4.784843,25.01659,0.000173,24.113374,0.0067,-1.074
4862.00,4.791368,25.01675,0.000172,24.113619,0.0068,-1.074
4864.00,4.796566,25.01643,0.000172,24.112941,0.0067,-1.074
4866.00,4.801513,25.01630,0.000174,24.113617,0.0067,-1.072
4868.00,4.805308,25.01657,0.000175,24.114336,0.0067,-1.073
4870.00,4.808643,25.01536,0.000176,24.114882,0.0068,-1.073
4872.00,4.812121,25.01558,0.000175,24.114447,0.0067,-1.073
4874.00,4.816012,25.01626,0.000175,24.114213,0.0067,-1.073
4876.00,4.819780,25.01662,0.000176,24.114117,0.0067,-1.072
4878.00,4.823786,25.01628,0.000176,24.114317,0.0067,-1.072
4880.00,4.827440,25.01586,0.000175,24.114503,0.0067,-1.073
4882.00,4.831800,25.01640,0.000177,24.113428,0.0067,-1.072
4884.00,4.833854,25.01687,0.000178,24.113849,0.0067,-1.073
4886.00,4.836852,25.01730,0.000175,24.112787,0.0068,-1.073
4888.00,4.837863,25.01635,0.000176,24.113008,0.0068,-1.072
4890.00,4.838067,25.01632,0.000175,24.113892,0.0067,-1.072
4892.00,4.838170,25.01618,0.000176,24.113613,0.0067,-1.072
4894.00,4.838726,25.01524,0.000176,24.113938,0.0067,-1.073
4896.00,4.838874,25.01565,0.000176,24.114867,0.0067,-1.073
4898.00,4.838899,25.01580,0.000177,24.114098,0.0068,-1.072
4900.00,4.840132,25.01561,0.000177,24.113875,0.0068,-1.073
4902.00,4.840635,25.01543,0.000177,24.113935,0.0067,-1.072
4904.00,4.839504,25.01539,0.000175,24.113799,0.0067,-1.072
4906.00,4.839875,25.01545,0.000175,24.113786,0.0067,-1.073
4908.00,4.840651,25.01618,0.000177,24.114057,0.0067,-1.073
4910.00,4.840380,25.01704,0.000176,24.113738,0.0067,-1.072
4912.00,4.840631,25.01604,0.000176,24.114481,0.0068,-1.072
4914.00,4.840746,25.01568,0.000176,24.113990,0.0068,-1.073
4916.00,4.840438,25.01659,0.000175,24.114297,0.0067,-1.072
4918.00,4.840838,25.01637,0.000176,24.113990,0.0067,-1.072
4920.00,4.840421,25.01607,0.000175,24.114137,0.0067,-1.072
4922.00,4.840223,25.01533,0.000176,24.113972,0.0067,-1.072
4924.00,4.839600,25.01561,0.000175,24.112908,0.0067,-1.073
4926.00,4.840081,25.01478,0.000175,24.113147,0.0067,-1.072
4928.00,4.842029,25.01508,0.000174,24.114178,0.0067,-1.073
4930.00,4.841831,25.01505,0.000175,24.113844,0.0067,-1.072
4932.00,4.841303,25.01480,0.000175,24.114408,0.0067,-1.072
4934.00,4.841044,25.01446,0.000176,24.113686,0.0067,-1.072
4936.00,4.840746,25.01502,0.000175,24.113602,0.0067,-1.073
4938.00,4.840103,25.01489,0.000175,24.114141,0.0067,-1.072
4940.00,4.840611,25.01511,0.000175,24.114208,0.0067,-1.073
4942.00,4.840767,25.01490,0.000176,24.114501,0.0068,-1.071
4944.00,4.840340,25.01508,0.000177,24.114158,0.0067,-1.072
4946.00,4.841218,25.01458,0.000175,24.113703,0.0067,-1.072
4948.00,4.841717,25.01501,0.000174,24.114172,0.0067,-1.073
4950.00,4.841438,25.01599,0.000175,24.113693,0.0067,-1.072
4952.00,4.840958,25.01502,0.000176,24.113534,0.0067,-1.071
4954.00,4.841044,25.01464,0.000175,24.113820,0.0067,-1.072
4956.00,4.840059,25.01479,0.000177,24.113844,0.0068,-1.072
4958.00,4.839901,25.01501,0.000176,24.114410,0.0068,-1.072
4960.00,4.841938,25.01458,0.000176,24.113881,0.0067,-1.072
4962.00,4.842773,25.01489,0.000175,24.113649,0.0067,-1.073
4964.00,4.841842,25.01573,0.000176,24.113203,0.0067,-1.072
4966.00,4.841632,25.01504,0.000176,24.113985,0.0067,-1.072
4968.00,4.842156,25.01457,0.000176,24.113747,0.0067,-1.071
4970.00,4.841111,25.01502,0.000177,24.113493,0.0068,-1.072
4972.00,4.839566,25.01493,0.000177,24.113526,0.0067,-1.073
4974.00,4.839614,25.01422,0.000176,24.114540,0.0067,-1.071
4976.00,4.839778,25.01466,0.000176,24.113682,0.0067,-1.072
4978.00,4.839801,25.01483,0.000176,24.113521,0.0068,-1.072
4980.00,4.840175,25.01577,0.000175,24.114347,0.0068,-1.072
4982.00,4.840591,25.01623,0.000176,24.114468,0.0067,-1.072
4984.00,4.840511,25.01606,0.000176,24.113812,0.0068,-1.072
4986.00,4.840584,25.01577,0.000175,24.114421,0.0067,-1.072
4988.00,4.840509,25.01649,0.000174,24.113316,0.0068,-1.072
4990.00,4.840558,25.01655,0.000176,24.113680,0.0067,-1.072
4992.00,4.841272,25.01641,0.000175,24.113981,0.0067,-1.072
4994.00,4.841078,25.01661,0.000177,24.114438,0.0067,-1.072
4996.00,4.840684,25.01672,0.000177,24.115140,0.0068,-1.072
4998.00,4.840663,25.01617,0.000176,24.114267,0.0067,-1.071
5000.00,4.840487,25.01593,0.000176,24.113699,0.0067,-1.072
5002.00,4.840788,25.01582,0.000175,24.113216,0.0067,-1.072
5004.00,4.840670,25.01598,0.000175,24.113556,0.0068,-1.072
5006.00,4.839954,25.01607,0.000176,24.113951,0.0068,-1.072
5008.00,4.840257,25.01642,0.000176,24.113654,0.0067,-1.072
5010.00,4.839875,25.01541,0.000176,24.113704,0.0068,-1.072
5012.00,4.840093,25.01588,0.000175,24.113907,0.0067,-1.072
5014.00,4.840070,25.01603,0.000175,24.113708,0.0068,-1.072
5016.00,4.839976,25.01653,0.000176,24.113639,0.0067,-1.071
5018.00,4.839973,25.01586,0.000176,24.113727,0.0067,-1.072
5020.00,4.840085,25.01556,0.000175,24.112878,0.0067,-1.073
5022.00,4.839760,25.01623,0.000175,24.113495,0.0068,-1.072
@28,5.0000,10.0
5024.00,4.839728,25.01622,0.000176,24.113463,0.0067,-1.071
5026.00,4.839429,25.01756,0.000177,24.114120,0.0067,-1.071
5028.00,4.835139,25.01689,0.000176,24.114414,0.0067,-1.072
5030.00,4.821870,25.01667,0.000176,24.114037,0.0067,-1.071
5032.00,4.806630,25.01694,0.000176,24.113526,0.0068,-1.071
5034.00,4.794750,25.01651,0.000175,24.114048,0.0068,-1.071
5036.00,4.784697,25.01548,0.000176,24.113847,0.0067,-1.072
5038.00,4.779186,25.01573,0.000175,24.114111,0.0067,-1.072
5040.00,4.783710,25.01678,0.000176,24.113509,0.0067,-1.073
5042.00,4.791150,25.01592,0.000174,24.113892,0.0067,-1.074
5044.00,4.796464,25.01598,0.000174,24.114065,0.0067,-1.073
5046.00,4.800966,25.01671,0.000174,24.113994,0.0067,-1.072
5048.00,4.805611,25.01563,0.000176,24.114395,0.0067,-1.072
5050.00,4.808454,25.01631,0.000176,24.113597,0.0067,-1.071
5052.00,4.811520,25.01645,0.000176,24.112687,0.0067,-1.072
5054.00,4.815256,25.01646,0.000175,24.112856,0.0067,-1.072
5056.00,4.819419,25.01547,0.000175,24.113914,0.0067,-1.072
5058.00,4.823960,25.01555,0.000175,24.113740,0.0067,-1.072
5060.00,4.828868,25.01491,0.000177,24.113686,0.0067,-1.071
5062.00,4.832975,25.01556,0.000176,24.114327,0.0067,-1.072
5064.00,4.834095,25.01521,0.000175,24.114642,0.0067,-1.072
5066.00,4.835219,25.01565,0.000175,24.114323,0.0067,-1.071
5068.00,4.837227,25.01574,0.000176,24.113498,0.0068,-1.072
5070.00,4.838045,25.01591,0.000176,24.113979,0.0067,-1.073
5072.00,4.839507,25.01691,0.000174,24.115458,0.0068,-1.072
5074.00,4.841152,25.01599,0.000174,24.113818,0.0067,-1.072
5076.00,4.840276,25.01605,0.000175,24.114514,0.0068,-1.072
5078.00,4.839260,25.01568,0.000175,24.114483,0.0068,-1.072
5080.00,4.839332,25.01523,0.000176,24.113351,0.0068,-1.072
5082.00,4.838635,25.01688,0.000176,24.114132,0.0067,-1.072
5084.00,4.838164,25.01662,0.000177,24.114184,0.0067,-1.072
5086.00,4.837857,25.01679,0.000175,24.113658,0.0067,-1.072
5088.00,4.838269,25.01682,0.000177,24.113714,0.0067,-1.072
5090.00,4.838256,25.01737,0.000176,24.114070,0.0067,-1.072
5092.00,4.839616,25.01686,0.000176,24.114793,0.0067,-1.072
5094.00,4.840463,25.01640,0.000175,24.114570,0.0067,-1.073
5096.00,4.840139,25.01719,0.000175,24.113868,0.0068,-1.072
5098.00,4.838535,25.01636,0.000176,24.113918,0.0067,-1.072
5100.00,4.839153,25.01607,0.000175,24.114488,0.0068,-1.072
5102.00,4.839379,25.01660,0.000175,24.114496,0.0068,-1.072
5104.00,4.839352,25.01644,0.000177,24.114455,0.0068,-1.072
5106.00,4.839419,25.01539,0.000177,24.114033,0.0068,-1.072
5108.00,4.839865,25.01656,0.000176,24.113979,0.0067,-1.072
5110.00,4.839600,25.01569,0.000176,24.114132,0.0067,-1.072
5112.00,4.839604,25.01619,0.000177,24.113938,0.0067,-1.072
5114.00,4.840215,25.01629,0.000176,24.114117,0.0068,-1.072
5116.00,4.839451,25.01548,0.000176,24.114642,0.0068,-1.073
5118.00,4.838439,25.01666,0.000176,24.114254,0.0067,-1.073
5120.00,4.838904,25.01643,0.000175,24.114329,0.0067,-1.071
5122.00,4.839320,25.01702,0.000176,24.113883,0.0068,-1.071
5124.00,4.839330,25.01712,0.000176,24.114137,0.0067,-1.072
5126.00,4.839029,25.01744,0.000175,24.113443,0.0068,-1.072
5128.00,4.839770,25.01693,0.000175,24.113745,0.0067,-1.073
5130.00,4.839345,25.01618,0.000175,24.113727,0.0067,-1.072
5132.00,4.839618,25.01622,0.000176,24.113682,0.0067,-1.072
5134.00,4.839194,25.01646,0.000175,24.114024,0.0067,-1.072
5136.00,4.838836,25.01615,0.000177,24.114557,0.0068,-1.072
5138.00,4.839887,25.01681,0.000176,24.113686,0.0067,-1.073
5140.00,4.839964,25.01808,0.000176,24.114956,0.0067,-1.072
5142.00,4.839289,25.01739,0.000176,24.114232,0.0068,-1.072
5144.00,4.839051,25.01669,0.000176,24.113734,0.0067,-1.073
5146.00,4.839055,25.01695,0.000175,24.113370,0.0067,-1.072
5148.00,4.839044,25.01774,0.000176,24.114020,0.0067,-1.072
5150.00,4.839334,25.01740,0.000176,24.113429,0.0068,-1.072
5152.00,4.839207,25.01714,0.000175,24.113803,0.0068,-1.072
5154.00,4.839405,25.01704,0.000176,24.114817,0.0067,-1.072
5156.00,4.839053,25.01656,0.000174,24.114137,0.0067,-1.073
5158.00,4.839455,25.01750,0.000175,24.113703,0.0067,-1.072
5160.00,4.839820,25.01708,0.000177,24.113872,0.0067,-1.072
5162.00,4.840663,25.01706,0.000177,24.114013,0.0068,-1.072
5164.00,4.841266,25.01652,0.000177,24.114148,0.0068,-1.072
5166.00,4.841011,25.01701,0.000178,24.113883,0.0068,-1.072
5168.00,4.840262,25.01803,0.000177,24.113476,0.0068,-1.072
5170.00,4.839492,25.01781,0.000176,24.114124,0.0068,-1.072
5172.00,4.839702,25.01711,0.000176,24.114041,0.0068,-1.072
5174.00,4.838278,25.01738,0.000176,24.114631,0.0067,-1.073
5176.00,4.837458,25.01748,0.000176,24.114334,0.0067,-1.072
5178.00,4.836956,25.01719,0.000175,24.114198,0.0068,-1.073
5180.00,4.837353,25.01758,0.000175,24.114434,0.0067,-1.072
5182.00,4.837510,25.01734,0.000176,24.114353,0.0067,-1.072
5184.00,4.838104,25.01728,0.000175,24.114381,0.0068,-1.072
5186.00,4.838066,25.01657,0.000176,24.114063,0.0068,-1.072
5188.00,4.838193,25.01713,0.000177,24.114622,0.0068,-1.072
5190.00,4.839029,25.01846,0.000176,24.113953,0.0067,-1.073
5192.00,4.839021,25.01745,0.000175,24.114005,0.0068,-1.072
5194.00,4.838609,25.01785,0.000176,24.113545,0.0067,-1.072
5196.00,4.838393,25.01718,0.000176,24.114748,0.0068,-1.072
5198.00,4.838701,25.01686,0.000176,24.114828,0.0068,-1.073
5200.00,4.838893,25.01774,0.000176,24.113329,0.0067,-1.072
5202.00,4.839256,25.01745,0.000176,24.113381,0.0068,-1.072
@29,5.0000,10.0
5204.00,4.839754,25.01633,0.000175,24.113626,0.0067,-1.072
5206.00,4.839045,25.01644,0.000176,24.114661,0.0067,-1.071
5208.00,4.834000,25.01647,0.000176,24.114003,0.0067,-1.072
5210.00,4.820836,25.01634,0.000176,24.113764,0.0068,-1.071
5212.00,4.805718,25.01605,0.000177,24.114576,0.0067,-1.071
5214.00,4.792672,25.01565,0.000176,24.115200,0.0067,-1.073
5216.00,4.782699,25.01617,0.000176,24.113482,0.0068,-1.072
5218.00,4.777827,25.01710,0.000176,24.115211,0.0067,-1.073
5220.00,4.782577,25.01704,0.000175,24.114492,0.0067,-1.074
5222.00,4.789813,25.01717,0.000175,24.114468,0.0068,-1.073
5224.00,4.795219,25.01605,0.000174,24.114215,0.0067,-1.074
5226.00,4.800253,25.01590,0.000173,24.114397,0.0067,-1.073
5228.00,4.803387,25.01613,0.000176,24.114507,0.0067,-1.072
5230.00,4.806387,25.01608,0.000177,24.113452,0.0067,-1.073
5232.00,4.809135,25.01662,0.000176,24.113940,0.0068,-1.072
5234.00,4.812153,25.01688,0.000176,24.114083,0.0067,-1.072
5236.00,4.817296,25.01657,0.000176,24.113931,0.0067,-1.072
5238.00,4.822376,25.01636,0.000176,24.113197,0.0067,-1.073
5240.00,4.826072,25.01598,0.000176,24.114282,0.0067,-1.073
5242.00,4.829550,25.01594,0.000177,24.113363,0.0067,-1.072
5244.00,4.831494,25.01587,0.000178,24.113121,0.0067,-1.072
5246.00,4.833514,25.01642,0.000176,24.113914,0.0067,-1.072
5248.00,4.835150,25.01626,0.000176,24.113195,0.0067,-1.072
5250.00,4.836491,25.01715,0.000174,24.113413,0.0067,-1.072
5252.00,4.837478,25.01768,0.000174,24.114280,0.0068,-1.072
5254.00,4.837135,25.01706,0.000176,24.113829,0.0067,-1.073
5256.00,4.836972,25.01709,0.000176,24.112982,0.0067,-1.072
5258.00,4.837080,25.01723,0.000176,24.113704,0.0067,-1.072
5260.00,4.837293,25.01672,0.000175,24.114446,0.0067,-1.072
5262.00,4.838440,25.01615,0.000175,24.113812,0.0067,-1.072
5264.00,4.838683,25.01678,0.000176,24.114635,0.0068,-1.072
5266.00,4.838798,25.01704,0.000174,24.115014,0.0068,-1.072
5268.00,4.838918,25.01652,0.000176,24.114013,0.0067,-1.072
5270.00,4.838514,25.01716,0.000176,24.113820,0.0068,-1.071
5272.00,4.838626,25.01699,0.000176,24.114182,0.0068,-1.071
5274.00,4.837969,25.01629,0.000176,24.114420,0.0067,-1.072
5276.00,4.837984,25.01612,0.000175,24.115358,0.0067,-1.073
5278.00,4.838356,25.01621,0.000176,24.115016,0.0067,-1.072
5280.00,4.838613,25.01631,0.000175,24.114256,0.0067,-1.072
5282.00,4.838460,25.01590,0.000175,24.115233,0.0067,-1.072
5284.00,4.837287,25.01549,0.000176,24.114535,0.0068,-1.072
5286.00,4.837147,25.01621,0.000176,24.113521,0.0067,-1.072
5288.00,4.838044,25.01654,0.000176,24.115023,0.0068,-1.072
5290.00,4.837956,25.01554,0.000176,24.113530,0.0067,-1.072
5292.00,4.837317,25.01530,0.000175,24.114499,0.0067,-1.072
5294.00,4.837914,25.01663,0.000177,24.114518,0.0068,-1.072
5296.00,4.837563,25.01599,0.000176,24.114399,0.0068,-1.071
5298.00,4.836944,25.01587,0.000176,24.114854,0.0068,-1.072
5300.00,4.836755,25.01793,0.000176,24.115086,0.0068,-1.073
5302.00,4.836904,25.01702,0.000175,24.114388,0.0068,-1.072
5304.00,4.837687,25.01688,0.000176,24.114338,0.0068,-1.071
5306.00,4.838036,25.01598,0.000177,24.114880,0.0068,-1.072
5308.00,4.838195,25.01639,0.000175,24.113853,0.0067,-1.072
5310.00,4.837779,25.01541,0.000175,24.114106,0.0067,-1.072
5312.00,4.838031,25.01617,0.000176,24.113727,0.0067,-1.072
5314.00,4.837686,25.01699,0.000175,24.114232,0.0067,-1.073
5316.00,4.838185,25.01600,0.000175,24.113688,0.0068,-1.072
5318.00,4.837938,25.01680,0.000175,24.113561,0.0067,-1.072
5320.00,4.838266,25.01593,0.000175,24.114159,0.0067,-1.072
5322.00,4.837264,25.01688,0.000175,24.114980,0.0068,-1.072
5324.00,4.837069,25.01696,0.000175,24.114713,0.0067,-1.072
5326.00,4.837498,25.01665,0.000176,24.114700,0.0067,-1.072
5328.00,4.837637,25.01642,0.000175,24.114674,0.0068,-1.072
5330.00,4.837538,25.01689,0.000175,24.114159,0.0067,-1.072
5332.00,4.838227,25.01679,0.000176,24.113623,0.0067,-1.072
5334.00,4.837540,25.01569,0.000175,24.114139,0.0067,-1.071
5336.00,4.836692,25.01649,0.000175,24.113364,0.0068,-1.072
5338.00,4.836520,25.01678,0.000175,24.113229,0.0068,-1.072
5340.00,4.837171,25.01715,0.000175,24.114618,0.0068,-1.072
5342.00,4.837563,25.01636,0.000176,24.113732,0.0068,-1.071
5344.00,4.837686,25.01652,0.000175,24.114117,0.0068,-1.072
5346.00,4.837851,25.01568,0.000175,24.113678,0.0068,-1.072
5348.00,4.837490,25.01550,0.000175,24.113049,0.0067,-1.072
5350.00,4.837464,25.01498,0.000175,24.113662,0.0067,-1.072
5352.00,4.837464,25.01421,0.000176,24.114022,0.0067,-1.072
5354.00,4.837930,25.01414,0.000174,24.113389,0.0068,-1.072
5356.00,4.838640,25.01453,0.000176,24.113364,0.0067,-1.072
5358.00,4.839830,25.01378,0.000176,24.114620,0.0067,-1.073
5360.00,4.839262,25.01433,0.000175,24.114431,0.0067,-1.072
5362.00,4.837425,25.01425,0.000175,24.114269,0.0067,-1.072
5364.00,4.837592,25.01536,0.000177,24.114342,0.0068,-1.072
5366.00,4.837506,25.01486,0.000176,24.114358,0.0067,-1.071
5368.00,4.837121,25.01529,0.000176,24.114395,0.0067,-1.072
5370.00,4.837156,25.01575,0.000176,24.113147,0.0067,-1.072
5372.00,4.837137,25.01479,0.000175,24.113509,0.0067,-1.072
5374.00,4.837408,25.01490,0.000176,24.114120,0.0067,-1.071
5376.00,4.837486,25.01500,0.000176,24.113454,0.0067,-1.072
5378.00,4.837222,25.01636,0.000175,24.114251,0.0067,-1.072
5380.00,4.836960,25.01571,0.000175,24.113836,0.0067,-1.072
5382.00,4.836699,25.01478,0.000174,24.114674,0.0068,-1.072
@30,5.0000,10.0
5384.00,4.836559,25.01520,0.000175,24.113747,0.0067,-1.072
5386.00,4.836747,25.01594,0.000175,24.113038,0.0067,-1.071
5388.00,4.834438,25.01584,0.000175,24.114505,0.0067,-1.071
5390.00,4.823389,25.01519,0.000177,24.113244,0.0067,-1.071
5392.00,4.807862,25.01488,0.000176,24.114368,0.0068,-1.071
5394.00,4.794467,25.01532,0.000175,24.114888,0.0068,-1.071
5396.00,4.784152,25.01573,0.000176,24.114990,0.0067,-1.072
5398.00,4.778234,25.01607,0.000174,24.114100,0.0067,-1.072
5400.00,4.780752,25.01620,0.000175,24.114159,0.0067,-1.073
5402.00,4.787932,25.01645,0.000175,24.113885,0.0067,-1.074
5404.00,4.794530,25.01590,0.000174,24.113138,0.0068,-1.073
5406.00,4.799407,25.01617,0.000174,24.113946,0.0067,-1.072
5408.00,4.803057,25.01672,0.000175,24.114280,0.0067,-1.071
5410.00,4.806192,25.01593,0.000176,24.114329,0.0067,-1.073
5412.00,4.809243,25.01651,0.000175,24.114055,0.0067,-1.072
5414.00,4.812863,25.01647,0.000176,24.114750,0.0067,-1.072
5416.00,4.816021,25.01606,0.000176,24.114654,0.0067,-1.072
5418.00,4.820061,25.01669,0.000176,24.114015,0.0068,-1.072
5420.00,4.824074,25.01716,0.000176,24.114314,0.0068,-1.072
5422.00,4.827402,25.01787,0.000176,24.114020,0.0068,-1.072
5424.00,4.830811,25.01797,0.000176,24.114802,0.0067,-1.072
5426.00,4.834614,25.01724,0.000176,24.113212,0.0067,-1.072
5428.00,4.835750,25.01751,0.000176,24.113641,0.0067,-1.072
5430.00,4.835918,25.01751,0.000176,24.113565,0.0067,-1.071
5432.00,4.836484,25.01715,0.000176,24.115146,0.0067,-1.072
5434.00,4.836643,25.01586,0.000176,24.114388,0.0067,-1.073
5436.00,4.836763,25.01652,0.000175,24.113329,0.0067,-1.073
5438.00,4.837296,25.01680,0.000176,24.114453,0.0067,-1.072
5440.00,4.837590,25.01665,0.000176,24.113935,0.0068,-1.071
5442.00,4.838514,25.01641,0.000175,24.114256,0.0067,-1.072
5444.00,4.838961,25.01653,0.000175,24.113350,0.0068,-1.071
5446.00,4.839452,25.01671,0.000175,24.113896,0.0067,-1.071
5448.00,4.838225,25.01679,0.000174,24.114342,0.0067,-1.072
5450.00,4.836875,25.01558,0.000177,24.113151,0.0067,-1.072
5452.00,4.836896,25.01482,0.000175,24.113729,0.0067,-1.072
5454.00,4.837522,25.01567,0.000176,24.114035,0.0067,-1.072
5456.00,4.837681,25.01548,0.000176,24.113565,0.0068,-1.071
5458.00,4.836936,25.01593,0.000176,24.113998,0.0067,-1.072
5460.00,4.837254,25.01671,0.000175,24.114381,0.0067,-1.072
5462.00,4.836833,25.01662,0.000175,24.114379,0.0067,-1.071
5464.00,4.836968,25.01639,0.000176,24.113873,0.0068,-1.071
5466.00,4.836586,25.01588,0.000177,24.113699,0.0067,-1.072
5468.00,4.837325,25.01664,0.000177,24.113699,0.0067,-1.073
5470.00,4.837399,25.01754,0.000174,24.113290,0.0067,-1.073
5472.00,4.838054,25.01805,0.000175,24.113153,0.0068,-1.072
5474.00,4.838630,25.01830,0.000176,24.114195,0.0068,-1.072
5476.00,4.838534,25.01845,0.000175,24.113643,0.0068,-1.071
5478.00,4.837790,25.01722,0.000175,24.113350,0.0067,-1.071
5480.00,4.838538,25.01723,0.000174,24.114258,0.0067,-1.072
5482.00,4.838613,25.01674,0.000173,24.114553,0.0067,-1.073
5484.00,4.837447,25.01620,0.000174,24.113639,0.0067,-1.072
5486.00,4.836782,25.01641,0.000175,24.114652,0.0067,-1.072
5488.00,4.836918,25.01621,0.000174,24.115073,0.0067,-1.072
5490.00,4.837751,25.01710,0.000175,24.113647,0.0067,-1.072
5492.00,4.838824,25.01623,0.000176,24.113942,0.0067,-1.072
5494.00,4.838921,25.01665,0.000177,24.113532,0.0068,-1.071
5496.00,4.838433,25.01689,0.000176,24.113825,0.0067,-1.072
5498.00,4.838298,25.01685,0.000175,24.113156,0.0067,-1.072
5500.00,4.838360,25.01637,0.000175,24.113658,0.0067,-1.073
5502.00,4.837951,25.01707,0.000176,24.114317,0.0067,-1.072
5504.00,4.837078,25.01634,0.000175,24.113896,0.0068,-1.072
5506.00,4.836207,25.01625,0.000175,24.113275,0.0067,-1.072
5508.00,4.836773,25.01698,0.000174,24.114262,0.0067,-1.072
5510.00,4.838216,25.01679,0.000175,24.113812,0.0067,-1.072
5512.00,4.839156,25.01612,0.000176,24.113977,0.0067,-1.071
5514.00,4.839280,25.01604,0.000175,24.114371,0.0067,-1.072
5516.00,4.838842,25.01653,0.000176,24.114128,0.0067,-1.072
5518.00,4.838499,25.01690,0.000175,24.114405,0.0068,-1.072
5520.00,4.837819,25.01696,0.000175,24.114169,0.0068,-1.072
5522.00,4.837748,25.01718,0.000175,24.113755,0.0068,-1.072
5524.00,4.836813,25.01666,0.000176,24.113253,0.0067,-1.072
5526.00,4.836927,25.01715,0.000175,24.113439,0.0067,-1.072
5528.00,4.837225,25.01665,0.000174,24.113043,0.0067,-1.072
5530.00,4.837025,25.01600,0.000176,24.114388,0.0067,-1.072
5532.00,4.836043,25.01698,0.000174,24.114797,0.0067,-1.072
5534.00,4.836425,25.01675,0.000175,24.113474,0.0067,-1.072
5536.00,4.836401,25.01706,0.000175,24.114133,0.0067,-1.072
5538.00,4.836388,25.01674,0.000175,24.113664,0.0067,-1.072
5540.00,4.835966,25.01606,0.000174,24.113768,0.0067,-1.072
5542.00,4.836375,25.01610,0.000174,24.113181,0.0067,-1.072
5544.00,4.836581,25.01640,0.000175,24.113153,0.0068,-1.072
5546.00,4.836815,25.01695,0.000175,24.113038,0.0068,-1.072
5548.00,4.835379,25.01726,0.000175,24.113056,0.0067,-1.072
5550.00,4.835346,25.01636,0.000174,24.114033,0.0067,-1.073
5552.00,4.836023,25.01679,0.000175,24.113855,0.0067,-1.073
5554.00,4.833851,25.01604,0.000175,24.113885,0.0067,-1.071
5556.00,4.828598,25.01501,0.000176,24.114161,0.0067,-1.069
5558.00,4.830736,25.01512,0.000178,24.113693,0.0067,-1.068
5560.00,4.833418,25.01451,0.000178,24.113045,0.0067,-1.068
5562.00,4.835376,25.01528,0.000178,24.113218,0.0067,-1.070
@31,5.0000,10.0
5564.00,4.837104,25.01544,0.000176,24.114072,0.0068,-1.070
5566.00,4.837828,25.01624,0.000176,24.113595,0.0067,-1.070
5568.00,4.833534,25.01597,0.000176,24.114503,0.0067,-1.070
5570.00,4.820694,25.01580,0.000176,24.114557,0.0067,-1.069
5572.00,4.805268,25.01516,0.000176,24.114689,0.0067,-1.069
5574.00,4.791378,25.01550,0.000176,24.113550,0.0067,-1.071
5576.00,4.780035,25.01497,0.000174,24.114133,0.0067,-1.071
5578.00,4.774883,25.01508,0.000175,24.114146,0.0068,-1.071
5580.00,4.778630,25.01610,0.000173,24.113632,0.0068,-1.072
5582.00,4.786891,25.01627,0.000173,24.114016,0.0067,-1.073
5584.00,4.792875,25.01623,0.000173,24.114143,0.0067,-1.072
5586.00,4.796956,25.01587,0.000172,24.114083,0.0068,-1.071
5588.00,4.800181,25.01570,0.000174,24.114522,0.0068,-1.071
5590.00,4.804376,25.01654,0.000175,24.114120,0.0067,-1.071
5592.00,4.807276,25.01718,0.000174,24.113573,0.0068,-1.071
5594.00,4.810668,25.01687,0.000175,24.114343,0.0067,-1.071
5596.00,4.814241,25.01718,0.000175,24.114264,0.0067,-1.072
5598.00,4.818264,25.01600,0.000174,24.113840,0.0067,-1.072
5600.00,4.822445,25.01731,0.000175,24.113920,0.0067,-1.071
5602.00,4.826627,25.01722,0.000174,24.114236,0.0067,-1.071
5604.00,4.830440,25.01608,0.000174,24.114206,0.0068,-1.072
5606.00,4.832029,25.01622,0.000174,24.113719,0.0067,-1.073
5608.00,4.832491,25.01749,0.000175,24.113541,0.0067,-1.072
5610.00,4.832876,25.01674,0.000175,24.112891,0.0067,-1.072
5612.00,4.833335,25.01647,0.000174,24.113127,0.0067,-1.072
5614.00,4.833940,25.01645,0.000175,24.114015,0.0067,-1.072
5616.00,4.834475,25.01652,0.000176,24.113506,0.0067,-1.071
5618.00,4.835145,25.01525,0.000176,24.113452,0.0067,-1.073
5620.00,4.835865,25.01566,0.000174,24.114152,0.0067,-1.073
5622.00,4.836993,25.01525,0.000176,24.114156,0.0067,-1.072
5624.00,4.837469,25.01633,0.000175,24.113807,0.0068,-1.071
5626.00,4.837367,25.01631,0.000177,24.113580,0.0067,-1.072
5628.00,4.836737,25.01600,0.000175,24.113870,0.0068,-1.072
5630.00,4.836492,25.01633,0.000176,24.114122,0.0067,-1.072
5632.00,4.835528,25.01756,0.000176,24.113894,0.0067,-1.072
5634.00,4.836199,25.01788,0.000175,24.114254,0.0068,-1.073
5636.00,4.836964,25.01735,0.000176,24.113974,0.0068,-1.071
5638.00,4.837177,25.01735,0.000175,24.113331,0.0068,-1.072
5640.00,4.836622,25.01777,0.000176,24.113768,0.0067,-1.072
5642.00,4.836492,25.01698,0.000176,24.114041,0.0067,-1.073
5644.00,4.836251,25.01723,0.000175,24.114204,0.0067,-1.073
5646.00,4.835720,25.01763,0.000175,24.114650,0.0067,-1.072
5648.00,4.837196,25.01707,0.000175,24.113862,0.0067,-1.072
5650.00,4.836867,25.01721,0.000175,24.114284,0.0067,-1.073
5652.00,4.836105,25.01596,0.000175,24.113240,0.0067,-1.072
5654.00,4.835270,25.01670,0.000175,24.113914,0.0067,-1.073
5656.00,4.836307,25.01618,0.000175,24.113389,0.0067,-1.072
5658.00,4.836874,25.01693,0.000176,24.113467,0.0067,-1.072
5660.00,4.837422,25.01631,0.000176,24.113922,0.0066,-1.073
5662.00,4.837151,25.01660,0.000176,24.113606,0.0067,-1.071
5664.00,4.837096,25.01719,0.000175,24.113465,0.0067,-1.073
5666.00,4.837453,25.01672,0.000174,24.113409,0.0067,-1.073
5668.00,4.837843,25.01694,0.000176,24.114093,0.0068,-1.072
5670.00,4.837077,25.01722,0.000174,24.114696,0.0067,-1.072
5672.00,4.836808,25.01811,0.000176,24.113890,0.0067,-1.072
5674.00,4.836656,25.01706,0.000176,24.113602,0.0067,-1.073
5676.00,4.836795,25.01704,0.000175,24.114362,0.0067,-1.073
5678.00,4.836735,25.01748,0.000175,24.114234,0.0067,-1.073
5680.00,4.836927,25.01807,0.000173,24.114161,0.0067,-1.072
5682.00,4.837583,25.01669,0.000174,24.115135,0.0067,-1.072
5684.00,4.837805,25.01741,0.000175,24.113831,0.0067,-1.073
5686.00,4.837916,25.01666,0.000176,24.113838,0.0068,-1.072
5688.00,4.836515,25.01598,0.000175,24.113145,0.0067,-1.073
5690.00,4.836135,25.01646,0.000175,24.114050,0.0068,-1.073
5692.00,4.837135,25.01671,0.000175,24.114407,0.0067,-1.072
5694.00,4.837138,25.01557,0.000175,24.113509,0.0067,-1.073
5696.00,4.837042,25.01694,0.000175,24.113543,0.0067,-1.073
5698.00,4.836404,25.01649,0.000176,24.113357,0.0067,-1.072
5700.00,4.836533,25.01690,0.000175,24.113716,0.0068,-1.072
5702.00,4.837310,25.01806,0.000175,24.113385,0.0067,-1.073
5704.00,4.837306,25.01802,0.000175,24.112960,0.0067,-1.073
5706.00,4.836733,25.01794,0.000175,24.114119,0.0067,-1.072
5708.00,4.836226,25.01818,0.000175,24.114416,0.0067,-1.073
5710.00,4.835817,25.01841,0.000175,24.113450,0.0067,-1.073
5712.00,4.835697,25.01799,0.000175,24.113580,0.0068,-1.071
5714.00,4.836662,25.01790,0.000176,24.113121,0.0067,-1.072
5716.00,4.836375,25.01792,0.000175,24.113807,0.0067,-1.074
5718.00,4.837396,25.01828,0.000175,24.114984,0.0067,-1.073
5720.00,4.837587,25.01822,0.000176,24.114336,0.0068,-1.072
5722.00,4.837646,25.01868,0.000176,24.113810,0.0067,-1.073
5724.00,4.837979,25.01975,0.000174,24.114934,0.0067,-1.073
5726.00,4.837359,25.01950,0.000176,24.113511,0.0067,-1.074
5728.00,4.837314,25.01932,0.000175,24.113244,0.0067,-1.072
5730.00,4.837357,25.01847,0.000176,24.113437,0.0067,-1.073
5732.00,4.837174,25.01854,0.000176,24.113894,0.0068,-1.073
5734.00,4.836077,25.01876,0.000176,24.112917,0.0067,-1.072
5736.00,4.835396,25.01898,0.000175,24.113836,0.0067,-1.073
5738.00,4.836235,25.01858,0.000174,24.113470,0.0067,-1.072
5740.00,4.836673,25.01896,0.000175,24.114148,0.0067,-1.073
5742.00,4.836797,25.01970,0.000175,24.113428,0.0067,-1.072
5744.00,4.837334,25.01816,0.000175,24.113688,0.0068,-1.073
@32,5.0000,10.0
5746.00,4.837046,25.01830,0.000176,24.114091,0.0067,-1.074
5748.00,4.833094,25.01759,0.000175,24.114312,0.0067,-1.073
5750.00,4.820126,25.01770,0.000176,24.114076,0.0067,-1.071
5752.00,4.805036,25.01763,0.000177,24.114028,0.0067,-1.072
5754.00,4.792734,25.01832,0.000176,24.114330,0.0068,-1.073
5756.00,4.783958,25.01801,0.000175,24.114732,0.0067,-1.073
5758.00,4.779352,25.01734,0.000175,24.114754,0.0067,-1.073
5760.00,4.782373,25.01788,0.000174,24.114518,0.0067,-1.074
5762.00,4.789924,25.01796,0.000175,24.114135,0.0067,-1.074
5764.00,4.795502,25.01789,0.000173,24.114752,0.0068,-1.074
5766.00,4.799889,25.01819,0.000174,24.114715,0.0068,-1.073
5768.00,4.803799,25.01811,0.000175,24.113872,0.0067,-1.073
5770.00,4.805703,25.01790,0.000176,24.114204,0.0067,-1.073
5772.00,4.808594,25.01758,0.000175,24.114945,0.0067,-1.074
5774.00,4.812790,25.01749,0.000175,24.114382,0.0067,-1.073
5776.00,4.816707,25.01797,0.000174,24.113617,0.0067,-1.073
5778.00,4.821166,25.01719,0.000176,24.113951,0.0067,-1.072
5780.00,4.825087,25.01725,0.000176,24.113578,0.0067,-1.072
5782.00,4.827846,25.01764,0.000176,24.114371,0.0067,-1.072
5784.00,4.830442,25.01738,0.000175,24.114184,0.0067,-1.074
5786.00,4.832357,25.01673,0.000175,24.114668,0.0067,-1.073
5788.00,4.833827,25.01745,0.000174,24.114401,0.0067,-1.073
5790.00,4.835325,25.01769,0.000174,24.113903,0.0068,-1.073
5792.00,4.835997,25.01749,0.000176,24.113597,0.0068,-1.072
5794.00,4.834773,25.01797,0.000176,24.114081,0.0068,-1.073
5796.00,4.834984,25.01755,0.000175,24.114024,0.0068,-1.073
5798.00,4.836197,25.01695,0.000176,24.114133,0.0068,-1.072
5800.00,4.836547,25.01731,0.000175,24.114748,0.0067,-1.073
5802.00,4.836280,25.01792,0.000175,24.114224,0.0067,-1.073
5804.00,4.836583,25.01660,0.000176,24.113760,0.0067,-1.073
5806.00,4.837033,25.01691,0.000175,24.114780,0.0067,-1.073
5808.00,4.836887,25.01673,0.000176,24.114475,0.0068,-1.072
5810.00,4.836768,25.01672,0.000175,24.114180,0.0068,-1.072
5812.00,4.836723,25.01707,0.000176,24.114185,0.0068,-1.073
5814.00,4.836187,25.01642,0.000176,24.113428,0.0067,-1.073
5816.00,4.836173,25.01690,0.000175,24.114423,0.0068,-1.074
5818.00,4.835620,25.01701,0.000175,24.114481,0.0067,-1.072
5820.00,4.835830,25.01777,0.000176,24.114074,0.0067,-1.072
5822.00,4.836487,25.01877,0.000176,24.114698,0.0067,-1.073
5824.00,4.836740,25.01900,0.000175,24.113381,0.0067,-1.073
5826.00,4.836342,25.01917,0.000176,24.113450,0.0067,-1.072
5828.00,4.836108,25.01908,0.000175,24.114423,0.0067,-1.072
5830.00,4.836764,25.01854,0.000175,24.113948,0.0067,-1.073
5832.00,4.836880,25.01874,0.000175,24.114003,0.0067,-1.073
5834.00,4.836242,25.01819,0.000176,24.113446,0.0067,-1.071
5836.00,4.835289,25.01776,0.000175,24.113710,0.0067,-1.072
5838.00,4.835563,25.01761,0.000176,24.114128,0.0067,-1.073
5840.00,4.837032,25.01823,0.000175,24.114592,0.0068,-1.073
5842.00,4.838047,25.01781,0.000176,24.113782,0.0067,-1.072
5844.00,4.838155,25.01799,0.000176,24.113907,0.0067,-1.073
5846.00,4.838139,25.01792,0.000174,24.114524,0.0068,-1.073
5848.00,4.837617,25.01886,0.000174,24.114308,0.0068,-1.073
5850.00,4.836805,25.01984,0.000175,24.114325,0.0067,-1.072
5852.00,4.836818,25.01975,0.000177,24.114412,0.0067,-1.072
5854.00,4.837619,25.01889,0.000176,24.113927,0.0067,-1.072
5856.00,4.837560,25.01794,0.000176,24.114462,0.0067,-1.073
5858.00,4.836567,25.01820,0.000175,24.113651,0.0067,-1.073
5860.00,4.836643,25.01800,0.000175,24.115283,0.0068,-1.072
5862.00,4.836722,25.01877,0.000176,24.113273,0.0068,-1.072
5864.00,4.837131,25.01952,0.000176,24.113259,0.0067,-1.073
5866.00,4.837638,25.01901,0.000176,24.113604,0.0067,-1.073
5868.00,4.837280,25.01876,0.000174,24.112733,0.0067,-1.073
5870.00,4.836952,25.01854,0.000174,24.113608,0.0067,-1.073
5872.00,4.836773,25.01853,0.000176,24.114609,0.0067,-1.072
5874.00,4.836548,25.01784,0.000176,24.114029,0.0067,-1.073
5876.00,4.836365,25.01730,0.000175,24.113556,0.0067,-1.073
5878.00,4.837470,25.01838,0.000176,24.113658,0.0067,-1.073
5880.00,4.838447,25.01787,0.000175,24.114496,0.0067,-1.073
5882.00,4.837570,25.01790,0.000174,24.114206,0.0067,-1.073
5884.00,4.837193,25.01822,0.000175,24.113493,0.0067,-1.072
5886.00,4.837713,25.01735,0.000175,24.113272,0.0067,-1.072
5888.00,4.837106,25.01663,0.000176,24.113981,0.0067,-1.073
5890.00,4.836368,25.01736,0.000174,24.113561,0.0067,-1.072
5892.00,4.837051,25.01753,0.000175,24.113964,0.0067,-1.072
5894.00,4.837956,25.01771,0.000175,24.114769,0.0067,-1.072
5896.00,4.837543,25.01748,0.000175,24.114475,0.0067,-1.073
5898.00,4.836840,25.01892,0.000175,24.115623,0.0067,-1.073
5900.00,4.837396,25.01831,0.000175,24.114566,0.0067,-1.073
5902.00,4.837742,25.01849,0.000176,24.114447,0.0067,-1.072
5904.00,4.836416,25.01842,0.000175,24.114941,0.0067,-1.072
5906.00,4.835947,25.01728,0.000175,24.114596,0.0068,-1.073
5908.00,4.836451,25.01736,0.000176,24.114384,0.0067,-1.073
5910.00,4.836384,25.01819,0.000175,24.113563,0.0067,-1.073
5912.00,4.835521,25.01783,0.000175,24.113247,0.0068,-1.073
5914.00,4.834829,25.01730,0.000174,24.114154,0.0067,-1.073
5916.00,4.835105,25.01625,0.000175,24.113723,0.0067,-1.072
5918.00,4.836254,25.01703,0.000176,24.113677,0.0067,-1.072
5920.00,4.836152,25.01740,0.000176,24.114068,0.0067,-1.073
5922.00,4.835786,25.01776,0.000175,24.114215,0.0067,-1.073
5924.00,4.836166,25.01699,0.000175,24.113840,0.0068,-1.072
@33,5.0000,10.0
5926.00,4.835420,25.01738,0.000175,24.114810,0.0068,-1.072
5928.00,4.833025,25.01803,0.000174,24.114349,0.0067,-1.072
5930.00,4.823322,25.01872,0.000175,24.114843,0.0067,-1.071
5932.00,4.809484,25.01840,0.000177,24.114002,0.0067,-1.071
5934.00,4.796640,25.01771,0.000175,24.113036,0.0067,-1.072
5936.00,4.785980,25.01830,0.000175,24.114750,0.0067,-1.072
5938.00,4.778648,25.01896,0.000175,24.114150,0.0067,-1.072
5940.00,4.781481,25.01844,0.000175,24.113651,0.0067,-1.074
5942.00,4.788137,25.01820,0.000174,24.113849,0.0067,-1.074
5944.00,4.793969,25.01872,0.000173,24.113885,0.0067,-1.073
5946.00,4.798315,25.01805,0.000173,24.113528,0.0067,-1.073
5948.00,4.801838,25.01855,0.000174,24.114334,0.0067,-1.073
5950.00,4.804085,25.01892,0.000175,24.114195,0.0067,-1.073
5952.00,4.807986,25.01867,0.000174,24.113807,0.0067,-1.073
5954.00,4.810728,25.01898,0.000174,24.113647,0.0067,-1.072
5956.00,4.814020,25.01944,0.000176,24.113346,0.0067,-1.072
5958.00,4.818828,25.01959,0.000175,24.114096,0.0067,-1.073
5960.00,4.823376,25.01963,0.000175,24.113415,0.0067,-1.074
5962.00,4.825997,25.01893,0.000175,24.113630,0.0067,-1.072
5964.00,4.828940,25.01919,0.000176,24.113951,0.0067,-1.072
5966.00,4.830707,25.01919,0.000175,24.114503,0.0067,-1.072
5968.00,4.831076,25.01831,0.000175,24.113208,0.0067,-1.073
5970.00,4.832265,25.01793,0.000175,24.114139,0.0067,-1.073
5972.00,4.833318,25.01886,0.000174,24.113764,0.0067,-1.073
5974.00,4.835103,25.01866,0.000176,24.113665,0.0067,-1.072
5976.00,4.835312,25.01898,0.000176,24.114499,0.0067,-1.073
5978.00,4.835292,25.01817,0.000175,24.113992,0.0067,-1.073
5980.00,4.835807,25.01825,0.000175,24.114215,0.0067,-1.073
5982.00,4.835912,25.01786,0.000175,24.113547,0.0067,-1.072
5984.00,4.834308,25.01755,0.000176,24.114135,0.0067,-1.073
5986.00,4.833407,25.01802,0.000175,24.114353,0.0067,-1.073
5988.00,4.833425,25.01753,0.000175,24.114438,0.0067,-1.073
5990.00,4.834828,25.01740,0.000176,24.114020,0.0067,-1.072
5992.00,4.835049,25.01674,0.000175,24.113719,0.0067,-1.072
5994.00,4.835000,25.01777,0.000175,24.114126,0.0067,-1.072
5996.00,4.834655,25.01842,0.000175,24.114080,0.0067,-1.073
5998.00,4.835101,25.01843,0.000175,24.114087,0.0067,-1.073
6000.00,4.835533,25.01826,0.000175,24.114195,0.0067,-1.072
6002.00,4.836463,25.01799,0.000176,24.114330,0.0067,-1.072
6004.00,4.835784,25.01818,0.000175,24.114239,0.0067,-1.073
6006.00,4.835089,25.01778,0.000175,24.114492,0.0067,-1.073
6008.00,4.835833,25.01781,0.000176,24.113309,0.0067,-1.073
6010.00,4.835505,25.01809,0.000176,24.113374,0.0067,-1.072
6012.00,4.834117,25.01894,0.000175,24.113184,0.0067,-1.073
6014.00,4.833531,25.01879,0.000175,24.113656,0.0067,-1.073
6016.00,4.833898,25.01880,0.000175,24.114254,0.0067,-1.073
6018.00,4.833785,25.01805,0.000175,24.113574,0.0068,-1.073
6020.00,4.833810,25.01783,0.000173,24.112837,0.0067,-1.073
6022.00,4.833985,25.01842,0.000175,24.114003,0.0067,-1.072
6024.00,4.834283,25.01899,0.000174,24.113801,0.0067,-1.073
6026.00,4.835106,25.01812,0.000176,24.113846,0.0067,-1.073
6028.00,4.835984,25.01907,0.000175,24.114399,0.0067,-1.073
6030.00,4.835349,25.01969,0.000175,24.113595,0.0067,-1.073
6032.00,4.834571,25.01912,0.000176,24.113351,0.0067,-1.073
6034.00,4.834998,25.01864,0.000175,24.114362,0.0067,-1.073
6036.00,4.835880,25.01919,0.000174,24.114083,0.0067,-1.073
6038.00,4.834900,25.01887,0.000174,24.114576,0.0067,-1.072
6040.00,4.835452,25.01856,0.000175,24.114390,0.0067,-1.073
6042.00,4.836516,25.01891,0.000175,24.114635,0.0067,-1.073
6044.00,4.835902,25.01909,0.000176,24.114373,0.0067,-1.073
6046.00,4.835892,25.01837,0.000176,24.114297,0.0067,-1.072
6048.00,4.835345,25.01810,0.000175,24.113450,0.0067,-1.073
6050.00,4.834832,25.01810,0.000175,24.112982,0.0067,-1.072
6052.00,4.834917,25.01802,0.000174,24.113348,0.0067,-1.073
6054.00,4.834990,25.01758,0.000174,24.113238,0.0067,-1.073
6056.00,4.834933,25.01697,0.000175,24.113504,0.0067,-1.073
6058.00,4.835060,25.01781,0.000175,24.113639,0.0067,-1.073
6060.00,4.834670,25.01865,0.000175,24.113335,0.0068,-1.073
6062.00,4.834152,25.01874,0.000176,24.113989,0.0067,-1.072
6064.00,4.835001,25.01867,0.000176,24.113803,0.0067,-1.073
6066.00,4.836360,25.01778,0.000174,24.113964,0.0067,-1.074
6068.00,4.836462,25.01781,0.000174,24.113799,0.0067,-1.073
6070.00,4.835749,25.01847,0.000175,24.115428,0.0067,-1.072
6072.00,4.834253,25.01865,0.000175,24.113849,0.0067,-1.073
6074.00,4.833142,25.01883,0.000175,24.113363,0.0067,-1.073
6076.00,4.834008,25.01845,0.000176,24.114373,0.0067,-1.073
6078.00,4.833988,25.01796,0.000175,24.113223,0.0067,-1.072
6080.00,4.832981,25.01885,0.000175,24.113545,0.0067,-1.073
6082.00,4.833399,25.01878,0.000174,24.114035,0.0068,-1.073
6084.00,4.834317,25.01922,0.000175,24.114475,0.0067,-1.072
6086.00,4.835247,25.01896,0.000176,24.114146,0.0067,-1.072
6088.00,4.835421,25.01897,0.000176,24.113119,0.0067,-1.073
6090.00,4.834903,25.01842,0.000176,24.114373,0.0067,-1.072
6092.00,4.834721,25.01845,0.000176,24.114213,0.0067,-1.073
6094.00,4.834492,25.01910,0.000175,24.114555,0.0067,-1.072
6096.00,4.834456,25.01828,0.000175,24.113857,0.0067,-1.073
6098.00,4.834296,25.01832,0.000176,24.114065,0.0068,-1.073
6100.00,4.834225,25.01918,0.000176,24.112856,0.0067,-1.073
6102.00,4.834661,25.01848,0.000175,24.114288,0.0067,-1.072
6104.00,4.834821,25.01919,0.000176,24.114122,0.0067,-1.073
@34,5.0000,10.0
6106.00,4.834193,25.01941,0.000175,24.113251,0.0067,-1.073
6108.00,4.832592,25.01881,0.000175,24.114821,0.0067,-1.073
6110.00,4.828537,25.01951,0.000174,24.113948,0.0067,-1.072
6112.00,4.822672,25.01969,0.000177,24.113961,0.0067,-1.071
6114.00,4.817836,25.01862,0.000176,24.115268,0.0067,-1.072
6116.00,4.813584,25.02014,0.000176,24.114934,0.0067,-1.072
6118.00,4.811876,25.02035,0.000177,24.114304,0.0067,-1.073
6120.00,4.812984,25.01946,0.000175,24.113617,0.0067,-1.075
6122.00,4.814628,25.01967,0.000173,24.114615,0.0067,-1.075
6124.00,4.813752,25.01976,0.000174,24.114096,0.0067,-1.073
6126.00,4.812256,25.02012,0.000173,24.113901,0.0067,-1.073
6128.00,4.810841,25.01968,0.000175,24.114148,0.0067,-1.073
6130.00,4.809601,25.01980,0.000175,24.113788,0.0067,-1.074
6132.00,4.809331,25.01962,0.000176,24.114193,0.0067,-1.073
6134.00,4.809393,25.02023,0.000175,24.113387,0.0067,-1.073
6136.00,4.809915,25.01975,0.000176,24.114174,0.0067,-1.073
6138.00,4.811068,25.02010,0.000176,24.114239,0.0067,-1.073
6140.00,4.811903,25.01956,0.000175,24.113827,0.0067,-1.073
6142.00,4.812351,25.01930,0.000173,24.113069,0.0067,-1.073
6144.00,4.813253,25.01990,0.000175,24.113652,0.0067,-1.072
6146.00,4.814115,25.01944,0.000176,24.113530,0.0067,-1.073
6148.00,4.814476,25.01896,0.000175,24.113925,0.0067,-1.073
6150.00,4.814106,25.01946,0.000175,24.113416,0.0067,-1.072
6152.00,4.814365,25.01999,0.000176,24.113732,0.0067,-1.072
6154.00,4.814737,25.01880,0.000175,24.114615,0.0067,-1.073
6156.00,4.814591,25.01969,0.000175,24.114719,0.0067,-1.072
6158.00,4.814860,25.02063,0.000175,24.114433,0.0067,-1.073
6160.00,4.815021,25.01980,0.000175,24.113528,0.0067,-1.073
6162.00,4.814662,25.01956,0.000175,24.114041,0.0067,-1.072
6164.00,4.813957,25.01948,0.000175,24.112776,0.0067,-1.072
6166.00,4.813729,25.01907,0.000175,24.112928,0.0067,-1.073
6168.00,4.813481,25.01877,0.000175,24.113522,0.0067,-1.073
6170.00,4.812956,25.02013,0.000175,24.113509,0.0067,-1.073
6172.00,4.812397,25.02013,0.000176,24.113792,0.0067,-1.073
6174.00,4.812174,25.02074,0.000174,24.114182,0.0067,-1.073
6176.00,4.812721,25.02089,0.000175,24.113961,0.0067,-1.073
6178.00,4.812685,25.02062,0.000175,24.114161,0.0067,-1.073
6180.00,4.812737,25.02055,0.000175,24.113706,0.0067,-1.073
6182.00,4.812576,25.01976,0.000175,24.113571,0.0067,-1.073
6184.00,4.812430,25.02022,0.000174,24.114609,0.0067,-1.073
6186.00,4.813747,25.01951,0.000175,24.115094,0.0067,-1.073
6188.00,4.814078,25.02013,0.000175,24.113781,0.0067,-1.072
6190.00,4.814929,25.02093,0.000175,24.113301,0.0067,-1.073
6192.00,4.814799,25.02185,0.000175,24.113857,0.0067,-1.073
6194.00,4.814100,25.02147,0.000176,24.113909,0.0067,-1.073
6196.00,4.813623,25.02146,0.000175,24.113701,0.0067,-1.073
6198.00,4.813715,25.02088,0.000175,24.114433,0.0068,-1.073
6200.00,4.814438,25.02047,0.000175,24.114743,0.0067,-1.072
6202.00,4.813725,25.02072,0.000175,24.113881,0.0067,-1.073
6204.00,4.812373,25.02068,0.000175,24.114455,0.0068,-1.073
6206.00,4.813274,25.02018,0.000177,24.114501,0.0067,-1.073
6208.00,4.814027,25.01974,0.000174,24.113899,0.0067,-1.074
6210.00,4.814225,25.02071,0.000175,24.113511,0.0067,-1.073
6212.00,4.813505,25.02125,0.000175,24.113558,0.0067,-1.073
6214.00,4.813137,25.02153,0.000175,24.113329,0.0067,-1.073
6216.00,4.813870,25.02136,0.000176,24.113251,0.0067,-1.073
6218.00,4.815049,25.02142,0.000176,24.113483,0.0067,-1.073
6220.00,4.815340,25.02116,0.000175,24.114711,0.0067,-1.073
6222.00,4.814413,25.02121,0.000174,24.113665,0.0067,-1.073
6224.00,4.813388,25.02152,0.000175,24.114750,0.0068,-1.073
6226.00,4.812644,25.02197,0.000176,24.114626,0.0067,-1.073
6228.00,4.812164,25.02098,0.000177,24.113756,0.0067,-1.073
6230.00,4.811646,25.02183,0.000175,24.113277,0.0067,-1.073
6232.00,4.812274,25.02096,0.000175,24.113166,0.0067,-1.073
6234.00,4.812113,25.02106,0.000175,24.114483,0.0067,-1.072
6236.00,4.811620,25.02191,0.000177,24.114524,0.0067,-1.073
6238.00,4.811086,25.02093,0.000175,24.112599,0.0067,-1.073
6240.00,4.810799,25.02110,0.000174,24.113691,0.0067,-1.074
6242.00,4.811057,25.02139,0.000175,24.113626,0.0067,-1.073
6244.00,4.811178,25.02133,0.000176,24.113169,0.0068,-1.073
6246.00,4.811683,25.02038,0.000176,24.114104,0.0068,-1.073
6248.00,4.811503,25.02087,0.000174,24.114031,0.0067,-1.075
6250.00,4.812135,25.02057,0.000175,24.113350,0.0067,-1.072
6252.00,4.812058,25.02062,0.000175,24.113717,0.0067,-1.073
6254.00,4.812491,25.02083,0.000176,24.113970,0.0067,-1.073
6256.00,4.812601,25.02070,0.000175,24.113521,0.0067,-1.074
6258.00,4.813029,25.02083,0.000174,24.114208,0.0067,-1.073
6260.00,4.812017,25.02106,0.000175,24.113682,0.0067,-1.073
6262.00,4.810901,25.02013,0.000176,24.113671,0.0067,-1.073
6264.00,4.811424,25.02070,0.000176,24.113821,0.0067,-1.073
6266.00,4.812282,25.02109,0.000175,24.114120,0.0067,-1.073
6268.00,4.811694,25.02150,0.000176,24.113305,0.0067,-1.074
6270.00,4.811641,25.02102,0.000174,24.114256,0.0067,-1.073
6272.00,4.811060,25.02146,0.000174,24.114368,0.0067,-1.073
6274.00,4.811251,25.02080,0.000175,24.114042,0.0067,-1.073
6276.00,4.811599,25.02072,0.000175,24.113970,0.0067,-1.074
6278.00,4.811524,25.02150,0.000174,24.113784,0.0067,-1.073
6280.00,4.811286,25.02142,0.000175,24.113925,0.0067,-1.073
6282.00,4.811625,25.02067,0.000174,24.113456,0.0067,-1.073
6284.00,4.811626,25.02082,0.000175,24.113502,0.0067,-1.073
@35,5.0000,10.0
6286.00,4.811508,25.02015,0.000175,24.113636,0.0067,-1.073
6288.00,4.810197,25.01999,0.000175,24.113426,0.0067,-1.073
6290.00,4.805112,25.01953,0.000175,24.113836,0.0067,-1.072
6292.00,4.799722,25.01996,0.000175,24.114520,0.0067,-1.072
6294.00,4.796087,25.02061,0.000176,24.114635,0.0067,-1.074
6296.00,4.794181,25.02056,0.000175,24.115118,0.0067,-1.074
6298.00,4.794155,25.02064,0.000175,24.114172,0.0067,-1.073
6300.00,4.797296,25.01967,0.000173,24.113656,0.0067,-1.074
6302.00,4.801771,25.01858,0.000173,24.114198,0.0067,-1.074
6304.00,4.803394,25.01923,0.000173,24.115157,0.0067,-1.075
6306.00,4.803712,25.01984,0.000174,24.113996,0.0067,-1.074
6308.00,4.802817,25.02011,0.000175,24.113478,0.0067,-1.073
6310.00,4.802018,25.02024,0.000176,24.113435,0.0067,-1.073
6312.00,4.801048,25.02044,0.000175,24.113142,0.0067,-1.073
6314.00,4.801322,25.02019,0.000175,24.113966,0.0067,-1.073
6316.00,4.802278,25.02027,0.000175,24.114078,0.0067,-1.074
6318.00,4.804399,25.02081,0.000174,24.113818,0.0067,-1.073
6320.00,4.806898,25.01996,0.000175,24.114158,0.0067,-1.074
6322.00,4.807842,25.02136,0.000176,24.113940,0.0067,-1.073
6324.00,4.809846,25.02045,0.000175,24.112820,0.0067,-1.074
6326.00,4.811423,25.02022,0.000176,24.113506,0.0067,-1.073
6328.00,4.812996,25.01978,0.000176,24.113688,0.0067,-1.073
6330.00,4.813974,25.02022,0.000176,24.113764,0.0066,-1.073
6332.00,4.815306,25.02030,0.000175,24.113948,0.0067,-1.073
6334.00,4.814328,25.01955,0.000175,24.113649,0.0067,-1.073
6336.00,4.813573,25.01968,0.000175,24.113225,0.0067,-1.073
6338.00,4.814104,25.01993,0.000174,24.113392,0.0067,-1.074
6340.00,4.814124,25.01902,0.000174,24.113658,0.0067,-1.072
6342.00,4.813790,25.01760,0.000176,24.114551,0.0067,-1.074
6344.00,4.813841,25.01804,0.000177,24.114850,0.0067,-1.074
6346.00,4.813788,25.01939,0.000175,24.113966,0.0067,-1.073
6348.00,4.813192,25.02055,0.000174,24.113905,0.0067,-1.073
6350.00,4.813791,25.02041,0.000175,24.114228,0.0067,-1.073
6352.00,4.813550,25.01965,0.000175,24.113443,0.0067,-1.073
6354.00,4.814306,25.02048,0.000175,24.114028,0.0067,-1.073
6356.00,4.814188,25.02076,0.000176,24.113547,0.0067,-1.074
6358.00,4.814159,25.02044,0.000175,24.113418,0.0067,-1.073
6360.00,4.814030,25.02030,0.000176,24.113779,0.0067,-1.073
6362.00,4.813459,25.01938,0.000175,24.114423,0.0067,-1.074
6364.00,4.812451,25.02039,0.000175,24.112674,0.0067,-1.074
6366.00,4.812917,25.01986,0.000175,24.113853,0.0067,-1.073
6368.00,4.813522,25.01909,0.000176,24.113457,0.0067,-1.073
6370.00,4.813434,25.01892,0.000175,24.113768,0.0067,-1.074
6372.00,4.813963,25.02011,0.000174,24.114496,0.0067,-1.074
6374.00,4.813385,25.02037,0.000174,24.113641,0.0067,-1.073
6376.00,4.813259,25.02104,0.000175,24.113363,0.0067,-1.073
6378.00,4.814080,25.02016,0.000175,24.113547,0.0067,-1.073
6380.00,4.813675,25.02081,0.000176,24.113803,0.0067,-1.073
6382.00,4.813085,25.01988,0.000174,24.113691,0.0067,-1.074
6384.00,4.813466,25.01911,0.000174,24.113730,0.0067,-1.073
6386.00,4.812658,25.01922,0.000175,24.114206,0.0067,-1.073
6388.00,4.812032,25.01995,0.000175,24.113686,0.0067,-1.073
6390.00,4.812330,25.02000,0.000175,24.113194,0.0067,-1.074
6392.00,4.811672,25.02014,0.000175,24.113173,0.0067,-1.073
6394.00,4.812752,25.02022,0.000175,24.112887,0.0066,-1.073
6396.00,4.812810,25.02040,0.000175,24.113064,0.0067,-1.073
6398.00,4.811804,25.01995,0.000175,24.113942,0.0067,-1.074
6400.00,4.811636,25.01939,0.000175,24.113521,0.0067,-1.073
6402.00,4.811596,25.01920,0.000174,24.114221,0.0067,-1.073
6404.00,4.812450,25.01961,0.000175,24.114316,0.0067,-1.074
6406.00,4.812383,25.01973,0.000175,24.114304,0.0067,-1.074
6408.00,4.811798,25.02006,0.000174,24.113818,0.0067,-1.072
6410.00,4.811931,25.02032,0.000175,24.112713,0.0067,-1.073
6412.00,4.812239,25.02024,0.000175,24.113515,0.0067,-1.074
6414.00,4.811090,25.01978,0.000174,24.113450,0.0067,-1.074
6416.00,4.810700,25.02035,0.000174,24.113680,0.0067,-1.073
6418.00,4.810683,25.02094,0.000174,24.113469,0.0067,-1.073
6420.00,4.810367,25.02089,0.000174,24.113335,0.0067,-1.072
6422.00,4.811821,25.02027,0.000175,24.112739,0.0067,-1.074
6424.00,4.812463,25.01973,0.000175,24.113143,0.0067,-1.073
6426.00,4.811751,25.02039,0.000174,24.113223,0.0067,-1.073
6428.00,4.811850,25.02019,0.000175,24.113677,0.0067,-1.073
6430.00,4.810842,25.02063,0.000173,24.113935,0.0067,-1.073
6432.00,4.811232,25.02145,0.000175,24.114057,0.0067,-1.074
6434.00,4.811139,25.02153,0.000174,24.113821,0.0067,-1.073
6436.00,4.811205,25.02112,0.000175,24.113838,0.0067,-1.073
6438.00,4.810988,25.02085,0.000174,24.113082,0.0067,-1.073
6440.00,4.811905,25.02188,0.000175,24.113333,0.0068,-1.073
6442.00,4.811920,25.02195,0.000174,24.113448,0.0067,-1.074
6444.00,4.811328,25.02102,0.000174,24.113541,0.0067,-1.073
6446.00,4.811849,25.02111,0.000174,24.112345,0.0067,-1.073
6448.00,4.811339,25.02040,0.000174,24.114252,0.0067,-1.073
6450.00,4.810762,25.02103,0.000175,24.113734,0.0067,-1.073
6452.00,4.810674,25.02148,0.000175,24.112776,0.0067,-1.073
6454.00,4.811379,25.02073,0.000174,24.114538,0.0067,-1.073
6456.00,4.811157,25.02205,0.000174,24.114133,0.0067,-1.073
6458.00,4.810356,25.02179,0.000174,24.113970,0.0067,-1.074
6460.00,4.810794,25.02167,0.000174,24.113645,0.0067,-1.074
6462.00,4.811050,25.02170,0.000174,24.113405,0.0067,-1.073
6464.00,4.811119,25.02214,0.000175,24.113188,0.0067,-1.073
@36,5.0000,10.0
6466.00,4.811884,25.02117,0.000175,24.112776,0.0067,-1.073
6468.00,4.809672,25.02090,0.000175,24.114609,0.0067,-1.073
6470.00,4.804357,25.02199,0.000176,24.113903,0.0067,-1.072
6472.00,4.799164,25.02141,0.000175,24.113703,0.0067,-1.073
6474.00,4.795124,25.02033,0.000175,24.115359,0.0067,-1.073
6476.00,4.792515,25.02145,0.000174,24.114024,0.0067,-1.073
6478.00,4.792592,25.02209,0.000175,24.112911,0.0067,-1.073
6480.00,4.796265,25.02194,0.000174,24.113539,0.0067,-1.075
6482.00,4.800038,25.02193,0.000173,24.114410,0.0067,-1.075
6484.00,4.801259,25.02194,0.000173,24.114401,0.0067,-1.074
6486.00,4.801086,25.02200,0.000174,24.114388,0.0067,-1.074
6488.00,4.800611,25.02197,0.000173,24.113632,0.0067,-1.074
6490.00,4.800857,25.02083,0.000174,24.113747,0.0067,-1.073
6492.00,4.800990,25.02161,0.000174,24.113439,0.0067,-1.073
6494.00,4.801411,25.02143,0.000176,24.113987,0.0067,-1.074
6496.00,4.802174,25.02122,0.000174,24.113457,0.0067,-1.073
6498.00,4.804105,25.02111,0.000176,24.114618,0.0067,-1.073
6500.00,4.805150,25.02093,0.000175,24.113658,0.0067,-1.073
6502.00,4.806504,25.02065,0.000176,24.113060,0.0067,-1.074
6504.00,4.807865,25.02082,0.000174,24.113008,0.0067,-1.073
6506.00,4.809146,25.02141,0.000175,24.113171,0.0067,-1.074
6508.00,4.810619,25.02068,0.000175,24.111997,0.0067,-1.073
6510.00,4.811049,25.02032,0.000174,24.113422,0.0067,-1.073
6512.00,4.811003,25.02097,0.000174,24.113907,0.0067,-1.074
6514.00,4.811669,25.02127,0.000174,24.113781,0.0067,-1.074
6516.00,4.813172,25.02111,0.000175,24.114945,0.0067,-1.073
6518.00,4.813064,25.02078,0.000176,24.114033,0.0067,-1.073
6520.00,4.812546,25.02131,0.000175,24.113376,0.0067,-1.073
6522.00,4.812400,25.02091,0.000176,24.114251,0.0067,-1.074
6524.00,4.813056,25.02134,0.000175,24.113834,0.0067,-1.073
6526.00,4.813128,25.02088,0.000175,24.113909,0.0067,-1.074
6528.00,4.813879,25.02068,0.000174,24.113990,0.0067,-1.073
6530.00,4.813102,25.02102,0.000174,24.113495,0.0067,-1.074
6532.00,4.812433,25.02089,0.000173,24.112750,0.0067,-1.074
6534.00,4.813286,25.02215,0.000175,24.113485,0.0067,-1.073
6536.00,4.813585,25.02218,0.000175,24.114146,0.0067,-1.073
6538.00,4.813846,25.02123,0.000174,24.112824,0.0067,-1.074
6540.00,4.813021,25.02048,0.000174,24.113625,0.0067,-1.073
6542.00,4.813216,25.02096,0.000174,24.114776,0.0067,-1.073
6544.00,4.812264,25.02172,0.000175,24.113547,0.0067,-1.074
6546.00,4.811616,25.02125,0.000175,24.114303,0.0067,-1.074
6548.00,4.811541,25.02056,0.000174,24.113335,0.0067,-1.074
6550.00,4.811787,25.02134,0.000175,24.113127,0.0067,-1.073
6552.00,4.811926,25.02009,0.000176,24.113912,0.0067,-1.073
6554.00,4.812205,25.02057,0.000176,24.113925,0.0067,-1.073
6556.00,4.811933,25.02079,0.000176,24.113281,0.0067,-1.074
6558.00,4.811308,25.02050,0.000174,24.114061,0.0066,-1.074
6560.00,4.811140,25.02075,0.000176,24.114828,0.0067,-1.074
6562.00,4.810236,25.02012,0.000176,24.113703,0.0067,-1.073
6564.00,4.810486,25.02093,0.000175,24.114641,0.0067,-1.074
6566.00,4.811315,25.02068,0.000176,24.113394,0.0067,-1.073
6568.00,4.810121,25.02096,0.000175,24.113719,0.0067,-1.073
6570.00,4.810243,25.02171,0.000175,24.115488,0.0067,-1.072
6572.00,4.810802,25.02168,0.000176,24.113168,0.0067,-1.074
6574.00,4.810980,25.01940,0.000175,24.113186,0.0067,-1.074
6576.00,4.810348,25.02063,0.000175,24.113515,0.0067,-1.073
6578.00,4.810750,25.02055,0.000176,24.113234,0.0067,-1.073
6580.00,4.811009,25.01917,0.000175,24.113985,0.0067,-1.074
6582.00,4.811694,25.02013,0.000174,24.112536,0.0067,-1.074
6584.00,4.812395,25.01980,0.000175,24.114172,0.0067,-1.074
6586.00,4.812443,25.01941,0.000174,24.113743,0.0067,-1.073
6588.00,4.813125,25.02005,0.000175,24.114067,0.0067,-1.073
6590.00,4.812913,25.01903,0.000175,24.113329,0.0067,-1.073
6592.00,4.812920,25.01868,0.000176,24.113829,0.0067,-1.073
6594.00,4.811864,25.01925,0.000175,24.114990,0.0067,-1.073
6596.00,4.811576,25.01877,0.000175,24.114081,0.0067,-1.073
6598.00,4.810948,25.02026,0.000175,24.114566,0.0067,-1.073
6600.00,4.811095,25.01955,0.000176,24.113771,0.0067,-1.072
6602.00,4.811464,25.01910,0.000175,24.114139,0.0067,-1.074
6604.00,4.811305,25.01925,0.000175,24.113537,0.0067,-1.074
6606.00,4.811393,25.01977,0.000175,24.113175,0.0067,-1.073
6608.00,4.811100,25.01903,0.000174,24.112586,0.0067,-1.073
6610.00,4.811197,25.01951,0.000174,24.112666,0.0067,-1.073
6612.00,4.810574,25.01885,0.000175,24.113586,0.0067,-1.073
6614.00,4.809419,25.01890,0.000175,24.113989,0.0068,-1.073
6616.00,4.810057,25.01888,0.000175,24.113797,0.0067,-1.072
6618.00,4.810711,25.01757,0.000175,24.113768,0.0067,-1.073
6620.00,4.810770,25.01811,0.000175,24.113764,0.0067,-1.073
6622.00,4.810591,25.01906,0.000175,24.113860,0.0067,-1.073
6624.00,4.810328,25.01826,0.000174,24.113145,0.0067,-1.073
6626.00,4.809731,25.01786,0.000175,24.114146,0.0067,-1.073
6628.00,4.808802,25.01876,0.000174,24.114167,0.0067,-1.073
6630.00,4.808243,25.01868,0.000175,24.113344,0.0066,-1.073
6632.00,4.808020,25.01854,0.000174,24.113742,0.0067,-1.073
6634.00,4.808747,25.01935,0.000175,24.113916,0.0067,-1.073
6636.00,4.810608,25.01916,0.000175,24.113526,0.0067,-1.073
6638.00,4.811443,25.01873,0.000175,24.113630,0.0067,-1.073
6640.00,4.811519,25.01914,0.000175,24.113078,0.0067,-1.073
6642.00,4.811392,25.01869,0.000175,24.113528,0.0067,-1.073
6644.00,4.810753,25.01792,0.000175,24.113155,0.0067,-1.072
@37,5.0000,10.0
6646.00,4.810044,25.01961,0.000174,24.113443,0.0067,-1.073
6648.00,4.807829,25.01922,0.000173,24.113483,0.0067,-1.073
6650.00,4.802806,25.01994,0.000173,24.113849,0.0067,-1.072
6652.00,4.797981,25.01928,0.000175,24.113517,0.0067,-1.072
6654.00,4.795518,25.01809,0.000173,24.113500,0.0067,-1.072
6656.00,4.794355,25.01902,0.000173,24.114106,0.0067,-1.073
6658.00,4.794478,25.01920,0.000173,24.114098,0.0067,-1.074
6660.00,4.797527,25.01850,0.000172,24.113691,0.0067,-1.074
6662.00,4.799981,25.01843,0.000172,24.112683,0.0066,-1.074
6664.00,4.800978,25.01873,0.000174,24.113968,0.0067,-1.073
6666.00,4.800770,25.01867,0.000174,24.113972,0.0067,-1.073
6668.00,4.799963,25.01871,0.000174,24.113355,0.0067,-1.074
6670.00,4.800528,25.01793,0.000174,24.114522,0.0067,-1.073
6672.00,4.800679,25.01872,0.000175,24.114611,0.0066,-1.073
6674.00,4.800664,25.01885,0.000175,24.112757,0.0067,-1.073
6676.00,4.801423,25.01884,0.000174,24.113509,0.0067,-1.073
6678.00,4.803517,25.01857,0.000174,24.113840,0.0067,-1.072
6680.00,4.805158,25.01908,0.000176,24.112765,0.0067,-1.072
6682.00,4.807474,25.01881,0.000174,24.114015,0.0067,-1.074
6684.00,4.808453,25.01906,0.000174,24.113905,0.0067,-1.073
6686.00,4.809492,25.01910,0.000175,24.113565,0.0067,-1.073
6688.00,4.811164,25.01989,0.000175,24.113844,0.0067,-1.073
6690.00,4.811574,25.01964,0.000175,24.113799,0.0067,-1.073
6692.00,4.812394,25.02000,0.000175,24.114013,0.0067,-1.073
6694.00,4.812879,25.02009,0.000175,24.114174,0.0066,-1.073
6696.00,4.813104,25.01946,0.000175,24.113208,0.0067,-1.073
6698.00,4.812676,25.01979,0.000174,24.113467,0.0067,-1.073
6700.00,4.812657,25.01911,0.000174,24.113710,0.0067,-1.073
6702.00,4.812102,25.01873,0.000174,24.114410,0.0067,-1.073
6704.00,4.811887,25.01787,0.000175,24.113691,0.0067,-1.072
6706.00,4.813058,25.01910,0.000175,24.113896,0.0067,-1.072
6708.00,4.812616,25.01867,0.000174,24.113979,0.0067,-1.074
6710.00,4.813154,25.01890,0.000174,24.113179,0.0067,-1.073
6712.00,4.813313,25.01827,0.000174,24.114093,0.0067,-1.073
6714.00,4.813001,25.01811,0.000174,24.114093,0.0067,-1.073
6716.00,4.812393,25.01962,0.000174,24.113452,0.0067,-1.072
6718.00,4.811731,25.01958,0.000174,24.113350,0.0066,-1.072
6720.00,4.811715,25.01885,0.000175,24.113350,0.0067,-1.072
6722.00,4.811477,25.01902,0.000175,24.113166,0.0067,-1.073
6724.00,4.810859,25.01952,0.000173,24.113223,0.0067,-1.074
6726.00,4.810977,25.01910,0.000175,24.113970,0.0067,-1.073
6728.00,4.811695,25.01806,0.000175,24.113691,0.0067,-1.073
6730.00,4.811479,25.01769,0.000175,24.113554,0.0067,-1.073
6732.00,4.812149,25.01823,0.000175,24.113673,0.0067,-1.073
6734.00,4.811337,25.01877,0.000174,24.113103,0.0067,-1.073
6736.00,4.810982,25.01889,0.000175,24.112785,0.0067,-1.073
6738.00,4.810682,25.01894,0.000174,24.113513,0.0067,-1.073
6740.00,4.810991,25.01874,0.000175,24.113758,0.0067,-1.073
6742.00,4.811278,25.01799,0.000176,24.113541,0.0067,-1.072
6744.00,4.811058,25.01908,0.000175,24.114133,0.0067,-1.073
6746.00,4.810861,25.01863,0.000174,24.113911,0.0067,-1.073
6748.00,4.810749,25.01922,0.000175,24.113656,0.0067,-1.073
6750.00,4.810854,25.01963,0.000173,24.114107,0.0066,-1.073
6752.00,4.810133,25.01858,0.000173,24.113424,0.0067,-1.073
6754.00,4.810934,25.01925,0.000175,24.113563,0.0067,-1.073
6756.00,4.811192,25.01876,0.000174,24.111869,0.0066,-1.073
6758.00,4.811965,25.01862,0.000174,24.113496,0.0066,-1.072
6760.00,4.812348,25.01889,0.000174,24.113985,0.0067,-1.073
