# Supplementary material for: The complex of ferric-enterobactin with its transporter from Pseudomonas aeruginosa suggests a two-site model
Source: Nat Commun. 2019 Aug 14;10:3673. doi: 10.1038/s41467-019-11508-y (PMC6694100; doi:10.1038/s41467-019-11508-y)
Supplement: Supplementary file 7 — Supplementary Data 4 [file 41467_2019_11508_MOESM7_ESM.zip › PfeAG324V-Entro-titra.itc]

$ITC
$ 70 
$NOT
$ 25 
$ 160 
$ 242 
$ 5 
$ 2 
$ADCGainCode:  3 
$True,True,True
$ 2 , 4 , 180 , 2 
$ 5 , 10 , 180 , 2 
$ 5 , 10 , 180 , 2 
$ 5 , 10 , 180 , 2 
$ 5 , 10 , 180 , 2 
$ 5 , 10 , 180 , 2 
$ 5 , 10 , 180 , 2 
$ 5 , 10 , 180 , 2 
$ 5 , 10 , 180 , 2 
$ 5 , 10 , 180 , 2 
$ 5 , 10 , 180 , 2 
$ 5 , 10 , 180 , 2 
$ 5 , 10 , 180 , 2 
$ 5 , 10 , 180 , 2 
$ 5 , 10 , 180 , 2 
$ 5 , 10 , 180 , 2 
$ 5 , 10 , 180 , 2 
$ 5 , 10 , 180 , 2 
$ 5 , 10 , 180 , 2 
$ 5 , 10 , 180 , 2 
$ 5 , 10 , 180 , 2 
$ 5 , 10 , 180 , 2 
$ 5 , 10 , 180 , 2 
$ 5 , 10 , 180 , 2 
$ 5 , 10 , 180 , 2 
$ 5 , 10 , 180 , 2 
$ 5 , 10 , 180 , 2 
$ 5 , 10 , 180 , 2 
$ 5 , 10 , 180 , 2 
$ 5 , 10 , 180 , 2 
$ 5 , 10 , 180 , 2 
$ 5 , 10 , 180 , 2 
$ 5 , 10 , 180 , 2 
$ 5 , 10 , 180 , 2 
$ 5 , 10 , 180 , 2 
$ 5 , 10 , 180 , 2 
$ 5 , 10 , 180 , 2 
$ 5 , 10 , 180 , 2 
$ 5 , 10 , 180 , 2 
$ 5 , 10 , 180 , 2 
$ 5 , 10 , 180 , 2 
$ 5 , 10 , 180 , 2 
$ 5 , 10 , 180 , 2 
$ 5 , 10 , 180 , 2 
$ 5 , 10 , 180 , 2 
$ 5 , 10 , 180 , 2 
$ 5 , 10 , 180 , 2 
$ 5 , 10 , 180 , 2 
$ 5 , 10 , 180 , 2 
$ 5 , 10 , 180 , 2 
$ 5 , 10 , 180 , 2 
$ 5 , 10 , 180 , 2 
$ 5 , 10 , 180 , 2 
$ 5 , 10 , 180 , 2 
$ 5 , 10 , 180 , 2 
$ 5 , 10 , 180 , 2 
$ 5 , 10 , 180 , 2 
$ 5 , 10 , 180 , 2 
$ 5 , 10 , 180 , 2 
$ 5 , 10 , 180 , 2 
$ 5 , 10 , 180 , 2 
$ 5 , 10 , 180 , 2 
$ 5 , 10 , 180 , 2 
$ 5 , 10 , 180 , 2 
$ 5 , 10 , 180 , 2 
$ 5 , 10 , 180 , 2 
$ 5 , 10 , 180 , 2 
$ 5 , 10 , 180 , 2 
$ 5 , 10 , 180 , 2 
$ 5 , 10 , 180 , 2 
# 0 
# 0.075 
# 0.01 
# 1.4314 
# 25 
# 30.1205 
# 10.4 
?
% VPITC08.01.258
% 1.4314 
% 30.1205 
%-0.361016 , 98.541354 
%-0.41914 , 98.12339 
% 0.2232 
% 125.24 , 125.41 
% 1 , 80 
% 0.0342649 , 0.054004 
% 0 , 8 
% 0 , 18 
% 104422       319516 
% 101.8 
% 260 , 300 , 470 , 530 
% 0.087420033762 ,-0.003123428547 ,-6.491882664871E-06 , 5.381089916002E-07 ,-3.01889280243E-09 
% VPViewer2000 Ver: 1.30.2
@0
2.00,4.736599,25.00839,0.000163,24.112233,0.0065,-1.068
4.00,4.736191,25.00824,0.000163,24.112421,0.0065,-1.067
6.00,4.736528,25.00780,0.000165,24.112380,0.0065,-1.067
8.00,4.735865,25.00935,0.000163,24.111942,0.0065,-1.068
10.00,4.736264,25.00944,0.000163,24.111799,0.0065,-1.068
12.00,4.736356,25.00869,0.000162,24.111604,0.0065,-1.069
14.00,4.735467,25.00933,0.000162,24.112079,0.0065,-1.068
16.00,4.735581,25.00924,0.000162,24.112465,0.0065,-1.068
18.00,4.735708,25.00940,0.000163,24.110719,0.0065,-1.068
20.00,4.734145,25.00990,0.000164,24.112872,0.0065,-1.067
22.00,4.733805,25.00939,0.000164,24.113026,0.0065,-1.068
24.00,4.734608,25.00962,0.000162,24.112023,0.0065,-1.068
26.00,4.735213,25.01012,0.000162,24.112367,0.0065,-1.068
28.00,4.735757,25.00997,0.000163,24.112926,0.0064,-1.068
30.00,4.735437,25.00971,0.000163,24.111800,0.0065,-1.067
32.00,4.735511,25.01008,0.000163,24.112220,0.0065,-1.069
34.00,4.734602,25.01082,0.000164,24.111602,0.0065,-1.068
36.00,4.734580,25.01064,0.000164,24.111633,0.0065,-1.069
38.00,4.734827,25.01043,0.000163,24.111440,0.0065,-1.068
40.00,4.735162,25.00965,0.000164,24.112092,0.0065,-1.069
42.00,4.735723,25.01009,0.000162,24.112239,0.0065,-1.069
44.00,4.735603,25.01076,0.000163,24.111945,0.0065,-1.068
46.00,4.735228,25.01005,0.000164,24.112114,0.0065,-1.068
48.00,4.734298,25.00968,0.000164,24.112142,0.0065,-1.069
50.00,4.733541,25.00926,0.000163,24.112092,0.0065,-1.069
52.00,4.733191,25.00901,0.000163,24.112211,0.0065,-1.068
54.00,4.733403,25.00858,0.000164,24.112189,0.0065,-1.068
56.00,4.733654,25.00970,0.000163,24.111873,0.0065,-1.068
58.00,4.733071,25.00906,0.000163,24.112308,0.0065,-1.069
60.00,4.734330,25.00854,0.000163,24.110892,0.0065,-1.068
62.00,4.734983,25.00887,0.000162,24.111245,0.0065,-1.069
64.00,4.735111,25.00889,0.000162,24.112373,0.0065,-1.069
66.00,4.735218,25.00875,0.000163,24.111918,0.0065,-1.068
68.00,4.734409,25.00879,0.000164,24.112629,0.0065,-1.068
70.00,4.733124,25.00970,0.000164,24.111849,0.0065,-1.069
72.00,4.733226,25.00827,0.000163,24.111526,0.0065,-1.068
74.00,4.733510,25.00825,0.000164,24.112491,0.0065,-1.068
76.00,4.733382,25.00874,0.000164,24.112031,0.0065,-1.069
78.00,4.733440,25.00862,0.000163,24.111297,0.0065,-1.069
80.00,4.733385,25.00963,0.000163,24.112001,0.0065,-1.068
82.00,4.734432,25.00907,0.000164,24.112488,0.0065,-1.068
84.00,4.734506,25.00872,0.000164,24.112278,0.0065,-1.069
86.00,4.733922,25.00952,0.000163,24.112469,0.0065,-1.069
88.00,4.734306,25.00906,0.000163,24.112001,0.0065,-1.069
90.00,4.734263,25.00889,0.000163,24.111851,0.0065,-1.069
92.00,4.733838,25.00864,0.000163,24.112178,0.0065,-1.069
94.00,4.733081,25.00892,0.000163,24.112698,0.0065,-1.068
96.00,4.732777,25.00827,0.000164,24.112202,0.0065,-1.069
98.00,4.732720,25.00896,0.000164,24.112820,0.0065,-1.069
100.00,4.733476,25.00905,0.000164,24.111864,0.0065,-1.069
102.00,4.733295,25.00932,0.000163,24.111405,0.0065,-1.068
104.00,4.733806,25.00878,0.000164,24.111405,0.0065,-1.068
106.00,4.734424,25.00937,0.000164,24.112512,0.0065,-1.069
108.00,4.734231,25.00859,0.000164,24.112267,0.0065,-1.070
110.00,4.733305,25.00886,0.000163,24.111823,0.0065,-1.070
112.00,4.733625,25.00823,0.000163,24.112705,0.0065,-1.069
114.00,4.734503,25.00873,0.000163,24.112391,0.0065,-1.068
116.00,4.734207,25.00957,0.000163,24.112766,0.0064,-1.069
118.00,4.733565,25.00941,0.000164,24.112012,0.0065,-1.068
120.00,4.733261,25.00933,0.000165,24.111836,0.0065,-1.069
122.00,4.732702,25.00979,0.000163,24.112646,0.0065,-1.068
124.00,4.732638,25.00877,0.000164,24.112731,0.0065,-1.069
126.00,4.732708,25.01008,0.000164,24.111442,0.0065,-1.069
128.00,4.733370,25.01011,0.000163,24.112181,0.0065,-1.069
130.00,4.733791,25.00916,0.000163,24.112157,0.0065,-1.069
132.00,4.733625,25.00935,0.000163,24.112612,0.0064,-1.069
134.00,4.733496,25.00932,0.000164,24.113149,0.0065,-1.069
136.00,4.734087,25.00852,0.000164,24.112170,0.0065,-1.069
138.00,4.733798,25.00866,0.000165,24.112350,0.0065,-1.068
140.00,4.733115,25.00902,0.000164,24.110991,0.0065,-1.068
142.00,4.732774,25.00972,0.000165,24.112096,0.0065,-1.069
144.00,4.733318,25.00911,0.000164,24.113218,0.0065,-1.069
146.00,4.734151,25.00862,0.000163,24.112114,0.0065,-1.070
148.00,4.733953,25.00887,0.000164,24.112415,0.0065,-1.068
150.00,4.734316,25.00863,0.000163,24.112289,0.0065,-1.069
152.00,4.733638,25.00866,0.000163,24.111732,0.0064,-1.069
154.00,4.733448,25.00923,0.000162,24.111416,0.0065,-1.069
156.00,4.733887,25.00948,0.000163,24.112090,0.0065,-1.069
158.00,4.733442,25.00965,0.000163,24.111652,0.0065,-1.069
160.00,4.733216,25.00956,0.000163,24.110647,0.0065,-1.069
@1,2.0000,4.0
162.00,4.733481,25.00983,0.000163,24.112181,0.0065,-1.069
164.00,4.732534,25.00993,0.000164,24.113234,0.0065,-1.068
166.00,4.726603,25.00958,0.000162,24.112332,0.0065,-1.068
168.00,4.717692,25.00948,0.000163,24.112382,0.0065,-1.069
170.00,4.714698,25.00890,0.000163,24.111724,0.0065,-1.069
172.00,4.715621,25.00945,0.000162,24.111448,0.0065,-1.069
174.00,4.718525,25.00919,0.000162,24.112061,0.0065,-1.069
176.00,4.719732,25.00913,0.000163,24.111804,0.0065,-1.070
178.00,4.720310,25.00939,0.000161,24.112183,0.0065,-1.070
180.00,4.718796,25.00866,0.000162,24.112070,0.0064,-1.069
182.00,4.719105,25.00849,0.000163,24.112391,0.0065,-1.069
184.00,4.718814,25.00913,0.000161,24.111539,0.0065,-1.070
186.00,4.719101,25.00941,0.000162,24.112187,0.0065,-1.069
188.00,4.719838,25.00893,0.000163,24.111905,0.0065,-1.069
190.00,4.720504,25.00898,0.000163,24.111860,0.0065,-1.069
192.00,4.721235,25.00960,0.000163,24.112345,0.0065,-1.069
194.00,4.722322,25.00886,0.000162,24.111243,0.0064,-1.068
196.00,4.723100,25.00923,0.000162,24.112417,0.0065,-1.069
198.00,4.724872,25.00791,0.000162,24.113190,0.0065,-1.069
200.00,4.726399,25.00838,0.000162,24.112231,0.0065,-1.069
202.00,4.727294,25.00877,0.000162,24.112447,0.0065,-1.069
204.00,4.727657,25.00874,0.000163,24.111643,0.0065,-1.069
206.00,4.728018,25.00810,0.000162,24.112161,0.0065,-1.069
208.00,4.727720,25.00791,0.000163,24.112256,0.0065,-1.069
210.00,4.727457,25.00762,0.000162,24.112057,0.0064,-1.069
212.00,4.727094,25.00772,0.000161,24.111661,0.0065,-1.069
214.00,4.727355,25.00768,0.000161,24.111912,0.0065,-1.069
216.00,4.728131,25.00780,0.000163,24.112480,0.0065,-1.068
218.00,4.727912,25.00777,0.000164,24.112352,0.0064,-1.069
220.00,4.727505,25.00898,0.000163,24.111620,0.0065,-1.068
222.00,4.727874,25.00889,0.000161,24.111804,0.0065,-1.070
224.00,4.727951,25.00918,0.000161,24.111657,0.0065,-1.069
226.00,4.726690,25.00879,0.000161,24.111269,0.0065,-1.070
228.00,4.726739,25.00938,0.000162,24.111007,0.0065,-1.070
230.00,4.727147,25.00885,0.000162,24.111893,0.0065,-1.069
232.00,4.727345,25.00895,0.000162,24.111856,0.0064,-1.069
234.00,4.727069,25.00874,0.000163,24.112200,0.0065,-1.068
236.00,4.728419,25.00836,0.000163,24.111910,0.0065,-1.069
238.00,4.728442,25.00893,0.000163,24.111652,0.0065,-1.070
240.00,4.728296,25.00883,0.000164,24.110996,0.0065,-1.069
242.00,4.727705,25.00896,0.000164,24.111670,0.0065,-1.068
244.00,4.727743,25.00769,0.000163,24.112523,0.0065,-1.069
246.00,4.728500,25.00758,0.000162,24.111910,0.0064,-1.069
248.00,4.728223,25.00869,0.000163,24.111186,0.0065,-1.069
250.00,4.727224,25.00896,0.000162,24.112400,0.0065,-1.069
252.00,4.726020,25.00829,0.000161,24.112365,0.0065,-1.069
254.00,4.726006,25.00831,0.000162,24.111451,0.0065,-1.069
256.00,4.726403,25.00866,0.000163,24.111509,0.0065,-1.070
258.00,4.726471,25.00931,0.000160,24.111030,0.0065,-1.069
260.00,4.726095,25.00906,0.000162,24.112049,0.0065,-1.069
262.00,4.725960,25.00880,0.000162,24.112707,0.0065,-1.069
264.00,4.726167,25.00866,0.000162,24.112033,0.0065,-1.070
266.00,4.726188,25.00841,0.000161,24.112298,0.0065,-1.069
268.00,4.726908,25.00874,0.000162,24.111383,0.0065,-1.069
270.00,4.727826,25.00795,0.000164,24.112098,0.0065,-1.069
272.00,4.727153,25.00841,0.000162,24.112005,0.0065,-1.068
274.00,4.726293,25.00794,0.000162,24.111412,0.0065,-1.069
276.00,4.726499,25.00770,0.000162,24.111427,0.0064,-1.070
278.00,4.726314,25.00729,0.000161,24.112393,0.0065,-1.069
280.00,4.726023,25.00713,0.000161,24.111657,0.0065,-1.068
282.00,4.725867,25.00711,0.000163,24.111600,0.0065,-1.068
284.00,4.725941,25.00804,0.000164,24.112194,0.0065,-1.069
286.00,4.726318,25.00817,0.000162,24.112545,0.0064,-1.069
288.00,4.726346,25.00781,0.000163,24.111477,0.0064,-1.068
290.00,4.726759,25.00754,0.000162,24.111397,0.0064,-1.069
292.00,4.726312,25.00821,0.000162,24.111748,0.0064,-1.069
294.00,4.725497,25.00843,0.000162,24.112174,0.0065,-1.069
296.00,4.725917,25.00759,0.000162,24.111271,0.0065,-1.069
298.00,4.726948,25.00723,0.000162,24.112347,0.0065,-1.069
300.00,4.726495,25.00745,0.000162,24.111639,0.0064,-1.069
302.00,4.725106,25.00748,0.000161,24.112116,0.0064,-1.068
304.00,4.725092,25.00748,0.000162,24.111812,0.0064,-1.069
306.00,4.725381,25.00831,0.000162,24.110937,0.0065,-1.069
308.00,4.725479,25.00801,0.000161,24.111390,0.0064,-1.069
310.00,4.725607,25.00858,0.000161,24.111877,0.0064,-1.069
312.00,4.725420,25.00915,0.000162,24.111912,0.0064,-1.069
314.00,4.725320,25.00845,0.000162,24.112088,0.0064,-1.069
316.00,4.724798,25.00884,0.000163,24.112482,0.0065,-1.069
318.00,4.725799,25.00766,0.000162,24.111977,0.0065,-1.069
320.00,4.726300,25.00793,0.000161,24.111507,0.0065,-1.069
322.00,4.725903,25.00849,0.000162,24.112475,0.0064,-1.070
324.00,4.725430,25.00895,0.000163,24.111626,0.0065,-1.069
326.00,4.725316,25.00789,0.000163,24.112451,0.0064,-1.068
328.00,4.724772,25.00783,0.000163,24.112352,0.0065,-1.069
330.00,4.724756,25.00844,0.000162,24.111973,0.0064,-1.069
332.00,4.724892,25.00912,0.000161,24.111806,0.0065,-1.070
334.00,4.725009,25.00949,0.000162,24.111914,0.0065,-1.069
336.00,4.724908,25.00855,0.000162,24.112055,0.0065,-1.069
338.00,4.725153,25.00835,0.000162,24.111862,0.0064,-1.069
340.00,4.725560,25.00871,0.000161,24.111462,0.0064,-1.069
@2,5.0000,10.0
342.00,4.726224,25.00948,0.000162,24.111817,0.0065,-1.069
344.00,4.725328,25.00895,0.000162,24.111795,0.0064,-1.068
346.00,4.720070,25.00928,0.000163,24.112360,0.0064,-1.068
348.00,4.709650,25.00917,0.000161,24.111650,0.0064,-1.069
350.00,4.699984,25.00879,0.000162,24.112127,0.0064,-1.069
352.00,4.692631,25.00921,0.000162,24.111728,0.0065,-1.069
354.00,4.687152,25.00935,0.000162,24.111845,0.0065,-1.069
356.00,4.685358,25.00839,0.000161,24.113047,0.0065,-1.070
358.00,4.688229,25.00932,0.000161,24.111988,0.0065,-1.070
360.00,4.689325,25.00987,0.000163,24.111903,0.0065,-1.070
362.00,4.690350,25.00930,0.000162,24.112753,0.0065,-1.070
364.00,4.690688,25.00891,0.000162,24.112558,0.0065,-1.070
366.00,4.692427,25.00817,0.000163,24.112895,0.0065,-1.069
368.00,4.694064,25.00825,0.000163,24.111970,0.0064,-1.069
370.00,4.694904,25.00867,0.000163,24.111106,0.0064,-1.069
372.00,4.697492,25.00853,0.000163,24.112317,0.0065,-1.069
374.00,4.699565,25.00941,0.000162,24.111654,0.0065,-1.069
376.00,4.703599,25.00909,0.000162,24.111973,0.0064,-1.069
378.00,4.706721,25.00906,0.000163,24.111150,0.0065,-1.068
380.00,4.709622,25.00939,0.000162,24.112993,0.0064,-1.069
382.00,4.713051,25.01025,0.000162,24.111548,0.0065,-1.069
384.00,4.716548,25.01033,0.000162,24.111132,0.0065,-1.069
386.00,4.718367,25.01043,0.000162,24.112179,0.0065,-1.068
388.00,4.719654,25.01004,0.000161,24.111392,0.0065,-1.070
390.00,4.720761,25.00978,0.000161,24.112321,0.0065,-1.070
392.00,4.721176,25.00984,0.000161,24.112049,0.0065,-1.069
394.00,4.720862,25.01041,0.000161,24.111953,0.0065,-1.068
396.00,4.721368,25.01078,0.000163,24.111849,0.0065,-1.068
398.00,4.722012,25.01015,0.000164,24.111568,0.0065,-1.069
400.00,4.722890,25.00998,0.000164,24.111470,0.0065,-1.069
402.00,4.722019,25.00887,0.000161,24.111221,0.0065,-1.070
404.00,4.721633,25.00922,0.000161,24.111899,0.0064,-1.070
406.00,4.721686,25.00953,0.000163,24.112202,0.0065,-1.069
408.00,4.721469,25.01007,0.000163,24.111149,0.0065,-1.069
410.00,4.720947,25.00966,0.000163,24.111106,0.0064,-1.069
412.00,4.721558,25.00973,0.000161,24.111840,0.0064,-1.069
414.00,4.721313,25.00925,0.000162,24.111373,0.0065,-1.069
416.00,4.721995,25.00961,0.000163,24.111511,0.0065,-1.068
418.00,4.722439,25.00979,0.000162,24.111524,0.0065,-1.069
420.00,4.722893,25.00859,0.000161,24.111644,0.0065,-1.069
422.00,4.721799,25.00956,0.000162,24.110896,0.0065,-1.069
424.00,4.720424,25.01015,0.000163,24.111797,0.0065,-1.069
426.00,4.720277,25.01045,0.000163,24.111830,0.0065,-1.069
428.00,4.720448,25.00980,0.000165,24.112148,0.0065,-1.069
430.00,4.720961,25.00856,0.000164,24.113818,0.0065,-1.069
432.00,4.721429,25.00855,0.000162,24.112007,0.0065,-1.069
434.00,4.720285,25.00877,0.000164,24.113080,0.0065,-1.069
436.00,4.721406,25.00945,0.000162,24.111767,0.0064,-1.069
438.00,4.722670,25.00919,0.000163,24.111292,0.0065,-1.069
440.00,4.722744,25.00909,0.000162,24.112306,0.0065,-1.069
442.00,4.722708,25.01017,0.000162,24.111665,0.0065,-1.069
444.00,4.721887,25.00947,0.000163,24.112308,0.0065,-1.069
446.00,4.722283,25.00924,0.000164,24.113264,0.0065,-1.069
448.00,4.721975,25.00945,0.000163,24.112493,0.0065,-1.069
450.00,4.720716,25.01007,0.000163,24.111570,0.0064,-1.069
452.00,4.720598,25.00977,0.000163,24.112778,0.0065,-1.068
454.00,4.720402,25.00915,0.000163,24.111897,0.0065,-1.068
456.00,4.719720,25.00978,0.000164,24.111771,0.0065,-1.069
458.00,4.720834,25.00990,0.000164,24.111875,0.0065,-1.069
460.00,4.721088,25.01057,0.000163,24.112094,0.0065,-1.069
462.00,4.721009,25.00995,0.000163,24.112538,0.0065,-1.068
464.00,4.721377,25.01005,0.000164,24.112478,0.0065,-1.068
466.00,4.721606,25.00907,0.000163,24.112111,0.0065,-1.069
468.00,4.721517,25.00895,0.000162,24.112423,0.0065,-1.069
470.00,4.720830,25.00964,0.000163,24.111089,0.0065,-1.068
472.00,4.720473,25.00955,0.000162,24.112068,0.0065,-1.069
474.00,4.720571,25.00956,0.000163,24.112326,0.0065,-1.068
476.00,4.720764,25.00955,0.000163,24.111853,0.0065,-1.069
478.00,4.719998,25.01008,0.000163,24.111358,0.0065,-1.069
480.00,4.719398,25.00936,0.000164,24.112555,0.0065,-1.068
482.00,4.719664,25.00935,0.000163,24.111563,0.0065,-1.068
484.00,4.720003,25.00999,0.000163,24.112477,0.0065,-1.069
486.00,4.719843,25.01024,0.000161,24.112911,0.0065,-1.069
488.00,4.719778,25.00996,0.000161,24.112035,0.0064,-1.069
490.00,4.719845,25.00969,0.000162,24.111150,0.0064,-1.069
492.00,4.718724,25.01006,0.000162,24.111479,0.0064,-1.069
494.00,4.719788,25.01095,0.000162,24.111808,0.0065,-1.069
496.00,4.719739,25.01030,0.000162,24.112003,0.0064,-1.069
498.00,4.719561,25.00995,0.000162,24.112300,0.0065,-1.069
500.00,4.719130,25.01068,0.000163,24.112202,0.0065,-1.068
502.00,4.719967,25.01067,0.000163,24.112391,0.0065,-1.069
504.00,4.719942,25.01110,0.000163,24.111832,0.0065,-1.069
506.00,4.720323,25.01061,0.000163,24.111416,0.0064,-1.069
508.00,4.719283,25.00975,0.000163,24.111557,0.0064,-1.069
510.00,4.719444,25.01074,0.000163,24.111422,0.0065,-1.069
512.00,4.720251,25.01002,0.000162,24.112672,0.0065,-1.069
514.00,4.719332,25.00915,0.000163,24.112283,0.0064,-1.069
516.00,4.719316,25.00872,0.000163,24.111033,0.0065,-1.069
518.00,4.719203,25.01075,0.000163,24.112259,0.0064,-1.069
520.00,4.718840,25.01185,0.000163,24.111277,0.0065,-1.069
@3,5.0000,10.0
522.00,4.718668,25.01008,0.000163,24.111535,0.0065,-1.069
524.00,4.717916,25.00997,0.000163,24.111765,0.0065,-1.069
526.00,4.713333,25.01078,0.000163,24.112283,0.0065,-1.068
528.00,4.702966,25.01076,0.000163,24.112042,0.0064,-1.068
530.00,4.693812,25.01042,0.000163,24.112438,0.0064,-1.068
532.00,4.687123,25.01055,0.000164,24.111997,0.0065,-1.068
534.00,4.679932,25.01013,0.000165,24.112419,0.0065,-1.070
536.00,4.678334,25.01111,0.000162,24.112423,0.0065,-1.071
538.00,4.680947,25.01071,0.000161,24.111919,0.0065,-1.069
540.00,4.683579,25.00932,0.000161,24.112438,0.0065,-1.070
542.00,4.685079,25.01005,0.000161,24.112263,0.0065,-1.070
544.00,4.685351,25.01081,0.000162,24.112278,0.0064,-1.070
546.00,4.687372,25.01049,0.000163,24.111605,0.0065,-1.069
548.00,4.687661,25.01043,0.000163,24.111657,0.0065,-1.068
550.00,4.689000,25.01045,0.000163,24.112287,0.0065,-1.069
552.00,4.691787,25.01074,0.000162,24.112183,0.0065,-1.069
554.00,4.693788,25.01154,0.000163,24.112165,0.0064,-1.069
556.00,4.696597,25.01143,0.000162,24.110797,0.0064,-1.069
558.00,4.700388,25.01201,0.000165,24.111325,0.0064,-1.068
560.00,4.704685,25.01176,0.000163,24.111635,0.0065,-1.070
562.00,4.707755,25.01112,0.000162,24.112109,0.0065,-1.068
564.00,4.710423,25.01149,0.000163,24.112298,0.0065,-1.069
566.00,4.713485,25.01146,0.000163,24.111708,0.0065,-1.069
568.00,4.715885,25.01246,0.000163,24.111345,0.0065,-1.069
570.00,4.716101,25.01158,0.000163,24.111676,0.0065,-1.068
572.00,4.717648,25.01097,0.000163,24.112113,0.0065,-1.069
574.00,4.717149,25.01114,0.000162,24.112155,0.0064,-1.069
576.00,4.716500,25.01018,0.000163,24.113012,0.0065,-1.069
578.00,4.716644,25.00989,0.000162,24.112337,0.0065,-1.069
580.00,4.716725,25.00972,0.000163,24.112599,0.0065,-1.069
582.00,4.716173,25.01038,0.000163,24.111156,0.0064,-1.068
584.00,4.716097,25.01103,0.000163,24.111206,0.0065,-1.069
586.00,4.715817,25.01165,0.000163,24.111663,0.0064,-1.070
588.00,4.716926,25.01037,0.000162,24.111542,0.0065,-1.070
590.00,4.717831,25.01046,0.000162,24.111620,0.0065,-1.068
592.00,4.717942,25.00977,0.000164,24.112090,0.0065,-1.069
594.00,4.717608,25.00984,0.000163,24.111678,0.0065,-1.069
596.00,4.717515,25.00921,0.000162,24.112449,0.0064,-1.069
598.00,4.717331,25.00997,0.000162,24.111923,0.0065,-1.069
600.00,4.717697,25.00919,0.000164,24.112293,0.0064,-1.068
602.00,4.718567,25.01017,0.000164,24.111817,0.0065,-1.069
604.00,4.718428,25.00930,0.000163,24.112516,0.0065,-1.069
606.00,4.717393,25.00937,0.000163,24.112046,0.0065,-1.069
608.00,4.716379,25.00879,0.000162,24.111293,0.0065,-1.070
610.00,4.715495,25.00911,0.000162,24.111553,0.0065,-1.069
612.00,4.715520,25.00833,0.000164,24.112114,0.0065,-1.069
614.00,4.715659,25.00892,0.000165,24.113171,0.0065,-1.069
616.00,4.716175,25.00866,0.000163,24.112733,0.0064,-1.068
618.00,4.716075,25.01014,0.000162,24.111162,0.0065,-1.069
620.00,4.716656,25.00984,0.000163,24.111737,0.0065,-1.069
622.00,4.717117,25.00989,0.000163,24.112503,0.0065,-1.069
624.00,4.716795,25.01004,0.000163,24.112386,0.0065,-1.069
626.00,4.717112,25.00959,0.000164,24.112235,0.0065,-1.069
628.00,4.716808,25.00984,0.000163,24.111639,0.0064,-1.069
630.00,4.716662,25.01016,0.000162,24.111423,0.0064,-1.069
632.00,4.716683,25.00955,0.000162,24.111949,0.0065,-1.069
634.00,4.717195,25.00893,0.000163,24.112168,0.0065,-1.068
636.00,4.716623,25.00978,0.000163,24.112187,0.0065,-1.069
638.00,4.716538,25.00853,0.000163,24.113147,0.0065,-1.068
640.00,4.716744,25.00991,0.000163,24.112705,0.0065,-1.069
642.00,4.717113,25.01012,0.000162,24.111858,0.0065,-1.068
644.00,4.716384,25.00897,0.000163,24.111401,0.0065,-1.069
646.00,4.715865,25.00917,0.000163,24.111373,0.0065,-1.069
648.00,4.716745,25.00934,0.000162,24.112007,0.0065,-1.069
650.00,4.716547,25.00972,0.000163,24.112449,0.0065,-1.069
652.00,4.715767,25.00945,0.000163,24.112094,0.0065,-1.069
654.00,4.715852,25.00972,0.000163,24.113004,0.0065,-1.069
656.00,4.716406,25.00949,0.000165,24.112484,0.0065,-1.069
658.00,4.716850,25.00910,0.000164,24.112176,0.0065,-1.069
660.00,4.716779,25.00966,0.000164,24.112484,0.0065,-1.068
662.00,4.716516,25.00962,0.000164,24.111598,0.0065,-1.070
664.00,4.716742,25.00983,0.000163,24.111919,0.0065,-1.069
666.00,4.716167,25.00963,0.000163,24.112984,0.0065,-1.069
668.00,4.715873,25.00938,0.000163,24.112761,0.0065,-1.068
670.00,4.716183,25.00917,0.000164,24.112935,0.0065,-1.068
672.00,4.715937,25.00831,0.000163,24.113398,0.0065,-1.069
674.00,4.715751,25.00786,0.000162,24.112100,0.0065,-1.069
676.00,4.715045,25.00900,0.000162,24.112389,0.0065,-1.068
678.00,4.714769,25.00891,0.000164,24.112805,0.0065,-1.069
680.00,4.715587,25.00942,0.000164,24.112621,0.0065,-1.069
682.00,4.716525,25.00896,0.000164,24.111984,0.0064,-1.068
684.00,4.716620,25.00914,0.000164,24.112092,0.0065,-1.069
686.00,4.716919,25.00955,0.000165,24.112579,0.0065,-1.069
688.00,4.716789,25.00952,0.000164,24.111936,0.0065,-1.069
690.00,4.715524,25.00967,0.000164,24.112111,0.0065,-1.069
692.00,4.715896,25.00932,0.000163,24.112460,0.0065,-1.069
694.00,4.716004,25.00930,0.000163,24.112423,0.0065,-1.068
696.00,4.715119,25.01040,0.000164,24.112129,0.0065,-1.069
698.00,4.714896,25.00980,0.000164,24.112824,0.0065,-1.069
700.00,4.716077,25.00987,0.000164,24.112919,0.0065,-1.069
@4,5.0000,10.0
702.00,4.716255,25.00981,0.000163,24.111830,0.0065,-1.069
704.00,4.715348,25.00965,0.000163,24.112105,0.0065,-1.069
706.00,4.709671,25.01039,0.000164,24.112709,0.0065,-1.068
708.00,4.699489,25.01067,0.000165,24.112291,0.0065,-1.067
710.00,4.691497,25.01008,0.000164,24.112140,0.0065,-1.068
712.00,4.684138,25.01069,0.000164,24.111864,0.0065,-1.069
714.00,4.678232,25.01114,0.000164,24.112529,0.0065,-1.069
716.00,4.676339,25.01046,0.000163,24.112685,0.0065,-1.071
718.00,4.679222,25.01068,0.000162,24.112330,0.0065,-1.070
720.00,4.682090,25.00973,0.000163,24.111552,0.0065,-1.070
722.00,4.682299,25.00976,0.000163,24.112499,0.0065,-1.069
724.00,4.682404,25.00992,0.000163,24.112161,0.0065,-1.070
726.00,4.683160,25.01016,0.000163,24.112079,0.0065,-1.070
728.00,4.684845,25.00992,0.000164,24.112846,0.0065,-1.069
730.00,4.686278,25.00986,0.000163,24.112287,0.0065,-1.069
732.00,4.688610,25.00973,0.000164,24.111539,0.0064,-1.069
734.00,4.692299,25.00988,0.000164,24.112317,0.0065,-1.069
736.00,4.696407,25.01032,0.000164,24.111789,0.0064,-1.069
738.00,4.699763,25.00932,0.000163,24.111997,0.0065,-1.069
740.00,4.703085,25.01006,0.000164,24.112395,0.0064,-1.069
742.00,4.705660,25.01033,0.000163,24.112094,0.0064,-1.069
744.00,4.706708,25.01087,0.000164,24.112046,0.0065,-1.069
746.00,4.708889,25.01052,0.000163,24.112813,0.0065,-1.070
748.00,4.710576,25.01049,0.000163,24.111093,0.0065,-1.069
750.00,4.711695,25.01079,0.000163,24.111906,0.0065,-1.069
752.00,4.712988,25.01027,0.000164,24.112805,0.0065,-1.069
754.00,4.712923,25.01043,0.000163,24.112165,0.0065,-1.069
756.00,4.712794,25.01080,0.000164,24.111565,0.0065,-1.070
758.00,4.712937,25.00986,0.000163,24.111713,0.0065,-1.070
760.00,4.712906,25.01029,0.000164,24.112157,0.0064,-1.068
762.00,4.713029,25.00978,0.000165,24.111633,0.0065,-1.069
764.00,4.712785,25.00949,0.000165,24.112285,0.0065,-1.069
766.00,4.713204,25.00929,0.000164,24.112127,0.0065,-1.069
768.00,4.714172,25.01068,0.000165,24.112215,0.0064,-1.069
770.00,4.713827,25.00968,0.000164,24.112954,0.0065,-1.069
772.00,4.712397,25.00936,0.000163,24.112393,0.0065,-1.070
774.00,4.713442,25.00966,0.000164,24.111579,0.0065,-1.069
776.00,4.713145,25.01011,0.000164,24.112204,0.0065,-1.069
778.00,4.713609,25.00906,0.000165,24.112512,0.0065,-1.070
780.00,4.713747,25.00840,0.000165,24.111799,0.0065,-1.069
782.00,4.712583,25.00848,0.000165,24.112321,0.0065,-1.069
784.00,4.713288,25.00858,0.000163,24.111685,0.0065,-1.069
786.00,4.713369,25.00894,0.000164,24.111479,0.0065,-1.069
788.00,4.713380,25.00850,0.000164,24.111269,0.0064,-1.069
790.00,4.713480,25.00893,0.000163,24.112948,0.0064,-1.070
792.00,4.714904,25.00951,0.000163,24.111453,0.0064,-1.069
794.00,4.714477,25.00979,0.000164,24.112085,0.0065,-1.068
796.00,4.713335,25.00773,0.000163,24.112917,0.0065,-1.068
798.00,4.713028,25.00916,0.000164,24.112241,0.0065,-1.069
800.00,4.713321,25.00935,0.000164,24.111812,0.0065,-1.070
802.00,4.713054,25.00840,0.000164,24.112566,0.0065,-1.069
804.00,4.712967,25.00917,0.000163,24.111942,0.0065,-1.068
806.00,4.713203,25.00970,0.000164,24.111535,0.0065,-1.069
808.00,4.714044,25.00935,0.000164,24.112215,0.0065,-1.069
810.00,4.714232,25.00994,0.000164,24.112406,0.0065,-1.069
812.00,4.712662,25.00940,0.000164,24.112542,0.0065,-1.069
814.00,4.712612,25.00891,0.000164,24.111399,0.0065,-1.068
816.00,4.713209,25.00940,0.000164,24.112088,0.0065,-1.069
818.00,4.713390,25.01004,0.000164,24.110955,0.0065,-1.068
820.00,4.714208,25.01081,0.000164,24.111800,0.0065,-1.069
822.00,4.714720,25.01110,0.000164,24.112308,0.0065,-1.069
824.00,4.713941,25.01114,0.000165,24.112218,0.0065,-1.068
826.00,4.713569,25.01155,0.000164,24.112096,0.0065,-1.069
828.00,4.714183,25.01131,0.000165,24.112538,0.0065,-1.069
830.00,4.714038,25.01176,0.000163,24.111403,0.0065,-1.068
832.00,4.713078,25.01169,0.000164,24.112543,0.0065,-1.069
834.00,4.713064,25.01091,0.000164,24.112174,0.0065,-1.069
836.00,4.712936,25.01081,0.000164,24.112891,0.0065,-1.069
838.00,4.713236,25.01084,0.000164,24.112948,0.0065,-1.068
840.00,4.713021,25.00920,0.000164,24.112399,0.0065,-1.068
842.00,4.713038,25.00937,0.000164,24.112688,0.0065,-1.069
844.00,4.713377,25.01018,0.000164,24.112716,0.0065,-1.068
846.00,4.713333,25.01057,0.000165,24.112571,0.0064,-1.068
848.00,4.713607,25.01074,0.000165,24.111748,0.0064,-1.069
850.00,4.713591,25.00999,0.000164,24.111786,0.0065,-1.069
852.00,4.713632,25.00914,0.000165,24.111981,0.0065,-1.069
854.00,4.713764,25.00976,0.000165,24.111602,0.0065,-1.069
856.00,4.713611,25.01015,0.000163,24.112270,0.0065,-1.069
858.00,4.713512,25.01003,0.000164,24.110939,0.0065,-1.069
860.00,4.713105,25.01114,0.000164,24.111145,0.0065,-1.069
862.00,4.713272,25.01112,0.000164,24.111357,0.0065,-1.069
864.00,4.713561,25.01102,0.000164,24.111717,0.0065,-1.068
866.00,4.713464,25.01104,0.000165,24.111977,0.0065,-1.068
868.00,4.713819,25.01078,0.000165,24.112272,0.0065,-1.068
870.00,4.713307,25.01100,0.000165,24.112649,0.0065,-1.069
872.00,4.712836,25.01062,0.000164,24.112139,0.0065,-1.068
874.00,4.711746,25.01028,0.000164,24.112651,0.0065,-1.068
876.00,4.712012,25.00997,0.000164,24.112430,0.0065,-1.068
878.00,4.712627,25.01034,0.000163,24.112335,0.0065,-1.069
880.00,4.712747,25.00919,0.000164,24.111869,0.0065,-1.068
@5,5.0000,10.0
882.00,4.713365,25.00932,0.000164,24.111960,0.0065,-1.068
884.00,4.712813,25.00891,0.000164,24.112350,0.0065,-1.069
886.00,4.707045,25.00978,0.000164,24.111643,0.0064,-1.067
888.00,4.697095,25.00902,0.000165,24.112428,0.0064,-1.067
890.00,4.688644,25.00891,0.000165,24.112293,0.0065,-1.067
892.00,4.681373,25.00890,0.000166,24.112484,0.0064,-1.069
894.00,4.675128,25.00935,0.000163,24.111921,0.0065,-1.068
896.00,4.673879,25.00918,0.000163,24.111908,0.0065,-1.070
898.00,4.676755,25.00942,0.000163,24.112053,0.0065,-1.070
900.00,4.679679,25.00903,0.000163,24.112049,0.0065,-1.070
902.00,4.681078,25.00937,0.000163,24.111745,0.0065,-1.069
904.00,4.681932,25.01009,0.000163,24.111711,0.0065,-1.068
906.00,4.682670,25.00990,0.000164,24.111867,0.0065,-1.068
908.00,4.684265,25.00887,0.000164,24.112322,0.0065,-1.069
910.00,4.685178,25.00818,0.000165,24.112187,0.0065,-1.068
912.00,4.686673,25.00857,0.000164,24.112924,0.0065,-1.069
914.00,4.690223,25.00919,0.000163,24.112140,0.0065,-1.069
916.00,4.692801,25.00903,0.000164,24.111869,0.0065,-1.068
918.00,4.696326,25.00821,0.000165,24.111773,0.0065,-1.068
920.00,4.699415,25.00829,0.000166,24.111726,0.0065,-1.068
922.00,4.702732,25.00827,0.000165,24.112048,0.0065,-1.068
924.00,4.706228,25.00903,0.000163,24.112397,0.0065,-1.069
926.00,4.708958,25.00908,0.000164,24.111906,0.0065,-1.068
928.00,4.709497,25.00777,0.000164,24.112432,0.0065,-1.067
930.00,4.710111,25.00869,0.000164,24.111851,0.0065,-1.068
932.00,4.711021,25.00910,0.000164,24.111938,0.0065,-1.069
934.00,4.711427,25.00885,0.000163,24.111789,0.0065,-1.069
936.00,4.712338,25.00914,0.000163,24.112068,0.0065,-1.068
938.00,4.712842,25.00933,0.000164,24.112211,0.0065,-1.068
940.00,4.712777,25.00969,0.000163,24.112178,0.0065,-1.068
942.00,4.711455,25.00977,0.000164,24.111864,0.0065,-1.068
944.00,4.710919,25.00904,0.000165,24.112512,0.0065,-1.068
946.00,4.711121,25.00982,0.000164,24.111812,0.0065,-1.068
948.00,4.710867,25.00940,0.000163,24.112148,0.0065,-1.068
950.00,4.711274,25.00881,0.000163,24.111418,0.0065,-1.068
952.00,4.711431,25.00898,0.000164,24.111111,0.0065,-1.068
954.00,4.711848,25.01007,0.000164,24.112493,0.0065,-1.069
956.00,4.712310,25.00968,0.000164,24.111639,0.0065,-1.068
958.00,4.712125,25.01050,0.000164,24.112530,0.0065,-1.068
960.00,4.711589,25.00930,0.000163,24.112465,0.0065,-1.069
962.00,4.711686,25.00919,0.000164,24.112607,0.0065,-1.068
964.00,4.711857,25.00924,0.000165,24.112339,0.0065,-1.068
966.00,4.712158,25.00971,0.000163,24.112508,0.0065,-1.069
968.00,4.710520,25.00954,0.000164,24.111823,0.0065,-1.068
970.00,4.710593,25.00914,0.000164,24.112568,0.0065,-1.067
972.00,4.712115,25.00894,0.000165,24.112759,0.0065,-1.068
974.00,4.713126,25.00994,0.000165,24.111810,0.0065,-1.068
976.00,4.713318,25.00912,0.000164,24.112231,0.0065,-1.069
978.00,4.713301,25.00972,0.000164,24.112804,0.0065,-1.068
980.00,4.712364,25.00920,0.000165,24.112241,0.0065,-1.067
982.00,4.712270,25.00977,0.000165,24.112538,0.0065,-1.069
984.00,4.713061,25.00991,0.000165,24.112486,0.0065,-1.068
986.00,4.713416,25.01018,0.000164,24.112332,0.0065,-1.068
988.00,4.712238,25.01016,0.000165,24.112501,0.0065,-1.068
990.00,4.711140,25.00962,0.000165,24.112542,0.0065,-1.068
992.00,4.710472,25.01009,0.000165,24.111908,0.0065,-1.068
994.00,4.710646,25.00954,0.000165,24.112822,0.0065,-1.068
996.00,4.710734,25.00822,0.000165,24.113008,0.0065,-1.069
998.00,4.711350,25.00946,0.000165,24.112072,0.0065,-1.068
1000.00,4.712258,25.00961,0.000164,24.112311,0.0065,-1.068
1002.00,4.713065,25.00919,0.000165,24.112339,0.0065,-1.068
1004.00,4.712743,25.00939,0.000165,24.111919,0.0065,-1.068
1006.00,4.711899,25.00981,0.000166,24.112386,0.0065,-1.068
1008.00,4.711473,25.00851,0.000166,24.111932,0.0065,-1.069
1010.00,4.711155,25.00863,0.000165,24.112794,0.0065,-1.068
1012.00,4.711432,25.00900,0.000165,24.112618,0.0065,-1.068
1014.00,4.711541,25.00921,0.000165,24.112386,0.0065,-1.068
1016.00,4.711527,25.01030,0.000164,24.112430,0.0065,-1.068
1018.00,4.711037,25.00968,0.000164,24.112124,0.0065,-1.068
1020.00,4.711300,25.00989,0.000165,24.111834,0.0065,-1.068
1022.00,4.711622,25.00899,0.000165,24.112661,0.0065,-1.068
1024.00,4.712059,25.00940,0.000165,24.111942,0.0065,-1.068
1026.00,4.711638,25.00960,0.000166,24.111364,0.0065,-1.068
1028.00,4.712634,25.00947,0.000167,24.112061,0.0066,-1.068
1030.00,4.712705,25.00990,0.000165,24.112904,0.0065,-1.068
1032.00,4.711894,25.01037,0.000165,24.113036,0.0065,-1.069
1034.00,4.712488,25.00987,0.000164,24.113331,0.0065,-1.068
1036.00,4.712373,25.00977,0.000166,24.112612,0.0065,-1.067
1038.00,4.711394,25.00894,0.000167,24.112512,0.0065,-1.068
1040.00,4.711651,25.00907,0.000166,24.112163,0.0065,-1.068
1042.00,4.711640,25.00914,0.000165,24.112902,0.0066,-1.069
1044.00,4.711093,25.00999,0.000165,24.112532,0.0066,-1.068
1046.00,4.710198,25.00880,0.000167,24.112241,0.0066,-1.068
1048.00,4.710638,25.00904,0.000167,24.112917,0.0066,-1.068
1050.00,4.711223,25.00885,0.000166,24.112534,0.0065,-1.068
1052.00,4.711645,25.00876,0.000166,24.112322,0.0065,-1.068
1054.00,4.711345,25.00917,0.000165,24.113084,0.0065,-1.068
1056.00,4.711660,25.00958,0.000166,24.112595,0.0065,-1.068
1058.00,4.712360,25.00974,0.000165,24.112289,0.0066,-1.068
1060.00,4.711564,25.00875,0.000165,24.112198,0.0066,-1.068
@6,5.0000,10.0
1062.00,4.710369,25.00985,0.000165,24.111583,0.0065,-1.069
1064.00,4.710135,25.01017,0.000166,24.113045,0.0065,-1.068
1066.00,4.705717,25.00982,0.000166,24.112880,0.0065,-1.068
1068.00,4.696103,25.00966,0.000166,24.112594,0.0065,-1.067
1070.00,4.686675,25.01036,0.000166,24.112984,0.0065,-1.066
1072.00,4.679102,25.01005,0.000166,24.113164,0.0065,-1.068
1074.00,4.673782,25.01045,0.000166,24.113052,0.0065,-1.069
1076.00,4.672451,25.00990,0.000166,24.113296,0.0065,-1.070
1078.00,4.674755,25.01091,0.000164,24.113015,0.0065,-1.070
1080.00,4.676290,25.01027,0.000164,24.112081,0.0065,-1.069
1082.00,4.678046,25.01043,0.000164,24.112633,0.0065,-1.070
1084.00,4.679574,25.00971,0.000163,24.112369,0.0065,-1.069
1086.00,4.680731,25.01020,0.000165,24.112142,0.0065,-1.068
1088.00,4.682182,25.00992,0.000165,24.112837,0.0065,-1.068
1090.00,4.683851,25.01098,0.000166,24.113368,0.0065,-1.068
1092.00,4.686791,25.01134,0.000164,24.111977,0.0065,-1.069
1094.00,4.689849,25.01120,0.000165,24.112215,0.0065,-1.069
1096.00,4.692793,25.01141,0.000166,24.112257,0.0066,-1.068
1098.00,4.696149,25.01128,0.000166,24.111366,0.0066,-1.069
1100.00,4.700813,25.01010,0.000166,24.111828,0.0066,-1.068
1102.00,4.703873,25.01006,0.000167,24.113130,0.0065,-1.068
1104.00,4.706565,25.00952,0.000165,24.112577,0.0065,-1.068
1106.00,4.707323,25.00958,0.000163,24.111984,0.0065,-1.069
1108.00,4.708103,25.01051,0.000166,24.112391,0.0065,-1.068
1110.00,4.709429,25.01142,0.000166,24.112846,0.0065,-1.068
1112.00,4.709825,25.01066,0.000165,24.112815,0.0066,-1.068
1114.00,4.710640,25.01005,0.000165,24.112501,0.0065,-1.069
1116.00,4.711640,25.00965,0.000164,24.112746,0.0066,-1.069
1118.00,4.711471,25.01076,0.000166,24.113491,0.0065,-1.068
1120.00,4.711243,25.01081,0.000166,24.112818,0.0065,-1.069
1122.00,4.710348,25.00903,0.000165,24.112883,0.0065,-1.069
1124.00,4.710117,25.01037,0.000165,24.113448,0.0066,-1.068
1126.00,4.710405,25.01119,0.000165,24.112432,0.0065,-1.068
1128.00,4.710700,25.01017,0.000165,24.113242,0.0066,-1.068
1130.00,4.709673,25.00925,0.000166,24.112438,0.0065,-1.068
1132.00,4.708975,25.00941,0.000165,24.112588,0.0066,-1.069
1134.00,4.709343,25.01020,0.000164,24.112358,0.0065,-1.068
1136.00,4.710233,25.01040,0.000164,24.112501,0.0065,-1.068
1138.00,4.710741,25.01131,0.000166,24.112243,0.0065,-1.069
1140.00,4.711228,25.01093,0.000165,24.112406,0.0065,-1.068
1142.00,4.712200,25.01097,0.000165,24.112854,0.0065,-1.068
1144.00,4.712435,25.01136,0.000164,24.111748,0.0065,-1.069
1146.00,4.711813,25.01166,0.000167,24.112560,0.0065,-1.068
1148.00,4.711003,25.01139,0.000166,24.111938,0.0065,-1.068
1150.00,4.710007,25.01076,0.000166,24.113119,0.0066,-1.069
1152.00,4.709157,25.01048,0.000165,24.112776,0.0066,-1.068
1154.00,4.709440,25.01075,0.000164,24.112174,0.0066,-1.069
1156.00,4.710287,25.01058,0.000165,24.112993,0.0066,-1.069
1158.00,4.711008,25.01099,0.000165,24.113112,0.0065,-1.069
1160.00,4.712316,25.01061,0.000166,24.113489,0.0065,-1.069
1162.00,4.712258,25.01078,0.000166,24.112499,0.0065,-1.069
1164.00,4.711416,25.01108,0.000166,24.112172,0.0065,-1.068
1166.00,4.710890,25.01054,0.000166,24.112902,0.0065,-1.068
1168.00,4.711502,25.00919,0.000166,24.113755,0.0065,-1.068
1170.00,4.711589,25.01022,0.000166,24.112694,0.0065,-1.069
1172.00,4.711934,25.01029,0.000166,24.113259,0.0065,-1.069
1174.00,4.712257,25.01067,0.000165,24.112389,0.0065,-1.068
1176.00,4.711992,25.01047,0.000165,24.111726,0.0066,-1.068
1178.00,4.711071,25.01116,0.000167,24.112100,0.0065,-1.068
1180.00,4.710741,25.01190,0.000166,24.112462,0.0065,-1.068
1182.00,4.711521,25.01068,0.000165,24.112460,0.0065,-1.068
1184.00,4.712309,25.00993,0.000165,24.112209,0.0065,-1.069
1186.00,4.711692,25.01113,0.000166,24.112172,0.0065,-1.069
1188.00,4.711758,25.00974,0.000166,24.111966,0.0065,-1.068
1190.00,4.712529,25.00973,0.000166,24.112443,0.0066,-1.069
1192.00,4.712000,25.01040,0.000166,24.112042,0.0065,-1.069
1194.00,4.711457,25.01068,0.000166,24.112547,0.0066,-1.068
1196.00,4.711589,25.01002,0.000167,24.112417,0.0065,-1.069
1198.00,4.711159,25.00892,0.000165,24.111516,0.0065,-1.070
1200.00,4.711197,25.00999,0.000166,24.111953,0.0065,-1.069
1202.00,4.710395,25.00910,0.000166,24.113335,0.0066,-1.068
1204.00,4.710277,25.01023,0.000165,24.112005,0.0065,-1.068
1206.00,4.710526,25.00935,0.000166,24.111947,0.0065,-1.069
1208.00,4.710670,25.00900,0.000166,24.113974,0.0065,-1.069
1210.00,4.711567,25.00809,0.000165,24.112384,0.0066,-1.069
1212.00,4.712648,25.00816,0.000165,24.112477,0.0065,-1.068
1214.00,4.712879,25.00863,0.000166,24.112168,0.0066,-1.068
1216.00,4.711367,25.00828,0.000166,24.112233,0.0065,-1.069
1218.00,4.710990,25.00930,0.000166,24.112700,0.0065,-1.069
1220.00,4.711353,25.00974,0.000167,24.112625,0.0065,-1.068
1222.00,4.710239,25.00963,0.000166,24.112488,0.0065,-1.067
1224.00,4.710620,25.00964,0.000166,24.113077,0.0066,-1.069
1226.00,4.710427,25.00974,0.000167,24.113190,0.0066,-1.068
1228.00,4.710555,25.01007,0.000166,24.112794,0.0065,-1.068
1230.00,4.711479,25.00984,0.000165,24.113305,0.0066,-1.069
1232.00,4.711183,25.01029,0.000165,24.112709,0.0065,-1.070
1234.00,4.710264,25.00984,0.000166,24.113398,0.0065,-1.069
1236.00,4.710108,25.01007,0.000166,24.112709,0.0065,-1.068
1238.00,4.709601,25.01013,0.000166,24.111979,0.0065,-1.068
1240.00,4.710515,25.01127,0.000166,24.111906,0.0065,-1.069
@7,5.0000,10.0
1242.00,4.710304,25.01101,0.000165,24.111966,0.0065,-1.069
1244.00,4.709137,25.01077,0.000166,24.112241,0.0065,-1.068
1246.00,4.703888,25.01064,0.000166,24.112612,0.0065,-1.067
1248.00,4.695453,25.01078,0.000167,24.113151,0.0065,-1.068
1250.00,4.687426,25.01039,0.000167,24.113563,0.0065,-1.068
1252.00,4.679979,25.01062,0.000166,24.112752,0.0065,-1.069
1254.00,4.673263,25.01066,0.000166,24.111905,0.0065,-1.069
1256.00,4.672744,25.01064,0.000166,24.112768,0.0065,-1.069
1258.00,4.675018,25.01133,0.000165,24.112293,0.0065,-1.070
1260.00,4.677770,25.01057,0.000165,24.113119,0.0066,-1.070
1262.00,4.678733,25.01011,0.000165,24.113093,0.0066,-1.069
1264.00,4.678637,25.01227,0.000166,24.112802,0.0066,-1.069
1266.00,4.679788,25.01261,0.000165,24.113242,0.0065,-1.069
1268.00,4.681765,25.01159,0.000165,24.112399,0.0065,-1.069
1270.00,4.683667,25.01137,0.000166,24.113015,0.0065,-1.069
1272.00,4.686051,25.00963,0.000165,24.112995,0.0065,-1.069
1274.00,4.688382,25.01056,0.000166,24.113188,0.0065,-1.069
1276.00,4.690680,25.01041,0.000166,24.112817,0.0065,-1.070
1278.00,4.693762,25.01138,0.000166,24.112192,0.0066,-1.068
1280.00,4.697235,25.01074,0.000166,24.111763,0.0065,-1.068
1282.00,4.699904,25.00964,0.000166,24.112161,0.0065,-1.069
1284.00,4.702993,25.01004,0.000168,24.112889,0.0065,-1.068
1286.00,4.705716,25.01022,0.000167,24.112029,0.0065,-1.069
1288.00,4.707757,25.01099,0.000166,24.112413,0.0065,-1.069
1290.00,4.708583,25.00989,0.000165,24.112419,0.0065,-1.068
1292.00,4.709799,25.01013,0.000167,24.112387,0.0065,-1.069
1294.00,4.709563,25.00992,0.000166,24.112211,0.0065,-1.069
1296.00,4.707518,25.00980,0.000166,24.112103,0.0066,-1.068
1298.00,4.708121,25.00985,0.000167,24.112432,0.0065,-1.069
1300.00,4.708844,25.01081,0.000165,24.112595,0.0065,-1.069
1302.00,4.709031,25.01060,0.000165,24.112482,0.0065,-1.069
1304.00,4.709620,25.00942,0.000166,24.112592,0.0066,-1.068
1306.00,4.710507,25.00934,0.000165,24.113129,0.0066,-1.068
1308.00,4.710529,25.01018,0.000166,24.112192,0.0065,-1.069
1310.00,4.711047,25.00952,0.000166,24.112044,0.0065,-1.069
1312.00,4.711259,25.00928,0.000167,24.112789,0.0065,-1.068
1314.00,4.711098,25.00956,0.000166,24.113181,0.0066,-1.068
1316.00,4.710427,25.00946,0.000167,24.113431,0.0065,-1.069
1318.00,4.709906,25.00999,0.000166,24.113017,0.0065,-1.069
1320.00,4.710588,25.01030,0.000166,24.111574,0.0065,-1.069
1322.00,4.710837,25.01025,0.000166,24.113006,0.0066,-1.068
1324.00,4.711610,25.01038,0.000166,24.112982,0.0066,-1.069
1326.00,4.711711,25.01030,0.000166,24.112646,0.0066,-1.069
1328.00,4.711071,25.01048,0.000166,24.112696,0.0065,-1.069
1330.00,4.711541,25.01049,0.000166,24.112471,0.0066,-1.069
1332.00,4.712124,25.01085,0.000166,24.112061,0.0066,-1.068
1334.00,4.712058,25.01103,0.000166,24.112254,0.0065,-1.069
1336.00,4.711454,25.01107,0.000166,24.112371,0.0065,-1.070
1338.00,4.709893,25.01132,0.000165,24.113361,0.0065,-1.069
1340.00,4.709549,25.01167,0.000165,24.112363,0.0066,-1.069
1342.00,4.709270,25.01060,0.000166,24.113179,0.0065,-1.069
1344.00,4.709029,25.01142,0.000165,24.113662,0.0065,-1.068
1346.00,4.709502,25.01149,0.000166,24.113794,0.0065,-1.068
1348.00,4.710150,25.01134,0.000167,24.112170,0.0066,-1.069
1350.00,4.710344,25.01139,0.000166,24.112904,0.0066,-1.069
1352.00,4.710262,25.01178,0.000165,24.112919,0.0065,-1.070
1354.00,4.710581,25.01155,0.000165,24.112789,0.0065,-1.069
1356.00,4.710074,25.01104,0.000165,24.112893,0.0066,-1.069
1358.00,4.709127,25.01108,0.000167,24.111862,0.0065,-1.068
1360.00,4.709283,25.01138,0.000166,24.112382,0.0065,-1.069
1362.00,4.708967,25.01063,0.000165,24.112740,0.0065,-1.069
1364.00,4.709394,25.01127,0.000166,24.113104,0.0065,-1.068
1366.00,4.709346,25.01208,0.000166,24.111992,0.0065,-1.068
1368.00,4.709972,25.01215,0.000166,24.112778,0.0065,-1.069
1370.00,4.709464,25.01186,0.000166,24.112451,0.0066,-1.070
1372.00,4.709571,25.01144,0.000165,24.113762,0.0065,-1.069
1374.00,4.710631,25.01114,0.000165,24.112761,0.0065,-1.069
1376.00,4.710047,25.01136,0.000166,24.111745,0.0066,-1.068
1378.00,4.709785,25.01171,0.000165,24.112254,0.0066,-1.069
1380.00,4.710815,25.01142,0.000166,24.112363,0.0065,-1.069
1382.00,4.711331,25.01075,0.000166,24.112432,0.0065,-1.069
1384.00,4.710815,25.01049,0.000167,24.113017,0.0065,-1.069
1386.00,4.710762,25.01136,0.000166,24.112742,0.0065,-1.068
1388.00,4.709711,25.01089,0.000166,24.111884,0.0065,-1.068
1390.00,4.709896,25.00931,0.000166,24.112679,0.0066,-1.069
1392.00,4.710025,25.01056,0.000165,24.112555,0.0065,-1.069
1394.00,4.709771,25.01022,0.000165,24.112272,0.0065,-1.068
1396.00,4.709385,25.00995,0.000165,24.113208,0.0065,-1.069
1398.00,4.710024,25.00933,0.000165,24.113099,0.0066,-1.069
1400.00,4.709930,25.01059,0.000165,24.112218,0.0065,-1.069
1402.00,4.709162,25.01010,0.000165,24.112090,0.0065,-1.069
1404.00,4.708974,25.01059,0.000165,24.112688,0.0065,-1.069
1406.00,4.710013,25.01148,0.000166,24.112599,0.0065,-1.070
1408.00,4.710185,25.01056,0.000165,24.112635,0.0065,-1.069
1410.00,4.710322,25.01134,0.000166,24.112150,0.0065,-1.069
1412.00,4.709439,25.01077,0.000165,24.112720,0.0066,-1.068
1414.00,4.709741,25.01170,0.000167,24.113093,0.0065,-1.069
1416.00,4.709731,25.01074,0.000165,24.112098,0.0065,-1.069
1418.00,4.709257,25.01092,0.000165,24.112257,0.0066,-1.069
1420.00,4.710004,25.01149,0.000166,24.112257,0.0065,-1.069
@8,5.0000,10.0
1422.00,4.710442,25.01177,0.000167,24.112397,0.0065,-1.069
1424.00,4.709325,25.01220,0.000167,24.112623,0.0065,-1.069
1426.00,4.705300,25.01192,0.000166,24.113400,0.0065,-1.068
1428.00,4.696361,25.01163,0.000167,24.113210,0.0065,-1.068
1430.00,4.686666,25.01130,0.000167,24.113257,0.0066,-1.068
1432.00,4.678958,25.01108,0.000167,24.113142,0.0065,-1.068
1434.00,4.673294,25.01153,0.000166,24.111386,0.0065,-1.070
1436.00,4.671250,25.00991,0.000165,24.112707,0.0066,-1.070
1438.00,4.674148,25.01046,0.000165,24.112274,0.0065,-1.070
1440.00,4.676747,25.01056,0.000165,24.112831,0.0065,-1.070
1442.00,4.678370,25.00971,0.000165,24.112497,0.0065,-1.071
1444.00,4.679275,25.01007,0.000166,24.113433,0.0066,-1.069
1446.00,4.679639,25.01088,0.000167,24.112869,0.0066,-1.069
1448.00,4.680123,25.01023,0.000167,24.111646,0.0065,-1.070
1450.00,4.681091,25.01071,0.000165,24.112194,0.0065,-1.069
1452.00,4.684208,25.01092,0.000165,24.113515,0.0065,-1.069
1454.00,4.686043,25.01059,0.000165,24.112722,0.0065,-1.069
1456.00,4.689534,25.01030,0.000165,24.112714,0.0065,-1.069
1458.00,4.693042,25.00996,0.000166,24.111945,0.0066,-1.070
1460.00,4.696379,25.00988,0.000166,24.111602,0.0065,-1.069
1462.00,4.699823,25.01048,0.000166,24.112211,0.0066,-1.069
1464.00,4.702806,25.01098,0.000166,24.112817,0.0065,-1.069
1466.00,4.704470,25.01093,0.000167,24.112324,0.0065,-1.068
1468.00,4.705839,25.00996,0.000166,24.112399,0.0066,-1.069
1470.00,4.707195,25.01030,0.000166,24.111984,0.0066,-1.070
1472.00,4.707504,25.01031,0.000165,24.112824,0.0066,-1.069
1474.00,4.707452,25.01047,0.000165,24.113012,0.0066,-1.069
1476.00,4.707230,25.01083,0.000166,24.112644,0.0065,-1.069
1478.00,4.706978,25.01042,0.000166,24.112536,0.0065,-1.068
1480.00,4.707887,25.01056,0.000167,24.112029,0.0065,-1.069
1482.00,4.709258,25.00969,0.000166,24.113026,0.0065,-1.069
1484.00,4.709435,25.00982,0.000165,24.111936,0.0065,-1.069
1486.00,4.709121,25.01015,0.000165,24.112516,0.0066,-1.069
1488.00,4.708616,25.00983,0.000165,24.113214,0.0066,-1.069
1490.00,4.709427,25.01069,0.000167,24.112545,0.0066,-1.069
1492.00,4.709935,25.01032,0.000166,24.112581,0.0065,-1.070
1494.00,4.710680,25.01150,0.000166,24.113303,0.0065,-1.069
1496.00,4.709474,25.01147,0.000166,24.112512,0.0066,-1.069
1498.00,4.708266,25.01070,0.000168,24.112246,0.0065,-1.067
1500.00,4.708591,25.01025,0.000167,24.112605,0.0066,-1.069
1502.00,4.708974,25.00960,0.000167,24.112189,0.0065,-1.069
1504.00,4.709839,25.00926,0.000167,24.112739,0.0065,-1.069
1506.00,4.709696,25.01009,0.000167,24.112924,0.0065,-1.069
1508.00,4.709816,25.01010,0.000166,24.112820,0.0065,-1.069
1510.00,4.709807,25.00959,0.000167,24.112735,0.0065,-1.069
1512.00,4.710304,25.00924,0.000166,24.112380,0.0065,-1.069
1514.00,4.709001,25.00995,0.000166,24.112421,0.0066,-1.070
1516.00,4.708304,25.00972,0.000165,24.111583,0.0066,-1.070
1518.00,4.709010,25.00936,0.000165,24.112787,0.0065,-1.068
1520.00,4.708989,25.01009,0.000167,24.112638,0.0065,-1.069
1522.00,4.708854,25.01040,0.000167,24.111804,0.0066,-1.069
1524.00,4.709500,25.01005,0.000167,24.113786,0.0066,-1.069
1526.00,4.709622,25.01038,0.000167,24.112794,0.0065,-1.069
1528.00,4.709181,25.01007,0.000166,24.112980,0.0066,-1.069
1530.00,4.709318,25.01089,0.000166,24.112269,0.0066,-1.069
1532.00,4.708649,25.01017,0.000165,24.113047,0.0065,-1.069
1534.00,4.708640,25.01077,0.000166,24.112824,0.0065,-1.069
1536.00,4.708040,25.01028,0.000167,24.113064,0.0066,-1.068
1538.00,4.707844,25.01049,0.000167,24.112685,0.0066,-1.068
1540.00,4.708958,25.01135,0.000167,24.113303,0.0066,-1.069
1542.00,4.709328,25.01183,0.000167,24.112514,0.0065,-1.068
1544.00,4.709241,25.01181,0.000167,24.112594,0.0066,-1.069
1546.00,4.709663,25.01162,0.000167,24.113002,0.0066,-1.070
1548.00,4.710008,25.01098,0.000167,24.112530,0.0066,-1.068
1550.00,4.709070,25.01154,0.000166,24.114037,0.0065,-1.069
1552.00,4.709480,25.01210,0.000167,24.112989,0.0065,-1.069
1554.00,4.709437,25.01209,0.000166,24.112261,0.0065,-1.069
1556.00,4.710306,25.01128,0.000167,24.112131,0.0065,-1.069
1558.00,4.710290,25.01159,0.000167,24.112202,0.0065,-1.069
1560.00,4.709434,25.01164,0.000165,24.112172,0.0065,-1.070
1562.00,4.708446,25.01097,0.000166,24.112022,0.0066,-1.068
1564.00,4.707830,25.01238,0.000167,24.111944,0.0065,-1.069
1566.00,4.708472,25.01275,0.000167,24.112085,0.0066,-1.069
1568.00,4.709350,25.01259,0.000167,24.113214,0.0066,-1.068
1570.00,4.709820,25.01228,0.000167,24.112412,0.0065,-1.068
1572.00,4.709647,25.01281,0.000167,24.112012,0.0065,-1.070
1574.00,4.709157,25.01280,0.000165,24.112007,0.0065,-1.069
1576.00,4.708909,25.01245,0.000167,24.112205,0.0065,-1.069
1578.00,4.709167,25.01293,0.000166,24.112226,0.0066,-1.069
1580.00,4.708472,25.01211,0.000166,24.112811,0.0065,-1.069
1582.00,4.708441,25.01178,0.000166,24.112748,0.0065,-1.069
1584.00,4.708464,25.01190,0.000166,24.112103,0.0065,-1.069
1586.00,4.708149,25.01194,0.000165,24.112493,0.0065,-1.070
1588.00,4.707913,25.01325,0.000165,24.112233,0.0066,-1.070
1590.00,4.707914,25.01273,0.000166,24.111923,0.0065,-1.068
1592.00,4.707713,25.01239,0.000167,24.112148,0.0066,-1.068
1594.00,4.709183,25.01269,0.000167,24.112059,0.0065,-1.069
1596.00,4.709310,25.01260,0.000165,24.112222,0.0065,-1.070
1598.00,4.708453,25.01211,0.000166,24.112012,0.0065,-1.069
1600.00,4.708084,25.01172,0.000166,24.113582,0.0065,-1.069
@9,5.0000,10.0
1602.00,4.707470,25.01249,0.000167,24.112802,0.0066,-1.068
1604.00,4.706173,25.01289,0.000167,24.112789,0.0065,-1.069
1606.00,4.703145,25.01242,0.000166,24.113630,0.0065,-1.068
1608.00,4.694832,25.01245,0.000168,24.113216,0.0065,-1.067
1610.00,4.686779,25.01227,0.000167,24.112976,0.0065,-1.068
1612.00,4.679732,25.01189,0.000166,24.112022,0.0065,-1.069
1614.00,4.674224,25.01221,0.000166,24.112259,0.0065,-1.070
1616.00,4.671839,25.01173,0.000166,24.112763,0.0065,-1.070
1618.00,4.673967,25.01144,0.000165,24.112142,0.0065,-1.070
1620.00,4.676048,25.01151,0.000166,24.111518,0.0065,-1.070
1622.00,4.677654,25.01134,0.000165,24.111702,0.0065,-1.070
1624.00,4.678014,25.01134,0.000164,24.111945,0.0065,-1.069
1626.00,4.678813,25.01215,0.000166,24.112573,0.0066,-1.069
1628.00,4.680030,25.01270,0.000166,24.113487,0.0065,-1.069
1630.00,4.682469,25.01275,0.000165,24.112668,0.0065,-1.069
1632.00,4.685473,25.01152,0.000165,24.111628,0.0065,-1.069
1634.00,4.687821,25.01182,0.000166,24.111786,0.0065,-1.068
1636.00,4.690429,25.01103,0.000166,24.112155,0.0065,-1.069
1638.00,4.693623,25.01140,0.000167,24.112365,0.0065,-1.069
1640.00,4.697008,25.01099,0.000166,24.112828,0.0066,-1.068
1642.00,4.700204,25.01117,0.000166,24.113218,0.0065,-1.070
1644.00,4.702765,25.01139,0.000165,24.111873,0.0066,-1.069
1646.00,4.703938,25.01095,0.000166,24.112062,0.0065,-1.069
1648.00,4.706154,25.01028,0.000165,24.112575,0.0065,-1.068
1650.00,4.708394,25.01062,0.000165,24.112776,0.0065,-1.069
1652.00,4.708461,25.00981,0.000165,24.111977,0.0065,-1.070
1654.00,4.708331,25.01018,0.000165,24.111422,0.0065,-1.069
1656.00,4.707954,25.01007,0.000166,24.111695,0.0065,-1.068
1658.00,4.707245,25.01100,0.000167,24.112387,0.0065,-1.068
1660.00,4.707603,25.01150,0.000167,24.112549,0.0066,-1.068
1662.00,4.708340,25.01027,0.000166,24.113099,0.0065,-1.069
1664.00,4.708268,25.01063,0.000165,24.112504,0.0065,-1.069
1666.00,4.708839,25.01059,0.000166,24.112283,0.0065,-1.069
1668.00,4.709740,25.00964,0.000164,24.112696,0.0065,-1.070
1670.00,4.709823,25.01152,0.000166,24.112194,0.0065,-1.069
1672.00,4.709479,25.01169,0.000166,24.112185,0.0065,-1.069
1674.00,4.708424,25.01107,0.000167,24.112038,0.0066,-1.068
1676.00,4.708185,25.01040,0.000167,24.112625,0.0065,-1.068
1678.00,4.707521,25.01094,0.000166,24.112499,0.0065,-1.069
1680.00,4.708546,25.01211,0.000166,24.111566,0.0065,-1.069
1682.00,4.709664,25.01187,0.000166,24.112908,0.0065,-1.069
1684.00,4.709667,25.01184,0.000166,24.112003,0.0066,-1.069
1686.00,4.709084,25.01191,0.000166,24.112326,0.0065,-1.069
1688.00,4.708528,25.01157,0.000167,24.112555,0.0065,-1.069
1690.00,4.708824,25.01171,0.000166,24.112380,0.0065,-1.069
1692.00,4.709236,25.01190,0.000165,24.112178,0.0065,-1.069
1694.00,4.709227,25.01166,0.000166,24.111277,0.0065,-1.069
1696.00,4.708701,25.01199,0.000166,24.112283,0.0066,-1.069
1698.00,4.708713,25.01164,0.000167,24.112287,0.0065,-1.069
1700.00,4.708655,25.01160,0.000167,24.112428,0.0065,-1.069
1702.00,4.708627,25.01281,0.000166,24.112142,0.0066,-1.069
1704.00,4.708606,25.01216,0.000167,24.112029,0.0065,-1.068
1706.00,4.709426,25.01176,0.000167,24.112337,0.0066,-1.069
1708.00,4.710184,25.01086,0.000167,24.114015,0.0066,-1.069
1710.00,4.710706,25.01075,0.000167,24.113652,0.0065,-1.069
1712.00,4.711240,25.00991,0.000166,24.112718,0.0065,-1.069
1714.00,4.711436,25.01034,0.000167,24.112590,0.0065,-1.069
1716.00,4.710207,25.01058,0.000167,24.112854,0.0065,-1.069
1718.00,4.708690,25.01105,0.000168,24.113210,0.0065,-1.069
1720.00,4.708778,25.01127,0.000167,24.113294,0.0066,-1.069
1722.00,4.708479,25.01116,0.000166,24.112701,0.0066,-1.069
1724.00,4.708751,25.01055,0.000166,24.112605,0.0065,-1.068
1726.00,4.708672,25.01084,0.000166,24.112837,0.0065,-1.069
1728.00,4.708868,25.01032,0.000166,24.111789,0.0065,-1.069
1730.00,4.708810,25.00990,0.000167,24.112796,0.0066,-1.069
1732.00,4.709695,25.01081,0.000167,24.112687,0.0065,-1.070
1734.00,4.709547,25.01212,0.000166,24.111862,0.0065,-1.069
1736.00,4.708755,25.01137,0.000167,24.112562,0.0065,-1.068
1738.00,4.707583,25.01128,0.000166,24.112233,0.0065,-1.069
1740.00,4.707059,25.01168,0.000167,24.112146,0.0065,-1.069
1742.00,4.707909,25.01149,0.000166,24.112726,0.0065,-1.069
1744.00,4.708401,25.01182,0.000167,24.112744,0.0065,-1.068
1746.00,4.708165,25.01172,0.000168,24.112046,0.0065,-1.069
1748.00,4.708142,25.01153,0.000167,24.113233,0.0065,-1.069
1750.00,4.708114,25.01171,0.000165,24.112841,0.0065,-1.069
1752.00,4.708841,25.01195,0.000167,24.111977,0.0066,-1.069
1754.00,4.708952,25.01227,0.000168,24.112547,0.0065,-1.069
1756.00,4.708749,25.01168,0.000167,24.111830,0.0065,-1.069
1758.00,4.708306,25.01127,0.000165,24.111800,0.0066,-1.069
1760.00,4.708165,25.01124,0.000166,24.112140,0.0065,-1.069
1762.00,4.707651,25.01148,0.000167,24.111854,0.0065,-1.068
1764.00,4.708084,25.01094,0.000167,24.113002,0.0065,-1.069
1766.00,4.708862,25.01050,0.000166,24.113569,0.0065,-1.069
1768.00,4.708899,25.01139,0.000166,24.112484,0.0065,-1.069
1770.00,4.709067,25.01082,0.000167,24.112902,0.0065,-1.069
1772.00,4.708766,25.01104,0.000166,24.112324,0.0065,-1.069
1774.00,4.709215,25.01103,0.000165,24.113524,0.0065,-1.069
1776.00,4.708540,25.01065,0.000167,24.112486,0.0066,-1.069
1778.00,4.707462,25.00980,0.000168,24.112371,0.0066,-1.069
1780.00,4.707508,25.01063,0.000168,24.113699,0.0065,-1.069
@10,5.0000,10.0
1782.00,4.708483,25.01002,0.000166,24.113212,0.0066,-1.070
1784.00,4.708935,25.01145,0.000167,24.112345,0.0066,-1.069
1786.00,4.705367,25.01057,0.000167,24.113379,0.0065,-1.068
1788.00,4.697124,25.01110,0.000168,24.112635,0.0065,-1.067
1790.00,4.687737,25.01121,0.000168,24.112001,0.0066,-1.068
1792.00,4.680051,25.01149,0.000167,24.112954,0.0065,-1.069
1794.00,4.673916,25.01102,0.000166,24.112356,0.0065,-1.069
1796.00,4.671052,25.01127,0.000166,24.112477,0.0065,-1.070
1798.00,4.673589,25.01166,0.000165,24.112176,0.0065,-1.071
1800.00,4.675999,25.01150,0.000164,24.111585,0.0065,-1.071
1802.00,4.677781,25.01156,0.000165,24.112750,0.0066,-1.070
1804.00,4.678412,25.01186,0.000168,24.113260,0.0066,-1.069
1806.00,4.679638,25.01227,0.000168,24.112638,0.0066,-1.069
1808.00,4.680778,25.01159,0.000167,24.113337,0.0066,-1.069
1810.00,4.681249,25.01000,0.000167,24.113846,0.0066,-1.069
1812.00,4.683272,25.01063,0.000168,24.113060,0.0066,-1.070
1814.00,4.686086,25.01043,0.000169,24.113058,0.0066,-1.068
1816.00,4.689790,25.00976,0.000169,24.113184,0.0066,-1.069
1818.00,4.693574,25.01010,0.000168,24.112439,0.0066,-1.069
1820.00,4.697119,25.01011,0.000167,24.112605,0.0065,-1.069
1822.00,4.699228,25.00968,0.000166,24.112930,0.0066,-1.069
1824.00,4.700732,25.00896,0.000166,24.112952,0.0066,-1.069
1826.00,4.702941,25.01072,0.000167,24.112636,0.0066,-1.069
1828.00,4.704494,25.01051,0.000167,24.112330,0.0066,-1.069
1830.00,4.706355,25.01004,0.000168,24.112882,0.0066,-1.069
1832.00,4.707331,25.00965,0.000167,24.113153,0.0066,-1.069
1834.00,4.708851,25.01013,0.000168,24.113188,0.0066,-1.069
1836.00,4.709072,25.01041,0.000168,24.112720,0.0066,-1.069
1838.00,4.708186,25.01062,0.000167,24.112997,0.0065,-1.069
1840.00,4.708506,25.01006,0.000166,24.112937,0.0066,-1.069
1842.00,4.708722,25.01025,0.000167,24.113938,0.0066,-1.068
1844.00,4.708960,25.01015,0.000168,24.113504,0.0066,-1.069
1846.00,4.708567,25.01052,0.000168,24.112629,0.0066,-1.070
1848.00,4.708646,25.01002,0.000167,24.112904,0.0066,-1.068
1850.00,4.709078,25.00947,0.000168,24.112909,0.0066,-1.068
1852.00,4.709783,25.01060,0.000169,24.111661,0.0066,-1.069
1854.00,4.710137,25.01070,0.000167,24.112679,0.0066,-1.070
1856.00,4.710158,25.01028,0.000166,24.112066,0.0065,-1.069
1858.00,4.709552,25.00948,0.000166,24.113665,0.0066,-1.069
1860.00,4.709472,25.01039,0.000168,24.112930,0.0066,-1.069
1862.00,4.709403,25.01110,0.000167,24.112926,0.0066,-1.069
1864.00,4.709752,25.00975,0.000167,24.113604,0.0066,-1.069
1866.00,4.709425,25.00980,0.000167,24.112556,0.0066,-1.070
1868.00,4.707775,25.00968,0.000167,24.113088,0.0065,-1.069
1870.00,4.708366,25.00968,0.000165,24.112857,0.0066,-1.069
1872.00,4.707900,25.00955,0.000167,24.112460,0.0065,-1.069
1874.00,4.708146,25.00977,0.000167,24.112426,0.0065,-1.069
1876.00,4.708727,25.00894,0.000166,24.112642,0.0065,-1.068
1878.00,4.708284,25.00833,0.000167,24.112198,0.0065,-1.069
1880.00,4.708310,25.00810,0.000166,24.112724,0.0065,-1.069
1882.00,4.709534,25.00865,0.000166,24.112308,0.0065,-1.069
1884.00,4.708532,25.00904,0.000167,24.112389,0.0066,-1.069
1886.00,4.707722,25.00933,0.000167,24.111652,0.0066,-1.069
1888.00,4.708557,25.00887,0.000166,24.113054,0.0066,-1.070
1890.00,4.707906,25.00883,0.000166,24.112042,0.0065,-1.069
1892.00,4.707443,25.00872,0.000167,24.112538,0.0065,-1.069
1894.00,4.708121,25.00817,0.000166,24.112384,0.0065,-1.069
1896.00,4.708405,25.00816,0.000166,24.112170,0.0066,-1.069
1898.00,4.709026,25.00810,0.000167,24.112051,0.0065,-1.068
1900.00,4.708929,25.00844,0.000168,24.111604,0.0065,-1.068
1902.00,4.707971,25.00916,0.000166,24.112844,0.0066,-1.069
1904.00,4.706214,25.00905,0.000165,24.113147,0.0065,-1.070
1906.00,4.706090,25.00897,0.000167,24.112627,0.0065,-1.069
1908.00,4.706778,25.00954,0.000166,24.111910,0.0065,-1.069
1910.00,4.707467,25.00878,0.000167,24.111921,0.0066,-1.068
1912.00,4.707444,25.00990,0.000167,24.112335,0.0065,-1.069
1914.00,4.707583,25.00867,0.000166,24.112296,0.0065,-1.069
1916.00,4.708251,25.00806,0.000165,24.112579,0.0065,-1.069
1918.00,4.708653,25.00942,0.000166,24.112674,0.0066,-1.069
1920.00,4.707872,25.00976,0.000166,24.113023,0.0065,-1.069
1922.00,4.708331,25.00847,0.000166,24.112649,0.0065,-1.069
1924.00,4.708723,25.00870,0.000166,24.112083,0.0065,-1.069
1926.00,4.708399,25.00958,0.000167,24.112176,0.0065,-1.068
1928.00,4.707611,25.00926,0.000167,24.112378,0.0065,-1.069
1930.00,4.707571,25.00923,0.000167,24.112623,0.0065,-1.069
1932.00,4.707723,25.00969,0.000166,24.112036,0.0065,-1.069
1934.00,4.708014,25.00954,0.000165,24.112701,0.0065,-1.069
1936.00,4.708181,25.01005,0.000165,24.112085,0.0065,-1.068
1938.00,4.707539,25.00936,0.000166,24.112614,0.0066,-1.069
1940.00,4.707512,25.00956,0.000166,24.112878,0.0065,-1.069
1942.00,4.707915,25.01076,0.000167,24.112291,0.0065,-1.069
1944.00,4.708540,25.01009,0.000166,24.113656,0.0066,-1.070
1946.00,4.708618,25.01049,0.000166,24.113329,0.0066,-1.070
1948.00,4.708464,25.01029,0.000166,24.113006,0.0065,-1.069
1950.00,4.707934,25.00984,0.000165,24.112703,0.0066,-1.069
1952.00,4.707166,25.01019,0.000165,24.112439,0.0066,-1.069
1954.00,4.707620,25.01036,0.000167,24.111630,0.0065,-1.069
1956.00,4.707361,25.01100,0.000166,24.112334,0.0066,-1.070
1958.00,4.708286,25.01072,0.000166,24.112837,0.0065,-1.069
1960.00,4.708285,25.01076,0.000167,24.112802,0.0066,-1.068
@11,5.0000,10.0
1962.00,4.708790,25.00952,0.000167,24.112564,0.0066,-1.069
1964.00,4.708515,25.00933,0.000167,24.111958,0.0065,-1.069
1966.00,4.704821,25.00839,0.000166,24.112170,0.0065,-1.068
1968.00,4.695933,25.00976,0.000167,24.112504,0.0065,-1.068
1970.00,4.686116,25.01030,0.000167,24.112685,0.0066,-1.069
1972.00,4.678237,25.00986,0.000168,24.113329,0.0066,-1.068
1974.00,4.672550,25.01002,0.000167,24.112804,0.0065,-1.069
1976.00,4.670604,25.01087,0.000166,24.112354,0.0065,-1.070
1978.00,4.673115,25.01149,0.000165,24.112696,0.0065,-1.071
1980.00,4.676126,25.01174,0.000165,24.111652,0.0065,-1.070
1982.00,4.678709,25.01132,0.000165,24.112428,0.0066,-1.069
1984.00,4.679944,25.01073,0.000165,24.112488,0.0065,-1.070
1986.00,4.680308,25.01101,0.000166,24.112432,0.0066,-1.068
1988.00,4.681307,25.01104,0.000168,24.112971,0.0066,-1.070
1990.00,4.682260,25.01077,0.000167,24.113738,0.0065,-1.069
1992.00,4.685155,25.01048,0.000167,24.112880,0.0065,-1.069
1994.00,4.688087,25.01092,0.000167,24.112635,0.0065,-1.069
1996.00,4.690346,25.01035,0.000168,24.112556,0.0065,-1.069
1998.00,4.693427,25.01060,0.000166,24.113117,0.0066,-1.069
2000.00,4.696535,25.01010,0.000166,24.112246,0.0065,-1.070
2002.00,4.699339,25.01102,0.000166,24.111808,0.0065,-1.069
2004.00,4.701322,25.00994,0.000167,24.112263,0.0065,-1.069
2006.00,4.703324,25.01072,0.000169,24.112926,0.0066,-1.069
2008.00,4.705733,25.01038,0.000167,24.112118,0.0065,-1.070
2010.00,4.706977,25.00996,0.000166,24.112462,0.0066,-1.070
2012.00,4.707574,25.00925,0.000167,24.112956,0.0065,-1.069
2014.00,4.707847,25.00926,0.000167,24.112902,0.0065,-1.069
2016.00,4.707572,25.00981,0.000167,24.112711,0.0066,-1.069
2018.00,4.708596,25.01037,0.000166,24.113415,0.0065,-1.069
2020.00,4.708063,25.01008,0.000166,24.113090,0.0065,-1.069
2022.00,4.707362,25.01037,0.000167,24.112293,0.0065,-1.068
2024.00,4.707039,25.01074,0.000168,24.112963,0.0066,-1.069
2026.00,4.706267,25.01010,0.000167,24.113253,0.0066,-1.069
2028.00,4.706563,25.01086,0.000166,24.112384,0.0065,-1.070
2030.00,4.707170,25.01066,0.000166,24.112126,0.0066,-1.069
2032.00,4.707734,25.00979,0.000166,24.112740,0.0065,-1.069
2034.00,4.706715,25.01004,0.000167,24.111875,0.0065,-1.069
2036.00,4.706655,25.01031,0.000168,24.112467,0.0065,-1.069
2038.00,4.707249,25.01129,0.000168,24.112698,0.0065,-1.069
2040.00,4.707123,25.01101,0.000168,24.112551,0.0066,-1.070
2042.00,4.707818,25.01035,0.000167,24.113002,0.0065,-1.070
2044.00,4.708184,25.01037,0.000166,24.113030,0.0065,-1.069
2046.00,4.707785,25.01142,0.000167,24.112241,0.0065,-1.069
2048.00,4.708308,25.01110,0.000168,24.113095,0.0065,-1.068
2050.00,4.707933,25.01143,0.000167,24.112168,0.0066,-1.069
2052.00,4.707343,25.01156,0.000167,24.112631,0.0066,-1.069
2054.00,4.707191,25.01137,0.000166,24.112755,0.0066,-1.070
2056.00,4.706885,25.01227,0.000166,24.112577,0.0066,-1.069
2058.00,4.706887,25.01314,0.000167,24.112432,0.0065,-1.069
2060.00,4.706523,25.01286,0.000165,24.112785,0.0065,-1.069
2062.00,4.708448,25.01270,0.000166,24.113168,0.0066,-1.069
2064.00,4.709518,25.01255,0.000167,24.112757,0.0066,-1.069
2066.00,4.710029,25.01247,0.000168,24.112707,0.0066,-1.068
2068.00,4.709758,25.01298,0.000167,24.112612,0.0065,-1.069
2070.00,4.709918,25.01359,0.000166,24.113177,0.0066,-1.070
2072.00,4.708940,25.01229,0.000167,24.112713,0.0066,-1.070
2074.00,4.708904,25.01198,0.000167,24.112434,0.0065,-1.070
2076.00,4.708743,25.01323,0.000167,24.112614,0.0066,-1.068
2078.00,4.708293,25.01319,0.000167,24.112295,0.0066,-1.068
2080.00,4.707622,25.01342,0.000168,24.112547,0.0066,-1.069
2082.00,4.707706,25.01338,0.000168,24.112140,0.0065,-1.069
2084.00,4.707699,25.01362,0.000167,24.112993,0.0065,-1.069
2086.00,4.708640,25.01227,0.000168,24.113439,0.0065,-1.069
2088.00,4.709470,25.01208,0.000167,24.112720,0.0066,-1.069
2090.00,4.709910,25.01216,0.000166,24.112880,0.0066,-1.068
2092.00,4.709343,25.01236,0.000168,24.112218,0.0066,-1.069
2094.00,4.709048,25.01183,0.000167,24.112603,0.0065,-1.069
2096.00,4.708008,25.01144,0.000167,24.112547,0.0065,-1.069
2098.00,4.707647,25.01126,0.000167,24.112911,0.0066,-1.069
2100.00,4.707415,25.01051,0.000167,24.112560,0.0066,-1.069
2102.00,4.707313,25.01184,0.000166,24.112495,0.0065,-1.069
2104.00,4.706938,25.01078,0.000167,24.112677,0.0065,-1.069
2106.00,4.707574,25.00977,0.000167,24.112257,0.0066,-1.069
2108.00,4.707850,25.01011,0.000166,24.112209,0.0065,-1.069
2110.00,4.707965,25.00924,0.000167,24.112850,0.0066,-1.069
2112.00,4.708622,25.00922,0.000166,24.112922,0.0065,-1.070
2114.00,4.708527,25.01012,0.000166,24.113156,0.0065,-1.070
2116.00,4.708790,25.00991,0.000166,24.112679,0.0066,-1.069
2118.00,4.707666,25.00932,0.000167,24.112798,0.0066,-1.069
2120.00,4.707303,25.00946,0.000167,24.114089,0.0066,-1.069
2122.00,4.707199,25.00961,0.000167,24.113454,0.0065,-1.069
2124.00,4.707637,25.00931,0.000166,24.112856,0.0066,-1.069
2126.00,4.707431,25.00986,0.000167,24.112555,0.0066,-1.070
2128.00,4.708321,25.01036,0.000166,24.111958,0.0066,-1.070
2130.00,4.708876,25.00989,0.000166,24.112833,0.0066,-1.068
2132.00,4.708406,25.01018,0.000166,24.112545,0.0066,-1.069
2134.00,4.709570,25.00962,0.000167,24.112683,0.0066,-1.069
2136.00,4.710037,25.01088,0.000167,24.113916,0.0065,-1.069
2138.00,4.709174,25.01066,0.000167,24.113656,0.0065,-1.069
2140.00,4.708438,25.01091,0.000168,24.112532,0.0066,-1.069
@12,5.0000,10.0
2142.00,4.708358,25.00991,0.000167,24.112100,0.0065,-1.069
2144.00,4.707710,25.01108,0.000167,24.112796,0.0065,-1.069
2146.00,4.703741,25.01062,0.000168,24.113017,0.0065,-1.068
2148.00,4.695045,25.01023,0.000167,24.113589,0.0065,-1.069
2150.00,4.685472,25.01015,0.000167,24.112796,0.0066,-1.069
2152.00,4.679072,25.00988,0.000167,24.112765,0.0065,-1.069
2154.00,4.674962,25.00989,0.000167,24.112837,0.0066,-1.069
2156.00,4.672432,25.01046,0.000166,24.112700,0.0066,-1.070
2158.00,4.674577,25.00949,0.000166,24.112649,0.0066,-1.070
2160.00,4.676272,25.01029,0.000166,24.112835,0.0066,-1.070
2162.00,4.677479,25.00963,0.000166,24.112300,0.0066,-1.070
2164.00,4.679004,25.01064,0.000166,24.112278,0.0066,-1.070
2166.00,4.680424,25.01045,0.000167,24.111617,0.0065,-1.069
2168.00,4.681364,25.00964,0.000166,24.112649,0.0065,-1.070
2170.00,4.682832,25.00932,0.000166,24.111949,0.0065,-1.070
2172.00,4.685119,25.00979,0.000168,24.112748,0.0065,-1.070
2174.00,4.687556,25.01035,0.000168,24.111979,0.0065,-1.069
2176.00,4.690894,25.00984,0.000167,24.112757,0.0065,-1.069
2178.00,4.694778,25.01016,0.000167,24.113961,0.0065,-1.069
2180.00,4.696822,25.01068,0.000166,24.112759,0.0065,-1.070
2182.00,4.700163,25.01044,0.000166,24.112720,0.0065,-1.069
2184.00,4.702410,25.01018,0.000167,24.113416,0.0066,-1.069
2186.00,4.703910,25.00968,0.000167,24.112049,0.0066,-1.069
2188.00,4.705063,25.00962,0.000168,24.112566,0.0065,-1.070
2190.00,4.705398,25.01004,0.000167,24.112423,0.0065,-1.070
2192.00,4.705598,25.00966,0.000167,24.112430,0.0065,-1.070
2194.00,4.706511,25.00991,0.000166,24.113338,0.0066,-1.069
2196.00,4.706491,25.01057,0.000167,24.112971,0.0066,-1.069
2198.00,4.706375,25.01033,0.000167,24.113039,0.0066,-1.069
2200.00,4.706665,25.00963,0.000167,24.113270,0.0066,-1.070
2202.00,4.706399,25.01066,0.000168,24.113013,0.0066,-1.069
2204.00,4.707103,25.01116,0.000166,24.112798,0.0065,-1.069
2206.00,4.707382,25.01159,0.000167,24.112922,0.0066,-1.069
2208.00,4.707836,25.01097,0.000167,24.112510,0.0065,-1.071
2210.00,4.708127,25.01078,0.000167,24.112922,0.0065,-1.069
2212.00,4.708292,25.01068,0.000166,24.112096,0.0065,-1.068
2214.00,4.708114,25.01110,0.000166,24.112189,0.0065,-1.069
2216.00,4.709092,25.01076,0.000167,24.113110,0.0065,-1.069
2218.00,4.708491,25.01107,0.000165,24.112763,0.0065,-1.070
2220.00,4.708289,25.01041,0.000167,24.112207,0.0065,-1.069
2222.00,4.709135,25.00993,0.000167,24.112090,0.0065,-1.070
2224.00,4.709418,25.01041,0.000167,24.112865,0.0065,-1.070
2226.00,4.709221,25.00996,0.000167,24.112809,0.0065,-1.069
2228.00,4.708657,25.00914,0.000167,24.112380,0.0065,-1.069
2230.00,4.709098,25.01010,0.000168,24.112012,0.0066,-1.069
2232.00,4.709760,25.01081,0.000167,24.112908,0.0066,-1.070
2234.00,4.709844,25.00963,0.000167,24.113463,0.0065,-1.070
2236.00,4.709196,25.00993,0.000167,24.112636,0.0066,-1.070
2238.00,4.708729,25.00956,0.000168,24.111893,0.0066,-1.069
2240.00,4.707757,25.00935,0.000168,24.112646,0.0066,-1.069
2242.00,4.707847,25.00974,0.000168,24.113348,0.0066,-1.070
2244.00,4.707143,25.00950,0.000166,24.112755,0.0066,-1.070
2246.00,4.707659,25.00946,0.000167,24.111955,0.0065,-1.069
2248.00,4.708647,25.01011,0.000168,24.112569,0.0066,-1.068
2250.00,4.708657,25.00904,0.000168,24.112776,0.0065,-1.070
2252.00,4.708589,25.00955,0.000167,24.113556,0.0065,-1.070
2254.00,4.708796,25.00940,0.000167,24.113190,0.0065,-1.069
2256.00,4.707931,25.00931,0.000167,24.113521,0.0065,-1.070
2258.00,4.707510,25.00915,0.000166,24.112700,0.0065,-1.070
2260.00,4.707545,25.00919,0.000166,24.112954,0.0066,-1.069
2262.00,4.708758,25.00994,0.000168,24.113351,0.0065,-1.070
2264.00,4.708283,25.01028,0.000168,24.113272,0.0065,-1.069
2266.00,4.708317,25.00953,0.000167,24.112657,0.0065,-1.070
2268.00,4.708460,25.00860,0.000166,24.112454,0.0065,-1.069
2270.00,4.708858,25.00866,0.000169,24.112510,0.0065,-1.069
2272.00,4.709274,25.00788,0.000167,24.111015,0.0065,-1.069
2274.00,4.709624,25.00804,0.000166,24.112525,0.0065,-1.069
2276.00,4.709999,25.00891,0.000167,24.112603,0.0065,-1.070
2278.00,4.709611,25.00856,0.000167,24.112352,0.0065,-1.069
2280.00,4.709508,25.00914,0.000168,24.112629,0.0066,-1.069
2282.00,4.709275,25.00852,0.000168,24.111505,0.0066,-1.070
2284.00,4.709427,25.00815,0.000167,24.111791,0.0066,-1.069
2286.00,4.709408,25.00832,0.000166,24.112306,0.0066,-1.070
2288.00,4.709525,25.00853,0.000166,24.112716,0.0066,-1.070
2290.00,4.709960,25.00864,0.000167,24.111851,0.0066,-1.069
2292.00,4.708541,25.00882,0.000167,24.112486,0.0066,-1.070
2294.00,4.708123,25.00925,0.000166,24.112452,0.0065,-1.070
2296.00,4.707736,25.00881,0.000167,24.112397,0.0065,-1.069
2298.00,4.708289,25.00969,0.000169,24.112259,0.0065,-1.069
2300.00,4.707902,25.01026,0.000168,24.113398,0.0065,-1.069
2302.00,4.708937,25.00983,0.000167,24.112969,0.0065,-1.069
2304.00,4.709409,25.00974,0.000166,24.113008,0.0066,-1.069
2306.00,4.709189,25.00966,0.000167,24.113047,0.0065,-1.070
2308.00,4.708721,25.01068,0.000167,24.113078,0.0065,-1.070
2310.00,4.707948,25.01034,0.000167,24.111732,0.0066,-1.070
2312.00,4.708065,25.01022,0.000167,24.112020,0.0066,-1.069
2314.00,4.708380,25.01038,0.000166,24.112811,0.0065,-1.069
2316.00,4.708650,25.01069,0.000167,24.112319,0.0066,-1.070
2318.00,4.708787,25.01153,0.000167,24.113039,0.0066,-1.069
2320.00,4.708021,25.01101,0.000167,24.111390,0.0066,-1.070
@13,5.0000,10.0
2322.00,4.707836,25.01244,0.000166,24.112516,0.0066,-1.069
2324.00,4.707654,25.01131,0.000167,24.113305,0.0065,-1.069
2326.00,4.705644,25.01139,0.000168,24.113415,0.0066,-1.069
2328.00,4.696799,25.01158,0.000167,24.112488,0.0066,-1.069
2330.00,4.688407,25.01165,0.000167,24.112774,0.0066,-1.068
2332.00,4.681305,25.01153,0.000169,24.112655,0.0066,-1.069
2334.00,4.675567,25.01135,0.000168,24.112467,0.0065,-1.070
2336.00,4.673154,25.01148,0.000166,24.112321,0.0065,-1.070
2338.00,4.676078,25.01138,0.000167,24.112391,0.0066,-1.071
2340.00,4.677844,25.01129,0.000166,24.112456,0.0065,-1.071
2342.00,4.679376,25.01073,0.000165,24.113290,0.0066,-1.070
2344.00,4.679114,25.01016,0.000167,24.113669,0.0066,-1.070
2346.00,4.679360,25.01103,0.000168,24.113281,0.0065,-1.070
2348.00,4.681596,25.01061,0.000168,24.112176,0.0066,-1.070
2350.00,4.682742,25.01029,0.000168,24.112187,0.0066,-1.069
2352.00,4.684483,25.01094,0.000169,24.112763,0.0066,-1.069
2354.00,4.687001,25.01135,0.000168,24.113145,0.0066,-1.070
2356.00,4.690638,25.01124,0.000168,24.112482,0.0066,-1.070
2358.00,4.693677,25.01129,0.000168,24.112896,0.0065,-1.070
2360.00,4.696338,25.01161,0.000168,24.112053,0.0065,-1.070
2362.00,4.698963,25.01141,0.000168,24.113112,0.0066,-1.069
2364.00,4.701888,25.01276,0.000168,24.113184,0.0065,-1.069
2366.00,4.704120,25.01221,0.000168,24.113322,0.0065,-1.070
2368.00,4.706167,25.01191,0.000167,24.112625,0.0066,-1.069
2370.00,4.706483,25.01122,0.000168,24.112282,0.0065,-1.069
2372.00,4.706782,25.01112,0.000168,24.112802,0.0065,-1.070
2374.00,4.707585,25.01129,0.000167,24.112928,0.0065,-1.069
2376.00,4.707783,25.01196,0.000168,24.112248,0.0065,-1.069
2378.00,4.707915,25.01069,0.000169,24.111945,0.0065,-1.069
2380.00,4.707991,25.01087,0.000168,24.113054,0.0065,-1.069
2382.00,4.709038,25.01185,0.000167,24.112560,0.0066,-1.069
2384.00,4.709384,25.01052,0.000167,24.113097,0.0066,-1.070
2386.00,4.709014,25.01069,0.000167,24.112999,0.0066,-1.069
2388.00,4.709458,25.01166,0.000167,24.113025,0.0066,-1.070
2390.00,4.709198,25.01055,0.000167,24.112733,0.0066,-1.069
2392.00,4.709387,25.01026,0.000168,24.112698,0.0066,-1.069
2394.00,4.710302,25.01172,0.000168,24.113381,0.0066,-1.069
2396.00,4.710423,25.01241,0.000169,24.112469,0.0065,-1.069
2398.00,4.709945,25.01076,0.000169,24.112791,0.0066,-1.070
2400.00,4.710857,25.01124,0.000167,24.112906,0.0065,-1.070
2402.00,4.710886,25.01165,0.000167,24.112889,0.0065,-1.070
2404.00,4.710440,25.01076,0.000168,24.111964,0.0065,-1.069
2406.00,4.710110,25.01114,0.000168,24.112077,0.0065,-1.069
2408.00,4.710175,25.01086,0.000167,24.112616,0.0065,-1.070
2410.00,4.709792,25.01119,0.000168,24.112131,0.0065,-1.069
2412.00,4.708977,25.01219,0.000167,24.112200,0.0066,-1.069
2414.00,4.708655,25.01145,0.000167,24.112397,0.0066,-1.068
2416.00,4.708769,25.01152,0.000167,24.111931,0.0065,-1.070
2418.00,4.708755,25.01153,0.000166,24.112293,0.0065,-1.070
2420.00,4.708734,25.01206,0.000167,24.112306,0.0065,-1.069
2422.00,4.708936,25.01233,0.000168,24.111992,0.0065,-1.070
2424.00,4.708618,25.01297,0.000167,24.112681,0.0065,-1.069
2426.00,4.708945,25.01250,0.000167,24.112302,0.0066,-1.068
2428.00,4.709980,25.01288,0.000170,24.112473,0.0066,-1.069
2430.00,4.709696,25.01270,0.000169,24.112200,0.0065,-1.069
2432.00,4.708991,25.01299,0.000168,24.112231,0.0065,-1.070
2434.00,4.708073,25.01222,0.000167,24.113207,0.0065,-1.069
2436.00,4.708469,25.01358,0.000168,24.112642,0.0066,-1.069
2438.00,4.708814,25.01300,0.000169,24.112878,0.0065,-1.069
2440.00,4.708951,25.01260,0.000167,24.112471,0.0065,-1.069
2442.00,4.708069,25.01191,0.000167,24.113259,0.0065,-1.069
2444.00,4.707972,25.01227,0.000166,24.112527,0.0065,-1.070
2446.00,4.708569,25.01241,0.000166,24.112525,0.0065,-1.069
2448.00,4.708878,25.01241,0.000167,24.111745,0.0065,-1.069
2450.00,4.710357,25.01300,0.000167,24.112308,0.0065,-1.069
2452.00,4.710112,25.01199,0.000167,24.111971,0.0065,-1.069
2454.00,4.709855,25.01280,0.000168,24.112413,0.0065,-1.069
2456.00,4.709235,25.01336,0.000168,24.112246,0.0065,-1.070
2458.00,4.708187,25.01296,0.000166,24.112701,0.0065,-1.070
2460.00,4.708339,25.01258,0.000166,24.112607,0.0065,-1.069
2462.00,4.709986,25.01353,0.000166,24.112848,0.0065,-1.069
2464.00,4.709486,25.01370,0.000168,24.112700,0.0065,-1.069
2466.00,4.710027,25.01353,0.000168,24.112510,0.0066,-1.069
2468.00,4.710461,25.01282,0.000168,24.112934,0.0065,-1.069
2470.00,4.710409,25.01206,0.000168,24.112009,0.0065,-1.070
2472.00,4.710298,25.01222,0.000168,24.112869,0.0065,-1.069
2474.00,4.710232,25.01275,0.000168,24.112830,0.0065,-1.069
2476.00,4.709639,25.01322,0.000167,24.113214,0.0066,-1.070
2478.00,4.709555,25.01216,0.000167,24.112111,0.0066,-1.069
2480.00,4.709966,25.01231,0.000166,24.112473,0.0066,-1.069
2482.00,4.709059,25.01273,0.000167,24.112735,0.0065,-1.068
2484.00,4.708811,25.01444,0.000168,24.112391,0.0066,-1.068
2486.00,4.708300,25.01314,0.000169,24.112482,0.0065,-1.069
2488.00,4.708085,25.01242,0.000167,24.112343,0.0065,-1.070
2490.00,4.708316,25.01385,0.000166,24.112235,0.0065,-1.069
2492.00,4.708918,25.01274,0.000166,24.112551,0.0065,-1.069
2494.00,4.709281,25.01172,0.000167,24.111568,0.0065,-1.069
2496.00,4.708707,25.01157,0.000166,24.111897,0.0065,-1.068
2498.00,4.708276,25.01230,0.000168,24.112629,0.0066,-1.069
2500.00,4.707329,25.01223,0.000166,24.111823,0.0065,-1.070
@14,5.0000,10.0
2502.00,4.707348,25.01167,0.000167,24.111791,0.0066,-1.069
2504.00,4.707051,25.01074,0.000167,24.112360,0.0065,-1.068
2506.00,4.705932,25.01202,0.000168,24.112393,0.0065,-1.068
2508.00,4.699674,25.01150,0.000169,24.112139,0.0065,-1.069
2510.00,4.690822,25.01142,0.000168,24.112590,0.0065,-1.069
2512.00,4.682722,25.01191,0.000167,24.112345,0.0065,-1.069
2514.00,4.676231,25.01183,0.000168,24.112928,0.0065,-1.070
2516.00,4.672273,25.01196,0.000167,24.112973,0.0066,-1.069
2518.00,4.675585,25.01269,0.000168,24.112257,0.0065,-1.070
2520.00,4.677956,25.01280,0.000166,24.111912,0.0065,-1.070
2522.00,4.679543,25.01213,0.000167,24.111167,0.0065,-1.070
2524.00,4.680843,25.01244,0.000167,24.112282,0.0065,-1.071
2526.00,4.681817,25.01233,0.000166,24.112705,0.0065,-1.070
2528.00,4.682866,25.01234,0.000168,24.112140,0.0065,-1.069
2530.00,4.683923,25.01237,0.000168,24.112335,0.0066,-1.069
2532.00,4.685230,25.01179,0.000168,24.112181,0.0066,-1.069
2534.00,4.686652,25.01087,0.000168,24.111973,0.0066,-1.070
2536.00,4.690351,25.01100,0.000167,24.112122,0.0065,-1.068
2538.00,4.693157,25.01134,0.000167,24.112181,0.0065,-1.069
2540.00,4.696059,25.01032,0.000168,24.111774,0.0065,-1.069
2542.00,4.699521,25.01151,0.000168,24.112739,0.0065,-1.070
2544.00,4.702858,25.01089,0.000167,24.112538,0.0065,-1.069
2546.00,4.705324,25.01039,0.000168,24.112705,0.0065,-1.069
2548.00,4.705956,25.01139,0.000168,24.111947,0.0066,-1.069
2550.00,4.705915,25.01124,0.000167,24.112791,0.0066,-1.070
2552.00,4.705989,25.01007,0.000167,24.112655,0.0066,-1.069
2554.00,4.705666,25.01017,0.000169,24.113028,0.0066,-1.069
2556.00,4.706674,25.01079,0.000169,24.113496,0.0066,-1.069
2558.00,4.708064,25.01112,0.000168,24.111487,0.0066,-1.070
2560.00,4.708933,25.01228,0.000168,24.112165,0.0066,-1.070
2562.00,4.708858,25.01169,0.000168,24.112551,0.0066,-1.069
2564.00,4.708514,25.01138,0.000168,24.112724,0.0066,-1.068
2566.00,4.708434,25.01067,0.000168,24.112902,0.0066,-1.069
2568.00,4.707564,25.01133,0.000168,24.112941,0.0066,-1.069
2570.00,4.708252,25.01185,0.000169,24.112724,0.0066,-1.069
2572.00,4.708946,25.01162,0.000169,24.112012,0.0065,-1.069
2574.00,4.709493,25.01204,0.000168,24.112621,0.0065,-1.070
2576.00,4.709666,25.01247,0.000168,24.112995,0.0066,-1.070
2578.00,4.710254,25.01197,0.000168,24.112984,0.0065,-1.069
2580.00,4.710014,25.01213,0.000169,24.113000,0.0066,-1.069
2582.00,4.709255,25.01191,0.000168,24.111968,0.0066,-1.069
2584.00,4.708334,25.01135,0.000168,24.113093,0.0065,-1.070
2586.00,4.707660,25.01118,0.000168,24.113041,0.0066,-1.069
2588.00,4.708943,25.01140,0.000168,24.111830,0.0066,-1.069
2590.00,4.709217,25.01113,0.000168,24.112954,0.0065,-1.069
2592.00,4.709643,25.01043,0.000168,24.112711,0.0066,-1.069
2594.00,4.709372,25.01178,0.000168,24.112707,0.0066,-1.069
2596.00,4.709744,25.01162,0.000167,24.113112,0.0065,-1.070
2598.00,4.710456,25.01077,0.000168,24.113194,0.0066,-1.069
2600.00,4.709885,25.01055,0.000169,24.114366,0.0066,-1.069
2602.00,4.709261,25.01021,0.000169,24.113333,0.0066,-1.069
2604.00,4.709254,25.01110,0.000169,24.113547,0.0066,-1.070
2606.00,4.710854,25.01093,0.000167,24.112328,0.0065,-1.070
2608.00,4.711076,25.01113,0.000169,24.112703,0.0066,-1.069
2610.00,4.711067,25.01112,0.000169,24.112083,0.0065,-1.069
2612.00,4.710297,25.01053,0.000169,24.112586,0.0065,-1.069
2614.00,4.708818,25.01103,0.000168,24.112127,0.0066,-1.069
2616.00,4.709283,25.01153,0.000168,24.113192,0.0066,-1.070
2618.00,4.709878,25.01197,0.000168,24.113255,0.0066,-1.070
2620.00,4.709218,25.01209,0.000167,24.112960,0.0065,-1.070
2622.00,4.708330,25.01174,0.000168,24.112817,0.0066,-1.069
2624.00,4.707964,25.01188,0.000168,24.112896,0.0066,-1.069
2626.00,4.708931,25.01115,0.000168,24.112465,0.0066,-1.069
2628.00,4.708282,25.01157,0.000167,24.112685,0.0066,-1.069
2630.00,4.707935,25.01219,0.000168,24.111927,0.0066,-1.070
2632.00,4.707372,25.01098,0.000168,24.112729,0.0066,-1.069
2634.00,4.707594,25.01099,0.000169,24.112976,0.0066,-1.069
2636.00,4.708322,25.01032,0.000167,24.112517,0.0065,-1.070
2638.00,4.709357,25.01047,0.000168,24.112885,0.0065,-1.069
2640.00,4.709141,25.01128,0.000168,24.112642,0.0066,-1.070
2642.00,4.709681,25.01136,0.000169,24.112560,0.0065,-1.070
2644.00,4.709407,25.01098,0.000169,24.112090,0.0065,-1.069
2646.00,4.709416,25.00996,0.000169,24.112300,0.0066,-1.069
2648.00,4.709228,25.00951,0.000168,24.112360,0.0065,-1.069
2650.00,4.708742,25.01007,0.000168,24.112311,0.0065,-1.069
2652.00,4.709394,25.01038,0.000168,24.111659,0.0065,-1.070
2654.00,4.709672,25.00890,0.000168,24.111960,0.0066,-1.070
2656.00,4.709464,25.00947,0.000166,24.112085,0.0065,-1.069
2658.00,4.709121,25.01004,0.000167,24.112365,0.0065,-1.069
2660.00,4.708619,25.01022,0.000167,24.112140,0.0066,-1.069
2662.00,4.708667,25.00993,0.000168,24.112527,0.0066,-1.069
2664.00,4.708003,25.00985,0.000168,24.113234,0.0065,-1.070
2666.00,4.708393,25.00931,0.000166,24.113457,0.0066,-1.070
2668.00,4.708387,25.00923,0.000167,24.112781,0.0065,-1.069
2670.00,4.708802,25.01041,0.000169,24.112713,0.0065,-1.069
2672.00,4.709415,25.01036,0.000168,24.113253,0.0066,-1.070
2674.00,4.710137,25.00924,0.000168,24.112486,0.0066,-1.070
2676.00,4.710509,25.01011,0.000169,24.112902,0.0065,-1.069
2678.00,4.709733,25.01071,0.000167,24.113008,0.0065,-1.069
2680.00,4.709887,25.01054,0.000169,24.112419,0.0065,-1.069
@15,5.0000,10.0
2682.00,4.709342,25.00978,0.000170,24.111552,0.0065,-1.069
2684.00,4.708968,25.00999,0.000169,24.112700,0.0066,-1.070
2686.00,4.706574,25.01066,0.000167,24.113166,0.0066,-1.070
2688.00,4.698668,25.00957,0.000168,24.113656,0.0065,-1.068
2690.00,4.689110,25.01028,0.000168,24.113643,0.0065,-1.069
2692.00,4.682504,25.01049,0.000168,24.111823,0.0065,-1.069
2694.00,4.677199,25.01093,0.000169,24.113192,0.0065,-1.069
2696.00,4.673584,25.01083,0.000169,24.113073,0.0065,-1.070
2698.00,4.676004,25.01114,0.000168,24.112172,0.0065,-1.071
2700.00,4.679559,25.01079,0.000166,24.111866,0.0065,-1.071
2702.00,4.681171,25.01121,0.000166,24.112090,0.0065,-1.070
2704.00,4.682187,25.01127,0.000166,24.112512,0.0065,-1.070
2706.00,4.681710,25.01085,0.000166,24.112243,0.0066,-1.071
2708.00,4.682493,25.00968,0.000167,24.112616,0.0066,-1.070
2710.00,4.683834,25.01062,0.000168,24.111958,0.0066,-1.070
2712.00,4.685812,25.01144,0.000167,24.112239,0.0065,-1.069
2714.00,4.688362,25.01117,0.000168,24.113065,0.0066,-1.070
2716.00,4.691477,25.01133,0.000167,24.112521,0.0066,-1.070
2718.00,4.694820,25.01162,0.000169,24.112573,0.0065,-1.069
2720.00,4.698159,25.01169,0.000168,24.112324,0.0065,-1.070
2722.00,4.700336,25.01139,0.000167,24.112692,0.0065,-1.070
2724.00,4.702758,25.01145,0.000168,24.112088,0.0065,-1.070
2726.00,4.705232,25.01082,0.000168,24.111288,0.0066,-1.070
2728.00,4.707912,25.01032,0.000168,24.113346,0.0066,-1.070
2730.00,4.708251,25.01082,0.000167,24.113662,0.0065,-1.070
2732.00,4.708268,25.01128,0.000167,24.112430,0.0065,-1.070
2734.00,4.707604,25.01139,0.000168,24.112205,0.0065,-1.068
2736.00,4.707657,25.01056,0.000167,24.111851,0.0065,-1.069
2738.00,4.707787,25.01002,0.000167,24.112014,0.0065,-1.070
2740.00,4.707465,25.01148,0.000168,24.111566,0.0065,-1.069
2742.00,4.708008,25.01127,0.000167,24.112582,0.0065,-1.070
2744.00,4.708135,25.01034,0.000166,24.111944,0.0065,-1.070
2746.00,4.707600,25.01139,0.000168,24.112113,0.0065,-1.069
2748.00,4.708287,25.01031,0.000168,24.111613,0.0065,-1.070
2750.00,4.709189,25.00975,0.000168,24.112542,0.0065,-1.069
2752.00,4.709842,25.00949,0.000167,24.112534,0.0065,-1.070
2754.00,4.709809,25.00976,0.000167,24.112549,0.0065,-1.069
2756.00,4.709884,25.00937,0.000166,24.112230,0.0065,-1.069
2758.00,4.709525,25.00945,0.000166,24.111866,0.0065,-1.070
2760.00,4.708147,25.01047,0.000166,24.111269,0.0065,-1.069
2762.00,4.708073,25.01079,0.000166,24.111988,0.0065,-1.069
2764.00,4.708914,25.01033,0.000167,24.111472,0.0065,-1.069
2766.00,4.709824,25.01011,0.000167,24.112621,0.0065,-1.069
2768.00,4.710215,25.01060,0.000168,24.112529,0.0066,-1.069
2770.00,4.708942,25.00989,0.000167,24.112438,0.0065,-1.069
2772.00,4.708294,25.01176,0.000167,24.111312,0.0065,-1.069
2774.00,4.708876,25.01161,0.000168,24.111726,0.0065,-1.070
2776.00,4.710247,25.01126,0.000167,24.112967,0.0066,-1.069
2778.00,4.710598,25.01090,0.000167,24.111689,0.0065,-1.069
2780.00,4.710840,25.00941,0.000167,24.112763,0.0065,-1.070
2782.00,4.709933,25.00972,0.000167,24.112750,0.0065,-1.069
2784.00,4.709716,25.01025,0.000167,24.112629,0.0065,-1.069
2786.00,4.709865,25.01025,0.000168,24.112670,0.0065,-1.069
2788.00,4.709752,25.01130,0.000169,24.112685,0.0066,-1.069
2790.00,4.709646,25.01155,0.000167,24.112993,0.0065,-1.070
2792.00,4.709197,25.01125,0.000167,24.111657,0.0065,-1.069
2794.00,4.709299,25.01135,0.000169,24.112499,0.0065,-1.069
2796.00,4.709425,25.01222,0.000168,24.112023,0.0065,-1.069
2798.00,4.709711,25.01123,0.000168,24.112822,0.0065,-1.069
2800.00,4.709411,25.01115,0.000169,24.112908,0.0065,-1.069
2802.00,4.710295,25.01127,0.000168,24.113285,0.0065,-1.069
2804.00,4.710001,25.01131,0.000168,24.113073,0.0066,-1.069
2806.00,4.710439,25.01103,0.000167,24.112594,0.0065,-1.069
2808.00,4.710313,25.01135,0.000168,24.112525,0.0065,-1.070
2810.00,4.710564,25.01080,0.000167,24.112536,0.0066,-1.069
2812.00,4.710058,25.01116,0.000168,24.113032,0.0066,-1.069
2814.00,4.709710,25.01041,0.000168,24.113288,0.0065,-1.069
2816.00,4.709660,25.01169,0.000168,24.112943,0.0066,-1.069
2818.00,4.710428,25.01197,0.000169,24.111934,0.0065,-1.069
2820.00,4.711009,25.01290,0.000168,24.111665,0.0065,-1.069
2822.00,4.710612,25.01190,0.000169,24.113026,0.0065,-1.069
2824.00,4.709707,25.01160,0.000168,24.112218,0.0065,-1.070
2826.00,4.710043,25.01237,0.000168,24.112560,0.0065,-1.069
2828.00,4.710357,25.01212,0.000169,24.113043,0.0065,-1.069
2830.00,4.710019,25.01215,0.000168,24.112438,0.0065,-1.070
2832.00,4.711134,25.01203,0.000166,24.112735,0.0065,-1.070
2834.00,4.710187,25.01240,0.000169,24.113515,0.0065,-1.069
2836.00,4.709719,25.01151,0.000168,24.112311,0.0065,-1.070
2838.00,4.708700,25.01148,0.000167,24.112722,0.0065,-1.068
2840.00,4.709153,25.01121,0.000169,24.113621,0.0066,-1.069
2842.00,4.709037,25.01069,0.000168,24.113584,0.0066,-1.069
2844.00,4.709385,25.01069,0.000166,24.113025,0.0065,-1.070
2846.00,4.709499,25.01127,0.000168,24.112503,0.0066,-1.069
2848.00,4.709595,25.01201,0.000167,24.112412,0.0066,-1.069
2850.00,4.710366,25.01130,0.000167,24.112339,0.0066,-1.069
2852.00,4.710947,25.01007,0.000168,24.112298,0.0066,-1.069
2854.00,4.709704,25.01013,0.000168,24.112571,0.0066,-1.069
2856.00,4.709228,25.01135,0.000168,24.112386,0.0066,-1.068
2858.00,4.709059,25.01171,0.000168,24.112631,0.0065,-1.070
2860.00,4.708285,25.01246,0.000167,24.111921,0.0066,-1.070
@16,5.0000,10.0
2862.00,4.707636,25.01272,0.000167,24.112889,0.0066,-1.070
2864.00,4.707164,25.01264,0.000168,24.112369,0.0065,-1.069
2866.00,4.704688,25.01244,0.000167,24.112074,0.0066,-1.068
2868.00,4.698044,25.01277,0.000168,24.111271,0.0066,-1.068
2870.00,4.689796,25.01233,0.000169,24.112687,0.0066,-1.068
2872.00,4.682722,25.01091,0.000169,24.112841,0.0065,-1.069
2874.00,4.676905,25.01134,0.000167,24.112027,0.0065,-1.069
2876.00,4.674503,25.01146,0.000167,24.112283,0.0065,-1.070
2878.00,4.676698,25.01208,0.000166,24.112105,0.0065,-1.071
2880.00,4.679478,25.01044,0.000166,24.111637,0.0065,-1.071
2882.00,4.680823,25.01138,0.000166,24.112681,0.0066,-1.071
2884.00,4.681779,25.01103,0.000166,24.113110,0.0066,-1.069
2886.00,4.682238,25.01099,0.000167,24.111984,0.0066,-1.068
2888.00,4.683254,25.01161,0.000167,24.113114,0.0065,-1.069
2890.00,4.685024,25.01170,0.000168,24.113060,0.0066,-1.069
2892.00,4.687162,25.01121,0.000168,24.112770,0.0066,-1.069
2894.00,4.687890,25.01099,0.000167,24.112131,0.0065,-1.069
2896.00,4.689669,25.01010,0.000167,24.111752,0.0065,-1.069
2898.00,4.692561,25.01006,0.000168,24.111984,0.0065,-1.069
2900.00,4.697007,25.00946,0.000168,24.112794,0.0065,-1.069
2902.00,4.699441,25.00882,0.000168,24.112443,0.0065,-1.068
2904.00,4.701844,25.00994,0.000168,24.111648,0.0065,-1.069
2906.00,4.704860,25.00934,0.000168,24.112261,0.0065,-1.069
2908.00,4.706797,25.00847,0.000168,24.111648,0.0065,-1.069
2910.00,4.707543,25.00899,0.000168,24.112298,0.0065,-1.069
2912.00,4.707374,25.00864,0.000167,24.113353,0.0065,-1.068
2914.00,4.708828,25.00949,0.000168,24.112967,0.0066,-1.069
2916.00,4.708779,25.00954,0.000168,24.111830,0.0066,-1.069
2918.00,4.708571,25.00988,0.000168,24.112484,0.0066,-1.069
2920.00,4.708976,25.00955,0.000168,24.112105,0.0066,-1.069
2922.00,4.709986,25.00963,0.000166,24.112718,0.0065,-1.070
2924.00,4.710487,25.00966,0.000168,24.112921,0.0066,-1.068
2926.00,4.710463,25.00950,0.000168,24.112621,0.0065,-1.068
2928.00,4.709743,25.00970,0.000168,24.112688,0.0065,-1.069
2930.00,4.709171,25.01019,0.000168,24.111957,0.0065,-1.069
2932.00,4.709743,25.01061,0.000168,24.112300,0.0065,-1.069
2934.00,4.709958,25.01060,0.000168,24.112597,0.0065,-1.069
2936.00,4.710559,25.01133,0.000168,24.112854,0.0065,-1.069
2938.00,4.710764,25.01096,0.000168,24.112584,0.0065,-1.069
2940.00,4.711061,25.01070,0.000169,24.111618,0.0066,-1.069
2942.00,4.710316,25.01135,0.000169,24.112413,0.0066,-1.069
2944.00,4.710542,25.01054,0.000169,24.112244,0.0065,-1.069
2946.00,4.710692,25.01079,0.000167,24.112135,0.0065,-1.069
2948.00,4.710944,25.01207,0.000167,24.111856,0.0065,-1.070
2950.00,4.710545,25.01235,0.000168,24.112491,0.0065,-1.069
2952.00,4.710219,25.01224,0.000167,24.112371,0.0065,-1.069
2954.00,4.709474,25.01232,0.000167,24.112233,0.0065,-1.069
2956.00,4.709711,25.01198,0.000167,24.111843,0.0066,-1.068
2958.00,4.709114,25.01200,0.000168,24.113450,0.0066,-1.068
2960.00,4.709710,25.01222,0.000168,24.112471,0.0066,-1.069
2962.00,4.710350,25.01141,0.000168,24.111895,0.0066,-1.068
2964.00,4.710681,25.01204,0.000168,24.112900,0.0065,-1.069
2966.00,4.711193,25.01181,0.000168,24.111955,0.0066,-1.069
2968.00,4.710516,25.01313,0.000168,24.112956,0.0066,-1.069
2970.00,4.710860,25.01303,0.000168,24.112872,0.0066,-1.068
2972.00,4.710751,25.01179,0.000169,24.112986,0.0065,-1.069
2974.00,4.709793,25.01160,0.000168,24.113090,0.0065,-1.069
2976.00,4.709363,25.01090,0.000168,24.112233,0.0065,-1.069
2978.00,4.710011,25.01097,0.000168,24.111860,0.0065,-1.069
2980.00,4.710406,25.01194,0.000169,24.111201,0.0065,-1.068
2982.00,4.710494,25.01210,0.000169,24.112716,0.0065,-1.069
2984.00,4.711277,25.01164,0.000169,24.112562,0.0065,-1.068
2986.00,4.710890,25.01155,0.000167,24.111830,0.0066,-1.069
2988.00,4.710374,25.01253,0.000168,24.113114,0.0066,-1.069
2990.00,4.710047,25.01220,0.000168,24.113357,0.0066,-1.069
2992.00,4.709837,25.01118,0.000168,24.112796,0.0065,-1.069
2994.00,4.710207,25.01114,0.000168,24.112497,0.0066,-1.069
2996.00,4.710211,25.01128,0.000169,24.113664,0.0065,-1.068
2998.00,4.711642,25.01219,0.000170,24.113584,0.0066,-1.069
3000.00,4.712123,25.01244,0.000169,24.113004,0.0065,-1.070
3002.00,4.712251,25.01215,0.000167,24.112805,0.0065,-1.069
3004.00,4.710894,25.01152,0.000168,24.112475,0.0066,-1.069
3006.00,4.709976,25.01161,0.000167,24.112720,0.0065,-1.068
3008.00,4.709553,25.01146,0.000167,24.112610,0.0065,-1.069
3010.00,4.709381,25.01227,0.000168,24.112445,0.0065,-1.068
3012.00,4.709909,25.01110,0.000168,24.112178,0.0065,-1.069
3014.00,4.709995,25.01110,0.000167,24.112662,0.0066,-1.069
3016.00,4.710549,25.01208,0.000169,24.112633,0.0066,-1.069
3018.00,4.711813,25.01101,0.000169,24.111903,0.0065,-1.069
3020.00,4.711692,25.01117,0.000168,24.112348,0.0065,-1.068
3022.00,4.711951,25.01036,0.000168,24.112774,0.0065,-1.069
3024.00,4.710623,25.01125,0.000169,24.112382,0.0065,-1.068
3026.00,4.710685,25.01223,0.000168,24.113216,0.0065,-1.069
3028.00,4.710782,25.01159,0.000169,24.111914,0.0066,-1.069
3030.00,4.710431,25.01196,0.000169,24.113242,0.0066,-1.069
3032.00,4.710880,25.01110,0.000169,24.113030,0.0066,-1.069
3034.00,4.711147,25.01127,0.000168,24.112077,0.0066,-1.068
3036.00,4.711820,25.01169,0.000169,24.112259,0.0066,-1.068
3038.00,4.711707,25.01059,0.000169,24.112616,0.0066,-1.069
3040.00,4.711435,25.01081,0.000168,24.112850,0.0066,-1.069
@17,5.0000,10.0
3042.00,4.710396,25.01166,0.000167,24.111815,0.0066,-1.069
3044.00,4.709112,25.00999,0.000168,24.111529,0.0066,-1.068
3046.00,4.707484,25.01016,0.000168,24.111581,0.0065,-1.069
3048.00,4.700146,25.01037,0.000170,24.111563,0.0066,-1.068
3050.00,4.692897,25.00988,0.000169,24.112523,0.0066,-1.068
3052.00,4.686306,25.00986,0.000169,24.111884,0.0065,-1.068
3054.00,4.679020,25.01047,0.000169,24.112685,0.0065,-1.069
3056.00,4.675871,25.01171,0.000169,24.112939,0.0065,-1.070
3058.00,4.677866,25.01013,0.000168,24.111520,0.0065,-1.070
3060.00,4.681216,25.01032,0.000166,24.112241,0.0065,-1.070
3062.00,4.682985,25.01113,0.000167,24.112036,0.0065,-1.070
3064.00,4.683237,25.01164,0.000167,24.112595,0.0066,-1.070
3066.00,4.683152,25.01139,0.000168,24.112068,0.0065,-1.069
3068.00,4.684125,25.01194,0.000169,24.111817,0.0065,-1.069
3070.00,4.686045,25.01140,0.000168,24.111921,0.0066,-1.069
3072.00,4.687354,25.01074,0.000168,24.112215,0.0066,-1.069
3074.00,4.689672,25.01038,0.000167,24.112714,0.0065,-1.069
3076.00,4.692428,25.01121,0.000169,24.112309,0.0066,-1.069
3078.00,4.694962,25.01168,0.000169,24.111682,0.0066,-1.068
3080.00,4.698106,25.01154,0.000169,24.112956,0.0065,-1.069
3082.00,4.700858,25.01187,0.000168,24.113019,0.0066,-1.070
3084.00,4.703932,25.01108,0.000167,24.112272,0.0066,-1.070
3086.00,4.706537,25.01143,0.000167,24.113320,0.0066,-1.069
3088.00,4.708758,25.01121,0.000168,24.112872,0.0066,-1.069
3090.00,4.709641,25.01126,0.000168,24.112285,0.0066,-1.068
3092.00,4.709204,25.01139,0.000167,24.112471,0.0065,-1.069
3094.00,4.708579,25.01128,0.000167,24.111932,0.0065,-1.069
3096.00,4.709172,25.01160,0.000168,24.111581,0.0065,-1.069
3098.00,4.709345,25.01152,0.000168,24.111654,0.0065,-1.069
3100.00,4.709866,25.01082,0.000168,24.113238,0.0066,-1.068
3102.00,4.710077,25.01046,0.000167,24.112865,0.0066,-1.070
3104.00,4.710900,25.00998,0.000166,24.112172,0.0065,-1.070
3106.00,4.711151,25.00983,0.000168,24.112718,0.0065,-1.069
3108.00,4.712406,25.01088,0.000167,24.112324,0.0066,-1.069
3110.00,4.711747,25.01168,0.000167,24.111936,0.0065,-1.069
3112.00,4.712146,25.01201,0.000168,24.112937,0.0066,-1.068
3114.00,4.711072,25.01114,0.000168,24.112807,0.0066,-1.070
3116.00,4.710829,25.01100,0.000168,24.112861,0.0066,-1.069
3118.00,4.709483,25.01116,0.000168,24.112560,0.0065,-1.069
3120.00,4.709417,25.01041,0.000167,24.112685,0.0065,-1.069
3122.00,4.709299,25.01062,0.000169,24.112778,0.0066,-1.069
3124.00,4.709824,25.01015,0.000168,24.112752,0.0065,-1.069
3126.00,4.710259,25.01059,0.000168,24.113091,0.0065,-1.068
3128.00,4.710477,25.01034,0.000167,24.112709,0.0065,-1.069
3130.00,4.710725,25.01014,0.000168,24.112070,0.0065,-1.070
3132.00,4.710415,25.01105,0.000168,24.111648,0.0066,-1.069
3134.00,4.709969,25.01030,0.000167,24.112068,0.0065,-1.069
3136.00,4.709769,25.01057,0.000168,24.111639,0.0066,-1.069
3138.00,4.709639,25.01061,0.000169,24.111667,0.0065,-1.069
3140.00,4.710649,25.01003,0.000169,24.112315,0.0065,-1.070
3142.00,4.711029,25.01091,0.000168,24.111401,0.0065,-1.069
3144.00,4.711639,25.01084,0.000167,24.112246,0.0065,-1.070
3146.00,4.712163,25.01113,0.000166,24.112283,0.0065,-1.069
3148.00,4.711597,25.01114,0.000167,24.112980,0.0065,-1.069
3150.00,4.710383,25.01166,0.000167,24.112841,0.0065,-1.070
3152.00,4.710419,25.01119,0.000168,24.112677,0.0065,-1.069
3154.00,4.711095,25.01133,0.000168,24.112426,0.0066,-1.069
3156.00,4.712044,25.01098,0.000169,24.112077,0.0065,-1.069
3158.00,4.712188,25.01140,0.000168,24.111579,0.0065,-1.069
3160.00,4.710836,25.01111,0.000168,24.112510,0.0066,-1.069
3162.00,4.710972,25.01066,0.000169,24.112980,0.0065,-1.068
3164.00,4.710995,25.01074,0.000169,24.112263,0.0065,-1.069
3166.00,4.710454,25.01099,0.000169,24.112088,0.0065,-1.069
3168.00,4.710963,25.01130,0.000169,24.112252,0.0066,-1.069
3170.00,4.712325,25.01068,0.000169,24.112713,0.0066,-1.070
3172.00,4.712287,25.01172,0.000168,24.112426,0.0066,-1.069
3174.00,4.711959,25.01189,0.000168,24.112334,0.0066,-1.069
3176.00,4.711018,25.01113,0.000168,24.112989,0.0066,-1.070
3178.00,4.711923,25.01136,0.000168,24.112464,0.0066,-1.069
3180.00,4.711549,25.01156,0.000168,24.111945,0.0066,-1.070
3182.00,4.710724,25.01161,0.000168,24.112330,0.0065,-1.069
3184.00,4.711507,25.00960,0.000168,24.112191,0.0066,-1.069
3186.00,4.712840,25.01042,0.000169,24.112595,0.0065,-1.069
3188.00,4.713014,25.01122,0.000168,24.112087,0.0066,-1.070
3190.00,4.712268,25.01114,0.000167,24.112752,0.0066,-1.069
3192.00,4.711261,25.01086,0.000168,24.112335,0.0065,-1.069
3194.00,4.710796,25.00959,0.000168,24.113155,0.0065,-1.070
3196.00,4.711410,25.01068,0.000167,24.112317,0.0065,-1.070
3198.00,4.712240,25.01083,0.000169,24.112354,0.0065,-1.069
3200.00,4.712410,25.01079,0.000168,24.112854,0.0065,-1.069
3202.00,4.712477,25.01035,0.000168,24.113396,0.0065,-1.069
3204.00,4.711815,25.00982,0.000168,24.112937,0.0066,-1.070
3206.00,4.712442,25.00997,0.000168,24.112766,0.0065,-1.070
3208.00,4.711357,25.00979,0.000168,24.112228,0.0066,-1.069
3210.00,4.711160,25.00931,0.000168,24.112638,0.0066,-1.068
3212.00,4.711507,25.00920,0.000169,24.112085,0.0065,-1.069
3214.00,4.712395,25.00941,0.000169,24.112337,0.0065,-1.070
3216.00,4.713019,25.00928,0.000169,24.113686,0.0066,-1.070
3218.00,4.712726,25.00970,0.000168,24.112382,0.0065,-1.069
3220.00,4.711917,25.01009,0.000168,24.113628,0.0065,-1.069
3222.00,4.711143,25.00910,0.000168,24.112895,0.0065,-1.069
@18,5.0000,10.0
3224.00,4.710399,25.00877,0.000168,24.113355,0.0065,-1.069
3226.00,4.708036,25.00858,0.000167,24.113056,0.0065,-1.069
3228.00,4.702346,25.00873,0.000167,24.112317,0.0066,-1.068
3230.00,4.694583,25.00897,0.000168,24.111912,0.0066,-1.068
3232.00,4.687461,25.00891,0.000169,24.112244,0.0065,-1.069
3234.00,4.681904,25.00951,0.000168,24.112434,0.0065,-1.069
3236.00,4.677847,25.00933,0.000167,24.112449,0.0065,-1.070
3238.00,4.680226,25.00896,0.000167,24.111737,0.0065,-1.071
3240.00,4.682782,25.00902,0.000167,24.111451,0.0065,-1.071
3242.00,4.684398,25.00981,0.000167,24.112137,0.0065,-1.070
3244.00,4.686198,25.00946,0.000168,24.112088,0.0065,-1.069
3246.00,4.685378,25.00921,0.000168,24.112543,0.0065,-1.069
3248.00,4.685468,25.00912,0.000168,24.112621,0.0066,-1.069
3250.00,4.687113,25.00830,0.000169,24.113039,0.0065,-1.069
3252.00,4.688482,25.00927,0.000167,24.112118,0.0066,-1.070
3254.00,4.690858,25.00960,0.000168,24.112937,0.0066,-1.070
3256.00,4.694511,25.00934,0.000168,24.111611,0.0066,-1.069
3258.00,4.697365,25.00931,0.000168,24.112417,0.0066,-1.069
3260.00,4.700637,25.00916,0.000169,24.111641,0.0066,-1.069
3262.00,4.703573,25.00877,0.000169,24.111544,0.0066,-1.069
3264.00,4.706071,25.00877,0.000168,24.112636,0.0065,-1.069
3266.00,4.708308,25.00844,0.000169,24.112727,0.0066,-1.069
3268.00,4.709630,25.00874,0.000168,24.112471,0.0065,-1.069
3270.00,4.709794,25.00773,0.000168,24.112960,0.0066,-1.070
3272.00,4.710878,25.00818,0.000167,24.112438,0.0065,-1.069
3274.00,4.711094,25.00829,0.000167,24.111617,0.0065,-1.069
3276.00,4.711213,25.00889,0.000169,24.112454,0.0066,-1.069
3278.00,4.712177,25.00953,0.000168,24.113333,0.0066,-1.069
3280.00,4.713021,25.00897,0.000168,24.113756,0.0065,-1.068
3282.00,4.712721,25.00846,0.000168,24.112306,0.0065,-1.068
3284.00,4.711704,25.00909,0.000168,24.112179,0.0065,-1.069
3286.00,4.711835,25.00910,0.000168,24.113443,0.0066,-1.070
3288.00,4.711299,25.00955,0.000168,24.113088,0.0065,-1.069
3290.00,4.711880,25.00948,0.000168,24.112295,0.0065,-1.069
3292.00,4.712067,25.00817,0.000168,24.112482,0.0065,-1.069
3294.00,4.712921,25.00935,0.000168,24.112943,0.0065,-1.069
3296.00,4.711736,25.01019,0.000169,24.112330,0.0065,-1.069
3298.00,4.711067,25.00802,0.000168,24.112648,0.0066,-1.069
3300.00,4.711702,25.00803,0.000169,24.113270,0.0066,-1.069
3302.00,4.712160,25.00889,0.000168,24.112551,0.0066,-1.069
3304.00,4.712137,25.00974,0.000170,24.112664,0.0065,-1.068
3306.00,4.712399,25.00931,0.000168,24.112679,0.0066,-1.070
3308.00,4.713063,25.01080,0.000168,24.113803,0.0066,-1.069
3310.00,4.713466,25.01002,0.000167,24.113439,0.0066,-1.069
3312.00,4.714257,25.01078,0.000168,24.112556,0.0065,-1.068
3314.00,4.714391,25.01144,0.000168,24.112361,0.0065,-1.068
3316.00,4.714123,25.01130,0.000170,24.112664,0.0065,-1.069
3318.00,4.713823,25.01196,0.000168,24.112113,0.0066,-1.069
3320.00,4.713340,25.01036,0.000168,24.112783,0.0065,-1.069
3322.00,4.712559,25.01015,0.000168,24.113231,0.0065,-1.069
3324.00,4.712425,25.01041,0.000168,24.112620,0.0066,-1.069
3326.00,4.712951,25.01047,0.000166,24.112908,0.0066,-1.069
3328.00,4.712834,25.01142,0.000168,24.112402,0.0065,-1.068
3330.00,4.713017,25.01138,0.000168,24.111251,0.0066,-1.069
3332.00,4.714095,25.01124,0.000167,24.113090,0.0065,-1.069
3334.00,4.712753,25.01096,0.000168,24.112575,0.0065,-1.068
3336.00,4.712763,25.01110,0.000168,24.112116,0.0065,-1.069
3338.00,4.713321,25.01127,0.000167,24.112322,0.0066,-1.069
3340.00,4.713565,25.01172,0.000167,24.112766,0.0065,-1.069
3342.00,4.713555,25.01168,0.000168,24.112248,0.0065,-1.069
3344.00,4.712901,25.01080,0.000168,24.113028,0.0065,-1.069
3346.00,4.712378,25.00994,0.000168,24.113184,0.0065,-1.069
3348.00,4.713387,25.01124,0.000168,24.111674,0.0066,-1.069
3350.00,4.713730,25.01126,0.000168,24.112612,0.0065,-1.069
3352.00,4.713910,25.01162,0.000168,24.112504,0.0065,-1.068
3354.00,4.713447,25.01094,0.000169,24.112651,0.0066,-1.069
3356.00,4.712893,25.01238,0.000168,24.112508,0.0066,-1.070
3358.00,4.712660,25.01228,0.000168,24.111910,0.0066,-1.069
3360.00,4.711887,25.01218,0.000168,24.111903,0.0066,-1.069
3362.00,4.712427,25.01160,0.000168,24.112971,0.0065,-1.069
3364.00,4.714017,25.01145,0.000168,24.112074,0.0065,-1.069
3366.00,4.714012,25.01238,0.000169,24.112166,0.0065,-1.070
3368.00,4.712945,25.01197,0.000169,24.113077,0.0065,-1.068
3370.00,4.712534,25.01199,0.000170,24.112506,0.0065,-1.069
3372.00,4.712024,25.01072,0.000167,24.112096,0.0065,-1.069
3374.00,4.712239,25.01145,0.000168,24.112088,0.0065,-1.069
3376.00,4.713019,25.01058,0.000170,24.113272,0.0065,-1.069
3378.00,4.713763,25.01112,0.000168,24.112542,0.0066,-1.069
3380.00,4.714016,25.00986,0.000168,24.112373,0.0065,-1.069
3382.00,4.713856,25.01142,0.000168,24.112765,0.0065,-1.069
3384.00,4.713344,25.01107,0.000168,24.112948,0.0066,-1.068
3386.00,4.713228,25.01141,0.000169,24.112217,0.0065,-1.069
3388.00,4.712685,25.01099,0.000168,24.112750,0.0066,-1.069
3390.00,4.712969,25.01083,0.000167,24.112269,0.0066,-1.069
3392.00,4.713150,25.01146,0.000168,24.111683,0.0065,-1.070
3394.00,4.712898,25.01076,0.000168,24.112456,0.0065,-1.069
3396.00,4.712941,25.01027,0.000168,24.112447,0.0066,-1.069
3398.00,4.713648,25.00996,0.000167,24.111650,0.0066,-1.068
3400.00,4.713815,25.01032,0.000169,24.112289,0.0065,-1.068
3402.00,4.712983,25.01023,0.000168,24.111927,0.0065,-1.069
@19,5.0000,10.0
3404.00,4.712471,25.01113,0.000167,24.111916,0.0066,-1.069
3406.00,4.709973,25.01089,0.000168,24.113088,0.0065,-1.068
3408.00,4.702493,25.01135,0.000168,24.112830,0.0066,-1.068
3410.00,4.693972,25.01014,0.000167,24.113177,0.0066,-1.068
3412.00,4.686288,25.01096,0.000168,24.112248,0.0065,-1.068
3414.00,4.681369,25.01115,0.000168,24.113489,0.0065,-1.069
3416.00,4.679281,25.01028,0.000168,24.112919,0.0065,-1.069
3418.00,4.680212,25.01049,0.000167,24.112040,0.0066,-1.071
3420.00,4.682857,25.01129,0.000166,24.112046,0.0066,-1.070
3422.00,4.684941,25.01100,0.000167,24.112690,0.0066,-1.069
3424.00,4.685940,25.01131,0.000168,24.112895,0.0066,-1.070
3426.00,4.685730,25.01193,0.000168,24.112397,0.0065,-1.070
3428.00,4.686952,25.01125,0.000167,24.111992,0.0065,-1.069
3430.00,4.689297,25.01075,0.000169,24.112575,0.0066,-1.069
3432.00,4.691401,25.01135,0.000169,24.112204,0.0066,-1.069
3434.00,4.693023,25.01192,0.000168,24.112621,0.0065,-1.070
3436.00,4.695444,25.01102,0.000169,24.112833,0.0066,-1.069
3438.00,4.698542,25.01183,0.000169,24.112724,0.0065,-1.068
3440.00,4.700689,25.01203,0.000170,24.113082,0.0065,-1.068
3442.00,4.704211,25.01183,0.000169,24.113030,0.0065,-1.068
3444.00,4.706415,25.01221,0.000169,24.111815,0.0065,-1.069
3446.00,4.708109,25.01212,0.000169,24.111748,0.0065,-1.069
3448.00,4.709711,25.01255,0.000168,24.113286,0.0066,-1.069
3450.00,4.711449,25.01128,0.000169,24.112274,0.0065,-1.069
3452.00,4.713265,25.01187,0.000168,24.112655,0.0066,-1.069
3454.00,4.713964,25.01158,0.000168,24.112733,0.0065,-1.068
3456.00,4.714168,25.01274,0.000168,24.112646,0.0065,-1.070
3458.00,4.714536,25.01238,0.000167,24.111810,0.0066,-1.069
3460.00,4.713222,25.01207,0.000167,24.112153,0.0066,-1.069
3462.00,4.712699,25.01180,0.000169,24.111860,0.0065,-1.069
3464.00,4.713194,25.01224,0.000169,24.111966,0.0065,-1.069
3466.00,4.712994,25.01129,0.000169,24.112215,0.0065,-1.069
3468.00,4.712399,25.01180,0.000168,24.111784,0.0065,-1.069
3470.00,4.712396,25.01077,0.000167,24.111869,0.0066,-1.069
3472.00,4.713628,25.01174,0.000167,24.111587,0.0066,-1.069
3474.00,4.713263,25.01191,0.000168,24.113164,0.0065,-1.069
3476.00,4.712033,25.01154,0.000169,24.112837,0.0065,-1.069
3478.00,4.712578,25.01185,0.000168,24.112612,0.0065,-1.069
3480.00,4.713077,25.01164,0.000169,24.112261,0.0065,-1.069
3482.00,4.713335,25.01159,0.000167,24.111659,0.0065,-1.069
3484.00,4.714557,25.01257,0.000167,24.112506,0.0065,-1.069
3486.00,4.715227,25.01252,0.000168,24.112003,0.0065,-1.068
3488.00,4.715764,25.01267,0.000169,24.112449,0.0065,-1.069
3490.00,4.715626,25.01213,0.000168,24.113119,0.0065,-1.070
3492.00,4.715495,25.01235,0.000168,24.112661,0.0065,-1.069
3494.00,4.714710,25.01246,0.000168,24.112843,0.0065,-1.069
3496.00,4.714384,25.01206,0.000168,24.111624,0.0065,-1.070
3498.00,4.714399,25.01194,0.000168,24.112831,0.0065,-1.068
3500.00,4.714382,25.01211,0.000168,24.112096,0.0065,-1.069
3502.00,4.715213,25.01188,0.000168,24.111866,0.0065,-1.069
3504.00,4.715614,25.01146,0.000168,24.111758,0.0065,-1.070
3506.00,4.715493,25.01138,0.000169,24.112200,0.0066,-1.068
3508.00,4.714795,25.01171,0.000169,24.112848,0.0065,-1.068
3510.00,4.713487,25.01097,0.000169,24.112202,0.0065,-1.069
3512.00,4.712630,25.01141,0.000168,24.112198,0.0065,-1.069
3514.00,4.713021,25.01110,0.000167,24.111470,0.0065,-1.069
3516.00,4.713228,25.01133,0.000168,24.111652,0.0065,-1.070
3518.00,4.712567,25.01183,0.000168,24.112527,0.0065,-1.068
3520.00,4.712495,25.01023,0.000167,24.112835,0.0065,-1.069
3522.00,4.713279,25.01212,0.000168,24.112022,0.0065,-1.069
3524.00,4.714278,25.01124,0.000169,24.112133,0.0066,-1.069
3526.00,4.714644,25.01084,0.000168,24.112181,0.0065,-1.069
3528.00,4.714534,25.01105,0.000168,24.112705,0.0065,-1.069
3530.00,4.714109,25.01152,0.000167,24.113439,0.0065,-1.069
3532.00,4.713729,25.01190,0.000166,24.111767,0.0065,-1.068
3534.00,4.713896,25.01105,0.000169,24.112573,0.0065,-1.069
3536.00,4.714455,25.01102,0.000169,24.111957,0.0065,-1.069
3538.00,4.713691,25.01131,0.000168,24.112776,0.0065,-1.069
3540.00,4.714184,25.01150,0.000168,24.112642,0.0065,-1.070
3542.00,4.714750,25.01129,0.000170,24.113169,0.0065,-1.069
3544.00,4.714534,25.01002,0.000167,24.112265,0.0066,-1.069
3546.00,4.714522,25.01050,0.000169,24.111856,0.0066,-1.069
3548.00,4.714994,25.01095,0.000168,24.112818,0.0065,-1.069
3550.00,4.714404,25.01010,0.000168,24.113034,0.0065,-1.070
3552.00,4.712921,25.01061,0.000169,24.112070,0.0066,-1.068
3554.00,4.712540,25.01011,0.000169,24.112061,0.0066,-1.068
3556.00,4.712670,25.00988,0.000169,24.112709,0.0065,-1.069
3558.00,4.713308,25.01028,0.000169,24.112558,0.0065,-1.070
3560.00,4.714269,25.01019,0.000169,24.113147,0.0066,-1.069
3562.00,4.714378,25.01023,0.000168,24.112347,0.0066,-1.069
3564.00,4.715271,25.00970,0.000168,24.111208,0.0065,-1.069
3566.00,4.715670,25.01043,0.000167,24.112709,0.0065,-1.069
3568.00,4.714768,25.01027,0.000167,24.112241,0.0066,-1.069
3570.00,4.713994,25.01055,0.000168,24.112042,0.0066,-1.069
3572.00,4.714293,25.01050,0.000169,24.112740,0.0065,-1.069
3574.00,4.714502,25.01008,0.000169,24.112633,0.0065,-1.070
3576.00,4.714695,25.01016,0.000168,24.112627,0.0066,-1.069
3578.00,4.715154,25.01085,0.000167,24.112906,0.0065,-1.068
3580.00,4.714659,25.01136,0.000169,24.112594,0.0065,-1.068
3582.00,4.713757,25.01058,0.000170,24.112291,0.0065,-1.069
@20,5.0000,10.0
3584.00,4.712901,25.01120,0.000168,24.112655,0.0065,-1.069
3586.00,4.711449,25.01142,0.000167,24.113836,0.0065,-1.069
3588.00,4.705143,25.01167,0.000169,24.113779,0.0065,-1.067
3590.00,4.696499,25.01201,0.000169,24.112551,0.0065,-1.068
3592.00,4.688933,25.01131,0.000168,24.112532,0.0065,-1.068
3594.00,4.683938,25.01246,0.000169,24.112361,0.0065,-1.069
3596.00,4.680429,25.01181,0.000168,24.112781,0.0066,-1.069
3598.00,4.681628,25.01197,0.000167,24.112659,0.0065,-1.070
3600.00,4.683818,25.01209,0.000166,24.112553,0.0066,-1.071
3602.00,4.686065,25.01189,0.000168,24.113182,0.0065,-1.069
3604.00,4.688180,25.01237,0.000168,24.112317,0.0066,-1.070
3606.00,4.689111,25.01216,0.000167,24.112438,0.0065,-1.070
3608.00,4.689831,25.01265,0.000167,24.112644,0.0065,-1.069
3610.00,4.690125,25.01318,0.000169,24.112490,0.0066,-1.069
3612.00,4.690572,25.01277,0.000168,24.111531,0.0066,-1.069
3614.00,4.693969,25.01247,0.000168,24.112800,0.0065,-1.070
3616.00,4.696663,25.01260,0.000167,24.113288,0.0066,-1.069
3618.00,4.699524,25.01289,0.000169,24.112882,0.0065,-1.069
3620.00,4.703207,25.01324,0.000169,24.111938,0.0066,-1.069
3622.00,4.707391,25.01235,0.000168,24.112447,0.0066,-1.069
3624.00,4.710021,25.01251,0.000168,24.112926,0.0065,-1.069
3626.00,4.711401,25.01224,0.000170,24.112594,0.0065,-1.069
3628.00,4.712359,25.01251,0.000169,24.112503,0.0066,-1.070
3630.00,4.713120,25.01258,0.000168,24.112330,0.0065,-1.070
3632.00,4.713748,25.01296,0.000168,24.111245,0.0065,-1.069
3634.00,4.714085,25.01340,0.000169,24.112378,0.0065,-1.070
3636.00,4.714243,25.01268,0.000167,24.111988,0.0065,-1.069
3638.00,4.714176,25.01283,0.000168,24.112330,0.0065,-1.069
3640.00,4.713459,25.01313,0.000170,24.111884,0.0066,-1.069
3642.00,4.712761,25.01308,0.000169,24.112213,0.0066,-1.069
3644.00,4.713318,25.01205,0.000167,24.112653,0.0065,-1.069
3646.00,4.714376,25.01216,0.000168,24.112608,0.0065,-1.069
3648.00,4.714126,25.01253,0.000168,24.112618,0.0065,-1.068
3650.00,4.714105,25.01233,0.000168,24.112074,0.0065,-1.068
3652.00,4.714513,25.01290,0.000169,24.112635,0.0065,-1.070
3654.00,4.714487,25.01277,0.000168,24.112638,0.0066,-1.069
3656.00,4.714582,25.01335,0.000167,24.112248,0.0066,-1.069
3658.00,4.714753,25.01295,0.000168,24.112549,0.0066,-1.069
3660.00,4.714483,25.01274,0.000167,24.112061,0.0065,-1.070
3662.00,4.714235,25.01267,0.000167,24.112655,0.0065,-1.069
3664.00,4.714803,25.01240,0.000167,24.112878,0.0066,-1.068
3666.00,4.714481,25.01243,0.000168,24.112101,0.0066,-1.069
3668.00,4.713831,25.01356,0.000168,24.112573,0.0066,-1.070
3670.00,4.712461,25.01337,0.000167,24.111988,0.0065,-1.070
3672.00,4.712599,25.01324,0.000167,24.112850,0.0065,-1.069
3674.00,4.714091,25.01321,0.000167,24.111717,0.0065,-1.069
3676.00,4.715090,25.01343,0.000169,24.111875,0.0066,-1.069
3678.00,4.715262,25.01382,0.000168,24.112235,0.0066,-1.070
3680.00,4.714076,25.01284,0.000168,24.112590,0.0066,-1.069
3682.00,4.714960,25.01271,0.000168,24.111919,0.0066,-1.070
3684.00,4.716057,25.01225,0.000169,24.111823,0.0065,-1.069
3686.00,4.715912,25.01170,0.000169,24.113210,0.0065,-1.069
3688.00,4.715111,25.01149,0.000169,24.113769,0.0065,-1.070
3690.00,4.713243,25.01196,0.000168,24.112482,0.0066,-1.069
3692.00,4.712132,25.01293,0.000167,24.112939,0.0066,-1.069
3694.00,4.713198,25.01207,0.000168,24.112731,0.0065,-1.070
3696.00,4.714505,25.01180,0.000168,24.113117,0.0066,-1.069
3698.00,4.715151,25.01235,0.000169,24.112406,0.0065,-1.069
3700.00,4.715551,25.01411,0.000170,24.112111,0.0065,-1.069
3702.00,4.715442,25.01289,0.000168,24.112400,0.0066,-1.070
3704.00,4.716578,25.01254,0.000167,24.112321,0.0065,-1.070
3706.00,4.715943,25.01188,0.000167,24.111951,0.0066,-1.069
3708.00,4.714471,25.01290,0.000168,24.112326,0.0066,-1.069
3710.00,4.714102,25.01297,0.000168,24.113095,0.0066,-1.070
3712.00,4.714553,25.01311,0.000167,24.112408,0.0066,-1.070
3714.00,4.715299,25.01350,0.000167,24.112707,0.0066,-1.069
3716.00,4.715638,25.01275,0.000167,24.112506,0.0066,-1.069
3718.00,4.715971,25.01313,0.000167,24.111288,0.0065,-1.070
3720.00,4.715014,25.01318,0.000167,24.112742,0.0065,-1.069
3722.00,4.714849,25.01374,0.000166,24.112291,0.0065,-1.070
3724.00,4.715248,25.01352,0.000167,24.111918,0.0065,-1.070
3726.00,4.714705,25.01388,0.000168,24.112126,0.0065,-1.069
3728.00,4.714488,25.01270,0.000167,24.113454,0.0065,-1.070
3730.00,4.714045,25.01282,0.000167,24.112343,0.0065,-1.070
3732.00,4.714192,25.01311,0.000167,24.113069,0.0065,-1.070
3734.00,4.714640,25.01269,0.000166,24.112800,0.0066,-1.070
3736.00,4.714977,25.01216,0.000167,24.111589,0.0066,-1.069
3738.00,4.714920,25.01286,0.000167,24.111436,0.0065,-1.070
3740.00,4.715200,25.01253,0.000168,24.111392,0.0065,-1.070
3742.00,4.715143,25.01248,0.000167,24.112358,0.0065,-1.069
3744.00,4.714834,25.01207,0.000167,24.112597,0.0065,-1.070
3746.00,4.713345,25.01337,0.000168,24.111308,0.0065,-1.069
3748.00,4.714335,25.01295,0.000168,24.112109,0.0065,-1.069
3750.00,4.714125,25.01274,0.000168,24.112178,0.0065,-1.070
3752.00,4.714202,25.01372,0.000167,24.111526,0.0065,-1.070
3754.00,4.713335,25.01266,0.000168,24.112768,0.0065,-1.070
3756.00,4.713225,25.01320,0.000169,24.111791,0.0066,-1.070
3758.00,4.713858,25.01322,0.000168,24.112133,0.0065,-1.069
3760.00,4.714973,25.01401,0.000167,24.111483,0.0065,-1.070
3762.00,4.714947,25.01310,0.000168,24.111630,0.0065,-1.070
@21,5.0000,10.0
3764.00,4.715837,25.01225,0.000167,24.112157,0.0065,-1.070
3766.00,4.714155,25.01293,0.000167,24.112746,0.0065,-1.069
3768.00,4.706726,25.01370,0.000169,24.113086,0.0065,-1.069
3770.00,4.698049,25.01277,0.000168,24.112984,0.0065,-1.069
3772.00,4.690335,25.01298,0.000169,24.112103,0.0065,-1.068
3774.00,4.684397,25.01286,0.000169,24.112365,0.0065,-1.070
3776.00,4.681951,25.01264,0.000168,24.112148,0.0066,-1.071
3778.00,4.683974,25.01229,0.000166,24.111776,0.0065,-1.072
3780.00,4.686553,25.01217,0.000165,24.112330,0.0065,-1.071
3782.00,4.688336,25.01165,0.000167,24.112354,0.0065,-1.070
3784.00,4.689856,25.01189,0.000167,24.112542,0.0065,-1.071
3786.00,4.689598,25.01225,0.000168,24.112152,0.0065,-1.070
3788.00,4.689870,25.01216,0.000167,24.111921,0.0065,-1.070
3790.00,4.690377,25.01249,0.000168,24.111864,0.0065,-1.070
3792.00,4.692081,25.01286,0.000168,24.113012,0.0066,-1.070
3794.00,4.693917,25.01195,0.000168,24.112571,0.0065,-1.070
3796.00,4.697035,25.01198,0.000168,24.112332,0.0065,-1.070
3798.00,4.700777,25.01167,0.000168,24.112714,0.0065,-1.069
3800.00,4.704038,25.01299,0.000167,24.111905,0.0065,-1.070
3802.00,4.706848,25.01283,0.000167,24.112347,0.0065,-1.070
3804.00,4.709303,25.01227,0.000166,24.112196,0.0065,-1.071
3806.00,4.710234,25.01165,0.000167,24.111970,0.0065,-1.070
3808.00,4.711443,25.01191,0.000168,24.111986,0.0065,-1.070
3810.00,4.712432,25.01120,0.000168,24.112653,0.0065,-1.071
3812.00,4.714589,25.01185,0.000169,24.111815,0.0065,-1.069
3814.00,4.715111,25.01206,0.000167,24.112538,0.0065,-1.069
3816.00,4.715348,25.01129,0.000168,24.112508,0.0065,-1.070
3818.00,4.715227,25.01272,0.000168,24.112408,0.0065,-1.070
3820.00,4.714739,25.01276,0.000168,24.112185,0.0065,-1.069
3822.00,4.713878,25.01204,0.000168,24.112023,0.0065,-1.070
3824.00,4.714056,25.01256,0.000168,24.112133,0.0065,-1.070
3826.00,4.714883,25.01160,0.000168,24.111862,0.0065,-1.070
3828.00,4.715331,25.01177,0.000168,24.111693,0.0065,-1.070
3830.00,4.715732,25.01208,0.000168,24.112928,0.0065,-1.069
3832.00,4.716530,25.01276,0.000168,24.112205,0.0066,-1.070
3834.00,4.715879,25.01238,0.000167,24.112802,0.0065,-1.070
3836.00,4.714565,25.01258,0.000167,24.112181,0.0065,-1.070
3838.00,4.715129,25.01224,0.000168,24.112181,0.0065,-1.070
3840.00,4.715958,25.01200,0.000168,24.111711,0.0065,-1.071
3842.00,4.716317,25.01171,0.000168,24.112003,0.0066,-1.070
3844.00,4.716569,25.01138,0.000168,24.112447,0.0065,-1.069
3846.00,4.716751,25.01192,0.000168,24.112330,0.0065,-1.069
3848.00,4.717007,25.01183,0.000168,24.112568,0.0065,-1.070
3850.00,4.716582,25.01212,0.000167,24.112324,0.0065,-1.070
3852.00,4.714793,25.01249,0.000167,24.111444,0.0065,-1.070
3854.00,4.714519,25.01169,0.000168,24.112324,0.0066,-1.069
3856.00,4.714901,25.01172,0.000168,24.111812,0.0066,-1.071
3858.00,4.715789,25.01245,0.000167,24.112467,0.0065,-1.071
3860.00,4.716107,25.01267,0.000167,24.112486,0.0065,-1.069
3862.00,4.716345,25.01194,0.000168,24.111332,0.0065,-1.069
3864.00,4.715814,25.01302,0.000168,24.112612,0.0065,-1.070
3866.00,4.715272,25.01219,0.000168,24.112703,0.0066,-1.070
3868.00,4.715057,25.01251,0.000168,24.112837,0.0065,-1.070
3870.00,4.714626,25.01316,0.000168,24.111730,0.0065,-1.070
3872.00,4.714566,25.01343,0.000169,24.112545,0.0065,-1.070
3874.00,4.714509,25.01338,0.000168,24.113034,0.0065,-1.071
3876.00,4.714406,25.01327,0.000167,24.112114,0.0065,-1.070
3878.00,4.714639,25.01284,0.000168,24.112540,0.0065,-1.069
3880.00,4.715326,25.01330,0.000169,24.112189,0.0065,-1.070
3882.00,4.716224,25.01310,0.000168,24.112079,0.0065,-1.070
3884.00,4.715490,25.01205,0.000167,24.113260,0.0066,-1.070
3886.00,4.716174,25.01307,0.000168,24.113331,0.0066,-1.070
3888.00,4.715955,25.01381,0.000168,24.113095,0.0065,-1.070
3890.00,4.715311,25.01365,0.000168,24.112499,0.0065,-1.070
3892.00,4.715882,25.01419,0.000166,24.112207,0.0065,-1.069
3894.00,4.715403,25.01322,0.000167,24.112087,0.0065,-1.069
3896.00,4.714957,25.01254,0.000167,24.111847,0.0065,-1.070
3898.00,4.714938,25.01262,0.000167,24.112913,0.0065,-1.070
3900.00,4.715197,25.01224,0.000168,24.112447,0.0065,-1.070
3902.00,4.714898,25.01302,0.000167,24.112066,0.0065,-1.069
3904.00,4.715681,25.01288,0.000169,24.112813,0.0065,-1.069
3906.00,4.716442,25.01338,0.000167,24.113071,0.0065,-1.070
3908.00,4.716519,25.01343,0.000167,24.113234,0.0065,-1.069
3910.00,4.716301,25.01288,0.000167,24.112269,0.0065,-1.070
3912.00,4.715967,25.01207,0.000167,24.111212,0.0065,-1.070
3914.00,4.715958,25.01272,0.000168,24.111992,0.0065,-1.070
3916.00,4.715664,25.01284,0.000168,24.112439,0.0065,-1.070
3918.00,4.714958,25.01250,0.000168,24.111225,0.0065,-1.070
3920.00,4.714636,25.01110,0.000168,24.112075,0.0066,-1.069
3922.00,4.714856,25.01118,0.000168,24.112046,0.0065,-1.070
3924.00,4.714915,25.01208,0.000167,24.112651,0.0065,-1.070
3926.00,4.714932,25.01211,0.000168,24.112042,0.0065,-1.070
3928.00,4.715264,25.01155,0.000168,24.113032,0.0065,-1.070
3930.00,4.714987,25.01179,0.000169,24.112339,0.0065,-1.071
3932.00,4.714939,25.01149,0.000167,24.111266,0.0065,-1.071
3934.00,4.715381,25.01047,0.000167,24.112584,0.0065,-1.069
3936.00,4.715849,25.01110,0.000169,24.111944,0.0065,-1.069
3938.00,4.715585,25.01018,0.000168,24.112516,0.0066,-1.069
3940.00,4.715365,25.01072,0.000168,24.112510,0.0066,-1.070
3942.00,4.715318,25.01039,0.000167,24.111631,0.0065,-1.071
@22,5.0000,10.0
3944.00,4.715496,25.01024,0.000168,24.111890,0.0065,-1.070
3946.00,4.714830,25.01006,0.000167,24.112508,0.0065,-1.069
3948.00,4.708710,25.00992,0.000168,24.113099,0.0066,-1.069
3950.00,4.699540,25.00964,0.000170,24.112352,0.0065,-1.068
3952.00,4.692624,25.00883,0.000170,24.112701,0.0065,-1.069
3954.00,4.687753,25.00939,0.000169,24.112909,0.0065,-1.070
3956.00,4.684157,25.01044,0.000168,24.112555,0.0065,-1.070
3958.00,4.685692,25.00988,0.000167,24.111988,0.0066,-1.071
3960.00,4.689018,25.00998,0.000168,24.112770,0.0065,-1.070
3962.00,4.690504,25.01025,0.000166,24.113937,0.0066,-1.071
3964.00,4.690335,25.01052,0.000167,24.112490,0.0066,-1.070
3966.00,4.690135,25.01066,0.000169,24.112282,0.0066,-1.069
3968.00,4.690146,25.01028,0.000169,24.112178,0.0066,-1.070
3970.00,4.691389,25.01007,0.000169,24.112196,0.0065,-1.070
3972.00,4.691935,25.01063,0.000168,24.111882,0.0065,-1.070
3974.00,4.693663,25.01082,0.000167,24.111154,0.0065,-1.070
3976.00,4.696929,25.01107,0.000167,24.111866,0.0065,-1.070
3978.00,4.700288,25.01074,0.000168,24.111711,0.0065,-1.070
3980.00,4.704775,25.01034,0.000168,24.111579,0.0065,-1.069
3982.00,4.708072,25.01066,0.000168,24.112166,0.0065,-1.070
3984.00,4.710461,25.01107,0.000168,24.111128,0.0065,-1.069
3986.00,4.712212,25.00972,0.000168,24.111256,0.0065,-1.070
3988.00,4.713345,25.01003,0.000168,24.113006,0.0065,-1.069
3990.00,4.714072,25.01011,0.000168,24.112428,0.0065,-1.070
3992.00,4.715672,25.01043,0.000167,24.111474,0.0065,-1.071
3994.00,4.715808,25.00999,0.000167,24.112339,0.0065,-1.069
3996.00,4.715858,25.01096,0.000168,24.112064,0.0065,-1.068
3998.00,4.715721,25.01084,0.000167,24.110753,0.0065,-1.070
4000.00,4.715698,25.00980,0.000167,24.112257,0.0065,-1.069
4002.00,4.715845,25.00932,0.000168,24.111849,0.0065,-1.070
4004.00,4.716038,25.00951,0.000168,24.112007,0.0065,-1.069
4006.00,4.716430,25.01077,0.000167,24.111043,0.0065,-1.070
4008.00,4.714713,25.01100,0.000169,24.112291,0.0065,-1.069
4010.00,4.714194,25.01158,0.000167,24.111713,0.0065,-1.070
4012.00,4.715121,25.01089,0.000166,24.112484,0.0065,-1.070
4014.00,4.716226,25.01214,0.000167,24.111895,0.0066,-1.069
4016.00,4.716479,25.01187,0.000167,24.111477,0.0065,-1.070
4018.00,4.716251,25.01188,0.000168,24.112378,0.0065,-1.069
4020.00,4.716287,25.01213,0.000168,24.111988,0.0065,-1.070
4022.00,4.716451,25.01313,0.000169,24.112183,0.0065,-1.070
4024.00,4.716074,25.01288,0.000168,24.111949,0.0065,-1.069
4026.00,4.715866,25.01284,0.000168,24.111927,0.0065,-1.069
4028.00,4.716638,25.01319,0.000167,24.111990,0.0065,-1.070
4030.00,4.715786,25.01275,0.000168,24.112283,0.0065,-1.070
4032.00,4.715577,25.01246,0.000169,24.112382,0.0065,-1.070
4034.00,4.716109,25.01322,0.000165,24.113036,0.0065,-1.070
4036.00,4.715775,25.01283,0.000166,24.113078,0.0065,-1.069
4038.00,4.715860,25.01133,0.000168,24.111232,0.0066,-1.069
4040.00,4.716635,25.01200,0.000168,24.111201,0.0065,-1.070
4042.00,4.716286,25.01171,0.000166,24.112074,0.0065,-1.069
4044.00,4.715510,25.01213,0.000168,24.113344,0.0065,-1.070
4046.00,4.716318,25.01148,0.000167,24.112547,0.0065,-1.069
4048.00,4.717330,25.01242,0.000166,24.111992,0.0065,-1.069
4050.00,4.717604,25.01171,0.000166,24.112315,0.0065,-1.070
4052.00,4.715901,25.01267,0.000167,24.112876,0.0065,-1.071
4054.00,4.715911,25.01333,0.000166,24.112263,0.0065,-1.069
4056.00,4.716447,25.01235,0.000168,24.111843,0.0065,-1.069
4058.00,4.716497,25.01295,0.000167,24.112322,0.0065,-1.069
4060.00,4.716296,25.01284,0.000168,24.112055,0.0065,-1.069
4062.00,4.716111,25.01243,0.000167,24.112016,0.0066,-1.069
4064.00,4.715904,25.01208,0.000168,24.112621,0.0066,-1.069
4066.00,4.716380,25.01227,0.000168,24.112477,0.0065,-1.070
4068.00,4.717142,25.01223,0.000168,24.113060,0.0065,-1.070
4070.00,4.717525,25.01205,0.000168,24.112287,0.0065,-1.070
4072.00,4.717713,25.01206,0.000168,24.112971,0.0065,-1.070
4074.00,4.717421,25.01142,0.000167,24.111776,0.0065,-1.069
4076.00,4.716056,25.01252,0.000168,24.112094,0.0065,-1.069
4078.00,4.715383,25.01232,0.000167,24.112135,0.0065,-1.070
4080.00,4.715604,25.01230,0.000168,24.111256,0.0065,-1.069
4082.00,4.716476,25.01327,0.000169,24.112621,0.0065,-1.069
4084.00,4.716386,25.01368,0.000168,24.112608,0.0065,-1.070
4086.00,4.717090,25.01427,0.000168,24.110714,0.0065,-1.070
4088.00,4.716952,25.01356,0.000167,24.112001,0.0065,-1.069
4090.00,4.717405,25.01324,0.000168,24.112620,0.0065,-1.070
4092.00,4.716880,25.01287,0.000169,24.111964,0.0065,-1.070
4094.00,4.716023,25.01408,0.000168,24.112597,0.0065,-1.070
4096.00,4.715517,25.01350,0.000168,24.112553,0.0065,-1.070
4098.00,4.716375,25.01421,0.000166,24.112248,0.0065,-1.069
4100.00,4.715862,25.01357,0.000168,24.111962,0.0065,-1.070
4102.00,4.715744,25.01291,0.000166,24.111308,0.0065,-1.071
4104.00,4.716097,25.01348,0.000167,24.112311,0.0065,-1.070
4106.00,4.717661,25.01244,0.000167,24.112857,0.0065,-1.069
4108.00,4.718004,25.01235,0.000167,24.112083,0.0065,-1.069
4110.00,4.718603,25.01335,0.000167,24.111689,0.0065,-1.069
4112.00,4.718428,25.01290,0.000168,24.112668,0.0065,-1.069
4114.00,4.717823,25.01325,0.000168,24.111087,0.0066,-1.070
4116.00,4.716575,25.01367,0.000167,24.111455,0.0065,-1.071
4118.00,4.717063,25.01347,0.000167,24.111618,0.0066,-1.070
4120.00,4.717023,25.01225,0.000167,24.112226,0.0066,-1.071
4122.00,4.716803,25.01258,0.000167,24.112857,0.0065,-1.069
@23,5.0000,10.0
4124.00,4.716841,25.01294,0.000167,24.112517,0.0065,-1.070
4126.00,4.715199,25.01281,0.000167,24.112631,0.0065,-1.070
4128.00,4.709486,25.01192,0.000169,24.112358,0.0065,-1.069
4130.00,4.701975,25.01238,0.000168,24.112724,0.0065,-1.069
4132.00,4.694640,25.01257,0.000168,24.112068,0.0066,-1.069
4134.00,4.689426,25.01228,0.000169,24.112172,0.0066,-1.070
4136.00,4.685465,25.01146,0.000168,24.113456,0.0065,-1.070
4138.00,4.686730,25.01212,0.000166,24.112010,0.0065,-1.072
4140.00,4.689617,25.01212,0.000166,24.112194,0.0065,-1.071
4142.00,4.690433,25.01162,0.000166,24.111440,0.0065,-1.071
4144.00,4.691146,25.01243,0.000166,24.112482,0.0065,-1.071
4146.00,4.691229,25.01211,0.000167,24.112508,0.0065,-1.071
4148.00,4.691994,25.01135,0.000167,24.111853,0.0065,-1.070
4150.00,4.691834,25.01142,0.000168,24.111973,0.0066,-1.071
4152.00,4.693552,25.01223,0.000168,24.111819,0.0065,-1.071
4154.00,4.695946,25.01184,0.000169,24.112361,0.0065,-1.070
4156.00,4.698300,25.01214,0.000169,24.112044,0.0065,-1.070
4158.00,4.700965,25.01202,0.000168,24.113338,0.0065,-1.070
4160.00,4.704360,25.01260,0.000169,24.112750,0.0065,-1.070
4162.00,4.707494,25.01330,0.000168,24.112538,0.0065,-1.070
4164.00,4.710481,25.01350,0.000168,24.111953,0.0065,-1.071
4166.00,4.712162,25.01289,0.000167,24.112449,0.0065,-1.070
4168.00,4.713476,25.01263,0.000167,24.112111,0.0065,-1.071
4170.00,4.714931,25.01313,0.000167,24.111691,0.0065,-1.070
4172.00,4.716303,25.01327,0.000168,24.112293,0.0066,-1.071
4174.00,4.716503,25.01361,0.000168,24.113312,0.0065,-1.070
4176.00,4.715726,25.01394,0.000168,24.112137,0.0065,-1.070
4178.00,4.716545,25.01419,0.000167,24.112480,0.0065,-1.070
4180.00,4.716722,25.01382,0.000167,24.112384,0.0066,-1.070
4182.00,4.716702,25.01380,0.000167,24.112269,0.0066,-1.070
4184.00,4.716509,25.01430,0.000167,24.111886,0.0065,-1.070
4186.00,4.716810,25.01345,0.000167,24.112478,0.0065,-1.070
4188.00,4.717510,25.01426,0.000168,24.111975,0.0065,-1.070
4190.00,4.717186,25.01390,0.000166,24.111557,0.0065,-1.071
4192.00,4.716755,25.01339,0.000166,24.111033,0.0065,-1.070
4194.00,4.716464,25.01376,0.000167,24.112074,0.0065,-1.070
4196.00,4.716154,25.01447,0.000167,24.112664,0.0065,-1.071
4198.00,4.716448,25.01443,0.000166,24.112386,0.0065,-1.070
4200.00,4.717716,25.01455,0.000167,24.112426,0.0065,-1.070
4202.00,4.717861,25.01451,0.000167,24.111574,0.0065,-1.070
4204.00,4.717704,25.01375,0.000167,24.111513,0.0065,-1.070
4206.00,4.716739,25.01330,0.000168,24.112582,0.0065,-1.070
4208.00,4.715899,25.01411,0.000168,24.112218,0.0065,-1.071
4210.00,4.716265,25.01341,0.000168,24.112300,0.0065,-1.071
4212.00,4.717431,25.01293,0.000167,24.112568,0.0065,-1.070
4214.00,4.717014,25.01374,0.000168,24.111983,0.0065,-1.071
4216.00,4.717427,25.01375,0.000167,24.112064,0.0065,-1.071
4218.00,4.717086,25.01384,0.000168,24.112391,0.0065,-1.071
4220.00,4.717366,25.01345,0.000168,24.111414,0.0065,-1.070
4222.00,4.717518,25.01221,0.000168,24.112833,0.0065,-1.070
4224.00,4.716813,25.01288,0.000166,24.111479,0.0065,-1.071
4226.00,4.716101,25.01288,0.000168,24.112833,0.0065,-1.070
4228.00,4.716662,25.01245,0.000168,24.113190,0.0065,-1.071
4230.00,4.716606,25.01298,0.000167,24.111609,0.0065,-1.071
4232.00,4.716788,25.01174,0.000168,24.111592,0.0065,-1.071
4234.00,4.718013,25.01105,0.000167,24.112374,0.0065,-1.070
4236.00,4.718720,25.01177,0.000166,24.112739,0.0065,-1.071
4238.00,4.719678,25.01219,0.000168,24.111626,0.0065,-1.069
4240.00,4.720186,25.01135,0.000168,24.111778,0.0065,-1.070
4242.00,4.719530,25.01129,0.000167,24.112805,0.0065,-1.071
4244.00,4.718602,25.01163,0.000167,24.112449,0.0065,-1.071
4246.00,4.716191,25.01210,0.000167,24.111752,0.0066,-1.070
4248.00,4.715295,25.01243,0.000167,24.111375,0.0065,-1.070
4250.00,4.716505,25.01187,0.000167,24.111698,0.0065,-1.071
4252.00,4.718122,25.01241,0.000167,24.112334,0.0065,-1.070
4254.00,4.717599,25.01223,0.000167,24.112631,0.0065,-1.070
4256.00,4.718456,25.01140,0.000168,24.112181,0.0065,-1.071
4258.00,4.718520,25.01346,0.000168,24.111124,0.0066,-1.070
4260.00,4.717356,25.01314,0.000168,24.113181,0.0065,-1.072
4262.00,4.716547,25.01244,0.000168,24.112135,0.0065,-1.070
4264.00,4.716390,25.01323,0.000168,24.113093,0.0065,-1.070
4266.00,4.716922,25.01361,0.000167,24.112568,0.0065,-1.070
4268.00,4.718415,25.01282,0.000168,24.112439,0.0065,-1.070
4270.00,4.717506,25.01330,0.000168,24.112952,0.0065,-1.070
4272.00,4.717020,25.01321,0.000168,24.112133,0.0065,-1.070
4274.00,4.716927,25.01432,0.000168,24.112883,0.0065,-1.071
4276.00,4.717453,25.01410,0.000167,24.112579,0.0065,-1.071
4278.00,4.717024,25.01396,0.000166,24.111808,0.0066,-1.071
4280.00,4.717419,25.01326,0.000167,24.112174,0.0065,-1.071
4282.00,4.717622,25.01418,0.000168,24.112192,0.0065,-1.069
4284.00,4.717703,25.01342,0.000168,24.111691,0.0065,-1.069
4286.00,4.717856,25.01409,0.000168,24.111994,0.0066,-1.071
4288.00,4.718258,25.01348,0.000168,24.111960,0.0065,-1.071
4290.00,4.718498,25.01295,0.000169,24.113212,0.0065,-1.071
4292.00,4.718239,25.01359,0.000168,24.113208,0.0065,-1.071
4294.00,4.717373,25.01408,0.000167,24.112224,0.0065,-1.071
4296.00,4.717118,25.01366,0.000168,24.111232,0.0065,-1.070
4298.00,4.717006,25.01417,0.000168,24.111932,0.0065,-1.070
4300.00,4.717278,25.01392,0.000169,24.112412,0.0066,-1.070
4302.00,4.717631,25.01386,0.000168,24.112101,0.0065,-1.070
@24,5.0000,10.0
4304.00,4.717064,25.01328,0.000167,24.111687,0.0065,-1.072
4306.00,4.715991,25.01399,0.000166,24.112618,0.0065,-1.071
4308.00,4.710037,25.01436,0.000168,24.112549,0.0065,-1.069
4310.00,4.701254,25.01479,0.000168,24.111910,0.0065,-1.070
4312.00,4.693443,25.01399,0.000168,24.112441,0.0065,-1.070
4314.00,4.688917,25.01413,0.000169,24.111968,0.0065,-1.071
4316.00,4.686994,25.01354,0.000167,24.113162,0.0065,-1.072
4318.00,4.687849,25.01411,0.000166,24.112061,0.0065,-1.072
4320.00,4.689188,25.01379,0.000167,24.112083,0.0065,-1.072
4322.00,4.690691,25.01470,0.000167,24.112430,0.0065,-1.072
4324.00,4.691683,25.01397,0.000167,24.112982,0.0065,-1.072
4326.00,4.692827,25.01350,0.000168,24.113292,0.0065,-1.069
4328.00,4.693759,25.01394,0.000169,24.111873,0.0065,-1.070
4330.00,4.694943,25.01364,0.000168,24.111672,0.0065,-1.072
4332.00,4.695883,25.01270,0.000167,24.112116,0.0065,-1.072
4334.00,4.697213,25.01338,0.000167,24.111737,0.0065,-1.072
4336.00,4.700541,25.01311,0.000167,24.111721,0.0065,-1.072
4338.00,4.704118,25.01287,0.000167,24.112209,0.0065,-1.071
4340.00,4.707413,25.01265,0.000167,24.112181,0.0065,-1.069
4342.00,4.709771,25.01248,0.000169,24.112276,0.0065,-1.071
4344.00,4.712528,25.01305,0.000168,24.112556,0.0065,-1.072
4346.00,4.715008,25.01241,0.000168,24.112590,0.0065,-1.071
4348.00,4.716453,25.01216,0.000168,24.112400,0.0065,-1.071
4350.00,4.717255,25.01159,0.000167,24.112217,0.0065,-1.071
4352.00,4.717311,25.01181,0.000167,24.112796,0.0065,-1.071
4354.00,4.717421,25.01180,0.000167,24.112883,0.0065,-1.072
4356.00,4.717330,25.01257,0.000168,24.112618,0.0065,-1.071
4358.00,4.717484,25.01210,0.000168,24.112651,0.0065,-1.071
4360.00,4.717641,25.01169,0.000168,24.112947,0.0066,-1.071
4362.00,4.717995,25.01267,0.000168,24.112456,0.0065,-1.071
4364.00,4.717953,25.01284,0.000168,24.111644,0.0065,-1.071
4366.00,4.717947,25.01129,0.000169,24.112898,0.0065,-1.071
4368.00,4.717418,25.01249,0.000168,24.112124,0.0065,-1.071
4370.00,4.717957,25.01210,0.000168,24.113090,0.0065,-1.071
4372.00,4.718582,25.01216,0.000169,24.113242,0.0065,-1.071
4374.00,4.718163,25.01197,0.000168,24.112958,0.0065,-1.070
4376.00,4.717781,25.01252,0.000167,24.112906,0.0065,-1.071
4378.00,4.717963,25.01272,0.000168,24.112174,0.0065,-1.071
4380.00,4.718086,25.01142,0.000167,24.111657,0.0065,-1.072
4382.00,4.717269,25.01134,0.000168,24.113164,0.0065,-1.071
4384.00,4.716729,25.01171,0.000169,24.112997,0.0065,-1.070
4386.00,4.715951,25.01188,0.000169,24.111875,0.0065,-1.071
4388.00,4.716134,25.01252,0.000168,24.112417,0.0065,-1.071
4390.00,4.717360,25.01177,0.000168,24.112376,0.0066,-1.070
4392.00,4.717334,25.01125,0.000168,24.111999,0.0066,-1.070
4394.00,4.715965,25.01163,0.000168,24.112181,0.0065,-1.071
4396.00,4.716225,25.01222,0.000167,24.112126,0.0065,-1.071
4398.00,4.717585,25.01130,0.000168,24.113309,0.0065,-1.072
4400.00,4.718314,25.01219,0.000168,24.112735,0.0065,-1.071
4402.00,4.718708,25.01220,0.000168,24.112491,0.0065,-1.070
4404.00,4.718908,25.01300,0.000167,24.111689,0.0065,-1.071
4406.00,4.718794,25.01284,0.000168,24.111639,0.0066,-1.071
4408.00,4.717975,25.01234,0.000168,24.111916,0.0065,-1.071
4410.00,4.718039,25.01270,0.000167,24.112261,0.0066,-1.071
4412.00,4.718426,25.01146,0.000166,24.111970,0.0066,-1.071
4414.00,4.718283,25.01120,0.000167,24.112300,0.0066,-1.071
4416.00,4.718761,25.01156,0.000168,24.112179,0.0065,-1.070
4418.00,4.718110,25.01159,0.000168,24.112525,0.0066,-1.071
4420.00,4.717484,25.01167,0.000168,24.112874,0.0065,-1.070
4422.00,4.716975,25.01092,0.000169,24.111854,0.0065,-1.070
4424.00,4.717942,25.01082,0.000168,24.111797,0.0066,-1.071
4426.00,4.717499,25.01190,0.000168,24.112458,0.0066,-1.071
4428.00,4.717902,25.01239,0.000168,24.112547,0.0065,-1.070
4430.00,4.717887,25.01166,0.000169,24.112558,0.0065,-1.070
4432.00,4.717717,25.01240,0.000168,24.113049,0.0065,-1.070
4434.00,4.718319,25.01156,0.000169,24.113218,0.0065,-1.071
4436.00,4.718287,25.01294,0.000169,24.112621,0.0065,-1.072
4438.00,4.717240,25.01233,0.000168,24.112293,0.0065,-1.071
4440.00,4.716823,25.01218,0.000167,24.112441,0.0065,-1.070
4442.00,4.718050,25.01177,0.000167,24.112792,0.0065,-1.070
4444.00,4.718364,25.01274,0.000168,24.113015,0.0066,-1.071
4446.00,4.719217,25.01274,0.000168,24.112733,0.0066,-1.071
4448.00,4.719529,25.01197,0.000167,24.112395,0.0065,-1.071
4450.00,4.719452,25.01318,0.000168,24.111466,0.0065,-1.070
4452.00,4.718401,25.01232,0.000167,24.112120,0.0065,-1.071
4454.00,4.718058,25.01187,0.000168,24.112100,0.0065,-1.071
4456.00,4.718379,25.01241,0.000168,24.112729,0.0065,-1.071
4458.00,4.718935,25.01263,0.000167,24.112436,0.0065,-1.071
4460.00,4.718642,25.01205,0.000166,24.112328,0.0065,-1.071
4462.00,4.716945,25.01257,0.000168,24.112075,0.0065,-1.070
4464.00,4.717161,25.01325,0.000168,24.111851,0.0065,-1.071
4466.00,4.717179,25.01370,0.000168,24.112696,0.0065,-1.071
4468.00,4.717531,25.01252,0.000168,24.113136,0.0065,-1.071
4470.00,4.716164,25.01182,0.000167,24.112965,0.0065,-1.071
4472.00,4.716380,25.01158,0.000167,24.111923,0.0065,-1.070
4474.00,4.717085,25.01194,0.000169,24.112285,0.0065,-1.071
4476.00,4.717482,25.01179,0.000168,24.112224,0.0066,-1.070
4478.00,4.717666,25.01287,0.000168,24.112941,0.0065,-1.070
4480.00,4.717605,25.01296,0.000169,24.112740,0.0065,-1.070
4482.00,4.718552,25.01269,0.000168,24.112822,0.0066,-1.071
@25,5.0000,10.0
4484.00,4.718484,25.01244,0.000168,24.112815,0.0065,-1.070
4486.00,4.716887,25.01285,0.000168,24.112100,0.0065,-1.070
4488.00,4.711381,25.01236,0.000168,24.112421,0.0065,-1.070
4490.00,4.702435,25.01271,0.000169,24.112380,0.0065,-1.069
4492.00,4.695520,25.01332,0.000169,24.112239,0.0065,-1.070
4494.00,4.689812,25.01333,0.000168,24.113008,0.0065,-1.070
4496.00,4.686262,25.01348,0.000166,24.113114,0.0065,-1.071
4498.00,4.687412,25.01370,0.000166,24.112311,0.0065,-1.072
4500.00,4.691127,25.01401,0.000165,24.111605,0.0065,-1.073
4502.00,4.694090,25.01443,0.000166,24.112857,0.0065,-1.071
4504.00,4.694050,25.01492,0.000168,24.113292,0.0065,-1.071
4506.00,4.693644,25.01567,0.000168,24.113140,0.0065,-1.071
4508.00,4.694083,25.01401,0.000168,24.113062,0.0066,-1.071
4510.00,4.695516,25.01317,0.000168,24.112094,0.0065,-1.071
4512.00,4.696125,25.01357,0.000168,24.112677,0.0065,-1.071
4514.00,4.698037,25.01347,0.000168,24.112592,0.0065,-1.070
4516.00,4.700885,25.01299,0.000168,24.112402,0.0065,-1.070
4518.00,4.703659,25.01364,0.000169,24.112783,0.0066,-1.071
4520.00,4.705586,25.01380,0.000168,24.112843,0.0066,-1.071
4522.00,4.709195,25.01442,0.000169,24.112261,0.0065,-1.071
4524.00,4.711149,25.01480,0.000168,24.112800,0.0065,-1.070
4526.00,4.712121,25.01472,0.000169,24.113190,0.0065,-1.070
4528.00,4.714404,25.01477,0.000169,24.113482,0.0065,-1.070
4530.00,4.715490,25.01459,0.000169,24.112207,0.0065,-1.070
4532.00,4.716324,25.01448,0.000168,24.112326,0.0065,-1.070
4534.00,4.717211,25.01402,0.000169,24.112410,0.0065,-1.071
4536.00,4.716023,25.01372,0.000168,24.112094,0.0065,-1.071
4538.00,4.716664,25.01386,0.000168,24.113296,0.0065,-1.071
4540.00,4.718418,25.01345,0.000168,24.112878,0.0065,-1.071
4542.00,4.719275,25.01287,0.000167,24.112482,0.0066,-1.071
4544.00,4.717654,25.01352,0.000168,24.112421,0.0065,-1.070
4546.00,4.717556,25.01332,0.000168,24.112224,0.0065,-1.070
4548.00,4.718830,25.01261,0.000167,24.111748,0.0065,-1.070
4550.00,4.719162,25.01181,0.000167,24.112274,0.0065,-1.070
4552.00,4.718885,25.01200,0.000169,24.112878,0.0065,-1.071
4554.00,4.718876,25.01203,0.000168,24.112395,0.0065,-1.070
4556.00,4.718967,25.01263,0.000168,24.112687,0.0065,-1.070
4558.00,4.718625,25.01219,0.000169,24.113064,0.0065,-1.071
4560.00,4.718040,25.01286,0.000168,24.112947,0.0066,-1.070
4562.00,4.718238,25.01276,0.000168,24.112731,0.0066,-1.070
4564.00,4.718875,25.01252,0.000167,24.112872,0.0066,-1.071
4566.00,4.718814,25.01314,0.000167,24.111663,0.0065,-1.070
4568.00,4.717457,25.01228,0.000168,24.111761,0.0065,-1.070
4570.00,4.717477,25.01157,0.000168,24.113168,0.0065,-1.070
4572.00,4.717772,25.01148,0.000167,24.112555,0.0065,-1.070
4574.00,4.717724,25.01260,0.000168,24.111182,0.0065,-1.071
4576.00,4.718390,25.01280,0.000169,24.112672,0.0065,-1.071
4578.00,4.718156,25.01342,0.000168,24.112025,0.0065,-1.070
4580.00,4.717993,25.01283,0.000168,24.113095,0.0065,-1.070
4582.00,4.717681,25.01284,0.000169,24.113450,0.0065,-1.070
4584.00,4.717537,25.01308,0.000167,24.112608,0.0065,-1.071
4586.00,4.717683,25.01268,0.000166,24.112417,0.0065,-1.071
4588.00,4.718114,25.01230,0.000167,24.111925,0.0065,-1.070
4590.00,4.717436,25.01210,0.000167,24.112846,0.0065,-1.071
4592.00,4.718541,25.01258,0.000167,24.112614,0.0065,-1.071
4594.00,4.718629,25.01243,0.000168,24.112269,0.0066,-1.070
4596.00,4.717827,25.01351,0.000168,24.112322,0.0065,-1.071
4598.00,4.717658,25.01281,0.000168,24.112568,0.0065,-1.071
4600.00,4.718509,25.01340,0.000168,24.113158,0.0065,-1.070
4602.00,4.718321,25.01276,0.000168,24.112982,0.0065,-1.070
4604.00,4.718285,25.01310,0.000169,24.112659,0.0066,-1.070
4606.00,4.717845,25.01346,0.000168,24.112378,0.0066,-1.071
4608.00,4.718123,25.01280,0.000168,24.112386,0.0065,-1.070
4610.00,4.717964,25.01305,0.000168,24.111520,0.0065,-1.070
4612.00,4.716656,25.01438,0.000169,24.111862,0.0065,-1.070
4614.00,4.717674,25.01499,0.000167,24.112243,0.0065,-1.071
4616.00,4.717729,25.01471,0.000166,24.111232,0.0065,-1.071
4618.00,4.717726,25.01380,0.000166,24.112991,0.0065,-1.071
4620.00,4.718211,25.01385,0.000167,24.112781,0.0065,-1.070
4622.00,4.718281,25.01482,0.000168,24.111683,0.0065,-1.070
4624.00,4.717620,25.01477,0.000168,24.112605,0.0066,-1.070
4626.00,4.719478,25.01426,0.000168,24.112566,0.0065,-1.071
4628.00,4.719574,25.01489,0.000167,24.112610,0.0065,-1.071
4630.00,4.719543,25.01538,0.000167,24.112536,0.0065,-1.071
4632.00,4.719994,25.01483,0.000168,24.111970,0.0065,-1.070
4634.00,4.720050,25.01440,0.000168,24.112683,0.0065,-1.070
4636.00,4.719044,25.01411,0.000169,24.111944,0.0065,-1.070
4638.00,4.718302,25.01433,0.000169,24.112196,0.0065,-1.071
4640.00,4.717741,25.01399,0.000168,24.112465,0.0065,-1.070
4642.00,4.717750,25.01450,0.000168,24.111966,0.0065,-1.071
4644.00,4.718119,25.01412,0.000168,24.112365,0.0066,-1.070
4646.00,4.718015,25.01465,0.000167,24.112837,0.0066,-1.071
4648.00,4.717597,25.01454,0.000167,24.113054,0.0065,-1.070
4650.00,4.717610,25.01466,0.000168,24.112739,0.0065,-1.070
4652.00,4.718257,25.01397,0.000167,24.111921,0.0065,-1.070
4654.00,4.718057,25.01360,0.000169,24.112688,0.0065,-1.070
4656.00,4.717964,25.01411,0.000168,24.112538,0.0065,-1.071
4658.00,4.718347,25.01372,0.000167,24.111782,0.0065,-1.071
4660.00,4.718236,25.01319,0.000168,24.113162,0.0065,-1.070
4662.00,4.718499,25.01338,0.000168,24.112547,0.0065,-1.071
@26,5.0000,10.0
4664.00,4.718468,25.01310,0.000168,24.111459,0.0065,-1.071
4666.00,4.716569,25.01358,0.000167,24.112126,0.0065,-1.071
4668.00,4.712000,25.01410,0.000167,24.112597,0.0065,-1.069
4670.00,4.704209,25.01403,0.000168,24.111992,0.0065,-1.069
4672.00,4.696663,25.01401,0.000169,24.112209,0.0065,-1.070
4674.00,4.691630,25.01395,0.000168,24.112995,0.0065,-1.070
4676.00,4.689212,25.01353,0.000169,24.112616,0.0065,-1.071
4678.00,4.689405,25.01252,0.000168,24.112040,0.0066,-1.073
4680.00,4.691935,25.01271,0.000166,24.111559,0.0066,-1.073
4682.00,4.693278,25.01288,0.000166,24.112560,0.0065,-1.073
4684.00,4.693770,25.01258,0.000166,24.112843,0.0065,-1.071
4686.00,4.694285,25.01401,0.000167,24.112218,0.0066,-1.071
4688.00,4.695538,25.01416,0.000167,24.112395,0.0065,-1.070
4690.00,4.696520,25.01493,0.000168,24.111381,0.0066,-1.071
4692.00,4.698949,25.01556,0.000169,24.112387,0.0065,-1.070
4694.00,4.700354,25.01555,0.000169,24.113086,0.0065,-1.071
4696.00,4.703156,25.01392,0.000167,24.111475,0.0065,-1.072
4698.00,4.705375,25.01405,0.000167,24.112226,0.0065,-1.071
4700.00,4.707725,25.01338,0.000167,24.112328,0.0065,-1.071
4702.00,4.709379,25.01289,0.000169,24.111888,0.0065,-1.071
4704.00,4.712022,25.01256,0.000169,24.111260,0.0065,-1.071
4706.00,4.714093,25.01353,0.000167,24.112895,0.0065,-1.071
4708.00,4.716382,25.01386,0.000168,24.112183,0.0065,-1.070
4710.00,4.717229,25.01285,0.000169,24.112361,0.0065,-1.071
4712.00,4.718373,25.01348,0.000170,24.112387,0.0066,-1.070
4714.00,4.719606,25.01291,0.000168,24.112649,0.0065,-1.071
4716.00,4.720049,25.01260,0.000167,24.112776,0.0065,-1.072
4718.00,4.719680,25.01266,0.000167,24.112835,0.0065,-1.071
4720.00,4.720061,25.01271,0.000167,24.112257,0.0065,-1.071
4722.00,4.719591,25.01275,0.000168,24.112547,0.0065,-1.070
4724.00,4.719227,25.01230,0.000167,24.112079,0.0065,-1.071
4726.00,4.719978,25.01214,0.000168,24.112055,0.0065,-1.071
4728.00,4.719608,25.01243,0.000168,24.111845,0.0065,-1.070
4730.00,4.718978,25.01244,0.000168,24.113381,0.0065,-1.072
4732.00,4.718574,25.01200,0.000166,24.112757,0.0065,-1.072
4734.00,4.718549,25.01266,0.000167,24.111321,0.0065,-1.071
4736.00,4.718903,25.01268,0.000167,24.111228,0.0066,-1.070
4738.00,4.719436,25.01288,0.000167,24.111748,0.0066,-1.071
4740.00,4.719553,25.01173,0.000167,24.111997,0.0065,-1.071
4742.00,4.719707,25.01286,0.000168,24.113116,0.0065,-1.070
4744.00,4.719747,25.01282,0.000168,24.112720,0.0065,-1.071
4746.00,4.720010,25.01281,0.000167,24.112343,0.0065,-1.071
4748.00,4.718965,25.01340,0.000167,24.111418,0.0065,-1.071
4750.00,4.718226,25.01279,0.000168,24.111670,0.0065,-1.071
4752.00,4.717794,25.01290,0.000167,24.111934,0.0065,-1.071
4754.00,4.718409,25.01336,0.000166,24.113130,0.0066,-1.071
4756.00,4.719919,25.01313,0.000167,24.112382,0.0065,-1.071
4758.00,4.720317,25.01332,0.000168,24.112113,0.0065,-1.070
4760.00,4.720651,25.01353,0.000168,24.111931,0.0065,-1.072
4762.00,4.719933,25.01383,0.000167,24.111867,0.0065,-1.071
4764.00,4.718957,25.01328,0.000168,24.112623,0.0066,-1.071
4766.00,4.719005,25.01392,0.000169,24.112956,0.0066,-1.070
4768.00,4.719696,25.01247,0.000169,24.113015,0.0066,-1.071
4770.00,4.720383,25.01336,0.000168,24.112694,0.0066,-1.071
4772.00,4.720089,25.01349,0.000167,24.111968,0.0065,-1.070
4774.00,4.721001,25.01299,0.000168,24.111884,0.0065,-1.071
4776.00,4.721198,25.01318,0.000166,24.112215,0.0066,-1.071
4778.00,4.720293,25.01282,0.000168,24.112456,0.0065,-1.071
4780.00,4.720428,25.01295,0.000168,24.111680,0.0065,-1.071
4782.00,4.720090,25.01215,0.000168,24.112226,0.0065,-1.071
4784.00,4.720540,25.01241,0.000168,24.113153,0.0065,-1.071
4786.00,4.720537,25.01260,0.000168,24.111996,0.0065,-1.070
4788.00,4.720113,25.01238,0.000168,24.112547,0.0065,-1.071
4790.00,4.719844,25.01116,0.000168,24.113303,0.0065,-1.071
4792.00,4.720960,25.01141,0.000166,24.112948,0.0065,-1.072
4794.00,4.720501,25.01161,0.000166,24.111951,0.0065,-1.070
4796.00,4.721029,25.01237,0.000166,24.111853,0.0065,-1.071
4798.00,4.720436,25.01155,0.000168,24.111448,0.0065,-1.071
4800.00,4.719390,25.01245,0.000168,24.112192,0.0066,-1.070
4802.00,4.719393,25.01281,0.000167,24.112765,0.0065,-1.070
4804.00,4.719533,25.01273,0.000169,24.112335,0.0065,-1.070
4806.00,4.719692,25.01288,0.000168,24.112439,0.0065,-1.071
4808.00,4.719708,25.01283,0.000167,24.112374,0.0065,-1.071
4810.00,4.720304,25.01410,0.000168,24.112711,0.0065,-1.071
4812.00,4.720587,25.01485,0.000167,24.112059,0.0065,-1.070
4814.00,4.719881,25.01395,0.000168,24.112495,0.0066,-1.071
4816.00,4.719506,25.01317,0.000168,24.112228,0.0065,-1.072
4818.00,4.719603,25.01268,0.000167,24.113075,0.0065,-1.071
4820.00,4.718267,25.01255,0.000166,24.112129,0.0065,-1.070
4822.00,4.718243,25.01334,0.000167,24.112261,0.0065,-1.070
4824.00,4.719702,25.01366,0.000167,24.111836,0.0065,-1.071
4826.00,4.720297,25.01315,0.000168,24.111444,0.0065,-1.070
4828.00,4.720210,25.01357,0.000167,24.112415,0.0065,-1.071
4830.00,4.720688,25.01296,0.000168,24.111918,0.0065,-1.070
4832.00,4.720465,25.01274,0.000168,24.112155,0.0065,-1.071
4834.00,4.718585,25.01233,0.000166,24.112488,0.0065,-1.071
4836.00,4.718612,25.01265,0.000167,24.112012,0.0065,-1.071
4838.00,4.718838,25.01266,0.000168,24.112012,0.0065,-1.071
4840.00,4.718270,25.01252,0.000167,24.112993,0.0065,-1.071
4842.00,4.717549,25.01280,0.000167,24.111819,0.0065,-1.071
@27,5.0000,10.0
4844.00,4.718709,25.01268,0.000166,24.112263,0.0065,-1.070
4846.00,4.718298,25.01162,0.000167,24.112508,0.0065,-1.071
4848.00,4.713338,25.01273,0.000167,24.112352,0.0065,-1.070
4850.00,4.705357,25.01156,0.000167,24.112536,0.0065,-1.070
4852.00,4.698514,25.01156,0.000168,24.112018,0.0065,-1.070
4854.00,4.692817,25.01171,0.000167,24.112475,0.0065,-1.071
4856.00,4.689278,25.01087,0.000169,24.111931,0.0065,-1.071
4858.00,4.689078,25.01129,0.000168,24.112410,0.0065,-1.072
4860.00,4.692188,25.01181,0.000167,24.112436,0.0065,-1.072
4862.00,4.694880,25.01110,0.000166,24.112278,0.0065,-1.072
4864.00,4.696336,25.01065,0.000166,24.112493,0.0065,-1.071
4866.00,4.696910,25.01099,0.000167,24.112722,0.0065,-1.071
4868.00,4.696670,25.01133,0.000168,24.112226,0.0065,-1.071
4870.00,4.697131,25.01268,0.000168,24.112380,0.0065,-1.070
4872.00,4.698842,25.01218,0.000167,24.112163,0.0065,-1.071
4874.00,4.701084,25.01103,0.000167,24.112857,0.0065,-1.071
4876.00,4.703131,25.01145,0.000167,24.111570,0.0065,-1.071
4878.00,4.706473,25.01196,0.000168,24.112215,0.0065,-1.070
4880.00,4.710373,25.01342,0.000168,24.112856,0.0065,-1.071
4882.00,4.713446,25.01370,0.000168,24.112718,0.0065,-1.071
4884.00,4.716443,25.01313,0.000168,24.111388,0.0065,-1.071
4886.00,4.716969,25.01294,0.000168,24.111225,0.0065,-1.071
4888.00,4.717980,25.01263,0.000168,24.112893,0.0065,-1.071
4890.00,4.719342,25.01362,0.000167,24.112098,0.0065,-1.072
4892.00,4.720147,25.01320,0.000167,24.111685,0.0065,-1.070
4894.00,4.720648,25.01153,0.000168,24.111869,0.0065,-1.070
4896.00,4.721044,25.01293,0.000168,24.112393,0.0065,-1.071
4898.00,4.721285,25.01347,0.000167,24.112716,0.0065,-1.071
4900.00,4.721176,25.01285,0.000168,24.111687,0.0065,-1.071
4902.00,4.720245,25.01385,0.000168,24.111704,0.0065,-1.070
4904.00,4.720732,25.01336,0.000169,24.113377,0.0065,-1.070
4906.00,4.720746,25.01286,0.000168,24.111945,0.0065,-1.071
4908.00,4.720398,25.01376,0.000167,24.111566,0.0065,-1.071
4910.00,4.720427,25.01349,0.000166,24.112406,0.0065,-1.071
4912.00,4.720401,25.01284,0.000167,24.111919,0.0065,-1.071
4914.00,4.719821,25.01282,0.000167,24.111678,0.0065,-1.071
4916.00,4.719966,25.01295,0.000167,24.111864,0.0065,-1.071
4918.00,4.719940,25.01367,0.000167,24.111973,0.0065,-1.071
4920.00,4.719625,25.01339,0.000168,24.111379,0.0065,-1.070
4922.00,4.719891,25.01184,0.000168,24.112623,0.0065,-1.071
4924.00,4.720308,25.01266,0.000167,24.111676,0.0065,-1.071
4926.00,4.721402,25.01342,0.000168,24.111695,0.0065,-1.072
4928.00,4.721891,25.01361,0.000168,24.112896,0.0065,-1.071
4930.00,4.722412,25.01361,0.000167,24.112831,0.0065,-1.071
4932.00,4.722208,25.01319,0.000166,24.111678,0.0065,-1.071
4934.00,4.721336,25.01321,0.000167,24.112781,0.0065,-1.071
4936.00,4.721690,25.01320,0.000168,24.111591,0.0065,-1.070
4938.00,4.721582,25.01424,0.000167,24.111509,0.0065,-1.071
4940.00,4.721207,25.01312,0.000167,24.111905,0.0065,-1.072
4942.00,4.722060,25.01309,0.000167,24.111981,0.0065,-1.071
4944.00,4.721709,25.01401,0.000168,24.111973,0.0065,-1.070
4946.00,4.721399,25.01340,0.000169,24.112748,0.0065,-1.070
4948.00,4.721558,25.01308,0.000168,24.112986,0.0065,-1.072
4950.00,4.721303,25.01274,0.000167,24.112361,0.0065,-1.071
4952.00,4.721319,25.01318,0.000168,24.112477,0.0065,-1.070
4954.00,4.721820,25.01256,0.000168,24.112031,0.0065,-1.071
4956.00,4.722187,25.01111,0.000168,24.111674,0.0066,-1.071
4958.00,4.721563,25.01211,0.000167,24.111836,0.0065,-1.072
4960.00,4.721085,25.01304,0.000166,24.112267,0.0065,-1.071
4962.00,4.720274,25.01235,0.000167,24.111685,0.0066,-1.071
4964.00,4.721217,25.01239,0.000167,24.112322,0.0065,-1.070
4966.00,4.721166,25.01261,0.000169,24.111169,0.0065,-1.071
4968.00,4.720622,25.01324,0.000168,24.112709,0.0065,-1.071
4970.00,4.720567,25.01312,0.000166,24.111873,0.0065,-1.072
4972.00,4.721145,25.01288,0.000167,24.112181,0.0066,-1.072
4974.00,4.721228,25.01131,0.000168,24.113006,0.0066,-1.071
4976.00,4.721446,25.01121,0.000169,24.112027,0.0065,-1.071
4978.00,4.720726,25.01126,0.000168,24.113389,0.0065,-1.071
4980.00,4.721016,25.01082,0.000167,24.112971,0.0065,-1.071
4982.00,4.721385,25.00984,0.000168,24.112101,0.0066,-1.072
4984.00,4.721987,25.01051,0.000168,24.112529,0.0066,-1.071
4986.00,4.721501,25.01126,0.000168,24.111856,0.0065,-1.071
4988.00,4.720332,25.01208,0.000168,24.111711,0.0065,-1.071
4990.00,4.719255,25.01201,0.000166,24.111975,0.0065,-1.071
4992.00,4.720562,25.01131,0.000168,24.111698,0.0065,-1.072
4994.00,4.721540,25.01134,0.000167,24.112070,0.0065,-1.072
4996.00,4.721837,25.01186,0.000168,24.112035,0.0065,-1.070
4998.00,4.721408,25.01283,0.000168,24.111284,0.0065,-1.071
5000.00,4.721316,25.01300,0.000168,24.111537,0.0065,-1.071
5002.00,4.721380,25.01337,0.000168,24.111349,0.0065,-1.072
5004.00,4.721548,25.01374,0.000168,24.112085,0.0065,-1.071
5006.00,4.721810,25.01310,0.000167,24.112400,0.0065,-1.072
5008.00,4.721917,25.01331,0.000168,24.111576,0.0065,-1.071
5010.00,4.721057,25.01327,0.000168,24.112352,0.0065,-1.072
5012.00,4.721805,25.01331,0.000168,24.111795,0.0065,-1.071
5014.00,4.722975,25.01259,0.000168,24.112569,0.0065,-1.071
5016.00,4.722395,25.01280,0.000168,24.112582,0.0065,-1.071
5018.00,4.720901,25.01373,0.000168,24.111275,0.0065,-1.071
5020.00,4.720994,25.01430,0.000167,24.111082,0.0065,-1.072
5022.00,4.721573,25.01368,0.000168,24.111938,0.0066,-1.071
@28,5.0000,10.0
5024.00,4.721054,25.01469,0.000168,24.112499,0.0065,-1.071
5026.00,4.719764,25.01399,0.000169,24.113337,0.0065,-1.072
5028.00,4.716276,25.01460,0.000167,24.112003,0.0065,-1.071
5030.00,4.707912,25.01385,0.000169,24.111643,0.0065,-1.070
5032.00,4.700715,25.01380,0.000168,24.111765,0.0065,-1.070
5034.00,4.695430,25.01384,0.000169,24.111039,0.0065,-1.072
5036.00,4.690558,25.01332,0.000167,24.112529,0.0065,-1.071
5038.00,4.690769,25.01340,0.000167,24.112588,0.0065,-1.073
5040.00,4.694216,25.01243,0.000167,24.113511,0.0065,-1.074
5042.00,4.696875,25.01218,0.000166,24.113075,0.0065,-1.072
5044.00,4.697607,25.01283,0.000167,24.112603,0.0065,-1.072
5046.00,4.698460,25.01274,0.000168,24.112841,0.0065,-1.072
5048.00,4.699554,25.01235,0.000168,24.112551,0.0065,-1.072
5050.00,4.700047,25.01285,0.000168,24.111332,0.0065,-1.072
5052.00,4.700804,25.01183,0.000167,24.111912,0.0065,-1.072
5054.00,4.702437,25.01045,0.000168,24.112898,0.0065,-1.072
5056.00,4.705081,25.01060,0.000166,24.112471,0.0065,-1.072
5058.00,4.707031,25.01102,0.000167,24.112001,0.0065,-1.072
5060.00,4.709640,25.01074,0.000167,24.112081,0.0065,-1.071
5062.00,4.713266,25.01080,0.000168,24.113493,0.0065,-1.071
5064.00,4.715467,25.01119,0.000167,24.111929,0.0065,-1.072
5066.00,4.717885,25.01147,0.000168,24.112380,0.0065,-1.072
5068.00,4.719881,25.01167,0.000167,24.112785,0.0065,-1.071
5070.00,4.720378,25.01235,0.000168,24.112969,0.0065,-1.071
5072.00,4.721197,25.01210,0.000167,24.112031,0.0065,-1.072
5074.00,4.721169,25.01180,0.000166,24.112543,0.0065,-1.072
5076.00,4.720867,25.01149,0.000168,24.113058,0.0065,-1.071
5078.00,4.721425,25.01065,0.000168,24.112789,0.0065,-1.072
5080.00,4.721311,25.01115,0.000169,24.113327,0.0065,-1.072
5082.00,4.721532,25.01199,0.000168,24.112885,0.0065,-1.072
5084.00,4.722202,25.01221,0.000168,24.111962,0.0065,-1.072
5086.00,4.722555,25.01320,0.000168,24.111892,0.0065,-1.071
5088.00,4.722250,25.01304,0.000167,24.112406,0.0065,-1.072
5090.00,4.720787,25.01194,0.000167,24.113255,0.0065,-1.072
5092.00,4.721007,25.01242,0.000167,24.111305,0.0065,-1.071
5094.00,4.721722,25.01324,0.000167,24.111418,0.0065,-1.071
5096.00,4.721858,25.01314,0.000166,24.112525,0.0065,-1.071
5098.00,4.722557,25.01269,0.000167,24.112018,0.0065,-1.071
5100.00,4.722914,25.01301,0.000167,24.111501,0.0065,-1.072
5102.00,4.721855,25.01365,0.000165,24.112298,0.0065,-1.073
5104.00,4.721170,25.01358,0.000165,24.111886,0.0065,-1.072
5106.00,4.720513,25.01356,0.000167,24.112791,0.0065,-1.071
5108.00,4.719668,25.01253,0.000168,24.112252,0.0065,-1.072
5110.00,4.721369,25.01262,0.000168,24.112324,0.0065,-1.072
5112.00,4.722244,25.01253,0.000168,24.111979,0.0065,-1.071
5114.00,4.722405,25.01255,0.000168,24.112538,0.0065,-1.072
5116.00,4.722209,25.01263,0.000168,24.112621,0.0065,-1.072
5118.00,4.722523,25.01249,0.000167,24.112087,0.0065,-1.071
5120.00,4.722911,25.01221,0.000168,24.112369,0.0065,-1.072
5122.00,4.723577,25.01200,0.000169,24.111951,0.0065,-1.072
5124.00,4.722387,25.01137,0.000168,24.112735,0.0065,-1.072
5126.00,4.721608,25.01199,0.000167,24.112636,0.0065,-1.073
5128.00,4.722328,25.01262,0.000167,24.111958,0.0065,-1.071
5130.00,4.721797,25.01225,0.000167,24.112101,0.0065,-1.071
5132.00,4.721853,25.01191,0.000167,24.112506,0.0065,-1.072
5134.00,4.721711,25.01202,0.000168,24.112261,0.0065,-1.071
5136.00,4.720967,25.01304,0.000168,24.112917,0.0065,-1.072
5138.00,4.721325,25.01354,0.000168,24.112044,0.0065,-1.071
5140.00,4.721800,25.01289,0.000168,24.112785,0.0065,-1.072
5142.00,4.722880,25.01351,0.000167,24.111561,0.0065,-1.073
5144.00,4.723531,25.01266,0.000167,24.112157,0.0064,-1.073
5146.00,4.722614,25.01288,0.000167,24.111422,0.0065,-1.072
5148.00,4.721816,25.01283,0.000168,24.111087,0.0065,-1.071
5150.00,4.721545,25.01339,0.000168,24.111043,0.0066,-1.071
5152.00,4.721411,25.01260,0.000169,24.111802,0.0065,-1.072
5154.00,4.720862,25.01306,0.000168,24.111254,0.0065,-1.071
5156.00,4.721029,25.01300,0.000168,24.112189,0.0065,-1.072
5158.00,4.722591,25.01301,0.000169,24.113104,0.0065,-1.072
5160.00,4.722673,25.01252,0.000169,24.112473,0.0065,-1.072
5162.00,4.721934,25.01223,0.000168,24.111903,0.0065,-1.072
5164.00,4.721360,25.01280,0.000168,24.112120,0.0066,-1.072
5166.00,4.721837,25.01201,0.000169,24.111602,0.0065,-1.071
5168.00,4.721372,25.01231,0.000168,24.111544,0.0065,-1.072
5170.00,4.720638,25.01275,0.000168,24.111602,0.0065,-1.072
5172.00,4.721085,25.01306,0.000168,24.112740,0.0065,-1.071
5174.00,4.721815,25.01318,0.000167,24.113136,0.0065,-1.071
5176.00,4.722230,25.01309,0.000168,24.111609,0.0065,-1.072
5178.00,4.722551,25.01279,0.000168,24.112859,0.0065,-1.072
5180.00,4.721824,25.01280,0.000167,24.112315,0.0065,-1.072
5182.00,4.722049,25.01213,0.000167,24.111748,0.0065,-1.071
5184.00,4.721478,25.01264,0.000168,24.111535,0.0065,-1.071
5186.00,4.721506,25.01235,0.000169,24.112861,0.0065,-1.071
5188.00,4.721669,25.01328,0.000167,24.112170,0.0065,-1.072
5190.00,4.722247,25.01397,0.000167,24.111214,0.0065,-1.072
5192.00,4.721409,25.01308,0.000168,24.111173,0.0065,-1.072
5194.00,4.721977,25.01299,0.000166,24.112521,0.0065,-1.072
5196.00,4.722258,25.01295,0.000167,24.111293,0.0065,-1.071
5198.00,4.722068,25.01249,0.000168,24.110953,0.0065,-1.072
5200.00,4.722144,25.01361,0.000168,24.112211,0.0065,-1.071
5202.00,4.722231,25.01317,0.000168,24.111767,0.0065,-1.072
@29,5.0000,10.0
5204.00,4.721468,25.01291,0.000168,24.111977,0.0065,-1.072
5206.00,4.720454,25.01227,0.000168,24.111942,0.0065,-1.072
5208.00,4.716445,25.01317,0.000167,24.112079,0.0065,-1.071
5210.00,4.708312,25.01283,0.000168,24.113218,0.0065,-1.071
5212.00,4.700820,25.01344,0.000169,24.111873,0.0065,-1.071
5214.00,4.694743,25.01368,0.000169,24.112094,0.0065,-1.071
5216.00,4.691973,25.01299,0.000168,24.112341,0.0065,-1.072
5218.00,4.692521,25.01357,0.000168,24.112252,0.0065,-1.073
5220.00,4.696529,25.01307,0.000168,24.111496,0.0065,-1.072
5222.00,4.698984,25.01308,0.000168,24.111867,0.0065,-1.073
5224.00,4.700293,25.01233,0.000166,24.111721,0.0065,-1.073
5226.00,4.700455,25.01280,0.000167,24.112384,0.0065,-1.072
5228.00,4.700464,25.01295,0.000168,24.112562,0.0065,-1.072
5230.00,4.701340,25.01377,0.000167,24.112556,0.0065,-1.072
5232.00,4.703174,25.01381,0.000165,24.112033,0.0065,-1.073
5234.00,4.704576,25.01455,0.000167,24.112590,0.0065,-1.071
5236.00,4.705984,25.01443,0.000168,24.111680,0.0065,-1.072
5238.00,4.707633,25.01561,0.000167,24.111295,0.0065,-1.071
5240.00,4.709820,25.01578,0.000168,24.112562,0.0065,-1.072
5242.00,4.714002,25.01504,0.000168,24.112935,0.0065,-1.072
5244.00,4.716758,25.01434,0.000168,24.111249,0.0065,-1.071
5246.00,4.718102,25.01502,0.000168,24.112057,0.0065,-1.071
5248.00,4.719704,25.01505,0.000168,24.113104,0.0065,-1.072
5250.00,4.721141,25.01476,0.000167,24.112059,0.0065,-1.073
5252.00,4.721686,25.01596,0.000167,24.111568,0.0065,-1.072
5254.00,4.722188,25.01618,0.000167,24.113153,0.0065,-1.072
5256.00,4.721956,25.01601,0.000167,24.112482,0.0065,-1.071
5258.00,4.721151,25.01617,0.000167,24.112252,0.0065,-1.072
5260.00,4.720991,25.01569,0.000167,24.112475,0.0065,-1.072
5262.00,4.721520,25.01603,0.000167,24.112361,0.0065,-1.072
5264.00,4.721837,25.01539,0.000168,24.113077,0.0065,-1.071
5266.00,4.721296,25.01498,0.000169,24.112846,0.0065,-1.072
5268.00,4.721569,25.01360,0.000169,24.111847,0.0065,-1.072
5270.00,4.722066,25.01392,0.000168,24.112335,0.0065,-1.072
5272.00,4.722996,25.01443,0.000168,24.113130,0.0065,-1.072
5274.00,4.723267,25.01371,0.000169,24.111916,0.0065,-1.071
5276.00,4.723488,25.01472,0.000170,24.112421,0.0065,-1.071
5278.00,4.722364,25.01443,0.000169,24.113010,0.0065,-1.071
5280.00,4.723025,25.01423,0.000170,24.112094,0.0065,-1.072
5282.00,4.724285,25.01438,0.000169,24.112096,0.0066,-1.072
5284.00,4.723832,25.01408,0.000168,24.112170,0.0065,-1.072
5286.00,4.722759,25.01384,0.000168,24.112341,0.0065,-1.072
5288.00,4.721966,25.01435,0.000167,24.111854,0.0065,-1.071
5290.00,4.722437,25.01447,0.000168,24.111325,0.0065,-1.071
5292.00,4.722510,25.01432,0.000168,24.111483,0.0065,-1.071
5294.00,4.721995,25.01418,0.000168,24.112649,0.0065,-1.071
5296.00,4.722578,25.01485,0.000169,24.112527,0.0065,-1.072
5298.00,4.723802,25.01550,0.000168,24.112462,0.0065,-1.072
5300.00,4.723445,25.01617,0.000169,24.112607,0.0065,-1.071
5302.00,4.723947,25.01598,0.000169,24.111791,0.0065,-1.072
5304.00,4.723166,25.01572,0.000168,24.112267,0.0066,-1.072
5306.00,4.723343,25.01466,0.000168,24.112402,0.0065,-1.072
5308.00,4.723737,25.01499,0.000168,24.112319,0.0065,-1.072
5310.00,4.722933,25.01507,0.000168,24.113316,0.0066,-1.071
5312.00,4.722801,25.01418,0.000170,24.112428,0.0066,-1.071
5314.00,4.723194,25.01442,0.000169,24.112861,0.0065,-1.071
5316.00,4.722680,25.01446,0.000169,24.112974,0.0065,-1.073
5318.00,4.723230,25.01465,0.000168,24.111726,0.0065,-1.071
5320.00,4.723577,25.01354,0.000168,24.111698,0.0065,-1.071
5322.00,4.723285,25.01418,0.000168,24.112506,0.0065,-1.072
5324.00,4.722741,25.01364,0.000168,24.111815,0.0065,-1.071
5326.00,4.722545,25.01311,0.000167,24.113188,0.0066,-1.072
5328.00,4.723180,25.01354,0.000168,24.113612,0.0065,-1.072
5330.00,4.722212,25.01383,0.000168,24.112083,0.0065,-1.072
5332.00,4.722433,25.01322,0.000168,24.112696,0.0065,-1.072
5334.00,4.722557,25.01282,0.000168,24.112681,0.0065,-1.071
5336.00,4.722512,25.01384,0.000167,24.111646,0.0065,-1.071
5338.00,4.722820,25.01350,0.000168,24.111910,0.0065,-1.072
5340.00,4.723238,25.01351,0.000168,24.112423,0.0065,-1.072
5342.00,4.723821,25.01378,0.000168,24.111828,0.0065,-1.072
5344.00,4.723810,25.01355,0.000168,24.111425,0.0065,-1.071
5346.00,4.722287,25.01386,0.000168,24.111879,0.0065,-1.071
5348.00,4.722471,25.01372,0.000168,24.111622,0.0065,-1.072
5350.00,4.723116,25.01338,0.000168,24.111823,0.0065,-1.071
5352.00,4.722818,25.01398,0.000167,24.112194,0.0065,-1.072
5354.00,4.723221,25.01385,0.000168,24.112371,0.0065,-1.071
5356.00,4.723446,25.01355,0.000168,24.112439,0.0065,-1.071
5358.00,4.723407,25.01386,0.000168,24.112902,0.0065,-1.072
5360.00,4.722639,25.01374,0.000168,24.111983,0.0065,-1.072
5362.00,4.722499,25.01397,0.000169,24.112556,0.0065,-1.072
5364.00,4.723041,25.01313,0.000169,24.113416,0.0065,-1.072
5366.00,4.722345,25.01341,0.000168,24.112778,0.0065,-1.072
5368.00,4.722620,25.01334,0.000169,24.112042,0.0065,-1.071
5370.00,4.722718,25.01258,0.000166,24.112915,0.0065,-1.072
5372.00,4.722490,25.01209,0.000168,24.112178,0.0065,-1.071
5374.00,4.723352,25.01162,0.000168,24.111527,0.0065,-1.071
5376.00,4.722156,25.01153,0.000166,24.112458,0.0065,-1.072
5378.00,4.721839,25.01130,0.000166,24.111734,0.0066,-1.071
5380.00,4.721928,25.01061,0.000169,24.111607,0.0065,-1.071
5382.00,4.722420,25.01151,0.000168,24.112308,0.0066,-1.071
@30,5.0000,10.0
5384.00,4.722418,25.01130,0.000168,24.111906,0.0065,-1.072
5386.00,4.722033,25.01092,0.000168,24.112280,0.0065,-1.071
5388.00,4.717481,25.01198,0.000168,24.112540,0.0066,-1.070
5390.00,4.708658,25.01155,0.000168,24.112789,0.0065,-1.071
5392.00,4.701508,25.01170,0.000169,24.113416,0.0065,-1.070
5394.00,4.696636,25.01161,0.000169,24.113199,0.0065,-1.071
5396.00,4.692650,25.01231,0.000170,24.112207,0.0065,-1.071
5398.00,4.692555,25.01217,0.000169,24.112415,0.0065,-1.072
5400.00,4.695757,25.01284,0.000167,24.112053,0.0065,-1.073
5402.00,4.698120,25.01300,0.000166,24.112254,0.0065,-1.072
5404.00,4.699392,25.01400,0.000168,24.112958,0.0065,-1.071
5406.00,4.700847,25.01447,0.000169,24.112103,0.0065,-1.071
5408.00,4.701115,25.01361,0.000169,24.112022,0.0065,-1.071
5410.00,4.701593,25.01361,0.000169,24.112018,0.0065,-1.071
5412.00,4.703135,25.01442,0.000169,24.111964,0.0065,-1.071
5414.00,4.705215,25.01383,0.000168,24.111947,0.0065,-1.071
5416.00,4.706604,25.01330,0.000168,24.112131,0.0065,-1.071
5418.00,4.708691,25.01339,0.000168,24.112661,0.0065,-1.071
5420.00,4.709782,25.01400,0.000169,24.112582,0.0065,-1.072
5422.00,4.712593,25.01436,0.000168,24.111869,0.0065,-1.071
5424.00,4.717285,25.01405,0.000167,24.112246,0.0065,-1.071
5426.00,4.720753,25.01324,0.000168,24.112148,0.0065,-1.071
5428.00,4.721856,25.01349,0.000169,24.112638,0.0065,-1.071
5430.00,4.722072,25.01435,0.000169,24.112452,0.0065,-1.071
5432.00,4.723053,25.01505,0.000168,24.112579,0.0066,-1.072
5434.00,4.723918,25.01440,0.000168,24.111695,0.0065,-1.072
5436.00,4.724089,25.01480,0.000169,24.112701,0.0065,-1.070
5438.00,4.724105,25.01386,0.000169,24.111745,0.0065,-1.071
5440.00,4.723447,25.01269,0.000168,24.111799,0.0065,-1.071
5442.00,4.723638,25.01269,0.000168,24.112984,0.0065,-1.071
5444.00,4.723450,25.01304,0.000167,24.112527,0.0065,-1.072
5446.00,4.723453,25.01219,0.000168,24.112607,0.0065,-1.071
5448.00,4.724054,25.01227,0.000168,24.112350,0.0065,-1.071
5450.00,4.724354,25.01226,0.000168,24.112908,0.0066,-1.070
5452.00,4.723727,25.01274,0.000169,24.112152,0.0065,-1.071
5454.00,4.724045,25.01118,0.000167,24.112330,0.0065,-1.072
5456.00,4.724672,25.01183,0.000169,24.112529,0.0065,-1.070
5458.00,4.724624,25.01184,0.000169,24.113121,0.0065,-1.071
5460.00,4.723632,25.01126,0.000168,24.112759,0.0066,-1.072
5462.00,4.723308,25.01166,0.000167,24.112001,0.0066,-1.071
5464.00,4.723727,25.01198,0.000168,24.112391,0.0066,-1.070
5466.00,4.723585,25.01223,0.000169,24.111689,0.0066,-1.071
5468.00,4.723296,25.01240,0.000169,24.111550,0.0066,-1.072
5470.00,4.722972,25.01212,0.000169,24.113234,0.0066,-1.071
5472.00,4.723000,25.01150,0.000169,24.112530,0.0065,-1.071
5474.00,4.723358,25.01209,0.000170,24.112540,0.0066,-1.071
5476.00,4.723678,25.01151,0.000169,24.112573,0.0066,-1.071
5478.00,4.723250,25.01171,0.000168,24.111994,0.0065,-1.071
5480.00,4.723591,25.01188,0.000169,24.111399,0.0065,-1.071
5482.00,4.723704,25.01193,0.000168,24.112449,0.0065,-1.071
5484.00,4.723547,25.01256,0.000169,24.112166,0.0065,-1.071
5486.00,4.723019,25.01263,0.000169,24.112304,0.0065,-1.071
5488.00,4.722785,25.01189,0.000170,24.112863,0.0065,-1.071
5490.00,4.722821,25.01141,0.000169,24.112638,0.0065,-1.071
5492.00,4.722534,25.01148,0.000167,24.112033,0.0066,-1.072
5494.00,4.722894,25.01238,0.000168,24.112304,0.0065,-1.071
5496.00,4.723274,25.01228,0.000169,24.113833,0.0065,-1.071
5498.00,4.723931,25.01201,0.000167,24.112666,0.0065,-1.071
5500.00,4.724513,25.01303,0.000168,24.112049,0.0065,-1.071
5502.00,4.724640,25.01280,0.000169,24.112354,0.0065,-1.071
5504.00,4.723778,25.01216,0.000169,24.112436,0.0065,-1.071
5506.00,4.723347,25.01173,0.000169,24.111641,0.0065,-1.070
5508.00,4.723203,25.01234,0.000168,24.112586,0.0065,-1.071
5510.00,4.723099,25.01138,0.000169,24.112467,0.0065,-1.072
5512.00,4.723667,25.01215,0.000169,24.112393,0.0066,-1.071
5514.00,4.723763,25.01252,0.000168,24.112127,0.0066,-1.072
5516.00,4.724574,25.01169,0.000169,24.113030,0.0065,-1.071
5518.00,4.724386,25.01155,0.000168,24.112471,0.0066,-1.072
5520.00,4.723739,25.01146,0.000169,24.112586,0.0065,-1.071
5522.00,4.723736,25.01185,0.000169,24.112681,0.0065,-1.071
5524.00,4.722988,25.01258,0.000169,24.112400,0.0065,-1.070
5526.00,4.723191,25.01257,0.000169,24.112837,0.0065,-1.071
5528.00,4.724236,25.01275,0.000168,24.112672,0.0065,-1.072
5530.00,4.724506,25.01399,0.000167,24.112373,0.0065,-1.073
5532.00,4.724504,25.01303,0.000167,24.111680,0.0065,-1.071
5534.00,4.724490,25.01272,0.000168,24.112166,0.0065,-1.072
5536.00,4.724380,25.01339,0.000168,24.112748,0.0065,-1.070
5538.00,4.724285,25.01394,0.000169,24.112352,0.0065,-1.071
5540.00,4.724271,25.01425,0.000168,24.113755,0.0065,-1.071
5542.00,4.724112,25.01405,0.000170,24.112714,0.0065,-1.071
5544.00,4.724088,25.01527,0.000169,24.112659,0.0065,-1.072
5546.00,4.724784,25.01491,0.000168,24.111695,0.0065,-1.071
5548.00,4.724787,25.01455,0.000168,24.112447,0.0065,-1.071
5550.00,4.722804,25.01489,0.000168,24.112330,0.0065,-1.071
5552.00,4.723445,25.01560,0.000168,24.112451,0.0065,-1.072
5554.00,4.723587,25.01560,0.000167,24.112776,0.0065,-1.071
5556.00,4.723203,25.01490,0.000167,24.111958,0.0066,-1.071
5558.00,4.723223,25.01498,0.000168,24.111827,0.0065,-1.071
5560.00,4.723121,25.01476,0.000169,24.113078,0.0065,-1.071
5562.00,4.723484,25.01491,0.000169,24.113082,0.0065,-1.071
@31,5.0000,10.0
5564.00,4.722941,25.01566,0.000169,24.113158,0.0065,-1.072
5566.00,4.721919,25.01538,0.000169,24.112726,0.0065,-1.071
5568.00,4.717755,25.01590,0.000169,24.111238,0.0066,-1.071
5570.00,4.710088,25.01503,0.000169,24.112958,0.0066,-1.071
5572.00,4.702856,25.01472,0.000170,24.112926,0.0066,-1.071
5574.00,4.698054,25.01514,0.000170,24.113010,0.0065,-1.070
5576.00,4.695407,25.01573,0.000169,24.113390,0.0066,-1.072
5578.00,4.696353,25.01514,0.000169,24.112698,0.0065,-1.073
5580.00,4.699267,25.01472,0.000166,24.112204,0.0065,-1.073
5582.00,4.700328,25.01507,0.000167,24.112460,0.0065,-1.072
5584.00,4.700253,25.01469,0.000167,24.113169,0.0065,-1.071
5586.00,4.700588,25.01445,0.000169,24.113034,0.0065,-1.072
5588.00,4.701037,25.01462,0.000168,24.113645,0.0066,-1.072
5590.00,4.702173,25.01384,0.000167,24.113288,0.0065,-1.072
5592.00,4.703132,25.01431,0.000168,24.112441,0.0065,-1.071
5594.00,4.705198,25.01361,0.000168,24.112538,0.0065,-1.071
5596.00,4.707994,25.01412,0.000168,24.112278,0.0065,-1.072
5598.00,4.711102,25.01451,0.000168,24.112870,0.0065,-1.072
5600.00,4.713934,25.01353,0.000168,24.112094,0.0065,-1.072
5602.00,4.715664,25.01431,0.000169,24.112556,0.0065,-1.070
5604.00,4.718220,25.01293,0.000169,24.112595,0.0065,-1.072
5606.00,4.720547,25.01308,0.000169,24.112473,0.0066,-1.071
5608.00,4.721753,25.01321,0.000168,24.112800,0.0065,-1.072
5610.00,4.723019,25.01388,0.000168,24.112830,0.0065,-1.071
5612.00,4.723264,25.01389,0.000168,24.112042,0.0065,-1.072
5614.00,4.723400,25.01372,0.000168,24.112211,0.0065,-1.071
5616.00,4.723168,25.01350,0.000168,24.112345,0.0065,-1.071
5618.00,4.723028,25.01421,0.000170,24.113270,0.0065,-1.071
5620.00,4.723387,25.01395,0.000169,24.112989,0.0065,-1.071
5622.00,4.724794,25.01398,0.000168,24.112220,0.0065,-1.072
5624.00,4.724372,25.01343,0.000168,24.112230,0.0066,-1.072
5626.00,4.722940,25.01306,0.000168,24.112928,0.0066,-1.072
5628.00,4.724208,25.01394,0.000169,24.112826,0.0065,-1.071
5630.00,4.725021,25.01335,0.000168,24.112679,0.0065,-1.071
5632.00,4.725096,25.01308,0.000168,24.112371,0.0066,-1.071
5634.00,4.724739,25.01276,0.000168,24.111986,0.0065,-1.071
5636.00,4.725212,25.01313,0.000168,24.112986,0.0066,-1.072
5638.00,4.726313,25.01366,0.000168,24.112079,0.0065,-1.072
5640.00,4.725692,25.01386,0.000168,24.112711,0.0065,-1.072
5642.00,4.725958,25.01490,0.000168,24.112963,0.0065,-1.071
5644.00,4.726178,25.01410,0.000169,24.112804,0.0065,-1.072
5646.00,4.724584,25.01438,0.000168,24.113333,0.0065,-1.072
5648.00,4.724739,25.01465,0.000167,24.112001,0.0065,-1.072
5650.00,4.725542,25.01403,0.000167,24.112016,0.0065,-1.072
5652.00,4.725405,25.01386,0.000168,24.113229,0.0065,-1.071
5654.00,4.724343,25.01505,0.000170,24.112343,0.0066,-1.071
5656.00,4.723732,25.01508,0.000169,24.113415,0.0066,-1.071
5658.00,4.723558,25.01473,0.000168,24.112573,0.0066,-1.071
5660.00,4.724442,25.01486,0.000170,24.112285,0.0065,-1.072
5662.00,4.724667,25.01503,0.000169,24.112358,0.0065,-1.072
5664.00,4.725847,25.01550,0.000169,24.112259,0.0065,-1.072
5666.00,4.726019,25.01504,0.000169,24.112163,0.0065,-1.073
5668.00,4.725408,25.01473,0.000167,24.112746,0.0065,-1.072
5670.00,4.724319,25.01336,0.000168,24.113190,0.0065,-1.072
5672.00,4.724141,25.01504,0.000169,24.111923,0.0065,-1.071
5674.00,4.723608,25.01483,0.000170,24.111910,0.0065,-1.071
5676.00,4.722850,25.01428,0.000170,24.111663,0.0065,-1.072
5678.00,4.722703,25.01500,0.000168,24.112365,0.0066,-1.072
5680.00,4.723508,25.01490,0.000167,24.113181,0.0065,-1.072
5682.00,4.724116,25.01463,0.000169,24.113181,0.0065,-1.072
5684.00,4.724251,25.01372,0.000168,24.112259,0.0065,-1.072
5686.00,4.723625,25.01447,0.000167,24.111644,0.0066,-1.072
5688.00,4.723383,25.01496,0.000169,24.112711,0.0066,-1.071
5690.00,4.723370,25.01326,0.000168,24.112828,0.0065,-1.072
5692.00,4.723346,25.01409,0.000169,24.112010,0.0065,-1.071
5694.00,4.723737,25.01426,0.000168,24.112064,0.0066,-1.072
5696.00,4.724647,25.01408,0.000167,24.112579,0.0065,-1.071
5698.00,4.725224,25.01394,0.000168,24.112649,0.0065,-1.072
5700.00,4.725217,25.01470,0.000169,24.113093,0.0065,-1.072
5702.00,4.725599,25.01425,0.000168,24.112564,0.0065,-1.072
5704.00,4.725596,25.01384,0.000168,24.112428,0.0065,-1.071
5706.00,4.724720,25.01307,0.000168,24.112679,0.0065,-1.071
5708.00,4.724026,25.01324,0.000168,24.112538,0.0065,-1.072
5710.00,4.722788,25.01291,0.000169,24.113229,0.0065,-1.072
5712.00,4.723232,25.01299,0.000167,24.111760,0.0065,-1.072
5714.00,4.723772,25.01351,0.000168,24.111799,0.0065,-1.072
5716.00,4.723426,25.01379,0.000168,24.112480,0.0065,-1.072
5718.00,4.723440,25.01370,0.000169,24.112612,0.0065,-1.071
5720.00,4.724664,25.01375,0.000169,24.111461,0.0065,-1.071
5722.00,4.725627,25.01382,0.000169,24.113013,0.0065,-1.072
5724.00,4.724302,25.01348,0.000169,24.112802,0.0065,-1.071
5726.00,4.724219,25.01389,0.000168,24.112140,0.0065,-1.071
5728.00,4.724402,25.01449,0.000168,24.112412,0.0065,-1.072
5730.00,4.723739,25.01425,0.000168,24.112010,0.0065,-1.072
5732.00,4.723363,25.01504,0.000168,24.112168,0.0065,-1.072
5734.00,4.724191,25.01484,0.000168,24.112627,0.0066,-1.072
5736.00,4.724358,25.01409,0.000167,24.113231,0.0065,-1.072
5738.00,4.723673,25.01352,0.000168,24.112475,0.0065,-1.071
5740.00,4.723026,25.01463,0.000168,24.112259,0.0065,-1.071
5742.00,4.723010,25.01416,0.000169,24.111624,0.0065,-1.071
@32,5.0000,10.0
5744.00,4.723548,25.01417,0.000169,24.113136,0.0065,-1.072
5746.00,4.724033,25.01434,0.000168,24.112406,0.0065,-1.071
5748.00,4.719683,25.01444,0.000169,24.112713,0.0065,-1.071
5750.00,4.712417,25.01348,0.000170,24.111464,0.0065,-1.071
5752.00,4.705965,25.01369,0.000169,24.112714,0.0065,-1.070
5754.00,4.701534,25.01316,0.000169,24.112300,0.0065,-1.071
5756.00,4.697171,25.01363,0.000168,24.112198,0.0065,-1.072
5758.00,4.696211,25.01374,0.000167,24.112144,0.0065,-1.073
5760.00,4.699254,25.01370,0.000167,24.112902,0.0065,-1.074
5762.00,4.701480,25.01430,0.000167,24.112218,0.0065,-1.073
5764.00,4.702790,25.01419,0.000167,24.112001,0.0065,-1.072
5766.00,4.703164,25.01367,0.000168,24.112137,0.0065,-1.072
5768.00,4.704183,25.01294,0.000169,24.112395,0.0065,-1.071
5770.00,4.705404,25.01395,0.000168,24.112556,0.0065,-1.071
5772.00,4.705650,25.01458,0.000169,24.112798,0.0065,-1.071
5774.00,4.706975,25.01404,0.000169,24.112952,0.0065,-1.071
5776.00,4.708561,25.01352,0.000170,24.112657,0.0065,-1.071
5778.00,4.709069,25.01419,0.000169,24.113065,0.0065,-1.071
5780.00,4.711604,25.01412,0.000169,24.112569,0.0065,-1.071
5782.00,4.714746,25.01457,0.000169,24.112246,0.0065,-1.072
5784.00,4.717206,25.01388,0.000169,24.112895,0.0065,-1.071
5786.00,4.719100,25.01327,0.000168,24.112100,0.0065,-1.073
5788.00,4.721521,25.01376,0.000168,24.112152,0.0065,-1.072
5790.00,4.723187,25.01367,0.000169,24.112724,0.0065,-1.071
5792.00,4.724274,25.01337,0.000168,24.112700,0.0065,-1.072
5794.00,4.724808,25.01319,0.000167,24.112924,0.0065,-1.072
5796.00,4.724597,25.01320,0.000167,24.111654,0.0065,-1.072
5798.00,4.724046,25.01333,0.000167,24.112272,0.0065,-1.071
5800.00,4.723582,25.01381,0.000167,24.113381,0.0065,-1.071
5802.00,4.723909,25.01382,0.000169,24.113647,0.0065,-1.071
5804.00,4.724329,25.01330,0.000169,24.113112,0.0065,-1.072
5806.00,4.724893,25.01343,0.000168,24.112950,0.0066,-1.072
5808.00,4.725572,25.01326,0.000168,24.112098,0.0065,-1.072
5810.00,4.724169,25.01405,0.000168,24.111498,0.0065,-1.071
5812.00,4.723140,25.01416,0.000168,24.112315,0.0065,-1.071
5814.00,4.722708,25.01431,0.000168,24.111661,0.0065,-1.072
5816.00,4.723832,25.01436,0.000169,24.112588,0.0066,-1.071
5818.00,4.724222,25.01404,0.000168,24.112495,0.0065,-1.072
5820.00,4.724444,25.01325,0.000167,24.112614,0.0065,-1.071
5822.00,4.725730,25.01363,0.000169,24.112575,0.0065,-1.072
5824.00,4.726012,25.01332,0.000169,24.111890,0.0065,-1.071
5826.00,4.725302,25.01324,0.000167,24.111124,0.0065,-1.072
5828.00,4.724646,25.01393,0.000168,24.111338,0.0065,-1.071
5830.00,4.724571,25.01340,0.000168,24.110699,0.0065,-1.072
5832.00,4.724260,25.01368,0.000168,24.112168,0.0065,-1.072
5834.00,4.723946,25.01362,0.000168,24.112928,0.0065,-1.071
5836.00,4.723239,25.01350,0.000167,24.112211,0.0066,-1.072
5838.00,4.723938,25.01324,0.000168,24.111789,0.0065,-1.072
5840.00,4.725039,25.01396,0.000169,24.112354,0.0065,-1.071
5842.00,4.724599,25.01382,0.000168,24.112267,0.0065,-1.071
5844.00,4.724643,25.01456,0.000169,24.112025,0.0065,-1.071
5846.00,4.724149,25.01409,0.000168,24.111892,0.0065,-1.072
5848.00,4.723558,25.01413,0.000168,24.112374,0.0065,-1.072
5850.00,4.722901,25.01320,0.000167,24.112579,0.0065,-1.072
5852.00,4.723576,25.01374,0.000169,24.112714,0.0065,-1.071
5854.00,4.724011,25.01422,0.000170,24.111713,0.0065,-1.071
5856.00,4.725204,25.01400,0.000168,24.112655,0.0065,-1.072
5858.00,4.725026,25.01339,0.000168,24.112674,0.0066,-1.071
5860.00,4.725538,25.01360,0.000168,24.113335,0.0066,-1.072
5862.00,4.725599,25.01417,0.000168,24.111743,0.0066,-1.073
5864.00,4.725001,25.01401,0.000169,24.112514,0.0065,-1.071
5866.00,4.724932,25.01351,0.000169,24.112265,0.0065,-1.072
5868.00,4.725031,25.01419,0.000169,24.112417,0.0065,-1.072
5870.00,4.725219,25.01469,0.000169,24.113101,0.0065,-1.072
5872.00,4.724895,25.01440,0.000168,24.112597,0.0065,-1.072
5874.00,4.725010,25.01365,0.000167,24.111962,0.0065,-1.072
5876.00,4.725390,25.01397,0.000169,24.113013,0.0066,-1.071
5878.00,4.725950,25.01349,0.000169,24.112311,0.0065,-1.071
5880.00,4.725594,25.01455,0.000169,24.112843,0.0065,-1.072
5882.00,4.724649,25.01486,0.000168,24.112510,0.0065,-1.072
5884.00,4.724891,25.01579,0.000168,24.112560,0.0065,-1.072
5886.00,4.724854,25.01396,0.000168,24.111944,0.0065,-1.071
5888.00,4.724990,25.01469,0.000168,24.112016,0.0065,-1.072
5890.00,4.725167,25.01475,0.000168,24.111979,0.0065,-1.072
5892.00,4.725249,25.01488,0.000168,24.112055,0.0066,-1.072
5894.00,4.725611,25.01434,0.000169,24.111778,0.0065,-1.071
5896.00,4.724757,25.01413,0.000168,24.112235,0.0065,-1.072
5898.00,4.723720,25.01398,0.000168,24.111392,0.0065,-1.072
5900.00,4.723295,25.01330,0.000169,24.112062,0.0065,-1.072
5902.00,4.722823,25.01224,0.000168,24.112038,0.0065,-1.072
5904.00,4.723804,25.01305,0.000167,24.112209,0.0065,-1.071
5906.00,4.724207,25.01320,0.000167,24.112713,0.0065,-1.071
5908.00,4.724732,25.01295,0.000168,24.111916,0.0065,-1.071
5910.00,4.725063,25.01307,0.000167,24.112059,0.0065,-1.072
5912.00,4.724908,25.01322,0.000167,24.112077,0.0065,-1.071
5914.00,4.725310,25.01349,0.000169,24.111884,0.0065,-1.071
5916.00,4.725346,25.01267,0.000167,24.111856,0.0065,-1.072
5918.00,4.725003,25.01274,0.000168,24.112127,0.0065,-1.071
5920.00,4.725394,25.01316,0.000168,24.112872,0.0065,-1.072
5922.00,4.724332,25.01282,0.000167,24.111631,0.0065,-1.072
@33,5.0000,10.0
5924.00,4.724396,25.01272,0.000168,24.113259,0.0065,-1.071
5926.00,4.724413,25.01240,0.000168,24.112306,0.0065,-1.071
5928.00,4.720198,25.01267,0.000168,24.112556,0.0065,-1.071
5930.00,4.712608,25.01265,0.000168,24.110753,0.0065,-1.071
5932.00,4.705960,25.01176,0.000168,24.112048,0.0065,-1.071
5934.00,4.700417,25.01234,0.000168,24.112534,0.0065,-1.071
5936.00,4.697303,25.01172,0.000168,24.113034,0.0065,-1.072
5938.00,4.697397,25.01172,0.000167,24.112493,0.0065,-1.073
5940.00,4.699730,25.01201,0.000168,24.111821,0.0066,-1.073
5942.00,4.702661,25.01263,0.000168,24.112465,0.0066,-1.073
5944.00,4.703144,25.01338,0.000167,24.112869,0.0065,-1.072
5946.00,4.702102,25.01355,0.000167,24.111719,0.0065,-1.072
5948.00,4.702453,25.01334,0.000169,24.111682,0.0065,-1.071
5950.00,4.703148,25.01355,0.000168,24.112311,0.0065,-1.072
5952.00,4.704922,25.01336,0.000168,24.112835,0.0065,-1.072
5954.00,4.706214,25.01374,0.000169,24.112289,0.0065,-1.071
5956.00,4.707965,25.01416,0.000169,24.112434,0.0065,-1.071
5958.00,4.710749,25.01429,0.000169,24.112508,0.0066,-1.071
5960.00,4.713291,25.01430,0.000167,24.113104,0.0065,-1.072
5962.00,4.716341,25.01385,0.000168,24.112434,0.0066,-1.072
5964.00,4.719123,25.01405,0.000169,24.112653,0.0065,-1.071
5966.00,4.720362,25.01521,0.000170,24.113108,0.0065,-1.071
5968.00,4.722346,25.01464,0.000168,24.111853,0.0065,-1.072
5970.00,4.723832,25.01525,0.000166,24.112794,0.0065,-1.072
5972.00,4.724645,25.01481,0.000168,24.112007,0.0065,-1.070
5974.00,4.725418,25.01487,0.000168,24.111656,0.0065,-1.072
5976.00,4.725080,25.01483,0.000169,24.112451,0.0066,-1.072
5978.00,4.724956,25.01377,0.000169,24.111542,0.0065,-1.072
5980.00,4.723918,25.01384,0.000167,24.110974,0.0065,-1.071
5982.00,4.723622,25.01277,0.000168,24.112573,0.0065,-1.072
5984.00,4.724416,25.01323,0.000168,24.112413,0.0066,-1.072
5986.00,4.724787,25.01411,0.000168,24.113010,0.0065,-1.071
5988.00,4.724744,25.01434,0.000168,24.112196,0.0065,-1.071
5990.00,4.724885,25.01363,0.000169,24.112302,0.0065,-1.071
5992.00,4.725170,25.01359,0.000168,24.112185,0.0066,-1.071
5994.00,4.725110,25.01332,0.000168,24.113019,0.0065,-1.071
5996.00,4.724755,25.01399,0.000168,24.111461,0.0065,-1.072
5998.00,4.724832,25.01364,0.000168,24.112991,0.0065,-1.071
6000.00,4.724699,25.01334,0.000167,24.112343,0.0065,-1.071
6002.00,4.725036,25.01278,0.000168,24.111568,0.0065,-1.071
6004.00,4.725965,25.01424,0.000168,24.112165,0.0065,-1.071
6006.00,4.725640,25.01449,0.000168,24.111949,0.0065,-1.071
6008.00,4.726255,25.01463,0.000168,24.111975,0.0065,-1.072
6010.00,4.725392,25.01446,0.000169,24.113188,0.0066,-1.072
6012.00,4.724906,25.01369,0.000168,24.113177,0.0065,-1.071
6014.00,4.725183,25.01384,0.000167,24.112341,0.0065,-1.072
6016.00,4.725252,25.01400,0.000168,24.112200,0.0065,-1.071
6018.00,4.724978,25.01387,0.000169,24.112588,0.0065,-1.072
6020.00,4.725683,25.01374,0.000167,24.111799,0.0065,-1.071
6022.00,4.726878,25.01399,0.000169,24.111598,0.0066,-1.072
6024.00,4.726704,25.01406,0.000169,24.112621,0.0066,-1.072
6026.00,4.726728,25.01437,0.000169,24.111786,0.0065,-1.071
6028.00,4.726705,25.01416,0.000169,24.112337,0.0065,-1.071
6030.00,4.726512,25.01362,0.000169,24.112319,0.0065,-1.072
6032.00,4.725387,25.01430,0.000168,24.111670,0.0065,-1.071
6034.00,4.724314,25.01391,0.000168,24.112092,0.0065,-1.072
6036.00,4.724198,25.01512,0.000168,24.111999,0.0065,-1.071
6038.00,4.723171,25.01449,0.000168,24.111596,0.0065,-1.071
6040.00,4.723501,25.01497,0.000168,24.112218,0.0065,-1.072
6042.00,4.724370,25.01412,0.000169,24.112152,0.0065,-1.071
6044.00,4.723756,25.01471,0.000169,24.112571,0.0065,-1.071
6046.00,4.723223,25.01506,0.000168,24.112811,0.0065,-1.071
6048.00,4.723932,25.01502,0.000168,24.112062,0.0065,-1.072
6050.00,4.724859,25.01486,0.000167,24.112148,0.0065,-1.072
6052.00,4.725688,25.01454,0.000168,24.112922,0.0065,-1.072
6054.00,4.726009,25.01509,0.000169,24.112482,0.0065,-1.072
6056.00,4.724831,25.01597,0.000168,24.112696,0.0065,-1.072
6058.00,4.724509,25.01558,0.000167,24.112614,0.0065,-1.071
6060.00,4.723904,25.01598,0.000169,24.111851,0.0066,-1.071
6062.00,4.724366,25.01548,0.000169,24.112887,0.0065,-1.072
6064.00,4.724628,25.01489,0.000169,24.112800,0.0065,-1.072
6066.00,4.726088,25.01395,0.000169,24.112482,0.0065,-1.071
6068.00,4.725927,25.01391,0.000168,24.111800,0.0065,-1.072
6070.00,4.725051,25.01375,0.000168,24.112581,0.0065,-1.073
6072.00,4.725475,25.01361,0.000169,24.111945,0.0065,-1.072
6074.00,4.725503,25.01380,0.000171,24.112603,0.0066,-1.071
6076.00,4.725462,25.01347,0.000170,24.112386,0.0065,-1.072
6078.00,4.724297,25.01315,0.000168,24.112137,0.0065,-1.072
6080.00,4.724550,25.01275,0.000168,24.112551,0.0065,-1.072
6082.00,4.723959,25.01212,0.000168,24.112174,0.0065,-1.072
6084.00,4.723531,25.01314,0.000167,24.112555,0.0066,-1.072
6086.00,4.723745,25.01322,0.000168,24.112577,0.0065,-1.072
6088.00,4.724668,25.01244,0.000168,24.112413,0.0066,-1.072
6090.00,4.724990,25.01327,0.000168,24.112451,0.0065,-1.072
6092.00,4.724964,25.01290,0.000169,24.112742,0.0065,-1.072
6094.00,4.725115,25.01276,0.000168,24.112170,0.0065,-1.072
6096.00,4.724609,25.01138,0.000168,24.112896,0.0065,-1.072
6098.00,4.724188,25.01267,0.000169,24.112826,0.0065,-1.072
6100.00,4.724334,25.01334,0.000168,24.112462,0.0065,-1.072
6102.00,4.724839,25.01321,0.000169,24.112688,0.0066,-1.071
@34,5.0000,10.0
6104.00,4.725730,25.01317,0.000169,24.112573,0.0065,-1.071
6106.00,4.724867,25.01366,0.000170,24.112713,0.0066,-1.071
6108.00,4.720831,25.01340,0.000169,24.113013,0.0066,-1.071
6110.00,4.713521,25.01261,0.000169,24.112675,0.0065,-1.071
6112.00,4.706456,25.01313,0.000169,24.112737,0.0065,-1.071
6114.00,4.700545,25.01275,0.000169,24.112259,0.0065,-1.072
6116.00,4.697402,25.01213,0.000167,24.112837,0.0066,-1.073
6118.00,4.697318,25.01284,0.000167,24.112898,0.0065,-1.073
6120.00,4.699748,25.01240,0.000168,24.112267,0.0065,-1.074
6122.00,4.702332,25.01327,0.000167,24.112122,0.0065,-1.074
6124.00,4.703376,25.01242,0.000169,24.113000,0.0065,-1.073
6126.00,4.703406,25.01219,0.000169,24.112610,0.0065,-1.071
6128.00,4.703471,25.01347,0.000170,24.112659,0.0066,-1.071
6130.00,4.703908,25.01353,0.000170,24.112380,0.0066,-1.072
6132.00,4.704276,25.01367,0.000169,24.112475,0.0065,-1.072
6134.00,4.705912,25.01305,0.000168,24.112456,0.0065,-1.073
6136.00,4.709176,25.01377,0.000167,24.112770,0.0065,-1.072
6138.00,4.712223,25.01300,0.000169,24.112824,0.0065,-1.071
6140.00,4.714228,25.01325,0.000170,24.111724,0.0065,-1.072
6142.00,4.716775,25.01283,0.000170,24.112649,0.0066,-1.072
6144.00,4.719278,25.01320,0.000169,24.113151,0.0066,-1.072
6146.00,4.721984,25.01244,0.000168,24.112521,0.0066,-1.072
6148.00,4.724289,25.01255,0.000170,24.113234,0.0065,-1.072
6150.00,4.726117,25.01195,0.000170,24.112508,0.0066,-1.072
6152.00,4.726709,25.01299,0.000169,24.112044,0.0065,-1.072
6154.00,4.725854,25.01417,0.000168,24.113749,0.0065,-1.072
6156.00,4.726278,25.01441,0.000168,24.112269,0.0066,-1.072
6158.00,4.726303,25.01430,0.000169,24.112995,0.0065,-1.072
6160.00,4.726550,25.01392,0.000168,24.112677,0.0065,-1.072
6162.00,4.726452,25.01369,0.000168,24.112718,0.0065,-1.072
6164.00,4.726305,25.01370,0.000169,24.112614,0.0065,-1.072
6166.00,4.725834,25.01358,0.000169,24.112997,0.0066,-1.071
6168.00,4.726357,25.01337,0.000170,24.112337,0.0066,-1.072
6170.00,4.727129,25.01287,0.000169,24.112995,0.0065,-1.072
6172.00,4.727664,25.01340,0.000170,24.113026,0.0065,-1.072
6174.00,4.727307,25.01302,0.000169,24.113052,0.0065,-1.072
6176.00,4.726700,25.01292,0.000168,24.112621,0.0065,-1.072
6178.00,4.727040,25.01288,0.000169,24.113073,0.0065,-1.071
6180.00,4.727562,25.01262,0.000168,24.113426,0.0065,-1.071
6182.00,4.727119,25.01205,0.000169,24.113199,0.0065,-1.072
6184.00,4.727372,25.01240,0.000168,24.113502,0.0065,-1.072
6186.00,4.727052,25.01255,0.000168,24.113422,0.0065,-1.072
6188.00,4.726249,25.01353,0.000169,24.112179,0.0065,-1.072
6190.00,4.725199,25.01273,0.000168,24.111849,0.0065,-1.072
6192.00,4.726117,25.01384,0.000167,24.112984,0.0065,-1.072
6194.00,4.726210,25.01279,0.000169,24.112805,0.0066,-1.072
6196.00,4.726204,25.01415,0.000169,24.112558,0.0066,-1.072
6198.00,4.726036,25.01417,0.000168,24.113383,0.0066,-1.072
6200.00,4.726288,25.01427,0.000168,24.112256,0.0066,-1.071
6202.00,4.725603,25.01398,0.000167,24.112761,0.0066,-1.072
6204.00,4.725978,25.01341,0.000168,24.112077,0.0065,-1.072
6206.00,4.726113,25.01359,0.000168,24.112605,0.0066,-1.071
6208.00,4.726788,25.01338,0.000169,24.112360,0.0066,-1.072
6210.00,4.726992,25.01376,0.000168,24.111240,0.0066,-1.072
6212.00,4.725744,25.01360,0.000168,24.112618,0.0065,-1.071
6214.00,4.726156,25.01272,0.000168,24.112683,0.0065,-1.072
6216.00,4.726070,25.01421,0.000168,24.111763,0.0065,-1.072
6218.00,4.726731,25.01363,0.000167,24.112146,0.0066,-1.072
6220.00,4.727184,25.01352,0.000169,24.112421,0.0065,-1.072
6222.00,4.727149,25.01367,0.000169,24.111971,0.0065,-1.072
6224.00,4.726440,25.01453,0.000168,24.112623,0.0065,-1.071
6226.00,4.726015,25.01483,0.000169,24.113075,0.0065,-1.072
6228.00,4.726606,25.01417,0.000168,24.112365,0.0065,-1.072
6230.00,4.726267,25.01358,0.000168,24.111706,0.0065,-1.071
6232.00,4.726610,25.01305,0.000169,24.112265,0.0065,-1.072
6234.00,4.727553,25.01454,0.000169,24.112042,0.0065,-1.072
6236.00,4.726829,25.01382,0.000168,24.112064,0.0065,-1.072
6238.00,4.726818,25.01347,0.000168,24.111737,0.0066,-1.072
6240.00,4.726662,25.01329,0.000167,24.111929,0.0066,-1.073
6242.00,4.726017,25.01278,0.000168,24.111639,0.0066,-1.072
6244.00,4.726289,25.01334,0.000167,24.111996,0.0066,-1.072
6246.00,4.725893,25.01360,0.000167,24.112022,0.0066,-1.072
6248.00,4.725895,25.01384,0.000168,24.112005,0.0066,-1.072
6250.00,4.726585,25.01422,0.000169,24.112454,0.0065,-1.072
6252.00,4.727145,25.01430,0.000169,24.112356,0.0066,-1.072
6254.00,4.727522,25.01467,0.000169,24.112410,0.0066,-1.072
6256.00,4.727916,25.01413,0.000170,24.112480,0.0066,-1.072
6258.00,4.726926,25.01349,0.000169,24.111730,0.0065,-1.071
6260.00,4.726139,25.01385,0.000169,24.112298,0.0066,-1.071
6262.00,4.725644,25.01382,0.000169,24.112893,0.0065,-1.072
6264.00,4.724939,25.01481,0.000168,24.113123,0.0065,-1.072
6266.00,4.725173,25.01435,0.000168,24.113010,0.0065,-1.072
6268.00,4.725362,25.01487,0.000168,24.112291,0.0065,-1.072
6270.00,4.725647,25.01422,0.000168,24.112618,0.0065,-1.071
6272.00,4.726638,25.01400,0.000169,24.112683,0.0066,-1.073
6274.00,4.726940,25.01434,0.000168,24.112451,0.0066,-1.072
6276.00,4.727084,25.01441,0.000170,24.112590,0.0065,-1.071
6278.00,4.726636,25.01348,0.000170,24.113368,0.0066,-1.072
6280.00,4.726009,25.01430,0.000167,24.112824,0.0066,-1.073
6282.00,4.726464,25.01409,0.000169,24.111427,0.0066,-1.072
@35,5.0000,10.0
6284.00,4.726312,25.01467,0.000169,24.111910,0.0065,-1.072
6286.00,4.726296,25.01522,0.000168,24.111910,0.0065,-1.072
6288.00,4.722007,25.01511,0.000168,24.112358,0.0065,-1.072
6290.00,4.714831,25.01568,0.000168,24.113134,0.0065,-1.071
6292.00,4.709200,25.01589,0.000168,24.112835,0.0065,-1.071
6294.00,4.703881,25.01480,0.000168,24.112452,0.0065,-1.072
6296.00,4.700966,25.01589,0.000168,24.112926,0.0066,-1.072
6298.00,4.700776,25.01476,0.000169,24.112519,0.0065,-1.073
6300.00,4.702670,25.01452,0.000170,24.112724,0.0066,-1.073
6302.00,4.704258,25.01415,0.000167,24.113550,0.0065,-1.074
6304.00,4.704722,25.01384,0.000166,24.113140,0.0066,-1.074
6306.00,4.705030,25.01560,0.000168,24.113043,0.0066,-1.072
6308.00,4.704901,25.01526,0.000170,24.112358,0.0066,-1.072
6310.00,4.705380,25.01460,0.000168,24.112590,0.0065,-1.072
6312.00,4.705535,25.01505,0.000168,24.112471,0.0066,-1.073
6314.00,4.706390,25.01490,0.000169,24.112967,0.0065,-1.071
6316.00,4.708691,25.01422,0.000169,24.112259,0.0065,-1.072
6318.00,4.711934,25.01456,0.000168,24.111951,0.0065,-1.073
6320.00,4.715041,25.01418,0.000168,24.114057,0.0065,-1.073
6322.00,4.718126,25.01517,0.000168,24.113019,0.0066,-1.072
6324.00,4.719950,25.01497,0.000170,24.112885,0.0066,-1.072
6326.00,4.722032,25.01473,0.000169,24.113062,0.0066,-1.073
6328.00,4.723145,25.01480,0.000169,24.113103,0.0065,-1.072
6330.00,4.725275,25.01515,0.000170,24.112114,0.0065,-1.072
6332.00,4.725143,25.01543,0.000168,24.112120,0.0065,-1.072
6334.00,4.724966,25.01596,0.000168,24.111544,0.0066,-1.072
6336.00,4.725396,25.01635,0.000168,24.113693,0.0066,-1.071
6338.00,4.725042,25.01523,0.000170,24.113056,0.0066,-1.071
6340.00,4.726386,25.01560,0.000169,24.111919,0.0066,-1.072
6342.00,4.726488,25.01435,0.000169,24.112499,0.0066,-1.072
6344.00,4.726253,25.01435,0.000169,24.112571,0.0065,-1.072
6346.00,4.726055,25.01485,0.000169,24.112779,0.0066,-1.073
6348.00,4.726937,25.01489,0.000169,24.112057,0.0066,-1.072
6350.00,4.726239,25.01519,0.000168,24.112989,0.0065,-1.073
6352.00,4.726415,25.01561,0.000170,24.112129,0.0066,-1.071
6354.00,4.726883,25.01508,0.000170,24.112322,0.0066,-1.072
6356.00,4.726347,25.01506,0.000169,24.112904,0.0065,-1.073
6358.00,4.726393,25.01658,0.000167,24.112672,0.0065,-1.073
6360.00,4.725588,25.01599,0.000168,24.112527,0.0065,-1.072
6362.00,4.726135,25.01562,0.000168,24.113428,0.0066,-1.072
6364.00,4.726782,25.01587,0.000168,24.113385,0.0066,-1.072
6366.00,4.727377,25.01671,0.000170,24.112109,0.0066,-1.072
6368.00,4.727019,25.01654,0.000169,24.112243,0.0065,-1.072
6370.00,4.727298,25.01709,0.000169,24.112566,0.0065,-1.072
6372.00,4.727687,25.01622,0.000168,24.113368,0.0065,-1.072
6374.00,4.728096,25.01638,0.000169,24.111696,0.0065,-1.072
6376.00,4.728128,25.01708,0.000169,24.111795,0.0066,-1.072
6378.00,4.728423,25.01598,0.000171,24.112335,0.0066,-1.072
6380.00,4.727964,25.01550,0.000171,24.112610,0.0066,-1.072
6382.00,4.726568,25.01695,0.000169,24.113012,0.0066,-1.072
6384.00,4.726458,25.01752,0.000169,24.112215,0.0065,-1.072
6386.00,4.727279,25.01640,0.000168,24.111680,0.0066,-1.073
6388.00,4.727259,25.01689,0.000169,24.111999,0.0066,-1.073
6390.00,4.726766,25.01566,0.000170,24.112406,0.0065,-1.072
6392.00,4.726853,25.01656,0.000170,24.111563,0.0065,-1.071
6394.00,4.727071,25.01561,0.000171,24.112744,0.0065,-1.072
6396.00,4.727363,25.01618,0.000171,24.111799,0.0066,-1.073
6398.00,4.728452,25.01638,0.000170,24.112220,0.0066,-1.073
6400.00,4.728440,25.01588,0.000168,24.112718,0.0065,-1.073
6402.00,4.727499,25.01619,0.000168,24.112666,0.0065,-1.072
6404.00,4.726806,25.01640,0.000167,24.111600,0.0066,-1.072
6406.00,4.727047,25.01543,0.000168,24.111282,0.0066,-1.071
6408.00,4.727362,25.01596,0.000170,24.113173,0.0065,-1.073
6410.00,4.727316,25.01713,0.000169,24.113396,0.0065,-1.073
6412.00,4.727408,25.01647,0.000169,24.112558,0.0065,-1.073
6414.00,4.727721,25.01632,0.000170,24.112321,0.0065,-1.072
6416.00,4.727997,25.01568,0.000170,24.112408,0.0066,-1.071
6418.00,4.728105,25.01632,0.000170,24.113377,0.0065,-1.072
6420.00,4.727600,25.01621,0.000169,24.112694,0.0066,-1.073
6422.00,4.727047,25.01600,0.000168,24.112157,0.0066,-1.073
6424.00,4.726959,25.01678,0.000168,24.113695,0.0066,-1.073
6426.00,4.726703,25.01765,0.000169,24.112662,0.0066,-1.072
6428.00,4.726991,25.01719,0.000170,24.111693,0.0066,-1.073
6430.00,4.727124,25.01679,0.000169,24.112987,0.0066,-1.072
6432.00,4.727548,25.01707,0.000169,24.114117,0.0065,-1.072
6434.00,4.727764,25.01707,0.000169,24.113357,0.0065,-1.072
6436.00,4.727153,25.01620,0.000170,24.112302,0.0066,-1.072
6438.00,4.726596,25.01607,0.000169,24.112358,0.0066,-1.072
6440.00,4.726423,25.01615,0.000169,24.112677,0.0066,-1.072
6442.00,4.727024,25.01691,0.000169,24.112508,0.0066,-1.073
6444.00,4.727266,25.01574,0.000170,24.112621,0.0066,-1.072
6446.00,4.727264,25.01484,0.000169,24.113188,0.0066,-1.072
6448.00,4.727228,25.01563,0.000169,24.113145,0.0066,-1.072
6450.00,4.727674,25.01643,0.000169,24.112713,0.0065,-1.072
6452.00,4.727185,25.01582,0.000169,24.112308,0.0065,-1.073
6454.00,4.726455,25.01488,0.000169,24.112174,0.0066,-1.073
6456.00,4.726011,25.01501,0.000169,24.112635,0.0066,-1.072
6458.00,4.725293,25.01572,0.000170,24.112937,0.0065,-1.071
6460.00,4.725069,25.01555,0.000170,24.113413,0.0066,-1.072
6462.00,4.725499,25.01519,0.000170,24.113552,0.0066,-1.072
@36,5.0000,10.0
6464.00,4.724796,25.01653,0.000172,24.112737,0.0066,-1.073
6466.00,4.724197,25.01594,0.000169,24.113223,0.0066,-1.074
6468.00,4.722155,25.01703,0.000170,24.113095,0.0065,-1.072
6470.00,4.715777,25.01551,0.000171,24.112642,0.0066,-1.071
6472.00,4.709392,25.01612,0.000168,24.114000,0.0066,-1.072
6474.00,4.704828,25.01578,0.000169,24.113194,0.0066,-1.072
6476.00,4.700620,25.01609,0.000171,24.111425,0.0066,-1.072
6478.00,4.699203,25.01574,0.000170,24.113524,0.0066,-1.073
6480.00,4.701994,25.01637,0.000169,24.112025,0.0065,-1.074
6482.00,4.704409,25.01584,0.000169,24.113333,0.0066,-1.074
6484.00,4.705472,25.01586,0.000169,24.113084,0.0066,-1.072
6486.00,4.705838,25.01604,0.000168,24.112623,0.0066,-1.073
6488.00,4.706276,25.01618,0.000169,24.112856,0.0066,-1.073
6490.00,4.706816,25.01687,0.000169,24.113166,0.0066,-1.073
6492.00,4.707590,25.01639,0.000169,24.113041,0.0066,-1.072
6494.00,4.708913,25.01597,0.000172,24.112646,0.0066,-1.072
6496.00,4.710312,25.01623,0.000170,24.112525,0.0066,-1.073
6498.00,4.712361,25.01575,0.000169,24.112971,0.0065,-1.072
6500.00,4.715083,25.01561,0.000169,24.112880,0.0065,-1.073
6502.00,4.717442,25.01610,0.000169,24.112341,0.0066,-1.072
6504.00,4.720377,25.01550,0.000169,24.112616,0.0066,-1.073
6506.00,4.723034,25.01584,0.000170,24.112146,0.0066,-1.073
6508.00,4.725056,25.01506,0.000168,24.113890,0.0066,-1.072
6510.00,4.725330,25.01530,0.000170,24.112635,0.0066,-1.072
6512.00,4.725613,25.01520,0.000170,24.112111,0.0065,-1.073
6514.00,4.725540,25.01513,0.000170,24.114293,0.0066,-1.073
6516.00,4.724944,25.01434,0.000169,24.113725,0.0065,-1.072
6518.00,4.725141,25.01404,0.000168,24.113448,0.0066,-1.072
6520.00,4.726680,25.01419,0.000169,24.111778,0.0065,-1.073
6522.00,4.727176,25.01387,0.000170,24.112948,0.0066,-1.072
6524.00,4.727631,25.01435,0.000170,24.113181,0.0065,-1.072
6526.00,4.728295,25.01465,0.000170,24.112244,0.0065,-1.072
6528.00,4.727740,25.01380,0.000169,24.111336,0.0066,-1.072
6530.00,4.726796,25.01407,0.000169,24.111880,0.0066,-1.071
6532.00,4.726847,25.01425,0.000170,24.112423,0.0066,-1.072
6534.00,4.726816,25.01530,0.000171,24.112752,0.0066,-1.072
6536.00,4.726409,25.01548,0.000170,24.112791,0.0066,-1.072
6538.00,4.727628,25.01416,0.000169,24.113509,0.0066,-1.072
6540.00,4.728372,25.01576,0.000170,24.113422,0.0066,-1.073
6542.00,4.728282,25.01652,0.000170,24.113015,0.0066,-1.072
6544.00,4.728009,25.01592,0.000170,24.113069,0.0065,-1.072
6546.00,4.728067,25.01588,0.000169,24.112092,0.0065,-1.072
6548.00,4.727480,25.01594,0.000170,24.113123,0.0066,-1.072
6550.00,4.726415,25.01636,0.000169,24.112387,0.0065,-1.072
6552.00,4.726336,25.01726,0.000170,24.112467,0.0065,-1.072
6554.00,4.727176,25.01654,0.000170,24.113104,0.0066,-1.072
6556.00,4.728021,25.01539,0.000171,24.112839,0.0066,-1.072
6558.00,4.728983,25.01652,0.000170,24.112636,0.0066,-1.073
6560.00,4.729692,25.01573,0.000172,24.112482,0.0066,-1.072
6562.00,4.729017,25.01535,0.000172,24.113630,0.0066,-1.072
6564.00,4.727715,25.01626,0.000170,24.112218,0.0066,-1.072
6566.00,4.727269,25.01642,0.000170,24.112813,0.0065,-1.072
6568.00,4.725828,25.01721,0.000170,24.112590,0.0066,-1.072
6570.00,4.726174,25.01663,0.000169,24.112016,0.0066,-1.072
6572.00,4.726451,25.01639,0.000169,24.112213,0.0065,-1.072
6574.00,4.726880,25.01543,0.000169,24.113010,0.0065,-1.072
6576.00,4.726518,25.01458,0.000168,24.112536,0.0066,-1.072
6578.00,4.726080,25.01548,0.000169,24.111501,0.0066,-1.072
6580.00,4.725136,25.01521,0.000170,24.113164,0.0066,-1.073
6582.00,4.724870,25.01597,0.000168,24.112772,0.0066,-1.073
6584.00,4.725558,25.01613,0.000169,24.113060,0.0066,-1.072
6586.00,4.725404,25.01603,0.000170,24.112594,0.0065,-1.071
6588.00,4.724588,25.01533,0.000170,24.112170,0.0065,-1.072
6590.00,4.725546,25.01539,0.000169,24.112393,0.0066,-1.072
6592.00,4.726227,25.01541,0.000170,24.113166,0.0066,-1.072
6594.00,4.727242,25.01557,0.000169,24.112772,0.0065,-1.072
6596.00,4.727276,25.01583,0.000170,24.112638,0.0065,-1.072
6598.00,4.727429,25.01603,0.000170,24.112460,0.0065,-1.072
6600.00,4.727280,25.01534,0.000169,24.112791,0.0065,-1.073
6602.00,4.727037,25.01513,0.000169,24.112885,0.0066,-1.072
6604.00,4.727516,25.01496,0.000169,24.112547,0.0065,-1.072
6606.00,4.727236,25.01486,0.000170,24.112317,0.0066,-1.072
6608.00,4.727005,25.01433,0.000169,24.111866,0.0066,-1.071
6610.00,4.727110,25.01455,0.000170,24.112817,0.0066,-1.072
6612.00,4.727613,25.01474,0.000170,24.113303,0.0066,-1.072
6614.00,4.727278,25.01449,0.000170,24.112185,0.0066,-1.072
6616.00,4.727415,25.01349,0.000171,24.113346,0.0066,-1.072
6618.00,4.727213,25.01399,0.000169,24.112648,0.0065,-1.073
6620.00,4.727936,25.01402,0.000169,24.112597,0.0066,-1.073
6622.00,4.728180,25.01391,0.000169,24.112765,0.0066,-1.072
6624.00,4.727680,25.01368,0.000170,24.112291,0.0066,-1.072
6626.00,4.727015,25.01330,0.000170,24.112960,0.0066,-1.071
6628.00,4.726933,25.01412,0.000169,24.111743,0.0065,-1.072
6630.00,4.726945,25.01483,0.000169,24.112438,0.0065,-1.072
6632.00,4.727772,25.01441,0.000170,24.112209,0.0065,-1.072
6634.00,4.726933,25.01432,0.000170,24.112826,0.0066,-1.072
6636.00,4.727238,25.01394,0.000169,24.113686,0.0065,-1.072
6638.00,4.727482,25.01493,0.000170,24.112439,0.0065,-1.072
6640.00,4.726701,25.01445,0.000170,24.113495,0.0065,-1.071
6642.00,4.726847,25.01496,0.000168,24.112674,0.0065,-1.073
@37,5.0000,10.0
6644.00,4.726844,25.01491,0.000168,24.112477,0.0066,-1.073
6646.00,4.726883,25.01465,0.000170,24.113324,0.0065,-1.072
6648.00,4.723959,25.01386,0.000169,24.112783,0.0066,-1.071
6650.00,4.716275,25.01368,0.000171,24.112523,0.0065,-1.071
6652.00,4.709657,25.01493,0.000171,24.113034,0.0065,-1.071
6654.00,4.705076,25.01387,0.000170,24.113966,0.0066,-1.072
6656.00,4.701113,25.01466,0.000170,24.112724,0.0065,-1.072
6658.00,4.700184,25.01469,0.000169,24.112811,0.0065,-1.073
6660.00,4.702461,25.01448,0.000168,24.112330,0.0066,-1.073
6662.00,4.705367,25.01479,0.000168,24.112545,0.0066,-1.073
6664.00,4.706429,25.01380,0.000168,24.112218,0.0066,-1.073
6666.00,4.706012,25.01464,0.000168,24.113013,0.0065,-1.073
6668.00,4.705295,25.01469,0.000168,24.112887,0.0065,-1.073
6670.00,4.706090,25.01525,0.000168,24.112618,0.0066,-1.072
6672.00,4.706968,25.01476,0.000169,24.112020,0.0066,-1.072
6674.00,4.709063,25.01432,0.000169,24.113615,0.0065,-1.073
6676.00,4.711440,25.01452,0.000170,24.112553,0.0065,-1.072
6678.00,4.714301,25.01387,0.000170,24.113184,0.0066,-1.072
6680.00,4.717164,25.01507,0.000171,24.113099,0.0065,-1.072
6682.00,4.718540,25.01464,0.000170,24.112638,0.0065,-1.073
6684.00,4.720551,25.01454,0.000169,24.112137,0.0065,-1.072
6686.00,4.722894,25.01499,0.000168,24.112516,0.0065,-1.071
6688.00,4.724313,25.01591,0.000169,24.113675,0.0065,-1.072
6690.00,4.724845,25.01524,0.000168,24.112179,0.0065,-1.072
6692.00,4.726005,25.01464,0.000169,24.112538,0.0065,-1.072
6694.00,4.727821,25.01538,0.000170,24.112428,0.0065,-1.071
6696.00,4.728057,25.01396,0.000171,24.112425,0.0066,-1.072
6698.00,4.727341,25.01448,0.000169,24.113064,0.0065,-1.073
6700.00,4.726373,25.01426,0.000169,24.112830,0.0065,-1.072
6702.00,4.726350,25.01492,0.000169,24.112538,0.0065,-1.073
6704.00,4.726411,25.01454,0.000168,24.111412,0.0065,-1.072
6706.00,4.726303,25.01413,0.000170,24.113073,0.0066,-1.071
6708.00,4.727254,25.01411,0.000170,24.113355,0.0066,-1.072
6710.00,4.727878,25.01475,0.000171,24.112568,0.0066,-1.072
6712.00,4.727853,25.01501,0.000170,24.111994,0.0066,-1.072
6714.00,4.727846,25.01543,0.000169,24.112133,0.0066,-1.072
6716.00,4.727600,25.01507,0.000168,24.113885,0.0066,-1.072
6718.00,4.726699,25.01588,0.000169,24.112315,0.0066,-1.071
6720.00,4.726747,25.01567,0.000170,24.113201,0.0066,-1.071
6722.00,4.727082,25.01498,0.000170,24.113480,0.0066,-1.072
6724.00,4.726806,25.01514,0.000170,24.112848,0.0066,-1.072
6726.00,4.727226,25.01494,0.000170,24.113467,0.0066,-1.071
6728.00,4.727890,25.01533,0.000170,24.113907,0.0066,-1.072
6730.00,4.727815,25.01467,0.000170,24.112503,0.0066,-1.072
6732.00,4.727577,25.01502,0.000170,24.112317,0.0066,-1.072
6734.00,4.727481,25.01534,0.000170,24.113351,0.0066,-1.072
6736.00,4.727363,25.01529,0.000170,24.113885,0.0066,-1.072
6738.00,4.727769,25.01569,0.000170,24.113234,0.0066,-1.071
6740.00,4.728329,25.01511,0.000172,24.113311,0.0066,-1.071
6742.00,4.728464,25.01466,0.000171,24.112443,0.0065,-1.072
6744.00,4.728405,25.01452,0.000170,24.113552,0.0066,-1.072
6746.00,4.728692,25.01443,0.000172,24.113346,0.0066,-1.072
6748.00,4.728559,25.01389,0.000171,24.113816,0.0066,-1.071
6750.00,4.729003,25.01477,0.000172,24.113669,0.0066,-1.071
6752.00,4.728686,25.01444,0.000170,24.112581,0.0066,-1.072
6754.00,4.728324,25.01491,0.000171,24.111936,0.0066,-1.072
6756.00,4.728034,25.01530,0.000172,24.112491,0.0066,-1.071
6758.00,4.728467,25.01440,0.000172,24.112464,0.0066,-1.072
6760.00,4.727956,25.01452,0.000169,24.112674,0.0066,-1.072
6762.00,4.727654,25.01444,0.000170,24.113121,0.0066,-1.071
6764.00,4.727632,25.01374,0.000172,24.113729,0.0066,-1.072
6766.00,4.728269,25.01501,0.000171,24.112661,0.0066,-1.072
6768.00,4.729095,25.01564,0.000171,24.113717,0.0066,-1.071
6770.00,4.729661,25.01595,0.000171,24.113080,0.0066,-1.072
6772.00,4.729498,25.01620,0.000171,24.113992,0.0066,-1.071
6774.00,4.728937,25.01698,0.000171,24.112952,0.0065,-1.072
6776.00,4.728321,25.01657,0.000171,24.112915,0.0066,-1.073
6778.00,4.727835,25.01555,0.000168,24.112818,0.0066,-1.072
6780.00,4.727549,25.01543,0.000169,24.112976,0.0066,-1.071
6782.00,4.728111,25.01623,0.000171,24.113132,0.0066,-1.071
6784.00,4.728411,25.01648,0.000171,24.113940,0.0066,-1.071
6786.00,4.728289,25.01598,0.000171,24.113218,0.0066,-1.072
6788.00,4.727851,25.01553,0.000170,24.113166,0.0066,-1.072
6790.00,4.726315,25.01544,0.000169,24.113208,0.0066,-1.073
6792.00,4.726137,25.01543,0.000170,24.113004,0.0066,-1.072
6794.00,4.726897,25.01529,0.000170,24.112772,0.0066,-1.071
6796.00,4.727126,25.01500,0.000170,24.112700,0.0066,-1.072
6798.00,4.727590,25.01605,0.000169,24.112599,0.0066,-1.072
6800.00,4.728013,25.01594,0.000169,24.113456,0.0065,-1.071
6802.00,4.727743,25.01556,0.000171,24.113078,0.0066,-1.071
6804.00,4.728392,25.01555,0.000171,24.113233,0.0066,-1.072
6806.00,4.728559,25.01436,0.000171,24.112919,0.0066,-1.072
6808.00,4.727879,25.01419,0.000171,24.113097,0.0066,-1.072
6810.00,4.727902,25.01455,0.000170,24.112488,0.0065,-1.071
6812.00,4.726882,25.01461,0.000171,24.113090,0.0066,-1.072
6814.00,4.726453,25.01482,0.000169,24.113121,0.0066,-1.072
6816.00,4.726131,25.01446,0.000169,24.112248,0.0066,-1.072
6818.00,4.726607,25.01388,0.000169,24.112280,0.0066,-1.072
6820.00,4.727342,25.01413,0.000169,24.113322,0.0066,-1.072
6822.00,4.728120,25.01353,0.000170,24.113686,0.0065,-1.072
@38,5.0000,10.0
6824.00,4.727347,25.01508,0.000170,24.113299,0.0066,-1.072
6826.00,4.726478,25.01492,0.000171,24.112369,0.0066,-1.071
6828.00,4.724362,25.01478,0.000171,24.112987,0.0066,-1.071
6830.00,4.718548,25.01415,0.000171,24.113418,0.0066,-1.071
6832.00,4.712149,25.01394,0.000170,24.112426,0.0065,-1.071
6834.00,4.706772,25.01544,0.000170,24.112384,0.0065,-1.071
6836.00,4.701973,25.01591,0.000170,24.112044,0.0066,-1.071
6838.00,4.700899,25.01499,0.000169,24.112519,0.0066,-1.073
6840.00,4.702785,25.01461,0.000169,24.112987,0.0066,-1.073
6842.00,4.705667,25.01413,0.000168,24.112997,0.0066,-1.073
6844.00,4.706235,25.01486,0.000169,24.112948,0.0066,-1.072
6846.00,4.705223,25.01453,0.000169,24.113136,0.0066,-1.072
6848.00,4.705339,25.01511,0.000169,24.113169,0.0066,-1.072
6850.00,4.706391,25.01574,0.000169,24.112363,0.0066,-1.071
6852.00,4.707664,25.01473,0.000170,24.112633,0.0066,-1.072
6854.00,4.709810,25.01502,0.000170,24.113071,0.0065,-1.072
6856.00,4.711710,25.01501,0.000169,24.113338,0.0066,-1.072
6858.00,4.713459,25.01514,0.000170,24.113078,0.0065,-1.071
6860.00,4.716583,25.01480,0.000168,24.113613,0.0065,-1.072
6862.00,4.719145,25.01372,0.000169,24.112010,0.0066,-1.072
6864.00,4.721123,25.01393,0.000170,24.113303,0.0066,-1.071
6866.00,4.724257,25.01402,0.000169,24.113723,0.0066,-1.071
6868.00,4.725907,25.01390,0.000169,24.112843,0.0066,-1.072
6870.00,4.726934,25.01367,0.000171,24.112965,0.0066,-1.072
6872.00,4.727673,25.01423,0.000171,24.113275,0.0066,-1.072
6874.00,4.729037,25.01541,0.000171,24.112436,0.0066,-1.072
6876.00,4.729419,25.01579,0.000171,24.112783,0.0066,-1.072
6878.00,4.728894,25.01439,0.000170,24.112869,0.0066,-1.073
6880.00,4.728080,25.01449,0.000169,24.113010,0.0066,-1.073
6882.00,4.727635,25.01471,0.000169,24.113608,0.0066,-1.071
6884.00,4.728274,25.01570,0.000171,24.113342,0.0066,-1.071
6886.00,4.727852,25.01477,0.000171,24.112950,0.0066,-1.072
6888.00,4.726940,25.01485,0.000170,24.112752,0.0066,-1.073
6890.00,4.727634,25.01401,0.000170,24.112569,0.0066,-1.072
6892.00,4.729475,25.01399,0.000170,24.113422,0.0066,-1.072
6894.00,4.728698,25.01461,0.000171,24.112452,0.0065,-1.071
6896.00,4.728423,25.01546,0.000171,24.112023,0.0065,-1.072
6898.00,4.728615,25.01471,0.000171,24.113866,0.0066,-1.072
6900.00,4.727750,25.01421,0.000170,24.113383,0.0066,-1.072
6902.00,4.728280,25.01445,0.000170,24.112517,0.0066,-1.072
6904.00,4.729395,25.01471,0.000171,24.112729,0.0066,-1.072
6906.00,4.729630,25.01547,0.000169,24.112443,0.0066,-1.072
6908.00,4.729229,25.01514,0.000171,24.113600,0.0066,-1.071
6910.00,4.728123,25.01491,0.000171,24.112978,0.0066,-1.072
6912.00,4.727014,25.01440,0.000169,24.111984,0.0066,-1.073
6914.00,4.728047,25.01488,0.000170,24.112033,0.0065,-1.072
6916.00,4.727444,25.01505,0.000171,24.112967,0.0066,-1.072
6918.00,4.727151,25.01446,0.000170,24.112317,0.0066,-1.072
6920.00,4.728029,25.01413,0.000170,24.112465,0.0066,-1.072
6922.00,4.728371,25.01465,0.000171,24.112967,0.0066,-1.072
6924.00,4.728036,25.01526,0.000171,24.112283,0.0065,-1.071
6926.00,4.728091,25.01506,0.000172,24.112434,0.0066,-1.072
6928.00,4.728379,25.01519,0.000171,24.112987,0.0065,-1.072
6930.00,4.729029,25.01679,0.000169,24.112885,0.0066,-1.073
6932.00,4.728967,25.01644,0.000168,24.112395,0.0066,-1.073
6934.00,4.730115,25.01540,0.000170,24.112947,0.0065,-1.072
6936.00,4.729490,25.01528,0.000170,24.113266,0.0066,-1.072
6938.00,4.729414,25.01577,0.000170,24.111973,0.0066,-1.073
6940.00,4.728378,25.01593,0.000169,24.112280,0.0065,-1.072
6942.00,4.728029,25.01537,0.000170,24.112796,0.0065,-1.072
6944.00,4.728559,25.01468,0.000171,24.111990,0.0066,-1.072
6946.00,4.728488,25.01463,0.000171,24.112135,0.0066,-1.071
6948.00,4.728302,25.01485,0.000171,24.113249,0.0066,-1.072
6950.00,4.727813,25.01450,0.000171,24.112939,0.0065,-1.072
6952.00,4.727553,25.01503,0.000170,24.112248,0.0066,-1.073
6954.00,4.728752,25.01385,0.000169,24.111856,0.0066,-1.072
6956.00,4.729242,25.01443,0.000170,24.112449,0.0066,-1.072
6958.00,4.728917,25.01447,0.000172,24.111957,0.0065,-1.072
6960.00,4.728411,25.01390,0.000170,24.112538,0.0066,-1.073
6962.00,4.728249,25.01445,0.000170,24.112248,0.0066,-1.072
6964.00,4.728218,25.01574,0.000171,24.112478,0.0066,-1.072
6966.00,4.727405,25.01553,0.000171,24.112549,0.0066,-1.071
6968.00,4.727466,25.01499,0.000171,24.111914,0.0066,-1.072
6970.00,4.727685,25.01520,0.000170,24.112687,0.0066,-1.072
6972.00,4.727878,25.01535,0.000171,24.111940,0.0066,-1.072
6974.00,4.727572,25.01506,0.000171,24.112785,0.0066,-1.073
6976.00,4.727492,25.01466,0.000170,24.112668,0.0066,-1.072
6978.00,4.728180,25.01416,0.000172,24.112655,0.0066,-1.071
6980.00,4.728211,25.01410,0.000171,24.113032,0.0066,-1.071
6982.00,4.728281,25.01468,0.000171,24.113632,0.0066,-1.072
6984.00,4.729026,25.01461,0.000171,24.113108,0.0066,-1.072
6986.00,4.728107,25.01548,0.000170,24.112603,0.0066,-1.072
6988.00,4.727615,25.01502,0.000169,24.112746,0.0066,-1.072
6990.00,4.727980,25.01494,0.000171,24.112575,0.0066,-1.071
6992.00,4.727839,25.01535,0.000170,24.112079,0.0066,-1.071
6994.00,4.728280,25.01462,0.000172,24.112313,0.0066,-1.072
6996.00,4.727316,25.01472,0.000169,24.111906,0.0066,-1.072
6998.00,4.727566,25.01488,0.000170,24.113188,0.0065,-1.072
7000.00,4.727398,25.01436,0.000171,24.111990,0.0066,-1.072
7002.00,4.727262,25.01407,0.000171,24.111979,0.0066,-1.072
@39,5.0000,10.0
7004.00,4.727120,25.01338,0.000170,24.113056,0.0066,-1.072
7006.00,4.726644,25.01391,0.000169,24.112369,0.0066,-1.072
7008.00,4.725720,25.01457,0.000169,24.112802,0.0066,-1.071
7010.00,4.719737,25.01526,0.000171,24.112503,0.0066,-1.070
7012.00,4.712570,25.01481,0.000171,24.112564,0.0066,-1.072
7014.00,4.706228,25.01546,0.000171,24.113743,0.0066,-1.072
7016.00,4.701698,25.01508,0.000170,24.113736,0.0066,-1.072
7018.00,4.700203,25.01460,0.000169,24.113049,0.0066,-1.072
7020.00,4.702630,25.01445,0.000169,24.112937,0.0065,-1.073
7022.00,4.706516,25.01502,0.000167,24.113013,0.0065,-1.073
7024.00,4.708285,25.01477,0.000169,24.113305,0.0066,-1.072
7026.00,4.708380,25.01433,0.000169,24.113039,0.0065,-1.072
7028.00,4.708640,25.01473,0.000170,24.113606,0.0066,-1.071
7030.00,4.708489,25.01517,0.000171,24.113221,0.0066,-1.072
7032.00,4.709180,25.01480,0.000170,24.113859,0.0066,-1.072
7034.00,4.709303,25.01598,0.000171,24.113335,0.0066,-1.072
7036.00,4.711438,25.01635,0.000170,24.114146,0.0066,-1.072
7038.00,4.714404,25.01435,0.000169,24.112564,0.0065,-1.071
7040.00,4.717150,25.01466,0.000170,24.112913,0.0065,-1.072
7042.00,4.719968,25.01471,0.000169,24.113680,0.0066,-1.072
7044.00,4.722566,25.01539,0.000170,24.113028,0.0066,-1.072
7046.00,4.724600,25.01579,0.000170,24.113062,0.0066,-1.071
7048.00,4.725419,25.01692,0.000169,24.113372,0.0066,-1.072
7050.00,4.726254,25.01717,0.000170,24.113078,0.0066,-1.072
7052.00,4.727504,25.01641,0.000171,24.113383,0.0066,-1.071
7054.00,4.727698,25.01706,0.000171,24.113859,0.0066,-1.071
7056.00,4.728107,25.01717,0.000172,24.112454,0.0066,-1.072
7058.00,4.728160,25.01864,0.000172,24.112709,0.0066,-1.071
7060.00,4.728637,25.01803,0.000172,24.112187,0.0066,-1.072
7062.00,4.728401,25.01804,0.000170,24.112763,0.0066,-1.072
7064.00,4.728824,25.01870,0.000171,24.112289,0.0066,-1.071
7066.00,4.729083,25.01886,0.000171,24.112770,0.0066,-1.072
7068.00,4.728753,25.01776,0.000171,24.113171,0.0066,-1.072
7070.00,4.728468,25.01806,0.000171,24.112480,0.0066,-1.072
7072.00,4.728278,25.01846,0.000171,24.113082,0.0066,-1.072
7074.00,4.728398,25.01839,0.000170,24.112562,0.0066,-1.072
7076.00,4.728786,25.01720,0.000170,24.112703,0.0066,-1.072
7078.00,4.728564,25.01791,0.000171,24.113571,0.0066,-1.072
7080.00,4.729292,25.01833,0.000172,24.113311,0.0066,-1.072
7082.00,4.730293,25.01932,0.000171,24.113010,0.0066,-1.072
7084.00,4.730724,25.01849,0.000171,24.113080,0.0066,-1.072
7086.00,4.730457,25.01836,0.000171,24.113186,0.0066,-1.071
7088.00,4.730054,25.01817,0.000171,24.112393,0.0066,-1.072
7090.00,4.729647,25.01840,0.000170,24.112895,0.0065,-1.072
7092.00,4.728928,25.01878,0.000170,24.113084,0.0065,-1.073
7094.00,4.729336,25.01833,0.000171,24.113446,0.0066,-1.072
7096.00,4.729669,25.01773,0.000171,24.111678,0.0066,-1.072
7098.00,4.729164,25.01718,0.000170,24.112231,0.0066,-1.072
7100.00,4.728400,25.01692,0.000170,24.113513,0.0066,-1.073
7102.00,4.729305,25.01797,0.000170,24.112707,0.0066,-1.072
7104.00,4.729822,25.01878,0.000171,24.112930,0.0065,-1.071
7106.00,4.730083,25.01840,0.000171,24.113142,0.0066,-1.072
7108.00,4.729867,25.01778,0.000170,24.111836,0.0066,-1.072
7110.00,4.728995,25.01809,0.000172,24.112360,0.0066,-1.071
7112.00,4.729310,25.01725,0.000171,24.112727,0.0066,-1.072
7114.00,4.729021,25.01650,0.000171,24.113244,0.0066,-1.072
7116.00,4.729053,25.01573,0.000171,24.113073,0.0065,-1.072
7118.00,4.727877,25.01680,0.000170,24.112150,0.0066,-1.072
7120.00,4.727333,25.01789,0.000171,24.112763,0.0066,-1.072
7122.00,4.727455,25.01710,0.000171,24.113075,0.0066,-1.071
7124.00,4.728441,25.01632,0.000170,24.113205,0.0066,-1.072
7126.00,4.729417,25.01702,0.000171,24.112711,0.0066,-1.071
7128.00,4.729391,25.01675,0.000171,24.112746,0.0066,-1.071
7130.00,4.728978,25.01698,0.000173,24.113052,0.0066,-1.072
7132.00,4.728138,25.01705,0.000171,24.112772,0.0066,-1.072
7134.00,4.727646,25.01772,0.000170,24.112648,0.0066,-1.072
7136.00,4.728015,25.01682,0.000170,24.112369,0.0066,-1.072
7138.00,4.727489,25.01569,0.000170,24.113342,0.0066,-1.072
7140.00,4.727824,25.01533,0.000172,24.112696,0.0066,-1.072
7142.00,4.727554,25.01592,0.000171,24.112074,0.0066,-1.071
7144.00,4.728573,25.01643,0.000171,24.112768,0.0066,-1.072
7146.00,4.728615,25.01582,0.000171,24.112846,0.0066,-1.072
7148.00,4.728467,25.01482,0.000170,24.112508,0.0066,-1.072
7150.00,4.728955,25.01578,0.000171,24.111687,0.0066,-1.072
7152.00,4.729155,25.01538,0.000170,24.112564,0.0066,-1.072
7154.00,4.729299,25.01521,0.000171,24.113788,0.0066,-1.071
7156.00,4.728358,25.01636,0.000171,24.113511,0.0066,-1.072
7158.00,4.728304,25.01644,0.000172,24.113177,0.0066,-1.071
7160.00,4.727628,25.01677,0.000171,24.112982,0.0066,-1.072
7162.00,4.727227,25.01643,0.000168,24.113088,0.0066,-1.072
7164.00,4.727070,25.01627,0.000170,24.113045,0.0066,-1.072
7166.00,4.727575,25.01728,0.000169,24.112584,0.0065,-1.071
7168.00,4.728188,25.01606,0.000171,24.112120,0.0066,-1.072
7170.00,4.729685,25.01674,0.000171,24.112707,0.0066,-1.072
7172.00,4.730071,25.01585,0.000172,24.112805,0.0066,-1.072
7174.00,4.729757,25.01706,0.000171,24.112831,0.0066,-1.072
7176.00,4.729783,25.01536,0.000171,24.113058,0.0066,-1.072
7178.00,4.728889,25.01452,0.000171,24.113935,0.0066,-1.072
7180.00,4.728617,25.01602,0.000171,24.113582,0.0066,-1.072
7182.00,4.728609,25.01574,0.000170,24.112263,0.0065,-1.072
@40,5.0000,10.0
7184.00,4.728489,25.01576,0.000170,24.112742,0.0066,-1.072
7186.00,4.728759,25.01551,0.000171,24.113253,0.0066,-1.072
7188.00,4.726766,25.01652,0.000169,24.112465,0.0066,-1.071
7190.00,4.719463,25.01630,0.000170,24.112941,0.0066,-1.071
7192.00,4.712374,25.01541,0.000170,24.112536,0.0066,-1.071
7194.00,4.708078,25.01611,0.000170,24.112739,0.0066,-1.072
7196.00,4.704198,25.01542,0.000169,24.113599,0.0066,-1.073
7198.00,4.702648,25.01570,0.000169,24.113521,0.0066,-1.073
7200.00,4.704279,25.01623,0.000169,24.112313,0.0066,-1.074
7202.00,4.706152,25.01643,0.000168,24.112521,0.0066,-1.074
7204.00,4.707670,25.01650,0.000169,24.113008,0.0066,-1.073
7206.00,4.708381,25.01607,0.000169,24.113914,0.0066,-1.072
7208.00,4.707986,25.01649,0.000170,24.113844,0.0066,-1.072
7210.00,4.708646,25.01692,0.000171,24.112664,0.0066,-1.072
7212.00,4.709667,25.01628,0.000171,24.112558,0.0066,-1.072
7214.00,4.710767,25.01667,0.000171,24.113052,0.0066,-1.072
7216.00,4.712375,25.01757,0.000171,24.112969,0.0066,-1.073
7218.00,4.713620,25.01716,0.000170,24.112447,0.0066,-1.073
7220.00,4.715582,25.01758,0.000171,24.113437,0.0066,-1.073
7222.00,4.719583,25.01777,0.000172,24.112872,0.0066,-1.072
7224.00,4.722049,25.01653,0.000171,24.112348,0.0066,-1.072
7226.00,4.724427,25.01638,0.000170,24.112662,0.0066,-1.072
7228.00,4.725835,25.01691,0.000171,24.113569,0.0066,-1.072
7230.00,4.728072,25.01654,0.000173,24.114070,0.0066,-1.072
7232.00,4.728297,25.01594,0.000172,24.113338,0.0066,-1.073
7234.00,4.728128,25.01591,0.000172,24.113129,0.0066,-1.072
7236.00,4.728534,25.01628,0.000172,24.112750,0.0066,-1.072
7238.00,4.728874,25.01686,0.000172,24.112664,0.0066,-1.072
7240.00,4.728441,25.01705,0.000171,24.113769,0.0066,-1.072
7242.00,4.729192,25.01650,0.000171,24.113370,0.0066,-1.072
7244.00,4.729888,25.01603,0.000172,24.112361,0.0066,-1.072
7246.00,4.729299,25.01557,0.000172,24.113812,0.0067,-1.072
7248.00,4.729471,25.01557,0.000172,24.112999,0.0066,-1.072
7250.00,4.729017,25.01603,0.000172,24.113047,0.0066,-1.073
7252.00,4.728735,25.01582,0.000171,24.114728,0.0066,-1.072
7254.00,4.728327,25.01632,0.000172,24.112763,0.0066,-1.071
7256.00,4.728297,25.01611,0.000173,24.112287,0.0066,-1.072
7258.00,4.727265,25.01543,0.000172,24.113279,0.0066,-1.072
7260.00,4.729538,25.01604,0.000172,24.113409,0.0066,-1.072
7262.00,4.729504,25.01569,0.000171,24.112659,0.0066,-1.072
7264.00,4.729583,25.01635,0.000171,24.113340,0.0066,-1.072
7266.00,4.729475,25.01764,0.000171,24.113314,0.0066,-1.072
7268.00,4.728624,25.01648,0.000170,24.112644,0.0066,-1.072
7270.00,4.728312,25.01758,0.000171,24.112419,0.0066,-1.072
7272.00,4.727875,25.01742,0.000173,24.112748,0.0066,-1.072
7274.00,4.727253,25.01769,0.000171,24.113121,0.0066,-1.073
7276.00,4.727797,25.01731,0.000172,24.113164,0.0066,-1.072
7278.00,4.728383,25.01661,0.000171,24.112530,0.0066,-1.072
7280.00,4.728984,25.01752,0.000172,24.113888,0.0066,-1.073
7282.00,4.729976,25.01766,0.000172,24.113443,0.0066,-1.072
7284.00,4.730031,25.01724,0.000173,24.113456,0.0066,-1.072
7286.00,4.729386,25.01750,0.000172,24.113283,0.0066,-1.072
7288.00,4.729273,25.01744,0.000172,24.112831,0.0067,-1.072
7290.00,4.729302,25.01774,0.000172,24.112538,0.0066,-1.072
7292.00,4.729109,25.01698,0.000173,24.112116,0.0066,-1.071
7294.00,4.729508,25.01664,0.000172,24.112148,0.0066,-1.072
7296.00,4.729580,25.01659,0.000173,24.112770,0.0066,-1.073
7298.00,4.729001,25.01699,0.000172,24.112720,0.0066,-1.072
7300.00,4.729096,25.01694,0.000173,24.112763,0.0066,-1.072
7302.00,4.729663,25.01731,0.000171,24.112889,0.0067,-1.073
7304.00,4.728890,25.01615,0.000171,24.113268,0.0067,-1.072
7306.00,4.729089,25.01648,0.000171,24.113078,0.0067,-1.072
7308.00,4.728876,25.01583,0.000173,24.113086,0.0066,-1.072
7310.00,4.729057,25.01701,0.000174,24.113188,0.0066,-1.072
7312.00,4.730175,25.01744,0.000173,24.112770,0.0066,-1.072
7314.00,4.730152,25.01658,0.000173,24.113260,0.0066,-1.072
7316.00,4.729342,25.01740,0.000172,24.113238,0.0066,-1.072
7318.00,4.729107,25.01816,0.000171,24.112441,0.0066,-1.072
7320.00,4.729160,25.01784,0.000171,24.113117,0.0066,-1.072
7322.00,4.729777,25.01698,0.000172,24.113491,0.0066,-1.072
7324.00,4.729429,25.01702,0.000172,24.113064,0.0066,-1.072
7326.00,4.728603,25.01671,0.000172,24.113361,0.0066,-1.072
7328.00,4.728110,25.01718,0.000171,24.113483,0.0066,-1.072
7330.00,4.728160,25.01713,0.000171,24.113034,0.0066,-1.071
7332.00,4.728477,25.01589,0.000171,24.112419,0.0066,-1.073
7334.00,4.728605,25.01670,0.000173,24.114039,0.0066,-1.072
7336.00,4.727660,25.01667,0.000173,24.113012,0.0066,-1.072
7338.00,4.728086,25.01676,0.000172,24.112989,0.0066,-1.072
7340.00,4.729306,25.01708,0.000173,24.112837,0.0066,-1.072
7342.00,4.730202,25.01652,0.000172,24.113088,0.0066,-1.072
7344.00,4.729424,25.01615,0.000170,24.112295,0.0066,-1.073
7346.00,4.728610,25.01719,0.000170,24.113192,0.0066,-1.072
7348.00,4.728315,25.01641,0.000171,24.113719,0.0066,-1.073
7350.00,4.727493,25.01575,0.000170,24.113333,0.0066,-1.073
7352.00,4.728392,25.01574,0.000171,24.113697,0.0066,-1.072
7354.00,4.728725,25.01617,0.000171,24.111886,0.0066,-1.073
7356.00,4.728639,25.01614,0.000170,24.112913,0.0066,-1.072
7358.00,4.729304,25.01636,0.000170,24.112625,0.0066,-1.072
7360.00,4.730232,25.01653,0.000170,24.112659,0.0066,-1.072
7362.00,4.730741,25.01656,0.000170,24.112973,0.0066,-1.072
@41,5.0000,10.0
7364.00,4.730797,25.01700,0.000171,24.112848,0.0066,-1.073
7366.00,4.729915,25.01653,0.000171,24.112256,0.0066,-1.072
7368.00,4.726843,25.01751,0.000171,24.111999,0.0066,-1.072
7370.00,4.720049,25.01670,0.000170,24.113987,0.0066,-1.072
7372.00,4.713643,25.01646,0.000170,24.112517,0.0066,-1.071
7374.00,4.708728,25.01683,0.000171,24.112911,0.0066,-1.071
7376.00,4.704005,25.01608,0.000172,24.113064,0.0066,-1.072
7378.00,4.703157,25.01648,0.000170,24.112575,0.0066,-1.073
7380.00,4.706125,25.01622,0.000170,24.112811,0.0066,-1.075
7382.00,4.707652,25.01685,0.000169,24.112939,0.0066,-1.074
7384.00,4.708402,25.01615,0.000169,24.113062,0.0067,-1.073
7386.00,4.708423,25.01650,0.000170,24.113039,0.0066,-1.073
7388.00,4.708103,25.01595,0.000170,24.113411,0.0066,-1.074
7390.00,4.707974,25.01592,0.000171,24.113541,0.0066,-1.073
7392.00,4.709390,25.01653,0.000171,24.112791,0.0066,-1.073
7394.00,4.711281,25.01717,0.000171,24.113758,0.0066,-1.074
7396.00,4.713776,25.01664,0.000170,24.113136,0.0066,-1.073
7398.00,4.716188,25.01690,0.000170,24.112893,0.0066,-1.072
7400.00,4.718430,25.01603,0.000171,24.112857,0.0066,-1.072
7402.00,4.721543,25.01622,0.000170,24.112512,0.0066,-1.072
7404.00,4.724462,25.01615,0.000171,24.112943,0.0066,-1.072
7406.00,4.726003,25.01601,0.000172,24.112848,0.0066,-1.072
7408.00,4.726312,25.01669,0.000171,24.113097,0.0066,-1.073
7410.00,4.727919,25.01561,0.000172,24.112908,0.0066,-1.073
7412.00,4.728811,25.01578,0.000173,24.113363,0.0066,-1.072
7414.00,4.728934,25.01637,0.000172,24.113091,0.0066,-1.073
7416.00,4.730112,25.01609,0.000171,24.112636,0.0066,-1.072
7418.00,4.730527,25.01588,0.000172,24.113015,0.0066,-1.072
7420.00,4.730071,25.01586,0.000172,24.112980,0.0066,-1.073
7422.00,4.729395,25.01682,0.000172,24.113439,0.0066,-1.073
7424.00,4.729791,25.01692,0.000172,24.113078,0.0066,-1.073
7426.00,4.728855,25.01589,0.000172,24.114124,0.0066,-1.072
7428.00,4.729546,25.01608,0.000172,24.113370,0.0066,-1.072
7430.00,4.729634,25.01657,0.000171,24.113275,0.0066,-1.073
7432.00,4.729475,25.01654,0.000171,24.112993,0.0066,-1.073
7434.00,4.729976,25.01665,0.000171,24.113768,0.0066,-1.073
7436.00,4.730175,25.01671,0.000172,24.113346,0.0066,-1.072
7438.00,4.730591,25.01612,0.000172,24.112716,0.0066,-1.073
7440.00,4.729805,25.01574,0.000172,24.113047,0.0066,-1.073
7442.00,4.730116,25.01687,0.000172,24.112902,0.0066,-1.073
7444.00,4.730469,25.01724,0.000173,24.112191,0.0066,-1.072
7446.00,4.730571,25.01698,0.000172,24.113335,0.0066,-1.073
7448.00,4.731162,25.01748,0.000171,24.113961,0.0066,-1.073
7450.00,4.731365,25.01751,0.000173,24.113625,0.0066,-1.073
7452.00,4.730228,25.01728,0.000172,24.113062,0.0066,-1.073
7454.00,4.729745,25.01803,0.000172,24.113084,0.0066,-1.072
7456.00,4.729664,25.01869,0.000172,24.112083,0.0066,-1.073
7458.00,4.729800,25.01850,0.000173,24.112196,0.0066,-1.073
7460.00,4.729614,25.02026,0.000170,24.111945,0.0066,-1.073
7462.00,4.729518,25.01882,0.000171,24.111866,0.0066,-1.073
7464.00,4.730009,25.01805,0.000170,24.112356,0.0066,-1.073
7466.00,4.729163,25.01867,0.000170,24.112252,0.0066,-1.073
7468.00,4.730577,25.01885,0.000172,24.113099,0.0066,-1.073
7470.00,4.730128,25.01832,0.000172,24.111949,0.0066,-1.073
7472.00,4.729930,25.01776,0.000172,24.113316,0.0066,-1.073
7474.00,4.731477,25.01889,0.000171,24.112930,0.0066,-1.073
7476.00,4.731603,25.01810,0.000172,24.113311,0.0066,-1.073
7478.00,4.730963,25.01815,0.000172,24.113521,0.0066,-1.072
7480.00,4.731038,25.01811,0.000172,24.113214,0.0066,-1.073
7482.00,4.731654,25.01789,0.000172,24.113028,0.0066,-1.073
7484.00,4.731303,25.01715,0.000172,24.113188,0.0066,-1.073
7486.00,4.730831,25.01605,0.000171,24.112153,0.0066,-1.073
7488.00,4.728762,25.01571,0.000172,24.113416,0.0066,-1.073
7490.00,4.727997,25.01608,0.000171,24.113673,0.0066,-1.073
7492.00,4.729026,25.01573,0.000170,24.113247,0.0066,-1.073
7494.00,4.728721,25.01585,0.000171,24.112289,0.0066,-1.073
7496.00,4.728683,25.01570,0.000172,24.113573,0.0066,-1.073
7498.00,4.728179,25.01612,0.000171,24.112003,0.0066,-1.072
7500.00,4.728035,25.01657,0.000171,24.112363,0.0066,-1.074
7502.00,4.729779,25.01635,0.000171,24.113077,0.0066,-1.073
7504.00,4.729653,25.01652,0.000170,24.113227,0.0066,-1.073
7506.00,4.729627,25.01670,0.000170,24.113450,0.0066,-1.073
7508.00,4.729712,25.01571,0.000171,24.112778,0.0066,-1.073
7510.00,4.730040,25.01712,0.000172,24.112685,0.0066,-1.073
7512.00,4.729975,25.01609,0.000171,24.113015,0.0066,-1.073
7514.00,4.729127,25.01673,0.000171,24.113069,0.0066,-1.073
7516.00,4.729118,25.01651,0.000171,24.112976,0.0066,-1.073
7518.00,4.729400,25.01721,0.000171,24.112328,0.0066,-1.073
7520.00,4.729603,25.01659,0.000171,24.112670,0.0066,-1.073
7522.00,4.729368,25.01677,0.000171,24.112859,0.0066,-1.073
7524.00,4.728807,25.01725,0.000170,24.112324,0.0066,-1.073
7526.00,4.728212,25.01705,0.000171,24.112272,0.0066,-1.073
7528.00,4.728652,25.01673,0.000171,24.112800,0.0066,-1.073
7530.00,4.728948,25.01600,0.000171,24.112989,0.0066,-1.073
7532.00,4.729432,25.01624,0.000171,24.112571,0.0066,-1.073
7534.00,4.729980,25.01497,0.000172,24.113071,0.0066,-1.073
7536.00,4.729117,25.01544,0.000171,24.111955,0.0066,-1.073
7538.00,4.728896,25.01599,0.000171,24.112283,0.0066,-1.073
7540.00,4.729519,25.01557,0.000171,24.112423,0.0066,-1.072
7542.00,4.728312,25.01636,0.000169,24.112753,0.0066,-1.073
@42,5.0000,10.0
7544.00,4.728785,25.01564,0.000171,24.113043,0.0066,-1.073
7546.00,4.729603,25.01497,0.000171,24.113329,0.0065,-1.073
7548.00,4.727364,25.01584,0.000171,24.113556,0.0066,-1.073
7550.00,4.721013,25.01605,0.000171,24.113143,0.0065,-1.072
7552.00,4.714770,25.01637,0.000170,24.112642,0.0066,-1.073
7554.00,4.710369,25.01605,0.000169,24.113299,0.0066,-1.072
7556.00,4.706087,25.01457,0.000170,24.113013,0.0066,-1.073
7558.00,4.703703,25.01529,0.000169,24.112904,0.0066,-1.075
7560.00,4.706703,25.01549,0.000167,24.113060,0.0066,-1.074
7562.00,4.709448,25.01627,0.000168,24.112579,0.0066,-1.074
7564.00,4.711039,25.01558,0.000168,24.111689,0.0066,-1.075
7566.00,4.711477,25.01651,0.000169,24.112092,0.0066,-1.074
7568.00,4.711818,25.01560,0.000170,24.113372,0.0066,-1.073
7570.00,4.712051,25.01652,0.000172,24.113114,0.0065,-1.073
7572.00,4.712547,25.01628,0.000171,24.113816,0.0065,-1.073
7574.00,4.713280,25.01544,0.000170,24.112750,0.0066,-1.073
7576.00,4.714384,25.01574,0.000170,24.112828,0.0066,-1.074
7578.00,4.716447,25.01602,0.000170,24.112805,0.0066,-1.073
7580.00,4.720246,25.01561,0.000171,24.112653,0.0066,-1.074
7582.00,4.722505,25.01627,0.000171,24.112913,0.0066,-1.073
7584.00,4.724360,25.01654,0.000170,24.113461,0.0066,-1.073
7586.00,4.726134,25.01647,0.000170,24.112909,0.0066,-1.074
7588.00,4.727550,25.01784,0.000172,24.113340,0.0066,-1.073
7590.00,4.729205,25.01817,0.000172,24.114042,0.0066,-1.073
7592.00,4.730298,25.01810,0.000172,24.113693,0.0066,-1.073
7594.00,4.730839,25.01794,0.000172,24.113285,0.0066,-1.072
7596.00,4.730620,25.01762,0.000173,24.113407,0.0066,-1.073
7598.00,4.730700,25.01690,0.000172,24.113409,0.0066,-1.074
7600.00,4.729639,25.01790,0.000173,24.113117,0.0066,-1.073
7602.00,4.729641,25.01889,0.000174,24.113052,0.0066,-1.073
7604.00,4.730728,25.01763,0.000171,24.113342,0.0066,-1.074
7606.00,4.730572,25.01664,0.000171,24.113160,0.0066,-1.074
7608.00,4.730474,25.01696,0.000171,24.112826,0.0065,-1.073
7610.00,4.730056,25.01698,0.000172,24.112997,0.0065,-1.072
7612.00,4.729879,25.01822,0.000172,24.113398,0.0066,-1.072
7614.00,4.731075,25.01700,0.000172,24.113025,0.0066,-1.073
7616.00,4.731425,25.01745,0.000172,24.113090,0.0066,-1.074
7618.00,4.730807,25.01769,0.000171,24.113322,0.0066,-1.074
7620.00,4.731474,25.01702,0.000171,24.113127,0.0066,-1.073
7622.00,4.730258,25.01726,0.000170,24.113684,0.0066,-1.073
7624.00,4.729636,25.01672,0.000171,24.112547,0.0066,-1.073
7626.00,4.730188,25.01678,0.000172,24.112020,0.0066,-1.073
7628.00,4.730754,25.01655,0.000173,24.112499,0.0066,-1.073
7630.00,4.731734,25.01672,0.000172,24.112889,0.0066,-1.073
7632.00,4.730994,25.01561,0.000171,24.114691,0.0066,-1.073
7634.00,4.730535,25.01652,0.000170,24.113216,0.0066,-1.074
7636.00,4.729804,25.01713,0.000171,24.112176,0.0066,-1.073
7638.00,4.729737,25.01662,0.000171,24.112648,0.0066,-1.073
7640.00,4.728993,25.01811,0.000171,24.113476,0.0067,-1.072
7642.00,4.729560,25.01707,0.000172,24.112744,0.0066,-1.073
7644.00,4.730299,25.01772,0.000171,24.112705,0.0066,-1.074
7646.00,4.730959,25.01761,0.000171,24.113515,0.0066,-1.073
7648.00,4.731571,25.01706,0.000173,24.113567,0.0066,-1.072
7650.00,4.731422,25.01656,0.000172,24.112486,0.0067,-1.073
7652.00,4.731036,25.01699,0.000172,24.112820,0.0066,-1.074
7654.00,4.729991,25.01644,0.000172,24.113613,0.0066,-1.073
7656.00,4.730477,25.01667,0.000172,24.113160,0.0066,-1.073
7658.00,4.730286,25.01788,0.000172,24.112934,0.0066,-1.073
7660.00,4.729830,25.01657,0.000171,24.112458,0.0066,-1.074
7662.00,4.729864,25.01647,0.000171,24.112499,0.0066,-1.074
7664.00,4.729212,25.01706,0.000172,24.112367,0.0066,-1.072
7666.00,4.729270,25.01711,0.000172,24.112861,0.0066,-1.074
7668.00,4.729453,25.01700,0.000173,24.112061,0.0066,-1.073
7670.00,4.729782,25.01623,0.000173,24.112640,0.0066,-1.073
7672.00,4.730130,25.01689,0.000173,24.114068,0.0066,-1.073
7674.00,4.729429,25.01639,0.000174,24.113071,0.0066,-1.073
7676.00,4.729593,25.01588,0.000171,24.113075,0.0066,-1.073
7678.00,4.730501,25.01629,0.000173,24.112486,0.0066,-1.073
7680.00,4.730929,25.01657,0.000171,24.112040,0.0066,-1.073
7682.00,4.730572,25.01786,0.000172,24.112841,0.0066,-1.074
7684.00,4.729946,25.01773,0.000172,24.112451,0.0066,-1.072
7686.00,4.730850,25.01816,0.000172,24.112471,0.0066,-1.072
7688.00,4.731064,25.01768,0.000174,24.112941,0.0066,-1.073
7690.00,4.730016,25.01696,0.000172,24.112882,0.0066,-1.074
7692.00,4.730413,25.01719,0.000171,24.113641,0.0066,-1.073
7694.00,4.731012,25.01785,0.000172,24.112417,0.0066,-1.072
7696.00,4.729784,25.01727,0.000172,24.112707,0.0066,-1.073
7698.00,4.729150,25.01660,0.000171,24.113364,0.0066,-1.074
7700.00,4.729997,25.01643,0.000171,24.113160,0.0066,-1.073
7702.00,4.730927,25.01621,0.000171,24.112543,0.0066,-1.072
7704.00,4.731780,25.01755,0.000173,24.113034,0.0066,-1.073
7706.00,4.731653,25.01732,0.000173,24.113173,0.0066,-1.073
7708.00,4.731913,25.01754,0.000171,24.113346,0.0066,-1.074
7710.00,4.732457,25.01812,0.000171,24.112926,0.0066,-1.073
7712.00,4.731916,25.01804,0.000172,24.113285,0.0066,-1.073
7714.00,4.731144,25.01692,0.000172,24.112581,0.0066,-1.073
7716.00,4.730511,25.01687,0.000172,24.113738,0.0066,-1.073
7718.00,4.729976,25.01732,0.000171,24.112187,0.0067,-1.074
7720.00,4.728863,25.01705,0.000170,24.112913,0.0066,-1.074
7722.00,4.729452,25.01693,0.000172,24.113881,0.0066,-1.073
7724.00,4.729824,25.01778,0.000173,24.113355,0.0066,-1.073
@43,5.0000,10.0
7726.00,4.730257,25.01820,0.000173,24.113132,0.0066,-1.073
7728.00,4.728140,25.01865,0.000172,24.113498,0.0066,-1.073
7730.00,4.721537,25.01888,0.000170,24.112997,0.0066,-1.072
7732.00,4.714297,25.01855,0.000172,24.111838,0.0066,-1.072
7734.00,4.708923,25.01783,0.000171,24.113197,0.0066,-1.073
7736.00,4.705858,25.01853,0.000170,24.113883,0.0066,-1.073
7738.00,4.705273,25.01855,0.000170,24.113340,0.0066,-1.074
7740.00,4.706987,25.01900,0.000169,24.113201,0.0066,-1.074
7742.00,4.709835,25.01897,0.000169,24.113318,0.0066,-1.075
7744.00,4.711092,25.01837,0.000169,24.111511,0.0066,-1.074
7746.00,4.711168,25.01808,0.000169,24.113329,0.0066,-1.074
7748.00,4.711233,25.01943,0.000170,24.113337,0.0066,-1.073
7750.00,4.711831,25.01854,0.000171,24.112956,0.0066,-1.073
7752.00,4.712596,25.01895,0.000172,24.112785,0.0066,-1.073
7754.00,4.713568,25.01729,0.000171,24.112926,0.0066,-1.073
7756.00,4.715086,25.01776,0.000170,24.112791,0.0066,-1.074
7758.00,4.717633,25.01736,0.000170,24.112222,0.0066,-1.074
7760.00,4.719272,25.01842,0.000169,24.113361,0.0066,-1.073
7762.00,4.721995,25.01873,0.000169,24.112915,0.0066,-1.073
7764.00,4.725166,25.01780,0.000170,24.112608,0.0066,-1.073
7766.00,4.726964,25.01786,0.000170,24.113651,0.0066,-1.073
7768.00,4.728519,25.01858,0.000171,24.112313,0.0066,-1.073
7770.00,4.729172,25.01909,0.000170,24.112675,0.0066,-1.073
7772.00,4.730163,25.01812,0.000171,24.112569,0.0066,-1.073
7774.00,4.731368,25.01780,0.000172,24.112594,0.0066,-1.073
7776.00,4.730850,25.01706,0.000171,24.113004,0.0066,-1.073
7778.00,4.730709,25.01814,0.000172,24.113240,0.0066,-1.073
7780.00,4.730424,25.01870,0.000172,24.111444,0.0066,-1.074
7782.00,4.729721,25.01753,0.000172,24.112259,0.0066,-1.073
7784.00,4.729621,25.01723,0.000171,24.113021,0.0066,-1.073
7786.00,4.730325,25.01786,0.000172,24.112813,0.0066,-1.073
7788.00,4.731558,25.01786,0.000171,24.113927,0.0065,-1.073
7790.00,4.732597,25.01694,0.000171,24.112215,0.0065,-1.073
7792.00,4.731805,25.01666,0.000172,24.112744,0.0066,-1.073
7794.00,4.730828,25.01659,0.000171,24.111973,0.0066,-1.074
7796.00,4.730436,25.01640,0.000171,24.111804,0.0066,-1.074
7798.00,4.729856,25.01708,0.000171,24.112298,0.0065,-1.072
7800.00,4.730682,25.01645,0.000171,24.111691,0.0065,-1.073
7802.00,4.730905,25.01667,0.000170,24.112289,0.0066,-1.073
7804.00,4.732270,25.01640,0.000171,24.113249,0.0066,-1.073
7806.00,4.732245,25.01656,0.000171,24.113041,0.0066,-1.074
7808.00,4.731849,25.01640,0.000170,24.112454,0.0065,-1.073
7810.00,4.731669,25.01639,0.000171,24.112530,0.0066,-1.072
7812.00,4.731452,25.01646,0.000172,24.113127,0.0066,-1.072
7814.00,4.731472,25.01698,0.000171,24.112597,0.0065,-1.073
7816.00,4.730801,25.01707,0.000171,24.113160,0.0065,-1.073
7818.00,4.729619,25.01814,0.000170,24.112857,0.0066,-1.073
7820.00,4.729474,25.01707,0.000170,24.112807,0.0065,-1.073
7822.00,4.729438,25.01639,0.000169,24.111925,0.0066,-1.074
7824.00,4.729611,25.01605,0.000171,24.113535,0.0066,-1.072
7826.00,4.729955,25.01685,0.000171,24.112954,0.0066,-1.072
7828.00,4.730474,25.01627,0.000172,24.113030,0.0066,-1.073
7830.00,4.730931,25.01778,0.000171,24.113816,0.0066,-1.072
7832.00,4.730030,25.01704,0.000170,24.112909,0.0066,-1.072
7834.00,4.729874,25.01606,0.000171,24.113168,0.0066,-1.073
7836.00,4.729713,25.01638,0.000171,24.112443,0.0066,-1.072
7838.00,4.730277,25.01633,0.000170,24.112841,0.0066,-1.073
7840.00,4.730268,25.01684,0.000171,24.113080,0.0066,-1.074
7842.00,4.730955,25.01641,0.000170,24.112785,0.0066,-1.072
7844.00,4.731583,25.01680,0.000172,24.112601,0.0066,-1.072
7846.00,4.731383,25.01640,0.000172,24.113067,0.0066,-1.073
7848.00,4.731379,25.01631,0.000172,24.112452,0.0066,-1.073
7850.00,4.731044,25.01639,0.000171,24.112419,0.0066,-1.073
7852.00,4.730655,25.01605,0.000171,24.112943,0.0065,-1.074
7854.00,4.730459,25.01727,0.000170,24.112679,0.0066,-1.072
7856.00,4.730725,25.01675,0.000171,24.112519,0.0066,-1.072
7858.00,4.730825,25.01640,0.000171,24.112607,0.0065,-1.073
7860.00,4.731436,25.01564,0.000171,24.112701,0.0065,-1.073
7862.00,4.732386,25.01549,0.000170,24.112270,0.0065,-1.072
7864.00,4.731140,25.01670,0.000172,24.113491,0.0065,-1.073
7866.00,4.730905,25.01660,0.000171,24.112590,0.0066,-1.073
7868.00,4.731190,25.01637,0.000171,24.113342,0.0065,-1.073
7870.00,4.731461,25.01600,0.000172,24.113400,0.0066,-1.073
7872.00,4.731493,25.01720,0.000172,24.113192,0.0065,-1.072
7874.00,4.730980,25.01663,0.000172,24.113119,0.0066,-1.072
7876.00,4.730949,25.01660,0.000171,24.112462,0.0066,-1.074
7878.00,4.730780,25.01599,0.000171,24.112445,0.0066,-1.073
7880.00,4.730610,25.01586,0.000171,24.112714,0.0066,-1.072
7882.00,4.731645,25.01635,0.000172,24.112993,0.0066,-1.072
7884.00,4.730756,25.01681,0.000172,24.113873,0.0066,-1.073
7886.00,4.731113,25.01691,0.000171,24.112568,0.0065,-1.073
7888.00,4.731115,25.01752,0.000170,24.113532,0.0066,-1.073
7890.00,4.730815,25.01788,0.000171,24.113123,0.0066,-1.072
7892.00,4.731137,25.01743,0.000171,24.112230,0.0066,-1.073
7894.00,4.730996,25.01609,0.000171,24.113710,0.0065,-1.073
7896.00,4.730665,25.01747,0.000170,24.113045,0.0065,-1.073
7898.00,4.731143,25.01782,0.000170,24.112961,0.0065,-1.073
7900.00,4.732408,25.01642,0.000171,24.112257,0.0066,-1.073
7902.00,4.731819,25.01731,0.000170,24.112421,0.0066,-1.073
7904.00,4.729762,25.01682,0.000171,24.112501,0.0066,-1.072
@44,5.0000,10.0
7906.00,4.728953,25.01739,0.000171,24.113117,0.0066,-1.073
7908.00,4.727886,25.01729,0.000169,24.112947,0.0066,-1.073
7910.00,4.722318,25.01686,0.000169,24.113233,0.0066,-1.072
7912.00,4.717066,25.01734,0.000171,24.113062,0.0066,-1.071
7914.00,4.711866,25.01692,0.000170,24.113342,0.0066,-1.072
7916.00,4.707778,25.01721,0.000169,24.113062,0.0066,-1.073
7918.00,4.706016,25.01643,0.000169,24.113504,0.0065,-1.073
7920.00,4.707332,25.01754,0.000169,24.112549,0.0066,-1.074
7922.00,4.709471,25.01775,0.000169,24.114395,0.0065,-1.074
7924.00,4.711641,25.01719,0.000169,24.112575,0.0065,-1.074
7926.00,4.711105,25.01659,0.000168,24.112356,0.0065,-1.073
7928.00,4.712358,25.01760,0.000169,24.112971,0.0066,-1.073
7930.00,4.713043,25.01691,0.000170,24.112478,0.0066,-1.073
7932.00,4.713259,25.01620,0.000169,24.113283,0.0066,-1.074
7934.00,4.713897,25.01629,0.000170,24.113816,0.0066,-1.073
7936.00,4.715731,25.01776,0.000171,24.112928,0.0066,-1.072
7938.00,4.717145,25.01713,0.000171,24.113377,0.0066,-1.072
7940.00,4.719211,25.01681,0.000170,24.112898,0.0066,-1.073
7942.00,4.722352,25.01703,0.000170,24.113678,0.0066,-1.073
7944.00,4.725422,25.01647,0.000170,24.113948,0.0066,-1.072
7946.00,4.728176,25.01614,0.000171,24.113719,0.0066,-1.072
7948.00,4.730018,25.01624,0.000172,24.112870,0.0066,-1.072
7950.00,4.730807,25.01690,0.000173,24.112220,0.0066,-1.071
7952.00,4.730868,25.01725,0.000172,24.112174,0.0066,-1.073
7954.00,4.730659,25.01573,0.000171,24.113299,0.0065,-1.074
7956.00,4.730119,25.01673,0.000172,24.113812,0.0066,-1.073
7958.00,4.729461,25.01719,0.000173,24.113286,0.0066,-1.072
7960.00,4.730540,25.01642,0.000173,24.112882,0.0066,-1.072
7962.00,4.731067,25.01750,0.000172,24.113552,0.0066,-1.072
7964.00,4.730979,25.01689,0.000171,24.113465,0.0066,-1.073
7966.00,4.731515,25.01666,0.000171,24.112161,0.0066,-1.072
7968.00,4.731253,25.01652,0.000172,24.112774,0.0066,-1.073
7970.00,4.730777,25.01623,0.000171,24.112400,0.0066,-1.073
7972.00,4.730381,25.01607,0.000171,24.112309,0.0066,-1.072
7974.00,4.730756,25.01619,0.000172,24.112378,0.0066,-1.072
7976.00,4.731713,25.01585,0.000171,24.112553,0.0066,-1.074
7978.00,4.730974,25.01604,0.000171,24.113368,0.0066,-1.073
7980.00,4.730103,25.01641,0.000171,24.113416,0.0066,-1.073
7982.00,4.730217,25.01615,0.000171,24.113563,0.0066,-1.072
7984.00,4.730497,25.01550,0.000171,24.113632,0.0066,-1.073
7986.00,4.731640,25.01567,0.000172,24.113580,0.0066,-1.072
7988.00,4.732456,25.01695,0.000171,24.113584,0.0066,-1.072
7990.00,4.732658,25.01813,0.000172,24.113758,0.0066,-1.072
7992.00,4.732571,25.01690,0.000172,24.113298,0.0065,-1.073
7994.00,4.732674,25.01726,0.000170,24.112841,0.0066,-1.072
7996.00,4.731814,25.01711,0.000171,24.112984,0.0066,-1.073
7998.00,4.731341,25.01756,0.000171,24.113082,0.0066,-1.073
8000.00,4.731971,25.01737,0.000171,24.113285,0.0065,-1.073
8002.00,4.732853,25.01760,0.000172,24.113030,0.0065,-1.073
8004.00,4.732906,25.01699,0.000171,24.113567,0.0066,-1.073
8006.00,4.732519,25.01742,0.000172,24.112261,0.0066,-1.073
8008.00,4.732407,25.01835,0.000172,24.112495,0.0066,-1.073
8010.00,4.731589,25.01790,0.000172,24.111964,0.0065,-1.073
8012.00,4.731992,25.01843,0.000171,24.112408,0.0066,-1.073
8014.00,4.732002,25.01664,0.000172,24.112358,0.0066,-1.073
8016.00,4.731648,25.01851,0.000172,24.112423,0.0066,-1.073
8018.00,4.731944,25.01739,0.000171,24.113246,0.0066,-1.072
8020.00,4.732139,25.01775,0.000171,24.112677,0.0066,-1.072
8022.00,4.732462,25.01865,0.000171,24.112122,0.0066,-1.072
8024.00,4.732912,25.01888,0.000171,24.111696,0.0066,-1.072
8026.00,4.731958,25.01799,0.000172,24.112672,0.0066,-1.072
8028.00,4.731388,25.01776,0.000172,24.112527,0.0066,-1.073
8030.00,4.731721,25.01797,0.000171,24.113818,0.0066,-1.073
8032.00,4.731381,25.01693,0.000171,24.113166,0.0066,-1.073
8034.00,4.730707,25.01761,0.000171,24.113264,0.0066,-1.073
8036.00,4.731052,25.01752,0.000171,24.113039,0.0066,-1.074
8038.00,4.731110,25.01709,0.000172,24.112361,0.0066,-1.073
8040.00,4.730410,25.01841,0.000173,24.113450,0.0066,-1.073
8042.00,4.729859,25.01818,0.000173,24.113452,0.0067,-1.071
8044.00,4.731020,25.01790,0.000172,24.112960,0.0066,-1.073
8046.00,4.731289,25.01794,0.000171,24.112635,0.0066,-1.074
8048.00,4.731435,25.01805,0.000172,24.112909,0.0066,-1.073
8050.00,4.731714,25.01752,0.000173,24.112865,0.0066,-1.073
8052.00,4.730971,25.01775,0.000173,24.113312,0.0066,-1.074
8054.00,4.730033,25.01792,0.000172,24.113944,0.0066,-1.073
8056.00,4.729955,25.01805,0.000172,24.113227,0.0066,-1.072
8058.00,4.730941,25.01770,0.000171,24.113322,0.0066,-1.074
8060.00,4.731383,25.01749,0.000170,24.114635,0.0066,-1.074
8062.00,4.731492,25.01730,0.000172,24.113062,0.0066,-1.073
8064.00,4.732421,25.01833,0.000172,24.113431,0.0066,-1.073
8066.00,4.732707,25.01697,0.000173,24.113272,0.0066,-1.072
8068.00,4.732452,25.01739,0.000172,24.112222,0.0066,-1.073
8070.00,4.731914,25.01713,0.000172,24.112707,0.0066,-1.072
8072.00,4.732250,25.01682,0.000172,24.113030,0.0066,-1.074
8074.00,4.732230,25.01714,0.000171,24.112677,0.0066,-1.073
8076.00,4.731805,25.01785,0.000171,24.113270,0.0066,-1.073
8078.00,4.731318,25.01798,0.000172,24.112263,0.0066,-1.073
8080.00,4.730696,25.01761,0.000172,24.113242,0.0066,-1.073
8082.00,4.729798,25.01775,0.000173,24.112804,0.0066,-1.073
8084.00,4.730495,25.01772,0.000172,24.113721,0.0066,-1.073
@45,5.0000,10.0
8086.00,4.730226,25.01641,0.000172,24.112204,0.0066,-1.073
8088.00,4.729218,25.01533,0.000172,24.112415,0.0066,-1.072
8090.00,4.723253,25.01600,0.000172,24.113513,0.0066,-1.072
8092.00,4.716517,25.01575,0.000173,24.114217,0.0066,-1.072
8094.00,4.712204,25.01596,0.000170,24.113416,0.0066,-1.072
8096.00,4.708445,25.01501,0.000171,24.113530,0.0066,-1.072
8098.00,4.706726,25.01539,0.000170,24.112402,0.0066,-1.074
8100.00,4.709499,25.01596,0.000170,24.112534,0.0066,-1.074
8102.00,4.711799,25.01590,0.000169,24.112426,0.0066,-1.075
8104.00,4.713373,25.01504,0.000169,24.112503,0.0066,-1.074
8106.00,4.712854,25.01507,0.000168,24.112464,0.0066,-1.073
8108.00,4.712833,25.01528,0.000169,24.112608,0.0066,-1.073
8110.00,4.712245,25.01529,0.000171,24.112612,0.0066,-1.073
8112.00,4.712821,25.01600,0.000170,24.113015,0.0066,-1.073
8114.00,4.713936,25.01658,0.000170,24.114076,0.0066,-1.073
8116.00,4.715770,25.01672,0.000170,24.113314,0.0066,-1.073
8118.00,4.718485,25.01654,0.000172,24.112908,0.0066,-1.073
8120.00,4.721442,25.01638,0.000172,24.113234,0.0066,-1.073
8122.00,4.724471,25.01700,0.000171,24.112627,0.0066,-1.072
8124.00,4.726536,25.01609,0.000170,24.112361,0.0065,-1.074
8126.00,4.728693,25.01587,0.000169,24.112376,0.0066,-1.073
8128.00,4.730666,25.01552,0.000170,24.112471,0.0066,-1.072
8130.00,4.731879,25.01520,0.000172,24.113686,0.0066,-1.073
8132.00,4.732422,25.01548,0.000171,24.113413,0.0066,-1.072
8134.00,4.732647,25.01564,0.000172,24.112289,0.0066,-1.073
8136.00,4.732918,25.01556,0.000172,24.112230,0.0066,-1.073
8138.00,4.733168,25.01560,0.000172,24.112419,0.0066,-1.073
8140.00,4.732271,25.01606,0.000172,24.112462,0.0066,-1.071
8142.00,4.732816,25.01637,0.000173,24.112859,0.0066,-1.073
8144.00,4.733017,25.01633,0.000172,24.112211,0.0066,-1.073
8146.00,4.733043,25.01693,0.000172,24.113600,0.0066,-1.073
8148.00,4.732611,25.01680,0.000172,24.112293,0.0066,-1.073
8150.00,4.731679,25.01656,0.000171,24.111843,0.0066,-1.073
8152.00,4.732509,25.01653,0.000171,24.112750,0.0066,-1.073
8154.00,4.732278,25.01543,0.000172,24.113283,0.0066,-1.073
8156.00,4.732699,25.01653,0.000171,24.113390,0.0066,-1.073
8158.00,4.732951,25.01627,0.000171,24.113764,0.0066,-1.073
8160.00,4.733241,25.01658,0.000170,24.113086,0.0066,-1.072
8162.00,4.732812,25.01673,0.000171,24.112952,0.0066,-1.072
8164.00,4.732587,25.01682,0.000172,24.112181,0.0066,-1.073
8166.00,4.733067,25.01662,0.000172,24.113090,0.0066,-1.073
8168.00,4.733158,25.01640,0.000172,24.113255,0.0066,-1.073
8170.00,4.732270,25.01716,0.000171,24.112986,0.0066,-1.073
8172.00,4.732149,25.01655,0.000171,24.112664,0.0066,-1.073
8174.00,4.733068,25.01605,0.000173,24.112556,0.0066,-1.073
8176.00,4.733321,25.01636,0.000173,24.112954,0.0066,-1.073
8178.00,4.733834,25.01624,0.000172,24.113485,0.0066,-1.074
8180.00,4.734231,25.01645,0.000171,24.112194,0.0066,-1.073
8182.00,4.733932,25.01634,0.000171,24.112055,0.0066,-1.073
8184.00,4.733029,25.01687,0.000171,24.112196,0.0066,-1.073
8186.00,4.732341,25.01579,0.000173,24.112488,0.0066,-1.072
8188.00,4.732640,25.01630,0.000173,24.112202,0.0066,-1.072
8190.00,4.733926,25.01664,0.000172,24.112516,0.0066,-1.073
8192.00,4.734077,25.01639,0.000172,24.112631,0.0066,-1.073
8194.00,4.734367,25.01610,0.000172,24.112991,0.0066,-1.073
8196.00,4.734229,25.01710,0.000171,24.113474,0.0066,-1.074
8198.00,4.734161,25.01688,0.000170,24.113249,0.0066,-1.073
8200.00,4.734092,25.01601,0.000171,24.113004,0.0065,-1.073
8202.00,4.733150,25.01661,0.000171,24.112543,0.0066,-1.072
8204.00,4.733115,25.01683,0.000172,24.112087,0.0066,-1.072
8206.00,4.733344,25.01709,0.000172,24.112627,0.0065,-1.072
8208.00,4.734621,25.01665,0.000171,24.112508,0.0066,-1.073
8210.00,4.733501,25.01662,0.000171,24.112954,0.0066,-1.073
8212.00,4.732713,25.01605,0.000170,24.112876,0.0066,-1.073
8214.00,4.732696,25.01660,0.000171,24.112380,0.0066,-1.072
8216.00,4.732533,25.01734,0.000172,24.112945,0.0066,-1.072
8218.00,4.732156,25.01764,0.000171,24.113218,0.0066,-1.072
8220.00,4.732537,25.01765,0.000172,24.111854,0.0066,-1.073
8222.00,4.733458,25.01784,0.000171,24.113021,0.0066,-1.074
8224.00,4.733046,25.01742,0.000171,24.112423,0.0066,-1.074
8226.00,4.733183,25.01830,0.000170,24.113006,0.0066,-1.072
8228.00,4.733887,25.01884,0.000170,24.113047,0.0066,-1.073
8230.00,4.733117,25.01904,0.000171,24.112796,0.0066,-1.072
8232.00,4.733028,25.01854,0.000172,24.112809,0.0066,-1.072
8234.00,4.733469,25.01866,0.000172,24.112841,0.0066,-1.072
8236.00,4.732916,25.01934,0.000172,24.113600,0.0066,-1.074
8238.00,4.732499,25.01900,0.000171,24.112612,0.0066,-1.072
8240.00,4.732710,25.01860,0.000172,24.112438,0.0066,-1.072
8242.00,4.731731,25.01897,0.000172,24.113613,0.0066,-1.073
8244.00,4.732395,25.01872,0.000172,24.112961,0.0066,-1.073
8246.00,4.731623,25.01868,0.000172,24.112779,0.0066,-1.071
8248.00,4.732786,25.01823,0.000171,24.113357,0.0066,-1.073
8250.00,4.733306,25.01710,0.000170,24.112519,0.0066,-1.073
8252.00,4.733353,25.01720,0.000171,24.112530,0.0066,-1.073
8254.00,4.732314,25.01736,0.000171,24.112670,0.0066,-1.073
8256.00,4.733627,25.01721,0.000170,24.113175,0.0066,-1.073
8258.00,4.733737,25.01630,0.000172,24.113103,0.0066,-1.073
8260.00,4.733522,25.01618,0.000172,24.113077,0.0066,-1.072
8262.00,4.733944,25.01672,0.000172,24.112577,0.0066,-1.072
8264.00,4.734392,25.01667,0.000172,24.112352,0.0065,-1.073
@46,5.0000,10.0
8266.00,4.734014,25.01626,0.000170,24.112830,0.0066,-1.074
8268.00,4.732456,25.01670,0.000171,24.113396,0.0066,-1.072
8270.00,4.727220,25.01707,0.000171,24.113049,0.0066,-1.071
8272.00,4.720101,25.01649,0.000171,24.113149,0.0065,-1.071
8274.00,4.714541,25.01659,0.000172,24.112820,0.0066,-1.072
8276.00,4.710443,25.01621,0.000171,24.113467,0.0066,-1.072
8278.00,4.708358,25.01581,0.000168,24.113418,0.0066,-1.074
8280.00,4.710299,25.01598,0.000168,24.113047,0.0066,-1.074
8282.00,4.712467,25.01680,0.000168,24.112237,0.0065,-1.075
8284.00,4.713215,25.01742,0.000169,24.112564,0.0065,-1.075
8286.00,4.713757,25.01691,0.000168,24.113645,0.0066,-1.073
8288.00,4.713618,25.01708,0.000170,24.112794,0.0066,-1.072
8290.00,4.714338,25.01640,0.000170,24.112324,0.0065,-1.073
8292.00,4.714166,25.01651,0.000169,24.112049,0.0066,-1.074
8294.00,4.714331,25.01626,0.000169,24.112140,0.0065,-1.073
8296.00,4.715571,25.01588,0.000169,24.113173,0.0066,-1.073
8298.00,4.717978,25.01639,0.000169,24.113526,0.0066,-1.072
8300.00,4.721311,25.01559,0.000169,24.113064,0.0066,-1.073
8302.00,4.724848,25.01527,0.000170,24.111706,0.0066,-1.074
8304.00,4.726434,25.01478,0.000171,24.112469,0.0065,-1.073
8306.00,4.728675,25.01466,0.000171,24.112408,0.0066,-1.073
8308.00,4.730070,25.01466,0.000172,24.112885,0.0065,-1.072
8310.00,4.730628,25.01447,0.000171,24.112987,0.0066,-1.072
8312.00,4.730904,25.01455,0.000172,24.112577,0.0065,-1.073
8314.00,4.730381,25.01406,0.000171,24.113740,0.0065,-1.073
8316.00,4.731958,25.01512,0.000171,24.113708,0.0066,-1.073
8318.00,4.733747,25.01527,0.000172,24.112347,0.0066,-1.073
8320.00,4.733274,25.01462,0.000170,24.112595,0.0066,-1.073
8322.00,4.733081,25.01482,0.000171,24.112835,0.0066,-1.073
8324.00,4.733265,25.01522,0.000170,24.112595,0.0065,-1.073
8326.00,4.732929,25.01523,0.000169,24.112857,0.0065,-1.073
8328.00,4.733014,25.01548,0.000170,24.111940,0.0066,-1.073
8330.00,4.732775,25.01566,0.000172,24.112126,0.0066,-1.073
8332.00,4.733864,25.01579,0.000172,24.112079,0.0066,-1.072
8334.00,4.734162,25.01657,0.000172,24.112967,0.0066,-1.073
8336.00,4.733740,25.01748,0.000172,24.113049,0.0065,-1.073
8338.00,4.732693,25.01665,0.000171,24.112018,0.0066,-1.073
8340.00,4.732606,25.01644,0.000170,24.112781,0.0066,-1.073
8342.00,4.732652,25.01619,0.000171,24.112675,0.0066,-1.073
8344.00,4.732322,25.01635,0.000172,24.112237,0.0065,-1.074
8346.00,4.732631,25.01690,0.000171,24.112874,0.0066,-1.073
8348.00,4.733103,25.01723,0.000170,24.112952,0.0066,-1.072
8350.00,4.734162,25.01570,0.000170,24.112883,0.0066,-1.073
8352.00,4.735026,25.01629,0.000170,24.113545,0.0066,-1.074
8354.00,4.733404,25.01548,0.000171,24.111503,0.0066,-1.073
8356.00,4.732827,25.01509,0.000172,24.112510,0.0066,-1.073
8358.00,4.732543,25.01453,0.000171,24.113199,0.0066,-1.073
8360.00,4.732747,25.01512,0.000171,24.112796,0.0065,-1.072
8362.00,4.733504,25.01447,0.000172,24.113218,0.0066,-1.073
8364.00,4.734062,25.01492,0.000171,24.112350,0.0066,-1.072
8366.00,4.734194,25.01499,0.000170,24.111037,0.0065,-1.073
8368.00,4.734135,25.01378,0.000169,24.113229,0.0065,-1.074
8370.00,4.733146,25.01442,0.000169,24.111782,0.0065,-1.074
8372.00,4.732689,25.01478,0.000170,24.111386,0.0066,-1.073
8374.00,4.731586,25.01423,0.000172,24.112564,0.0066,-1.072
8376.00,4.730563,25.01459,0.000171,24.111644,0.0066,-1.073
8378.00,4.731039,25.01455,0.000171,24.111516,0.0065,-1.073
8380.00,4.732327,25.01501,0.000170,24.113383,0.0065,-1.074
8382.00,4.732445,25.01462,0.000170,24.112057,0.0065,-1.073
8384.00,4.732415,25.01586,0.000170,24.112387,0.0066,-1.074
8386.00,4.732775,25.01625,0.000171,24.113651,0.0065,-1.072
8388.00,4.733705,25.01522,0.000171,24.112813,0.0065,-1.073
8390.00,4.733408,25.01552,0.000170,24.112625,0.0066,-1.073
8392.00,4.733458,25.01643,0.000170,24.113372,0.0065,-1.074
8394.00,4.733386,25.01546,0.000169,24.112763,0.0065,-1.073
8396.00,4.732838,25.01576,0.000170,24.111953,0.0066,-1.072
8398.00,4.732628,25.01577,0.000171,24.112317,0.0065,-1.073
8400.00,4.733358,25.01483,0.000170,24.112831,0.0066,-1.073
8402.00,4.733634,25.01535,0.000170,24.111912,0.0066,-1.073
8404.00,4.733424,25.01508,0.000169,24.113288,0.0066,-1.072
8406.00,4.732338,25.01509,0.000171,24.112748,0.0065,-1.073
8408.00,4.731744,25.01557,0.000173,24.112393,0.0066,-1.073
8410.00,4.730953,25.01571,0.000172,24.113114,0.0066,-1.073
8412.00,4.732113,25.01478,0.000171,24.112335,0.0066,-1.073
8414.00,4.732122,25.01534,0.000171,24.112659,0.0066,-1.073
8416.00,4.732770,25.01418,0.000169,24.112895,0.0065,-1.074
8418.00,4.732920,25.01502,0.000170,24.111858,0.0065,-1.072
8420.00,4.732651,25.01541,0.000172,24.111665,0.0065,-1.072
8422.00,4.732451,25.01521,0.000171,24.112900,0.0065,-1.072
8424.00,4.732638,25.01614,0.000171,24.111708,0.0065,-1.073
8426.00,4.732228,25.01669,0.000171,24.112122,0.0065,-1.074
8428.00,4.731928,25.01529,0.000171,24.113195,0.0065,-1.073
8430.00,4.732709,25.01576,0.000171,24.112319,0.0065,-1.073
8432.00,4.733210,25.01605,0.000172,24.112243,0.0065,-1.072
8434.00,4.732458,25.01500,0.000171,24.112192,0.0066,-1.072
8436.00,4.731892,25.01597,0.000170,24.112181,0.0065,-1.073
8438.00,4.732304,25.01541,0.000170,24.112655,0.0065,-1.074
8440.00,4.733942,25.01522,0.000170,24.111997,0.0066,-1.074
8442.00,4.734579,25.01584,0.000169,24.112731,0.0066,-1.074
8444.00,4.734403,25.01591,0.000169,24.112573,0.0066,-1.073
@47,5.0000,10.0
8446.00,4.733709,25.01572,0.000170,24.112594,0.0065,-1.072
8448.00,4.732454,25.01603,0.000172,24.112386,0.0065,-1.073
8450.00,4.726664,25.01599,0.000170,24.112915,0.0065,-1.072
8452.00,4.720320,25.01634,0.000169,24.112152,0.0066,-1.072
8454.00,4.715171,25.01646,0.000170,24.111366,0.0066,-1.073
8456.00,4.710850,25.01600,0.000169,24.112425,0.0065,-1.073
8458.00,4.708755,25.01550,0.000168,24.112891,0.0065,-1.074
8460.00,4.710728,25.01517,0.000167,24.111498,0.0065,-1.074
8462.00,4.713584,25.01520,0.000167,24.112218,0.0065,-1.074
8464.00,4.715121,25.01467,0.000167,24.112101,0.0065,-1.075
8466.00,4.715254,25.01476,0.000167,24.111838,0.0065,-1.074
8468.00,4.713759,25.01433,0.000169,24.112222,0.0065,-1.073
8470.00,4.712684,25.01478,0.000169,24.112183,0.0065,-1.074
8472.00,4.713697,25.01495,0.000169,24.112419,0.0065,-1.074
8474.00,4.715152,25.01514,0.000169,24.112768,0.0065,-1.073
8476.00,4.717725,25.01519,0.000170,24.112798,0.0066,-1.073
8478.00,4.720038,25.01556,0.000170,24.112365,0.0065,-1.074
8480.00,4.722765,25.01517,0.000170,24.112549,0.0065,-1.073
8482.00,4.725176,25.01471,0.000169,24.111828,0.0065,-1.073
8484.00,4.726560,25.01498,0.000169,24.112514,0.0065,-1.073
8486.00,4.728407,25.01405,0.000169,24.112213,0.0065,-1.074
8488.00,4.730537,25.01454,0.000169,24.112542,0.0065,-1.074
8490.00,4.731937,25.01582,0.000170,24.112354,0.0065,-1.073
8492.00,4.733078,25.01561,0.000170,24.112185,0.0065,-1.074
8494.00,4.733805,25.01443,0.000169,24.113496,0.0065,-1.073
8496.00,4.733760,25.01522,0.000169,24.112765,0.0065,-1.073
8498.00,4.733096,25.01603,0.000170,24.112042,0.0065,-1.073
8500.00,4.733278,25.01627,0.000169,24.112150,0.0065,-1.073
8502.00,4.733450,25.01655,0.000170,24.112534,0.0065,-1.073
8504.00,4.732508,25.01629,0.000171,24.112620,0.0065,-1.073
8506.00,4.732761,25.01704,0.000170,24.112480,0.0065,-1.072
8508.00,4.733734,25.01780,0.000171,24.112674,0.0066,-1.073
8510.00,4.733236,25.01793,0.000170,24.113413,0.0066,-1.074
8512.00,4.733101,25.01721,0.000170,24.113034,0.0066,-1.073
8514.00,4.732761,25.01700,0.000169,24.112350,0.0065,-1.074
8516.00,4.732746,25.01692,0.000170,24.112111,0.0065,-1.074
8518.00,4.733330,25.01599,0.000170,24.113138,0.0065,-1.073
8520.00,4.733586,25.01559,0.000169,24.113147,0.0066,-1.073
8522.00,4.732678,25.01582,0.000170,24.112174,0.0066,-1.073
8524.00,4.732799,25.01518,0.000171,24.111938,0.0066,-1.073
8526.00,4.733381,25.01436,0.000170,24.112709,0.0065,-1.074
8528.00,4.733720,25.01584,0.000169,24.113257,0.0066,-1.074
8530.00,4.733455,25.01605,0.000169,24.113101,0.0065,-1.073
8532.00,4.734174,25.01673,0.000170,24.112800,0.0065,-1.073
8534.00,4.734468,25.01731,0.000171,24.111910,0.0065,-1.073
8536.00,4.733952,25.01779,0.000171,24.111709,0.0066,-1.074
8538.00,4.734001,25.01702,0.000171,24.111914,0.0066,-1.074
8540.00,4.734044,25.01659,0.000171,24.112631,0.0066,-1.074
8542.00,4.734280,25.01632,0.000170,24.112846,0.0065,-1.074
8544.00,4.733610,25.01616,0.000170,24.112343,0.0065,-1.074
8546.00,4.733954,25.01594,0.000170,24.112674,0.0066,-1.072
8548.00,4.733173,25.01666,0.000171,24.111617,0.0065,-1.074
8550.00,4.733114,25.01714,0.000172,24.113160,0.0065,-1.074
8552.00,4.734777,25.01764,0.000171,24.113197,0.0066,-1.074
8554.00,4.734432,25.01767,0.000170,24.111955,0.0065,-1.073
8556.00,4.734707,25.01797,0.000171,24.112512,0.0066,-1.074
8558.00,4.734462,25.01719,0.000171,24.111371,0.0065,-1.074
8560.00,4.734226,25.01750,0.000170,24.111403,0.0066,-1.073
8562.00,4.734423,25.01722,0.000170,24.112053,0.0066,-1.073
8564.00,4.733243,25.01787,0.000170,24.112168,0.0065,-1.074
8566.00,4.732718,25.01734,0.000171,24.112610,0.0065,-1.074
8568.00,4.733252,25.01708,0.000172,24.112233,0.0066,-1.073
8570.00,4.733835,25.01739,0.000172,24.112661,0.0066,-1.073
8572.00,4.734108,25.01690,0.000172,24.113221,0.0065,-1.074
8574.00,4.734039,25.01624,0.000171,24.112954,0.0066,-1.074
8576.00,4.733780,25.01659,0.000171,24.113441,0.0065,-1.074
8578.00,4.733807,25.01724,0.000171,24.113628,0.0066,-1.074
8580.00,4.733942,25.01632,0.000171,24.112958,0.0065,-1.073
8582.00,4.733850,25.01647,0.000172,24.113142,0.0065,-1.073
8584.00,4.734730,25.01609,0.000172,24.112428,0.0066,-1.073
8586.00,4.734248,25.01654,0.000171,24.112085,0.0066,-1.074
8588.00,4.734124,25.01614,0.000170,24.112113,0.0065,-1.073
8590.00,4.733787,25.01550,0.000171,24.112573,0.0065,-1.073
8592.00,4.733689,25.01629,0.000171,24.112337,0.0066,-1.074
8594.00,4.733526,25.01640,0.000171,24.110963,0.0066,-1.074
8596.00,4.733210,25.01714,0.000171,24.113041,0.0065,-1.073
8598.00,4.732700,25.01638,0.000170,24.112620,0.0065,-1.074
8600.00,4.733292,25.01620,0.000171,24.112222,0.0065,-1.073
8602.00,4.733956,25.01699,0.000172,24.111975,0.0066,-1.073
8604.00,4.732982,25.01709,0.000172,24.112272,0.0066,-1.074
8606.00,4.733301,25.01735,0.000171,24.113221,0.0066,-1.073
8608.00,4.733673,25.01738,0.000171,24.112525,0.0066,-1.074
8610.00,4.733553,25.01622,0.000171,24.112025,0.0065,-1.074
8612.00,4.734140,25.01695,0.000172,24.112322,0.0066,-1.073
8614.00,4.734352,25.01647,0.000171,24.112573,0.0066,-1.074
8616.00,4.733698,25.01709,0.000171,24.112618,0.0066,-1.073
8618.00,4.733028,25.01700,0.000170,24.113129,0.0065,-1.074
8620.00,4.732422,25.01784,0.000171,24.112772,0.0066,-1.073
8622.00,4.733077,25.01789,0.000172,24.112536,0.0066,-1.073
8624.00,4.733221,25.01771,0.000172,24.112335,0.0066,-1.073
@48,5.0000,10.0
8626.00,4.732804,25.01690,0.000171,24.112529,0.0066,-1.073
8628.00,4.731442,25.01708,0.000171,24.112980,0.0066,-1.074
8630.00,4.727241,25.01777,0.000170,24.112843,0.0066,-1.073
8632.00,4.720953,25.01774,0.000169,24.112191,0.0066,-1.073
8634.00,4.715943,25.01901,0.000171,24.113612,0.0065,-1.073
8636.00,4.710824,25.01774,0.000171,24.113374,0.0065,-1.073
8638.00,4.708204,25.01818,0.000171,24.113008,0.0066,-1.074
8640.00,4.710320,25.01836,0.000169,24.112904,0.0066,-1.075
8642.00,4.713631,25.01882,0.000169,24.111808,0.0066,-1.075
8644.00,4.715405,25.01812,0.000170,24.111918,0.0066,-1.075
8646.00,4.716097,25.01824,0.000168,24.111496,0.0066,-1.075
8648.00,4.715971,25.01879,0.000169,24.111895,0.0065,-1.074
8650.00,4.716023,25.01836,0.000169,24.113012,0.0066,-1.074
8652.00,4.716861,25.01839,0.000170,24.112389,0.0066,-1.074
8654.00,4.718103,25.01798,0.000169,24.113725,0.0066,-1.074
8656.00,4.719328,25.01709,0.000169,24.112651,0.0066,-1.074
8658.00,4.721304,25.01679,0.000170,24.113612,0.0066,-1.073
8660.00,4.722812,25.01781,0.000170,24.113498,0.0066,-1.074
8662.00,4.724896,25.01745,0.000170,24.112709,0.0066,-1.074
8664.00,4.726860,25.01710,0.000170,24.113110,0.0066,-1.073
8666.00,4.729012,25.01754,0.000171,24.112399,0.0066,-1.074
8668.00,4.730797,25.01680,0.000171,24.112512,0.0066,-1.074
8670.00,4.731814,25.01611,0.000171,24.113513,0.0066,-1.073
8672.00,4.733046,25.01666,0.000171,24.112410,0.0066,-1.074
8674.00,4.733763,25.01641,0.000172,24.113179,0.0065,-1.073
8676.00,4.734581,25.01599,0.000172,24.113231,0.0066,-1.074
8678.00,4.734670,25.01617,0.000172,24.113101,0.0066,-1.074
8680.00,4.734852,25.01679,0.000171,24.112246,0.0065,-1.074
8682.00,4.733871,25.01738,0.000171,24.112423,0.0066,-1.074
8684.00,4.734626,25.01775,0.000170,24.112861,0.0066,-1.074
8686.00,4.733826,25.01751,0.000171,24.113162,0.0066,-1.074
8688.00,4.732887,25.01703,0.000171,24.112668,0.0065,-1.073
8690.00,4.732982,25.01702,0.000172,24.112674,0.0066,-1.073
8692.00,4.733475,25.01788,0.000172,24.112488,0.0066,-1.073
8694.00,4.733785,25.01737,0.000172,24.112503,0.0066,-1.073
8696.00,4.733297,25.01760,0.000172,24.112668,0.0066,-1.074
8698.00,4.733896,25.01651,0.000171,24.113155,0.0066,-1.074
8700.00,4.734460,25.01622,0.000171,24.112601,0.0066,-1.074
8702.00,4.734919,25.01654,0.000170,24.113441,0.0066,-1.074
8704.00,4.735031,25.01641,0.000172,24.112326,0.0066,-1.073
8706.00,4.734874,25.01591,0.000172,24.111875,0.0066,-1.074
8708.00,4.735015,25.01633,0.000171,24.112880,0.0066,-1.073
8710.00,4.735195,25.01672,0.000172,24.112243,0.0066,-1.074
8712.00,4.734601,25.01648,0.000173,24.112178,0.0066,-1.074
8714.00,4.733582,25.01641,0.000171,24.113623,0.0066,-1.074
8716.00,4.734121,25.01678,0.000171,24.113574,0.0066,-1.074
8718.00,4.733456,25.01659,0.000172,24.112504,0.0066,-1.073
8720.00,4.733738,25.01726,0.000171,24.113101,0.0066,-1.073
8722.00,4.732969,25.01666,0.000172,24.112696,0.0066,-1.073
8724.00,4.733300,25.01742,0.000171,24.112267,0.0065,-1.074
8726.00,4.734360,25.01730,0.000171,24.113257,0.0065,-1.073
8728.00,4.735186,25.01677,0.000171,24.112371,0.0066,-1.074
8730.00,4.734421,25.01789,0.000171,24.112393,0.0066,-1.073
8732.00,4.734160,25.01897,0.000170,24.112904,0.0066,-1.073
8734.00,4.733386,25.01758,0.000172,24.112415,0.0066,-1.073
8736.00,4.733333,25.01832,0.000170,24.112989,0.0066,-1.073
8738.00,4.733856,25.01877,0.000170,24.113539,0.0066,-1.074
8740.00,4.733693,25.01891,0.000171,24.113236,0.0066,-1.073
8742.00,4.734257,25.01794,0.000171,24.111918,0.0066,-1.073
8744.00,4.734585,25.01835,0.000172,24.112387,0.0066,-1.074
8746.00,4.734899,25.01892,0.000171,24.113220,0.0065,-1.073
8748.00,4.734986,25.01892,0.000171,24.113160,0.0065,-1.074
8750.00,4.735185,25.01853,0.000170,24.112846,0.0066,-1.073
8752.00,4.735276,25.01857,0.000171,24.112464,0.0065,-1.073
8754.00,4.734595,25.01933,0.000170,24.113246,0.0065,-1.074
8756.00,4.734676,25.01878,0.000171,24.112687,0.0065,-1.073
8758.00,4.734794,25.01857,0.000172,24.112313,0.0066,-1.073
8760.00,4.734878,25.01868,0.000172,24.111845,0.0065,-1.074
8762.00,4.734880,25.01758,0.000172,24.112679,0.0066,-1.073
8764.00,4.734839,25.01711,0.000171,24.112506,0.0066,-1.073
8766.00,4.735092,25.01728,0.000170,24.112001,0.0066,-1.074
8768.00,4.735598,25.01859,0.000171,24.112880,0.0066,-1.074
8770.00,4.734668,25.01904,0.000171,24.113552,0.0065,-1.074
8772.00,4.734542,25.01839,0.000170,24.112644,0.0065,-1.074
8774.00,4.734513,25.01745,0.000171,24.113021,0.0065,-1.073
8776.00,4.733219,25.01803,0.000172,24.112374,0.0065,-1.073
8778.00,4.733469,25.01836,0.000171,24.112324,0.0066,-1.074
8780.00,4.733736,25.01828,0.000171,24.112378,0.0066,-1.073
8782.00,4.734215,25.01818,0.000172,24.112984,0.0066,-1.073
8784.00,4.733456,25.01834,0.000170,24.112562,0.0066,-1.074
8786.00,4.733454,25.01854,0.000170,24.112263,0.0066,-1.074
8788.00,4.733965,25.01742,0.000172,24.113058,0.0066,-1.073
8790.00,4.734157,25.01765,0.000172,24.112192,0.0066,-1.074
8792.00,4.733766,25.01747,0.000171,24.113482,0.0066,-1.073
8794.00,4.733142,25.01779,0.000172,24.112007,0.0066,-1.073
8796.00,4.733552,25.01798,0.000171,24.111936,0.0066,-1.075
8798.00,4.733869,25.01802,0.000170,24.113019,0.0066,-1.074
8800.00,4.734191,25.01803,0.000172,24.113127,0.0066,-1.073
8802.00,4.734490,25.01846,0.000172,24.112564,0.0066,-1.073
8804.00,4.735066,25.01807,0.000172,24.112651,0.0066,-1.073
@49,5.0000,10.0
8806.00,4.733921,25.01842,0.000172,24.113355,0.0066,-1.073
8808.00,4.732045,25.01824,0.000171,24.113145,0.0066,-1.074
8810.00,4.726757,25.01864,0.000170,24.113062,0.0066,-1.073
8812.00,4.719906,25.01806,0.000171,24.113403,0.0066,-1.072
8814.00,4.714817,25.01858,0.000171,24.114046,0.0066,-1.073
8816.00,4.711517,25.01812,0.000170,24.113192,0.0066,-1.073
8818.00,4.710114,25.01725,0.000171,24.113065,0.0066,-1.074
8820.00,4.711166,25.01769,0.000170,24.112309,0.0066,-1.076
8822.00,4.712719,25.01769,0.000168,24.112575,0.0066,-1.076
8824.00,4.714847,25.01723,0.000168,24.111919,0.0066,-1.075
8826.00,4.715404,25.01738,0.000171,24.112629,0.0066,-1.074
8828.00,4.715579,25.01772,0.000171,24.113604,0.0066,-1.074
8830.00,4.715713,25.01753,0.000170,24.113090,0.0066,-1.073
8832.00,4.716245,25.01733,0.000172,24.113907,0.0066,-1.072
8834.00,4.716994,25.01673,0.000172,24.113017,0.0066,-1.074
8836.00,4.719491,25.01616,0.000170,24.113309,0.0066,-1.074
8838.00,4.721711,25.01645,0.000171,24.112727,0.0066,-1.074
8840.00,4.723632,25.01632,0.000171,24.112876,0.0066,-1.073
8842.00,4.725696,25.01533,0.000170,24.113231,0.0066,-1.073
8844.00,4.727319,25.01562,0.000171,24.113203,0.0066,-1.072
8846.00,4.729460,25.01650,0.000171,24.112636,0.0066,-1.074
8848.00,4.730332,25.01647,0.000172,24.112623,0.0066,-1.074
8850.00,4.731290,25.01600,0.000173,24.113582,0.0066,-1.073
8852.00,4.731417,25.01612,0.000172,24.113584,0.0066,-1.073
8854.00,4.732310,25.01577,0.000172,24.112885,0.0066,-1.073
8856.00,4.732433,25.01595,0.000172,24.113294,0.0066,-1.074
8858.00,4.733244,25.01644,0.000172,24.112883,0.0066,-1.074
8860.00,4.734424,25.01641,0.000172,24.112267,0.0066,-1.072
8862.00,4.735163,25.01697,0.000172,24.113155,0.0066,-1.074
8864.00,4.734611,25.01728,0.000172,24.112222,0.0066,-1.074
8866.00,4.734942,25.01689,0.000171,24.112139,0.0066,-1.073
8868.00,4.734327,25.01797,0.000173,24.113658,0.0066,-1.073
8870.00,4.733546,25.01867,0.000173,24.112876,0.0066,-1.073
8872.00,4.733737,25.01771,0.000172,24.111724,0.0066,-1.074
8874.00,4.734373,25.01802,0.000172,24.111819,0.0066,-1.073
8876.00,4.734146,25.01796,0.000172,24.112948,0.0066,-1.073
8878.00,4.733954,25.01842,0.000172,24.112558,0.0066,-1.074
8880.00,4.734232,25.01720,0.000172,24.112778,0.0066,-1.074
8882.00,4.733835,25.01794,0.000171,24.113444,0.0066,-1.072
8884.00,4.735053,25.01830,0.000172,24.113353,0.0066,-1.073
8886.00,4.735857,25.01717,0.000173,24.112545,0.0066,-1.073
8888.00,4.735150,25.01741,0.000173,24.112512,0.0066,-1.074
8890.00,4.734240,25.01788,0.000172,24.113043,0.0066,-1.074
8892.00,4.734767,25.01867,0.000172,24.113454,0.0066,-1.073
8894.00,4.734861,25.01927,0.000172,24.112419,0.0066,-1.073
8896.00,4.734786,25.01844,0.000172,24.113351,0.0066,-1.072
8898.00,4.733484,25.01869,0.000173,24.112579,0.0066,-1.074
8900.00,4.733223,25.01909,0.000173,24.113259,0.0066,-1.074
8902.00,4.733702,25.01916,0.000172,24.113236,0.0066,-1.073
8904.00,4.734477,25.01933,0.000172,24.113389,0.0065,-1.073
8906.00,4.734536,25.01886,0.000171,24.113311,0.0066,-1.073
8908.00,4.735030,25.01903,0.000173,24.113569,0.0066,-1.073
8910.00,4.735302,25.01873,0.000172,24.112804,0.0066,-1.074
8912.00,4.734890,25.01874,0.000171,24.113489,0.0066,-1.073
8914.00,4.734745,25.01850,0.000171,24.112759,0.0066,-1.074
8916.00,4.734555,25.01813,0.000171,24.113298,0.0066,-1.074
8918.00,4.734921,25.01832,0.000172,24.112926,0.0066,-1.073
8920.00,4.734466,25.01874,0.000172,24.113312,0.0066,-1.074
8922.00,4.734320,25.01773,0.000171,24.113961,0.0066,-1.074
8924.00,4.735027,25.01730,0.000172,24.112746,0.0066,-1.073
8926.00,4.734948,25.01761,0.000171,24.112657,0.0066,-1.073
8928.00,4.735416,25.01793,0.000172,24.112482,0.0066,-1.074
8930.00,4.735115,25.01833,0.000173,24.113088,0.0066,-1.074
8932.00,4.735164,25.01726,0.000171,24.112558,0.0066,-1.073
8934.00,4.733866,25.01788,0.000171,24.112120,0.0066,-1.074
8936.00,4.733635,25.01753,0.000172,24.112384,0.0066,-1.074
8938.00,4.733870,25.01713,0.000171,24.112581,0.0066,-1.074
8940.00,4.733843,25.01739,0.000171,24.111761,0.0066,-1.072
8942.00,4.734518,25.01728,0.000171,24.113013,0.0066,-1.074
8944.00,4.734896,25.01730,0.000171,24.112690,0.0066,-1.073
8946.00,4.735547,25.01728,0.000172,24.113775,0.0066,-1.073
8948.00,4.734888,25.01759,0.000172,24.113363,0.0066,-1.073
8950.00,4.733001,25.01715,0.000172,24.113610,0.0066,-1.074
8952.00,4.733465,25.01812,0.000172,24.113285,0.0066,-1.074
8954.00,4.733862,25.01759,0.000173,24.113179,0.0066,-1.074
8956.00,4.733288,25.01715,0.000172,24.112909,0.0066,-1.074
8958.00,4.733674,25.01753,0.000173,24.112361,0.0066,-1.073
8960.00,4.733130,25.01721,0.000173,24.113775,0.0066,-1.072
8962.00,4.733409,25.01734,0.000173,24.114009,0.0066,-1.074
8964.00,4.732905,25.01744,0.000173,24.112755,0.0066,-1.074
8966.00,4.733997,25.01781,0.000172,24.112696,0.0066,-1.073
8968.00,4.734161,25.01715,0.000172,24.113439,0.0066,-1.073
8970.00,4.733743,25.01707,0.000173,24.113216,0.0066,-1.074
8972.00,4.733107,25.01786,0.000172,24.113309,0.0065,-1.073
8974.00,4.734547,25.01772,0.000172,24.112447,0.0066,-1.073
8976.00,4.734846,25.01750,0.000172,24.112850,0.0066,-1.074
8978.00,4.734556,25.01780,0.000173,24.112692,0.0066,-1.074
8980.00,4.734721,25.01790,0.000172,24.112718,0.0066,-1.074
8982.00,4.734502,25.01789,0.000172,24.113116,0.0066,-1.074
8984.00,4.734314,25.01772,0.000171,24.113911,0.0066,-1.074
@50,5.0000,10.0
8986.00,4.734302,25.01623,0.000172,24.113340,0.0066,-1.073
8988.00,4.731801,25.01660,0.000173,24.113275,0.0066,-1.073
8990.00,4.726245,25.01719,0.000172,24.113203,0.0066,-1.072
8992.00,4.720290,25.01695,0.000171,24.113199,0.0066,-1.073
8994.00,4.715790,25.01721,0.000173,24.114618,0.0066,-1.073
8996.00,4.712712,25.01786,0.000172,24.113344,0.0066,-1.074
8998.00,4.710639,25.01801,0.000170,24.113058,0.0066,-1.074
9000.00,4.711931,25.01796,0.000170,24.113231,0.0066,-1.075
9002.00,4.714628,25.01839,0.000169,24.112839,0.0066,-1.075
9004.00,4.715899,25.01797,0.000169,24.112919,0.0066,-1.074
9006.00,4.715484,25.01777,0.000169,24.111936,0.0066,-1.075
9008.00,4.716055,25.01703,0.000169,24.112614,0.0066,-1.074
9010.00,4.717679,25.01746,0.000169,24.112165,0.0066,-1.074
9012.00,4.717530,25.01779,0.000170,24.112893,0.0066,-1.073
9014.00,4.718904,25.01738,0.000170,24.112400,0.0066,-1.073
9016.00,4.721048,25.01799,0.000170,24.112588,0.0066,-1.074
9018.00,4.722147,25.01785,0.000170,24.112649,0.0066,-1.074
9020.00,4.723888,25.01793,0.000169,24.112272,0.0066,-1.074
9022.00,4.726136,25.01691,0.000170,24.112670,0.0066,-1.074
9024.00,4.729145,25.01735,0.000171,24.113025,0.0066,-1.074
9026.00,4.730991,25.01760,0.000171,24.112876,0.0066,-1.074
9028.00,4.732096,25.01685,0.000172,24.113000,0.0066,-1.074
9030.00,4.733015,25.01683,0.000172,24.113342,0.0066,-1.073
9032.00,4.734109,25.01568,0.000173,24.113632,0.0066,-1.073
9034.00,4.735224,25.01696,0.000172,24.113329,0.0066,-1.074
9036.00,4.733275,25.01776,0.000171,24.113574,0.0066,-1.073
9038.00,4.732986,25.01819,0.000172,24.113273,0.0066,-1.074
9040.00,4.734479,25.01713,0.000172,24.113340,0.0066,-1.074
9042.00,4.734529,25.01721,0.000173,24.113214,0.0066,-1.074
9044.00,4.734765,25.01750,0.000172,24.112391,0.0066,-1.074
9046.00,4.734863,25.01789,0.000173,24.113065,0.0066,-1.074
9048.00,4.735204,25.01834,0.000172,24.114215,0.0066,-1.073
9050.00,4.735819,25.01814,0.000172,24.113547,0.0066,-1.074
9052.00,4.735056,25.01894,0.000171,24.112986,0.0065,-1.073
9054.00,4.735146,25.01839,0.000172,24.112380,0.0066,-1.074
9056.00,4.734550,25.01732,0.000171,24.112999,0.0066,-1.074
9058.00,4.734546,25.01789,0.000172,24.113316,0.0066,-1.074
9060.00,4.734269,25.01837,0.000171,24.113322,0.0066,-1.073
9062.00,4.734050,25.01862,0.000172,24.113636,0.0066,-1.073
9064.00,4.734144,25.01788,0.000170,24.113184,0.0066,-1.074
9066.00,4.734743,25.01880,0.000170,24.112001,0.0066,-1.075
9068.00,4.734780,25.01946,0.000170,24.113342,0.0066,-1.074
9070.00,4.734512,25.01873,0.000171,24.112354,0.0066,-1.074
9072.00,4.734773,25.01956,0.000170,24.112603,0.0066,-1.074
9074.00,4.735408,25.01931,0.000170,24.112976,0.0066,-1.074
9076.00,4.735589,25.01966,0.000171,24.112820,0.0066,-1.074
9078.00,4.735473,25.01877,0.000171,24.113846,0.0066,-1.073
9080.00,4.736058,25.01922,0.000172,24.112908,0.0066,-1.074
9082.00,4.735912,25.01916,0.000171,24.112131,0.0066,-1.075
9084.00,4.736110,25.01911,0.000171,24.113322,0.0066,-1.074
9086.00,4.736156,25.02026,0.000172,24.112733,0.0066,-1.074
9088.00,4.735755,25.01965,0.000172,24.113143,0.0066,-1.073
9090.00,4.735765,25.01830,0.000172,24.112941,0.0066,-1.074
9092.00,4.735979,25.01821,0.000172,24.112984,0.0066,-1.074
9094.00,4.736305,25.01787,0.000172,24.114128,0.0066,-1.073
9096.00,4.735932,25.01888,0.000173,24.114316,0.0066,-1.073
9098.00,4.735803,25.01895,0.000172,24.112575,0.0066,-1.075
9100.00,4.735085,25.01913,0.000172,24.112904,0.0066,-1.074
9102.00,4.734442,25.01834,0.000172,24.112774,0.0066,-1.073
9104.00,4.734634,25.01855,0.000171,24.113606,0.0066,-1.074
9106.00,4.735678,25.01854,0.000171,24.113143,0.0066,-1.074
9108.00,4.735365,25.02012,0.000171,24.113565,0.0066,-1.075
9110.00,4.734884,25.01998,0.000172,24.112536,0.0066,-1.074
9112.00,4.733849,25.01979,0.000173,24.113047,0.0066,-1.073
9114.00,4.734511,25.01883,0.000172,24.112740,0.0066,-1.074
9116.00,4.735571,25.01876,0.000172,24.112718,0.0066,-1.074
9118.00,4.736321,25.01872,0.000171,24.112681,0.0066,-1.074
9120.00,4.735976,25.01928,0.000172,24.113119,0.0066,-1.073
9122.00,4.735047,25.01887,0.000172,24.113123,0.0066,-1.074
9124.00,4.735031,25.01835,0.000173,24.113251,0.0066,-1.074
9126.00,4.734855,25.01863,0.000171,24.112696,0.0066,-1.074
9128.00,4.734456,25.01962,0.000172,24.114111,0.0065,-1.074
9130.00,4.734008,25.01863,0.000171,24.113013,0.0066,-1.074
9132.00,4.733539,25.02006,0.000171,24.112581,0.0066,-1.074
9134.00,4.734185,25.01978,0.000172,24.112948,0.0066,-1.074
9136.00,4.734928,25.02018,0.000172,24.111136,0.0066,-1.075
9138.00,4.734760,25.02045,0.000172,24.112852,0.0066,-1.074
9140.00,4.734922,25.02031,0.000172,24.114065,0.0066,-1.075
9142.00,4.734800,25.01983,0.000171,24.112059,0.0066,-1.074
9144.00,4.735211,25.02016,0.000171,24.113309,0.0066,-1.075
9146.00,4.735082,25.02015,0.000171,24.112986,0.0066,-1.074
9148.00,4.734987,25.01899,0.000171,24.112478,0.0067,-1.074
9150.00,4.735974,25.02048,0.000173,24.113521,0.0066,-1.075
9152.00,4.735268,25.02057,0.000173,24.113883,0.0066,-1.074
9154.00,4.735852,25.02038,0.000171,24.112616,0.0066,-1.075
9156.00,4.736571,25.02031,0.000171,24.113818,0.0066,-1.074
9158.00,4.735604,25.01986,0.000172,24.112805,0.0066,-1.073
9160.00,4.736137,25.01948,0.000173,24.112075,0.0066,-1.075
9162.00,4.736215,25.02011,0.000171,24.113495,0.0066,-1.074
9164.00,4.735414,25.02001,0.000171,24.113426,0.0066,-1.075
@51,5.0000,10.0
9166.00,4.734730,25.02013,0.000172,24.113682,0.0066,-1.074
9168.00,4.734174,25.01989,0.000173,24.113025,0.0065,-1.075
9170.00,4.728936,25.02020,0.000171,24.113227,0.0066,-1.075
9172.00,4.722044,25.02049,0.000171,24.114015,0.0066,-1.074
9174.00,4.718379,25.02000,0.000172,24.112906,0.0066,-1.073
9176.00,4.715011,25.01985,0.000171,24.113041,0.0066,-1.075
9178.00,4.713011,25.01990,0.000169,24.113745,0.0066,-1.076
9180.00,4.714161,25.02058,0.000169,24.112947,0.0066,-1.075
9182.00,4.716987,25.02133,0.000171,24.112629,0.0066,-1.075
9184.00,4.717631,25.02079,0.000170,24.113482,0.0066,-1.076
9186.00,4.718317,25.02002,0.000170,24.112765,0.0066,-1.076
9188.00,4.718249,25.02090,0.000169,24.112404,0.0066,-1.075
9190.00,4.718840,25.01965,0.000171,24.113437,0.0066,-1.074
9192.00,4.718907,25.01964,0.000171,24.114427,0.0066,-1.075
9194.00,4.719109,25.01977,0.000171,24.113179,0.0066,-1.075
9196.00,4.720584,25.01967,0.000172,24.113552,0.0066,-1.076
9198.00,4.721923,25.01979,0.000171,24.114323,0.0066,-1.075
9200.00,4.724658,25.02042,0.000171,24.112796,0.0066,-1.075
9202.00,4.726929,25.02063,0.000171,24.112902,0.0066,-1.075
9204.00,4.729560,25.02064,0.000172,24.113840,0.0066,-1.075
9206.00,4.732730,25.02051,0.000173,24.113359,0.0066,-1.075
9208.00,4.733995,25.02120,0.000172,24.113190,0.0066,-1.075
9210.00,4.734734,25.02008,0.000172,24.113164,0.0066,-1.074
9212.00,4.736078,25.02071,0.000172,24.113227,0.0066,-1.075
9214.00,4.735946,25.02114,0.000172,24.112514,0.0066,-1.074
9216.00,4.735391,25.02131,0.000172,24.113296,0.0066,-1.075
9218.00,4.735555,25.02172,0.000171,24.112800,0.0066,-1.075
9220.00,4.735620,25.02090,0.000173,24.112824,0.0066,-1.075
9222.00,4.736054,25.02141,0.000172,24.113671,0.0066,-1.075
9224.00,4.735123,25.02203,0.000172,24.112887,0.0066,-1.075
9226.00,4.734787,25.02158,0.000172,24.112727,0.0066,-1.075
9228.00,4.735539,25.02135,0.000172,24.113359,0.0066,-1.075
9230.00,4.735435,25.02134,0.000171,24.114013,0.0067,-1.075
9232.00,4.735545,25.02184,0.000171,24.113831,0.0066,-1.075
9234.00,4.735789,25.02060,0.000173,24.113482,0.0066,-1.074
9236.00,4.735796,25.02053,0.000172,24.112441,0.0066,-1.075
9238.00,4.735231,25.02011,0.000172,24.111942,0.0066,-1.075
9240.00,4.735664,25.01934,0.000172,24.113390,0.0066,-1.074
9242.00,4.736335,25.01921,0.000171,24.113058,0.0066,-1.075
9244.00,4.735749,25.02029,0.000171,24.113827,0.0066,-1.076
9246.00,4.735729,25.01973,0.000171,24.113177,0.0066,-1.075
9248.00,4.735572,25.01942,0.000171,24.112653,0.0066,-1.075
9250.00,4.736158,25.01936,0.000172,24.112599,0.0066,-1.075
9252.00,4.736314,25.01957,0.000173,24.113363,0.0066,-1.073
9254.00,4.736279,25.02068,0.000174,24.113998,0.0066,-1.071
9256.00,4.736381,25.02018,0.000173,24.112722,0.0066,-1.076
9258.00,4.736882,25.02029,0.000169,24.113437,0.0066,-1.077
9260.00,4.737305,25.02030,0.000170,24.112610,0.0066,-1.076
9262.00,4.737293,25.02019,0.000170,24.112772,0.0066,-1.076
9264.00,4.736510,25.01976,0.000171,24.113667,0.0066,-1.075
9266.00,4.736540,25.01925,0.000172,24.113652,0.0066,-1.075
9268.00,4.736711,25.01974,0.000173,24.113431,0.0066,-1.075
9270.00,4.736950,25.02060,0.000172,24.112454,0.0066,-1.075
9272.00,4.737487,25.02024,0.000172,24.113496,0.0066,-1.075
9274.00,4.737317,25.01998,0.000171,24.112887,0.0066,-1.075
9276.00,4.737599,25.01953,0.000172,24.113242,0.0066,-1.075
9278.00,4.737703,25.01981,0.000171,24.112932,0.0066,-1.076
9280.00,4.736833,25.01966,0.000171,24.113095,0.0066,-1.076
9282.00,4.736815,25.01856,0.000171,24.112909,0.0066,-1.075
9284.00,4.736952,25.01908,0.000171,24.112345,0.0066,-1.075
9286.00,4.736646,25.01943,0.000172,24.112952,0.0066,-1.075
9288.00,4.735796,25.01812,0.000173,24.113890,0.0066,-1.074
9290.00,4.735877,25.01753,0.000171,24.112447,0.0066,-1.076
9292.00,4.736503,25.01775,0.000171,24.112231,0.0066,-1.075
9294.00,4.737418,25.01789,0.000171,24.113452,0.0066,-1.075
9296.00,4.736858,25.01750,0.000172,24.112774,0.0065,-1.075
9298.00,4.736944,25.01696,0.000172,24.112235,0.0066,-1.076
9300.00,4.735803,25.01697,0.000172,24.112930,0.0066,-1.076
9302.00,4.735615,25.01671,0.000171,24.113017,0.0066,-1.076
9304.00,4.735709,25.01602,0.000172,24.112053,0.0066,-1.074
9306.00,4.736219,25.01621,0.000172,24.113602,0.0066,-1.075
9308.00,4.736856,25.01564,0.000172,24.113017,0.0066,-1.075
9310.00,4.735785,25.01652,0.000171,24.112540,0.0066,-1.075
9312.00,4.734492,25.01603,0.000170,24.112713,0.0066,-1.075
9314.00,4.734701,25.01659,0.000170,24.112724,0.0066,-1.075
9316.00,4.734960,25.01567,0.000171,24.113169,0.0066,-1.075
9318.00,4.735945,25.01503,0.000171,24.113541,0.0066,-1.075
9320.00,4.736109,25.01636,0.000170,24.112974,0.0066,-1.075
9322.00,4.736186,25.01616,0.000171,24.112722,0.0066,-1.075
9324.00,4.736258,25.01671,0.000172,24.112556,0.0066,-1.075
9326.00,4.736194,25.01691,0.000171,24.112737,0.0066,-1.074
9328.00,4.736414,25.01679,0.000173,24.112774,0.0066,-1.075
9330.00,4.737091,25.01704,0.000172,24.113032,0.0066,-1.075
9332.00,4.736917,25.01697,0.000171,24.112094,0.0066,-1.074
9334.00,4.736333,25.01752,0.000170,24.113558,0.0066,-1.076
9336.00,4.736716,25.01698,0.000171,24.113860,0.0066,-1.074
9338.00,4.736485,25.01757,0.000172,24.113368,0.0066,-1.075
9340.00,4.736269,25.01857,0.000172,24.113781,0.0066,-1.075
9342.00,4.735695,25.01952,0.000172,24.113216,0.0066,-1.074
9344.00,4.735160,25.01768,0.000172,24.112987,0.0066,-1.075
@52,5.0000,10.0
9346.00,4.734949,25.01963,0.000171,24.112984,0.0065,-1.075
9348.00,4.734067,25.01967,0.000171,24.112443,0.0066,-1.074
9350.00,4.730201,25.01898,0.000171,24.113045,0.0066,-1.074
9352.00,4.724237,25.01966,0.000170,24.112451,0.0066,-1.074
9354.00,4.718198,25.02009,0.000170,24.112295,0.0065,-1.074
9356.00,4.714410,25.01985,0.000171,24.112755,0.0066,-1.075
9358.00,4.711539,25.01999,0.000170,24.112571,0.0066,-1.076
9360.00,4.712586,25.01950,0.000168,24.113093,0.0066,-1.077
9362.00,4.715390,25.01973,0.000168,24.112625,0.0066,-1.077
9364.00,4.716068,25.02002,0.000168,24.112269,0.0066,-1.076
9366.00,4.716465,25.01855,0.000169,24.112980,0.0066,-1.075
9368.00,4.717146,25.01981,0.000170,24.113316,0.0065,-1.075
9370.00,4.717206,25.02010,0.000170,24.113758,0.0065,-1.075
9372.00,4.717590,25.01986,0.000170,24.112620,0.0066,-1.075
9374.00,4.719538,25.02097,0.000171,24.112244,0.0066,-1.074
9376.00,4.720955,25.01999,0.000170,24.113574,0.0066,-1.076
9378.00,4.723044,25.01981,0.000170,24.113558,0.0065,-1.075
9380.00,4.725360,25.01958,0.000171,24.113626,0.0066,-1.074
9382.00,4.726849,25.01880,0.000170,24.113277,0.0066,-1.075
9384.00,4.729992,25.01847,0.000171,24.113153,0.0065,-1.075
9386.00,4.731700,25.01871,0.000172,24.112644,0.0065,-1.075
9388.00,4.733205,25.01949,0.000171,24.113539,0.0066,-1.075
9390.00,4.734666,25.02139,0.000171,24.112965,0.0066,-1.075
9392.00,4.735157,25.01903,0.000171,24.113093,0.0066,-1.075
9394.00,4.736507,25.01991,0.000171,24.113140,0.0066,-1.075
9396.00,4.736524,25.02025,0.000170,24.113571,0.0066,-1.075
9398.00,4.736533,25.02053,0.000172,24.112787,0.0065,-1.073
9400.00,4.736632,25.02159,0.000171,24.113095,0.0066,-1.074
9402.00,4.736749,25.02070,0.000171,24.112934,0.0066,-1.076
9404.00,4.736374,25.02156,0.000171,24.111568,0.0065,-1.074
9406.00,4.736245,25.02217,0.000171,24.112809,0.0065,-1.075
9408.00,4.736592,25.02110,0.000170,24.113194,0.0066,-1.075
9410.00,4.736702,25.02125,0.000171,24.112863,0.0066,-1.075
9412.00,4.736892,25.02180,0.000171,24.113032,0.0065,-1.075
9414.00,4.736241,25.02189,0.000171,24.113712,0.0065,-1.075
9416.00,4.736447,25.02113,0.000171,24.112324,0.0065,-1.075
9418.00,4.736277,25.02122,0.000171,24.113205,0.0065,-1.074
9420.00,4.736968,25.02069,0.000171,24.113166,0.0066,-1.075
9422.00,4.736389,25.02079,0.000170,24.112087,0.0066,-1.075
9424.00,4.736948,25.01983,0.000170,24.112543,0.0066,-1.075
9426.00,4.736590,25.01984,0.000171,24.112569,0.0065,-1.074
9428.00,4.736052,25.02004,0.000171,24.112969,0.0065,-1.075
9430.00,4.736933,25.01834,0.000170,24.112029,0.0066,-1.075
9432.00,4.737554,25.01938,0.000171,24.112168,0.0066,-1.075
9434.00,4.736596,25.01929,0.000171,24.113155,0.0066,-1.074
9436.00,4.735441,25.01935,0.000172,24.112898,0.0065,-1.075
9438.00,4.735946,25.01992,0.000171,24.112633,0.0066,-1.076
9440.00,4.735708,25.01843,0.000171,24.114631,0.0066,-1.075
9442.00,4.735847,25.01907,0.000171,24.114085,0.0066,-1.075
9444.00,4.735580,25.01925,0.000170,24.112051,0.0065,-1.075
9446.00,4.736170,25.01849,0.000171,24.112774,0.0066,-1.074
9448.00,4.736811,25.01879,0.000171,24.112499,0.0066,-1.075
9450.00,4.737004,25.01791,0.000171,24.112848,0.0066,-1.074
9452.00,4.736564,25.01763,0.000172,24.112997,0.0066,-1.074
9454.00,4.736326,25.01893,0.000172,24.113794,0.0066,-1.075
9456.00,4.736874,25.01863,0.000171,24.112837,0.0065,-1.075
9458.00,4.736703,25.01804,0.000171,24.113195,0.0066,-1.075
9460.00,4.736444,25.01824,0.000172,24.113023,0.0066,-1.075
9462.00,4.736096,25.01967,0.000172,24.112787,0.0066,-1.075
9464.00,4.736024,25.01940,0.000172,24.113246,0.0066,-1.075
9466.00,4.735795,25.01933,0.000171,24.113719,0.0066,-1.075
9468.00,4.735657,25.02034,0.000172,24.112807,0.0066,-1.075
9470.00,4.736130,25.02064,0.000172,24.112911,0.0066,-1.074
9472.00,4.736021,25.01891,0.000173,24.113212,0.0066,-1.074
9474.00,4.736684,25.01948,0.000172,24.112752,0.0066,-1.075
9476.00,4.736483,25.01930,0.000171,24.113305,0.0066,-1.075
9478.00,4.736857,25.01908,0.000170,24.113690,0.0066,-1.075
9480.00,4.737503,25.01866,0.000171,24.112367,0.0066,-1.074
9482.00,4.736880,25.01792,0.000172,24.113260,0.0066,-1.074
9484.00,4.736659,25.01877,0.000171,24.112922,0.0065,-1.075
9486.00,4.735832,25.01955,0.000172,24.112791,0.0066,-1.074
9488.00,4.735500,25.01981,0.000171,24.113049,0.0066,-1.075
9490.00,4.735413,25.01941,0.000171,24.113004,0.0065,-1.075
9492.00,4.736056,25.01937,0.000170,24.112694,0.0065,-1.074
9494.00,4.736190,25.01937,0.000171,24.112681,0.0066,-1.074
9496.00,4.735291,25.01982,0.000171,24.112501,0.0066,-1.075
9498.00,4.734955,25.02060,0.000171,24.112129,0.0066,-1.074
9500.00,4.735471,25.01937,0.000170,24.112898,0.0066,-1.075
9502.00,4.735960,25.01980,0.000171,24.114403,0.0066,-1.075
9504.00,4.735505,25.01916,0.000171,24.113127,0.0066,-1.074
9506.00,4.735969,25.01843,0.000171,24.112891,0.0066,-1.075
9508.00,4.736427,25.01949,0.000171,24.112752,0.0066,-1.075
9510.00,4.736412,25.01858,0.000170,24.112967,0.0066,-1.075
9512.00,4.736689,25.01842,0.000171,24.112932,0.0066,-1.074
9514.00,4.736579,25.01847,0.000170,24.112556,0.0066,-1.074
9516.00,4.737741,25.01895,0.000170,24.111780,0.0065,-1.075
9518.00,4.737919,25.01796,0.000171,24.112588,0.0066,-1.075
9520.00,4.737844,25.01806,0.000171,24.112889,0.0066,-1.075
9522.00,4.736912,25.01792,0.000171,24.113129,0.0066,-1.075
9524.00,4.736767,25.01848,0.000171,24.112655,0.0065,-1.074
@53,5.0000,10.0
9526.00,4.736121,25.01852,0.000171,24.113218,0.0065,-1.075
9528.00,4.734711,25.01733,0.000170,24.113916,0.0066,-1.075
9530.00,4.730549,25.01736,0.000170,24.113487,0.0066,-1.074
9532.00,4.724283,25.01749,0.000169,24.114165,0.0065,-1.073
9534.00,4.719515,25.01734,0.000170,24.113242,0.0066,-1.074
9536.00,4.715084,25.01797,0.000170,24.112772,0.0066,-1.074
9538.00,4.713135,25.01873,0.000171,24.112365,0.0066,-1.074
9540.00,4.714382,25.01887,0.000170,24.113069,0.0065,-1.076
9542.00,4.717574,25.01886,0.000169,24.112504,0.0066,-1.075
9544.00,4.718882,25.01803,0.000169,24.113218,0.0065,-1.076
9546.00,4.718006,25.01850,0.000167,24.112876,0.0066,-1.075
9548.00,4.717791,25.01842,0.000171,24.112588,0.0066,-1.074
9550.00,4.718254,25.01829,0.000170,24.113006,0.0066,-1.075
9552.00,4.719252,25.01921,0.000170,24.112664,0.0066,-1.075
9554.00,4.720279,25.01864,0.000170,24.113112,0.0066,-1.074
9556.00,4.721594,25.01761,0.000172,24.113134,0.0065,-1.074
9558.00,4.723217,25.01848,0.000172,24.113619,0.0066,-1.074
9560.00,4.724778,25.01774,0.000171,24.112339,0.0066,-1.074
9562.00,4.726750,25.01740,0.000172,24.112987,0.0066,-1.074
9564.00,4.729700,25.01764,0.000171,24.113247,0.0065,-1.075
9566.00,4.731905,25.01765,0.000171,24.113589,0.0066,-1.074
9568.00,4.734077,25.01808,0.000172,24.113554,0.0066,-1.075
9570.00,4.735540,25.01832,0.000172,24.112256,0.0066,-1.074
9572.00,4.735583,25.01771,0.000171,24.112421,0.0066,-1.074
9574.00,4.737040,25.01780,0.000171,24.111277,0.0066,-1.075
9576.00,4.737178,25.01732,0.000171,24.112235,0.0065,-1.074
9578.00,4.737643,25.01730,0.000172,24.111955,0.0066,-1.074
9580.00,4.737380,25.01674,0.000171,24.113383,0.0066,-1.074
9582.00,4.737397,25.01647,0.000172,24.113116,0.0065,-1.074
9584.00,4.737980,25.01811,0.000171,24.113279,0.0065,-1.074
9586.00,4.737949,25.01758,0.000170,24.113106,0.0065,-1.075
9588.00,4.737449,25.01648,0.000170,24.113578,0.0066,-1.074
9590.00,4.736178,25.01794,0.000171,24.112332,0.0065,-1.074
9592.00,4.736155,25.01725,0.000171,24.113138,0.0065,-1.074
9594.00,4.735961,25.01797,0.000170,24.112742,0.0065,-1.074
9596.00,4.736358,25.01815,0.000171,24.113099,0.0065,-1.075
9598.00,4.736185,25.01819,0.000171,24.113586,0.0066,-1.074
9600.00,4.736284,25.01815,0.000172,24.113156,0.0066,-1.074
9602.00,4.736462,25.01834,0.000171,24.112774,0.0066,-1.073
9604.00,4.737338,25.01757,0.000170,24.112965,0.0065,-1.074
9606.00,4.738324,25.01876,0.000170,24.113567,0.0066,-1.075
9608.00,4.738859,25.01886,0.000171,24.113324,0.0066,-1.074
9610.00,4.738028,25.01875,0.000171,24.113153,0.0066,-1.074
9612.00,4.738575,25.01880,0.000173,24.112196,0.0066,-1.074
9614.00,4.737691,25.01879,0.000171,24.112830,0.0066,-1.074
9616.00,4.736770,25.01943,0.000171,24.112921,0.0065,-1.074
9618.00,4.735805,25.01879,0.000171,24.112508,0.0066,-1.075
9620.00,4.736259,25.01945,0.000171,24.112603,0.0066,-1.075
9622.00,4.736320,25.01873,0.000171,24.113441,0.0066,-1.074
9624.00,4.735711,25.01906,0.000172,24.112763,0.0066,-1.074
9626.00,4.736262,25.01994,0.000172,24.112774,0.0066,-1.075
9628.00,4.736123,25.01967,0.000170,24.112869,0.0066,-1.074
9630.00,4.736083,25.02008,0.000171,24.113372,0.0065,-1.075
9632.00,4.735791,25.02056,0.000170,24.112126,0.0065,-1.074
9634.00,4.736005,25.02052,0.000170,24.112408,0.0065,-1.074
9636.00,4.735440,25.02056,0.000170,24.112514,0.0066,-1.074
9638.00,4.735869,25.02002,0.000171,24.113240,0.0066,-1.073
9640.00,4.736056,25.01934,0.000172,24.113207,0.0066,-1.074
9642.00,4.735564,25.01986,0.000172,24.113697,0.0066,-1.074
9644.00,4.736100,25.01917,0.000172,24.112545,0.0066,-1.075
9646.00,4.736573,25.01893,0.000170,24.113379,0.0066,-1.075
9648.00,4.736719,25.01849,0.000170,24.112763,0.0065,-1.074
9650.00,4.736372,25.01927,0.000169,24.112891,0.0066,-1.074
9652.00,4.736959,25.01901,0.000170,24.112425,0.0065,-1.074
9654.00,4.736491,25.01812,0.000170,24.112668,0.0066,-1.075
9656.00,4.736617,25.01830,0.000172,24.112804,0.0065,-1.075
9658.00,4.736494,25.01830,0.000170,24.111828,0.0065,-1.074
9660.00,4.736373,25.01802,0.000170,24.111596,0.0065,-1.075
9662.00,4.735801,25.01772,0.000171,24.111773,0.0066,-1.073
9664.00,4.736111,25.01715,0.000170,24.112681,0.0066,-1.074
9666.00,4.736213,25.01683,0.000171,24.113357,0.0066,-1.075
9668.00,4.737431,25.01678,0.000170,24.112075,0.0066,-1.075
9670.00,4.737015,25.01781,0.000170,24.112400,0.0065,-1.075
9672.00,4.736568,25.01633,0.000171,24.112350,0.0065,-1.075
9674.00,4.736623,25.01720,0.000170,24.112839,0.0065,-1.074
9676.00,4.736287,25.01652,0.000169,24.113515,0.0065,-1.074
9678.00,4.735773,25.01725,0.000170,24.113028,0.0066,-1.074
9680.00,4.735951,25.01749,0.000169,24.112833,0.0065,-1.075
9682.00,4.736329,25.01774,0.000171,24.113208,0.0065,-1.074
9684.00,4.736701,25.01706,0.000170,24.112960,0.0065,-1.074
9686.00,4.736956,25.01717,0.000171,24.111782,0.0065,-1.074
9688.00,4.736801,25.01692,0.000171,24.112289,0.0065,-1.074
9690.00,4.736049,25.01689,0.000170,24.112794,0.0065,-1.074
9692.00,4.735421,25.01760,0.000170,24.112569,0.0065,-1.074
9694.00,4.735442,25.01815,0.000170,24.111860,0.0065,-1.074
9696.00,4.735468,25.01881,0.000172,24.112586,0.0066,-1.075
9698.00,4.735870,25.01771,0.000171,24.112974,0.0066,-1.074
9700.00,4.735208,25.01747,0.000171,24.112001,0.0066,-1.074
9702.00,4.735124,25.01786,0.000171,24.111323,0.0066,-1.075
9704.00,4.734986,25.01782,0.000171,24.112707,0.0065,-1.074
@54,5.0000,10.0
9706.00,4.735055,25.01791,0.000169,24.113504,0.0065,-1.074
9708.00,4.735055,25.01752,0.000170,24.112497,0.0065,-1.074
9710.00,4.730545,25.01864,0.000171,24.112776,0.0065,-1.074
9712.00,4.723821,25.01853,0.000170,24.111741,0.0065,-1.073
9714.00,4.718709,25.01818,0.000170,24.112657,0.0065,-1.073
9716.00,4.714771,25.01862,0.000168,24.112341,0.0065,-1.074
9718.00,4.712072,25.01896,0.000169,24.113164,0.0065,-1.075
9720.00,4.713132,25.01843,0.000168,24.112484,0.0065,-1.076
9722.00,4.716518,25.01844,0.000167,24.112904,0.0065,-1.076
9724.00,4.718548,25.01835,0.000168,24.113370,0.0066,-1.074
9726.00,4.719293,25.01876,0.000167,24.112705,0.0065,-1.075
9728.00,4.719737,25.01851,0.000169,24.111964,0.0065,-1.075
9730.00,4.720493,25.01827,0.000169,24.112491,0.0066,-1.074
9732.00,4.720191,25.01879,0.000169,24.113207,0.0065,-1.074
9734.00,4.720851,25.01796,0.000169,24.112727,0.0066,-1.074
9736.00,4.722209,25.01871,0.000171,24.112231,0.0066,-1.074
9738.00,4.724307,25.01912,0.000169,24.112714,0.0066,-1.074
9740.00,4.726481,25.01930,0.000170,24.113266,0.0066,-1.075
9742.00,4.727096,25.01981,0.000170,24.113199,0.0066,-1.074
9744.00,4.729994,25.02011,0.000170,24.112410,0.0066,-1.074
9746.00,4.732448,25.01935,0.000171,24.112642,0.0066,-1.074
9748.00,4.734904,25.01927,0.000170,24.113201,0.0066,-1.074
9750.00,4.735564,25.01933,0.000171,24.112378,0.0065,-1.074
9752.00,4.736212,25.01814,0.000170,24.112679,0.0066,-1.074
9754.00,4.735432,25.01742,0.000171,24.112870,0.0065,-1.074
9756.00,4.735767,25.01804,0.000170,24.113129,0.0065,-1.076
9758.00,4.736542,25.01845,0.000171,24.112087,0.0066,-1.074
9760.00,4.737366,25.01758,0.000171,24.112521,0.0066,-1.073
9762.00,4.737063,25.01718,0.000171,24.112549,0.0065,-1.073
9764.00,4.738048,25.01717,0.000171,24.112315,0.0065,-1.074
9766.00,4.737611,25.01745,0.000170,24.112635,0.0065,-1.075
9768.00,4.737077,25.01833,0.000170,24.112033,0.0066,-1.073
9770.00,4.737153,25.01776,0.000171,24.111719,0.0065,-1.074
9772.00,4.735804,25.01661,0.000171,24.112152,0.0066,-1.074
9774.00,4.735375,25.01766,0.000171,24.112616,0.0066,-1.073
9776.00,4.735688,25.01774,0.000171,24.112679,0.0066,-1.074
9778.00,4.736303,25.01705,0.000170,24.113060,0.0066,-1.074
9780.00,4.736408,25.01678,0.000170,24.113242,0.0065,-1.074
9782.00,4.736161,25.01722,0.000170,24.112217,0.0066,-1.074
9784.00,4.737037,25.01694,0.000170,24.111605,0.0066,-1.075
9786.00,4.737373,25.01748,0.000170,24.113381,0.0065,-1.075
9788.00,4.736925,25.01677,0.000171,24.113448,0.0066,-1.074
9790.00,4.737212,25.01721,0.000171,24.112947,0.0065,-1.073
9792.00,4.736990,25.01731,0.000172,24.112354,0.0066,-1.073
9794.00,4.737171,25.01733,0.000170,24.113194,0.0066,-1.074
9796.00,4.736665,25.01674,0.000171,24.113173,0.0065,-1.073
9798.00,4.736231,25.01802,0.000172,24.113151,0.0066,-1.074
9800.00,4.736112,25.01864,0.000170,24.113065,0.0066,-1.075
9802.00,4.736149,25.01678,0.000171,24.114145,0.0066,-1.074
9804.00,4.736253,25.01744,0.000171,24.113950,0.0066,-1.074
9806.00,4.735774,25.01787,0.000171,24.113112,0.0066,-1.074
9808.00,4.735934,25.01785,0.000171,24.111767,0.0066,-1.074
9810.00,4.736444,25.01788,0.000171,24.112023,0.0066,-1.073
9812.00,4.737611,25.01787,0.000172,24.112939,0.0065,-1.074
9814.00,4.737854,25.01748,0.000171,24.112062,0.0066,-1.075
9816.00,4.737903,25.01779,0.000169,24.112878,0.0066,-1.074
9818.00,4.737220,25.01723,0.000171,24.113223,0.0066,-1.073
9820.00,4.736250,25.01763,0.000171,24.112898,0.0066,-1.074
9822.00,4.736605,25.01736,0.000171,24.112722,0.0066,-1.074
9824.00,4.736778,25.01786,0.000171,24.113197,0.0066,-1.074
9826.00,4.736952,25.01782,0.000170,24.113652,0.0066,-1.074
9828.00,4.736568,25.01777,0.000171,24.113727,0.0066,-1.074
9830.00,4.736433,25.01816,0.000170,24.112904,0.0065,-1.074
9832.00,4.736340,25.01805,0.000171,24.112467,0.0065,-1.074
9834.00,4.736900,25.01756,0.000171,24.113706,0.0065,-1.073
9836.00,4.737098,25.01865,0.000172,24.113348,0.0066,-1.074
9838.00,4.737256,25.01847,0.000170,24.112802,0.0066,-1.074
9840.00,4.737438,25.01665,0.000171,24.112911,0.0066,-1.074
9842.00,4.737535,25.01659,0.000171,24.113933,0.0065,-1.073
9844.00,4.737730,25.01727,0.000171,24.113162,0.0066,-1.074
9846.00,4.736950,25.01769,0.000171,24.112402,0.0065,-1.074
9848.00,4.736760,25.01734,0.000170,24.111414,0.0065,-1.074
9850.00,4.736503,25.01761,0.000171,24.113086,0.0066,-1.074
9852.00,4.736028,25.01818,0.000172,24.112571,0.0065,-1.075
9854.00,4.736073,25.01861,0.000170,24.112226,0.0065,-1.074
9856.00,4.736125,25.01959,0.000170,24.112954,0.0066,-1.073
9858.00,4.735811,25.01840,0.000171,24.113010,0.0065,-1.073
9860.00,4.736063,25.01857,0.000171,24.112124,0.0065,-1.074
9862.00,4.736167,25.01815,0.000171,24.112209,0.0066,-1.074
9864.00,4.736512,25.01869,0.000170,24.113034,0.0065,-1.074
9866.00,4.736531,25.01912,0.000170,24.113420,0.0065,-1.074
9868.00,4.736000,25.01918,0.000171,24.112672,0.0066,-1.073
9870.00,4.735258,25.01873,0.000170,24.112869,0.0065,-1.075
9872.00,4.735505,25.01880,0.000171,24.112434,0.0066,-1.074
9874.00,4.735290,25.01829,0.000170,24.111594,0.0065,-1.074
9876.00,4.734795,25.01751,0.000171,24.111901,0.0066,-1.073
9878.00,4.734782,25.01990,0.000171,24.113158,0.0065,-1.074
9880.00,4.735066,25.01905,0.000170,24.113130,0.0065,-1.075
9882.00,4.735055,25.01945,0.000170,24.114215,0.0065,-1.074
9884.00,4.735202,25.02032,0.000171,24.112846,0.0066,-1.073
@55,5.0000,10.0
9886.00,4.735822,25.01958,0.000171,24.112694,0.0065,-1.074
9888.00,4.734712,25.02011,0.000171,24.112222,0.0065,-1.073
9890.00,4.730170,25.02045,0.000171,24.113376,0.0066,-1.073
9892.00,4.723861,25.02071,0.000170,24.111918,0.0066,-1.074
9894.00,4.719028,25.01914,0.000169,24.113036,0.0066,-1.074
9896.00,4.715341,25.01763,0.000170,24.112789,0.0066,-1.074
9898.00,4.713200,25.01769,0.000171,24.113363,0.0066,-1.074
9900.00,4.715027,25.01860,0.000169,24.112661,0.0065,-1.076
9902.00,4.718150,25.01914,0.000169,24.112844,0.0066,-1.076
9904.00,4.720002,25.01883,0.000169,24.112051,0.0066,-1.075
9906.00,4.720154,25.01711,0.000169,24.113264,0.0066,-1.075
9908.00,4.720424,25.01712,0.000170,24.113441,0.0066,-1.075
9910.00,4.721249,25.01869,0.000170,24.112837,0.0066,-1.074
9912.00,4.721772,25.01846,0.000169,24.112321,0.0066,-1.074
9914.00,4.723165,25.01814,0.000170,24.112168,0.0066,-1.074
9916.00,4.723425,25.01732,0.000170,24.112300,0.0066,-1.075
9918.00,4.724880,25.01782,0.000170,24.114498,0.0066,-1.074
9920.00,4.727611,25.01776,0.000170,24.113030,0.0066,-1.074
9922.00,4.729139,25.01764,0.000170,24.112789,0.0065,-1.075
9924.00,4.730049,25.01777,0.000171,24.112883,0.0066,-1.074
9926.00,4.732395,25.01806,0.000172,24.111921,0.0066,-1.074
9928.00,4.735705,25.01798,0.000171,24.111724,0.0066,-1.075
9930.00,4.736894,25.01679,0.000171,24.113058,0.0065,-1.075
9932.00,4.737043,25.01826,0.000171,24.112023,0.0065,-1.074
9934.00,4.737841,25.01821,0.000170,24.112118,0.0065,-1.073
9936.00,4.738419,25.01810,0.000171,24.113047,0.0066,-1.075
9938.00,4.738322,25.01736,0.000171,24.112872,0.0065,-1.074
9940.00,4.737164,25.01702,0.000170,24.112244,0.0065,-1.074
9942.00,4.736126,25.01774,0.000171,24.112560,0.0066,-1.074
9944.00,4.736859,25.01865,0.000171,24.112185,0.0066,-1.074
9946.00,4.737256,25.01880,0.000169,24.111765,0.0066,-1.075
9948.00,4.736016,25.01811,0.000170,24.112088,0.0065,-1.074
9950.00,4.735752,25.01793,0.000172,24.112302,0.0066,-1.074
9952.00,4.736291,25.01823,0.000172,24.113186,0.0066,-1.074
9954.00,4.736633,25.01909,0.000171,24.112278,0.0065,-1.075
9956.00,4.736954,25.01942,0.000171,24.112504,0.0065,-1.074
9958.00,4.737561,25.01856,0.000170,24.112869,0.0066,-1.075
9960.00,4.737007,25.01905,0.000170,24.112982,0.0065,-1.074
9962.00,4.736297,25.01772,0.000170,24.111773,0.0065,-1.074
9964.00,4.736403,25.01775,0.000170,24.111637,0.0065,-1.074
9966.00,4.736979,25.01877,0.000172,24.111882,0.0065,-1.074
9968.00,4.736770,25.01854,0.000172,24.113264,0.0065,-1.074
9970.00,4.736640,25.01886,0.000171,24.112887,0.0066,-1.075
9972.00,4.736209,25.01813,0.000171,24.112752,0.0066,-1.074
9974.00,4.735774,25.01902,0.000172,24.112237,0.0066,-1.075
9976.00,4.735947,25.01844,0.000171,24.112439,0.0065,-1.074
9978.00,4.735468,25.01854,0.000171,24.112835,0.0066,-1.074
9980.00,4.735868,25.01868,0.000171,24.112309,0.0066,-1.075
9982.00,4.736032,25.01871,0.000171,24.112945,0.0066,-1.074
9984.00,4.736947,25.01809,0.000171,24.112376,0.0066,-1.074
9986.00,4.737053,25.01732,0.000171,24.113376,0.0066,-1.075
9988.00,4.736978,25.01862,0.000171,24.112679,0.0066,-1.074
9990.00,4.736748,25.01929,0.000171,24.113257,0.0065,-1.075
9992.00,4.736218,25.01743,0.000170,24.112913,0.0066,-1.075
9994.00,4.736340,25.01711,0.000170,24.113012,0.0066,-1.074
9996.00,4.737478,25.01723,0.000171,24.112322,0.0066,-1.074
9998.00,4.737104,25.01771,0.000171,24.112504,0.0066,-1.074
10000.00,4.737302,25.01790,0.000171,24.113149,0.0066,-1.074
10002.00,4.738011,25.01692,0.000170,24.112304,0.0065,-1.073
10004.00,4.738736,25.01755,0.000171,24.112752,0.0066,-1.075
10006.00,4.738800,25.01831,0.000170,24.112501,0.0065,-1.074
10008.00,4.737482,25.01769,0.000171,24.112694,0.0065,-1.074
10010.00,4.737739,25.01843,0.000171,24.112139,0.0065,-1.074
10012.00,4.737682,25.01878,0.000171,24.112478,0.0066,-1.075
10014.00,4.737180,25.01926,0.000170,24.112100,0.0066,-1.075
10016.00,4.737152,25.01898,0.000170,24.113691,0.0065,-1.075
10018.00,4.736904,25.01894,0.000171,24.113695,0.0066,-1.074
10020.00,4.736759,25.01954,0.000171,24.112222,0.0066,-1.074
10022.00,4.737886,25.01929,0.000171,24.112352,0.0065,-1.074
10024.00,4.737334,25.01831,0.000171,24.112529,0.0066,-1.074
10026.00,4.736212,25.01910,0.000171,24.112131,0.0066,-1.075
10028.00,4.735995,25.01948,0.000171,24.112016,0.0066,-1.074
10030.00,4.737004,25.01935,0.000171,24.113768,0.0066,-1.075
10032.00,4.737176,25.01945,0.000171,24.113099,0.0066,-1.076
10034.00,4.737049,25.01923,0.000170,24.112287,0.0066,-1.074
10036.00,4.736399,25.01898,0.000171,24.112608,0.0066,-1.074
10038.00,4.737022,25.01909,0.000171,24.112679,0.0066,-1.074
10040.00,4.737352,25.01860,0.000171,24.112153,0.0066,-1.074
10042.00,4.737689,25.01853,0.000172,24.112295,0.0066,-1.074
10044.00,4.737352,25.01836,0.000171,24.113162,0.0065,-1.075
10046.00,4.736564,25.01798,0.000171,24.112514,0.0065,-1.074
10048.00,4.736815,25.01753,0.000172,24.113420,0.0065,-1.075
10050.00,4.736301,25.01770,0.000170,24.112601,0.0066,-1.074
10052.00,4.735978,25.01706,0.000171,24.112033,0.0065,-1.074
10054.00,4.735682,25.01747,0.000169,24.113132,0.0066,-1.075
10056.00,4.736700,25.01761,0.000169,24.112529,0.0066,-1.074
10058.00,4.736670,25.01667,0.000169,24.112748,0.0065,-1.075
10060.00,4.736070,25.01687,0.000170,24.112341,0.0065,-1.075
10062.00,4.735917,25.01769,0.000170,24.112269,0.0066,-1.074
10064.00,4.736062,25.01775,0.000171,24.113606,0.0066,-1.074
@56,5.0000,10.0
10066.00,4.735806,25.01730,0.000171,24.113364,0.0066,-1.074
10068.00,4.735222,25.01680,0.000170,24.113123,0.0065,-1.074
10070.00,4.731340,25.01783,0.000171,24.112339,0.0066,-1.073
10072.00,4.725325,25.01748,0.000169,24.113064,0.0065,-1.074
10074.00,4.720514,25.01819,0.000169,24.113335,0.0065,-1.074
10076.00,4.717259,25.01790,0.000168,24.113989,0.0066,-1.074
10078.00,4.714448,25.01841,0.000169,24.113060,0.0066,-1.075
10080.00,4.714822,25.01869,0.000168,24.112146,0.0065,-1.076
10082.00,4.717210,25.01750,0.000167,24.112406,0.0066,-1.076
10084.00,4.719277,25.01845,0.000168,24.111968,0.0066,-1.075
10086.00,4.720047,25.01880,0.000168,24.112347,0.0065,-1.075
10088.00,4.719674,25.01843,0.000169,24.112530,0.0066,-1.074
10090.00,4.718757,25.01811,0.000169,24.112395,0.0066,-1.074
10092.00,4.719367,25.01735,0.000169,24.112198,0.0065,-1.074
10094.00,4.720750,25.01740,0.000169,24.112354,0.0065,-1.074
10096.00,4.722064,25.01770,0.000170,24.112538,0.0065,-1.074
10098.00,4.723563,25.01722,0.000170,24.113253,0.0065,-1.075
10100.00,4.726095,25.01748,0.000169,24.113030,0.0065,-1.075
10102.00,4.727669,25.01788,0.000170,24.113745,0.0065,-1.074
10104.00,4.730409,25.01820,0.000171,24.113307,0.0066,-1.075
10106.00,4.732731,25.01760,0.000170,24.112967,0.0066,-1.074
10108.00,4.733639,25.01836,0.000171,24.113307,0.0066,-1.074
10110.00,4.735169,25.01839,0.000170,24.112614,0.0066,-1.074
10112.00,4.736359,25.01816,0.000169,24.112850,0.0065,-1.074
10114.00,4.737044,25.01868,0.000171,24.112536,0.0066,-1.074
10116.00,4.737619,25.01976,0.000171,24.112356,0.0066,-1.075
10118.00,4.736932,25.01856,0.000170,24.112896,0.0066,-1.074
10120.00,4.736889,25.01874,0.000171,24.113032,0.0066,-1.074
10122.00,4.737351,25.01882,0.000171,24.112215,0.0066,-1.075
10124.00,4.737580,25.01955,0.000170,24.112844,0.0065,-1.074
10126.00,4.737130,25.01933,0.000171,24.113508,0.0065,-1.074
10128.00,4.737250,25.01893,0.000171,24.111986,0.0065,-1.074
10130.00,4.736923,25.01828,0.000170,24.112909,0.0066,-1.075
10132.00,4.736927,25.01783,0.000169,24.112205,0.0066,-1.074
10134.00,4.737173,25.01778,0.000171,24.113312,0.0066,-1.074
10136.00,4.737511,25.01938,0.000170,24.112688,0.0066,-1.074
10138.00,4.737569,25.02012,0.000170,24.113327,0.0065,-1.074
10140.00,4.738639,25.02049,0.000171,24.112441,0.0066,-1.075
10142.00,4.738066,25.02010,0.000171,24.112198,0.0066,-1.075
10144.00,4.736542,25.01917,0.000170,24.112649,0.0066,-1.074
10146.00,4.736332,25.01985,0.000170,24.112490,0.0065,-1.074
10148.00,4.736477,25.02029,0.000170,24.111947,0.0065,-1.074
10150.00,4.736560,25.01949,0.000170,24.112367,0.0066,-1.075
10152.00,4.736648,25.01997,0.000171,24.113203,0.0066,-1.075
10154.00,4.737762,25.02019,0.000171,24.112146,0.0065,-1.074
10156.00,4.737348,25.01982,0.000171,24.112835,0.0065,-1.075
10158.00,4.736873,25.01912,0.000171,24.112878,0.0066,-1.074
10160.00,4.737315,25.01947,0.000170,24.112256,0.0066,-1.075
10162.00,4.737017,25.01929,0.000170,24.112727,0.0066,-1.075
10164.00,4.736580,25.01930,0.000169,24.112378,0.0066,-1.074
10166.00,4.736882,25.01900,0.000171,24.112441,0.0066,-1.075
10168.00,4.737080,25.02041,0.000171,24.111388,0.0065,-1.075
10170.00,4.736499,25.02006,0.000170,24.113006,0.0065,-1.075
10172.00,4.736588,25.01934,0.000170,24.113678,0.0065,-1.074
10174.00,4.735857,25.01925,0.000171,24.112343,0.0065,-1.075
10176.00,4.736508,25.01891,0.000170,24.112887,0.0066,-1.074
10178.00,4.736909,25.01917,0.000171,24.113054,0.0065,-1.074
10180.00,4.737427,25.02034,0.000171,24.112716,0.0066,-1.074
10182.00,4.738361,25.02019,0.000170,24.113409,0.0066,-1.075
10184.00,4.737766,25.02007,0.000169,24.112399,0.0066,-1.076
10186.00,4.736890,25.01972,0.000171,24.112471,0.0066,-1.074
10188.00,4.736794,25.01964,0.000170,24.112319,0.0066,-1.074
10190.00,4.737408,25.02088,0.000172,24.112770,0.0065,-1.074
10192.00,4.737626,25.02044,0.000173,24.111843,0.0066,-1.075
10194.00,4.737971,25.02067,0.000170,24.111782,0.0065,-1.075
10196.00,4.737320,25.02032,0.000170,24.112588,0.0066,-1.075
10198.00,4.737504,25.02105,0.000170,24.111983,0.0066,-1.076
10200.00,4.737662,25.02063,0.000169,24.112254,0.0066,-1.074
10202.00,4.737335,25.02090,0.000169,24.112787,0.0066,-1.075
10204.00,4.737440,25.02064,0.000170,24.112659,0.0066,-1.075
10206.00,4.737948,25.02080,0.000171,24.112421,0.0065,-1.074
10208.00,4.738194,25.02203,0.000172,24.112707,0.0066,-1.074
10210.00,4.737973,25.02122,0.000170,24.111983,0.0065,-1.075
10212.00,4.737855,25.02138,0.000170,24.111377,0.0065,-1.074
10214.00,4.737739,25.02177,0.000170,24.113463,0.0065,-1.076
10216.00,4.737643,25.02197,0.000170,24.113346,0.0065,-1.075
10218.00,4.736617,25.02094,0.000170,24.112094,0.0065,-1.075
10220.00,4.735642,25.01976,0.000170,24.112140,0.0066,-1.075
10222.00,4.736030,25.02039,0.000171,24.112053,0.0065,-1.075
10224.00,4.735859,25.02016,0.000171,24.113255,0.0066,-1.075
10226.00,4.735883,25.01982,0.000172,24.113177,0.0066,-1.075
10228.00,4.736397,25.02003,0.000170,24.112815,0.0066,-1.075
10230.00,4.736876,25.02039,0.000172,24.112521,0.0066,-1.075
10232.00,4.735886,25.01896,0.000171,24.112254,0.0066,-1.075
10234.00,4.735343,25.01907,0.000170,24.112230,0.0065,-1.074
10236.00,4.735523,25.01875,0.000171,24.112623,0.0066,-1.075
10238.00,4.736444,25.01840,0.000171,24.112549,0.0066,-1.076
10240.00,4.736273,25.01793,0.000170,24.111880,0.0065,-1.075
10242.00,4.736321,25.01794,0.000171,24.113283,0.0066,-1.075
10244.00,4.736947,25.01867,0.000171,24.112224,0.0065,-1.075
@57,5.0000,10.0
10246.00,4.737237,25.01851,0.000171,24.111797,0.0065,-1.074
10248.00,4.736414,25.01881,0.000172,24.113077,0.0065,-1.075
10250.00,4.732055,25.01795,0.000171,24.112826,0.0066,-1.075
10252.00,4.725436,25.01847,0.000170,24.112824,0.0066,-1.073
10254.00,4.719304,25.01851,0.000171,24.113067,0.0066,-1.073
10256.00,4.715527,25.01846,0.000169,24.113374,0.0065,-1.075
10258.00,4.713904,25.01858,0.000169,24.112960,0.0066,-1.075
10260.00,4.714261,25.01874,0.000169,24.113043,0.0066,-1.077
10262.00,4.717225,25.01766,0.000167,24.113246,0.0066,-1.077
10264.00,4.719210,25.01711,0.000168,24.112129,0.0066,-1.076
10266.00,4.720011,25.01777,0.000168,24.112629,0.0066,-1.076
10268.00,4.720426,25.01784,0.000169,24.113409,0.0066,-1.075
10270.00,4.721221,25.01743,0.000169,24.113281,0.0066,-1.076
10272.00,4.721785,25.01758,0.000169,24.113247,0.0066,-1.075
10274.00,4.721578,25.01845,0.000170,24.112726,0.0066,-1.075
10276.00,4.721951,25.01818,0.000170,24.111955,0.0066,-1.075
10278.00,4.724281,25.01842,0.000170,24.112187,0.0066,-1.075
10280.00,4.726503,25.01798,0.000169,24.112978,0.0065,-1.075
10282.00,4.727110,25.01803,0.000169,24.112460,0.0066,-1.075
10284.00,4.728992,25.01912,0.000171,24.112688,0.0066,-1.075
10286.00,4.731707,25.01894,0.000171,24.113181,0.0066,-1.075
10288.00,4.734096,25.01859,0.000172,24.113080,0.0066,-1.075
10290.00,4.735239,25.01964,0.000172,24.113697,0.0066,-1.075
10292.00,4.735782,25.02061,0.000172,24.113201,0.0066,-1.074
10294.00,4.737044,25.01995,0.000172,24.113223,0.0066,-1.074
10296.00,4.738524,25.01907,0.000172,24.112844,0.0065,-1.074
10298.00,4.738457,25.01912,0.000172,24.112111,0.0066,-1.075
10300.00,4.737798,25.01995,0.000170,24.113320,0.0066,-1.076
10302.00,4.737163,25.02000,0.000172,24.113517,0.0065,-1.074
10304.00,4.736488,25.02001,0.000172,24.112870,0.0066,-1.074
10306.00,4.736096,25.01960,0.000171,24.112924,0.0065,-1.075
10308.00,4.736990,25.01894,0.000171,24.113851,0.0065,-1.075
10310.00,4.737984,25.01903,0.000171,24.113038,0.0065,-1.074
10312.00,4.739302,25.01867,0.000171,24.112785,0.0066,-1.075
10314.00,4.739345,25.01889,0.000170,24.113086,0.0065,-1.075
10316.00,4.737492,25.01921,0.000171,24.113649,0.0065,-1.075
10318.00,4.736883,25.01927,0.000171,24.112839,0.0065,-1.075
10320.00,4.736667,25.02019,0.000172,24.112937,0.0066,-1.075
10322.00,4.736468,25.01908,0.000172,24.112113,0.0066,-1.074
10324.00,4.736106,25.01914,0.000172,24.112863,0.0066,-1.075
10326.00,4.736514,25.01987,0.000172,24.112670,0.0066,-1.075
10328.00,4.737057,25.01947,0.000171,24.113095,0.0066,-1.075
10330.00,4.737407,25.02016,0.000170,24.112573,0.0065,-1.075
10332.00,4.736675,25.01967,0.000171,24.113019,0.0066,-1.075
10334.00,4.736090,25.02014,0.000170,24.112822,0.0066,-1.074
10336.00,4.736050,25.01922,0.000171,24.112629,0.0065,-1.075
10338.00,4.736514,25.01873,0.000171,24.113495,0.0066,-1.075
10340.00,4.735828,25.01993,0.000171,24.113450,0.0066,-1.074
10342.00,4.735392,25.02007,0.000170,24.112443,0.0065,-1.075
10344.00,4.735848,25.02023,0.000169,24.112105,0.0065,-1.074
10346.00,4.736002,25.02010,0.000171,24.113272,0.0066,-1.074
10348.00,4.736386,25.01905,0.000170,24.113086,0.0065,-1.075
10350.00,4.735734,25.01967,0.000171,24.112601,0.0065,-1.076
10352.00,4.736243,25.01865,0.000170,24.112196,0.0066,-1.075
10354.00,4.736648,25.01932,0.000170,24.112172,0.0065,-1.074
10356.00,4.737221,25.01861,0.000171,24.113049,0.0065,-1.075
10358.00,4.737533,25.01924,0.000171,24.113056,0.0065,-1.074
10360.00,4.738346,25.01974,0.000172,24.112809,0.0065,-1.075
10362.00,4.737072,25.01876,0.000172,24.112698,0.0065,-1.075
10364.00,4.737161,25.01873,0.000172,24.113142,0.0066,-1.075
10366.00,4.737118,25.01974,0.000172,24.113298,0.0066,-1.075
10368.00,4.737500,25.01931,0.000171,24.113301,0.0065,-1.074
10370.00,4.738297,25.01862,0.000172,24.113515,0.0065,-1.074
10372.00,4.737795,25.01899,0.000172,24.113158,0.0066,-1.075
10374.00,4.736592,25.01869,0.000172,24.112577,0.0066,-1.075
10376.00,4.737080,25.01886,0.000171,24.113456,0.0066,-1.075
10378.00,4.737324,25.01915,0.000171,24.112718,0.0066,-1.074
10380.00,4.736920,25.01828,0.000172,24.112661,0.0066,-1.074
10382.00,4.737083,25.01735,0.000171,24.112614,0.0066,-1.075
10384.00,4.737186,25.01736,0.000171,24.112235,0.0065,-1.075
10386.00,4.736673,25.01798,0.000170,24.111468,0.0065,-1.076
10388.00,4.736502,25.01831,0.000171,24.112553,0.0066,-1.075
10390.00,4.735996,25.01726,0.000171,24.113831,0.0066,-1.075
10392.00,4.736675,25.01785,0.000171,24.112976,0.0066,-1.075
10394.00,4.736839,25.01886,0.000170,24.112895,0.0066,-1.076
10396.00,4.737313,25.01867,0.000171,24.112445,0.0065,-1.075
10398.00,4.736558,25.01850,0.000171,24.111997,0.0065,-1.074
10400.00,4.736254,25.01831,0.000172,24.112207,0.0065,-1.073
10402.00,4.736652,25.01791,0.000173,24.112791,0.0066,-1.074
10404.00,4.736336,25.01856,0.000170,24.112802,0.0066,-1.075
10406.00,4.735345,25.01808,0.000170,24.113521,0.0065,-1.076
10408.00,4.736025,25.01965,0.000169,24.112898,0.0065,-1.075
10410.00,4.736182,25.02006,0.000171,24.113056,0.0065,-1.074
10412.00,4.736515,25.02003,0.000170,24.112451,0.0065,-1.074
10414.00,4.736891,25.01962,0.000171,24.112586,0.0066,-1.074
10416.00,4.737258,25.02065,0.000171,24.112703,0.0066,-1.075
10418.00,4.736520,25.02026,0.000172,24.113097,0.0066,-1.074
10420.00,4.737067,25.01967,0.000170,24.113307,0.0066,-1.075
10422.00,4.736818,25.02028,0.000171,24.112395,0.0065,-1.075
10424.00,4.736952,25.01887,0.000171,24.113259,0.0066,-1.075
