# Supplementary material for: The complex of ferric-enterobactin with its transporter from Pseudomonas aeruginosa suggests a two-site model
Source: Nat Commun. 2019 Aug 14;10:3673. doi: 10.1038/s41467-019-11508-y (PMC6694100; doi:10.1038/s41467-019-11508-y)
Supplement: Supplementary file 8 — Supplementary Data 5 [file 41467_2019_11508_MOESM8_ESM.zip › PfeAQ482A-control.itc]

$ITC
$ 140 
$NOT
$ 25 
$ 120 
$ 242 
$ 5 
$ 2 
$ADCGainCode:  3 
$False,True,True
$ 2 , 4 , 180 , 2 
$ 5 , 10 , 180 , 2 
$ 5 , 10 , 180 , 2 
$ 5 , 10 , 180 , 2 
$ 5 , 10 , 180 , 2 
$ 5 , 10 , 180 , 2 
$ 5 , 10 , 180 , 2 
$ 5 , 10 , 180 , 2 
$ 5 , 10 , 180 , 2 
$ 5 , 10 , 180 , 2 
$ 5 , 10 , 180 , 2 
$ 5 , 10 , 180 , 2 
$ 5 , 10 , 180 , 2 
$ 5 , 10 , 180 , 2 
$ 5 , 10 , 180 , 2 
$ 5 , 10 , 180 , 2 
$ 5 , 10 , 180 , 2 
$ 5 , 10 , 180 , 2 
$ 5 , 10 , 180 , 2 
$ 5 , 10 , 180 , 2 
$ 5 , 10 , 180 , 2 
$ 5 , 10 , 180 , 2 
$ 5 , 10 , 180 , 2 
$ 5 , 10 , 180 , 2 
$ 5 , 10 , 180 , 2 
$ 5 , 10 , 180 , 2 
$ 5 , 10 , 180 , 2 
$ 5 , 10 , 180 , 2 
$ 5 , 10 , 180 , 2 
$ 5 , 10 , 180 , 2 
$ 5 , 10 , 180 , 2 
$ 5 , 10 , 180 , 2 
$ 5 , 10 , 180 , 2 
$ 5 , 10 , 180 , 2 
$ 5 , 10 , 180 , 2 
$ 5 , 10 , 180 , 2 
$ 5 , 10 , 180 , 2 
$ 5 , 10 , 180 , 2 
$ 5 , 10 , 180 , 2 
$ 5 , 10 , 180 , 2 
$ 5 , 10 , 180 , 2 
$ 5 , 10 , 180 , 2 
$ 5 , 10 , 180 , 2 
$ 5 , 10 , 180 , 2 
$ 5 , 10 , 180 , 2 
$ 5 , 10 , 180 , 2 
$ 5 , 10 , 180 , 2 
$ 5 , 10 , 180 , 2 
$ 5 , 10 , 180 , 2 
$ 5 , 10 , 180 , 2 
$ 5 , 10 , 180 , 2 
$ 5 , 10 , 180 , 2 
$ 5 , 10 , 180 , 2 
$ 5 , 10 , 180 , 2 
$ 5 , 10 , 180 , 2 
$ 5 , 10 , 180 , 2 
$ 5 , 10 , 180 , 2 
$ 5 , 10 , 180 , 2 
$ 5 , 10 , 180 , 2 
$ 5 , 10 , 180 , 2 
$ 5 , 10 , 180 , 2 
$ 5 , 10 , 180 , 2 
$ 5 , 10 , 180 , 2 
$ 5 , 10 , 180 , 2 
$ 5 , 10 , 180 , 2 
$ 5 , 10 , 180 , 2 
$ 5 , 10 , 180 , 2 
$ 5 , 10 , 180 , 2 
$ 5 , 10 , 180 , 2 
$ 5 , 10 , 180 , 2 
$ 5 , 10 , 180 , 2 
$ 5 , 10 , 180 , 2 
$ 5 , 10 , 180 , 2 
$ 5 , 10 , 180 , 2 
$ 5 , 10 , 180 , 2 
$ 5 , 10 , 180 , 2 
$ 5 , 10 , 180 , 2 
$ 5 , 10 , 180 , 2 
$ 5 , 10 , 180 , 2 
$ 5 , 10 , 180 , 2 
$ 5 , 10 , 180 , 2 
$ 5 , 10 , 180 , 2 
$ 5 , 10 , 180 , 2 
$ 5 , 10 , 180 , 2 
$ 5 , 10 , 180 , 2 
$ 5 , 10 , 180 , 2 
$ 5 , 10 , 180 , 2 
$ 5 , 10 , 180 , 2 
$ 5 , 10 , 180 , 2 
$ 5 , 10 , 180 , 2 
$ 5 , 10 , 180 , 2 
$ 5 , 10 , 180 , 2 
$ 5 , 10 , 180 , 2 
$ 5 , 10 , 180 , 2 
$ 5 , 10 , 180 , 2 
$ 5 , 10 , 180 , 2 
$ 5 , 10 , 180 , 2 
$ 5 , 10 , 180 , 2 
$ 5 , 10 , 180 , 2 
$ 5 , 10 , 180 , 2 
$ 5 , 10 , 180 , 2 
$ 5 , 10 , 180 , 2 
$ 5 , 10 , 180 , 2 
$ 5 , 10 , 180 , 2 
$ 5 , 10 , 180 , 2 
$ 5 , 10 , 180 , 2 
$ 5 , 10 , 180 , 2 
$ 5 , 10 , 180 , 2 
$ 5 , 10 , 180 , 2 
$ 5 , 10 , 180 , 2 
$ 5 , 10 , 180 , 2 
$ 5 , 10 , 180 , 2 
$ 5 , 10 , 180 , 2 
$ 5 , 10 , 180 , 2 
$ 5 , 10 , 180 , 2 
$ 5 , 10 , 180 , 2 
$ 5 , 10 , 180 , 2 
$ 5 , 10 , 180 , 2 
$ 5 , 10 , 180 , 2 
$ 5 , 10 , 180 , 2 
$ 5 , 10 , 180 , 2 
$ 5 , 10 , 180 , 2 
$ 5 , 10 , 180 , 2 
$ 5 , 10 , 180 , 2 
$ 5 , 10 , 180 , 2 
$ 5 , 10 , 180 , 2 
$ 5 , 10 , 180 , 2 
$ 5 , 10 , 180 , 2 
$ 5 , 10 , 180 , 2 
$ 5 , 10 , 180 , 2 
$ 5 , 10 , 180 , 2 
$ 5 , 10 , 180 , 2 
$ 5 , 10 , 180 , 2 
$ 5 , 10 , 180 , 2 
$ 5 , 10 , 180 , 2 
$ 5 , 10 , 180 , 2 
$ 5 , 10 , 180 , 2 
$ 5 , 10 , 180 , 2 
$ 5 , 10 , 180 , 2 
$ 5 , 10 , 180 , 2 
# 0 
# 0.057 
# 0.01 
# 1.4314 
# 25 
# 30.1205 
# 10.4 
?
% VPITC08.01.258
% 1.4314 
% 30.1205 
%-0.361016 , 98.541354 
%-0.41914 , 98.12339 
% 0.2232 
% 125.24 , 125.41 
% 1 , 80 
% 0.0342649 , 0.054004 
% 0 , 8 
% 0 , 18 
% 104422       319516 
% 101.8 
% 260 , 300 , 470 , 530 
% 0.087420033762 ,-0.003123428547 ,-6.491882664871E-06 , 5.381089916002E-07 ,-3.01889280243E-09 
% VPViewer2000 Ver: 1.30.2
@0
2.00,4.681907,25.00727,0.000131,24.099636,0.0054,-1.033
4.00,4.682532,25.00729,0.000131,24.099740,0.0054,-1.032
6.00,4.682110,25.00800,0.000131,24.099240,0.0054,-1.033
8.00,4.682008,25.00803,0.000131,24.099777,0.0054,-1.033
10.00,4.683083,25.00827,0.000132,24.099565,0.0054,-1.032
12.00,4.683632,25.00804,0.000132,24.099082,0.0054,-1.032
14.00,4.683651,25.00792,0.000132,24.099398,0.0054,-1.033
16.00,4.684867,25.00828,0.000132,24.098505,0.0054,-1.033
18.00,4.684913,25.00835,0.000131,24.099123,0.0054,-1.033
20.00,4.684353,25.00816,0.000131,24.099749,0.0054,-1.033
22.00,4.684134,25.00809,0.000131,24.099491,0.0054,-1.033
24.00,4.684280,25.00855,0.000130,24.099071,0.0054,-1.032
26.00,4.684653,25.00846,0.000131,24.099770,0.0054,-1.032
28.00,4.684106,25.00841,0.000132,24.099237,0.0054,-1.032
30.00,4.683515,25.00833,0.000131,24.098886,0.0054,-1.033
32.00,4.684934,25.00808,0.000131,24.099066,0.0054,-1.032
34.00,4.684958,25.00827,0.000130,24.099424,0.0054,-1.032
36.00,4.683971,25.00809,0.000131,24.099012,0.0054,-1.032
38.00,4.684784,25.00764,0.000132,24.098925,0.0054,-1.033
40.00,4.686720,25.00770,0.000131,24.099647,0.0054,-1.033
42.00,4.686332,25.00820,0.000131,24.099794,0.0054,-1.033
44.00,4.685908,25.00726,0.000131,24.099411,0.0054,-1.032
46.00,4.685904,25.00688,0.000133,24.099374,0.0054,-1.033
48.00,4.686324,25.00703,0.000131,24.099140,0.0054,-1.033
50.00,4.685694,25.00730,0.000130,24.099329,0.0054,-1.032
52.00,4.684579,25.00703,0.000131,24.099430,0.0054,-1.033
54.00,4.685250,25.00814,0.000132,24.099021,0.0054,-1.032
56.00,4.685868,25.00813,0.000132,24.100017,0.0054,-1.033
58.00,4.685528,25.00807,0.000132,24.099898,0.0054,-1.032
60.00,4.686903,25.00846,0.000131,24.098679,0.0054,-1.032
62.00,4.687566,25.00832,0.000133,24.099762,0.0054,-1.033
64.00,4.687180,25.00852,0.000132,24.099578,0.0054,-1.032
66.00,4.686691,25.00871,0.000131,24.099820,0.0055,-1.033
68.00,4.686409,25.00819,0.000132,24.099848,0.0055,-1.033
70.00,4.686892,25.00872,0.000133,24.099147,0.0054,-1.032
72.00,4.687893,25.00857,0.000133,24.099225,0.0054,-1.032
74.00,4.688122,25.00802,0.000132,24.099794,0.0054,-1.033
76.00,4.687745,25.00816,0.000132,24.098624,0.0054,-1.032
78.00,4.686327,25.00810,0.000134,24.098861,0.0054,-1.032
80.00,4.686960,25.00749,0.000133,24.100033,0.0054,-1.033
82.00,4.688352,25.00816,0.000131,24.099829,0.0054,-1.033
84.00,4.687479,25.00851,0.000131,24.099588,0.0054,-1.033
86.00,4.687050,25.00845,0.000132,24.099565,0.0054,-1.032
88.00,4.686924,25.00803,0.000132,24.099285,0.0054,-1.032
90.00,4.686339,25.00800,0.000132,24.099955,0.0054,-1.032
92.00,4.686081,25.00823,0.000132,24.100041,0.0054,-1.034
94.00,4.685613,25.00913,0.000132,24.099978,0.0055,-1.032
96.00,4.686412,25.00879,0.000134,24.099993,0.0055,-1.032
98.00,4.687752,25.00829,0.000134,24.099172,0.0054,-1.032
100.00,4.687426,25.00913,0.000132,24.098993,0.0054,-1.032
102.00,4.686916,25.00871,0.000132,24.099627,0.0055,-1.032
104.00,4.685982,25.00899,0.000133,24.099404,0.0055,-1.033
106.00,4.686048,25.00805,0.000130,24.099619,0.0054,-1.033
108.00,4.685419,25.00861,0.000131,24.099129,0.0054,-1.033
110.00,4.685304,25.00841,0.000133,24.099498,0.0054,-1.032
112.00,4.685425,25.00864,0.000133,24.099186,0.0054,-1.032
114.00,4.685236,25.00839,0.000133,24.098917,0.0054,-1.033
116.00,4.685686,25.00831,0.000133,24.099558,0.0054,-1.033
118.00,4.686475,25.00803,0.000133,24.100197,0.0054,-1.033
120.00,4.687748,25.00833,0.000133,24.099519,0.0054,-1.033
@1,2.0000,4.0
122.00,4.688366,25.00804,0.000132,24.099175,0.0054,-1.032
124.00,4.687391,25.00825,0.000133,24.098776,0.0054,-1.032
126.00,4.685283,25.00874,0.000133,24.099257,0.0054,-1.032
128.00,4.680730,25.00905,0.000133,24.099088,0.0054,-1.032
130.00,4.678823,25.00948,0.000134,24.100104,0.0054,-1.032
132.00,4.681902,25.00954,0.000133,24.099996,0.0054,-1.034
134.00,4.683789,25.00956,0.000132,24.098839,0.0054,-1.034
136.00,4.684595,25.00949,0.000131,24.099710,0.0054,-1.034
138.00,4.684438,25.00987,0.000130,24.099413,0.0054,-1.033
140.00,4.683641,25.01008,0.000131,24.098780,0.0054,-1.034
142.00,4.683220,25.01069,0.000132,24.099127,0.0054,-1.033
144.00,4.683725,25.01097,0.000133,24.099229,0.0054,-1.033
146.00,4.684108,25.00989,0.000133,24.099387,0.0054,-1.033
148.00,4.685067,25.01127,0.000134,24.100163,0.0055,-1.033
150.00,4.685925,25.01122,0.000134,24.099664,0.0054,-1.033
152.00,4.686730,25.01088,0.000133,24.098456,0.0054,-1.033
154.00,4.688225,25.01133,0.000133,24.099729,0.0054,-1.032
156.00,4.689786,25.01063,0.000133,24.100041,0.0055,-1.034
158.00,4.690503,25.01009,0.000132,24.099198,0.0055,-1.033
160.00,4.691154,25.01008,0.000133,24.099818,0.0054,-1.033
162.00,4.690314,25.01017,0.000133,24.099320,0.0054,-1.033
164.00,4.691086,25.01016,0.000131,24.100424,0.0054,-1.034
166.00,4.690670,25.01006,0.000132,24.099792,0.0054,-1.033
168.00,4.690508,25.01003,0.000133,24.099798,0.0054,-1.032
170.00,4.690391,25.00996,0.000132,24.100002,0.0054,-1.033
172.00,4.691528,25.01046,0.000132,24.099928,0.0054,-1.034
174.00,4.692595,25.01029,0.000131,24.099562,0.0054,-1.033
176.00,4.691943,25.00975,0.000132,24.099482,0.0054,-1.032
178.00,4.692922,25.01019,0.000134,24.099372,0.0054,-1.033
180.00,4.692937,25.00969,0.000133,24.099707,0.0054,-1.034
182.00,4.692459,25.00923,0.000133,24.099341,0.0054,-1.033
184.00,4.692744,25.00951,0.000133,24.099166,0.0054,-1.034
186.00,4.693033,25.00935,0.000134,24.100230,0.0055,-1.033
188.00,4.692795,25.00953,0.000132,24.099556,0.0054,-1.033
190.00,4.692003,25.00942,0.000132,24.099742,0.0054,-1.034
192.00,4.691701,25.00944,0.000133,24.098822,0.0054,-1.033
194.00,4.691672,25.00940,0.000134,24.099541,0.0054,-1.033
196.00,4.692454,25.01009,0.000132,24.098811,0.0054,-1.034
198.00,4.692644,25.00955,0.000133,24.099198,0.0054,-1.033
200.00,4.692828,25.00928,0.000134,24.099723,0.0055,-1.034
202.00,4.692815,25.00946,0.000133,24.099439,0.0054,-1.033
204.00,4.692776,25.00905,0.000133,24.100191,0.0054,-1.034
206.00,4.693094,25.00955,0.000133,24.099487,0.0054,-1.034
208.00,4.694621,25.00954,0.000133,24.099788,0.0054,-1.033
210.00,4.695073,25.00935,0.000133,24.100097,0.0055,-1.033
212.00,4.695078,25.00937,0.000133,24.099209,0.0054,-1.033
214.00,4.694375,25.00942,0.000133,24.099952,0.0054,-1.034
216.00,4.694674,25.00990,0.000133,24.099532,0.0054,-1.034
218.00,4.695200,25.00970,0.000133,24.098928,0.0054,-1.033
220.00,4.695784,25.00982,0.000135,24.099909,0.0055,-1.033
222.00,4.695780,25.00984,0.000134,24.099812,0.0055,-1.033
224.00,4.696239,25.00929,0.000134,24.099186,0.0055,-1.034
226.00,4.696084,25.00969,0.000133,24.099471,0.0054,-1.032
228.00,4.695081,25.00928,0.000133,24.099723,0.0054,-1.034
230.00,4.694921,25.00959,0.000133,24.098967,0.0055,-1.034
232.00,4.694348,25.00948,0.000133,24.099718,0.0054,-1.034
234.00,4.694742,25.00902,0.000134,24.100123,0.0055,-1.034
236.00,4.695839,25.00981,0.000135,24.098770,0.0055,-1.034
238.00,4.696269,25.00983,0.000134,24.099458,0.0054,-1.034
240.00,4.696747,25.01000,0.000135,24.100167,0.0054,-1.033
242.00,4.696333,25.00972,0.000134,24.099846,0.0055,-1.033
244.00,4.696460,25.00970,0.000133,24.098977,0.0054,-1.034
246.00,4.695998,25.00934,0.000133,24.099344,0.0054,-1.034
248.00,4.696671,25.00946,0.000133,24.099513,0.0054,-1.033
250.00,4.696770,25.00984,0.000134,24.099669,0.0054,-1.034
252.00,4.695339,25.00974,0.000134,24.098884,0.0054,-1.034
254.00,4.694965,25.00957,0.000133,24.100128,0.0054,-1.034
256.00,4.696966,25.00982,0.000134,24.100121,0.0054,-1.034
258.00,4.698388,25.01016,0.000134,24.100022,0.0054,-1.033
260.00,4.698919,25.00927,0.000133,24.099329,0.0054,-1.034
262.00,4.698021,25.00952,0.000134,24.099251,0.0054,-1.034
264.00,4.697527,25.00957,0.000134,24.100234,0.0054,-1.034
266.00,4.698183,25.00957,0.000133,24.100282,0.0054,-1.033
268.00,4.698551,25.00994,0.000134,24.098932,0.0054,-1.033
270.00,4.698439,25.00969,0.000134,24.098889,0.0054,-1.034
272.00,4.699107,25.00980,0.000133,24.100009,0.0054,-1.034
274.00,4.698594,25.01025,0.000133,24.100015,0.0054,-1.034
276.00,4.698139,25.01022,0.000134,24.099892,0.0055,-1.034
278.00,4.697286,25.00998,0.000134,24.099890,0.0055,-1.033
280.00,4.697538,25.00973,0.000134,24.099770,0.0054,-1.034
282.00,4.698530,25.00976,0.000132,24.099738,0.0054,-1.034
284.00,4.698081,25.00946,0.000134,24.098893,0.0054,-1.034
286.00,4.697952,25.00893,0.000134,24.099840,0.0054,-1.034
288.00,4.698148,25.00998,0.000133,24.099454,0.0055,-1.034
290.00,4.697749,25.00964,0.000132,24.099209,0.0054,-1.034
292.00,4.698337,25.00946,0.000133,24.099961,0.0054,-1.034
294.00,4.698397,25.01037,0.000133,24.099337,0.0054,-1.034
296.00,4.697932,25.00994,0.000133,24.100410,0.0054,-1.034
298.00,4.698449,25.00952,0.000133,24.099335,0.0054,-1.034
300.00,4.698647,25.00931,0.000134,24.099727,0.0055,-1.034
@2,5.0000,10.0
302.00,4.698771,25.00921,0.000133,24.099889,0.0055,-1.033
304.00,4.698289,25.00942,0.000132,24.099153,0.0054,-1.034
306.00,4.696625,25.00962,0.000133,24.099710,0.0055,-1.033
308.00,4.692288,25.00965,0.000135,24.099876,0.0055,-1.032
310.00,4.687868,25.00917,0.000134,24.099630,0.0054,-1.033
312.00,4.684148,25.00957,0.000135,24.099915,0.0054,-1.034
314.00,4.681143,25.00889,0.000134,24.099857,0.0055,-1.034
316.00,4.680829,25.00911,0.000133,24.099710,0.0055,-1.035
318.00,4.683331,25.00867,0.000132,24.100347,0.0054,-1.036
320.00,4.684569,25.00893,0.000133,24.100509,0.0054,-1.035
322.00,4.685860,25.00911,0.000133,24.099311,0.0054,-1.034
324.00,4.686009,25.01031,0.000133,24.100097,0.0054,-1.035
326.00,4.686118,25.01018,0.000132,24.099177,0.0054,-1.034
328.00,4.687529,25.01006,0.000133,24.099155,0.0054,-1.035
330.00,4.688794,25.00927,0.000133,24.099989,0.0054,-1.034
332.00,4.691172,25.00891,0.000133,24.099812,0.0054,-1.033
334.00,4.694471,25.00845,0.000135,24.099383,0.0054,-1.033
336.00,4.696533,25.00873,0.000135,24.099684,0.0054,-1.034
338.00,4.698982,25.00859,0.000133,24.099855,0.0054,-1.034
340.00,4.700306,25.00888,0.000135,24.100271,0.0054,-1.034
342.00,4.700822,25.00927,0.000134,24.099812,0.0054,-1.034
344.00,4.701320,25.00902,0.000134,24.099196,0.0055,-1.034
346.00,4.702263,25.00956,0.000134,24.099107,0.0054,-1.034
348.00,4.702532,25.00977,0.000135,24.100071,0.0055,-1.034
350.00,4.703527,25.00896,0.000133,24.099835,0.0054,-1.034
352.00,4.704212,25.00945,0.000134,24.099868,0.0054,-1.034
354.00,4.705053,25.00987,0.000134,24.099740,0.0054,-1.033
356.00,4.706892,25.01005,0.000134,24.099342,0.0054,-1.034
358.00,4.706438,25.00996,0.000134,24.099861,0.0054,-1.033
360.00,4.705119,25.00947,0.000134,24.100163,0.0054,-1.034
362.00,4.706179,25.00925,0.000134,24.098828,0.0055,-1.034
364.00,4.706168,25.00972,0.000133,24.098860,0.0054,-1.034
366.00,4.706648,25.00907,0.000133,24.099603,0.0054,-1.034
368.00,4.707920,25.00963,0.000133,24.099796,0.0054,-1.033
370.00,4.706622,25.00961,0.000135,24.099942,0.0054,-1.033
372.00,4.707055,25.00967,0.000133,24.099253,0.0054,-1.034
374.00,4.707859,25.01008,0.000134,24.099582,0.0054,-1.034
376.00,4.707812,25.00936,0.000134,24.099838,0.0054,-1.034
378.00,4.707990,25.00974,0.000134,24.099539,0.0055,-1.033
380.00,4.708166,25.00960,0.000134,24.099653,0.0055,-1.034
382.00,4.707513,25.00897,0.000134,24.099614,0.0055,-1.033
384.00,4.707231,25.00906,0.000133,24.099645,0.0055,-1.034
386.00,4.707266,25.00958,0.000133,24.099749,0.0054,-1.034
388.00,4.706502,25.01017,0.000133,24.100176,0.0054,-1.034
390.00,4.706633,25.00994,0.000134,24.100552,0.0054,-1.033
392.00,4.708139,25.00976,0.000133,24.100383,0.0055,-1.033
394.00,4.708538,25.00915,0.000134,24.099461,0.0055,-1.033
396.00,4.708529,25.00936,0.000135,24.099378,0.0054,-1.033
398.00,4.709290,25.01022,0.000133,24.099614,0.0054,-1.034
400.00,4.708877,25.00995,0.000133,24.099342,0.0054,-1.034
402.00,4.707679,25.00957,0.000133,24.098808,0.0054,-1.033
404.00,4.707310,25.00855,0.000133,24.099190,0.0054,-1.034
406.00,4.707994,25.00885,0.000133,24.098808,0.0054,-1.034
408.00,4.708402,25.00844,0.000133,24.099838,0.0054,-1.033
410.00,4.707724,25.00875,0.000133,24.099237,0.0054,-1.033
412.00,4.706704,25.00926,0.000133,24.099181,0.0054,-1.034
414.00,4.707363,25.00952,0.000133,24.100006,0.0054,-1.033
416.00,4.708434,25.00935,0.000133,24.099597,0.0055,-1.033
418.00,4.708084,25.00929,0.000134,24.099565,0.0054,-1.034
420.00,4.708032,25.00912,0.000133,24.099316,0.0054,-1.034
422.00,4.708827,25.00880,0.000133,24.098332,0.0054,-1.033
424.00,4.707730,25.00853,0.000134,24.099744,0.0054,-1.033
426.00,4.707462,25.00832,0.000134,24.100013,0.0054,-1.033
428.00,4.707380,25.00838,0.000135,24.099876,0.0054,-1.033
430.00,4.708520,25.00888,0.000134,24.099768,0.0054,-1.033
432.00,4.708718,25.00851,0.000134,24.099627,0.0054,-1.033
434.00,4.708434,25.00892,0.000134,24.100223,0.0055,-1.033
436.00,4.707939,25.00805,0.000134,24.098644,0.0055,-1.034
438.00,4.708680,25.00797,0.000133,24.099255,0.0055,-1.034
440.00,4.709735,25.00872,0.000133,24.099112,0.0054,-1.034
442.00,4.709500,25.00896,0.000134,24.099045,0.0054,-1.033
444.00,4.709272,25.00842,0.000134,24.099305,0.0055,-1.034
446.00,4.709158,25.00850,0.000133,24.099578,0.0054,-1.034
448.00,4.709038,25.00804,0.000133,24.099530,0.0054,-1.033
450.00,4.708180,25.00815,0.000134,24.099450,0.0054,-1.033
452.00,4.708001,25.00793,0.000135,24.100126,0.0054,-1.033
454.00,4.709868,25.00804,0.000135,24.100193,0.0054,-1.033
456.00,4.710556,25.00759,0.000134,24.100063,0.0054,-1.034
458.00,4.710550,25.00818,0.000135,24.099983,0.0054,-1.033
460.00,4.710430,25.00813,0.000134,24.099985,0.0054,-1.033
462.00,4.709985,25.00773,0.000134,24.098780,0.0054,-1.033
464.00,4.709783,25.00858,0.000134,24.099016,0.0054,-1.032
466.00,4.709418,25.00807,0.000134,24.099586,0.0054,-1.034
468.00,4.709189,25.00815,0.000133,24.099961,0.0054,-1.034
470.00,4.709543,25.00807,0.000134,24.098945,0.0055,-1.033
472.00,4.710049,25.00764,0.000134,24.099381,0.0054,-1.033
474.00,4.709221,25.00793,0.000134,24.099497,0.0054,-1.033
476.00,4.709188,25.00772,0.000134,24.099238,0.0054,-1.035
478.00,4.709617,25.00872,0.000135,24.099621,0.0054,-1.033
480.00,4.710291,25.00864,0.000135,24.099963,0.0054,-1.033
@3,5.0000,10.0
482.00,4.710275,25.00832,0.000135,24.099629,0.0054,-1.033
484.00,4.709898,25.00886,0.000135,24.100052,0.0055,-1.033
486.00,4.708359,25.00841,0.000135,24.100713,0.0055,-1.032
488.00,4.703241,25.00907,0.000136,24.099985,0.0054,-1.032
490.00,4.697990,25.00931,0.000135,24.099588,0.0054,-1.032
492.00,4.695216,25.00888,0.000134,24.099900,0.0054,-1.033
494.00,4.692393,25.00887,0.000135,24.099095,0.0055,-1.034
496.00,4.691805,25.00912,0.000135,24.099341,0.0054,-1.034
498.00,4.694519,25.00891,0.000134,24.099998,0.0054,-1.035
500.00,4.697399,25.00792,0.000134,24.099833,0.0055,-1.034
502.00,4.697710,25.00787,0.000134,24.099729,0.0054,-1.034
504.00,4.697412,25.00788,0.000135,24.099214,0.0054,-1.034
506.00,4.697093,25.00872,0.000136,24.099238,0.0055,-1.033
508.00,4.696916,25.00856,0.000135,24.099870,0.0055,-1.033
510.00,4.698927,25.00749,0.000135,24.099131,0.0055,-1.033
512.00,4.700038,25.00807,0.000135,24.099770,0.0054,-1.034
514.00,4.701244,25.00825,0.000135,24.100067,0.0055,-1.034
516.00,4.702956,25.00837,0.000135,24.099127,0.0054,-1.033
518.00,4.706340,25.00865,0.000135,24.099274,0.0054,-1.033
520.00,4.708787,25.00857,0.000135,24.100437,0.0054,-1.033
522.00,4.711017,25.00881,0.000135,24.100152,0.0055,-1.033
524.00,4.712288,25.00801,0.000134,24.099916,0.0055,-1.033
526.00,4.712841,25.00819,0.000134,24.098945,0.0055,-1.033
528.00,4.713978,25.00869,0.000134,24.099355,0.0054,-1.033
530.00,4.712993,25.00941,0.000133,24.099866,0.0054,-1.034
532.00,4.712419,25.00907,0.000134,24.099097,0.0055,-1.033
534.00,4.712357,25.00918,0.000133,24.098845,0.0054,-1.033
536.00,4.712319,25.00892,0.000135,24.099120,0.0054,-1.033
538.00,4.713214,25.00969,0.000134,24.099833,0.0055,-1.033
540.00,4.714650,25.00956,0.000134,24.099370,0.0054,-1.033
542.00,4.714591,25.00889,0.000134,24.099573,0.0054,-1.034
544.00,4.713890,25.00881,0.000134,24.099662,0.0054,-1.033
546.00,4.714388,25.00889,0.000135,24.099445,0.0055,-1.034
548.00,4.714099,25.00876,0.000135,24.099454,0.0054,-1.033
550.00,4.714939,25.00920,0.000134,24.099755,0.0055,-1.032
552.00,4.715102,25.00844,0.000137,24.099718,0.0054,-1.033
554.00,4.714981,25.00784,0.000135,24.099528,0.0054,-1.033
556.00,4.714582,25.00778,0.000134,24.099461,0.0054,-1.033
558.00,4.714648,25.00881,0.000133,24.100076,0.0054,-1.034
560.00,4.714192,25.00944,0.000134,24.100097,0.0054,-1.033
562.00,4.715148,25.00955,0.000135,24.099274,0.0055,-1.034
564.00,4.716649,25.00947,0.000133,24.099565,0.0054,-1.034
566.00,4.716651,25.00866,0.000134,24.099354,0.0054,-1.033
568.00,4.715372,25.00914,0.000134,24.099305,0.0054,-1.033
570.00,4.714483,25.00980,0.000134,24.100175,0.0054,-1.033
572.00,4.714006,25.01006,0.000134,24.099446,0.0054,-1.033
574.00,4.713901,25.00922,0.000134,24.100515,0.0054,-1.034
576.00,4.714895,25.00936,0.000133,24.099459,0.0054,-1.034
578.00,4.716407,25.00891,0.000134,24.099573,0.0054,-1.034
580.00,4.715750,25.00946,0.000134,24.099517,0.0054,-1.034
582.00,4.715171,25.00937,0.000135,24.099313,0.0054,-1.033
584.00,4.714734,25.00922,0.000134,24.099224,0.0054,-1.033
586.00,4.714771,25.00846,0.000134,24.099290,0.0054,-1.034
588.00,4.715136,25.00879,0.000134,24.100580,0.0054,-1.033
590.00,4.716374,25.00932,0.000135,24.099952,0.0054,-1.033
592.00,4.716764,25.00986,0.000135,24.099095,0.0055,-1.034
594.00,4.715968,25.00887,0.000136,24.099484,0.0054,-1.033
596.00,4.715000,25.00878,0.000135,24.099469,0.0054,-1.034
598.00,4.715202,25.00846,0.000134,24.099472,0.0054,-1.033
600.00,4.715927,25.00900,0.000135,24.099783,0.0054,-1.033
602.00,4.715727,25.00918,0.000134,24.099699,0.0054,-1.034
604.00,4.715037,25.00994,0.000134,24.099751,0.0054,-1.034
606.00,4.714230,25.01008,0.000135,24.099053,0.0054,-1.034
608.00,4.714366,25.01010,0.000135,24.099506,0.0054,-1.034
610.00,4.715839,25.01081,0.000134,24.099482,0.0055,-1.034
612.00,4.715488,25.01027,0.000134,24.099955,0.0055,-1.033
614.00,4.714396,25.01116,0.000134,24.099954,0.0055,-1.034
616.00,4.714139,25.01123,0.000134,24.099354,0.0054,-1.035
618.00,4.714193,25.01119,0.000134,24.099920,0.0055,-1.034
620.00,4.714917,25.01045,0.000135,24.099209,0.0055,-1.033
622.00,4.715316,25.00993,0.000135,24.099138,0.0055,-1.034
624.00,4.715812,25.01002,0.000135,24.099144,0.0055,-1.034
626.00,4.715392,25.00942,0.000135,24.098614,0.0054,-1.034
628.00,4.715887,25.01009,0.000136,24.099887,0.0055,-1.033
630.00,4.715649,25.01030,0.000135,24.100048,0.0055,-1.034
632.00,4.715357,25.00944,0.000134,24.099129,0.0054,-1.033
634.00,4.715604,25.00955,0.000133,24.099980,0.0054,-1.034
636.00,4.714879,25.00937,0.000134,24.100043,0.0054,-1.034
638.00,4.715126,25.00915,0.000134,24.099861,0.0054,-1.034
640.00,4.715060,25.01014,0.000134,24.100494,0.0054,-1.034
642.00,4.713925,25.01029,0.000134,24.099707,0.0055,-1.034
644.00,4.714214,25.00994,0.000134,24.099734,0.0054,-1.034
646.00,4.715696,25.01053,0.000134,24.099313,0.0054,-1.033
648.00,4.715299,25.01079,0.000134,24.099549,0.0055,-1.035
650.00,4.715040,25.00994,0.000133,24.099825,0.0054,-1.033
652.00,4.715025,25.01061,0.000135,24.099519,0.0054,-1.034
654.00,4.714858,25.01064,0.000134,24.099757,0.0054,-1.034
656.00,4.715555,25.01029,0.000135,24.099393,0.0054,-1.034
658.00,4.715978,25.01059,0.000133,24.098808,0.0054,-1.035
660.00,4.716726,25.01069,0.000134,24.099697,0.0054,-1.034
@4,5.0000,10.0
662.00,4.716037,25.01051,0.000134,24.098988,0.0054,-1.034
664.00,4.715050,25.01053,0.000134,24.098993,0.0054,-1.034
666.00,4.714189,25.00970,0.000135,24.099214,0.0055,-1.033
668.00,4.709735,25.00986,0.000135,24.099803,0.0054,-1.033
670.00,4.704999,25.00970,0.000135,24.099772,0.0054,-1.033
672.00,4.700401,25.00935,0.000135,24.100050,0.0055,-1.034
674.00,4.697171,25.00918,0.000135,24.099476,0.0055,-1.034
676.00,4.696882,25.00895,0.000134,24.099394,0.0054,-1.036
678.00,4.699079,25.00940,0.000134,24.099294,0.0054,-1.036
680.00,4.700641,25.00943,0.000134,24.099954,0.0054,-1.035
682.00,4.701847,25.01023,0.000134,24.099720,0.0054,-1.036
684.00,4.702283,25.01051,0.000133,24.099738,0.0054,-1.034
686.00,4.702571,25.01059,0.000135,24.099675,0.0055,-1.034
688.00,4.701745,25.01050,0.000135,24.099590,0.0054,-1.034
690.00,4.703226,25.01061,0.000133,24.099179,0.0055,-1.035
692.00,4.705323,25.01030,0.000133,24.099638,0.0055,-1.035
694.00,4.706375,25.01035,0.000134,24.100041,0.0054,-1.034
696.00,4.709124,25.01071,0.000136,24.099591,0.0054,-1.034
698.00,4.711233,25.01014,0.000135,24.099430,0.0055,-1.035
700.00,4.713489,25.01077,0.000136,24.099532,0.0054,-1.034
702.00,4.715206,25.01019,0.000136,24.099469,0.0054,-1.034
704.00,4.715882,25.00976,0.000135,24.098945,0.0054,-1.034
706.00,4.715695,25.01058,0.000134,24.098915,0.0054,-1.034
708.00,4.717453,25.01020,0.000135,24.099134,0.0054,-1.034
710.00,4.717515,25.00958,0.000135,24.099315,0.0054,-1.035
712.00,4.716909,25.00935,0.000134,24.099955,0.0054,-1.035
714.00,4.716821,25.01024,0.000134,24.099781,0.0054,-1.034
716.00,4.717699,25.00995,0.000136,24.099987,0.0054,-1.034
718.00,4.718222,25.00959,0.000135,24.099315,0.0055,-1.035
720.00,4.719217,25.01018,0.000135,24.099016,0.0055,-1.034
722.00,4.717148,25.01056,0.000134,24.099850,0.0055,-1.034
724.00,4.717599,25.01073,0.000135,24.100002,0.0055,-1.035
726.00,4.718892,25.01066,0.000134,24.099905,0.0054,-1.034
728.00,4.718578,25.00938,0.000133,24.099309,0.0054,-1.035
730.00,4.719567,25.00922,0.000135,24.099144,0.0054,-1.034
732.00,4.718703,25.00888,0.000136,24.099718,0.0054,-1.034
734.00,4.717215,25.00897,0.000136,24.099504,0.0054,-1.034
736.00,4.717148,25.00970,0.000136,24.099144,0.0055,-1.035
738.00,4.717296,25.01011,0.000134,24.099668,0.0054,-1.035
740.00,4.716549,25.01031,0.000136,24.099967,0.0054,-1.035
742.00,4.717937,25.01013,0.000134,24.100117,0.0055,-1.035
744.00,4.719193,25.01032,0.000135,24.099679,0.0055,-1.034
746.00,4.719905,25.00985,0.000135,24.099597,0.0054,-1.034
748.00,4.720167,25.00999,0.000135,24.099981,0.0054,-1.034
750.00,4.720464,25.01065,0.000136,24.099729,0.0054,-1.034
752.00,4.719597,25.01069,0.000135,24.099543,0.0055,-1.035
754.00,4.719334,25.01073,0.000135,24.100102,0.0055,-1.035
756.00,4.719048,25.01062,0.000135,24.100262,0.0054,-1.035
758.00,4.718315,25.01045,0.000136,24.099747,0.0055,-1.035
760.00,4.719036,25.01043,0.000135,24.099946,0.0054,-1.035
762.00,4.720232,25.01088,0.000135,24.100238,0.0054,-1.035
764.00,4.719862,25.01003,0.000135,24.099554,0.0054,-1.034
766.00,4.718784,25.00998,0.000136,24.099329,0.0055,-1.034
768.00,4.718920,25.01092,0.000136,24.099870,0.0055,-1.035
770.00,4.720034,25.01054,0.000135,24.100256,0.0055,-1.035
772.00,4.719827,25.01086,0.000134,24.099344,0.0055,-1.034
774.00,4.719178,25.01117,0.000135,24.099731,0.0054,-1.034
776.00,4.718861,25.01074,0.000135,24.100240,0.0055,-1.035
778.00,4.718578,25.01056,0.000135,24.099461,0.0055,-1.036
780.00,4.718784,25.01013,0.000135,24.099229,0.0054,-1.033
782.00,4.719412,25.01083,0.000135,24.099660,0.0055,-1.035
784.00,4.718655,25.01095,0.000135,24.100067,0.0054,-1.034
786.00,4.718056,25.01043,0.000135,24.100275,0.0054,-1.034
788.00,4.718784,25.00985,0.000135,24.099575,0.0054,-1.035
790.00,4.719180,25.00967,0.000134,24.098769,0.0054,-1.035
792.00,4.719159,25.01015,0.000134,24.099433,0.0054,-1.036
794.00,4.718555,25.01110,0.000135,24.099792,0.0054,-1.034
796.00,4.718589,25.01134,0.000135,24.099588,0.0054,-1.034
798.00,4.718911,25.01150,0.000135,24.099159,0.0054,-1.034
800.00,4.719882,25.01064,0.000135,24.099493,0.0055,-1.034
802.00,4.720082,25.01063,0.000134,24.099894,0.0055,-1.036
804.00,4.719129,25.01051,0.000133,24.099469,0.0054,-1.036
806.00,4.719076,25.01045,0.000135,24.099071,0.0054,-1.034
808.00,4.719424,25.01038,0.000135,24.099160,0.0055,-1.035
810.00,4.719045,25.01083,0.000134,24.099740,0.0054,-1.034
812.00,4.719398,25.01085,0.000136,24.099242,0.0054,-1.034
814.00,4.720111,25.01053,0.000134,24.099773,0.0054,-1.035
816.00,4.720532,25.01070,0.000134,24.099240,0.0054,-1.035
818.00,4.719604,25.01091,0.000134,24.098843,0.0054,-1.036
820.00,4.719636,25.01049,0.000134,24.099378,0.0054,-1.035
822.00,4.719369,25.01052,0.000134,24.099461,0.0054,-1.034
824.00,4.719645,25.01037,0.000134,24.099183,0.0054,-1.035
826.00,4.720345,25.01023,0.000136,24.099177,0.0054,-1.035
828.00,4.719897,25.01052,0.000135,24.099047,0.0055,-1.034
830.00,4.719123,25.01104,0.000135,24.099742,0.0054,-1.035
832.00,4.719627,25.01117,0.000135,24.099320,0.0055,-1.035
834.00,4.719424,25.01132,0.000136,24.099437,0.0055,-1.034
836.00,4.720986,25.01104,0.000136,24.099831,0.0055,-1.036
838.00,4.720684,25.01123,0.000136,24.099370,0.0055,-1.035
840.00,4.719749,25.01112,0.000135,24.100327,0.0054,-1.035
@5,5.0000,10.0
842.00,4.719268,25.01095,0.000136,24.099928,0.0054,-1.035
844.00,4.719762,25.01044,0.000136,24.099224,0.0055,-1.035
846.00,4.719184,25.01026,0.000136,24.100000,0.0055,-1.034
848.00,4.712714,25.00967,0.000136,24.099857,0.0055,-1.034
850.00,4.707064,25.00996,0.000136,24.099764,0.0054,-1.034
852.00,4.704175,25.01033,0.000135,24.099629,0.0054,-1.035
854.00,4.703624,25.01035,0.000136,24.099008,0.0054,-1.035
856.00,4.703201,25.01048,0.000135,24.099285,0.0054,-1.036
858.00,4.704845,25.00981,0.000133,24.099876,0.0054,-1.037
860.00,4.706168,25.01064,0.000134,24.100139,0.0054,-1.036
862.00,4.706658,25.01068,0.000135,24.099474,0.0054,-1.035
864.00,4.707269,25.00980,0.000136,24.099342,0.0055,-1.035
866.00,4.705978,25.00934,0.000136,24.099955,0.0055,-1.035
868.00,4.706937,25.00863,0.000135,24.099978,0.0054,-1.036
870.00,4.708900,25.00934,0.000134,24.099415,0.0054,-1.035
872.00,4.710606,25.00915,0.000136,24.099144,0.0054,-1.034
874.00,4.711480,25.01008,0.000135,24.099640,0.0054,-1.035
876.00,4.713293,25.00998,0.000134,24.099329,0.0054,-1.036
878.00,4.716244,25.00977,0.000134,24.099367,0.0055,-1.036
880.00,4.718515,25.00973,0.000135,24.099261,0.0054,-1.035
882.00,4.719520,25.01006,0.000136,24.099838,0.0054,-1.034
884.00,4.720418,25.01004,0.000135,24.099339,0.0055,-1.035
886.00,4.720525,25.01043,0.000136,24.099640,0.0054,-1.036
888.00,4.722155,25.00966,0.000135,24.099315,0.0054,-1.035
890.00,4.723489,25.00982,0.000135,24.099222,0.0054,-1.035
892.00,4.723587,25.01012,0.000135,24.098925,0.0054,-1.035
894.00,4.723137,25.01010,0.000135,24.099948,0.0054,-1.035
896.00,4.722730,25.00959,0.000135,24.099617,0.0055,-1.036
898.00,4.723165,25.00942,0.000134,24.098889,0.0055,-1.036
900.00,4.723764,25.00926,0.000136,24.099290,0.0054,-1.035
902.00,4.723868,25.00965,0.000135,24.100121,0.0054,-1.036
904.00,4.724012,25.01039,0.000134,24.099621,0.0054,-1.035
906.00,4.724158,25.01014,0.000134,24.100058,0.0054,-1.035
908.00,4.724716,25.00926,0.000134,24.099341,0.0054,-1.035
910.00,4.724885,25.00936,0.000135,24.098980,0.0054,-1.035
912.00,4.725079,25.00992,0.000136,24.099710,0.0055,-1.035
914.00,4.723938,25.00981,0.000136,24.099352,0.0054,-1.035
916.00,4.723003,25.01016,0.000135,24.098934,0.0054,-1.035
918.00,4.723778,25.01053,0.000135,24.100639,0.0055,-1.035
920.00,4.724247,25.01057,0.000136,24.099554,0.0054,-1.035
922.00,4.724018,25.01025,0.000135,24.099918,0.0054,-1.035
924.00,4.725586,25.01033,0.000135,24.099632,0.0054,-1.035
926.00,4.725238,25.01029,0.000135,24.099658,0.0054,-1.035
928.00,4.723369,25.00990,0.000136,24.099616,0.0054,-1.035
930.00,4.723445,25.01050,0.000137,24.099803,0.0055,-1.036
932.00,4.724274,25.01075,0.000135,24.099640,0.0055,-1.035
934.00,4.724677,25.01092,0.000135,24.099842,0.0055,-1.034
936.00,4.724237,25.01039,0.000136,24.100275,0.0054,-1.035
938.00,4.723727,25.01044,0.000136,24.099970,0.0054,-1.035
940.00,4.724238,25.00983,0.000135,24.099134,0.0054,-1.036
942.00,4.725542,25.01049,0.000135,24.099569,0.0055,-1.035
944.00,4.725602,25.01075,0.000135,24.099655,0.0054,-1.035
946.00,4.724523,25.01039,0.000136,24.098980,0.0054,-1.035
948.00,4.724269,25.01144,0.000136,24.099344,0.0054,-1.034
950.00,4.724876,25.01203,0.000137,24.099887,0.0054,-1.035
952.00,4.725316,25.01196,0.000136,24.099606,0.0054,-1.035
954.00,4.724958,25.01163,0.000135,24.099183,0.0054,-1.035
956.00,4.723546,25.01129,0.000134,24.099541,0.0054,-1.035
958.00,4.723984,25.01057,0.000135,24.098560,0.0054,-1.035
960.00,4.724915,25.01043,0.000135,24.098943,0.0054,-1.036
962.00,4.725586,25.01156,0.000136,24.099543,0.0054,-1.035
964.00,4.724376,25.01130,0.000135,24.099928,0.0054,-1.035
966.00,4.724671,25.01119,0.000136,24.098910,0.0054,-1.034
968.00,4.724582,25.01131,0.000135,24.099227,0.0054,-1.035
970.00,4.724644,25.01163,0.000135,24.100290,0.0054,-1.035
972.00,4.724565,25.01092,0.000134,24.099491,0.0054,-1.036
974.00,4.724549,25.01196,0.000133,24.099422,0.0054,-1.036
976.00,4.725558,25.01176,0.000135,24.100063,0.0054,-1.035
978.00,4.725155,25.01144,0.000135,24.099474,0.0054,-1.034
980.00,4.724628,25.01256,0.000135,24.100035,0.0054,-1.034
982.00,4.723674,25.01278,0.000135,24.099783,0.0054,-1.035
984.00,4.723472,25.01163,0.000135,24.098900,0.0054,-1.036
986.00,4.724387,25.01193,0.000134,24.098926,0.0054,-1.035
988.00,4.725006,25.01171,0.000135,24.099811,0.0054,-1.035
990.00,4.724714,25.01208,0.000135,24.100368,0.0054,-1.035
992.00,4.724411,25.01139,0.000134,24.099387,0.0055,-1.035
994.00,4.725189,25.01203,0.000135,24.099131,0.0055,-1.037
996.00,4.726064,25.01268,0.000135,24.099911,0.0054,-1.035
998.00,4.724953,25.01260,0.000136,24.099597,0.0055,-1.035
1000.00,4.726043,25.01203,0.000135,24.098999,0.0054,-1.035
1002.00,4.726057,25.01224,0.000136,24.099276,0.0054,-1.034
1004.00,4.725014,25.01208,0.000138,24.099578,0.0054,-1.035
1006.00,4.725218,25.01202,0.000136,24.100050,0.0054,-1.036
1008.00,4.725352,25.01161,0.000135,24.099116,0.0054,-1.035
1010.00,4.724693,25.01097,0.000135,24.099586,0.0054,-1.035
1012.00,4.723928,25.01087,0.000134,24.099967,0.0054,-1.036
1014.00,4.724218,25.01096,0.000135,24.098811,0.0054,-1.035
1016.00,4.724274,25.01097,0.000134,24.098978,0.0054,-1.035
1018.00,4.724240,25.01068,0.000135,24.100065,0.0054,-1.036
1020.00,4.724592,25.01127,0.000134,24.099081,0.0054,-1.035
@6,5.0000,10.0
1022.00,4.724888,25.01170,0.000134,24.099818,0.0055,-1.035
1024.00,4.724997,25.01095,0.000136,24.099668,0.0055,-1.035
1026.00,4.723499,25.01096,0.000136,24.099833,0.0055,-1.035
1028.00,4.719007,25.01129,0.000137,24.099857,0.0055,-1.034
1030.00,4.713156,25.01151,0.000138,24.100054,0.0054,-1.033
1032.00,4.709271,25.01146,0.000137,24.099588,0.0055,-1.035
1034.00,4.707259,25.01105,0.000135,24.099942,0.0055,-1.036
1036.00,4.706576,25.01173,0.000135,24.099911,0.0054,-1.036
1038.00,4.709911,25.01195,0.000135,24.099668,0.0054,-1.036
1040.00,4.712141,25.01120,0.000135,24.100362,0.0054,-1.037
1042.00,4.712689,25.01135,0.000135,24.100102,0.0054,-1.036
1044.00,4.711413,25.01254,0.000136,24.100238,0.0054,-1.035
1046.00,4.710664,25.01269,0.000136,24.100089,0.0054,-1.036
1048.00,4.711309,25.01262,0.000137,24.099781,0.0055,-1.035
1050.00,4.713616,25.01250,0.000136,24.099837,0.0055,-1.035
1052.00,4.716079,25.01257,0.000137,24.099337,0.0055,-1.035
1054.00,4.717787,25.01275,0.000137,24.099092,0.0054,-1.035
1056.00,4.720650,25.01310,0.000136,24.099623,0.0054,-1.035
1058.00,4.722476,25.01271,0.000136,24.099629,0.0054,-1.036
1060.00,4.723549,25.01223,0.000135,24.099642,0.0055,-1.036
1062.00,4.725229,25.01232,0.000136,24.099753,0.0055,-1.036
1064.00,4.725394,25.01164,0.000135,24.100035,0.0055,-1.036
1066.00,4.725251,25.01282,0.000137,24.100574,0.0055,-1.035
1068.00,4.725604,25.01285,0.000137,24.099636,0.0055,-1.035
1070.00,4.726353,25.01311,0.000137,24.099872,0.0055,-1.035
1072.00,4.725984,25.01234,0.000135,24.099491,0.0054,-1.035
1074.00,4.727872,25.01172,0.000137,24.099874,0.0055,-1.036
1076.00,4.729092,25.01169,0.000137,24.100221,0.0055,-1.036
1078.00,4.728799,25.01248,0.000137,24.099701,0.0055,-1.035
1080.00,4.728237,25.01318,0.000138,24.100028,0.0055,-1.035
1082.00,4.728381,25.01217,0.000138,24.099669,0.0054,-1.036
1084.00,4.728707,25.01268,0.000137,24.099764,0.0055,-1.035
1086.00,4.728933,25.01303,0.000137,24.099565,0.0055,-1.036
1088.00,4.729771,25.01287,0.000137,24.099786,0.0055,-1.035
1090.00,4.728296,25.01192,0.000136,24.099480,0.0054,-1.036
1092.00,4.728982,25.01250,0.000136,24.099970,0.0054,-1.036
1094.00,4.729678,25.01235,0.000137,24.099227,0.0055,-1.035
1096.00,4.729428,25.01187,0.000137,24.099237,0.0055,-1.036
1098.00,4.728374,25.01227,0.000136,24.100032,0.0054,-1.035
1100.00,4.729060,25.01250,0.000136,24.099905,0.0055,-1.036
1102.00,4.729060,25.01283,0.000136,24.099801,0.0054,-1.036
1104.00,4.729243,25.01265,0.000137,24.099812,0.0054,-1.035
1106.00,4.730210,25.01355,0.000137,24.099705,0.0055,-1.035
1108.00,4.730212,25.01241,0.000138,24.099422,0.0054,-1.036
1110.00,4.729623,25.01298,0.000136,24.100136,0.0055,-1.035
1112.00,4.729248,25.01252,0.000137,24.099212,0.0054,-1.035
1114.00,4.730148,25.01294,0.000139,24.100299,0.0055,-1.035
1116.00,4.730793,25.01191,0.000138,24.100091,0.0054,-1.035
1118.00,4.729815,25.01229,0.000138,24.100347,0.0054,-1.035
1120.00,4.727618,25.01205,0.000138,24.100286,0.0055,-1.036
1122.00,4.727390,25.01127,0.000136,24.099751,0.0055,-1.037
1124.00,4.727724,25.01159,0.000135,24.099151,0.0054,-1.036
1126.00,4.728463,25.01139,0.000138,24.099617,0.0054,-1.036
1128.00,4.729304,25.01209,0.000137,24.099833,0.0055,-1.036
1130.00,4.728128,25.01241,0.000136,24.099892,0.0054,-1.035
1132.00,4.728054,25.01307,0.000137,24.099316,0.0055,-1.036
1134.00,4.729030,25.01288,0.000137,24.099318,0.0055,-1.036
1136.00,4.728620,25.01220,0.000135,24.099569,0.0055,-1.036
1138.00,4.728109,25.01235,0.000135,24.099842,0.0054,-1.036
1140.00,4.727704,25.01177,0.000136,24.099446,0.0055,-1.036
1142.00,4.727850,25.01158,0.000137,24.099727,0.0054,-1.035
1144.00,4.727785,25.01231,0.000136,24.099796,0.0054,-1.036
1146.00,4.728585,25.01185,0.000136,24.099339,0.0055,-1.035
1148.00,4.729185,25.01216,0.000138,24.098962,0.0054,-1.036
1150.00,4.728920,25.01258,0.000137,24.098871,0.0054,-1.036
1152.00,4.727897,25.01172,0.000136,24.099003,0.0054,-1.037
1154.00,4.727103,25.01194,0.000136,24.099404,0.0054,-1.036
1156.00,4.728424,25.01237,0.000137,24.099526,0.0055,-1.035
1158.00,4.728057,25.01122,0.000135,24.100015,0.0054,-1.036
1160.00,4.728032,25.01145,0.000137,24.099738,0.0054,-1.036
1162.00,4.728398,25.01173,0.000137,24.099361,0.0055,-1.036
1164.00,4.727647,25.01162,0.000136,24.099419,0.0054,-1.036
1166.00,4.728029,25.01212,0.000137,24.099586,0.0055,-1.036
1168.00,4.728200,25.01158,0.000137,24.099760,0.0055,-1.036
1170.00,4.727519,25.01152,0.000137,24.099889,0.0055,-1.036
1172.00,4.727631,25.01178,0.000136,24.099575,0.0055,-1.035
1174.00,4.728270,25.01205,0.000136,24.100739,0.0054,-1.036
1176.00,4.728780,25.01214,0.000137,24.100591,0.0055,-1.035
1178.00,4.728332,25.01302,0.000138,24.100215,0.0055,-1.035
1180.00,4.728897,25.01286,0.000139,24.099803,0.0055,-1.036
1182.00,4.729304,25.01335,0.000138,24.099614,0.0055,-1.036
1184.00,4.729541,25.01337,0.000137,24.099744,0.0054,-1.036
1186.00,4.729298,25.01253,0.000136,24.099915,0.0054,-1.036
1188.00,4.728150,25.01160,0.000136,24.100267,0.0055,-1.036
1190.00,4.728006,25.01193,0.000136,24.099941,0.0055,-1.037
1192.00,4.728540,25.01259,0.000137,24.099348,0.0055,-1.035
1194.00,4.728705,25.01347,0.000136,24.100219,0.0054,-1.035
1196.00,4.727359,25.01358,0.000135,24.099491,0.0054,-1.036
1198.00,4.726903,25.01349,0.000136,24.099597,0.0055,-1.036
1200.00,4.727355,25.01324,0.000137,24.099616,0.0055,-1.037
@7,5.0000,10.0
1202.00,4.727364,25.01202,0.000138,24.100132,0.0054,-1.035
1204.00,4.727690,25.01203,0.000138,24.100100,0.0055,-1.036
1206.00,4.725938,25.01272,0.000136,24.100089,0.0055,-1.035
1208.00,4.721886,25.01296,0.000137,24.100559,0.0055,-1.035
1210.00,4.717222,25.01343,0.000136,24.100652,0.0055,-1.035
1212.00,4.713573,25.01274,0.000137,24.099664,0.0055,-1.035
1214.00,4.711281,25.01222,0.000137,24.099807,0.0054,-1.036
1216.00,4.710068,25.01227,0.000137,24.100717,0.0055,-1.036
1218.00,4.712201,25.01230,0.000136,24.099742,0.0055,-1.037
1220.00,4.715128,25.01227,0.000135,24.099991,0.0055,-1.038
1222.00,4.716160,25.01333,0.000134,24.100316,0.0055,-1.037
1224.00,4.714334,25.01276,0.000136,24.099669,0.0054,-1.036
1226.00,4.713792,25.01294,0.000137,24.100425,0.0055,-1.036
1228.00,4.714775,25.01328,0.000137,24.100357,0.0055,-1.036
1230.00,4.716780,25.01321,0.000137,24.100173,0.0055,-1.036
1232.00,4.718664,25.01316,0.000136,24.099777,0.0055,-1.036
1234.00,4.720806,25.01311,0.000136,24.099998,0.0055,-1.036
1236.00,4.722190,25.01268,0.000137,24.099294,0.0055,-1.036
1238.00,4.722920,25.01322,0.000137,24.099760,0.0054,-1.036
1240.00,4.725413,25.01355,0.000136,24.099734,0.0054,-1.036
1242.00,4.726842,25.01340,0.000138,24.099811,0.0055,-1.036
1244.00,4.728153,25.01336,0.000137,24.100076,0.0054,-1.036
1246.00,4.728670,25.01331,0.000136,24.099684,0.0054,-1.036
1248.00,4.728347,25.01317,0.000137,24.100024,0.0054,-1.036
1250.00,4.727758,25.01289,0.000136,24.099909,0.0054,-1.037
1252.00,4.727236,25.01335,0.000136,24.099147,0.0054,-1.036
1254.00,4.727995,25.01281,0.000137,24.098997,0.0054,-1.036
1256.00,4.728263,25.01231,0.000137,24.099695,0.0054,-1.036
1258.00,4.730228,25.01221,0.000137,24.099302,0.0055,-1.036
1260.00,4.731298,25.01258,0.000138,24.099621,0.0054,-1.036
1262.00,4.730579,25.01236,0.000137,24.099380,0.0054,-1.036
1264.00,4.729025,25.01306,0.000137,24.099684,0.0055,-1.036
1266.00,4.730631,25.01294,0.000137,24.099276,0.0055,-1.037
1268.00,4.731276,25.01338,0.000138,24.099668,0.0055,-1.036
1270.00,4.729854,25.01287,0.000138,24.099277,0.0055,-1.036
1272.00,4.729950,25.01320,0.000138,24.099766,0.0054,-1.036
1274.00,4.729393,25.01281,0.000138,24.099967,0.0054,-1.035
1276.00,4.729834,25.01334,0.000138,24.099749,0.0054,-1.036
1278.00,4.728951,25.01307,0.000137,24.099625,0.0054,-1.036
1280.00,4.729538,25.01258,0.000138,24.099853,0.0054,-1.037
1282.00,4.730279,25.01341,0.000138,24.099781,0.0055,-1.036
1284.00,4.729810,25.01308,0.000137,24.100264,0.0055,-1.036
1286.00,4.730200,25.01321,0.000137,24.099255,0.0055,-1.036
1288.00,4.730435,25.01314,0.000139,24.099569,0.0054,-1.035
1290.00,4.730393,25.01287,0.000138,24.100189,0.0055,-1.036
1292.00,4.729585,25.01325,0.000137,24.099937,0.0055,-1.036
1294.00,4.729784,25.01250,0.000138,24.100162,0.0054,-1.036
1296.00,4.729524,25.01309,0.000138,24.099857,0.0054,-1.036
1298.00,4.729253,25.01222,0.000139,24.099062,0.0055,-1.036
1300.00,4.729226,25.01295,0.000138,24.100399,0.0055,-1.036
1302.00,4.728687,25.01267,0.000138,24.100110,0.0055,-1.036
1304.00,4.728503,25.01316,0.000138,24.099088,0.0055,-1.036
1306.00,4.728732,25.01382,0.000138,24.099944,0.0055,-1.036
1308.00,4.729486,25.01369,0.000138,24.099883,0.0054,-1.035
1310.00,4.729678,25.01361,0.000138,24.100011,0.0054,-1.036
1312.00,4.729640,25.01397,0.000137,24.099040,0.0054,-1.036
1314.00,4.730086,25.01308,0.000137,24.099363,0.0055,-1.036
1316.00,4.731156,25.01310,0.000137,24.099415,0.0054,-1.037
1318.00,4.730204,25.01332,0.000137,24.098891,0.0054,-1.036
1320.00,4.729195,25.01302,0.000138,24.099749,0.0055,-1.035
1322.00,4.729719,25.01254,0.000138,24.099238,0.0055,-1.036
1324.00,4.729905,25.01235,0.000138,24.099199,0.0054,-1.036
1326.00,4.729791,25.01203,0.000137,24.100126,0.0054,-1.035
1328.00,4.729588,25.01136,0.000138,24.099563,0.0055,-1.037
1330.00,4.728488,25.01167,0.000137,24.099647,0.0054,-1.036
1332.00,4.727238,25.01105,0.000136,24.099025,0.0055,-1.036
1334.00,4.726468,25.01229,0.000136,24.099746,0.0055,-1.036
1336.00,4.727344,25.01284,0.000137,24.099456,0.0054,-1.035
1338.00,4.727464,25.01227,0.000138,24.099534,0.0054,-1.035
1340.00,4.727833,25.01300,0.000138,24.099684,0.0054,-1.035
1342.00,4.727265,25.01264,0.000137,24.099682,0.0054,-1.036
1344.00,4.727170,25.01137,0.000136,24.099790,0.0055,-1.037
1346.00,4.728353,25.01176,0.000136,24.099285,0.0055,-1.037
1348.00,4.729459,25.01158,0.000138,24.100015,0.0055,-1.036
1350.00,4.729574,25.01181,0.000138,24.100388,0.0055,-1.035
1352.00,4.730035,25.01214,0.000138,24.100082,0.0055,-1.035
1354.00,4.729913,25.01211,0.000139,24.100416,0.0055,-1.035
1356.00,4.729091,25.01130,0.000139,24.100117,0.0055,-1.036
1358.00,4.729502,25.01174,0.000138,24.099242,0.0055,-1.036
1360.00,4.728826,25.01223,0.000139,24.100156,0.0055,-1.036
1362.00,4.729581,25.01186,0.000139,24.100403,0.0054,-1.037
1364.00,4.730186,25.01153,0.000139,24.099994,0.0055,-1.035
1366.00,4.728679,25.01096,0.000138,24.099283,0.0055,-1.035
1368.00,4.728045,25.01137,0.000137,24.100455,0.0055,-1.036
1370.00,4.727802,25.01129,0.000137,24.100228,0.0055,-1.036
1372.00,4.727696,25.01139,0.000137,24.099110,0.0055,-1.035
1374.00,4.728237,25.01154,0.000137,24.099731,0.0055,-1.036
1376.00,4.728430,25.01085,0.000137,24.100494,0.0055,-1.036
1378.00,4.728387,25.01106,0.000136,24.099831,0.0055,-1.036
1380.00,4.727939,25.01176,0.000137,24.099944,0.0055,-1.035
@8,5.0000,10.0
1382.00,4.728632,25.01109,0.000138,24.099562,0.0055,-1.035
1384.00,4.728422,25.01076,0.000138,24.099346,0.0055,-1.035
1386.00,4.726735,25.01082,0.000137,24.100754,0.0055,-1.036
1388.00,4.721036,25.01039,0.000137,24.100273,0.0055,-1.035
1390.00,4.716319,25.01093,0.000137,24.100927,0.0054,-1.034
1392.00,4.713719,25.01129,0.000138,24.100017,0.0055,-1.035
1394.00,4.712703,25.01104,0.000137,24.100091,0.0055,-1.036
1396.00,4.713031,25.01143,0.000137,24.099459,0.0055,-1.037
1398.00,4.714226,25.01141,0.000136,24.100180,0.0055,-1.037
1400.00,4.716729,25.01126,0.000135,24.099894,0.0055,-1.037
1402.00,4.716786,25.01088,0.000134,24.099177,0.0054,-1.037
1404.00,4.715529,25.01056,0.000136,24.099380,0.0054,-1.037
1406.00,4.714380,25.01028,0.000136,24.099954,0.0055,-1.036
1408.00,4.715482,25.01105,0.000136,24.100065,0.0055,-1.036
1410.00,4.718507,25.01095,0.000137,24.100024,0.0055,-1.035
1412.00,4.719229,25.01210,0.000138,24.100009,0.0055,-1.035
1414.00,4.720296,25.01160,0.000138,24.100247,0.0055,-1.035
1416.00,4.723713,25.01159,0.000138,24.100106,0.0055,-1.036
1418.00,4.726979,25.01052,0.000138,24.099708,0.0054,-1.036
1420.00,4.728061,25.01103,0.000138,24.099853,0.0055,-1.036
1422.00,4.729272,25.01123,0.000138,24.100277,0.0055,-1.036
1424.00,4.730571,25.01153,0.000138,24.099703,0.0055,-1.035
1426.00,4.729855,25.01159,0.000138,24.100784,0.0054,-1.036
1428.00,4.729615,25.01153,0.000139,24.099710,0.0054,-1.036
1430.00,4.730112,25.01171,0.000139,24.099944,0.0055,-1.036
1432.00,4.730466,25.01209,0.000138,24.101042,0.0055,-1.036
1434.00,4.730359,25.01216,0.000138,24.099840,0.0054,-1.036
1436.00,4.730669,25.01184,0.000139,24.099829,0.0054,-1.036
1438.00,4.730626,25.01102,0.000138,24.099733,0.0054,-1.036
1440.00,4.731420,25.01131,0.000138,24.099214,0.0054,-1.036
1442.00,4.732196,25.01135,0.000139,24.099961,0.0055,-1.036
1444.00,4.731321,25.01202,0.000138,24.099894,0.0055,-1.035
1446.00,4.731644,25.01222,0.000139,24.099733,0.0054,-1.035
1448.00,4.731524,25.01216,0.000138,24.100065,0.0055,-1.036
1450.00,4.732223,25.01208,0.000137,24.099400,0.0055,-1.036
1452.00,4.732707,25.01208,0.000137,24.100009,0.0055,-1.036
1454.00,4.731785,25.01190,0.000138,24.100202,0.0055,-1.036
1456.00,4.731038,25.01177,0.000138,24.099825,0.0055,-1.036
1458.00,4.731693,25.01224,0.000137,24.099655,0.0055,-1.036
1460.00,4.731383,25.01207,0.000138,24.099842,0.0055,-1.036
1462.00,4.730706,25.01216,0.000138,24.099746,0.0054,-1.036
1464.00,4.730462,25.01210,0.000138,24.099928,0.0055,-1.035
1466.00,4.731965,25.01228,0.000139,24.100193,0.0054,-1.035
1468.00,4.732223,25.01274,0.000138,24.099788,0.0054,-1.037
1470.00,4.732185,25.01237,0.000138,24.099850,0.0055,-1.036
1472.00,4.731573,25.01134,0.000138,24.099188,0.0055,-1.036
1474.00,4.731731,25.01239,0.000138,24.099448,0.0055,-1.037
1476.00,4.731888,25.01270,0.000138,24.099502,0.0055,-1.036
1478.00,4.731610,25.01323,0.000138,24.099725,0.0055,-1.035
1480.00,4.731944,25.01258,0.000138,24.099636,0.0055,-1.036
1482.00,4.732570,25.01206,0.000138,24.099723,0.0055,-1.036
1484.00,4.732083,25.01098,0.000138,24.099549,0.0055,-1.036
1486.00,4.730879,25.01128,0.000138,24.099162,0.0055,-1.036
1488.00,4.730900,25.01079,0.000138,24.099666,0.0055,-1.035
1490.00,4.731295,25.01068,0.000138,24.100091,0.0055,-1.036
1492.00,4.731797,25.01106,0.000139,24.099900,0.0055,-1.036
1494.00,4.730500,25.01230,0.000137,24.099701,0.0055,-1.036
1496.00,4.729884,25.01152,0.000137,24.099902,0.0054,-1.036
1498.00,4.730385,25.01125,0.000136,24.099586,0.0055,-1.036
1500.00,4.731411,25.01123,0.000138,24.099868,0.0055,-1.036
1502.00,4.731309,25.01147,0.000138,24.100011,0.0055,-1.036
1504.00,4.732184,25.01113,0.000138,24.099829,0.0055,-1.036
1506.00,4.732022,25.01121,0.000138,24.099563,0.0055,-1.037
1508.00,4.732531,25.01154,0.000137,24.099872,0.0055,-1.037
1510.00,4.732000,25.01184,0.000138,24.099955,0.0055,-1.035
1512.00,4.731616,25.01172,0.000139,24.099450,0.0055,-1.037
1514.00,4.731594,25.01201,0.000139,24.099970,0.0055,-1.036
1516.00,4.731751,25.01247,0.000138,24.099599,0.0054,-1.036
1518.00,4.731762,25.01227,0.000137,24.099430,0.0054,-1.037
1520.00,4.732401,25.01260,0.000136,24.098616,0.0054,-1.036
1522.00,4.732183,25.01226,0.000136,24.099101,0.0055,-1.037
1524.00,4.731912,25.01154,0.000137,24.099816,0.0055,-1.036
1526.00,4.731621,25.01120,0.000137,24.099341,0.0054,-1.036
1528.00,4.732171,25.01127,0.000138,24.099968,0.0054,-1.036
1530.00,4.732966,25.01103,0.000137,24.100277,0.0054,-1.036
1532.00,4.732718,25.01126,0.000138,24.100204,0.0054,-1.036
1534.00,4.732305,25.01123,0.000137,24.099536,0.0054,-1.037
1536.00,4.732037,25.01065,0.000139,24.099675,0.0054,-1.036
1538.00,4.731903,25.01105,0.000138,24.099627,0.0055,-1.036
1540.00,4.731402,25.01024,0.000138,24.099515,0.0055,-1.036
1542.00,4.731277,25.00994,0.000139,24.099759,0.0054,-1.036
1544.00,4.730496,25.01065,0.000138,24.099597,0.0055,-1.036
1546.00,4.731110,25.01025,0.000139,24.099675,0.0055,-1.036
1548.00,4.730902,25.01089,0.000138,24.100316,0.0055,-1.035
1550.00,4.730637,25.01073,0.000138,24.099227,0.0054,-1.037
1552.00,4.731791,25.01056,0.000137,24.099342,0.0054,-1.037
1554.00,4.732391,25.01048,0.000139,24.099255,0.0054,-1.036
1556.00,4.732620,25.01045,0.000138,24.099368,0.0054,-1.036
1558.00,4.731695,25.00991,0.000138,24.100113,0.0055,-1.037
1560.00,4.732121,25.00983,0.000138,24.099601,0.0055,-1.035
@9,5.0000,10.0
1562.00,4.732254,25.00930,0.000138,24.099398,0.0054,-1.036
1564.00,4.732215,25.00990,0.000137,24.100357,0.0054,-1.037
1566.00,4.729724,25.01088,0.000138,24.100420,0.0054,-1.036
1568.00,4.724870,25.00988,0.000137,24.099935,0.0054,-1.034
1570.00,4.720040,25.00997,0.000138,24.099978,0.0054,-1.036
1572.00,4.717291,25.01055,0.000136,24.099939,0.0055,-1.035
1574.00,4.714915,25.01005,0.000137,24.100494,0.0054,-1.036
1576.00,4.713873,25.01011,0.000137,24.099322,0.0054,-1.037
1578.00,4.717468,25.01016,0.000136,24.099597,0.0054,-1.038
1580.00,4.719571,25.01030,0.000135,24.099898,0.0054,-1.037
1582.00,4.720586,25.01131,0.000136,24.099510,0.0054,-1.036
1584.00,4.719578,25.01040,0.000136,24.099396,0.0055,-1.037
1586.00,4.719883,25.01025,0.000136,24.099472,0.0054,-1.037
1588.00,4.720308,25.00977,0.000136,24.099294,0.0054,-1.036
1590.00,4.720205,25.00961,0.000136,24.099003,0.0054,-1.036
1592.00,4.720322,25.00975,0.000137,24.099185,0.0055,-1.036
1594.00,4.722057,25.01025,0.000138,24.100340,0.0055,-1.036
1596.00,4.725131,25.01022,0.000137,24.100134,0.0055,-1.036
1598.00,4.727708,25.01036,0.000138,24.098869,0.0054,-1.037
1600.00,4.730038,25.01040,0.000138,24.099320,0.0055,-1.037
1602.00,4.731560,25.01052,0.000137,24.100176,0.0055,-1.037
1604.00,4.732539,25.01071,0.000136,24.099903,0.0055,-1.036
1606.00,4.732846,25.01089,0.000139,24.099669,0.0055,-1.036
1608.00,4.732846,25.01106,0.000139,24.100132,0.0054,-1.036
1610.00,4.733469,25.01102,0.000139,24.099684,0.0055,-1.036
1612.00,4.733652,25.01158,0.000139,24.100305,0.0055,-1.036
1614.00,4.735391,25.01131,0.000138,24.100199,0.0055,-1.036
1616.00,4.736161,25.01095,0.000139,24.099926,0.0055,-1.036
1618.00,4.735719,25.01114,0.000137,24.100284,0.0055,-1.037
1620.00,4.735037,25.01124,0.000138,24.099913,0.0055,-1.036
1622.00,4.734648,25.01104,0.000138,24.100145,0.0055,-1.036
1624.00,4.735667,25.01138,0.000138,24.099586,0.0054,-1.036
1626.00,4.735532,25.01026,0.000137,24.099558,0.0054,-1.036
1628.00,4.736257,25.01060,0.000138,24.099246,0.0054,-1.036
1630.00,4.735318,25.01048,0.000138,24.099783,0.0055,-1.037
1632.00,4.736045,25.01143,0.000138,24.099621,0.0055,-1.037
1634.00,4.735826,25.01210,0.000138,24.100544,0.0055,-1.036
1636.00,4.735558,25.01235,0.000139,24.099695,0.0055,-1.036
1638.00,4.735596,25.01201,0.000138,24.099809,0.0055,-1.036
1640.00,4.735528,25.01211,0.000138,24.099811,0.0055,-1.036
1642.00,4.737026,25.01224,0.000138,24.098804,0.0054,-1.036
1644.00,4.735129,25.01249,0.000136,24.099653,0.0054,-1.036
1646.00,4.735647,25.01234,0.000137,24.100095,0.0054,-1.035
1648.00,4.736096,25.01196,0.000138,24.099519,0.0055,-1.037
1650.00,4.736646,25.01196,0.000138,24.099335,0.0055,-1.037
1652.00,4.737189,25.01247,0.000138,24.099827,0.0055,-1.036
1654.00,4.736327,25.01230,0.000140,24.100126,0.0055,-1.036
1656.00,4.734908,25.01267,0.000139,24.099649,0.0055,-1.036
1658.00,4.735516,25.01257,0.000140,24.099498,0.0054,-1.036
1660.00,4.736950,25.01235,0.000139,24.099523,0.0055,-1.037
1662.00,4.735141,25.01244,0.000137,24.099677,0.0055,-1.037
1664.00,4.734270,25.01169,0.000137,24.099941,0.0055,-1.036
1666.00,4.735466,25.01154,0.000138,24.099565,0.0055,-1.036
1668.00,4.736602,25.01183,0.000139,24.099445,0.0055,-1.037
1670.00,4.736761,25.01145,0.000139,24.100065,0.0054,-1.036
1672.00,4.735602,25.01132,0.000138,24.099253,0.0055,-1.036
1674.00,4.735539,25.01112,0.000138,24.099536,0.0054,-1.035
1676.00,4.735246,25.01147,0.000138,24.099773,0.0055,-1.037
1678.00,4.735284,25.01142,0.000138,24.099521,0.0055,-1.037
1680.00,4.735382,25.01110,0.000140,24.099796,0.0055,-1.036
1682.00,4.735079,25.01105,0.000139,24.099714,0.0054,-1.036
1684.00,4.735530,25.01068,0.000138,24.099196,0.0055,-1.036
1686.00,4.736465,25.01040,0.000139,24.099463,0.0055,-1.036
1688.00,4.734975,25.01117,0.000139,24.099116,0.0055,-1.036
1690.00,4.735441,25.01162,0.000139,24.099576,0.0055,-1.036
1692.00,4.736295,25.01188,0.000137,24.099612,0.0055,-1.037
1694.00,4.737063,25.01160,0.000138,24.099720,0.0055,-1.037
1696.00,4.737032,25.01172,0.000138,24.099623,0.0055,-1.037
1698.00,4.735473,25.01111,0.000138,24.100033,0.0055,-1.036
1700.00,4.736078,25.01152,0.000139,24.100048,0.0055,-1.036
1702.00,4.736300,25.01163,0.000139,24.099571,0.0055,-1.036
1704.00,4.736708,25.01243,0.000139,24.099380,0.0055,-1.036
1706.00,4.737170,25.01242,0.000139,24.100108,0.0054,-1.037
1708.00,4.736086,25.01266,0.000138,24.099322,0.0055,-1.036
1710.00,4.736768,25.01220,0.000139,24.099781,0.0055,-1.036
1712.00,4.736809,25.01222,0.000139,24.100334,0.0054,-1.037
1714.00,4.737125,25.01212,0.000139,24.100450,0.0055,-1.036
1716.00,4.735707,25.01282,0.000140,24.099448,0.0055,-1.037
1718.00,4.736447,25.01210,0.000140,24.099380,0.0055,-1.036
1720.00,4.737089,25.01278,0.000138,24.100002,0.0054,-1.037
1722.00,4.737088,25.01243,0.000138,24.100022,0.0054,-1.036
1724.00,4.736923,25.01337,0.000138,24.099320,0.0055,-1.036
1726.00,4.736817,25.01294,0.000137,24.099190,0.0055,-1.037
1728.00,4.736798,25.01320,0.000137,24.100026,0.0055,-1.037
1730.00,4.737313,25.01314,0.000139,24.100234,0.0054,-1.035
1732.00,4.737165,25.01312,0.000138,24.099788,0.0055,-1.036
1734.00,4.737212,25.01266,0.000140,24.099495,0.0055,-1.036
1736.00,4.737185,25.01303,0.000139,24.100487,0.0055,-1.037
1738.00,4.737214,25.01225,0.000139,24.100548,0.0055,-1.037
1740.00,4.736536,25.01255,0.000139,24.099974,0.0055,-1.036
1742.00,4.736308,25.01243,0.000139,24.100022,0.0055,-1.036
@10,5.0000,10.0
1744.00,4.736126,25.01215,0.000139,24.099636,0.0055,-1.036
1746.00,4.735135,25.01155,0.000139,24.100150,0.0055,-1.036
1748.00,4.729755,25.01132,0.000138,24.100247,0.0054,-1.035
1750.00,4.723973,25.01077,0.000137,24.099766,0.0055,-1.035
1752.00,4.721464,25.01027,0.000138,24.100368,0.0055,-1.035
1754.00,4.719860,25.01053,0.000137,24.100407,0.0055,-1.036
1756.00,4.718644,25.01055,0.000137,24.100397,0.0055,-1.037
1758.00,4.721488,25.01045,0.000137,24.099630,0.0055,-1.038
1760.00,4.723913,25.01080,0.000136,24.099961,0.0055,-1.038
1762.00,4.724598,25.01167,0.000136,24.099718,0.0055,-1.037
1764.00,4.724324,25.01250,0.000137,24.100009,0.0055,-1.036
1766.00,4.724151,25.01247,0.000138,24.100710,0.0055,-1.036
1768.00,4.724117,25.01282,0.000138,24.100162,0.0055,-1.037
1770.00,4.724445,25.01335,0.000138,24.100425,0.0055,-1.036
1772.00,4.725440,25.01339,0.000138,24.099965,0.0055,-1.036
1774.00,4.727361,25.01298,0.000139,24.099655,0.0055,-1.037
1776.00,4.730239,25.01234,0.000140,24.100206,0.0055,-1.037
1778.00,4.731614,25.01265,0.000140,24.100437,0.0055,-1.036
1780.00,4.732271,25.01146,0.000140,24.100388,0.0055,-1.036
1782.00,4.734783,25.01118,0.000138,24.099692,0.0055,-1.036
1784.00,4.736659,25.01068,0.000139,24.100431,0.0055,-1.037
1786.00,4.736914,25.01192,0.000139,24.100104,0.0055,-1.036
1788.00,4.737134,25.01207,0.000138,24.100472,0.0055,-1.037
1790.00,4.737630,25.01254,0.000139,24.100409,0.0055,-1.036
1792.00,4.737931,25.01221,0.000140,24.100884,0.0055,-1.036
1794.00,4.737980,25.01200,0.000140,24.099563,0.0055,-1.036
1796.00,4.737717,25.01128,0.000140,24.100076,0.0055,-1.036
1798.00,4.737481,25.01145,0.000140,24.100723,0.0055,-1.037
1800.00,4.738856,25.01210,0.000139,24.100269,0.0055,-1.036
1802.00,4.739506,25.01141,0.000139,24.100266,0.0055,-1.036
1804.00,4.739071,25.01065,0.000139,24.099926,0.0055,-1.036
1806.00,4.739185,25.01056,0.000140,24.099491,0.0055,-1.036
1808.00,4.739193,25.01163,0.000140,24.100262,0.0055,-1.037
1810.00,4.738433,25.01196,0.000140,24.100801,0.0055,-1.035
1812.00,4.739241,25.01117,0.000140,24.099753,0.0055,-1.036
1814.00,4.739404,25.01150,0.000139,24.100418,0.0055,-1.037
1816.00,4.738443,25.01111,0.000140,24.100455,0.0055,-1.036
1818.00,4.738694,25.01109,0.000139,24.099959,0.0055,-1.037
1820.00,4.738670,25.01096,0.000140,24.100028,0.0055,-1.036
1822.00,4.738480,25.01130,0.000139,24.099699,0.0055,-1.036
1824.00,4.738192,25.01217,0.000139,24.100134,0.0055,-1.036
1826.00,4.737400,25.01193,0.000140,24.100325,0.0055,-1.036
1828.00,4.737439,25.01161,0.000139,24.100342,0.0055,-1.036
1830.00,4.738256,25.01270,0.000139,24.100775,0.0055,-1.036
1832.00,4.739502,25.01195,0.000139,24.099892,0.0055,-1.036
1834.00,4.739566,25.01166,0.000139,24.099753,0.0056,-1.036
1836.00,4.738819,25.01166,0.000139,24.100137,0.0055,-1.036
1838.00,4.738514,25.01180,0.000140,24.100143,0.0055,-1.037
1840.00,4.738339,25.01146,0.000139,24.100111,0.0055,-1.036
1842.00,4.737826,25.01158,0.000139,24.099822,0.0055,-1.036
1844.00,4.737378,25.01137,0.000140,24.100344,0.0055,-1.036
1846.00,4.737686,25.01018,0.000139,24.099751,0.0055,-1.037
1848.00,4.737833,25.01102,0.000140,24.100606,0.0055,-1.036
1850.00,4.738358,25.01134,0.000140,24.099816,0.0055,-1.036
1852.00,4.738616,25.01074,0.000140,24.099976,0.0055,-1.036
1854.00,4.738135,25.01114,0.000140,24.100502,0.0055,-1.036
1856.00,4.737276,25.01069,0.000139,24.099993,0.0055,-1.036
1858.00,4.736844,25.01011,0.000139,24.100262,0.0055,-1.036
1860.00,4.736462,25.01050,0.000139,24.099959,0.0055,-1.036
1862.00,4.736853,25.01009,0.000140,24.100468,0.0055,-1.037
1864.00,4.736345,25.01011,0.000140,24.100613,0.0055,-1.036
1866.00,4.736578,25.01068,0.000138,24.100271,0.0055,-1.036
1868.00,4.737014,25.01076,0.000140,24.099675,0.0055,-1.036
1870.00,4.736672,25.01122,0.000139,24.100093,0.0055,-1.036
1872.00,4.736703,25.01156,0.000140,24.100165,0.0055,-1.037
1874.00,4.736872,25.01096,0.000139,24.099985,0.0055,-1.037
1876.00,4.737925,25.01053,0.000140,24.099957,0.0055,-1.036
1878.00,4.738359,25.01110,0.000140,24.100788,0.0055,-1.036
1880.00,4.736782,25.01149,0.000140,24.100264,0.0055,-1.037
1882.00,4.736024,25.01191,0.000140,24.101055,0.0055,-1.037
1884.00,4.738011,25.01172,0.000140,24.100481,0.0055,-1.037
1886.00,4.737638,25.01090,0.000140,24.100065,0.0055,-1.036
1888.00,4.736501,25.01098,0.000139,24.100308,0.0055,-1.037
1890.00,4.735980,25.01121,0.000138,24.100853,0.0055,-1.036
1892.00,4.736205,25.01120,0.000139,24.100789,0.0055,-1.036
1894.00,4.737199,25.01122,0.000139,24.099671,0.0055,-1.036
1896.00,4.737423,25.01131,0.000139,24.100554,0.0055,-1.036
1898.00,4.736656,25.01203,0.000140,24.100410,0.0055,-1.036
1900.00,4.736152,25.01237,0.000139,24.099688,0.0054,-1.036
1902.00,4.736041,25.01255,0.000139,24.099537,0.0055,-1.037
1904.00,4.737310,25.01246,0.000138,24.099506,0.0055,-1.036
1906.00,4.737440,25.01147,0.000139,24.100024,0.0055,-1.037
1908.00,4.736911,25.01173,0.000140,24.100318,0.0055,-1.037
1910.00,4.737523,25.01219,0.000140,24.100425,0.0055,-1.037
1912.00,4.736812,25.01196,0.000139,24.100665,0.0055,-1.036
1914.00,4.736397,25.01189,0.000140,24.099983,0.0055,-1.036
1916.00,4.736171,25.01208,0.000140,24.099779,0.0055,-1.036
1918.00,4.736688,25.01193,0.000140,24.100058,0.0055,-1.036
1920.00,4.735364,25.01192,0.000140,24.100312,0.0055,-1.037
1922.00,4.734573,25.01272,0.000140,24.099844,0.0055,-1.037
@11,5.0000,10.0
1924.00,4.734583,25.01263,0.000140,24.099645,0.0055,-1.036
1926.00,4.734326,25.01278,0.000139,24.100279,0.0055,-1.036
1928.00,4.730328,25.01252,0.000140,24.100076,0.0055,-1.035
1930.00,4.726142,25.01219,0.000140,24.099744,0.0055,-1.035
1932.00,4.722535,25.01158,0.000139,24.100050,0.0055,-1.036
1934.00,4.720015,25.01113,0.000139,24.100399,0.0055,-1.036
1936.00,4.718846,25.01114,0.000138,24.100264,0.0055,-1.037
1938.00,4.721401,25.01183,0.000137,24.099749,0.0055,-1.038
1940.00,4.722582,25.01187,0.000136,24.099766,0.0055,-1.038
1942.00,4.722560,25.01095,0.000136,24.099846,0.0055,-1.037
1944.00,4.723777,25.01149,0.000138,24.099822,0.0055,-1.037
1946.00,4.724209,25.01120,0.000137,24.099941,0.0055,-1.036
1948.00,4.723625,25.01169,0.000139,24.099855,0.0055,-1.036
1950.00,4.723440,25.01222,0.000139,24.099614,0.0055,-1.036
1952.00,4.724906,25.01108,0.000138,24.100264,0.0055,-1.037
1954.00,4.726537,25.01127,0.000139,24.100262,0.0055,-1.036
1956.00,4.728348,25.01119,0.000139,24.100550,0.0055,-1.036
1958.00,4.731690,25.01121,0.000139,24.099571,0.0055,-1.036
1960.00,4.733090,25.01096,0.000141,24.099536,0.0055,-1.036
1962.00,4.734462,25.01153,0.000140,24.100314,0.0055,-1.037
1964.00,4.736419,25.01187,0.000140,24.100007,0.0055,-1.036
1966.00,4.737235,25.01141,0.000139,24.099391,0.0055,-1.036
1968.00,4.737712,25.01019,0.000139,24.100076,0.0055,-1.037
1970.00,4.738145,25.01124,0.000138,24.100130,0.0055,-1.037
1972.00,4.737254,25.01196,0.000140,24.100251,0.0055,-1.036
1974.00,4.737875,25.01171,0.000139,24.100472,0.0055,-1.036
1976.00,4.739377,25.01109,0.000141,24.099948,0.0055,-1.036
1978.00,4.739190,25.01160,0.000141,24.100643,0.0055,-1.037
1980.00,4.738840,25.01122,0.000140,24.101025,0.0055,-1.037
1982.00,4.738937,25.01209,0.000139,24.099625,0.0055,-1.036
1984.00,4.738519,25.01143,0.000138,24.100687,0.0055,-1.036
1986.00,4.738890,25.01108,0.000139,24.099695,0.0055,-1.037
1988.00,4.738914,25.01164,0.000139,24.099976,0.0055,-1.038
1990.00,4.739521,25.01236,0.000139,24.099831,0.0055,-1.036
1992.00,4.739257,25.01209,0.000140,24.100017,0.0055,-1.036
1994.00,4.738698,25.01180,0.000140,24.100119,0.0055,-1.036
1996.00,4.738897,25.01168,0.000139,24.099872,0.0055,-1.036
1998.00,4.738791,25.01157,0.000141,24.100108,0.0055,-1.036
2000.00,4.739132,25.01060,0.000140,24.100310,0.0055,-1.037
2002.00,4.738837,25.01069,0.000139,24.100485,0.0055,-1.036
2004.00,4.738373,25.01151,0.000140,24.100282,0.0055,-1.036
2006.00,4.738182,25.01097,0.000140,24.100340,0.0055,-1.037
2008.00,4.738124,25.01218,0.000140,24.099558,0.0055,-1.036
2010.00,4.738335,25.01122,0.000140,24.100145,0.0055,-1.036
2012.00,4.739121,25.01125,0.000139,24.101192,0.0055,-1.037
2014.00,4.738529,25.01180,0.000139,24.100184,0.0055,-1.037
2016.00,4.738640,25.01159,0.000139,24.100136,0.0055,-1.036
2018.00,4.738521,25.01163,0.000140,24.100765,0.0055,-1.036
2020.00,4.739502,25.01159,0.000141,24.100102,0.0055,-1.036
2022.00,4.740225,25.01175,0.000140,24.100819,0.0055,-1.038
2024.00,4.738918,25.01206,0.000140,24.100676,0.0055,-1.036
2026.00,4.738280,25.01210,0.000140,24.099872,0.0055,-1.036
2028.00,4.737424,25.01249,0.000140,24.100119,0.0056,-1.037
2030.00,4.737506,25.01243,0.000140,24.100314,0.0055,-1.036
2032.00,4.737600,25.01220,0.000140,24.100217,0.0055,-1.037
2034.00,4.739151,25.01285,0.000140,24.099677,0.0055,-1.037
2036.00,4.738881,25.01281,0.000141,24.099840,0.0055,-1.037
2038.00,4.737350,25.01213,0.000140,24.100440,0.0055,-1.036
2040.00,4.737845,25.01231,0.000140,24.099760,0.0055,-1.037
2042.00,4.736542,25.01266,0.000140,24.100379,0.0055,-1.037
2044.00,4.736416,25.01319,0.000140,24.100358,0.0056,-1.036
2046.00,4.737531,25.01353,0.000140,24.100295,0.0055,-1.036
2048.00,4.738554,25.01255,0.000141,24.101254,0.0055,-1.037
2050.00,4.738111,25.01285,0.000140,24.100368,0.0055,-1.037
2052.00,4.737969,25.01236,0.000139,24.100007,0.0055,-1.037
2054.00,4.737516,25.01344,0.000140,24.100312,0.0055,-1.038
2056.00,4.738204,25.01332,0.000140,24.100390,0.0055,-1.037
2058.00,4.738313,25.01275,0.000141,24.100544,0.0055,-1.037
2060.00,4.737873,25.01361,0.000141,24.100773,0.0055,-1.037
2062.00,4.737523,25.01402,0.000140,24.100347,0.0055,-1.037
2064.00,4.737607,25.01379,0.000140,24.100960,0.0055,-1.036
2066.00,4.738303,25.01415,0.000141,24.100827,0.0055,-1.036
2068.00,4.739460,25.01394,0.000141,24.100676,0.0055,-1.037
2070.00,4.738857,25.01380,0.000140,24.100490,0.0054,-1.037
2072.00,4.738744,25.01460,0.000140,24.100448,0.0055,-1.037
2074.00,4.739380,25.01421,0.000140,24.100147,0.0055,-1.036
2076.00,4.739764,25.01405,0.000140,24.100319,0.0055,-1.037
2078.00,4.738441,25.01496,0.000139,24.100853,0.0055,-1.037
2080.00,4.737211,25.01528,0.000140,24.101198,0.0055,-1.036
2082.00,4.736663,25.01497,0.000141,24.100780,0.0055,-1.037
2084.00,4.736787,25.01407,0.000140,24.100457,0.0055,-1.037
2086.00,4.736075,25.01455,0.000140,24.099907,0.0055,-1.037
2088.00,4.735850,25.01393,0.000140,24.100384,0.0055,-1.037
2090.00,4.737110,25.01428,0.000140,24.100076,0.0056,-1.037
2092.00,4.737743,25.01390,0.000140,24.100312,0.0055,-1.037
2094.00,4.738294,25.01432,0.000140,24.100165,0.0055,-1.037
2096.00,4.738154,25.01405,0.000141,24.100160,0.0056,-1.037
2098.00,4.737933,25.01374,0.000141,24.100241,0.0055,-1.038
2100.00,4.738112,25.01434,0.000140,24.100303,0.0056,-1.037
2102.00,4.738465,25.01440,0.000141,24.100737,0.0055,-1.037
@12,5.0000,10.0
2104.00,4.738392,25.01484,0.000140,24.100210,0.0055,-1.037
2106.00,4.736801,25.01378,0.000140,24.100494,0.0055,-1.038
2108.00,4.732525,25.01287,0.000140,24.100331,0.0055,-1.036
2110.00,4.727630,25.01377,0.000140,24.100669,0.0055,-1.036
2112.00,4.724487,25.01439,0.000139,24.100656,0.0055,-1.037
2114.00,4.720910,25.01395,0.000140,24.100468,0.0055,-1.037
2116.00,4.720615,25.01333,0.000138,24.100869,0.0056,-1.039
2118.00,4.722557,25.01385,0.000139,24.100875,0.0055,-1.039
2120.00,4.723603,25.01514,0.000138,24.100110,0.0055,-1.038
2122.00,4.724368,25.01498,0.000139,24.100522,0.0056,-1.039
2124.00,4.724198,25.01486,0.000139,24.100760,0.0055,-1.038
2126.00,4.724943,25.01477,0.000139,24.100204,0.0055,-1.038
2128.00,4.725178,25.01474,0.000140,24.099461,0.0055,-1.038
2130.00,4.726732,25.01481,0.000140,24.100331,0.0055,-1.037
2132.00,4.726999,25.01489,0.000138,24.100410,0.0055,-1.038
2134.00,4.728975,25.01541,0.000140,24.100147,0.0055,-1.037
2136.00,4.731468,25.01486,0.000141,24.100420,0.0055,-1.037
2138.00,4.733395,25.01433,0.000141,24.100342,0.0055,-1.038
2140.00,4.737061,25.01461,0.000140,24.100071,0.0056,-1.037
2142.00,4.738627,25.01470,0.000140,24.099642,0.0055,-1.038
2144.00,4.738419,25.01497,0.000141,24.100526,0.0055,-1.038
2146.00,4.738656,25.01476,0.000141,24.100511,0.0056,-1.038
2148.00,4.739740,25.01456,0.000141,24.100427,0.0055,-1.038
2150.00,4.740176,25.01471,0.000140,24.100572,0.0055,-1.037
2152.00,4.739784,25.01388,0.000140,24.100121,0.0055,-1.038
2154.00,4.740848,25.01333,0.000140,24.100189,0.0055,-1.037
2156.00,4.741038,25.01391,0.000140,24.100069,0.0055,-1.038
2158.00,4.741942,25.01411,0.000140,24.100693,0.0055,-1.038
2160.00,4.742313,25.01389,0.000141,24.101059,0.0056,-1.038
2162.00,4.742042,25.01377,0.000140,24.100734,0.0055,-1.038
2164.00,4.742055,25.01451,0.000141,24.100749,0.0055,-1.038
2166.00,4.742022,25.01308,0.000141,24.100658,0.0055,-1.039
2168.00,4.741430,25.01322,0.000140,24.100247,0.0055,-1.038
2170.00,4.740919,25.01342,0.000141,24.100682,0.0055,-1.037
2172.00,4.741767,25.01324,0.000141,24.100544,0.0055,-1.038
2174.00,4.742258,25.01347,0.000140,24.100331,0.0056,-1.037
2176.00,4.741867,25.01341,0.000142,24.100087,0.0055,-1.037
2178.00,4.741372,25.01328,0.000141,24.100906,0.0055,-1.037
2180.00,4.741528,25.01358,0.000141,24.099892,0.0055,-1.038
2182.00,4.742928,25.01406,0.000141,24.100515,0.0056,-1.038
2184.00,4.742041,25.01356,0.000141,24.100906,0.0056,-1.037
2186.00,4.742371,25.01334,0.000141,24.100416,0.0056,-1.038
2188.00,4.743319,25.01404,0.000140,24.100383,0.0056,-1.039
2190.00,4.742607,25.01388,0.000141,24.100676,0.0056,-1.038
2192.00,4.741748,25.01369,0.000141,24.100063,0.0056,-1.038
2194.00,4.742166,25.01353,0.000141,24.100351,0.0055,-1.038
2196.00,4.741104,25.01358,0.000141,24.101525,0.0055,-1.038
2198.00,4.740815,25.01285,0.000141,24.100388,0.0056,-1.038
2200.00,4.740744,25.01353,0.000141,24.100388,0.0056,-1.038
2202.00,4.740392,25.01353,0.000141,24.100115,0.0056,-1.038
2204.00,4.739991,25.01324,0.000141,24.100585,0.0055,-1.038
2206.00,4.740524,25.01373,0.000141,24.100312,0.0055,-1.039
2208.00,4.740635,25.01342,0.000140,24.100903,0.0055,-1.039
2210.00,4.741033,25.01311,0.000139,24.099935,0.0055,-1.038
2212.00,4.741244,25.01335,0.000142,24.100866,0.0055,-1.037
2214.00,4.740293,25.01302,0.000142,24.100113,0.0055,-1.038
2216.00,4.740041,25.01331,0.000141,24.099965,0.0055,-1.038
2218.00,4.739671,25.01388,0.000140,24.100111,0.0056,-1.038
2220.00,4.740242,25.01334,0.000140,24.100446,0.0055,-1.038
2222.00,4.741561,25.01308,0.000140,24.100273,0.0055,-1.038
2224.00,4.740386,25.01293,0.000140,24.099983,0.0055,-1.037
2226.00,4.739315,25.01379,0.000141,24.099734,0.0055,-1.037
2228.00,4.739106,25.01274,0.000141,24.099498,0.0055,-1.038
2230.00,4.739156,25.01208,0.000140,24.099714,0.0055,-1.039
2232.00,4.738626,25.01276,0.000140,24.100619,0.0055,-1.039
2234.00,4.738058,25.01342,0.000141,24.100269,0.0056,-1.038
2236.00,4.739050,25.01312,0.000141,24.099500,0.0056,-1.037
2238.00,4.739970,25.01304,0.000141,24.100697,0.0055,-1.038
2240.00,4.740642,25.01378,0.000141,24.100817,0.0056,-1.038
2242.00,4.740369,25.01402,0.000141,24.100914,0.0056,-1.038
2244.00,4.739986,25.01466,0.000141,24.100923,0.0055,-1.038
2246.00,4.740773,25.01357,0.000141,24.100108,0.0056,-1.038
2248.00,4.740660,25.01327,0.000140,24.100414,0.0055,-1.037
2250.00,4.740460,25.01379,0.000141,24.100199,0.0055,-1.039
2252.00,4.740530,25.01414,0.000140,24.099896,0.0055,-1.039
2254.00,4.739984,25.01408,0.000140,24.099972,0.0055,-1.039
2256.00,4.739697,25.01400,0.000140,24.100559,0.0055,-1.038
2258.00,4.739911,25.01408,0.000140,24.100004,0.0055,-1.038
2260.00,4.740031,25.01451,0.000141,24.099918,0.0055,-1.038
2262.00,4.740563,25.01430,0.000140,24.099508,0.0055,-1.038
2264.00,4.740638,25.01430,0.000141,24.100689,0.0055,-1.038
2266.00,4.742187,25.01439,0.000140,24.100784,0.0055,-1.038
2268.00,4.743654,25.01426,0.000141,24.100072,0.0055,-1.038
2270.00,4.743616,25.01445,0.000140,24.101072,0.0055,-1.039
2272.00,4.742897,25.01408,0.000142,24.100507,0.0055,-1.038
2274.00,4.741107,25.01487,0.000141,24.100111,0.0055,-1.039
2276.00,4.740785,25.01448,0.000141,24.100650,0.0055,-1.038
2278.00,4.740793,25.01410,0.000141,24.100697,0.0055,-1.039
2280.00,4.740674,25.01402,0.000141,24.100000,0.0055,-1.039
2282.00,4.740131,25.01456,0.000141,24.100080,0.0055,-1.039
@13,5.0000,10.0
2284.00,4.738654,25.01388,0.000140,24.099515,0.0055,-1.038
2286.00,4.738082,25.01496,0.000140,24.099825,0.0055,-1.037
2288.00,4.734494,25.01509,0.000141,24.100786,0.0055,-1.037
2290.00,4.729499,25.01398,0.000141,24.100550,0.0055,-1.037
2292.00,4.724706,25.01430,0.000140,24.100358,0.0055,-1.037
2294.00,4.722207,25.01537,0.000139,24.100080,0.0055,-1.038
2296.00,4.722777,25.01472,0.000138,24.100362,0.0055,-1.039
2298.00,4.725165,25.01412,0.000137,24.100994,0.0056,-1.040
2300.00,4.727465,25.01377,0.000137,24.099838,0.0055,-1.040
2302.00,4.728456,25.01414,0.000139,24.100390,0.0055,-1.039
2304.00,4.728255,25.01366,0.000141,24.100444,0.0055,-1.039
2306.00,4.727333,25.01461,0.000139,24.100606,0.0055,-1.039
2308.00,4.727467,25.01454,0.000141,24.100801,0.0055,-1.039
2310.00,4.728834,25.01452,0.000141,24.100360,0.0055,-1.038
2312.00,4.729927,25.01469,0.000141,24.100386,0.0055,-1.038
2314.00,4.730839,25.01458,0.000141,24.099957,0.0055,-1.038
2316.00,4.733688,25.01488,0.000141,24.099662,0.0056,-1.039
2318.00,4.735931,25.01517,0.000141,24.099879,0.0056,-1.038
2320.00,4.738685,25.01436,0.000140,24.099357,0.0055,-1.038
2322.00,4.739852,25.01382,0.000140,24.099868,0.0055,-1.039
2324.00,4.740772,25.01418,0.000140,24.100059,0.0055,-1.038
2326.00,4.741912,25.01440,0.000140,24.100108,0.0055,-1.038
2328.00,4.741446,25.01499,0.000141,24.100715,0.0056,-1.039
2330.00,4.742144,25.01508,0.000141,24.100230,0.0055,-1.039
2332.00,4.742588,25.01534,0.000141,24.100225,0.0055,-1.039
2334.00,4.742246,25.01550,0.000141,24.100942,0.0055,-1.039
2336.00,4.742158,25.01516,0.000141,24.100048,0.0055,-1.038
2338.00,4.742342,25.01544,0.000141,24.101057,0.0056,-1.039
2340.00,4.743734,25.01629,0.000141,24.101445,0.0056,-1.038
2342.00,4.745248,25.01539,0.000141,24.100834,0.0056,-1.039
2344.00,4.745137,25.01614,0.000140,24.100405,0.0056,-1.038
2346.00,4.743163,25.01705,0.000141,24.099993,0.0056,-1.038
2348.00,4.743739,25.01704,0.000140,24.100461,0.0055,-1.039
2350.00,4.743637,25.01687,0.000139,24.100410,0.0055,-1.039
2352.00,4.743416,25.01626,0.000141,24.099883,0.0056,-1.039
2354.00,4.744548,25.01589,0.000141,24.099250,0.0055,-1.038
2356.00,4.745198,25.01559,0.000141,24.099738,0.0055,-1.038
2358.00,4.744774,25.01607,0.000141,24.100286,0.0056,-1.039
2360.00,4.744242,25.01599,0.000140,24.099653,0.0055,-1.039
2362.00,4.744766,25.01565,0.000140,24.100206,0.0055,-1.039
2364.00,4.744645,25.01602,0.000141,24.100329,0.0055,-1.039
2366.00,4.744111,25.01656,0.000140,24.100310,0.0055,-1.039
2368.00,4.743444,25.01574,0.000140,24.100524,0.0055,-1.039
2370.00,4.743242,25.01564,0.000141,24.100104,0.0055,-1.038
2372.00,4.743661,25.01543,0.000141,24.100100,0.0055,-1.039
2374.00,4.743249,25.01624,0.000141,24.100448,0.0056,-1.039
2376.00,4.742529,25.01625,0.000141,24.100375,0.0056,-1.039
2378.00,4.742720,25.01660,0.000141,24.100596,0.0056,-1.038
2380.00,4.742794,25.01690,0.000141,24.100020,0.0056,-1.039
2382.00,4.742840,25.01640,0.000141,24.100810,0.0056,-1.039
2384.00,4.743638,25.01659,0.000141,24.100906,0.0056,-1.040
2386.00,4.744027,25.01613,0.000141,24.101075,0.0056,-1.039
2388.00,4.743911,25.01662,0.000141,24.100847,0.0056,-1.039
2390.00,4.743114,25.01596,0.000141,24.100046,0.0056,-1.039
2392.00,4.742962,25.01564,0.000142,24.100561,0.0056,-1.039
2394.00,4.742665,25.01592,0.000142,24.100882,0.0056,-1.039
2396.00,4.743184,25.01533,0.000141,24.100544,0.0055,-1.038
2398.00,4.743001,25.01450,0.000142,24.100682,0.0056,-1.039
2400.00,4.742864,25.01495,0.000143,24.100726,0.0056,-1.039
2402.00,4.742491,25.01465,0.000141,24.100782,0.0055,-1.039
2404.00,4.741303,25.01425,0.000142,24.100559,0.0055,-1.039
2406.00,4.743066,25.01415,0.000141,24.101222,0.0056,-1.039
2408.00,4.744005,25.01407,0.000142,24.100494,0.0055,-1.039
2410.00,4.743117,25.01401,0.000142,24.100052,0.0055,-1.039
2412.00,4.743536,25.01400,0.000142,24.100724,0.0056,-1.039
2414.00,4.744692,25.01337,0.000142,24.100169,0.0055,-1.039
2416.00,4.744027,25.01365,0.000141,24.100724,0.0055,-1.039
2418.00,4.743073,25.01380,0.000142,24.100717,0.0055,-1.038
2420.00,4.742011,25.01414,0.000141,24.100990,0.0055,-1.040
2422.00,4.740459,25.01370,0.000141,24.100215,0.0055,-1.039
2424.00,4.741405,25.01356,0.000141,24.099931,0.0056,-1.039
2426.00,4.742357,25.01334,0.000141,24.099994,0.0056,-1.039
2428.00,4.742701,25.01363,0.000142,24.100756,0.0056,-1.039
2430.00,4.742194,25.01288,0.000141,24.100245,0.0055,-1.038
2432.00,4.742532,25.01238,0.000142,24.100370,0.0055,-1.038
2434.00,4.742826,25.01343,0.000142,24.099822,0.0055,-1.039
2436.00,4.743100,25.01393,0.000142,24.101081,0.0056,-1.039
2438.00,4.742837,25.01341,0.000141,24.100676,0.0055,-1.039
2440.00,4.743265,25.01375,0.000141,24.100576,0.0056,-1.039
2442.00,4.743104,25.01358,0.000140,24.099675,0.0056,-1.039
2444.00,4.742812,25.01362,0.000142,24.100580,0.0055,-1.039
2446.00,4.742601,25.01361,0.000141,24.100520,0.0055,-1.039
2448.00,4.742999,25.01400,0.000141,24.100606,0.0055,-1.039
2450.00,4.742927,25.01375,0.000141,24.100476,0.0055,-1.038
2452.00,4.742663,25.01423,0.000141,24.099604,0.0056,-1.039
2454.00,4.743005,25.01464,0.000140,24.100561,0.0056,-1.039
2456.00,4.743009,25.01451,0.000141,24.100191,0.0056,-1.038
2458.00,4.742770,25.01467,0.000141,24.099822,0.0055,-1.039
2460.00,4.743153,25.01444,0.000141,24.100728,0.0055,-1.039
2462.00,4.742669,25.01487,0.000141,24.100332,0.0055,-1.039
@14,5.0000,10.0
2464.00,4.743266,25.01451,0.000142,24.101113,0.0056,-1.039
2466.00,4.742195,25.01538,0.000142,24.100669,0.0056,-1.039
2468.00,4.738110,25.01476,0.000142,24.101178,0.0056,-1.038
2470.00,4.732723,25.01394,0.000142,24.100905,0.0055,-1.038
2472.00,4.728194,25.01347,0.000142,24.100487,0.0056,-1.038
2474.00,4.725838,25.01368,0.000140,24.100299,0.0056,-1.038
2476.00,4.724006,25.01386,0.000140,24.100130,0.0056,-1.039
2478.00,4.725909,25.01393,0.000140,24.100607,0.0055,-1.040
2480.00,4.728589,25.01355,0.000141,24.100397,0.0056,-1.040
2482.00,4.730240,25.01418,0.000141,24.100496,0.0056,-1.040
2484.00,4.730227,25.01379,0.000140,24.100724,0.0055,-1.040
2486.00,4.729203,25.01393,0.000140,24.100269,0.0055,-1.039
2488.00,4.728704,25.01446,0.000141,24.100661,0.0056,-1.039
2490.00,4.729406,25.01387,0.000141,24.100756,0.0056,-1.039
2492.00,4.731460,25.01381,0.000142,24.100648,0.0055,-1.039
2494.00,4.733618,25.01355,0.000142,24.100806,0.0055,-1.039
2496.00,4.734185,25.01349,0.000142,24.100314,0.0056,-1.038
2498.00,4.736988,25.01394,0.000142,24.099796,0.0055,-1.039
2500.00,4.740139,25.01329,0.000141,24.099980,0.0055,-1.039
2502.00,4.741402,25.01379,0.000141,24.100957,0.0055,-1.039
2504.00,4.742943,25.01374,0.000141,24.099955,0.0055,-1.039
2506.00,4.744206,25.01371,0.000141,24.099242,0.0056,-1.039
2508.00,4.744688,25.01366,0.000142,24.100158,0.0055,-1.039
2510.00,4.745380,25.01395,0.000143,24.100960,0.0056,-1.039
2512.00,4.745136,25.01399,0.000142,24.100710,0.0055,-1.038
2514.00,4.744549,25.01485,0.000141,24.101529,0.0055,-1.039
2516.00,4.744782,25.01421,0.000141,24.100494,0.0055,-1.039
2518.00,4.744264,25.01449,0.000141,24.100544,0.0056,-1.038
2520.00,4.743860,25.01438,0.000141,24.100006,0.0056,-1.039
2522.00,4.744260,25.01416,0.000141,24.100509,0.0056,-1.039
2524.00,4.745071,25.01394,0.000141,24.100520,0.0056,-1.039
2526.00,4.743962,25.01356,0.000141,24.100308,0.0056,-1.039
2528.00,4.744378,25.01364,0.000140,24.100821,0.0055,-1.039
2530.00,4.742968,25.01422,0.000142,24.100762,0.0056,-1.038
2532.00,4.743155,25.01447,0.000142,24.100962,0.0056,-1.038
2534.00,4.744256,25.01431,0.000141,24.099944,0.0056,-1.039
2536.00,4.743528,25.01371,0.000142,24.099235,0.0055,-1.039
2538.00,4.743655,25.01338,0.000141,24.100305,0.0055,-1.038
2540.00,4.744307,25.01320,0.000141,24.099476,0.0055,-1.039
2542.00,4.744419,25.01399,0.000141,24.100641,0.0055,-1.038
2544.00,4.745162,25.01385,0.000141,24.100918,0.0055,-1.039
2546.00,4.744837,25.01427,0.000141,24.100085,0.0056,-1.039
2548.00,4.744399,25.01403,0.000142,24.100481,0.0056,-1.038
2550.00,4.745091,25.01472,0.000142,24.100444,0.0056,-1.039
2552.00,4.745864,25.01440,0.000142,24.100650,0.0056,-1.038
2554.00,4.745287,25.01522,0.000142,24.100513,0.0056,-1.039
2556.00,4.746003,25.01533,0.000142,24.100942,0.0056,-1.039
2558.00,4.745988,25.01533,0.000142,24.099855,0.0056,-1.039
2560.00,4.745294,25.01508,0.000142,24.100383,0.0055,-1.038
2562.00,4.745003,25.01503,0.000142,24.099684,0.0056,-1.038
2564.00,4.744515,25.01472,0.000141,24.100245,0.0056,-1.039
2566.00,4.744355,25.01508,0.000141,24.100596,0.0056,-1.039
2568.00,4.743699,25.01505,0.000143,24.099976,0.0056,-1.039
2570.00,4.744666,25.01565,0.000141,24.100955,0.0056,-1.039
2572.00,4.744370,25.01520,0.000141,24.100253,0.0055,-1.039
2574.00,4.742910,25.01488,0.000141,24.100045,0.0056,-1.039
2576.00,4.742825,25.01565,0.000142,24.100087,0.0056,-1.039
2578.00,4.742953,25.01539,0.000141,24.100440,0.0055,-1.039
2580.00,4.743845,25.01551,0.000140,24.100085,0.0055,-1.039
2582.00,4.744663,25.01488,0.000140,24.100072,0.0056,-1.039
2584.00,4.745361,25.01516,0.000142,24.100509,0.0055,-1.038
2586.00,4.744416,25.01471,0.000142,24.100067,0.0055,-1.039
2588.00,4.744326,25.01534,0.000142,24.099889,0.0055,-1.039
2590.00,4.744084,25.01509,0.000142,24.100297,0.0056,-1.039
2592.00,4.743850,25.01552,0.000142,24.100201,0.0056,-1.039
2594.00,4.744781,25.01556,0.000141,24.100098,0.0055,-1.039
2596.00,4.744566,25.01583,0.000141,24.100410,0.0056,-1.039
2598.00,4.744422,25.01580,0.000141,24.100481,0.0056,-1.038
2600.00,4.743657,25.01520,0.000142,24.100383,0.0055,-1.039
2602.00,4.743251,25.01501,0.000142,24.100347,0.0056,-1.039
2604.00,4.742654,25.01531,0.000142,24.100410,0.0056,-1.039
2606.00,4.743080,25.01504,0.000142,24.099890,0.0056,-1.039
2608.00,4.743673,25.01529,0.000140,24.100026,0.0056,-1.039
2610.00,4.744954,25.01438,0.000141,24.099673,0.0056,-1.039
2612.00,4.745144,25.01451,0.000141,24.099718,0.0055,-1.039
2614.00,4.744023,25.01459,0.000142,24.100440,0.0055,-1.039
2616.00,4.743183,25.01552,0.000142,24.100256,0.0055,-1.039
2618.00,4.742652,25.01488,0.000140,24.100332,0.0055,-1.039
2620.00,4.742933,25.01507,0.000142,24.099734,0.0056,-1.039
2622.00,4.743300,25.01511,0.000142,24.099872,0.0055,-1.038
2624.00,4.742506,25.01464,0.000144,24.100000,0.0056,-1.038
2626.00,4.742816,25.01447,0.000144,24.099885,0.0056,-1.039
2628.00,4.743334,25.01408,0.000142,24.100481,0.0056,-1.039
2630.00,4.743203,25.01419,0.000142,24.100464,0.0056,-1.039
2632.00,4.743696,25.01366,0.000141,24.100438,0.0056,-1.039
2634.00,4.744161,25.01340,0.000141,24.101131,0.0055,-1.039
2636.00,4.743159,25.01300,0.000142,24.100576,0.0055,-1.038
2638.00,4.743266,25.01368,0.000141,24.100238,0.0056,-1.039
2640.00,4.743113,25.01312,0.000141,24.100847,0.0055,-1.039
2642.00,4.743207,25.01312,0.000142,24.100321,0.0056,-1.038
@15,5.0000,10.0
2644.00,4.742717,25.01281,0.000140,24.100052,0.0056,-1.039
2646.00,4.741531,25.01343,0.000141,24.100858,0.0056,-1.038
2648.00,4.737825,25.01425,0.000142,24.101057,0.0056,-1.038
2650.00,4.733066,25.01364,0.000142,24.100119,0.0055,-1.038
2652.00,4.729044,25.01386,0.000142,24.100074,0.0056,-1.038
2654.00,4.725816,25.01461,0.000141,24.100929,0.0056,-1.038
2656.00,4.725096,25.01450,0.000142,24.100282,0.0056,-1.038
2658.00,4.726348,25.01434,0.000141,24.100019,0.0055,-1.040
2660.00,4.728919,25.01389,0.000140,24.100914,0.0055,-1.041
2662.00,4.729306,25.01473,0.000140,24.100914,0.0056,-1.040
2664.00,4.730255,25.01374,0.000141,24.100589,0.0056,-1.039
2666.00,4.731006,25.01403,0.000142,24.100143,0.0056,-1.039
2668.00,4.730506,25.01444,0.000142,24.100028,0.0056,-1.039
2670.00,4.731037,25.01455,0.000143,24.100230,0.0056,-1.039
2672.00,4.732156,25.01491,0.000141,24.101148,0.0056,-1.039
2674.00,4.733363,25.01393,0.000141,24.100916,0.0055,-1.039
2676.00,4.736188,25.01404,0.000142,24.100622,0.0056,-1.039
2678.00,4.739443,25.01479,0.000142,24.100502,0.0056,-1.039
2680.00,4.741588,25.01430,0.000141,24.100113,0.0056,-1.039
2682.00,4.742641,25.01473,0.000140,24.100435,0.0056,-1.038
2684.00,4.744242,25.01521,0.000141,24.100230,0.0056,-1.039
2686.00,4.744445,25.01488,0.000142,24.100531,0.0055,-1.039
2688.00,4.744041,25.01433,0.000142,24.100319,0.0055,-1.039
2690.00,4.745841,25.01387,0.000141,24.100030,0.0055,-1.039
2692.00,4.746564,25.01464,0.000142,24.100295,0.0055,-1.038
2694.00,4.745653,25.01529,0.000143,24.100750,0.0055,-1.039
2696.00,4.745849,25.01485,0.000142,24.100518,0.0056,-1.038
2698.00,4.746287,25.01481,0.000143,24.100537,0.0056,-1.039
2700.00,4.747461,25.01357,0.000142,24.100568,0.0055,-1.039
2702.00,4.747138,25.01345,0.000141,24.100409,0.0056,-1.038
2704.00,4.747460,25.01314,0.000142,24.100481,0.0056,-1.039
2706.00,4.747309,25.01425,0.000143,24.100338,0.0056,-1.039
2708.00,4.746712,25.01431,0.000142,24.099989,0.0056,-1.039
2710.00,4.746307,25.01419,0.000141,24.099978,0.0056,-1.038
2712.00,4.746472,25.01301,0.000142,24.100507,0.0056,-1.038
2714.00,4.746438,25.01386,0.000143,24.101146,0.0055,-1.038
2716.00,4.747013,25.01356,0.000142,24.100134,0.0055,-1.039
2718.00,4.747432,25.01438,0.000142,24.100929,0.0055,-1.039
2720.00,4.747334,25.01447,0.000141,24.100808,0.0056,-1.039
2722.00,4.746698,25.01385,0.000142,24.099850,0.0056,-1.038
2724.00,4.746961,25.01339,0.000143,24.100310,0.0055,-1.038
2726.00,4.746844,25.01255,0.000143,24.100308,0.0056,-1.039
2728.00,4.746763,25.01349,0.000143,24.099842,0.0056,-1.039
2730.00,4.746426,25.01385,0.000141,24.099967,0.0056,-1.039
2732.00,4.746173,25.01428,0.000141,24.100091,0.0055,-1.038
2734.00,4.745942,25.01344,0.000142,24.100338,0.0056,-1.039
2736.00,4.746592,25.01377,0.000142,24.100611,0.0055,-1.039
2738.00,4.747191,25.01343,0.000142,24.100368,0.0055,-1.039
2740.00,4.746722,25.01367,0.000141,24.099837,0.0055,-1.039
2742.00,4.745698,25.01493,0.000141,24.100433,0.0055,-1.039
2744.00,4.746520,25.01444,0.000140,24.099907,0.0055,-1.039
2746.00,4.746766,25.01449,0.000141,24.100645,0.0055,-1.039
2748.00,4.746990,25.01530,0.000143,24.099409,0.0056,-1.038
2750.00,4.747633,25.01474,0.000142,24.100191,0.0056,-1.039
2752.00,4.747233,25.01498,0.000142,24.100331,0.0056,-1.039
2754.00,4.746380,25.01472,0.000141,24.100292,0.0056,-1.038
2756.00,4.745574,25.01469,0.000142,24.100208,0.0056,-1.039
2758.00,4.746100,25.01477,0.000141,24.100028,0.0056,-1.039
2760.00,4.746125,25.01456,0.000142,24.100698,0.0055,-1.038
2762.00,4.745758,25.01479,0.000142,24.101157,0.0056,-1.039
2764.00,4.746126,25.01569,0.000142,24.100019,0.0055,-1.039
2766.00,4.746573,25.01514,0.000143,24.099967,0.0056,-1.038
2768.00,4.746320,25.01472,0.000144,24.100979,0.0056,-1.039
2770.00,4.745732,25.01548,0.000142,24.100793,0.0056,-1.039
2772.00,4.746195,25.01544,0.000142,24.100407,0.0056,-1.040
2774.00,4.747643,25.01570,0.000142,24.100650,0.0056,-1.038
2776.00,4.747834,25.01580,0.000142,24.099824,0.0056,-1.039
2778.00,4.746437,25.01510,0.000142,24.100760,0.0056,-1.038
2780.00,4.745585,25.01506,0.000143,24.100700,0.0056,-1.038
2782.00,4.745899,25.01510,0.000142,24.100188,0.0056,-1.039
2784.00,4.745601,25.01524,0.000142,24.100273,0.0055,-1.039
2786.00,4.745476,25.01574,0.000141,24.100583,0.0056,-1.039
2788.00,4.746434,25.01589,0.000142,24.100048,0.0056,-1.039
2790.00,4.747322,25.01587,0.000143,24.100375,0.0056,-1.039
2792.00,4.746964,25.01516,0.000143,24.100669,0.0056,-1.038
2794.00,4.747065,25.01575,0.000142,24.100180,0.0056,-1.039
2796.00,4.746814,25.01558,0.000142,24.100665,0.0056,-1.038
2798.00,4.747021,25.01554,0.000142,24.101001,0.0056,-1.039
2800.00,4.747165,25.01575,0.000142,24.100321,0.0056,-1.039
2802.00,4.747545,25.01491,0.000142,24.100750,0.0056,-1.039
2804.00,4.747402,25.01516,0.000142,24.100338,0.0056,-1.038
2806.00,4.746615,25.01516,0.000142,24.100201,0.0056,-1.039
2808.00,4.745295,25.01543,0.000142,24.100663,0.0055,-1.039
2810.00,4.744640,25.01483,0.000142,24.100698,0.0056,-1.040
2812.00,4.744270,25.01523,0.000142,24.100518,0.0056,-1.039
2814.00,4.744839,25.01547,0.000142,24.100752,0.0056,-1.038
2816.00,4.745983,25.01536,0.000142,24.100914,0.0056,-1.038
2818.00,4.745478,25.01444,0.000142,24.100154,0.0056,-1.039
2820.00,4.745391,25.01403,0.000142,24.100295,0.0056,-1.040
2822.00,4.746962,25.01457,0.000143,24.100011,0.0056,-1.039
@16,5.0000,10.0
2824.00,4.746935,25.01532,0.000143,24.100804,0.0056,-1.038
2826.00,4.745360,25.01582,0.000142,24.099955,0.0056,-1.038
2828.00,4.741426,25.01629,0.000142,24.099981,0.0056,-1.038
2830.00,4.736491,25.01586,0.000143,24.100357,0.0056,-1.039
2832.00,4.733294,25.01569,0.000143,24.100721,0.0056,-1.038
2834.00,4.729905,25.01611,0.000142,24.101150,0.0056,-1.039
2836.00,4.728077,25.01652,0.000142,24.100873,0.0056,-1.039
2838.00,4.730767,25.01598,0.000142,24.100531,0.0056,-1.040
2840.00,4.732480,25.01587,0.000142,24.100789,0.0056,-1.040
2842.00,4.732856,25.01531,0.000141,24.100574,0.0056,-1.040
2844.00,4.732663,25.01562,0.000140,24.100442,0.0056,-1.039
2846.00,4.732303,25.01490,0.000142,24.100983,0.0056,-1.039
2848.00,4.732537,25.01516,0.000143,24.100286,0.0055,-1.039
2850.00,4.732616,25.01552,0.000143,24.100280,0.0056,-1.039
2852.00,4.734639,25.01556,0.000142,24.100433,0.0056,-1.039
2854.00,4.735471,25.01542,0.000141,24.100834,0.0056,-1.039
2856.00,4.737128,25.01503,0.000142,24.100228,0.0055,-1.038
2858.00,4.740597,25.01533,0.000141,24.100104,0.0056,-1.038
2860.00,4.743375,25.01551,0.000141,24.100572,0.0055,-1.039
2862.00,4.744792,25.01553,0.000142,24.100654,0.0056,-1.039
2864.00,4.745723,25.01507,0.000142,24.100227,0.0055,-1.039
2866.00,4.746930,25.01482,0.000142,24.099818,0.0055,-1.039
2868.00,4.747031,25.01475,0.000141,24.099941,0.0056,-1.039
2870.00,4.746325,25.01502,0.000143,24.100841,0.0055,-1.039
2872.00,4.745964,25.01479,0.000143,24.099766,0.0056,-1.038
2874.00,4.746259,25.01575,0.000144,24.100130,0.0056,-1.039
2876.00,4.746716,25.01582,0.000143,24.100723,0.0056,-1.039
2878.00,4.747278,25.01500,0.000143,24.100659,0.0056,-1.038
2880.00,4.748227,25.01530,0.000143,24.100241,0.0055,-1.039
2882.00,4.749181,25.01450,0.000143,24.099952,0.0056,-1.039
2884.00,4.748243,25.01451,0.000144,24.100388,0.0056,-1.039
2886.00,4.747636,25.01416,0.000142,24.100587,0.0056,-1.039
2888.00,4.747381,25.01380,0.000140,24.100258,0.0056,-1.039
2890.00,4.747318,25.01447,0.000142,24.101204,0.0056,-1.038
2892.00,4.746478,25.01475,0.000143,24.100310,0.0056,-1.038
2894.00,4.747486,25.01416,0.000143,24.099853,0.0056,-1.039
2896.00,4.747385,25.01509,0.000142,24.100199,0.0055,-1.039
2898.00,4.747648,25.01520,0.000141,24.100466,0.0056,-1.039
2900.00,4.747482,25.01457,0.000142,24.100877,0.0055,-1.038
2902.00,4.747969,25.01394,0.000144,24.099747,0.0055,-1.039
2904.00,4.748844,25.01476,0.000142,24.100267,0.0055,-1.039
2906.00,4.748477,25.01491,0.000143,24.100221,0.0056,-1.039
2908.00,4.748244,25.01407,0.000143,24.099656,0.0056,-1.039
2910.00,4.747707,25.01388,0.000142,24.100037,0.0056,-1.039
2912.00,4.747665,25.01417,0.000142,24.100923,0.0056,-1.039
2914.00,4.747363,25.01415,0.000142,24.101267,0.0056,-1.039
2916.00,4.747117,25.01446,0.000143,24.100345,0.0055,-1.039
2918.00,4.748006,25.01378,0.000142,24.100570,0.0056,-1.039
2920.00,4.747638,25.01378,0.000143,24.100513,0.0056,-1.038
2922.00,4.746850,25.01420,0.000143,24.100890,0.0056,-1.039
2924.00,4.746448,25.01449,0.000143,24.100895,0.0056,-1.039
2926.00,4.746771,25.01461,0.000142,24.099994,0.0056,-1.039
2928.00,4.746118,25.01516,0.000143,24.101113,0.0056,-1.039
2930.00,4.745582,25.01538,0.000141,24.100606,0.0056,-1.040
2932.00,4.745676,25.01393,0.000141,24.100812,0.0056,-1.039
2934.00,4.745582,25.01476,0.000142,24.100702,0.0056,-1.039
2936.00,4.746609,25.01485,0.000142,24.101129,0.0056,-1.038
2938.00,4.745984,25.01444,0.000143,24.100353,0.0056,-1.039
2940.00,4.747276,25.01417,0.000143,24.100349,0.0056,-1.039
2942.00,4.747007,25.01402,0.000143,24.100856,0.0056,-1.039
2944.00,4.746377,25.01387,0.000142,24.099900,0.0056,-1.039
2946.00,4.746931,25.01415,0.000142,24.100121,0.0056,-1.038
2948.00,4.747295,25.01386,0.000142,24.101074,0.0056,-1.040
2950.00,4.746276,25.01365,0.000143,24.100418,0.0056,-1.039
2952.00,4.745568,25.01421,0.000143,24.100461,0.0056,-1.038
2954.00,4.745684,25.01436,0.000143,24.101337,0.0056,-1.039
2956.00,4.746160,25.01474,0.000143,24.100760,0.0056,-1.039
2958.00,4.746219,25.01381,0.000142,24.100550,0.0056,-1.038
2960.00,4.745100,25.01419,0.000142,24.100678,0.0055,-1.039
2962.00,4.743925,25.01402,0.000142,24.100236,0.0056,-1.039
2964.00,4.745265,25.01423,0.000142,24.100299,0.0056,-1.039
2966.00,4.745270,25.01407,0.000142,24.100849,0.0055,-1.039
2968.00,4.744824,25.01449,0.000143,24.101202,0.0056,-1.039
2970.00,4.744703,25.01444,0.000141,24.100845,0.0056,-1.039
2972.00,4.744151,25.01407,0.000141,24.100132,0.0056,-1.038
2974.00,4.743988,25.01422,0.000142,24.101051,0.0055,-1.038
2976.00,4.743948,25.01430,0.000142,24.101038,0.0055,-1.039
2978.00,4.744191,25.01363,0.000142,24.101062,0.0055,-1.039
2980.00,4.744457,25.01304,0.000142,24.100559,0.0056,-1.040
2982.00,4.745606,25.01352,0.000141,24.101313,0.0056,-1.039
2984.00,4.746029,25.01359,0.000142,24.101200,0.0055,-1.039
2986.00,4.746911,25.01382,0.000142,24.101144,0.0056,-1.038
2988.00,4.746239,25.01355,0.000144,24.100921,0.0056,-1.039
2990.00,4.746054,25.01303,0.000142,24.100966,0.0056,-1.039
2992.00,4.746148,25.01399,0.000143,24.100397,0.0056,-1.038
2994.00,4.745958,25.01483,0.000142,24.100598,0.0056,-1.040
2996.00,4.746338,25.01518,0.000143,24.100698,0.0056,-1.039
2998.00,4.747058,25.01437,0.000143,24.100724,0.0056,-1.039
3000.00,4.747704,25.01394,0.000143,24.100773,0.0056,-1.039
3002.00,4.747457,25.01400,0.000143,24.100879,0.0056,-1.038
@17,5.0000,10.0
3004.00,4.746318,25.01372,0.000143,24.101100,0.0056,-1.039
3006.00,4.745129,25.01399,0.000143,24.100873,0.0056,-1.039
3008.00,4.740299,25.01405,0.000143,24.101267,0.0056,-1.039
3010.00,4.734651,25.01394,0.000142,24.100834,0.0056,-1.038
3012.00,4.731335,25.01335,0.000143,24.100923,0.0056,-1.038
3014.00,4.727008,25.01397,0.000142,24.101350,0.0056,-1.038
3016.00,4.726511,25.01447,0.000142,24.101157,0.0056,-1.040
3018.00,4.728463,25.01500,0.000143,24.100823,0.0056,-1.041
3020.00,4.730488,25.01578,0.000141,24.100507,0.0056,-1.041
3022.00,4.731701,25.01469,0.000142,24.101941,0.0056,-1.039
3024.00,4.731844,25.01444,0.000142,24.101557,0.0056,-1.039
3026.00,4.732318,25.01424,0.000143,24.099937,0.0056,-1.040
3028.00,4.732672,25.01398,0.000142,24.100451,0.0056,-1.040
3030.00,4.734199,25.01418,0.000142,24.101042,0.0056,-1.039
3032.00,4.734815,25.01434,0.000142,24.101265,0.0056,-1.039
3034.00,4.736686,25.01434,0.000143,24.100895,0.0056,-1.039
3036.00,4.738814,25.01340,0.000144,24.100942,0.0056,-1.039
3038.00,4.741386,25.01388,0.000144,24.100854,0.0056,-1.039
3040.00,4.742317,25.01415,0.000142,24.100843,0.0056,-1.039
3042.00,4.742522,25.01372,0.000143,24.100541,0.0056,-1.039
3044.00,4.744411,25.01417,0.000143,24.100509,0.0056,-1.039
3046.00,4.744806,25.01466,0.000143,24.100401,0.0056,-1.039
3048.00,4.745010,25.01368,0.000143,24.100379,0.0056,-1.039
3050.00,4.745952,25.01299,0.000143,24.101620,0.0056,-1.039
3052.00,4.746004,25.01295,0.000143,24.101726,0.0056,-1.040
3054.00,4.747303,25.01356,0.000142,24.100901,0.0056,-1.039
3056.00,4.748041,25.01342,0.000142,24.100682,0.0056,-1.040
3058.00,4.748488,25.01366,0.000142,24.100882,0.0055,-1.039
3060.00,4.747901,25.01388,0.000143,24.099902,0.0056,-1.040
3062.00,4.747387,25.01363,0.000142,24.100594,0.0056,-1.039
3064.00,4.747636,25.01392,0.000143,24.100825,0.0056,-1.039
3066.00,4.746959,25.01330,0.000142,24.100637,0.0056,-1.039
3068.00,4.746479,25.01459,0.000143,24.100637,0.0056,-1.039
3070.00,4.746448,25.01420,0.000143,24.100806,0.0056,-1.039
3072.00,4.746322,25.01440,0.000143,24.100678,0.0056,-1.040
3074.00,4.746905,25.01370,0.000144,24.100410,0.0056,-1.039
3076.00,4.746655,25.01411,0.000143,24.101380,0.0056,-1.039
3078.00,4.747283,25.01386,0.000143,24.101124,0.0056,-1.040
3080.00,4.748329,25.01453,0.000143,24.100628,0.0056,-1.039
3082.00,4.747502,25.01455,0.000143,24.100916,0.0055,-1.039
3084.00,4.746749,25.01486,0.000143,24.100750,0.0056,-1.039
3086.00,4.746836,25.01397,0.000142,24.100654,0.0056,-1.039
3088.00,4.746126,25.01370,0.000142,24.101059,0.0056,-1.039
3090.00,4.746995,25.01381,0.000143,24.101272,0.0056,-1.040
3092.00,4.746325,25.01377,0.000142,24.100812,0.0056,-1.040
3094.00,4.744866,25.01351,0.000142,24.100750,0.0056,-1.039
3096.00,4.745820,25.01409,0.000142,24.100983,0.0056,-1.039
3098.00,4.746279,25.01354,0.000143,24.101187,0.0056,-1.040
3100.00,4.746318,25.01405,0.000143,24.101172,0.0056,-1.039
3102.00,4.746122,25.01431,0.000143,24.100944,0.0056,-1.039
3104.00,4.746142,25.01414,0.000144,24.100938,0.0056,-1.039
3106.00,4.745428,25.01478,0.000143,24.100446,0.0056,-1.040
3108.00,4.745778,25.01400,0.000142,24.100724,0.0056,-1.040
3110.00,4.746106,25.01481,0.000143,24.100689,0.0056,-1.039
3112.00,4.744795,25.01575,0.000143,24.100643,0.0056,-1.039
3114.00,4.743969,25.01450,0.000143,24.100546,0.0056,-1.040
3116.00,4.744762,25.01441,0.000143,24.100736,0.0056,-1.039
3118.00,4.744918,25.01435,0.000143,24.100154,0.0056,-1.039
3120.00,4.745636,25.01497,0.000143,24.100305,0.0055,-1.040
3122.00,4.745490,25.01512,0.000142,24.100483,0.0056,-1.040
3124.00,4.745312,25.01481,0.000142,24.100585,0.0056,-1.039
3126.00,4.746601,25.01477,0.000142,24.099824,0.0056,-1.039
3128.00,4.746808,25.01436,0.000143,24.100332,0.0055,-1.040
3130.00,4.745828,25.01486,0.000142,24.100628,0.0056,-1.040
3132.00,4.746150,25.01480,0.000141,24.101126,0.0056,-1.040
3134.00,4.746798,25.01555,0.000142,24.100693,0.0056,-1.039
3136.00,4.747095,25.01565,0.000143,24.100830,0.0056,-1.039
3138.00,4.746378,25.01592,0.000143,24.100345,0.0056,-1.040
3140.00,4.745864,25.01563,0.000143,24.100533,0.0056,-1.039
3142.00,4.746242,25.01610,0.000143,24.100630,0.0056,-1.039
3144.00,4.746732,25.01596,0.000143,24.100905,0.0056,-1.040
3146.00,4.747617,25.01552,0.000144,24.100910,0.0056,-1.039
3148.00,4.746881,25.01505,0.000144,24.100583,0.0056,-1.039
3150.00,4.747583,25.01508,0.000142,24.100953,0.0056,-1.040
3152.00,4.747706,25.01470,0.000144,24.100503,0.0056,-1.040
3154.00,4.746666,25.01514,0.000143,24.100853,0.0056,-1.039
3156.00,4.745788,25.01578,0.000142,24.100403,0.0055,-1.040
3158.00,4.745424,25.01613,0.000143,24.100437,0.0056,-1.040
3160.00,4.746136,25.01563,0.000143,24.101111,0.0056,-1.039
3162.00,4.747288,25.01541,0.000143,24.101371,0.0056,-1.040
3164.00,4.747589,25.01552,0.000144,24.101317,0.0056,-1.039
3166.00,4.747909,25.01505,0.000144,24.101349,0.0056,-1.040
3168.00,4.748416,25.01527,0.000143,24.100633,0.0056,-1.040
3170.00,4.747593,25.01542,0.000143,24.100905,0.0056,-1.040
3172.00,4.747415,25.01543,0.000143,24.100830,0.0056,-1.040
3174.00,4.747908,25.01570,0.000143,24.100648,0.0056,-1.041
3176.00,4.747524,25.01555,0.000143,24.100936,0.0056,-1.040
3178.00,4.747344,25.01622,0.000144,24.101170,0.0056,-1.040
3180.00,4.746057,25.01583,0.000143,24.100613,0.0056,-1.040
3182.00,4.746341,25.01740,0.000143,24.100858,0.0056,-1.039
@18,5.0000,10.0
3184.00,4.746274,25.01723,0.000144,24.101440,0.0056,-1.039
3186.00,4.746518,25.01686,0.000144,24.101592,0.0056,-1.039
3188.00,4.742878,25.01668,0.000145,24.101321,0.0056,-1.039
3190.00,4.736613,25.01566,0.000144,24.100682,0.0056,-1.039
3192.00,4.732665,25.01560,0.000144,24.101126,0.0056,-1.040
3194.00,4.730374,25.01602,0.000144,24.101137,0.0056,-1.040
3196.00,4.729223,25.01645,0.000143,24.100689,0.0056,-1.041
3198.00,4.731176,25.01645,0.000142,24.100206,0.0056,-1.042
3200.00,4.732969,25.01626,0.000141,24.100594,0.0056,-1.042
3202.00,4.734766,25.01639,0.000142,24.101010,0.0056,-1.042
3204.00,4.734548,25.01707,0.000143,24.100921,0.0056,-1.041
3206.00,4.734701,25.01676,0.000143,24.100710,0.0056,-1.040
3208.00,4.735374,25.01672,0.000143,24.100550,0.0056,-1.040
3210.00,4.735820,25.01715,0.000142,24.100550,0.0056,-1.041
3212.00,4.737535,25.01625,0.000143,24.101661,0.0056,-1.040
3214.00,4.738497,25.01614,0.000143,24.100730,0.0056,-1.041
3216.00,4.738949,25.01559,0.000142,24.100256,0.0056,-1.040
3218.00,4.741903,25.01559,0.000143,24.100713,0.0056,-1.040
3220.00,4.744008,25.01483,0.000143,24.100247,0.0056,-1.040
3222.00,4.745915,25.01566,0.000143,24.100684,0.0056,-1.040
3224.00,4.747758,25.01607,0.000143,24.101129,0.0056,-1.041
3226.00,4.748885,25.01534,0.000143,24.101072,0.0056,-1.040
3228.00,4.748298,25.01535,0.000144,24.100422,0.0056,-1.040
3230.00,4.748271,25.01448,0.000143,24.100496,0.0055,-1.040
3232.00,4.748906,25.01462,0.000143,24.101079,0.0056,-1.040
3234.00,4.748166,25.01498,0.000143,24.100923,0.0056,-1.041
3236.00,4.748581,25.01542,0.000143,24.100338,0.0056,-1.041
3238.00,4.748730,25.01469,0.000142,24.100470,0.0056,-1.041
3240.00,4.748295,25.01485,0.000143,24.100327,0.0056,-1.040
3242.00,4.748475,25.01526,0.000143,24.100221,0.0056,-1.040
3244.00,4.748917,25.01546,0.000143,24.100934,0.0056,-1.040
3246.00,4.749068,25.01586,0.000143,24.100918,0.0056,-1.040
3248.00,4.750832,25.01576,0.000143,24.100366,0.0056,-1.041
3250.00,4.750287,25.01516,0.000144,24.100879,0.0056,-1.040
3252.00,4.749141,25.01575,0.000144,24.099978,0.0056,-1.040
3254.00,4.749308,25.01536,0.000144,24.100319,0.0055,-1.041
3256.00,4.750477,25.01616,0.000144,24.100951,0.0056,-1.040
3258.00,4.749490,25.01654,0.000143,24.100516,0.0056,-1.041
3260.00,4.748802,25.01729,0.000143,24.100635,0.0056,-1.041
3262.00,4.749578,25.01650,0.000143,24.100637,0.0056,-1.040
3264.00,4.749305,25.01713,0.000143,24.100663,0.0056,-1.040
3266.00,4.749476,25.01722,0.000142,24.100795,0.0056,-1.040
3268.00,4.749555,25.01692,0.000143,24.100795,0.0056,-1.041
3270.00,4.749310,25.01738,0.000143,24.100609,0.0056,-1.041
3272.00,4.748622,25.01761,0.000143,24.100215,0.0056,-1.040
3274.00,4.749059,25.01788,0.000144,24.100635,0.0056,-1.040
3276.00,4.749350,25.01727,0.000143,24.100208,0.0056,-1.041
3278.00,4.749130,25.01669,0.000143,24.100970,0.0056,-1.040
3280.00,4.748878,25.01733,0.000144,24.101120,0.0056,-1.041
3282.00,4.748363,25.01686,0.000143,24.099019,0.0056,-1.041
3284.00,4.748844,25.01693,0.000143,24.100541,0.0056,-1.041
3286.00,4.749091,25.01773,0.000142,24.101194,0.0056,-1.040
3288.00,4.747837,25.01787,0.000143,24.100711,0.0056,-1.041
3290.00,4.748011,25.01682,0.000142,24.100056,0.0056,-1.041
3292.00,4.748845,25.01736,0.000142,24.100814,0.0056,-1.041
3294.00,4.749435,25.01763,0.000144,24.100676,0.0056,-1.041
3296.00,4.748907,25.01879,0.000144,24.100076,0.0056,-1.041
3298.00,4.748122,25.01928,0.000143,24.100671,0.0056,-1.041
3300.00,4.747977,25.01908,0.000143,24.101499,0.0056,-1.040
3302.00,4.748959,25.01807,0.000142,24.100656,0.0056,-1.041
3304.00,4.748817,25.01723,0.000143,24.100232,0.0056,-1.041
3306.00,4.749144,25.01729,0.000144,24.100810,0.0056,-1.041
3308.00,4.748832,25.01703,0.000143,24.100607,0.0056,-1.041
3310.00,4.749091,25.01725,0.000143,24.101001,0.0056,-1.040
3312.00,4.749198,25.01689,0.000144,24.100117,0.0056,-1.041
3314.00,4.749777,25.01712,0.000143,24.100515,0.0056,-1.042
3316.00,4.749528,25.01774,0.000143,24.100812,0.0056,-1.041
3318.00,4.749968,25.01765,0.000144,24.101025,0.0056,-1.040
3320.00,4.749382,25.01784,0.000143,24.100225,0.0056,-1.040
3322.00,4.749591,25.01755,0.000143,24.100593,0.0056,-1.041
3324.00,4.749875,25.01725,0.000144,24.100910,0.0056,-1.041
3326.00,4.749954,25.01640,0.000143,24.100836,0.0056,-1.041
3328.00,4.749276,25.01602,0.000144,24.100719,0.0056,-1.040
3330.00,4.749118,25.01623,0.000143,24.100914,0.0056,-1.041
3332.00,4.749601,25.01622,0.000143,24.100323,0.0056,-1.041
3334.00,4.749371,25.01731,0.000143,24.100838,0.0056,-1.040
3336.00,4.750051,25.01648,0.000143,24.100674,0.0056,-1.042
3338.00,4.749872,25.01681,0.000144,24.100065,0.0056,-1.041
3340.00,4.749272,25.01627,0.000144,24.100983,0.0056,-1.041
3342.00,4.748485,25.01606,0.000144,24.101319,0.0056,-1.041
3344.00,4.747825,25.01584,0.000144,24.101298,0.0056,-1.041
3346.00,4.748310,25.01624,0.000143,24.101493,0.0056,-1.041
3348.00,4.748867,25.01604,0.000142,24.100884,0.0056,-1.041
3350.00,4.748900,25.01497,0.000142,24.100957,0.0056,-1.041
3352.00,4.749328,25.01528,0.000143,24.100544,0.0056,-1.041
3354.00,4.748593,25.01531,0.000143,24.100249,0.0056,-1.041
3356.00,4.747788,25.01556,0.000144,24.100284,0.0056,-1.041
3358.00,4.748462,25.01574,0.000144,24.100923,0.0056,-1.040
3360.00,4.747265,25.01493,0.000144,24.100035,0.0056,-1.041
3362.00,4.747191,25.01584,0.000142,24.100011,0.0056,-1.042
@19,5.0000,10.0
3364.00,4.748332,25.01575,0.000142,24.100698,0.0056,-1.041
3366.00,4.747140,25.01537,0.000143,24.100942,0.0056,-1.041
3368.00,4.744484,25.01486,0.000143,24.100269,0.0056,-1.040
3370.00,4.739729,25.01501,0.000144,24.100743,0.0056,-1.040
3372.00,4.735841,25.01470,0.000145,24.100576,0.0056,-1.041
3374.00,4.732312,25.01488,0.000144,24.100918,0.0056,-1.040
3376.00,4.730149,25.01505,0.000143,24.101064,0.0056,-1.041
3378.00,4.731933,25.01486,0.000143,24.101287,0.0056,-1.042
3380.00,4.733593,25.01474,0.000142,24.100880,0.0056,-1.042
3382.00,4.734790,25.01616,0.000142,24.100812,0.0056,-1.042
3384.00,4.735934,25.01572,0.000143,24.101074,0.0056,-1.042
3386.00,4.736897,25.01578,0.000142,24.100171,0.0056,-1.042
3388.00,4.736576,25.01555,0.000141,24.100817,0.0056,-1.042
3390.00,4.736678,25.01496,0.000143,24.100791,0.0056,-1.041
3392.00,4.738216,25.01452,0.000143,24.100650,0.0056,-1.041
3394.00,4.740574,25.01490,0.000144,24.100858,0.0056,-1.041
3396.00,4.741156,25.01502,0.000144,24.101291,0.0056,-1.041
3398.00,4.742849,25.01508,0.000144,24.100734,0.0056,-1.040
3400.00,4.744887,25.01481,0.000143,24.100628,0.0056,-1.042
3402.00,4.747178,25.01463,0.000143,24.101057,0.0056,-1.041
3404.00,4.748592,25.01512,0.000144,24.101664,0.0056,-1.041
3406.00,4.749260,25.01455,0.000144,24.101140,0.0056,-1.041
3408.00,4.749580,25.01416,0.000145,24.100975,0.0056,-1.041
3410.00,4.750570,25.01483,0.000144,24.101304,0.0056,-1.041
3412.00,4.750575,25.01441,0.000142,24.100665,0.0056,-1.041
3414.00,4.749868,25.01429,0.000142,24.100908,0.0056,-1.041
3416.00,4.749095,25.01455,0.000144,24.100247,0.0056,-1.041
3418.00,4.749740,25.01515,0.000143,24.101258,0.0056,-1.041
3420.00,4.750588,25.01589,0.000144,24.100658,0.0056,-1.041
3422.00,4.751181,25.01603,0.000144,24.099909,0.0056,-1.042
3424.00,4.752473,25.01577,0.000145,24.100494,0.0056,-1.040
3426.00,4.751551,25.01634,0.000144,24.100593,0.0056,-1.041
3428.00,4.751054,25.01597,0.000144,24.101192,0.0056,-1.040
3430.00,4.750804,25.01631,0.000145,24.100830,0.0056,-1.040
3432.00,4.751175,25.01557,0.000144,24.100988,0.0056,-1.041
3434.00,4.750145,25.01618,0.000143,24.100754,0.0056,-1.042
3436.00,4.750125,25.01648,0.000144,24.100880,0.0056,-1.041
3438.00,4.750976,25.01598,0.000145,24.101421,0.0056,-1.041
3440.00,4.751626,25.01568,0.000144,24.101622,0.0056,-1.041
3442.00,4.751416,25.01642,0.000144,24.100306,0.0056,-1.041
3444.00,4.749745,25.01643,0.000144,24.100892,0.0056,-1.041
3446.00,4.750118,25.01629,0.000144,24.101592,0.0056,-1.041
3448.00,4.751041,25.01675,0.000144,24.100589,0.0056,-1.041
3450.00,4.751466,25.01636,0.000145,24.100726,0.0056,-1.041
3452.00,4.751799,25.01597,0.000144,24.100394,0.0056,-1.041
3454.00,4.751180,25.01603,0.000145,24.100279,0.0056,-1.041
3456.00,4.750413,25.01594,0.000143,24.101131,0.0056,-1.042
3458.00,4.749927,25.01692,0.000143,24.100964,0.0056,-1.041
3460.00,4.749816,25.01611,0.000144,24.100834,0.0056,-1.041
3462.00,4.749710,25.01602,0.000144,24.100992,0.0056,-1.041
3464.00,4.750021,25.01626,0.000143,24.101075,0.0056,-1.041
3466.00,4.750091,25.01615,0.000143,24.100468,0.0056,-1.040
3468.00,4.750687,25.01731,0.000143,24.100598,0.0056,-1.041
3470.00,4.750965,25.01685,0.000144,24.100108,0.0056,-1.042
3472.00,4.750670,25.01658,0.000145,24.101010,0.0056,-1.041
3474.00,4.750105,25.01594,0.000143,24.100256,0.0056,-1.042
3476.00,4.750916,25.01624,0.000142,24.100893,0.0056,-1.041
3478.00,4.751372,25.01646,0.000142,24.100678,0.0056,-1.041
3480.00,4.751409,25.01595,0.000144,24.101009,0.0056,-1.041
3482.00,4.750325,25.01560,0.000144,24.100916,0.0056,-1.041
3484.00,4.750413,25.01543,0.000144,24.100407,0.0056,-1.041
3486.00,4.749667,25.01560,0.000143,24.100814,0.0056,-1.041
3488.00,4.749922,25.01572,0.000142,24.100305,0.0056,-1.041
3490.00,4.749347,25.01510,0.000143,24.100212,0.0055,-1.041
3492.00,4.748761,25.01587,0.000143,24.100604,0.0056,-1.041
3494.00,4.749729,25.01553,0.000144,24.100165,0.0056,-1.041
3496.00,4.750622,25.01519,0.000144,24.100163,0.0056,-1.041
3498.00,4.750201,25.01578,0.000143,24.100485,0.0056,-1.040
3500.00,4.749689,25.01627,0.000144,24.100254,0.0056,-1.041
3502.00,4.749669,25.01535,0.000144,24.100201,0.0056,-1.041
3504.00,4.750507,25.01507,0.000143,24.100212,0.0056,-1.041
3506.00,4.750311,25.01537,0.000143,24.100481,0.0056,-1.041
3508.00,4.750003,25.01497,0.000144,24.100526,0.0056,-1.041
3510.00,4.749435,25.01531,0.000143,24.100396,0.0056,-1.041
3512.00,4.749402,25.01531,0.000143,24.099783,0.0056,-1.041
3514.00,4.748843,25.01509,0.000143,24.100875,0.0056,-1.041
3516.00,4.749881,25.01576,0.000143,24.101252,0.0056,-1.041
3518.00,4.750381,25.01533,0.000144,24.100318,0.0056,-1.041
3520.00,4.751457,25.01555,0.000144,24.100684,0.0056,-1.040
3522.00,4.750354,25.01506,0.000144,24.100214,0.0056,-1.040
3524.00,4.750363,25.01531,0.000145,24.099983,0.0056,-1.041
3526.00,4.750908,25.01552,0.000144,24.100706,0.0056,-1.041
3528.00,4.750196,25.01559,0.000143,24.100877,0.0056,-1.041
3530.00,4.749545,25.01516,0.000143,24.100078,0.0056,-1.041
3532.00,4.749223,25.01492,0.000144,24.100728,0.0056,-1.041
3534.00,4.748344,25.01573,0.000142,24.100726,0.0056,-1.042
3536.00,4.748990,25.01526,0.000143,24.101133,0.0057,-1.041
3538.00,4.750388,25.01502,0.000144,24.101012,0.0057,-1.040
3540.00,4.750873,25.01488,0.000145,24.100345,0.0056,-1.041
3542.00,4.749968,25.01514,0.000144,24.100947,0.0056,-1.041
@20,5.0000,10.0
3544.00,4.749163,25.01509,0.000145,24.100814,0.0056,-1.040
3546.00,4.748119,25.01441,0.000144,24.100910,0.0056,-1.041
3548.00,4.745142,25.01435,0.000143,24.100895,0.0056,-1.040
3550.00,4.739908,25.01417,0.000143,24.100890,0.0056,-1.040
3552.00,4.736286,25.01399,0.000144,24.100275,0.0056,-1.040
3554.00,4.733323,25.01441,0.000143,24.101098,0.0056,-1.040
3556.00,4.732132,25.01377,0.000145,24.100877,0.0056,-1.042
3558.00,4.733219,25.01436,0.000143,24.100905,0.0056,-1.042
3560.00,4.736101,25.01490,0.000142,24.100934,0.0056,-1.043
3562.00,4.737483,25.01559,0.000142,24.100931,0.0056,-1.042
3564.00,4.737468,25.01559,0.000143,24.100877,0.0056,-1.041
3566.00,4.737480,25.01612,0.000143,24.100410,0.0056,-1.041
3568.00,4.737899,25.01558,0.000144,24.101127,0.0056,-1.041
3570.00,4.738235,25.01484,0.000145,24.100799,0.0056,-1.040
3572.00,4.740305,25.01491,0.000145,24.100162,0.0056,-1.041
3574.00,4.741197,25.01550,0.000144,24.100466,0.0055,-1.041
3576.00,4.742547,25.01546,0.000143,24.100305,0.0056,-1.041
3578.00,4.743026,25.01497,0.000142,24.100739,0.0056,-1.041
3580.00,4.745332,25.01443,0.000143,24.100715,0.0056,-1.041
3582.00,4.747492,25.01574,0.000143,24.100494,0.0056,-1.041
3584.00,4.749513,25.01630,0.000143,24.100163,0.0056,-1.040
3586.00,4.750440,25.01652,0.000144,24.100397,0.0056,-1.040
3588.00,4.750362,25.01626,0.000143,24.100541,0.0056,-1.040
3590.00,4.751281,25.01572,0.000145,24.100875,0.0056,-1.040
3592.00,4.751329,25.01623,0.000143,24.101237,0.0057,-1.041
3594.00,4.751498,25.01666,0.000145,24.100886,0.0057,-1.040
3596.00,4.751184,25.01671,0.000143,24.100780,0.0056,-1.041
3598.00,4.750927,25.01544,0.000142,24.100498,0.0056,-1.040
3600.00,4.750334,25.01522,0.000143,24.100708,0.0056,-1.040
3602.00,4.750439,25.01572,0.000144,24.101570,0.0056,-1.040
3604.00,4.751793,25.01552,0.000144,24.101542,0.0056,-1.040
3606.00,4.751753,25.01571,0.000144,24.100754,0.0057,-1.040
3608.00,4.750929,25.01634,0.000144,24.100154,0.0057,-1.041
3610.00,4.750967,25.01630,0.000142,24.100371,0.0056,-1.040
3612.00,4.752531,25.01709,0.000144,24.101245,0.0056,-1.041
3614.00,4.751817,25.01652,0.000144,24.100734,0.0056,-1.041
3616.00,4.751215,25.01661,0.000143,24.100498,0.0056,-1.040
3618.00,4.752134,25.01629,0.000143,24.101022,0.0056,-1.040
3620.00,4.751527,25.01621,0.000143,24.100932,0.0056,-1.041
3622.00,4.751569,25.01641,0.000143,24.100531,0.0057,-1.041
3624.00,4.752379,25.01654,0.000142,24.100507,0.0056,-1.041
3626.00,4.752556,25.01603,0.000141,24.100652,0.0056,-1.040
3628.00,4.752096,25.01635,0.000142,24.100457,0.0056,-1.040
3630.00,4.750815,25.01609,0.000143,24.100295,0.0056,-1.041
3632.00,4.751247,25.01552,0.000143,24.100598,0.0056,-1.041
3634.00,4.750980,25.01603,0.000142,24.100509,0.0056,-1.041
3636.00,4.751048,25.01572,0.000143,24.100879,0.0056,-1.041
3638.00,4.751922,25.01577,0.000143,24.100119,0.0056,-1.040
3640.00,4.753190,25.01612,0.000143,24.100362,0.0056,-1.041
3642.00,4.753153,25.01627,0.000142,24.100639,0.0056,-1.041
3644.00,4.751941,25.01679,0.000143,24.101010,0.0056,-1.040
3646.00,4.751453,25.01659,0.000142,24.100854,0.0056,-1.041
3648.00,4.750977,25.01542,0.000143,24.100973,0.0056,-1.041
3650.00,4.750902,25.01564,0.000144,24.100345,0.0056,-1.041
3652.00,4.751075,25.01550,0.000144,24.100667,0.0056,-1.041
3654.00,4.750109,25.01569,0.000143,24.101493,0.0056,-1.041
3656.00,4.750403,25.01516,0.000144,24.100931,0.0056,-1.040
3658.00,4.750418,25.01574,0.000143,24.101271,0.0056,-1.041
3660.00,4.751878,25.01601,0.000143,24.099991,0.0056,-1.041
3662.00,4.752863,25.01522,0.000144,24.100576,0.0056,-1.040
3664.00,4.752200,25.01486,0.000143,24.100622,0.0056,-1.040
3666.00,4.751404,25.01521,0.000142,24.100202,0.0056,-1.040
3668.00,4.751846,25.01518,0.000143,24.100111,0.0056,-1.041
3670.00,4.751099,25.01564,0.000143,24.101601,0.0056,-1.041
3672.00,4.750520,25.01545,0.000145,24.100275,0.0056,-1.040
3674.00,4.749805,25.01585,0.000143,24.100626,0.0056,-1.041
3676.00,4.749029,25.01576,0.000142,24.100492,0.0056,-1.040
3678.00,4.750214,25.01583,0.000143,24.100394,0.0056,-1.040
3680.00,4.750029,25.01504,0.000143,24.100358,0.0056,-1.041
3682.00,4.750381,25.01561,0.000143,24.100292,0.0056,-1.040
3684.00,4.749273,25.01543,0.000142,24.100739,0.0056,-1.041
3686.00,4.749699,25.01546,0.000142,24.100570,0.0056,-1.041
3688.00,4.750467,25.01530,0.000142,24.100316,0.0056,-1.041
3690.00,4.750532,25.01485,0.000143,24.100427,0.0056,-1.040
3692.00,4.750425,25.01536,0.000143,24.099985,0.0056,-1.040
3694.00,4.750433,25.01595,0.000143,24.100184,0.0056,-1.041
3696.00,4.750071,25.01565,0.000143,24.100256,0.0056,-1.041
3698.00,4.750175,25.01551,0.000143,24.100084,0.0056,-1.041
3700.00,4.750478,25.01544,0.000143,24.100420,0.0056,-1.041
3702.00,4.749952,25.01480,0.000143,24.101170,0.0056,-1.040
3704.00,4.749170,25.01550,0.000144,24.101332,0.0056,-1.040
3706.00,4.750743,25.01547,0.000143,24.100799,0.0056,-1.041
3708.00,4.750142,25.01584,0.000143,24.100841,0.0055,-1.041
3710.00,4.749954,25.01621,0.000142,24.100230,0.0056,-1.041
3712.00,4.750049,25.01600,0.000143,24.099963,0.0055,-1.041
3714.00,4.750346,25.01590,0.000144,24.100171,0.0056,-1.040
3716.00,4.750605,25.01680,0.000142,24.100299,0.0056,-1.040
3718.00,4.750604,25.01605,0.000142,24.100825,0.0056,-1.041
3720.00,4.750710,25.01634,0.000142,24.099712,0.0056,-1.041
3722.00,4.749758,25.01682,0.000142,24.100136,0.0056,-1.041
@21,5.0000,10.0
3724.00,4.750341,25.01611,0.000142,24.100035,0.0056,-1.039
3726.00,4.749761,25.01643,0.000144,24.100466,0.0055,-1.040
3728.00,4.745281,25.01652,0.000143,24.099961,0.0056,-1.041
3730.00,4.740419,25.01687,0.000143,24.100739,0.0056,-1.040
3732.00,4.737248,25.01639,0.000143,24.099357,0.0055,-1.040
3734.00,4.735377,25.01569,0.000143,24.100176,0.0055,-1.040
3736.00,4.733316,25.01572,0.000143,24.100700,0.0056,-1.040
3738.00,4.733673,25.01541,0.000143,24.100136,0.0056,-1.042
3740.00,4.735555,25.01539,0.000141,24.100046,0.0056,-1.042
3742.00,4.737249,25.01579,0.000142,24.099941,0.0056,-1.041
3744.00,4.738304,25.01638,0.000143,24.100966,0.0055,-1.042
3746.00,4.737444,25.01616,0.000142,24.099751,0.0056,-1.041
3748.00,4.736590,25.01568,0.000142,24.100659,0.0056,-1.041
3750.00,4.737991,25.01612,0.000142,24.101289,0.0056,-1.041
3752.00,4.739261,25.01558,0.000143,24.100828,0.0056,-1.040
3754.00,4.739805,25.01586,0.000143,24.099961,0.0056,-1.041
3756.00,4.741765,25.01586,0.000144,24.101185,0.0056,-1.041
3758.00,4.743595,25.01672,0.000143,24.100810,0.0056,-1.040
3760.00,4.746352,25.01662,0.000144,24.100331,0.0056,-1.040
3762.00,4.748023,25.01635,0.000144,24.100617,0.0056,-1.041
3764.00,4.748954,25.01704,0.000143,24.100639,0.0056,-1.040
3766.00,4.750349,25.01644,0.000145,24.100180,0.0056,-1.041
3768.00,4.750810,25.01605,0.000143,24.100880,0.0056,-1.041
3770.00,4.751031,25.01644,0.000143,24.100457,0.0056,-1.040
3772.00,4.750955,25.01649,0.000144,24.100184,0.0056,-1.039
3774.00,4.751514,25.01659,0.000144,24.100048,0.0056,-1.040
3776.00,4.751671,25.01622,0.000143,24.100539,0.0056,-1.041
3778.00,4.751940,25.01589,0.000141,24.100312,0.0056,-1.041
3780.00,4.752423,25.01609,0.000142,24.101016,0.0056,-1.041
3782.00,4.752998,25.01506,0.000143,24.100260,0.0056,-1.040
3784.00,4.752461,25.01591,0.000143,24.100323,0.0056,-1.041
3786.00,4.752120,25.01543,0.000144,24.101129,0.0056,-1.041
3788.00,4.752465,25.01554,0.000143,24.100659,0.0056,-1.041
3790.00,4.752696,25.01658,0.000142,24.100253,0.0056,-1.041
3792.00,4.752574,25.01708,0.000143,24.100490,0.0056,-1.040
3794.00,4.753179,25.01716,0.000144,24.100355,0.0056,-1.040
3796.00,4.752555,25.01699,0.000143,24.101005,0.0056,-1.040
3798.00,4.753002,25.01675,0.000142,24.100552,0.0056,-1.040
3800.00,4.753437,25.01567,0.000143,24.100009,0.0056,-1.040
3802.00,4.753300,25.01653,0.000144,24.100306,0.0056,-1.041
3804.00,4.753666,25.01656,0.000143,24.100362,0.0056,-1.041
3806.00,4.753821,25.01646,0.000143,24.099965,0.0056,-1.040
3808.00,4.753983,25.01631,0.000144,24.100091,0.0056,-1.040
3810.00,4.754056,25.01568,0.000144,24.100457,0.0056,-1.040
3812.00,4.754308,25.01581,0.000143,24.100485,0.0056,-1.040
3814.00,4.752767,25.01583,0.000144,24.100745,0.0056,-1.040
3816.00,4.752390,25.01636,0.000143,24.100522,0.0056,-1.041
3818.00,4.752557,25.01606,0.000144,24.100871,0.0056,-1.040
3820.00,4.751256,25.01640,0.000143,24.100511,0.0056,-1.040
3822.00,4.751528,25.01696,0.000143,24.100717,0.0056,-1.040
3824.00,4.753062,25.01713,0.000143,24.100286,0.0056,-1.041
3826.00,4.752612,25.01647,0.000143,24.100041,0.0056,-1.040
3828.00,4.752024,25.01714,0.000144,24.101116,0.0056,-1.039
3830.00,4.751197,25.01683,0.000144,24.100819,0.0056,-1.041
3832.00,4.750137,25.01764,0.000144,24.100243,0.0056,-1.040
3834.00,4.750432,25.01723,0.000144,24.101159,0.0056,-1.040
3836.00,4.751740,25.01673,0.000143,24.100663,0.0056,-1.041
3838.00,4.752599,25.01680,0.000144,24.100869,0.0056,-1.040
3840.00,4.752383,25.01634,0.000144,24.100429,0.0056,-1.040
3842.00,4.751953,25.01696,0.000143,24.100858,0.0056,-1.041
3844.00,4.752011,25.01648,0.000143,24.101644,0.0056,-1.040
3846.00,4.750876,25.01682,0.000143,24.100563,0.0056,-1.040
3848.00,4.751242,25.01713,0.000143,24.100706,0.0056,-1.040
3850.00,4.751821,25.01677,0.000144,24.100795,0.0056,-1.041
3852.00,4.752360,25.01691,0.000143,24.100656,0.0056,-1.040
3854.00,4.751467,25.01626,0.000143,24.101677,0.0056,-1.039
3856.00,4.751685,25.01661,0.000144,24.101295,0.0056,-1.040
3858.00,4.751422,25.01713,0.000142,24.100747,0.0056,-1.040
3860.00,4.751927,25.01757,0.000143,24.100736,0.0056,-1.040
3862.00,4.752671,25.01822,0.000144,24.100676,0.0056,-1.041
3864.00,4.752039,25.01846,0.000144,24.101192,0.0056,-1.040
3866.00,4.751529,25.01750,0.000144,24.100338,0.0056,-1.041
3868.00,4.752229,25.01833,0.000144,24.100984,0.0056,-1.041
3870.00,4.752868,25.01777,0.000144,24.101087,0.0056,-1.041
3872.00,4.752227,25.01754,0.000144,24.100983,0.0056,-1.041
3874.00,4.750748,25.01793,0.000144,24.100762,0.0056,-1.040
3876.00,4.751058,25.01791,0.000144,24.100624,0.0056,-1.040
3878.00,4.750800,25.01752,0.000143,24.100284,0.0056,-1.040
3880.00,4.751045,25.01726,0.000143,24.101018,0.0056,-1.041
3882.00,4.752114,25.01785,0.000144,24.101527,0.0056,-1.041
3884.00,4.752207,25.01775,0.000145,24.101475,0.0056,-1.040
3886.00,4.751157,25.01799,0.000144,24.100418,0.0056,-1.040
3888.00,4.750859,25.01693,0.000143,24.101003,0.0056,-1.040
3890.00,4.751511,25.01734,0.000143,24.101564,0.0056,-1.040
3892.00,4.751260,25.01742,0.000144,24.100143,0.0056,-1.040
3894.00,4.751135,25.01736,0.000144,24.101363,0.0056,-1.040
3896.00,4.750764,25.01688,0.000143,24.100691,0.0056,-1.041
3898.00,4.750830,25.01628,0.000143,24.101144,0.0056,-1.040
3900.00,4.750749,25.01650,0.000143,24.100429,0.0056,-1.041
3902.00,4.750809,25.01616,0.000144,24.100416,0.0056,-1.041
@22,5.0000,10.0
3904.00,4.749994,25.01639,0.000142,24.100899,0.0056,-1.041
3906.00,4.750174,25.01594,0.000144,24.101423,0.0057,-1.040
3908.00,4.746713,25.01522,0.000143,24.100710,0.0057,-1.040
3910.00,4.740565,25.01585,0.000143,24.101153,0.0056,-1.040
3912.00,4.736437,25.01608,0.000143,24.100435,0.0056,-1.039
3914.00,4.734389,25.01616,0.000145,24.100494,0.0056,-1.040
3916.00,4.733097,25.01543,0.000144,24.100745,0.0056,-1.041
3918.00,4.734517,25.01625,0.000143,24.100819,0.0056,-1.042
3920.00,4.736938,25.01570,0.000142,24.100760,0.0056,-1.042
3922.00,4.738851,25.01514,0.000142,24.100546,0.0056,-1.042
3924.00,4.739498,25.01570,0.000142,24.100671,0.0056,-1.041
3926.00,4.737890,25.01540,0.000142,24.101001,0.0056,-1.041
3928.00,4.738281,25.01534,0.000144,24.100676,0.0056,-1.040
3930.00,4.738782,25.01553,0.000145,24.100784,0.0056,-1.041
3932.00,4.739853,25.01527,0.000144,24.100845,0.0056,-1.041
3934.00,4.742179,25.01430,0.000143,24.100914,0.0056,-1.040
3936.00,4.744472,25.01471,0.000144,24.100269,0.0056,-1.041
3938.00,4.745836,25.01518,0.000143,24.101297,0.0056,-1.041
3940.00,4.747510,25.01510,0.000142,24.101090,0.0056,-1.041
3942.00,4.749714,25.01506,0.000144,24.100762,0.0056,-1.040
3944.00,4.750826,25.01548,0.000145,24.101239,0.0056,-1.040
3946.00,4.751566,25.01640,0.000144,24.100554,0.0056,-1.041
3948.00,4.752013,25.01606,0.000144,24.100500,0.0056,-1.041
3950.00,4.753036,25.01523,0.000143,24.101473,0.0056,-1.040
3952.00,4.752808,25.01494,0.000144,24.101213,0.0056,-1.041
3954.00,4.751638,25.01517,0.000145,24.100581,0.0056,-1.040
3956.00,4.751122,25.01494,0.000144,24.100723,0.0056,-1.040
3958.00,4.751629,25.01413,0.000143,24.100602,0.0056,-1.041
3960.00,4.752309,25.01405,0.000144,24.100468,0.0056,-1.040
3962.00,4.753084,25.01429,0.000144,24.100277,0.0056,-1.041
3964.00,4.752271,25.01407,0.000144,24.100942,0.0056,-1.041
3966.00,4.752094,25.01410,0.000144,24.100427,0.0056,-1.040
3968.00,4.752967,25.01512,0.000143,24.100860,0.0056,-1.041
3970.00,4.752312,25.01500,0.000145,24.100786,0.0056,-1.041
3972.00,4.752044,25.01512,0.000143,24.101153,0.0056,-1.041
3974.00,4.752372,25.01498,0.000143,24.100489,0.0056,-1.041
3976.00,4.752549,25.01500,0.000144,24.100828,0.0056,-1.041
3978.00,4.751970,25.01555,0.000144,24.100617,0.0056,-1.040
3980.00,4.751388,25.01476,0.000144,24.100981,0.0056,-1.039
3982.00,4.752307,25.01426,0.000144,24.099924,0.0056,-1.040
3984.00,4.753094,25.01445,0.000145,24.100219,0.0056,-1.040
3986.00,4.751932,25.01453,0.000144,24.100871,0.0056,-1.041
3988.00,4.751797,25.01560,0.000145,24.100464,0.0056,-1.041
3990.00,4.753001,25.01576,0.000145,24.100806,0.0056,-1.041
3992.00,4.753332,25.01528,0.000144,24.100215,0.0056,-1.040
3994.00,4.753096,25.01531,0.000144,24.100513,0.0056,-1.041
3996.00,4.752348,25.01582,0.000145,24.100983,0.0056,-1.040
3998.00,4.750853,25.01630,0.000143,24.101120,0.0056,-1.040
4000.00,4.750934,25.01659,0.000143,24.101375,0.0056,-1.040
4002.00,4.751281,25.01668,0.000144,24.100546,0.0056,-1.041
4004.00,4.752193,25.01665,0.000143,24.100951,0.0056,-1.041
4006.00,4.751497,25.01604,0.000143,24.100886,0.0056,-1.040
4008.00,4.751157,25.01578,0.000143,24.100849,0.0056,-1.041
4010.00,4.750741,25.01525,0.000143,24.101356,0.0056,-1.040
4012.00,4.750422,25.01566,0.000143,24.100067,0.0056,-1.041
4014.00,4.751143,25.01591,0.000144,24.100626,0.0056,-1.041
4016.00,4.751147,25.01631,0.000143,24.101369,0.0055,-1.040
4018.00,4.751063,25.01562,0.000143,24.100853,0.0056,-1.040
4020.00,4.751249,25.01616,0.000144,24.100901,0.0056,-1.041
4022.00,4.751283,25.01583,0.000143,24.100724,0.0056,-1.040
4024.00,4.751552,25.01538,0.000143,24.100951,0.0056,-1.041
4026.00,4.751089,25.01562,0.000144,24.101700,0.0056,-1.040
4028.00,4.750778,25.01593,0.000143,24.100401,0.0056,-1.041
4030.00,4.749239,25.01574,0.000144,24.100728,0.0056,-1.040
4032.00,4.748665,25.01498,0.000144,24.101571,0.0056,-1.041
4034.00,4.750430,25.01494,0.000144,24.100695,0.0056,-1.041
4036.00,4.751522,25.01468,0.000144,24.100292,0.0056,-1.040
4038.00,4.751144,25.01490,0.000144,24.100147,0.0056,-1.040
4040.00,4.750211,25.01452,0.000143,24.100780,0.0056,-1.041
4042.00,4.749721,25.01542,0.000145,24.101432,0.0056,-1.040
4044.00,4.749338,25.01490,0.000145,24.100609,0.0056,-1.041
4046.00,4.749642,25.01586,0.000144,24.100765,0.0056,-1.040
4048.00,4.750060,25.01594,0.000145,24.100932,0.0056,-1.040
4050.00,4.749886,25.01589,0.000145,24.101258,0.0056,-1.041
4052.00,4.751008,25.01652,0.000145,24.101267,0.0056,-1.042
4054.00,4.751770,25.01590,0.000144,24.101415,0.0056,-1.041
4056.00,4.751598,25.01573,0.000144,24.101705,0.0056,-1.041
4058.00,4.751628,25.01624,0.000145,24.101497,0.0056,-1.041
4060.00,4.751274,25.01642,0.000145,24.101204,0.0056,-1.041
4062.00,4.750685,25.01632,0.000145,24.100321,0.0056,-1.040
4064.00,4.751230,25.01665,0.000146,24.100832,0.0056,-1.041
4066.00,4.751075,25.01641,0.000145,24.101499,0.0056,-1.042
4068.00,4.750209,25.01616,0.000144,24.100914,0.0057,-1.040
4070.00,4.749939,25.01618,0.000144,24.100795,0.0056,-1.040
4072.00,4.750710,25.01582,0.000144,24.101114,0.0056,-1.041
4074.00,4.750893,25.01527,0.000144,24.100999,0.0056,-1.041
4076.00,4.750747,25.01541,0.000142,24.101185,0.0056,-1.041
4078.00,4.751251,25.01551,0.000144,24.100983,0.0056,-1.041
4080.00,4.751672,25.01522,0.000144,24.100516,0.0056,-1.041
4082.00,4.751227,25.01576,0.000145,24.100845,0.0056,-1.041
@23,5.0000,10.0
4084.00,4.750657,25.01633,0.000144,24.101213,0.0056,-1.040
4086.00,4.749419,25.01611,0.000143,24.100674,0.0056,-1.040
4088.00,4.746041,25.01609,0.000144,24.100897,0.0056,-1.041
4090.00,4.741385,25.01624,0.000143,24.101443,0.0056,-1.039
4092.00,4.737179,25.01606,0.000145,24.101531,0.0056,-1.040
4094.00,4.735053,25.01637,0.000144,24.100754,0.0056,-1.041
4096.00,4.732869,25.01684,0.000143,24.100736,0.0056,-1.041
4098.00,4.734080,25.01642,0.000143,24.101590,0.0056,-1.042
4100.00,4.737267,25.01595,0.000142,24.101284,0.0056,-1.042
4102.00,4.738366,25.01586,0.000142,24.100771,0.0056,-1.043
4104.00,4.737409,25.01532,0.000143,24.101265,0.0056,-1.042
4106.00,4.738890,25.01556,0.000143,24.101066,0.0056,-1.041
4108.00,4.739710,25.01515,0.000143,24.100531,0.0056,-1.042
4110.00,4.738951,25.01536,0.000144,24.101118,0.0056,-1.042
4112.00,4.739576,25.01487,0.000144,24.101176,0.0056,-1.040
4114.00,4.740291,25.01509,0.000145,24.101427,0.0056,-1.041
4116.00,4.742686,25.01460,0.000144,24.101360,0.0056,-1.041
4118.00,4.745763,25.01487,0.000144,24.100912,0.0056,-1.041
4120.00,4.747770,25.01516,0.000144,24.100732,0.0056,-1.041
4122.00,4.748530,25.01562,0.000144,24.100966,0.0056,-1.041
4124.00,4.749585,25.01511,0.000143,24.101215,0.0056,-1.041
4126.00,4.750941,25.01531,0.000143,24.101818,0.0056,-1.042
4128.00,4.751082,25.01616,0.000143,24.100918,0.0057,-1.041
4130.00,4.750714,25.01532,0.000145,24.100893,0.0056,-1.041
4132.00,4.751138,25.01574,0.000145,24.101254,0.0056,-1.040
4134.00,4.751424,25.01573,0.000144,24.100918,0.0056,-1.041
4136.00,4.751704,25.01538,0.000144,24.100390,0.0056,-1.042
4138.00,4.752613,25.01530,0.000144,24.101179,0.0056,-1.042
4140.00,4.752561,25.01569,0.000143,24.101404,0.0056,-1.042
4142.00,4.752098,25.01494,0.000143,24.100678,0.0056,-1.041
4144.00,4.752193,25.01491,0.000144,24.101791,0.0056,-1.041
4146.00,4.753041,25.01487,0.000145,24.101662,0.0056,-1.041
4148.00,4.753254,25.01497,0.000145,24.100854,0.0056,-1.041
4150.00,4.752781,25.01481,0.000145,24.101083,0.0056,-1.042
4152.00,4.751740,25.01481,0.000145,24.101789,0.0056,-1.041
4154.00,4.751772,25.01544,0.000145,24.100934,0.0056,-1.042
4156.00,4.752797,25.01494,0.000144,24.100752,0.0056,-1.042
4158.00,4.752824,25.01410,0.000143,24.100784,0.0056,-1.041
4160.00,4.752998,25.01481,0.000144,24.101113,0.0056,-1.041
4162.00,4.752274,25.01600,0.000144,24.100620,0.0056,-1.041
4164.00,4.752616,25.01567,0.000144,24.100801,0.0056,-1.041
4166.00,4.753291,25.01650,0.000144,24.101126,0.0056,-1.042
4168.00,4.752236,25.01634,0.000143,24.101300,0.0056,-1.042
4170.00,4.750949,25.01660,0.000143,24.100110,0.0056,-1.042
4172.00,4.751031,25.01644,0.000144,24.100301,0.0056,-1.042
4174.00,4.751915,25.01587,0.000144,24.100617,0.0056,-1.041
4176.00,4.752077,25.01566,0.000143,24.100617,0.0056,-1.041
4178.00,4.752761,25.01590,0.000143,24.101113,0.0056,-1.042
4180.00,4.752376,25.01588,0.000144,24.100944,0.0056,-1.041
4182.00,4.752029,25.01509,0.000144,24.101137,0.0056,-1.042
4184.00,4.752361,25.01530,0.000144,24.100433,0.0056,-1.042
4186.00,4.752030,25.01554,0.000144,24.100711,0.0056,-1.041
4188.00,4.752295,25.01592,0.000144,24.101196,0.0056,-1.041
4190.00,4.751542,25.01560,0.000144,24.100228,0.0056,-1.042
4192.00,4.751198,25.01503,0.000144,24.101237,0.0056,-1.042
4194.00,4.752036,25.01544,0.000145,24.100780,0.0056,-1.041
4196.00,4.750212,25.01554,0.000144,24.100984,0.0056,-1.041
4198.00,4.750985,25.01555,0.000144,24.100663,0.0056,-1.042
4200.00,4.751320,25.01541,0.000144,24.100650,0.0056,-1.041
4202.00,4.751210,25.01528,0.000143,24.100830,0.0056,-1.042
4204.00,4.750761,25.01581,0.000144,24.100665,0.0056,-1.041
4206.00,4.751755,25.01663,0.000143,24.100949,0.0056,-1.042
4208.00,4.751952,25.01609,0.000144,24.100019,0.0056,-1.041
4210.00,4.751706,25.01662,0.000143,24.101068,0.0056,-1.041
4212.00,4.751545,25.01645,0.000143,24.101425,0.0056,-1.041
4214.00,4.751751,25.01659,0.000144,24.100526,0.0056,-1.042
4216.00,4.751896,25.01721,0.000143,24.100971,0.0056,-1.042
4218.00,4.750777,25.01639,0.000144,24.100886,0.0056,-1.042
4220.00,4.750755,25.01655,0.000144,24.100795,0.0056,-1.041
4222.00,4.750425,25.01688,0.000144,24.101103,0.0056,-1.042
4224.00,4.751264,25.01684,0.000145,24.101200,0.0056,-1.041
4226.00,4.751582,25.01692,0.000144,24.101648,0.0056,-1.041
4228.00,4.751504,25.01663,0.000144,24.101168,0.0056,-1.042
4230.00,4.751078,25.01638,0.000144,24.100776,0.0056,-1.042
4232.00,4.750677,25.01663,0.000144,24.101224,0.0056,-1.042
4234.00,4.750806,25.01614,0.000143,24.101243,0.0056,-1.042
4236.00,4.750774,25.01722,0.000143,24.101046,0.0056,-1.041
4238.00,4.750749,25.01695,0.000145,24.100117,0.0056,-1.041
4240.00,4.751067,25.01598,0.000144,24.101010,0.0056,-1.042
4242.00,4.750872,25.01624,0.000143,24.102004,0.0056,-1.042
4244.00,4.751785,25.01598,0.000143,24.101376,0.0056,-1.043
4246.00,4.752224,25.01619,0.000143,24.100994,0.0056,-1.041
4248.00,4.752677,25.01650,0.000144,24.100799,0.0056,-1.041
4250.00,4.751552,25.01642,0.000143,24.101124,0.0056,-1.042
4252.00,4.751829,25.01633,0.000144,24.101846,0.0056,-1.042
4254.00,4.751838,25.01722,0.000144,24.101148,0.0056,-1.042
4256.00,4.752176,25.01661,0.000143,24.101304,0.0056,-1.041
4258.00,4.752605,25.01653,0.000144,24.100587,0.0057,-1.041
4260.00,4.752665,25.01596,0.000144,24.100477,0.0056,-1.042
4262.00,4.751962,25.01626,0.000143,24.101207,0.0056,-1.041
@24,5.0000,10.0
4264.00,4.751876,25.01658,0.000144,24.101274,0.0056,-1.042
4266.00,4.751140,25.01597,0.000145,24.100953,0.0056,-1.042
4268.00,4.748280,25.01612,0.000145,24.100951,0.0057,-1.041
4270.00,4.742997,25.01567,0.000145,24.101075,0.0056,-1.040
4272.00,4.739142,25.01622,0.000145,24.100405,0.0056,-1.041
4274.00,4.736520,25.01622,0.000144,24.100745,0.0056,-1.042
4276.00,4.734539,25.01737,0.000142,24.100899,0.0056,-1.043
4278.00,4.735337,25.01759,0.000143,24.100663,0.0056,-1.043
4280.00,4.737314,25.01763,0.000143,24.100022,0.0056,-1.043
4282.00,4.738700,25.01716,0.000142,24.100318,0.0056,-1.043
4284.00,4.739132,25.01694,0.000142,24.101389,0.0056,-1.042
4286.00,4.739633,25.01753,0.000144,24.100992,0.0056,-1.042
4288.00,4.739689,25.01772,0.000143,24.100704,0.0056,-1.043
4290.00,4.739213,25.01752,0.000143,24.100773,0.0056,-1.042
4292.00,4.740385,25.01780,0.000143,24.100828,0.0056,-1.041
4294.00,4.741731,25.01742,0.000144,24.100791,0.0056,-1.041
4296.00,4.742652,25.01703,0.000144,24.101189,0.0056,-1.041
4298.00,4.746026,25.01709,0.000145,24.100762,0.0056,-1.043
4300.00,4.747898,25.01734,0.000144,24.101644,0.0056,-1.042
4302.00,4.749355,25.01699,0.000144,24.101168,0.0056,-1.042
4304.00,4.748903,25.01764,0.000144,24.100308,0.0056,-1.041
4306.00,4.750260,25.01726,0.000144,24.100632,0.0056,-1.042
4308.00,4.751221,25.01640,0.000143,24.100866,0.0056,-1.042
4310.00,4.751902,25.01643,0.000143,24.101243,0.0056,-1.042
4312.00,4.752116,25.01708,0.000145,24.100619,0.0056,-1.042
4314.00,4.752357,25.01676,0.000146,24.100542,0.0057,-1.042
4316.00,4.752632,25.01706,0.000144,24.101529,0.0056,-1.042
4318.00,4.752506,25.01687,0.000144,24.100420,0.0056,-1.043
4320.00,4.752480,25.01680,0.000145,24.101282,0.0056,-1.042
4322.00,4.752488,25.01771,0.000144,24.101722,0.0056,-1.042
4324.00,4.752796,25.01777,0.000144,24.101185,0.0056,-1.042
4326.00,4.753013,25.01786,0.000143,24.100410,0.0056,-1.042
4328.00,4.752593,25.01778,0.000143,24.100325,0.0056,-1.041
4330.00,4.753092,25.01789,0.000144,24.100267,0.0056,-1.043
4332.00,4.753266,25.01786,0.000143,24.100997,0.0056,-1.043
4334.00,4.753207,25.01765,0.000144,24.101178,0.0056,-1.042
4336.00,4.753156,25.01758,0.000144,24.100202,0.0056,-1.042
4338.00,4.752220,25.01775,0.000145,24.100932,0.0056,-1.041
4340.00,4.752940,25.01756,0.000144,24.100871,0.0056,-1.042
4342.00,4.753430,25.01738,0.000145,24.101018,0.0056,-1.042
4344.00,4.753390,25.01786,0.000144,24.100832,0.0056,-1.042
4346.00,4.754267,25.01817,0.000143,24.100498,0.0056,-1.042
4348.00,4.753651,25.01794,0.000144,24.101113,0.0056,-1.043
4350.00,4.753846,25.01798,0.000144,24.101029,0.0056,-1.042
4352.00,4.753274,25.01814,0.000143,24.100178,0.0056,-1.042
4354.00,4.751848,25.01736,0.000143,24.100765,0.0056,-1.042
4356.00,4.752214,25.01784,0.000143,24.100275,0.0056,-1.042
4358.00,4.751372,25.01751,0.000144,24.100483,0.0056,-1.042
4360.00,4.751543,25.01753,0.000143,24.100680,0.0056,-1.043
4362.00,4.751958,25.01691,0.000143,24.101140,0.0056,-1.042
4364.00,4.752973,25.01746,0.000144,24.101404,0.0056,-1.042
4366.00,4.752360,25.01704,0.000144,24.100736,0.0056,-1.042
4368.00,4.751765,25.01708,0.000144,24.100299,0.0056,-1.043
4370.00,4.752113,25.01683,0.000143,24.100591,0.0056,-1.043
4372.00,4.751918,25.01672,0.000144,24.100710,0.0056,-1.042
4374.00,4.751197,25.01579,0.000144,24.100606,0.0056,-1.042
4376.00,4.750934,25.01655,0.000145,24.100661,0.0056,-1.042
4378.00,4.750718,25.01608,0.000144,24.100702,0.0056,-1.042
4380.00,4.751978,25.01634,0.000144,24.101204,0.0056,-1.042
4382.00,4.752056,25.01700,0.000143,24.100622,0.0056,-1.042
4384.00,4.751702,25.01719,0.000143,24.100830,0.0056,-1.042
4386.00,4.751818,25.01647,0.000143,24.100819,0.0056,-1.042
4388.00,4.751915,25.01661,0.000143,24.100327,0.0056,-1.043
4390.00,4.752183,25.01652,0.000144,24.100628,0.0056,-1.043
4392.00,4.752093,25.01753,0.000143,24.100778,0.0056,-1.042
4394.00,4.751234,25.01744,0.000143,24.100932,0.0056,-1.042
4396.00,4.751876,25.01682,0.000145,24.100305,0.0056,-1.042
4398.00,4.752533,25.01760,0.000145,24.100819,0.0056,-1.042
4400.00,4.752100,25.01724,0.000144,24.100232,0.0056,-1.043
4402.00,4.751072,25.01747,0.000144,24.100555,0.0056,-1.043
4404.00,4.751691,25.01722,0.000142,24.100316,0.0056,-1.042
4406.00,4.751509,25.01667,0.000144,24.100184,0.0056,-1.042
4408.00,4.750570,25.01746,0.000144,24.100496,0.0056,-1.043
4410.00,4.750636,25.01736,0.000143,24.100596,0.0056,-1.042
4412.00,4.750309,25.01697,0.000143,24.100730,0.0056,-1.042
4414.00,4.751174,25.01786,0.000143,24.100344,0.0056,-1.042
4416.00,4.751384,25.01762,0.000145,24.100895,0.0056,-1.042
4418.00,4.751313,25.01829,0.000143,24.101557,0.0056,-1.043
4420.00,4.752132,25.01782,0.000144,24.100934,0.0056,-1.042
4422.00,4.751695,25.01761,0.000145,24.100882,0.0056,-1.043
4424.00,4.750848,25.01777,0.000144,24.100173,0.0056,-1.043
4426.00,4.751671,25.01753,0.000144,24.100288,0.0056,-1.042
4428.00,4.752852,25.01745,0.000144,24.100873,0.0056,-1.042
4430.00,4.752169,25.01709,0.000144,24.101440,0.0056,-1.043
4432.00,4.751598,25.01733,0.000144,24.100126,0.0056,-1.043
4434.00,4.751466,25.01819,0.000144,24.100624,0.0056,-1.042
4436.00,4.751640,25.01677,0.000144,24.101139,0.0056,-1.043
4438.00,4.752580,25.01758,0.000143,24.101586,0.0056,-1.042
4440.00,4.752422,25.01786,0.000144,24.100606,0.0056,-1.042
4442.00,4.751943,25.01745,0.000144,24.100355,0.0056,-1.043
@25,5.0000,10.0
4444.00,4.751027,25.01721,0.000144,24.101319,0.0056,-1.042
4446.00,4.750401,25.01751,0.000144,24.100487,0.0056,-1.043
4448.00,4.748423,25.01700,0.000143,24.100334,0.0056,-1.042
4450.00,4.744174,25.01633,0.000144,24.100124,0.0056,-1.042
4452.00,4.739936,25.01674,0.000143,24.100689,0.0056,-1.041
4454.00,4.736624,25.01703,0.000144,24.100535,0.0056,-1.041
4456.00,4.734643,25.01781,0.000145,24.100598,0.0056,-1.042
4458.00,4.735466,25.01762,0.000143,24.101118,0.0056,-1.043
4460.00,4.738168,25.01709,0.000143,24.101020,0.0056,-1.044
4462.00,4.740433,25.01692,0.000144,24.101209,0.0056,-1.044
4464.00,4.740465,25.01763,0.000143,24.100801,0.0056,-1.044
4466.00,4.740278,25.01669,0.000142,24.100437,0.0056,-1.044
4468.00,4.738601,25.01697,0.000144,24.100511,0.0056,-1.043
4470.00,4.739427,25.01772,0.000145,24.100397,0.0056,-1.042
4472.00,4.740868,25.01716,0.000144,24.101057,0.0057,-1.042
4474.00,4.742612,25.01746,0.000145,24.101014,0.0057,-1.042
4476.00,4.744304,25.01753,0.000145,24.101282,0.0056,-1.042
4478.00,4.745349,25.01780,0.000146,24.101675,0.0056,-1.042
4480.00,4.746816,25.01821,0.000145,24.100806,0.0056,-1.043
4482.00,4.748747,25.01739,0.000144,24.101549,0.0056,-1.043
4484.00,4.749805,25.01788,0.000146,24.100970,0.0056,-1.042
4486.00,4.751517,25.01775,0.000144,24.100736,0.0057,-1.042
4488.00,4.752809,25.01763,0.000144,24.100524,0.0057,-1.044
4490.00,4.753028,25.01689,0.000144,24.100992,0.0057,-1.043
4492.00,4.752244,25.01707,0.000145,24.100630,0.0056,-1.042
4494.00,4.752330,25.01748,0.000144,24.101003,0.0056,-1.043
4496.00,4.751438,25.01752,0.000144,24.101328,0.0057,-1.042
4498.00,4.751428,25.01758,0.000144,24.100730,0.0056,-1.043
4500.00,4.752212,25.01689,0.000145,24.100762,0.0056,-1.042
4502.00,4.753256,25.01738,0.000146,24.100944,0.0056,-1.043
4504.00,4.752497,25.01681,0.000144,24.100983,0.0056,-1.042
4506.00,4.752801,25.01722,0.000145,24.101077,0.0056,-1.042
4508.00,4.752853,25.01721,0.000145,24.101766,0.0056,-1.042
4510.00,4.752830,25.01664,0.000144,24.101664,0.0056,-1.042
4512.00,4.752803,25.01702,0.000144,24.101165,0.0056,-1.043
4514.00,4.753180,25.01703,0.000144,24.100388,0.0056,-1.042
4516.00,4.752953,25.01764,0.000146,24.100724,0.0057,-1.042
4518.00,4.753348,25.01718,0.000146,24.100702,0.0056,-1.041
4520.00,4.753984,25.01713,0.000145,24.100420,0.0056,-1.043
4522.00,4.753560,25.01702,0.000144,24.100217,0.0057,-1.043
4524.00,4.752811,25.01776,0.000144,24.100875,0.0057,-1.041
4526.00,4.753777,25.01741,0.000145,24.101010,0.0057,-1.043
4528.00,4.754858,25.01677,0.000145,24.101661,0.0056,-1.042
4530.00,4.754836,25.01689,0.000145,24.101126,0.0057,-1.042
4532.00,4.754690,25.01742,0.000146,24.101254,0.0057,-1.042
4534.00,4.753768,25.01741,0.000145,24.101287,0.0056,-1.042
4536.00,4.752865,25.01715,0.000144,24.100949,0.0056,-1.043
4538.00,4.752846,25.01768,0.000144,24.101378,0.0056,-1.042
4540.00,4.752633,25.01730,0.000144,24.100613,0.0056,-1.042
4542.00,4.753035,25.01699,0.000144,24.101007,0.0056,-1.042
4544.00,4.752621,25.01780,0.000145,24.100793,0.0056,-1.042
4546.00,4.752785,25.01778,0.000145,24.101415,0.0057,-1.042
4548.00,4.752353,25.01834,0.000144,24.100812,0.0056,-1.043
4550.00,4.751731,25.01795,0.000146,24.100412,0.0056,-1.042
4552.00,4.752252,25.01767,0.000144,24.101245,0.0057,-1.042
4554.00,4.752057,25.01770,0.000143,24.101228,0.0056,-1.042
4556.00,4.751140,25.01846,0.000145,24.100810,0.0056,-1.042
4558.00,4.750151,25.01918,0.000146,24.100500,0.0056,-1.042
4560.00,4.751270,25.01853,0.000145,24.100708,0.0056,-1.042
4562.00,4.751840,25.01858,0.000144,24.100749,0.0056,-1.043
4564.00,4.752020,25.01837,0.000144,24.101111,0.0057,-1.043
4566.00,4.751423,25.01911,0.000145,24.101622,0.0057,-1.042
4568.00,4.750618,25.01856,0.000145,24.100533,0.0057,-1.042
4570.00,4.751043,25.01969,0.000144,24.100314,0.0056,-1.042
4572.00,4.752314,25.01910,0.000145,24.100864,0.0056,-1.042
4574.00,4.752191,25.01882,0.000145,24.100195,0.0056,-1.042
4576.00,4.752118,25.01897,0.000144,24.100957,0.0056,-1.042
4578.00,4.752511,25.01883,0.000144,24.101753,0.0056,-1.042
4580.00,4.752198,25.01838,0.000146,24.100882,0.0056,-1.042
4582.00,4.751277,25.01856,0.000145,24.100981,0.0056,-1.042
4584.00,4.750717,25.01785,0.000144,24.100875,0.0056,-1.042
4586.00,4.751507,25.01768,0.000145,24.101027,0.0056,-1.043
4588.00,4.751471,25.01809,0.000144,24.101031,0.0056,-1.042
4590.00,4.750734,25.01775,0.000145,24.101362,0.0056,-1.043
4592.00,4.750854,25.01759,0.000145,24.101438,0.0057,-1.042
4594.00,4.752142,25.01756,0.000144,24.100641,0.0056,-1.042
4596.00,4.751623,25.01650,0.000144,24.101142,0.0056,-1.042
4598.00,4.751712,25.01767,0.000145,24.100988,0.0056,-1.042
4600.00,4.752007,25.01780,0.000144,24.101415,0.0056,-1.042
4602.00,4.752478,25.01820,0.000144,24.101596,0.0056,-1.043
4604.00,4.752265,25.01737,0.000145,24.100264,0.0056,-1.042
4606.00,4.750984,25.01726,0.000144,24.100851,0.0057,-1.042
4608.00,4.751494,25.01713,0.000144,24.101220,0.0056,-1.042
4610.00,4.750707,25.01664,0.000145,24.100702,0.0056,-1.041
4612.00,4.750746,25.01742,0.000144,24.100223,0.0056,-1.043
4614.00,4.751293,25.01777,0.000144,24.100684,0.0056,-1.042
4616.00,4.751310,25.01705,0.000145,24.101148,0.0056,-1.042
4618.00,4.751843,25.01797,0.000146,24.100936,0.0056,-1.042
4620.00,4.750726,25.01761,0.000146,24.100292,0.0056,-1.042
4622.00,4.750007,25.01806,0.000144,24.101415,0.0056,-1.042
@26,5.0000,10.0
4624.00,4.750471,25.01759,0.000144,24.101077,0.0056,-1.042
4626.00,4.750220,25.01730,0.000145,24.101127,0.0056,-1.043
4628.00,4.747712,25.01754,0.000145,24.102121,0.0056,-1.042
4630.00,4.743131,25.01775,0.000145,24.101075,0.0056,-1.042
4632.00,4.738132,25.01816,0.000146,24.100754,0.0056,-1.041
4634.00,4.735142,25.01772,0.000146,24.101170,0.0056,-1.041
4636.00,4.733316,25.01742,0.000145,24.101627,0.0056,-1.043
4638.00,4.734382,25.01744,0.000144,24.100986,0.0056,-1.043
4640.00,4.737876,25.01716,0.000143,24.100940,0.0056,-1.043
4642.00,4.739203,25.01712,0.000142,24.100539,0.0056,-1.043
4644.00,4.739620,25.01790,0.000143,24.100204,0.0056,-1.043
4646.00,4.740682,25.01768,0.000144,24.100455,0.0056,-1.043
4648.00,4.741553,25.01764,0.000144,24.101029,0.0056,-1.043
4650.00,4.741423,25.01800,0.000143,24.100708,0.0056,-1.043
4652.00,4.742137,25.01757,0.000145,24.100377,0.0056,-1.041
4654.00,4.743457,25.01856,0.000145,24.101185,0.0056,-1.042
4656.00,4.743708,25.01778,0.000144,24.100299,0.0055,-1.042
4658.00,4.744712,25.01724,0.000144,24.100451,0.0056,-1.043
4660.00,4.748053,25.01624,0.000143,24.100840,0.0056,-1.042
4662.00,4.750350,25.01727,0.000145,24.100814,0.0057,-1.041
4664.00,4.751695,25.01688,0.000144,24.100522,0.0056,-1.043
4666.00,4.752274,25.01769,0.000145,24.101170,0.0056,-1.043
4668.00,4.752285,25.01753,0.000144,24.100975,0.0056,-1.042
4670.00,4.752883,25.01770,0.000144,24.100007,0.0056,-1.042
4672.00,4.753182,25.01706,0.000145,24.100988,0.0056,-1.042
4674.00,4.752479,25.01703,0.000144,24.100251,0.0056,-1.041
4676.00,4.752699,25.01728,0.000144,24.100769,0.0056,-1.042
4678.00,4.752960,25.01707,0.000145,24.100422,0.0056,-1.042
4680.00,4.752649,25.01679,0.000144,24.100115,0.0056,-1.042
4682.00,4.752050,25.01666,0.000145,24.100258,0.0056,-1.043
4684.00,4.752188,25.01734,0.000145,24.100983,0.0056,-1.042
4686.00,4.752095,25.01657,0.000145,24.100401,0.0056,-1.043
4688.00,4.753417,25.01623,0.000145,24.101192,0.0056,-1.042
4690.00,4.754126,25.01711,0.000144,24.101025,0.0057,-1.042
4692.00,4.753551,25.01663,0.000144,24.100886,0.0057,-1.043
4694.00,4.752882,25.01650,0.000145,24.100947,0.0057,-1.042
4696.00,4.753103,25.01590,0.000145,24.100784,0.0056,-1.041
4698.00,4.753103,25.01575,0.000145,24.100390,0.0057,-1.042
4700.00,4.753016,25.01651,0.000145,24.100050,0.0056,-1.042
4702.00,4.753825,25.01655,0.000145,24.100492,0.0056,-1.042
4704.00,4.754327,25.01720,0.000145,24.100804,0.0056,-1.042
4706.00,4.754988,25.01754,0.000144,24.101317,0.0056,-1.042
4708.00,4.753828,25.01651,0.000145,24.101153,0.0056,-1.043
4710.00,4.752875,25.01660,0.000144,24.100786,0.0056,-1.042
4712.00,4.753001,25.01721,0.000145,24.101090,0.0056,-1.042
4714.00,4.752025,25.01692,0.000145,24.100906,0.0056,-1.041
4716.00,4.753260,25.01725,0.000145,24.100944,0.0056,-1.042
4718.00,4.753878,25.01678,0.000145,24.100511,0.0056,-1.042
4720.00,4.752913,25.01692,0.000145,24.100455,0.0056,-1.042
4722.00,4.752992,25.01652,0.000145,24.100817,0.0056,-1.042
4724.00,4.752712,25.01677,0.000146,24.100654,0.0056,-1.042
4726.00,4.752733,25.01717,0.000146,24.100975,0.0056,-1.042
4728.00,4.752955,25.01729,0.000145,24.101022,0.0056,-1.042
4730.00,4.752960,25.01629,0.000144,24.100126,0.0056,-1.042
4732.00,4.753481,25.01703,0.000144,24.101479,0.0056,-1.043
4734.00,4.753262,25.01689,0.000143,24.101124,0.0056,-1.042
4736.00,4.754504,25.01749,0.000145,24.100524,0.0056,-1.042
4738.00,4.754217,25.01729,0.000146,24.100957,0.0056,-1.041
4740.00,4.753458,25.01767,0.000147,24.100580,0.0056,-1.042
4742.00,4.752070,25.01725,0.000145,24.101061,0.0056,-1.043
4744.00,4.751587,25.01705,0.000145,24.101399,0.0056,-1.042
4746.00,4.751507,25.01656,0.000145,24.101205,0.0057,-1.043
4748.00,4.751816,25.01622,0.000145,24.100992,0.0056,-1.042
4750.00,4.751660,25.01658,0.000145,24.100726,0.0057,-1.042
4752.00,4.750945,25.01722,0.000144,24.100416,0.0056,-1.043
4754.00,4.751741,25.01656,0.000145,24.100500,0.0056,-1.042
4756.00,4.752823,25.01616,0.000145,24.100546,0.0056,-1.042
4758.00,4.752705,25.01621,0.000144,24.100706,0.0057,-1.043
4760.00,4.752996,25.01692,0.000144,24.100533,0.0056,-1.042
4762.00,4.753258,25.01662,0.000145,24.100305,0.0056,-1.042
4764.00,4.752833,25.01659,0.000145,24.100944,0.0056,-1.042
4766.00,4.752077,25.01637,0.000145,24.100996,0.0056,-1.042
4768.00,4.751463,25.01746,0.000144,24.100678,0.0056,-1.043
4770.00,4.752599,25.01711,0.000144,24.100039,0.0056,-1.042
4772.00,4.752394,25.01733,0.000145,24.100973,0.0056,-1.042
4774.00,4.752162,25.01750,0.000145,24.100476,0.0056,-1.043
4776.00,4.752642,25.01769,0.000145,24.100561,0.0056,-1.042
4778.00,4.752383,25.01748,0.000144,24.100552,0.0056,-1.042
4780.00,4.752637,25.01646,0.000143,24.100706,0.0056,-1.043
4782.00,4.753114,25.01731,0.000144,24.101172,0.0056,-1.042
4784.00,4.752184,25.01839,0.000146,24.100624,0.0056,-1.042
4786.00,4.752442,25.01825,0.000145,24.100765,0.0056,-1.043
4788.00,4.751824,25.01797,0.000144,24.100498,0.0056,-1.043
4790.00,4.751694,25.01796,0.000145,24.099954,0.0057,-1.042
4792.00,4.751851,25.01747,0.000146,24.100996,0.0056,-1.042
4794.00,4.751515,25.01734,0.000145,24.100804,0.0056,-1.042
4796.00,4.751777,25.01777,0.000145,24.100840,0.0056,-1.042
4798.00,4.752373,25.01854,0.000146,24.100988,0.0056,-1.042
4800.00,4.752525,25.01804,0.000145,24.101109,0.0056,-1.043
4802.00,4.752787,25.01791,0.000144,24.100275,0.0056,-1.043
@27,5.0000,10.0
4804.00,4.752547,25.01726,0.000145,24.100581,0.0056,-1.043
4806.00,4.752094,25.01730,0.000145,24.100886,0.0056,-1.042
4808.00,4.749944,25.01806,0.000145,24.100332,0.0056,-1.042
4810.00,4.744209,25.01701,0.000144,24.099838,0.0056,-1.042
4812.00,4.739821,25.01821,0.000145,24.101172,0.0056,-1.040
4814.00,4.737515,25.01754,0.000144,24.101352,0.0056,-1.042
4816.00,4.735254,25.01738,0.000144,24.100314,0.0056,-1.043
4818.00,4.735816,25.01765,0.000144,24.100732,0.0056,-1.044
4820.00,4.738812,25.01796,0.000142,24.100685,0.0056,-1.044
4822.00,4.739568,25.01811,0.000142,24.100654,0.0056,-1.044
4824.00,4.740336,25.01747,0.000142,24.100228,0.0056,-1.043
4826.00,4.739782,25.01798,0.000143,24.101144,0.0056,-1.043
4828.00,4.739049,25.01761,0.000144,24.100905,0.0056,-1.042
4830.00,4.740230,25.01835,0.000143,24.100840,0.0056,-1.043
4832.00,4.742004,25.01807,0.000143,24.100362,0.0056,-1.042
4834.00,4.742474,25.01795,0.000144,24.100552,0.0056,-1.042
4836.00,4.744575,25.01760,0.000145,24.100620,0.0056,-1.042
4838.00,4.746710,25.01735,0.000145,24.100661,0.0056,-1.042
4840.00,4.750977,25.01686,0.000145,24.100884,0.0056,-1.042
4842.00,4.752853,25.01690,0.000145,24.100791,0.0056,-1.042
4844.00,4.752656,25.01739,0.000145,24.100827,0.0056,-1.043
4846.00,4.753730,25.01673,0.000145,24.100515,0.0056,-1.043
4848.00,4.753520,25.01646,0.000146,24.101064,0.0056,-1.042
4850.00,4.753825,25.01629,0.000145,24.101191,0.0057,-1.042
4852.00,4.753266,25.01636,0.000145,24.101081,0.0057,-1.042
4854.00,4.753380,25.01644,0.000145,24.100888,0.0056,-1.043
4856.00,4.753804,25.01573,0.000145,24.101036,0.0056,-1.043
4858.00,4.754781,25.01474,0.000145,24.101345,0.0057,-1.042
4860.00,4.754407,25.01496,0.000146,24.100821,0.0056,-1.042
4862.00,4.753635,25.01526,0.000145,24.100732,0.0057,-1.042
4864.00,4.754331,25.01572,0.000145,24.100466,0.0057,-1.042
4866.00,4.753784,25.01704,0.000145,24.100834,0.0056,-1.042
4868.00,4.754456,25.01702,0.000144,24.100422,0.0056,-1.043
4870.00,4.754339,25.01611,0.000143,24.101010,0.0056,-1.043
4872.00,4.754886,25.01679,0.000144,24.101508,0.0056,-1.042
4874.00,4.753988,25.01622,0.000144,24.100652,0.0056,-1.043
4876.00,4.753883,25.01565,0.000144,24.101571,0.0056,-1.042
4878.00,4.754122,25.01636,0.000145,24.101009,0.0056,-1.043
4880.00,4.753633,25.01612,0.000144,24.100399,0.0056,-1.043
4882.00,4.754392,25.01675,0.000144,24.100637,0.0056,-1.043
4884.00,4.755570,25.01660,0.000144,24.101012,0.0056,-1.042
4886.00,4.754787,25.01666,0.000147,24.100840,0.0056,-1.041
4888.00,4.754650,25.01660,0.000146,24.100652,0.0056,-1.042
4890.00,4.755611,25.01698,0.000145,24.102000,0.0056,-1.042
4892.00,4.755183,25.01696,0.000146,24.101036,0.0056,-1.043
4894.00,4.754406,25.01697,0.000145,24.100438,0.0056,-1.043
4896.00,4.754641,25.01715,0.000143,24.100996,0.0056,-1.043
4898.00,4.755097,25.01759,0.000143,24.101259,0.0056,-1.043
4900.00,4.755013,25.01775,0.000145,24.101036,0.0056,-1.042
4902.00,4.753550,25.01753,0.000144,24.100983,0.0056,-1.042
4904.00,4.753621,25.01701,0.000145,24.101016,0.0056,-1.043
4906.00,4.754190,25.01717,0.000144,24.100851,0.0056,-1.042
4908.00,4.753752,25.01745,0.000144,24.100633,0.0056,-1.042
4910.00,4.753965,25.01705,0.000145,24.101038,0.0056,-1.043
4912.00,4.754340,25.01714,0.000143,24.100661,0.0056,-1.043
4914.00,4.755602,25.01731,0.000145,24.100615,0.0056,-1.042
4916.00,4.756863,25.01767,0.000145,24.100427,0.0056,-1.042
4918.00,4.756529,25.01730,0.000145,24.100931,0.0056,-1.043
4920.00,4.754709,25.01813,0.000144,24.100518,0.0056,-1.043
4922.00,4.753622,25.01813,0.000143,24.101438,0.0056,-1.042
4924.00,4.753632,25.01769,0.000145,24.101163,0.0056,-1.042
4926.00,4.752954,25.01797,0.000145,24.100299,0.0056,-1.043
4928.00,4.752832,25.01844,0.000145,24.101101,0.0056,-1.043
4930.00,4.752532,25.01815,0.000144,24.100981,0.0056,-1.043
4932.00,4.752047,25.01820,0.000144,24.100594,0.0056,-1.042
4934.00,4.752438,25.01809,0.000144,24.100550,0.0056,-1.042
4936.00,4.753030,25.01866,0.000144,24.101200,0.0056,-1.043
4938.00,4.752981,25.01830,0.000144,24.100648,0.0056,-1.042
4940.00,4.752834,25.01874,0.000144,24.100981,0.0056,-1.042
4942.00,4.752047,25.01850,0.000145,24.101126,0.0056,-1.043
4944.00,4.752459,25.01807,0.000144,24.100306,0.0056,-1.042
4946.00,4.753379,25.01780,0.000145,24.100633,0.0056,-1.042
4948.00,4.753709,25.01717,0.000146,24.101029,0.0056,-1.043
4950.00,4.753629,25.01729,0.000144,24.100576,0.0056,-1.042
4952.00,4.752853,25.01749,0.000143,24.100567,0.0056,-1.043
4954.00,4.752238,25.01831,0.000144,24.099532,0.0056,-1.043
4956.00,4.751728,25.01760,0.000143,24.100728,0.0056,-1.043
4958.00,4.751415,25.01746,0.000145,24.100737,0.0056,-1.043
4960.00,4.752095,25.01754,0.000145,24.101330,0.0056,-1.043
4962.00,4.752039,25.01766,0.000144,24.101770,0.0056,-1.042
4964.00,4.752512,25.01707,0.000144,24.100845,0.0056,-1.043
4966.00,4.752799,25.01734,0.000145,24.101220,0.0056,-1.043
4968.00,4.754371,25.01667,0.000144,24.101064,0.0056,-1.042
4970.00,4.754049,25.01750,0.000144,24.100888,0.0057,-1.042
4972.00,4.753273,25.01743,0.000144,24.100804,0.0056,-1.043
4974.00,4.754337,25.01800,0.000144,24.100193,0.0056,-1.043
4976.00,4.754893,25.01811,0.000145,24.100903,0.0056,-1.043
4978.00,4.754914,25.01795,0.000145,24.100476,0.0057,-1.043
4980.00,4.754996,25.01777,0.000143,24.101152,0.0056,-1.043
4982.00,4.753724,25.01748,0.000144,24.100810,0.0056,-1.042
@28,5.0000,10.0
4984.00,4.752885,25.01765,0.000143,24.099959,0.0056,-1.044
4986.00,4.753234,25.01892,0.000144,24.100773,0.0056,-1.043
4988.00,4.751635,25.01852,0.000146,24.100791,0.0056,-1.042
4990.00,4.746914,25.01709,0.000145,24.101235,0.0056,-1.041
4992.00,4.741845,25.01775,0.000145,24.101178,0.0056,-1.042
4994.00,4.738830,25.01714,0.000145,24.100970,0.0056,-1.043
4996.00,4.737438,25.01739,0.000144,24.100843,0.0056,-1.043
4998.00,4.736508,25.01764,0.000144,24.100329,0.0056,-1.044
5000.00,4.738128,25.01715,0.000143,24.100321,0.0056,-1.045
5002.00,4.740140,25.01758,0.000144,24.101263,0.0056,-1.044
5004.00,4.740575,25.01697,0.000144,24.101101,0.0056,-1.044
5006.00,4.740293,25.01686,0.000144,24.100827,0.0056,-1.043
5008.00,4.740776,25.01667,0.000144,24.100960,0.0057,-1.043
5010.00,4.741783,25.01785,0.000144,24.101434,0.0056,-1.043
5012.00,4.743506,25.01767,0.000144,24.101401,0.0056,-1.043
5014.00,4.744297,25.01706,0.000145,24.101064,0.0056,-1.042
5016.00,4.746375,25.01751,0.000145,24.100893,0.0056,-1.043
5018.00,4.747975,25.01748,0.000146,24.100984,0.0056,-1.042
5020.00,4.748818,25.01811,0.000146,24.100966,0.0056,-1.042
5022.00,4.750932,25.01808,0.000145,24.100275,0.0056,-1.044
5024.00,4.752727,25.01739,0.000144,24.100286,0.0056,-1.044
5026.00,4.753003,25.01772,0.000144,24.100925,0.0056,-1.043
5028.00,4.753575,25.01772,0.000144,24.100186,0.0056,-1.043
5030.00,4.753261,25.01851,0.000145,24.100843,0.0056,-1.043
5032.00,4.754893,25.01814,0.000145,24.101079,0.0056,-1.043
5034.00,4.754859,25.01802,0.000144,24.100323,0.0056,-1.043
5036.00,4.754440,25.01778,0.000145,24.100392,0.0056,-1.044
5038.00,4.755249,25.01763,0.000143,24.100451,0.0056,-1.043
5040.00,4.754624,25.01726,0.000144,24.100306,0.0056,-1.042
5042.00,4.754641,25.01645,0.000146,24.100925,0.0056,-1.043
5044.00,4.754768,25.01644,0.000145,24.100944,0.0056,-1.043
5046.00,4.754890,25.01774,0.000144,24.100732,0.0056,-1.043
5048.00,4.754625,25.01739,0.000145,24.100059,0.0056,-1.042
5050.00,4.754463,25.01747,0.000144,24.100453,0.0057,-1.043
5052.00,4.754544,25.01791,0.000143,24.100585,0.0056,-1.044
5054.00,4.754438,25.01757,0.000144,24.100509,0.0056,-1.043
5056.00,4.754233,25.01718,0.000145,24.100440,0.0056,-1.042
5058.00,4.753607,25.01750,0.000144,24.101023,0.0056,-1.043
5060.00,4.753603,25.01748,0.000144,24.099993,0.0056,-1.043
5062.00,4.754441,25.01764,0.000145,24.100912,0.0056,-1.043
5064.00,4.753977,25.01836,0.000144,24.100188,0.0056,-1.042
5066.00,4.754451,25.01783,0.000144,24.101009,0.0056,-1.043
5068.00,4.753909,25.01800,0.000144,24.099915,0.0056,-1.043
5070.00,4.752973,25.01846,0.000145,24.099950,0.0056,-1.042
5072.00,4.753068,25.01841,0.000144,24.100542,0.0056,-1.043
5074.00,4.753455,25.01848,0.000144,24.101328,0.0056,-1.043
5076.00,4.754204,25.01845,0.000144,24.101332,0.0056,-1.043
5078.00,4.753772,25.01860,0.000145,24.100717,0.0056,-1.043
5080.00,4.753454,25.01831,0.000145,24.100619,0.0056,-1.042
5082.00,4.752774,25.01885,0.000144,24.100241,0.0056,-1.043
5084.00,4.753734,25.01801,0.000146,24.100158,0.0056,-1.043
5086.00,4.754326,25.01743,0.000144,24.099894,0.0056,-1.043
5088.00,4.754685,25.01793,0.000144,24.100693,0.0056,-1.043
5090.00,4.755963,25.01864,0.000145,24.100711,0.0056,-1.043
5092.00,4.755302,25.01839,0.000145,24.101081,0.0056,-1.043
5094.00,4.754678,25.01864,0.000144,24.100453,0.0056,-1.043
5096.00,4.754145,25.01884,0.000144,24.099812,0.0056,-1.043
5098.00,4.754565,25.01853,0.000144,24.100234,0.0056,-1.043
5100.00,4.754795,25.01832,0.000145,24.100747,0.0056,-1.043
5102.00,4.753153,25.01814,0.000144,24.100919,0.0056,-1.043
5104.00,4.754221,25.01745,0.000144,24.101363,0.0056,-1.043
5106.00,4.753700,25.01786,0.000145,24.100945,0.0056,-1.043
5108.00,4.753860,25.01787,0.000145,24.101218,0.0056,-1.043
5110.00,4.753968,25.01719,0.000144,24.100557,0.0056,-1.043
5112.00,4.753727,25.01764,0.000146,24.100756,0.0056,-1.043
5114.00,4.753363,25.01788,0.000144,24.100689,0.0056,-1.043
5116.00,4.753187,25.01838,0.000143,24.101088,0.0057,-1.043
5118.00,4.752820,25.01850,0.000144,24.101235,0.0056,-1.043
5120.00,4.752684,25.01796,0.000145,24.100845,0.0056,-1.043
5122.00,4.752613,25.01716,0.000144,24.100645,0.0056,-1.042
5124.00,4.752449,25.01758,0.000145,24.101064,0.0056,-1.043
5126.00,4.752391,25.01753,0.000145,24.100919,0.0056,-1.042
5128.00,4.752781,25.01786,0.000144,24.101638,0.0057,-1.043
5130.00,4.754066,25.01773,0.000145,24.101458,0.0056,-1.042
5132.00,4.753961,25.01777,0.000144,24.100832,0.0056,-1.042
5134.00,4.753839,25.01697,0.000145,24.100574,0.0057,-1.043
5136.00,4.753980,25.01758,0.000145,24.101129,0.0056,-1.043
5138.00,4.754692,25.01766,0.000144,24.100832,0.0056,-1.043
5140.00,4.755570,25.01762,0.000145,24.101135,0.0057,-1.042
5142.00,4.754370,25.01751,0.000145,24.101399,0.0057,-1.043
5144.00,4.753673,25.01761,0.000146,24.101003,0.0056,-1.044
5146.00,4.753078,25.01704,0.000144,24.100802,0.0056,-1.042
5148.00,4.752746,25.01734,0.000145,24.100394,0.0056,-1.042
5150.00,4.752751,25.01763,0.000145,24.101036,0.0056,-1.043
5152.00,4.753385,25.01739,0.000144,24.101168,0.0056,-1.043
5154.00,4.753622,25.01763,0.000145,24.101406,0.0056,-1.043
5156.00,4.754096,25.01770,0.000143,24.101222,0.0056,-1.043
5158.00,4.754283,25.01798,0.000145,24.101265,0.0056,-1.042
5160.00,4.754418,25.01852,0.000146,24.101122,0.0057,-1.041
5162.00,4.754000,25.01815,0.000146,24.100450,0.0057,-1.042
@29,5.0000,10.0
5164.00,4.753935,25.01696,0.000145,24.100871,0.0057,-1.043
5166.00,4.754205,25.01808,0.000144,24.101265,0.0057,-1.043
5168.00,4.751362,25.01872,0.000146,24.101194,0.0056,-1.042
5170.00,4.747084,25.01816,0.000146,24.100689,0.0056,-1.042
5172.00,4.742327,25.01814,0.000146,24.101334,0.0057,-1.042
5174.00,4.739432,25.01813,0.000147,24.101653,0.0057,-1.042
5176.00,4.737050,25.01835,0.000146,24.100986,0.0056,-1.043
5178.00,4.737243,25.01809,0.000145,24.101243,0.0057,-1.043
5180.00,4.739503,25.01858,0.000144,24.101092,0.0057,-1.044
5182.00,4.741397,25.01913,0.000142,24.101087,0.0056,-1.045
5184.00,4.741851,25.01942,0.000144,24.100574,0.0056,-1.044
5186.00,4.741652,25.01895,0.000145,24.101243,0.0056,-1.043
5188.00,4.741477,25.01851,0.000145,24.101105,0.0056,-1.043
5190.00,4.741367,25.01920,0.000145,24.101794,0.0056,-1.043
5192.00,4.742752,25.01899,0.000145,24.101159,0.0056,-1.043
5194.00,4.744345,25.01854,0.000145,24.100947,0.0056,-1.043
5196.00,4.746341,25.01830,0.000145,24.101272,0.0056,-1.043
5198.00,4.748557,25.01868,0.000145,24.100983,0.0056,-1.043
5200.00,4.750583,25.01945,0.000145,24.100708,0.0057,-1.041
5202.00,4.752015,25.01961,0.000145,24.101274,0.0056,-1.043
5204.00,4.752944,25.01981,0.000145,24.100775,0.0056,-1.042
5206.00,4.753778,25.01935,0.000145,24.100624,0.0056,-1.042
5208.00,4.754908,25.01860,0.000145,24.100786,0.0056,-1.044
5210.00,4.755081,25.01804,0.000143,24.101046,0.0056,-1.043
5212.00,4.754924,25.01831,0.000146,24.101365,0.0056,-1.042
5214.00,4.755992,25.01870,0.000145,24.101196,0.0056,-1.042
5216.00,4.756102,25.01800,0.000144,24.100944,0.0056,-1.043
5218.00,4.756395,25.01861,0.000145,24.100511,0.0056,-1.042
5220.00,4.756555,25.01873,0.000145,24.101133,0.0056,-1.042
5222.00,4.756155,25.01826,0.000145,24.100728,0.0056,-1.043
5224.00,4.755360,25.01870,0.000146,24.100721,0.0056,-1.043
5226.00,4.756016,25.02012,0.000146,24.101033,0.0056,-1.042
5228.00,4.756691,25.01919,0.000145,24.101289,0.0056,-1.042
5230.00,4.756272,25.01912,0.000145,24.100789,0.0056,-1.043
5232.00,4.756528,25.01893,0.000145,24.101179,0.0057,-1.043
5234.00,4.755991,25.01891,0.000144,24.101109,0.0056,-1.043
5236.00,4.754607,25.01843,0.000145,24.101560,0.0056,-1.042
5238.00,4.754897,25.01908,0.000144,24.101113,0.0056,-1.042
5240.00,4.756300,25.01937,0.000145,24.101127,0.0057,-1.042
5242.00,4.756325,25.01889,0.000145,24.101467,0.0057,-1.042
5244.00,4.755736,25.01909,0.000144,24.100284,0.0056,-1.043
5246.00,4.755400,25.01934,0.000144,24.100931,0.0056,-1.043
5248.00,4.755586,25.01939,0.000145,24.100392,0.0056,-1.043
5250.00,4.754584,25.01920,0.000145,24.101566,0.0056,-1.042
5252.00,4.754729,25.01917,0.000145,24.101122,0.0056,-1.043
5254.00,4.755823,25.01960,0.000145,24.100646,0.0056,-1.042
5256.00,4.755642,25.01939,0.000145,24.100637,0.0056,-1.043
5258.00,4.755610,25.02005,0.000145,24.101035,0.0056,-1.043
5260.00,4.755427,25.02031,0.000143,24.101285,0.0056,-1.043
5262.00,4.753870,25.01957,0.000143,24.100548,0.0056,-1.042
5264.00,4.754287,25.01964,0.000144,24.100214,0.0056,-1.043
5266.00,4.755296,25.01944,0.000144,24.100697,0.0056,-1.043
5268.00,4.755981,25.01926,0.000144,24.100773,0.0056,-1.042
5270.00,4.756008,25.01927,0.000143,24.101363,0.0055,-1.043
5272.00,4.755065,25.01900,0.000143,24.100721,0.0056,-1.043
5274.00,4.755655,25.01804,0.000143,24.100700,0.0057,-1.043
5276.00,4.755857,25.01916,0.000144,24.100966,0.0056,-1.042
5278.00,4.755476,25.01984,0.000145,24.100639,0.0056,-1.042
5280.00,4.756268,25.01982,0.000144,24.101226,0.0057,-1.043
5282.00,4.755440,25.01919,0.000144,24.100997,0.0056,-1.044
5284.00,4.754384,25.01878,0.000144,24.100128,0.0056,-1.043
5286.00,4.755120,25.01844,0.000145,24.100314,0.0056,-1.043
5288.00,4.755292,25.01761,0.000144,24.100958,0.0056,-1.043
5290.00,4.755165,25.01845,0.000144,24.100966,0.0056,-1.042
5292.00,4.753890,25.01900,0.000145,24.100886,0.0056,-1.043
5294.00,4.755250,25.01866,0.000144,24.100880,0.0056,-1.042
5296.00,4.755808,25.01936,0.000145,24.101075,0.0057,-1.043
5298.00,4.755452,25.01907,0.000144,24.100607,0.0057,-1.043
5300.00,4.754217,25.02011,0.000144,24.101096,0.0056,-1.043
5302.00,4.754012,25.01982,0.000144,24.101454,0.0056,-1.042
5304.00,4.753323,25.01965,0.000144,24.101436,0.0056,-1.042
5306.00,4.752540,25.01921,0.000144,24.101150,0.0056,-1.043
5308.00,4.752929,25.01948,0.000144,24.100728,0.0056,-1.043
5310.00,4.753316,25.01943,0.000145,24.101350,0.0056,-1.043
5312.00,4.754269,25.01915,0.000145,24.101239,0.0056,-1.043
5314.00,4.754519,25.01873,0.000145,24.100843,0.0056,-1.042
5316.00,4.754136,25.01883,0.000145,24.101317,0.0056,-1.043
5318.00,4.753919,25.01782,0.000144,24.100704,0.0056,-1.043
5320.00,4.754355,25.01826,0.000145,24.100964,0.0056,-1.043
5322.00,4.754833,25.01829,0.000145,24.101122,0.0056,-1.043
5324.00,4.754379,25.01844,0.000145,24.100424,0.0056,-1.042
5326.00,4.754582,25.01832,0.000146,24.101094,0.0056,-1.043
5328.00,4.754388,25.01749,0.000145,24.100409,0.0056,-1.043
5330.00,4.753464,25.01775,0.000144,24.100717,0.0056,-1.043
5332.00,4.752901,25.01875,0.000145,24.101178,0.0056,-1.044
5334.00,4.753077,25.01903,0.000144,24.101753,0.0057,-1.044
5336.00,4.753130,25.01928,0.000145,24.101113,0.0056,-1.042
5338.00,4.753252,25.01887,0.000145,24.100778,0.0056,-1.043
5340.00,4.753737,25.01958,0.000144,24.100901,0.0056,-1.043
5342.00,4.753583,25.01962,0.000144,24.101109,0.0056,-1.043
@30,5.0000,10.0
5344.00,4.754611,25.01943,0.000145,24.101278,0.0056,-1.042
5346.00,4.753852,25.02005,0.000145,24.100782,0.0056,-1.043
5348.00,4.751271,25.01963,0.000145,24.100273,0.0057,-1.043
5350.00,4.747113,25.01914,0.000145,24.100076,0.0056,-1.042
5352.00,4.742967,25.01965,0.000147,24.101304,0.0057,-1.040
5354.00,4.739237,25.01961,0.000146,24.101209,0.0057,-1.042
5356.00,4.736390,25.01856,0.000145,24.100797,0.0056,-1.044
5358.00,4.736785,25.01959,0.000144,24.101124,0.0056,-1.044
5360.00,4.738368,25.01960,0.000144,24.101737,0.0056,-1.044
5362.00,4.740373,25.01837,0.000143,24.100897,0.0056,-1.044
5364.00,4.740371,25.01892,0.000144,24.101540,0.0056,-1.043
5366.00,4.739994,25.01868,0.000145,24.101896,0.0056,-1.043
5368.00,4.740338,25.01903,0.000146,24.101701,0.0057,-1.043
5370.00,4.741129,25.01864,0.000146,24.101055,0.0057,-1.043
5372.00,4.741219,25.01880,0.000146,24.101809,0.0056,-1.042
5374.00,4.742288,25.01874,0.000145,24.100570,0.0056,-1.043
5376.00,4.744940,25.01801,0.000145,24.100997,0.0056,-1.044
5378.00,4.748251,25.01817,0.000145,24.101432,0.0057,-1.043
5380.00,4.749140,25.01854,0.000146,24.101727,0.0057,-1.042
5382.00,4.750655,25.01814,0.000147,24.100795,0.0056,-1.043
5384.00,4.751825,25.01808,0.000146,24.101516,0.0056,-1.043
5386.00,4.754114,25.01840,0.000145,24.101813,0.0056,-1.043
5388.00,4.755528,25.01868,0.000146,24.100804,0.0056,-1.042
5390.00,4.753873,25.01799,0.000146,24.100919,0.0056,-1.042
5392.00,4.754012,25.01781,0.000146,24.101837,0.0057,-1.044
5394.00,4.753908,25.01813,0.000144,24.101709,0.0056,-1.043
5396.00,4.754766,25.01821,0.000146,24.100875,0.0056,-1.043
5398.00,4.753950,25.01824,0.000145,24.101226,0.0056,-1.042
5400.00,4.753408,25.01816,0.000145,24.100821,0.0056,-1.043
5402.00,4.753636,25.01792,0.000145,24.100598,0.0056,-1.043
5404.00,4.753741,25.01814,0.000146,24.100760,0.0056,-1.042
5406.00,4.754185,25.01783,0.000145,24.101402,0.0057,-1.042
5408.00,4.754112,25.01872,0.000145,24.101226,0.0057,-1.042
5410.00,4.753729,25.01912,0.000146,24.101382,0.0056,-1.043
5412.00,4.754177,25.01914,0.000145,24.100756,0.0056,-1.043
5414.00,4.754144,25.01849,0.000145,24.099892,0.0056,-1.042
5416.00,4.754398,25.01821,0.000145,24.101285,0.0056,-1.043
5418.00,4.754821,25.01892,0.000145,24.101226,0.0056,-1.043
5420.00,4.755291,25.01895,0.000145,24.101545,0.0056,-1.043
5422.00,4.755611,25.01873,0.000144,24.101867,0.0056,-1.043
5424.00,4.755983,25.01835,0.000145,24.101256,0.0057,-1.043
5426.00,4.755102,25.01772,0.000145,24.100864,0.0057,-1.043
5428.00,4.753622,25.01801,0.000145,24.100951,0.0056,-1.043
5430.00,4.754019,25.01860,0.000146,24.101480,0.0056,-1.043
5432.00,4.753692,25.01885,0.000146,24.101256,0.0057,-1.043
5434.00,4.754069,25.01872,0.000146,24.101224,0.0057,-1.043
5436.00,4.754563,25.01836,0.000146,24.101131,0.0056,-1.043
5438.00,4.754379,25.01863,0.000146,24.101103,0.0056,-1.043
5440.00,4.754565,25.01854,0.000147,24.101074,0.0056,-1.042
5442.00,4.754346,25.01895,0.000147,24.101144,0.0056,-1.042
5444.00,4.753450,25.01951,0.000145,24.101122,0.0056,-1.043
5446.00,4.753324,25.01877,0.000145,24.101341,0.0057,-1.043
5448.00,4.752411,25.01747,0.000146,24.101228,0.0056,-1.043
5450.00,4.752216,25.01803,0.000146,24.101349,0.0056,-1.043
5452.00,4.752759,25.01758,0.000146,24.101194,0.0056,-1.042
5454.00,4.751998,25.01779,0.000146,24.101302,0.0056,-1.043
5456.00,4.751841,25.01799,0.000145,24.100966,0.0057,-1.043
5458.00,4.752582,25.01863,0.000145,24.100431,0.0056,-1.043
5460.00,4.753260,25.01829,0.000144,24.101323,0.0056,-1.042
5462.00,4.753729,25.01837,0.000145,24.101601,0.0057,-1.043
5464.00,4.753715,25.01885,0.000145,24.100901,0.0057,-1.043
5466.00,4.752756,25.01886,0.000145,24.100485,0.0056,-1.042
5468.00,4.752467,25.01831,0.000146,24.101388,0.0056,-1.042
5470.00,4.753008,25.01764,0.000146,24.101083,0.0057,-1.043
5472.00,4.752048,25.01742,0.000146,24.101950,0.0056,-1.043
5474.00,4.752409,25.01681,0.000147,24.101646,0.0056,-1.042
5476.00,4.752213,25.01690,0.000146,24.101300,0.0057,-1.042
5478.00,4.753080,25.01692,0.000145,24.101960,0.0057,-1.043
5480.00,4.752868,25.01679,0.000145,24.101542,0.0056,-1.043
5482.00,4.752216,25.01688,0.000146,24.101664,0.0056,-1.042
5484.00,4.752805,25.01657,0.000145,24.101547,0.0056,-1.043
5486.00,4.752717,25.01679,0.000145,24.101401,0.0057,-1.043
5488.00,4.751510,25.01698,0.000146,24.101557,0.0057,-1.043
5490.00,4.751807,25.01701,0.000145,24.101109,0.0057,-1.044
5492.00,4.752062,25.01673,0.000146,24.101713,0.0056,-1.043
5494.00,4.753935,25.01705,0.000145,24.101350,0.0056,-1.042
5496.00,4.753577,25.01711,0.000145,24.101570,0.0057,-1.042
5498.00,4.753288,25.01769,0.000145,24.101375,0.0056,-1.043
5500.00,4.752524,25.01741,0.000145,24.101493,0.0056,-1.043
5502.00,4.751955,25.01721,0.000144,24.101614,0.0057,-1.042
5504.00,4.751214,25.01812,0.000145,24.100981,0.0056,-1.043
5506.00,4.751303,25.01787,0.000146,24.101365,0.0056,-1.043
5508.00,4.751648,25.01755,0.000145,24.100951,0.0056,-1.043
5510.00,4.752790,25.01851,0.000144,24.101636,0.0056,-1.043
5512.00,4.754000,25.01853,0.000146,24.100910,0.0056,-1.042
5514.00,4.752584,25.01858,0.000145,24.101070,0.0057,-1.043
5516.00,4.752636,25.01806,0.000145,24.101126,0.0057,-1.044
5518.00,4.753739,25.01837,0.000145,24.101207,0.0056,-1.044
5520.00,4.753851,25.01806,0.000146,24.100836,0.0056,-1.042
5522.00,4.752009,25.01827,0.000146,24.100451,0.0056,-1.042
@31,5.0000,10.0
5524.00,4.751906,25.01853,0.000145,24.100717,0.0056,-1.043
5526.00,4.751176,25.01836,0.000145,24.100788,0.0056,-1.043
5528.00,4.748537,25.01852,0.000145,24.101042,0.0056,-1.042
5530.00,4.744575,25.01852,0.000146,24.100979,0.0056,-1.043
5532.00,4.740373,25.01862,0.000146,24.100932,0.0056,-1.042
5534.00,4.737717,25.01808,0.000145,24.101111,0.0056,-1.042
5536.00,4.735219,25.01803,0.000146,24.101575,0.0056,-1.043
5538.00,4.734678,25.01812,0.000145,24.101651,0.0057,-1.044
5540.00,4.738540,25.01760,0.000143,24.101657,0.0056,-1.044
5542.00,4.740676,25.01678,0.000145,24.100292,0.0056,-1.044
5544.00,4.740398,25.01716,0.000143,24.100637,0.0056,-1.044
5546.00,4.740301,25.01766,0.000144,24.100877,0.0056,-1.044
5548.00,4.740991,25.01670,0.000144,24.100828,0.0056,-1.043
5550.00,4.740409,25.01667,0.000145,24.101295,0.0056,-1.043
5552.00,4.740917,25.01701,0.000145,24.101493,0.0056,-1.044
5554.00,4.742353,25.01714,0.000145,24.100791,0.0056,-1.043
5556.00,4.744195,25.01644,0.000144,24.099759,0.0056,-1.043
5558.00,4.745815,25.01674,0.000145,24.101237,0.0056,-1.043
5560.00,4.748154,25.01763,0.000145,24.101817,0.0056,-1.043
5562.00,4.750604,25.01740,0.000146,24.100919,0.0056,-1.044
5564.00,4.752518,25.01729,0.000145,24.100858,0.0056,-1.043
5566.00,4.752498,25.01779,0.000145,24.101107,0.0056,-1.043
5568.00,4.752122,25.01725,0.000145,24.101430,0.0056,-1.043
5570.00,4.752727,25.01799,0.000144,24.101427,0.0056,-1.043
5572.00,4.753622,25.01815,0.000144,24.101140,0.0056,-1.043
5574.00,4.754184,25.01809,0.000145,24.100711,0.0056,-1.044
5576.00,4.753497,25.01840,0.000144,24.100245,0.0056,-1.043
5578.00,4.753375,25.01833,0.000144,24.101274,0.0056,-1.043
5580.00,4.753834,25.01810,0.000145,24.100756,0.0057,-1.043
5582.00,4.753727,25.01931,0.000144,24.101644,0.0056,-1.043
5584.00,4.753701,25.01810,0.000146,24.101391,0.0056,-1.043
5586.00,4.754058,25.01849,0.000144,24.100684,0.0057,-1.043
5588.00,4.754278,25.01860,0.000145,24.101105,0.0056,-1.043
5590.00,4.754898,25.01853,0.000145,24.100778,0.0057,-1.044
5592.00,4.754658,25.01867,0.000144,24.101599,0.0056,-1.044
5594.00,4.755531,25.01861,0.000145,24.101464,0.0056,-1.042
5596.00,4.753861,25.01811,0.000146,24.101454,0.0057,-1.042
5598.00,4.753197,25.01861,0.000146,24.101739,0.0056,-1.043
5600.00,4.753347,25.01853,0.000145,24.100659,0.0056,-1.043
5602.00,4.753535,25.01894,0.000145,24.101285,0.0056,-1.044
5604.00,4.754069,25.01821,0.000145,24.100958,0.0057,-1.043
5606.00,4.754013,25.01919,0.000145,24.100711,0.0056,-1.043
5608.00,4.753741,25.01995,0.000145,24.101804,0.0056,-1.042
5610.00,4.754172,25.01938,0.000146,24.101358,0.0057,-1.043
5612.00,4.753664,25.01890,0.000145,24.101714,0.0057,-1.044
5614.00,4.753607,25.01877,0.000144,24.100919,0.0056,-1.043
5616.00,4.753808,25.01887,0.000145,24.101534,0.0057,-1.043
5618.00,4.754261,25.01899,0.000145,24.101053,0.0056,-1.043
5620.00,4.754612,25.01931,0.000144,24.100838,0.0056,-1.043
5622.00,4.755219,25.01949,0.000146,24.101144,0.0056,-1.043
5624.00,4.754884,25.01982,0.000145,24.101514,0.0056,-1.042
5626.00,4.754057,25.02023,0.000146,24.100890,0.0057,-1.043
5628.00,4.754045,25.01987,0.000145,24.101456,0.0057,-1.044
5630.00,4.752940,25.01953,0.000147,24.101166,0.0056,-1.043
5632.00,4.753427,25.01936,0.000146,24.101042,0.0056,-1.043
5634.00,4.753455,25.01915,0.000145,24.101183,0.0056,-1.043
5636.00,4.753328,25.01882,0.000144,24.100908,0.0056,-1.043
5638.00,4.752258,25.01884,0.000145,24.100165,0.0056,-1.043
5640.00,4.752362,25.01913,0.000144,24.101350,0.0056,-1.044
5642.00,4.752901,25.01933,0.000144,24.101319,0.0057,-1.043
5644.00,4.753369,25.01930,0.000145,24.101388,0.0056,-1.043
5646.00,4.753702,25.01982,0.000146,24.101198,0.0056,-1.042
5648.00,4.753044,25.01970,0.000145,24.101412,0.0056,-1.043
5650.00,4.753355,25.02035,0.000144,24.101051,0.0056,-1.044
5652.00,4.754221,25.01952,0.000144,24.100986,0.0057,-1.044
5654.00,4.754111,25.01889,0.000144,24.101454,0.0057,-1.044
5656.00,4.753910,25.01978,0.000145,24.100875,0.0056,-1.043
5658.00,4.753693,25.01971,0.000146,24.101042,0.0056,-1.043
5660.00,4.754101,25.01960,0.000145,24.101696,0.0056,-1.043
5662.00,4.753962,25.01971,0.000145,24.102034,0.0056,-1.043
5664.00,4.753511,25.01929,0.000145,24.100981,0.0056,-1.043
5666.00,4.752962,25.01903,0.000146,24.100866,0.0056,-1.043
5668.00,4.752710,25.01878,0.000146,24.101382,0.0056,-1.044
5670.00,4.752206,25.01907,0.000147,24.101646,0.0056,-1.044
5672.00,4.752542,25.01986,0.000146,24.101737,0.0057,-1.042
5674.00,4.752146,25.01863,0.000147,24.101330,0.0057,-1.043
5676.00,4.752344,25.01856,0.000146,24.101542,0.0057,-1.043
5678.00,4.752041,25.01899,0.000147,24.101142,0.0056,-1.044
5680.00,4.752162,25.01919,0.000145,24.101020,0.0056,-1.043
5682.00,4.752897,25.01954,0.000146,24.101064,0.0056,-1.043
5684.00,4.752644,25.01855,0.000147,24.100771,0.0057,-1.043
5686.00,4.753408,25.01950,0.000146,24.101588,0.0056,-1.043
5688.00,4.752837,25.01877,0.000146,24.101358,0.0056,-1.043
5690.00,4.753113,25.01930,0.000145,24.100671,0.0057,-1.043
5692.00,4.753719,25.01990,0.000145,24.101631,0.0057,-1.043
5694.00,4.753737,25.01941,0.000145,24.101341,0.0057,-1.044
5696.00,4.754149,25.02073,0.000145,24.101447,0.0056,-1.043
5698.00,4.753945,25.02035,0.000145,24.101436,0.0056,-1.045
5700.00,4.754018,25.01976,0.000144,24.100899,0.0056,-1.043
5702.00,4.753981,25.01965,0.000146,24.100528,0.0056,-1.042
@32,5.0000,10.0
5704.00,4.753806,25.01963,0.000146,24.101341,0.0056,-1.044
5706.00,4.753155,25.01990,0.000145,24.101315,0.0056,-1.044
5708.00,4.750253,25.01916,0.000145,24.101332,0.0056,-1.042
5710.00,4.745628,25.01819,0.000145,24.101181,0.0056,-1.042
5712.00,4.741082,25.01851,0.000145,24.101770,0.0057,-1.043
5714.00,4.738682,25.01915,0.000146,24.101590,0.0057,-1.044
5716.00,4.737025,25.01931,0.000145,24.101406,0.0056,-1.043
5718.00,4.737166,25.01964,0.000145,24.101378,0.0056,-1.044
5720.00,4.738988,25.01950,0.000146,24.101042,0.0056,-1.045
5722.00,4.741427,25.01958,0.000144,24.100832,0.0057,-1.045
5724.00,4.741872,25.01964,0.000145,24.101241,0.0056,-1.044
5726.00,4.741057,25.01958,0.000144,24.101958,0.0057,-1.043
5728.00,4.739857,25.01946,0.000144,24.101025,0.0057,-1.043
5730.00,4.740242,25.01960,0.000145,24.101018,0.0056,-1.044
5732.00,4.741447,25.01935,0.000147,24.102073,0.0057,-1.044
5734.00,4.743257,25.01993,0.000146,24.101323,0.0056,-1.043
5736.00,4.744747,25.01973,0.000145,24.101659,0.0056,-1.044
5738.00,4.746774,25.01970,0.000146,24.101339,0.0057,-1.044
5740.00,4.748857,25.01959,0.000145,24.101085,0.0057,-1.043
5742.00,4.750443,25.01949,0.000146,24.100908,0.0056,-1.043
5744.00,4.752144,25.01971,0.000147,24.101161,0.0056,-1.044
5746.00,4.752081,25.02036,0.000146,24.101389,0.0056,-1.043
5748.00,4.752138,25.02039,0.000145,24.101228,0.0056,-1.044
5750.00,4.752935,25.02019,0.000145,24.101038,0.0056,-1.043
5752.00,4.753323,25.02014,0.000145,24.101023,0.0057,-1.043
5754.00,4.752970,25.01935,0.000145,24.100594,0.0056,-1.044
5756.00,4.753480,25.02036,0.000145,24.101252,0.0056,-1.043
5758.00,4.753102,25.02072,0.000145,24.100137,0.0056,-1.043
5760.00,4.753994,25.02057,0.000145,24.101508,0.0057,-1.043
5762.00,4.754522,25.02092,0.000145,24.101113,0.0056,-1.044
5764.00,4.754887,25.02093,0.000146,24.101763,0.0057,-1.044
5766.00,4.755229,25.02213,0.000146,24.100897,0.0057,-1.044
5768.00,4.755089,25.02090,0.000144,24.101852,0.0057,-1.043
5770.00,4.754723,25.02055,0.000145,24.101362,0.0057,-1.044
5772.00,4.754672,25.02146,0.000144,24.100996,0.0057,-1.044
5774.00,4.754818,25.02129,0.000146,24.101272,0.0056,-1.043
5776.00,4.755320,25.02069,0.000147,24.101048,0.0056,-1.043
5778.00,4.755485,25.01962,0.000146,24.101336,0.0057,-1.043
5780.00,4.754716,25.01991,0.000145,24.101926,0.0056,-1.043
5782.00,4.754508,25.02019,0.000147,24.100957,0.0057,-1.044
5784.00,4.754014,25.02024,0.000145,24.100747,0.0056,-1.044
5786.00,4.754041,25.02088,0.000145,24.101161,0.0056,-1.044
5788.00,4.753462,25.02101,0.000146,24.101586,0.0056,-1.044
5790.00,4.753456,25.02072,0.000145,24.101239,0.0057,-1.044
5792.00,4.753538,25.02111,0.000146,24.101298,0.0057,-1.044
5794.00,4.753989,25.02100,0.000145,24.100975,0.0057,-1.044
5796.00,4.755049,25.02097,0.000144,24.101519,0.0056,-1.043
5798.00,4.754376,25.02170,0.000145,24.101577,0.0056,-1.044
5800.00,4.754604,25.02116,0.000145,24.101594,0.0057,-1.043
5802.00,4.754494,25.02034,0.000145,24.100552,0.0056,-1.044
5804.00,4.754555,25.02060,0.000144,24.101614,0.0056,-1.043
5806.00,4.753797,25.01997,0.000145,24.100949,0.0057,-1.043
5808.00,4.753937,25.02019,0.000145,24.100496,0.0057,-1.043
5810.00,4.753009,25.02003,0.000145,24.100780,0.0057,-1.044
5812.00,4.752298,25.02037,0.000145,24.100925,0.0056,-1.044
5814.00,4.753902,25.02066,0.000144,24.101033,0.0056,-1.044
5816.00,4.754335,25.02040,0.000143,24.100658,0.0056,-1.044
5818.00,4.753891,25.02025,0.000144,24.101070,0.0056,-1.043
5820.00,4.753507,25.01920,0.000145,24.101079,0.0056,-1.043
5822.00,4.753047,25.01838,0.000145,24.101075,0.0057,-1.044
5824.00,4.752772,25.01837,0.000145,24.101191,0.0056,-1.044
5826.00,4.752710,25.01944,0.000145,24.101415,0.0057,-1.044
5828.00,4.753167,25.01903,0.000145,24.101345,0.0056,-1.044
5830.00,4.753809,25.01837,0.000147,24.101350,0.0056,-1.043
5832.00,4.753587,25.01925,0.000146,24.100988,0.0056,-1.044
5834.00,4.753772,25.01951,0.000146,24.101675,0.0057,-1.044
5836.00,4.755131,25.02043,0.000144,24.101248,0.0057,-1.044
5838.00,4.754686,25.01975,0.000145,24.101464,0.0057,-1.044
5840.00,4.754507,25.01982,0.000144,24.100778,0.0056,-1.043
5842.00,4.753219,25.01956,0.000145,24.101629,0.0057,-1.044
5844.00,4.753018,25.01920,0.000145,24.101284,0.0056,-1.044
5846.00,4.753513,25.01938,0.000146,24.101525,0.0056,-1.043
5848.00,4.752444,25.01917,0.000146,24.100875,0.0056,-1.044
5850.00,4.752845,25.01953,0.000145,24.101263,0.0056,-1.044
5852.00,4.753285,25.01974,0.000144,24.101308,0.0056,-1.045
5854.00,4.753420,25.01951,0.000143,24.101133,0.0056,-1.044
5856.00,4.753611,25.02013,0.000145,24.101098,0.0056,-1.044
5858.00,4.753018,25.01966,0.000145,24.100977,0.0056,-1.044
5860.00,4.752903,25.01983,0.000145,24.101191,0.0056,-1.045
5862.00,4.752428,25.02001,0.000144,24.101289,0.0056,-1.044
5864.00,4.752967,25.02006,0.000145,24.101328,0.0057,-1.043
5866.00,4.752796,25.02029,0.000145,24.101874,0.0056,-1.044
5868.00,4.752974,25.01961,0.000145,24.100923,0.0056,-1.044
5870.00,4.753513,25.02017,0.000144,24.101209,0.0057,-1.044
5872.00,4.752691,25.02087,0.000144,24.101688,0.0056,-1.045
5874.00,4.752565,25.02023,0.000145,24.101341,0.0057,-1.044
5876.00,4.752466,25.02085,0.000146,24.101434,0.0057,-1.043
5878.00,4.753233,25.02053,0.000146,24.100639,0.0057,-1.044
5880.00,4.753320,25.02002,0.000145,24.100648,0.0056,-1.045
5882.00,4.752860,25.02034,0.000145,24.101339,0.0056,-1.044
@33,5.0000,10.0
5884.00,4.752934,25.02039,0.000145,24.101096,0.0056,-1.044
5886.00,4.751820,25.02051,0.000145,24.101237,0.0056,-1.044
5888.00,4.750074,25.02086,0.000145,24.101722,0.0056,-1.044
5890.00,4.746571,25.02093,0.000146,24.101001,0.0057,-1.043
5892.00,4.742021,25.02092,0.000147,24.101934,0.0056,-1.044
5894.00,4.739429,25.02140,0.000147,24.101324,0.0057,-1.044
5896.00,4.737572,25.02132,0.000147,24.100983,0.0056,-1.044
5898.00,4.737112,25.02172,0.000145,24.101986,0.0056,-1.045
5900.00,4.738326,25.02181,0.000145,24.101466,0.0056,-1.046
5902.00,4.741050,25.02183,0.000143,24.100899,0.0057,-1.046
5904.00,4.741780,25.02145,0.000144,24.101139,0.0056,-1.045
5906.00,4.741187,25.02214,0.000145,24.101258,0.0056,-1.045
5908.00,4.741356,25.02182,0.000144,24.101456,0.0056,-1.044
5910.00,4.741735,25.02150,0.000145,24.100892,0.0056,-1.044
5912.00,4.741823,25.02168,0.000146,24.101228,0.0057,-1.044
5914.00,4.742346,25.02127,0.000146,24.101315,0.0057,-1.044
5916.00,4.744853,25.02042,0.000145,24.100893,0.0056,-1.045
5918.00,4.747051,25.02001,0.000146,24.101031,0.0057,-1.045
5920.00,4.748866,25.02022,0.000146,24.101153,0.0057,-1.044
5922.00,4.750792,25.02091,0.000145,24.101103,0.0057,-1.045
5924.00,4.752239,25.02031,0.000145,24.100585,0.0056,-1.045
5926.00,4.752783,25.02032,0.000146,24.101131,0.0057,-1.044
5928.00,4.753216,25.01995,0.000145,24.101601,0.0057,-1.044
5930.00,4.752945,25.02015,0.000145,24.100691,0.0056,-1.045
5932.00,4.752960,25.02055,0.000145,24.101935,0.0056,-1.044
5934.00,4.753171,25.02055,0.000146,24.101486,0.0057,-1.044
5936.00,4.752975,25.02047,0.000145,24.101334,0.0056,-1.045
5938.00,4.753037,25.02072,0.000144,24.101259,0.0056,-1.045
5940.00,4.753950,25.02095,0.000146,24.101092,0.0057,-1.044
5942.00,4.754178,25.02082,0.000146,24.101116,0.0057,-1.044
5944.00,4.753704,25.02142,0.000146,24.101062,0.0057,-1.044
5946.00,4.753991,25.02143,0.000146,24.101168,0.0057,-1.044
5948.00,4.755339,25.02116,0.000146,24.101519,0.0056,-1.044
5950.00,4.755181,25.02074,0.000145,24.101479,0.0056,-1.045
5952.00,4.755411,25.02057,0.000145,24.101430,0.0056,-1.044
5954.00,4.754795,25.02030,0.000145,24.101542,0.0056,-1.044
5956.00,4.755544,25.02052,0.000146,24.100964,0.0057,-1.044
5958.00,4.755539,25.02127,0.000146,24.101469,0.0056,-1.044
5960.00,4.754845,25.02072,0.000145,24.101614,0.0056,-1.045
5962.00,4.755031,25.02039,0.000145,24.101356,0.0057,-1.045
5964.00,4.755631,25.02028,0.000145,24.100788,0.0057,-1.045
5966.00,4.756059,25.02099,0.000146,24.101794,0.0057,-1.045
5968.00,4.753989,25.02098,0.000146,24.101087,0.0057,-1.044
5970.00,4.753556,25.01939,0.000146,24.101033,0.0057,-1.044
5972.00,4.753921,25.02026,0.000145,24.101607,0.0057,-1.045
5974.00,4.753846,25.02038,0.000145,24.101425,0.0056,-1.044
5976.00,4.754846,25.01991,0.000145,24.101759,0.0057,-1.045
5978.00,4.754642,25.01952,0.000146,24.100817,0.0057,-1.045
5980.00,4.754598,25.01973,0.000146,24.101596,0.0056,-1.045
5982.00,4.754368,25.02038,0.000147,24.101815,0.0057,-1.044
5984.00,4.753331,25.02013,0.000146,24.101196,0.0057,-1.045
5986.00,4.753809,25.01978,0.000146,24.101408,0.0056,-1.044
5988.00,4.754844,25.02040,0.000145,24.101776,0.0056,-1.045
5990.00,4.755151,25.02037,0.000145,24.101243,0.0056,-1.044
5992.00,4.755004,25.02021,0.000147,24.101311,0.0057,-1.045
5994.00,4.754979,25.02126,0.000145,24.101627,0.0057,-1.045
5996.00,4.754731,25.02066,0.000145,24.101113,0.0057,-1.045
5998.00,4.753673,25.02024,0.000146,24.100884,0.0056,-1.045
6000.00,4.752768,25.02059,0.000146,24.100674,0.0056,-1.045
6002.00,4.752267,25.02045,0.000145,24.100975,0.0056,-1.044
6004.00,4.753346,25.02009,0.000145,24.101506,0.0056,-1.045
6006.00,4.753261,25.02057,0.000146,24.101625,0.0056,-1.044
6008.00,4.753122,25.02008,0.000146,24.101869,0.0056,-1.045
6010.00,4.753917,25.01924,0.000145,24.101397,0.0056,-1.045
6012.00,4.753407,25.02017,0.000145,24.100955,0.0056,-1.044
6014.00,4.753323,25.02020,0.000146,24.101025,0.0056,-1.045
6016.00,4.754034,25.01988,0.000145,24.100667,0.0057,-1.045
6018.00,4.754149,25.02016,0.000146,24.101074,0.0057,-1.045
6020.00,4.753640,25.02011,0.000146,24.101023,0.0057,-1.045
6022.00,4.753040,25.02017,0.000145,24.100698,0.0056,-1.045
6024.00,4.753072,25.02035,0.000145,24.101053,0.0057,-1.044
6026.00,4.752765,25.02058,0.000146,24.101211,0.0057,-1.045
6028.00,4.753143,25.02012,0.000146,24.101075,0.0056,-1.044
6030.00,4.752776,25.02032,0.000147,24.101571,0.0057,-1.045
6032.00,4.751737,25.01990,0.000145,24.101646,0.0057,-1.045
6034.00,4.752379,25.02062,0.000146,24.101668,0.0057,-1.045
6036.00,4.752675,25.01963,0.000146,24.100697,0.0057,-1.044
6038.00,4.753843,25.02024,0.000144,24.101802,0.0056,-1.045
6040.00,4.754573,25.02020,0.000145,24.101107,0.0057,-1.045
6042.00,4.754393,25.01974,0.000145,24.101571,0.0057,-1.045
6044.00,4.754221,25.02028,0.000146,24.101906,0.0057,-1.045
6046.00,4.754105,25.02053,0.000146,24.100992,0.0056,-1.044
6048.00,4.753729,25.02044,0.000147,24.101419,0.0056,-1.044
6050.00,4.752998,25.01965,0.000147,24.101661,0.0057,-1.044
6052.00,4.752647,25.01914,0.000147,24.101675,0.0056,-1.045
6054.00,4.752728,25.01903,0.000146,24.101473,0.0056,-1.045
6056.00,4.752814,25.01927,0.000145,24.101558,0.0056,-1.045
6058.00,4.753445,25.01964,0.000145,24.100689,0.0057,-1.044
6060.00,4.753465,25.01951,0.000145,24.101209,0.0057,-1.044
6062.00,4.752265,25.01994,0.000145,24.101298,0.0056,-1.045
@34,5.0000,10.0
6064.00,4.752075,25.01979,0.000145,24.101345,0.0057,-1.046
6066.00,4.752059,25.01966,0.000143,24.101231,0.0056,-1.045
6068.00,4.751001,25.02056,0.000145,24.101826,0.0056,-1.044
6070.00,4.747340,25.02039,0.000147,24.102173,0.0056,-1.043
6072.00,4.743270,25.02043,0.000145,24.101733,0.0057,-1.043
6074.00,4.740328,25.02061,0.000145,24.101603,0.0056,-1.044
6076.00,4.736936,25.02032,0.000146,24.100632,0.0056,-1.045
6078.00,4.736496,25.02053,0.000146,24.101046,0.0056,-1.046
6080.00,4.738253,25.02019,0.000144,24.101350,0.0056,-1.046
6082.00,4.739595,25.01927,0.000143,24.101950,0.0056,-1.047
6084.00,4.740067,25.01914,0.000143,24.101443,0.0056,-1.046
6086.00,4.739856,25.01939,0.000145,24.101830,0.0057,-1.045
6088.00,4.740683,25.02031,0.000145,24.100615,0.0056,-1.044
6090.00,4.741463,25.01976,0.000145,24.100312,0.0056,-1.045
6092.00,4.742755,25.02039,0.000146,24.101334,0.0056,-1.044
6094.00,4.743208,25.02072,0.000146,24.100756,0.0056,-1.045
6096.00,4.745260,25.02101,0.000146,24.100916,0.0056,-1.045
6098.00,4.747218,25.02012,0.000146,24.101603,0.0056,-1.046
6100.00,4.749589,25.02056,0.000146,24.101323,0.0056,-1.044
6102.00,4.751160,25.02085,0.000146,24.100505,0.0056,-1.045
6104.00,4.752157,25.02081,0.000146,24.100680,0.0057,-1.045
6106.00,4.753254,25.02025,0.000145,24.101393,0.0057,-1.045
6108.00,4.754203,25.02057,0.000144,24.100492,0.0056,-1.044
6110.00,4.755721,25.02068,0.000145,24.101068,0.0056,-1.045
6112.00,4.756168,25.02081,0.000145,24.101204,0.0056,-1.045
6114.00,4.755079,25.02075,0.000145,24.101393,0.0057,-1.045
6116.00,4.755581,25.02051,0.000144,24.101261,0.0057,-1.045
6118.00,4.756294,25.02109,0.000145,24.100994,0.0056,-1.045
6120.00,4.756172,25.02083,0.000145,24.101040,0.0057,-1.044
6122.00,4.755779,25.02029,0.000145,24.100711,0.0056,-1.045
6124.00,4.755816,25.02061,0.000144,24.100713,0.0056,-1.046
6126.00,4.755563,25.02027,0.000144,24.101419,0.0056,-1.045
6128.00,4.756106,25.02000,0.000146,24.100936,0.0056,-1.045
6130.00,4.756262,25.02027,0.000146,24.100717,0.0057,-1.044
6132.00,4.755934,25.02015,0.000146,24.100957,0.0057,-1.045
6134.00,4.756138,25.02051,0.000147,24.102047,0.0056,-1.044
6136.00,4.756215,25.02093,0.000146,24.101499,0.0056,-1.045
6138.00,4.755670,25.02044,0.000146,24.101027,0.0056,-1.045
6140.00,4.755170,25.02013,0.000145,24.100381,0.0057,-1.045
6142.00,4.755186,25.02028,0.000146,24.101211,0.0057,-1.045
6144.00,4.755040,25.02064,0.000147,24.100999,0.0057,-1.044
6146.00,4.755064,25.01979,0.000145,24.101922,0.0057,-1.045
6148.00,4.755355,25.01955,0.000145,24.101345,0.0057,-1.045
6150.00,4.755304,25.02008,0.000144,24.101269,0.0057,-1.044
6152.00,4.755240,25.01948,0.000145,24.100858,0.0057,-1.045
6154.00,4.755191,25.02024,0.000146,24.100977,0.0056,-1.044
6156.00,4.755458,25.02098,0.000146,24.100381,0.0056,-1.044
6158.00,4.755225,25.02120,0.000146,24.101274,0.0057,-1.045
6160.00,4.754413,25.02181,0.000145,24.101120,0.0056,-1.045
6162.00,4.754671,25.02130,0.000145,24.100775,0.0056,-1.045
6164.00,4.754376,25.02179,0.000146,24.101189,0.0057,-1.045
6166.00,4.753679,25.02143,0.000146,24.100775,0.0057,-1.045
6168.00,4.754689,25.02152,0.000146,24.101352,0.0057,-1.045
6170.00,4.755766,25.02087,0.000145,24.101135,0.0057,-1.045
6172.00,4.754799,25.02172,0.000146,24.101354,0.0057,-1.044
6174.00,4.755290,25.02072,0.000147,24.101161,0.0057,-1.045
6176.00,4.755491,25.02158,0.000145,24.100756,0.0057,-1.045
6178.00,4.755509,25.02066,0.000144,24.101475,0.0057,-1.045
6180.00,4.755102,25.02124,0.000146,24.101835,0.0057,-1.045
6182.00,4.754113,25.02125,0.000146,24.101505,0.0057,-1.045
6184.00,4.754080,25.02131,0.000145,24.101434,0.0057,-1.045
6186.00,4.754197,25.02136,0.000145,24.101007,0.0057,-1.045
6188.00,4.753616,25.02139,0.000146,24.101661,0.0056,-1.045
6190.00,4.755017,25.02098,0.000145,24.101105,0.0056,-1.044
6192.00,4.755054,25.02048,0.000146,24.101243,0.0056,-1.045
6194.00,4.754868,25.01900,0.000146,24.101365,0.0057,-1.045
6196.00,4.755574,25.01971,0.000146,24.100589,0.0057,-1.045
6198.00,4.755589,25.02013,0.000145,24.101003,0.0057,-1.045
6200.00,4.755457,25.01972,0.000146,24.101213,0.0057,-1.045
6202.00,4.754447,25.01988,0.000147,24.101302,0.0057,-1.044
6204.00,4.754794,25.01992,0.000145,24.102119,0.0057,-1.046
6206.00,4.755284,25.01942,0.000145,24.101976,0.0057,-1.045
6208.00,4.754814,25.01996,0.000146,24.101458,0.0056,-1.044
6210.00,4.753940,25.02023,0.000146,24.101882,0.0057,-1.044
6212.00,4.754112,25.01984,0.000146,24.101295,0.0057,-1.044
6214.00,4.754793,25.02027,0.000145,24.101328,0.0056,-1.044
6216.00,4.754201,25.02065,0.000144,24.101282,0.0056,-1.045
6218.00,4.753925,25.02057,0.000144,24.100490,0.0056,-1.045
6220.00,4.753996,25.02036,0.000144,24.100990,0.0056,-1.044
6222.00,4.753446,25.01959,0.000146,24.100700,0.0056,-1.045
6224.00,4.753555,25.01892,0.000145,24.100743,0.0056,-1.045
6226.00,4.753017,25.01912,0.000145,24.100936,0.0057,-1.044
6228.00,4.753526,25.01961,0.000144,24.100650,0.0056,-1.045
6230.00,4.753737,25.01996,0.000145,24.101683,0.0056,-1.045
6232.00,4.753854,25.01949,0.000145,24.101529,0.0057,-1.044
6234.00,4.753895,25.01914,0.000145,24.101408,0.0057,-1.045
6236.00,4.754583,25.01897,0.000145,24.101174,0.0057,-1.045
6238.00,4.755230,25.01978,0.000147,24.101144,0.0057,-1.043
6240.00,4.754510,25.02059,0.000147,24.101062,0.0057,-1.044
6242.00,4.754926,25.02096,0.000146,24.101101,0.0057,-1.045
6244.00,4.755693,25.02064,0.000146,24.101332,0.0057,-1.045
@35,5.0000,10.0
6246.00,4.755141,25.02041,0.000145,24.100240,0.0057,-1.045
6248.00,4.752813,25.02024,0.000145,24.100949,0.0057,-1.044
6250.00,4.747703,25.02017,0.000146,24.101638,0.0057,-1.043
6252.00,4.744269,25.02028,0.000147,24.101061,0.0057,-1.044
6254.00,4.740517,25.02050,0.000146,24.101761,0.0057,-1.044
6256.00,4.737723,25.01953,0.000146,24.100921,0.0057,-1.045
6258.00,4.737551,25.02007,0.000146,24.101532,0.0057,-1.045
6260.00,4.739059,25.01970,0.000144,24.101508,0.0056,-1.046
6262.00,4.741463,25.01976,0.000143,24.100513,0.0056,-1.047
6264.00,4.741564,25.02010,0.000143,24.101144,0.0057,-1.046
6266.00,4.741954,25.02010,0.000144,24.100882,0.0056,-1.045
6268.00,4.741289,25.02055,0.000144,24.100830,0.0056,-1.044
6270.00,4.741169,25.02035,0.000145,24.100838,0.0056,-1.045
6272.00,4.743688,25.01948,0.000146,24.100970,0.0056,-1.044
6274.00,4.744662,25.02013,0.000146,24.100541,0.0057,-1.044
6276.00,4.745921,25.02019,0.000146,24.101317,0.0057,-1.044
6278.00,4.748705,25.02019,0.000145,24.101844,0.0057,-1.044
6280.00,4.751480,25.02034,0.000145,24.100780,0.0056,-1.044
6282.00,4.752366,25.02070,0.000145,24.101129,0.0057,-1.045
6284.00,4.753412,25.02063,0.000146,24.101399,0.0057,-1.044
6286.00,4.754245,25.01979,0.000145,24.101488,0.0056,-1.044
6288.00,4.754357,25.01981,0.000146,24.101499,0.0057,-1.044
6290.00,4.753455,25.02047,0.000146,24.102257,0.0056,-1.045
6292.00,4.753787,25.01984,0.000144,24.100396,0.0057,-1.044
6294.00,4.754278,25.01978,0.000145,24.101557,0.0057,-1.044
6296.00,4.754583,25.01964,0.000146,24.101560,0.0056,-1.045
6298.00,4.755130,25.02047,0.000146,24.101042,0.0056,-1.044
6300.00,4.755646,25.02035,0.000145,24.100503,0.0057,-1.044
6302.00,4.755768,25.02047,0.000145,24.101215,0.0056,-1.045
6304.00,4.755672,25.02000,0.000145,24.100905,0.0056,-1.045
6306.00,4.755973,25.02024,0.000145,24.100934,0.0056,-1.044
6308.00,4.755580,25.01983,0.000146,24.100652,0.0056,-1.044
6310.00,4.756075,25.01942,0.000145,24.100983,0.0056,-1.044
6312.00,4.755121,25.01989,0.000146,24.101194,0.0057,-1.044
6314.00,4.754614,25.02015,0.000145,24.100789,0.0056,-1.045
6316.00,4.757055,25.02023,0.000144,24.101449,0.0056,-1.045
6318.00,4.756628,25.02051,0.000145,24.101514,0.0056,-1.044
6320.00,4.756313,25.02097,0.000146,24.100979,0.0057,-1.044
6322.00,4.756041,25.02124,0.000146,24.101616,0.0056,-1.044
6324.00,4.755707,25.02106,0.000146,24.101540,0.0057,-1.044
6326.00,4.755335,25.02102,0.000145,24.100672,0.0056,-1.045
6328.00,4.754298,25.02097,0.000145,24.100932,0.0056,-1.045
6330.00,4.753863,25.02045,0.000144,24.100791,0.0056,-1.046
6332.00,4.753746,25.02077,0.000144,24.100531,0.0056,-1.045
6334.00,4.753875,25.02094,0.000144,24.100695,0.0056,-1.045
6336.00,4.754131,25.02087,0.000145,24.101159,0.0056,-1.044
6338.00,4.754323,25.02057,0.000146,24.101263,0.0056,-1.044
6340.00,4.754018,25.02063,0.000145,24.100775,0.0057,-1.045
6342.00,4.754315,25.02060,0.000146,24.101354,0.0057,-1.044
6344.00,4.754218,25.02132,0.000146,24.101493,0.0057,-1.044
6346.00,4.754658,25.02065,0.000145,24.100925,0.0057,-1.045
6348.00,4.754136,25.02059,0.000145,24.100814,0.0056,-1.044
6350.00,4.754088,25.02073,0.000147,24.101389,0.0057,-1.045
6352.00,4.754532,25.02130,0.000145,24.101265,0.0057,-1.045
6354.00,4.754861,25.02154,0.000146,24.100682,0.0057,-1.045
6356.00,4.754862,25.02050,0.000144,24.101023,0.0057,-1.044
6358.00,4.754223,25.01996,0.000145,24.101365,0.0057,-1.045
6360.00,4.754196,25.01934,0.000144,24.101614,0.0057,-1.044
6362.00,4.754684,25.02011,0.000147,24.101345,0.0057,-1.044
6364.00,4.753882,25.02029,0.000147,24.101157,0.0057,-1.044
6366.00,4.753283,25.01989,0.000147,24.101313,0.0056,-1.044
6368.00,4.752585,25.02070,0.000146,24.101668,0.0057,-1.044
6370.00,4.752446,25.02134,0.000145,24.101207,0.0056,-1.045
6372.00,4.752835,25.02159,0.000145,24.101248,0.0056,-1.045
6374.00,4.752588,25.02121,0.000144,24.101096,0.0056,-1.044
6376.00,4.752903,25.02062,0.000144,24.101124,0.0056,-1.044
6378.00,4.753702,25.02120,0.000145,24.100823,0.0056,-1.045
6380.00,4.754319,25.02083,0.000144,24.100685,0.0057,-1.045
6382.00,4.754114,25.02094,0.000144,24.101263,0.0056,-1.045
6384.00,4.753395,25.02073,0.000145,24.101109,0.0057,-1.045
6386.00,4.752585,25.02050,0.000145,24.101226,0.0056,-1.045
6388.00,4.752971,25.02060,0.000145,24.101252,0.0056,-1.045
6390.00,4.753412,25.02068,0.000145,24.100700,0.0056,-1.044
6392.00,4.754409,25.02115,0.000146,24.101304,0.0056,-1.045
6394.00,4.753625,25.02101,0.000146,24.100942,0.0056,-1.044
6396.00,4.752542,25.02163,0.000145,24.100440,0.0056,-1.044
6398.00,4.753489,25.02217,0.000146,24.100799,0.0056,-1.044
6400.00,4.753199,25.02211,0.000145,24.101655,0.0056,-1.045
6402.00,4.752722,25.02242,0.000145,24.101018,0.0056,-1.045
6404.00,4.753557,25.02153,0.000144,24.101404,0.0057,-1.044
6406.00,4.754084,25.02194,0.000144,24.100775,0.0056,-1.045
6408.00,4.752974,25.02188,0.000144,24.100704,0.0056,-1.044
6410.00,4.752763,25.02160,0.000146,24.100996,0.0056,-1.045
6412.00,4.753104,25.02226,0.000145,24.100977,0.0056,-1.045
6414.00,4.753489,25.02260,0.000145,24.101330,0.0056,-1.044
6416.00,4.754095,25.02186,0.000146,24.100765,0.0056,-1.044
6418.00,4.752913,25.02180,0.000146,24.100483,0.0056,-1.044
6420.00,4.751959,25.02116,0.000146,24.100919,0.0056,-1.044
6422.00,4.751755,25.02157,0.000146,24.101759,0.0056,-1.045
6424.00,4.752668,25.02190,0.000145,24.101246,0.0056,-1.045
@36,5.0000,10.0
6426.00,4.753378,25.02141,0.000145,24.100853,0.0057,-1.044
6428.00,4.751694,25.02195,0.000146,24.102086,0.0056,-1.044
6430.00,4.747490,25.02152,0.000146,24.101083,0.0056,-1.043
6432.00,4.743640,25.02106,0.000145,24.100799,0.0056,-1.044
6434.00,4.740098,25.02131,0.000145,24.101202,0.0056,-1.044
6436.00,4.736649,25.02117,0.000146,24.101399,0.0056,-1.045
6438.00,4.736075,25.02085,0.000144,24.101477,0.0056,-1.045
6440.00,4.738902,25.02013,0.000145,24.100851,0.0056,-1.045
6442.00,4.739633,25.02015,0.000144,24.101033,0.0056,-1.046
6444.00,4.740604,25.01952,0.000144,24.101287,0.0056,-1.046
6446.00,4.741461,25.01975,0.000143,24.100817,0.0056,-1.046
6448.00,4.741685,25.01935,0.000144,24.101018,0.0057,-1.045
6450.00,4.741390,25.01975,0.000145,24.100756,0.0057,-1.044
6452.00,4.741784,25.01999,0.000145,24.100981,0.0057,-1.045
6454.00,4.742283,25.01967,0.000144,24.101369,0.0057,-1.045
6456.00,4.744333,25.02005,0.000146,24.100606,0.0056,-1.045
6458.00,4.746988,25.02004,0.000147,24.101174,0.0057,-1.044
6460.00,4.749747,25.01965,0.000145,24.101640,0.0057,-1.045
6462.00,4.750435,25.01980,0.000146,24.101222,0.0057,-1.044
6464.00,4.751249,25.02031,0.000146,24.101217,0.0056,-1.045
6466.00,4.752705,25.02011,0.000146,24.100914,0.0056,-1.045
6468.00,4.754449,25.01993,0.000146,24.100522,0.0056,-1.044
6470.00,4.754727,25.01922,0.000146,24.100431,0.0056,-1.045
6472.00,4.753901,25.01904,0.000145,24.101215,0.0056,-1.045
6474.00,4.754149,25.01885,0.000145,24.101384,0.0056,-1.045
6476.00,4.754179,25.01927,0.000146,24.101401,0.0057,-1.044
6478.00,4.754669,25.01915,0.000145,24.101020,0.0057,-1.045
6480.00,4.755321,25.01835,0.000145,24.101854,0.0057,-1.044
6482.00,4.754969,25.01977,0.000146,24.101363,0.0056,-1.045
6484.00,4.754864,25.02011,0.000144,24.100619,0.0056,-1.045
6486.00,4.754483,25.01936,0.000144,24.101302,0.0056,-1.044
6488.00,4.755865,25.01880,0.000145,24.101310,0.0057,-1.045
6490.00,4.756225,25.01949,0.000145,24.100639,0.0057,-1.044
6492.00,4.756024,25.01989,0.000146,24.100856,0.0057,-1.045
6494.00,4.755290,25.02033,0.000145,24.101518,0.0056,-1.044
6496.00,4.754371,25.02053,0.000146,24.100843,0.0057,-1.044
6498.00,4.753989,25.02007,0.000145,24.101824,0.0057,-1.045
6500.00,4.753397,25.01938,0.000145,24.101094,0.0056,-1.045
6502.00,4.752202,25.01970,0.000145,24.101148,0.0056,-1.045
6504.00,4.752617,25.01955,0.000146,24.101207,0.0056,-1.045
6506.00,4.753231,25.01933,0.000146,24.101129,0.0057,-1.044
6508.00,4.753922,25.01958,0.000145,24.101040,0.0056,-1.044
6510.00,4.755055,25.02044,0.000145,24.101178,0.0056,-1.045
6512.00,4.754887,25.02031,0.000146,24.101399,0.0057,-1.045
6514.00,4.754500,25.02027,0.000145,24.100869,0.0056,-1.044
6516.00,4.754417,25.01960,0.000147,24.100037,0.0056,-1.045
6518.00,4.753010,25.01955,0.000146,24.101159,0.0057,-1.045
6520.00,4.753154,25.02036,0.000145,24.101311,0.0056,-1.044
6522.00,4.753294,25.02063,0.000147,24.100658,0.0057,-1.045
6524.00,4.753974,25.02127,0.000146,24.101239,0.0057,-1.046
6526.00,4.754328,25.02146,0.000144,24.102144,0.0057,-1.045
6528.00,4.754608,25.02143,0.000145,24.101330,0.0056,-1.045
6530.00,4.754800,25.02210,0.000146,24.101512,0.0056,-1.044
6532.00,4.754360,25.02124,0.000147,24.101995,0.0056,-1.044
6534.00,4.754937,25.02081,0.000147,24.101859,0.0057,-1.044
6536.00,4.755225,25.02137,0.000147,24.101010,0.0056,-1.044
6538.00,4.754719,25.02167,0.000146,24.101053,0.0057,-1.044
6540.00,4.754038,25.02250,0.000146,24.101055,0.0057,-1.044
6542.00,4.753941,25.02220,0.000145,24.101174,0.0056,-1.045
6544.00,4.754237,25.02154,0.000145,24.100984,0.0056,-1.044
6546.00,4.752648,25.02094,0.000145,24.100858,0.0056,-1.045
6548.00,4.752403,25.02111,0.000144,24.101127,0.0056,-1.045
6550.00,4.752419,25.02119,0.000145,24.101152,0.0056,-1.044
6552.00,4.753108,25.02125,0.000145,24.101055,0.0057,-1.045
6554.00,4.753400,25.02070,0.000145,24.100711,0.0056,-1.045
6556.00,4.752393,25.02090,0.000145,24.101189,0.0057,-1.044
6558.00,4.752329,25.02038,0.000146,24.101215,0.0057,-1.044
6560.00,4.753107,25.02080,0.000146,24.101031,0.0057,-1.045
6562.00,4.753585,25.02026,0.000147,24.101484,0.0057,-1.044
6564.00,4.752835,25.01978,0.000146,24.100951,0.0056,-1.044
6566.00,4.752623,25.02016,0.000145,24.100719,0.0057,-1.045
6568.00,4.753259,25.02004,0.000145,24.100851,0.0057,-1.045
6570.00,4.753583,25.01995,0.000145,24.100847,0.0056,-1.044
6572.00,4.753326,25.02038,0.000145,24.101075,0.0057,-1.044
6574.00,4.753509,25.02087,0.000145,24.101036,0.0057,-1.044
6576.00,4.753117,25.01999,0.000145,24.100353,0.0056,-1.044
6578.00,4.752231,25.01968,0.000146,24.101248,0.0057,-1.045
6580.00,4.752775,25.02017,0.000146,24.101454,0.0057,-1.044
6582.00,4.752207,25.02077,0.000145,24.101540,0.0056,-1.044
6584.00,4.752717,25.02069,0.000146,24.101987,0.0057,-1.044
6586.00,4.752919,25.02059,0.000147,24.101061,0.0057,-1.044
6588.00,4.753177,25.02047,0.000146,24.100884,0.0056,-1.044
6590.00,4.753320,25.01937,0.000145,24.101215,0.0057,-1.045
6592.00,4.754321,25.01908,0.000145,24.101622,0.0057,-1.044
6594.00,4.754625,25.01952,0.000146,24.101417,0.0057,-1.044
6596.00,4.753652,25.01892,0.000145,24.101072,0.0056,-1.044
6598.00,4.752828,25.01938,0.000144,24.101198,0.0056,-1.045
6600.00,4.753812,25.01915,0.000146,24.101479,0.0057,-1.045
6602.00,4.754630,25.01914,0.000145,24.100975,0.0057,-1.045
6604.00,4.755060,25.01902,0.000145,24.100923,0.0057,-1.044
@37,5.0000,10.0
6606.00,4.752871,25.01922,0.000146,24.101313,0.0057,-1.044
6608.00,4.751333,25.01881,0.000145,24.101384,0.0056,-1.044
6610.00,4.746682,25.01882,0.000145,24.101196,0.0056,-1.043
6612.00,4.743073,25.01868,0.000147,24.101653,0.0056,-1.043
6614.00,4.741044,25.01866,0.000146,24.101315,0.0056,-1.043
6616.00,4.737375,25.01843,0.000146,24.100879,0.0056,-1.044
6618.00,4.737419,25.01873,0.000145,24.100799,0.0057,-1.045
6620.00,4.740097,25.01906,0.000144,24.101397,0.0057,-1.046
6622.00,4.740753,25.01863,0.000145,24.101196,0.0056,-1.046
6624.00,4.740957,25.01868,0.000144,24.101081,0.0056,-1.045
6626.00,4.740213,25.01946,0.000145,24.100758,0.0056,-1.044
6628.00,4.738758,25.01960,0.000145,24.101297,0.0056,-1.044
6630.00,4.739101,25.01930,0.000145,24.101642,0.0056,-1.045
6632.00,4.741200,25.01875,0.000146,24.101432,0.0057,-1.044
6634.00,4.742839,25.01890,0.000145,24.101655,0.0056,-1.045
6636.00,4.745336,25.01879,0.000147,24.101410,0.0056,-1.044
6638.00,4.747676,25.01836,0.000148,24.101313,0.0057,-1.044
6640.00,4.749720,25.01754,0.000145,24.101733,0.0056,-1.045
6642.00,4.750824,25.01793,0.000146,24.101222,0.0056,-1.044
6644.00,4.751372,25.01919,0.000146,24.101449,0.0056,-1.043
6646.00,4.752833,25.01854,0.000148,24.101358,0.0057,-1.043
6648.00,4.753860,25.01862,0.000146,24.101337,0.0057,-1.044
6650.00,4.754021,25.01935,0.000146,24.101007,0.0057,-1.043
6652.00,4.753416,25.01903,0.000145,24.101120,0.0056,-1.044
6654.00,4.754615,25.01884,0.000145,24.101497,0.0056,-1.045
6656.00,4.755397,25.01906,0.000145,24.101049,0.0056,-1.045
6658.00,4.754283,25.01911,0.000145,24.101256,0.0057,-1.044
6660.00,4.754255,25.02004,0.000145,24.100788,0.0056,-1.043
6662.00,4.754594,25.01967,0.000146,24.101362,0.0057,-1.043
6664.00,4.754613,25.01948,0.000146,24.101453,0.0057,-1.045
6666.00,4.754536,25.01898,0.000145,24.101336,0.0057,-1.044
6668.00,4.755097,25.01916,0.000146,24.101300,0.0056,-1.044
6670.00,4.754710,25.01897,0.000145,24.101330,0.0056,-1.044
6672.00,4.755130,25.01927,0.000145,24.100789,0.0056,-1.043
6674.00,4.755100,25.01941,0.000145,24.100983,0.0056,-1.043
6676.00,4.755251,25.01911,0.000146,24.101562,0.0057,-1.044
6678.00,4.755269,25.01862,0.000145,24.101495,0.0056,-1.044
6680.00,4.755608,25.01899,0.000146,24.101094,0.0056,-1.044
6682.00,4.755761,25.01900,0.000145,24.101137,0.0056,-1.044
6684.00,4.756109,25.01929,0.000145,24.100373,0.0057,-1.044
6686.00,4.754665,25.01884,0.000146,24.101289,0.0057,-1.044
6688.00,4.754472,25.01919,0.000145,24.101555,0.0057,-1.044
6690.00,4.755596,25.01850,0.000145,24.100945,0.0056,-1.043
6692.00,4.755099,25.01848,0.000146,24.101609,0.0056,-1.044
6694.00,4.754575,25.01915,0.000146,24.101510,0.0057,-1.044
6696.00,4.754233,25.01897,0.000146,24.101118,0.0057,-1.044
6698.00,4.755446,25.01886,0.000145,24.101453,0.0057,-1.044
6700.00,4.755415,25.01885,0.000145,24.100914,0.0057,-1.044
6702.00,4.755254,25.01891,0.000144,24.101538,0.0056,-1.043
6704.00,4.754877,25.01935,0.000146,24.101629,0.0057,-1.044
6706.00,4.754547,25.01943,0.000146,24.101521,0.0056,-1.043
6708.00,4.754590,25.01875,0.000145,24.101207,0.0057,-1.043
6710.00,4.755340,25.01979,0.000145,24.101191,0.0057,-1.044
6712.00,4.755204,25.02089,0.000145,24.101293,0.0056,-1.045
6714.00,4.754315,25.02019,0.000146,24.101007,0.0056,-1.044
6716.00,4.754380,25.01873,0.000146,24.101055,0.0057,-1.044
6718.00,4.754432,25.01920,0.000146,24.101900,0.0057,-1.044
6720.00,4.753491,25.01856,0.000146,24.100782,0.0056,-1.044
6722.00,4.754534,25.01912,0.000145,24.100966,0.0056,-1.043
6724.00,4.754293,25.01969,0.000147,24.101062,0.0056,-1.043
6726.00,4.754221,25.01958,0.000147,24.101438,0.0057,-1.044
6728.00,4.754239,25.02000,0.000145,24.101272,0.0057,-1.045
6730.00,4.753933,25.02034,0.000145,24.100756,0.0057,-1.043
6732.00,4.754549,25.02072,0.000146,24.101792,0.0056,-1.044
6734.00,4.754077,25.02053,0.000147,24.101822,0.0057,-1.043
6736.00,4.754207,25.02021,0.000146,24.101215,0.0057,-1.044
6738.00,4.754821,25.02004,0.000145,24.100765,0.0057,-1.045
6740.00,4.754582,25.02060,0.000145,24.101094,0.0057,-1.043
6742.00,4.753963,25.02066,0.000146,24.101090,0.0057,-1.043
6744.00,4.752951,25.02031,0.000146,24.101163,0.0056,-1.044
6746.00,4.753442,25.02033,0.000146,24.100821,0.0056,-1.043
6748.00,4.753106,25.01956,0.000146,24.101048,0.0057,-1.044
6750.00,4.752959,25.01975,0.000146,24.100886,0.0057,-1.043
6752.00,4.752894,25.01998,0.000146,24.100966,0.0056,-1.043
6754.00,4.752826,25.02005,0.000146,24.101046,0.0057,-1.044
6756.00,4.752542,25.01982,0.000145,24.101458,0.0057,-1.044
6758.00,4.751986,25.01967,0.000146,24.101137,0.0057,-1.043
6760.00,4.752078,25.01956,0.000146,24.101137,0.0057,-1.043
6762.00,4.752612,25.01999,0.000145,24.101029,0.0056,-1.044
6764.00,4.753368,25.02064,0.000145,24.101709,0.0056,-1.044
6766.00,4.752572,25.02005,0.000145,24.101215,0.0057,-1.043
6768.00,4.752086,25.02051,0.000146,24.101718,0.0056,-1.043
6770.00,4.752535,25.02129,0.000147,24.101428,0.0057,-1.044
6772.00,4.751601,25.02017,0.000147,24.101285,0.0057,-1.043
6774.00,4.751964,25.02028,0.000147,24.101003,0.0057,-1.044
6776.00,4.752532,25.02038,0.000146,24.102205,0.0056,-1.043
6778.00,4.751352,25.01960,0.000146,24.102067,0.0057,-1.043
6780.00,4.752133,25.02039,0.000147,24.101701,0.0057,-1.043
6782.00,4.753210,25.02000,0.000148,24.102099,0.0057,-1.043
6784.00,4.753463,25.01979,0.000146,24.101900,0.0057,-1.044
@38,5.0000,10.0
6786.00,4.752755,25.01925,0.000145,24.100535,0.0056,-1.043
6788.00,4.750951,25.01938,0.000146,24.101349,0.0057,-1.042
6790.00,4.746822,25.01930,0.000148,24.101961,0.0056,-1.042
6792.00,4.741305,25.01964,0.000146,24.101371,0.0056,-1.043
6794.00,4.739123,25.01958,0.000147,24.101282,0.0057,-1.043
6796.00,4.736350,25.02026,0.000145,24.100910,0.0057,-1.043
6798.00,4.735751,25.01967,0.000145,24.101733,0.0057,-1.044
6800.00,4.738383,25.01980,0.000145,24.101334,0.0057,-1.044
6802.00,4.740153,25.01997,0.000143,24.100923,0.0057,-1.045
6804.00,4.741761,25.02012,0.000144,24.101603,0.0057,-1.044
6806.00,4.742016,25.02007,0.000145,24.101692,0.0057,-1.044
6808.00,4.741357,25.02004,0.000145,24.102075,0.0056,-1.043
6810.00,4.741797,25.01986,0.000146,24.101308,0.0057,-1.043
6812.00,4.741825,25.02003,0.000146,24.101646,0.0057,-1.044
6814.00,4.743194,25.02071,0.000145,24.101399,0.0056,-1.044
6816.00,4.744780,25.02084,0.000146,24.101401,0.0057,-1.043
6818.00,4.746726,25.02008,0.000147,24.101103,0.0056,-1.044
6820.00,4.748063,25.01998,0.000146,24.101051,0.0057,-1.044
6822.00,4.749731,25.02025,0.000146,24.101391,0.0057,-1.043
6824.00,4.751260,25.02023,0.000146,24.101848,0.0057,-1.043
6826.00,4.752188,25.01975,0.000146,24.101414,0.0057,-1.043
6828.00,4.752824,25.02026,0.000147,24.101116,0.0057,-1.044
6830.00,4.753399,25.02060,0.000147,24.102374,0.0057,-1.043
6832.00,4.753504,25.02020,0.000145,24.101165,0.0057,-1.043
6834.00,4.753678,25.02035,0.000147,24.101802,0.0057,-1.043
6836.00,4.754606,25.02016,0.000146,24.101531,0.0057,-1.043
6838.00,4.754077,25.02062,0.000146,24.101597,0.0057,-1.043
6840.00,4.754335,25.02080,0.000145,24.101057,0.0056,-1.044
6842.00,4.754215,25.02038,0.000146,24.101363,0.0057,-1.043
6844.00,4.753451,25.02065,0.000146,24.102164,0.0057,-1.042
6846.00,4.753484,25.02028,0.000146,24.101443,0.0057,-1.042
6848.00,4.753518,25.01976,0.000148,24.101638,0.0057,-1.043
6850.00,4.754144,25.01952,0.000146,24.101841,0.0057,-1.044
6852.00,4.754150,25.02028,0.000145,24.101544,0.0057,-1.043
6854.00,4.754305,25.01995,0.000147,24.101718,0.0057,-1.043
6856.00,4.753387,25.02063,0.000146,24.101245,0.0057,-1.043
6858.00,4.753429,25.01997,0.000146,24.101349,0.0057,-1.043
6860.00,4.754688,25.01953,0.000146,24.101772,0.0057,-1.043
6862.00,4.754843,25.01968,0.000147,24.102162,0.0056,-1.043
6864.00,4.754172,25.01980,0.000146,24.101317,0.0057,-1.043
6866.00,4.753428,25.01957,0.000147,24.101328,0.0056,-1.043
6868.00,4.753764,25.02016,0.000146,24.101324,0.0056,-1.043
6870.00,4.752851,25.02041,0.000146,24.101926,0.0057,-1.043
6872.00,4.752800,25.01978,0.000146,24.101984,0.0057,-1.043
6874.00,4.753984,25.02004,0.000146,24.102311,0.0057,-1.043
6876.00,4.753791,25.02028,0.000147,24.101564,0.0057,-1.043
6878.00,4.753054,25.02019,0.000147,24.101605,0.0057,-1.043
6880.00,4.752043,25.02045,0.000147,24.102391,0.0057,-1.043
6882.00,4.752164,25.02089,0.000147,24.102158,0.0057,-1.043
6884.00,4.752721,25.02015,0.000145,24.101856,0.0057,-1.043
6886.00,4.752005,25.02048,0.000147,24.101974,0.0057,-1.043
6888.00,4.752522,25.02027,0.000146,24.101863,0.0057,-1.044
6890.00,4.752411,25.02061,0.000146,24.100990,0.0057,-1.043
6892.00,4.752358,25.02053,0.000148,24.101336,0.0057,-1.042
6894.00,4.752758,25.02115,0.000149,24.101542,0.0057,-1.043
6896.00,4.752293,25.02119,0.000147,24.101804,0.0057,-1.043
6898.00,4.751351,25.02185,0.000146,24.101198,0.0057,-1.044
6900.00,4.751399,25.02120,0.000146,24.101804,0.0057,-1.043
6902.00,4.752671,25.02086,0.000146,24.101371,0.0057,-1.043
6904.00,4.753385,25.02040,0.000146,24.101339,0.0057,-1.043
6906.00,4.752856,25.02022,0.000147,24.101302,0.0057,-1.043
6908.00,4.751486,25.01992,0.000147,24.101571,0.0057,-1.044
6910.00,4.751746,25.01973,0.000146,24.101880,0.0057,-1.044
6912.00,4.753220,25.02017,0.000146,24.101506,0.0057,-1.043
6914.00,4.752431,25.02024,0.000146,24.102201,0.0057,-1.042
6916.00,4.752395,25.02078,0.000146,24.102188,0.0057,-1.044
6918.00,4.753233,25.02042,0.000147,24.101349,0.0057,-1.044
6920.00,4.753462,25.02052,0.000145,24.101690,0.0057,-1.044
6922.00,4.752129,25.02131,0.000147,24.101921,0.0057,-1.043
6924.00,4.751662,25.02042,0.000147,24.101971,0.0057,-1.043
6926.00,4.751860,25.02123,0.000148,24.101798,0.0057,-1.043
6928.00,4.752139,25.02048,0.000147,24.102052,0.0057,-1.043
6930.00,4.752495,25.02053,0.000147,24.101909,0.0056,-1.043
6932.00,4.751592,25.02016,0.000147,24.101887,0.0056,-1.043
6934.00,4.751575,25.02039,0.000147,24.102164,0.0057,-1.043
6936.00,4.750623,25.01990,0.000147,24.100992,0.0057,-1.044
6938.00,4.751648,25.02007,0.000146,24.101666,0.0057,-1.043
6940.00,4.753417,25.01979,0.000146,24.101391,0.0056,-1.044
6942.00,4.753260,25.01945,0.000146,24.101908,0.0057,-1.044
6944.00,4.753014,25.01935,0.000146,24.102079,0.0057,-1.044
6946.00,4.752026,25.01945,0.000146,24.101560,0.0057,-1.044
6948.00,4.752731,25.02000,0.000147,24.101861,0.0057,-1.043
6950.00,4.752442,25.02081,0.000148,24.101746,0.0057,-1.043
6952.00,4.751583,25.02014,0.000147,24.101876,0.0057,-1.044
6954.00,4.751874,25.02041,0.000146,24.101235,0.0057,-1.043
6956.00,4.752929,25.01986,0.000147,24.101267,0.0057,-1.044
6958.00,4.752271,25.01919,0.000145,24.100986,0.0057,-1.044
6960.00,4.752705,25.01943,0.000145,24.101165,0.0057,-1.044
6962.00,4.752671,25.02005,0.000145,24.101280,0.0057,-1.044
6964.00,4.752643,25.01964,0.000146,24.100710,0.0057,-1.043
@39,5.0000,10.0
6966.00,4.751999,25.02005,0.000146,24.101687,0.0057,-1.043
6968.00,4.750957,25.02054,0.000146,24.101529,0.0057,-1.043
6970.00,4.747037,25.02073,0.000147,24.101183,0.0057,-1.042
6972.00,4.742206,25.01920,0.000147,24.101792,0.0057,-1.042
6974.00,4.738776,25.01850,0.000147,24.102101,0.0056,-1.043
6976.00,4.736371,25.01790,0.000147,24.101189,0.0057,-1.044
6978.00,4.735788,25.01893,0.000146,24.101694,0.0057,-1.045
6980.00,4.736751,25.01933,0.000144,24.101811,0.0057,-1.045
6982.00,4.738339,25.01849,0.000145,24.101237,0.0057,-1.045
6984.00,4.739241,25.01916,0.000147,24.101958,0.0057,-1.045
6986.00,4.740208,25.01932,0.000146,24.101926,0.0057,-1.045
6988.00,4.739768,25.01994,0.000146,24.101649,0.0057,-1.045
6990.00,4.739536,25.01990,0.000147,24.101774,0.0057,-1.044
6992.00,4.740439,25.02025,0.000146,24.101802,0.0057,-1.044
6994.00,4.742101,25.02051,0.000146,24.101544,0.0057,-1.043
6996.00,4.743806,25.02030,0.000147,24.101062,0.0057,-1.044
6998.00,4.746301,25.01976,0.000146,24.101716,0.0057,-1.045
7000.00,4.747879,25.02046,0.000146,24.100128,0.0056,-1.044
7002.00,4.749657,25.02006,0.000147,24.101451,0.0057,-1.044
7004.00,4.751442,25.01965,0.000148,24.102192,0.0057,-1.044
7006.00,4.751996,25.01938,0.000148,24.101588,0.0057,-1.043
7008.00,4.752186,25.01951,0.000148,24.100951,0.0057,-1.044
7010.00,4.752653,25.01862,0.000146,24.101911,0.0057,-1.045
7012.00,4.753017,25.01932,0.000147,24.101519,0.0057,-1.044
7014.00,4.752896,25.02041,0.000146,24.101490,0.0057,-1.043
7016.00,4.753514,25.02091,0.000147,24.101241,0.0057,-1.044
7018.00,4.753824,25.02083,0.000147,24.101625,0.0057,-1.043
7020.00,4.753441,25.01985,0.000147,24.102417,0.0057,-1.044
7022.00,4.752627,25.01989,0.000147,24.101774,0.0057,-1.044
7024.00,4.753799,25.02032,0.000147,24.101263,0.0057,-1.043
7026.00,4.753135,25.02064,0.000146,24.102201,0.0057,-1.044
7028.00,4.752532,25.02006,0.000146,24.101935,0.0057,-1.044
7030.00,4.752648,25.02039,0.000147,24.101919,0.0057,-1.044
7032.00,4.752419,25.02061,0.000147,24.101882,0.0056,-1.044
7034.00,4.752614,25.02138,0.000146,24.101837,0.0056,-1.044
7036.00,4.752005,25.02116,0.000146,24.101168,0.0057,-1.044
7038.00,4.752767,25.02159,0.000147,24.101510,0.0057,-1.044
7040.00,4.755174,25.02153,0.000146,24.101999,0.0057,-1.044
7042.00,4.754843,25.02207,0.000147,24.101625,0.0057,-1.043
7044.00,4.754146,25.02178,0.000148,24.101828,0.0057,-1.043
7046.00,4.754119,25.02240,0.000146,24.101584,0.0057,-1.044
7048.00,4.753316,25.02206,0.000147,24.100942,0.0057,-1.045
7050.00,4.753837,25.02174,0.000146,24.101594,0.0057,-1.044
7052.00,4.754397,25.02139,0.000146,24.101648,0.0057,-1.045
7054.00,4.754016,25.02178,0.000147,24.101410,0.0057,-1.044
7056.00,4.753728,25.02128,0.000147,24.101519,0.0057,-1.044
7058.00,4.753018,25.02125,0.000147,24.101633,0.0057,-1.044
7060.00,4.752734,25.02189,0.000147,24.101900,0.0057,-1.045
7062.00,4.752798,25.02211,0.000147,24.102186,0.0057,-1.043
7064.00,4.752682,25.02200,0.000148,24.101479,0.0057,-1.043
7066.00,4.753178,25.02212,0.000148,24.102173,0.0057,-1.044
7068.00,4.752762,25.02086,0.000147,24.101900,0.0057,-1.044
7070.00,4.752592,25.02218,0.000146,24.101265,0.0057,-1.045
7072.00,4.751652,25.02230,0.000146,24.102469,0.0057,-1.044
7074.00,4.751890,25.02239,0.000146,24.102131,0.0057,-1.044
7076.00,4.751740,25.02236,0.000147,24.102173,0.0057,-1.044
7078.00,4.751426,25.02253,0.000147,24.101954,0.0057,-1.044
7080.00,4.751263,25.02208,0.000147,24.101779,0.0057,-1.044
7082.00,4.752205,25.02229,0.000147,24.101791,0.0057,-1.045
7084.00,4.753075,25.02206,0.000147,24.101696,0.0057,-1.045
7086.00,4.753797,25.02209,0.000145,24.101609,0.0057,-1.045
7088.00,4.752927,25.02083,0.000146,24.101761,0.0057,-1.045
7090.00,4.752395,25.02079,0.000146,24.101274,0.0057,-1.044
7092.00,4.752036,25.02114,0.000146,24.101562,0.0057,-1.045
7094.00,4.752937,25.02154,0.000147,24.101830,0.0057,-1.045
7096.00,4.752913,25.02234,0.000147,24.101421,0.0057,-1.045
7098.00,4.751063,25.02227,0.000146,24.101854,0.0057,-1.044
7100.00,4.751600,25.02210,0.000147,24.102013,0.0057,-1.045
7102.00,4.752214,25.02217,0.000147,24.101564,0.0057,-1.044
7104.00,4.753506,25.02215,0.000147,24.101365,0.0057,-1.046
7106.00,4.753294,25.02234,0.000146,24.101534,0.0057,-1.044
7108.00,4.753041,25.02256,0.000148,24.102690,0.0057,-1.044
7110.00,4.752764,25.02196,0.000147,24.101486,0.0058,-1.044
7112.00,4.752267,25.02193,0.000147,24.101408,0.0057,-1.044
7114.00,4.753477,25.02205,0.000148,24.101427,0.0057,-1.044
7116.00,4.754234,25.02186,0.000147,24.101508,0.0057,-1.045
7118.00,4.753666,25.02202,0.000147,24.101700,0.0057,-1.045
7120.00,4.753712,25.02253,0.000146,24.101414,0.0057,-1.044
7122.00,4.754029,25.02193,0.000145,24.101564,0.0057,-1.045
7124.00,4.753013,25.02182,0.000145,24.101261,0.0057,-1.045
7126.00,4.751658,25.02125,0.000146,24.101360,0.0057,-1.044
7128.00,4.751719,25.02103,0.000147,24.101659,0.0057,-1.045
7130.00,4.752352,25.02130,0.000147,24.101668,0.0057,-1.045
7132.00,4.752498,25.02146,0.000146,24.101950,0.0057,-1.045
7134.00,4.752269,25.02145,0.000145,24.101724,0.0056,-1.045
7136.00,4.751881,25.02222,0.000145,24.101421,0.0056,-1.044
7138.00,4.751893,25.02244,0.000146,24.101358,0.0057,-1.045
7140.00,4.751241,25.02206,0.000145,24.101031,0.0056,-1.046
7142.00,4.750041,25.02150,0.000147,24.102151,0.0057,-1.044
7144.00,4.750248,25.02209,0.000145,24.101505,0.0056,-1.045
@40,5.0000,10.0
7146.00,4.751620,25.02145,0.000146,24.101101,0.0056,-1.044
7148.00,4.751691,25.02200,0.000146,24.101072,0.0057,-1.044
7150.00,4.748072,25.02248,0.000148,24.101334,0.0057,-1.044
7152.00,4.742427,25.02250,0.000147,24.101490,0.0057,-1.044
7154.00,4.737927,25.02265,0.000148,24.101508,0.0057,-1.044
7156.00,4.734591,25.02191,0.000147,24.101581,0.0057,-1.045
7158.00,4.734759,25.02125,0.000147,24.100906,0.0057,-1.045
7160.00,4.736267,25.02130,0.000146,24.100539,0.0057,-1.046
7162.00,4.737800,25.02137,0.000145,24.101677,0.0056,-1.046
7164.00,4.738753,25.02130,0.000145,24.102062,0.0056,-1.046
7166.00,4.739845,25.02174,0.000145,24.101679,0.0057,-1.045
7168.00,4.739681,25.02176,0.000146,24.102116,0.0057,-1.045
7170.00,4.739605,25.02122,0.000147,24.101107,0.0057,-1.045
7172.00,4.740735,25.02170,0.000148,24.101215,0.0057,-1.045
7174.00,4.743159,25.02234,0.000147,24.101800,0.0057,-1.046
7176.00,4.744740,25.02192,0.000146,24.101287,0.0057,-1.045
7178.00,4.745452,25.02203,0.000146,24.101111,0.0057,-1.044
7180.00,4.747108,25.02217,0.000146,24.101818,0.0057,-1.046
7182.00,4.748831,25.02137,0.000146,24.101579,0.0057,-1.045
7184.00,4.751771,25.02161,0.000147,24.101172,0.0057,-1.044
7186.00,4.752234,25.02112,0.000147,24.101768,0.0057,-1.045
7188.00,4.752920,25.02077,0.000146,24.101544,0.0057,-1.045
7190.00,4.752679,25.02130,0.000147,24.101453,0.0057,-1.045
7192.00,4.752051,25.02055,0.000145,24.101980,0.0057,-1.045
7194.00,4.752154,25.02072,0.000147,24.101607,0.0057,-1.044
7196.00,4.753412,25.02076,0.000147,24.101659,0.0057,-1.045
7198.00,4.753504,25.02092,0.000147,24.101434,0.0057,-1.045
7200.00,4.753309,25.02190,0.000147,24.101187,0.0057,-1.045
7202.00,4.752649,25.02260,0.000146,24.101163,0.0057,-1.044
7204.00,4.752794,25.02212,0.000147,24.101609,0.0057,-1.045
7206.00,4.753621,25.02169,0.000146,24.101787,0.0057,-1.045
7208.00,4.753710,25.02184,0.000145,24.101672,0.0057,-1.045
7210.00,4.753465,25.02255,0.000145,24.101443,0.0057,-1.045
7212.00,4.753145,25.02185,0.000147,24.101716,0.0057,-1.045
7214.00,4.752994,25.02148,0.000146,24.100866,0.0057,-1.045
7216.00,4.753165,25.02154,0.000147,24.101445,0.0056,-1.044
7218.00,4.753789,25.02158,0.000147,24.101757,0.0056,-1.045
7220.00,4.754163,25.02148,0.000147,24.101584,0.0057,-1.045
7222.00,4.752975,25.02265,0.000146,24.101512,0.0057,-1.045
7224.00,4.753353,25.02207,0.000146,24.101519,0.0057,-1.045
7226.00,4.754449,25.02198,0.000146,24.101376,0.0057,-1.045
7228.00,4.753471,25.02209,0.000146,24.101148,0.0057,-1.044
7230.00,4.752967,25.02197,0.000147,24.101514,0.0057,-1.045
7232.00,4.752611,25.02204,0.000147,24.101714,0.0057,-1.045
7234.00,4.752337,25.02123,0.000147,24.101852,0.0057,-1.045
7236.00,4.753313,25.02160,0.000147,24.100854,0.0057,-1.045
7238.00,4.753617,25.02158,0.000147,24.100507,0.0057,-1.045
7240.00,4.753651,25.02198,0.000145,24.101276,0.0057,-1.045
7242.00,4.752631,25.02218,0.000147,24.101672,0.0057,-1.045
7244.00,4.753353,25.02253,0.000146,24.101705,0.0057,-1.045
7246.00,4.753547,25.02163,0.000146,24.101254,0.0057,-1.045
7248.00,4.753692,25.02207,0.000147,24.101681,0.0057,-1.045
7250.00,4.753681,25.02148,0.000146,24.101857,0.0057,-1.045
7252.00,4.753582,25.02168,0.000145,24.101685,0.0056,-1.045
7254.00,4.753087,25.02212,0.000146,24.101007,0.0056,-1.045
7256.00,4.753725,25.02246,0.000146,24.100893,0.0056,-1.046
7258.00,4.752935,25.02220,0.000145,24.101207,0.0057,-1.045
7260.00,4.751880,25.02243,0.000146,24.101937,0.0057,-1.044
7262.00,4.751600,25.02184,0.000146,24.101475,0.0057,-1.044
7264.00,4.752105,25.02186,0.000146,24.100927,0.0056,-1.045
7266.00,4.750934,25.02181,0.000147,24.100687,0.0056,-1.045
7268.00,4.750012,25.02174,0.000147,24.100561,0.0057,-1.045
7270.00,4.749867,25.02125,0.000147,24.100613,0.0057,-1.046
7272.00,4.750742,25.02118,0.000145,24.101031,0.0057,-1.045
7274.00,4.751288,25.02097,0.000145,24.101061,0.0057,-1.045
7276.00,4.751606,25.02056,0.000146,24.101137,0.0057,-1.045
7278.00,4.751944,25.02091,0.000146,24.101954,0.0057,-1.045
7280.00,4.751580,25.02173,0.000146,24.101895,0.0057,-1.045
7282.00,4.751924,25.02120,0.000146,24.100793,0.0057,-1.045
7284.00,4.751787,25.02051,0.000147,24.101339,0.0057,-1.045
7286.00,4.751799,25.02118,0.000146,24.101014,0.0057,-1.045
7288.00,4.751197,25.02072,0.000146,24.101310,0.0057,-1.045
7290.00,4.750675,25.02221,0.000147,24.101217,0.0057,-1.046
7292.00,4.751807,25.02245,0.000146,24.101865,0.0057,-1.045
7294.00,4.752000,25.02220,0.000145,24.101168,0.0057,-1.046
7296.00,4.751469,25.02262,0.000144,24.101753,0.0057,-1.045
7298.00,4.750826,25.02187,0.000145,24.100945,0.0057,-1.045
7300.00,4.750648,25.02186,0.000146,24.100890,0.0057,-1.045
7302.00,4.751396,25.02203,0.000146,24.101231,0.0056,-1.046
7304.00,4.751411,25.02214,0.000146,24.101341,0.0057,-1.045
7306.00,4.751506,25.02206,0.000145,24.101908,0.0057,-1.045
7308.00,4.751646,25.02202,0.000147,24.101737,0.0057,-1.045
7310.00,4.751692,25.02202,0.000147,24.101482,0.0057,-1.045
7312.00,4.752586,25.02166,0.000146,24.100477,0.0057,-1.045
7314.00,4.751902,25.02157,0.000146,24.101254,0.0057,-1.045
7316.00,4.752063,25.02128,0.000147,24.101352,0.0057,-1.045
7318.00,4.752926,25.02138,0.000146,24.100955,0.0057,-1.044
7320.00,4.751420,25.02145,0.000147,24.101785,0.0057,-1.045
7322.00,4.751030,25.02186,0.000146,24.101380,0.0057,-1.045
7324.00,4.750671,25.02189,0.000146,24.100892,0.0057,-1.045
@41,5.0000,10.0
7326.00,4.750995,25.02198,0.000145,24.101631,0.0057,-1.045
7328.00,4.750105,25.02158,0.000144,24.101714,0.0057,-1.046
7330.00,4.746298,25.02241,0.000145,24.101362,0.0057,-1.044
7332.00,4.740799,25.02129,0.000146,24.101148,0.0057,-1.043
7334.00,4.736773,25.02136,0.000147,24.101298,0.0056,-1.044
7336.00,4.734467,25.02210,0.000146,24.101118,0.0056,-1.045
7338.00,4.733880,25.02193,0.000146,24.101083,0.0056,-1.047
7340.00,4.736336,25.02275,0.000145,24.101401,0.0056,-1.047
7342.00,4.738259,25.02284,0.000145,24.101856,0.0057,-1.046
7344.00,4.739289,25.02260,0.000145,24.101336,0.0057,-1.046
7346.00,4.739126,25.02203,0.000146,24.100908,0.0057,-1.046
7348.00,4.739326,25.02237,0.000146,24.101659,0.0057,-1.046
7350.00,4.739577,25.02254,0.000146,24.101308,0.0057,-1.045
7352.00,4.742091,25.02259,0.000147,24.101035,0.0057,-1.045
7354.00,4.742849,25.02274,0.000146,24.101486,0.0057,-1.046
7356.00,4.744085,25.02307,0.000145,24.101740,0.0057,-1.046
7358.00,4.745773,25.02197,0.000147,24.101003,0.0056,-1.044
7360.00,4.747324,25.02288,0.000146,24.101087,0.0057,-1.045
7362.00,4.749581,25.02235,0.000146,24.101064,0.0057,-1.046
7364.00,4.752228,25.02198,0.000145,24.101079,0.0056,-1.046
7366.00,4.753086,25.02225,0.000146,24.101809,0.0056,-1.046
7368.00,4.752467,25.02262,0.000146,24.101410,0.0056,-1.045
7370.00,4.752569,25.02241,0.000147,24.100858,0.0056,-1.045
7372.00,4.751710,25.02199,0.000147,24.100984,0.0057,-1.045
7374.00,4.752245,25.02220,0.000146,24.101607,0.0057,-1.045
7376.00,4.753010,25.02168,0.000146,24.101508,0.0057,-1.045
7378.00,4.753452,25.02130,0.000147,24.101070,0.0057,-1.044
7380.00,4.754445,25.02092,0.000145,24.101291,0.0057,-1.045
7382.00,4.754401,25.02200,0.000146,24.101397,0.0057,-1.045
7384.00,4.754197,25.02219,0.000146,24.101564,0.0057,-1.046
7386.00,4.755136,25.02137,0.000146,24.100672,0.0056,-1.045
7388.00,4.754809,25.02173,0.000147,24.101001,0.0057,-1.045
7390.00,4.755239,25.02203,0.000146,24.101737,0.0057,-1.046
7392.00,4.755169,25.02273,0.000146,24.101519,0.0057,-1.045
7394.00,4.754264,25.02275,0.000146,24.101321,0.0057,-1.046
7396.00,4.753446,25.02233,0.000146,24.101198,0.0057,-1.045
7398.00,4.753080,25.02230,0.000147,24.100793,0.0057,-1.045
7400.00,4.753681,25.02246,0.000147,24.099983,0.0057,-1.044
7402.00,4.753915,25.02232,0.000146,24.101811,0.0057,-1.046
7404.00,4.753141,25.02194,0.000145,24.101306,0.0057,-1.046
7406.00,4.753543,25.02314,0.000145,24.101380,0.0056,-1.045
7408.00,4.753673,25.02326,0.000145,24.102155,0.0057,-1.045
7410.00,4.753731,25.02349,0.000146,24.101207,0.0057,-1.046
7412.00,4.753253,25.02285,0.000145,24.101404,0.0057,-1.045
7414.00,4.752887,25.02299,0.000146,24.101479,0.0057,-1.045
7416.00,4.752204,25.02280,0.000146,24.100674,0.0057,-1.045
7418.00,4.752562,25.02301,0.000146,24.101265,0.0057,-1.045
7420.00,4.752761,25.02226,0.000146,24.101449,0.0057,-1.046
7422.00,4.753417,25.02257,0.000147,24.101066,0.0056,-1.046
7424.00,4.753587,25.02277,0.000146,24.102417,0.0057,-1.046
7426.00,4.753506,25.02277,0.000147,24.101289,0.0057,-1.044
7428.00,4.753597,25.02210,0.000147,24.100923,0.0056,-1.045
7430.00,4.753824,25.02182,0.000145,24.101222,0.0056,-1.045
7432.00,4.753734,25.02225,0.000145,24.100511,0.0056,-1.045
7434.00,4.754060,25.02207,0.000145,24.101308,0.0056,-1.046
7436.00,4.754542,25.02202,0.000145,24.100892,0.0057,-1.045
7438.00,4.754777,25.02134,0.000146,24.101622,0.0056,-1.044
7440.00,4.754595,25.02175,0.000147,24.102201,0.0056,-1.044
7442.00,4.753341,25.02141,0.000147,24.101391,0.0057,-1.045
7444.00,4.751957,25.02178,0.000147,24.100645,0.0057,-1.045
7446.00,4.751135,25.02137,0.000146,24.101375,0.0057,-1.046
7448.00,4.750829,25.02198,0.000146,24.101713,0.0057,-1.045
7450.00,4.751796,25.02175,0.000147,24.101809,0.0057,-1.045
7452.00,4.752254,25.02168,0.000147,24.101129,0.0056,-1.046
7454.00,4.752068,25.02154,0.000145,24.101614,0.0057,-1.046
7456.00,4.752448,25.02211,0.000146,24.101506,0.0057,-1.044
7458.00,4.753399,25.02149,0.000146,24.101218,0.0056,-1.045
7460.00,4.753173,25.02101,0.000145,24.101222,0.0057,-1.045
7462.00,4.752370,25.02154,0.000147,24.101687,0.0056,-1.045
7464.00,4.752397,25.02147,0.000146,24.101096,0.0057,-1.044
7466.00,4.751633,25.02195,0.000147,24.101189,0.0057,-1.045
7468.00,4.752817,25.02188,0.000147,24.101722,0.0057,-1.046
7470.00,4.752302,25.02213,0.000146,24.101612,0.0057,-1.045
7472.00,4.751998,25.02227,0.000147,24.101211,0.0057,-1.045
7474.00,4.751703,25.02254,0.000146,24.101354,0.0057,-1.045
7476.00,4.752414,25.02212,0.000145,24.100912,0.0057,-1.045
7478.00,4.751788,25.02240,0.000146,24.101323,0.0056,-1.045
7480.00,4.752338,25.02201,0.000145,24.101349,0.0057,-1.045
7482.00,4.752273,25.02156,0.000146,24.101813,0.0056,-1.046
7484.00,4.752206,25.02251,0.000146,24.101356,0.0057,-1.045
7486.00,4.751767,25.02248,0.000145,24.101967,0.0057,-1.045
7488.00,4.752377,25.02278,0.000146,24.101360,0.0057,-1.045
7490.00,4.753110,25.02287,0.000146,24.101107,0.0057,-1.045
7492.00,4.753164,25.02299,0.000147,24.101583,0.0057,-1.045
7494.00,4.752404,25.02285,0.000147,24.100908,0.0057,-1.045
7496.00,4.751911,25.02255,0.000146,24.101588,0.0057,-1.045
7498.00,4.750674,25.02291,0.000146,24.101729,0.0057,-1.044
7500.00,4.750689,25.02221,0.000147,24.101991,0.0057,-1.045
7502.00,4.750943,25.02201,0.000145,24.102123,0.0057,-1.045
7504.00,4.751173,25.02168,0.000145,24.101140,0.0057,-1.045
@42,5.0000,10.0
7506.00,4.751146,25.02143,0.000145,24.101194,0.0057,-1.046
7508.00,4.750003,25.02195,0.000146,24.101937,0.0057,-1.044
7510.00,4.745513,25.02247,0.000147,24.101679,0.0057,-1.045
7512.00,4.740582,25.02197,0.000148,24.101757,0.0057,-1.044
7514.00,4.738673,25.02103,0.000147,24.101233,0.0057,-1.044
7516.00,4.735904,25.02071,0.000147,24.100864,0.0057,-1.045
7518.00,4.735388,25.02106,0.000146,24.101332,0.0057,-1.046
7520.00,4.737272,25.02162,0.000145,24.101007,0.0057,-1.046
7522.00,4.738948,25.02218,0.000146,24.101252,0.0057,-1.047
7524.00,4.740754,25.02199,0.000144,24.100780,0.0057,-1.047
7526.00,4.740855,25.02215,0.000145,24.101120,0.0056,-1.046
7528.00,4.741033,25.02180,0.000145,24.101304,0.0057,-1.045
7530.00,4.741242,25.02240,0.000146,24.101068,0.0057,-1.045
7532.00,4.742580,25.02208,0.000146,24.101036,0.0057,-1.046
7534.00,4.743322,25.02109,0.000147,24.100810,0.0057,-1.046
7536.00,4.744272,25.02149,0.000145,24.100789,0.0057,-1.046
7538.00,4.746586,25.02239,0.000145,24.101874,0.0057,-1.045
7540.00,4.749030,25.02233,0.000146,24.101967,0.0057,-1.045
7542.00,4.750661,25.02258,0.000147,24.101302,0.0056,-1.045
7544.00,4.751145,25.02321,0.000146,24.100594,0.0057,-1.045
7546.00,4.751941,25.02320,0.000146,24.101456,0.0057,-1.046
7548.00,4.753063,25.02293,0.000147,24.101889,0.0057,-1.045
7550.00,4.753427,25.02389,0.000147,24.101646,0.0057,-1.046
7552.00,4.753704,25.02247,0.000145,24.101568,0.0056,-1.045
7554.00,4.754095,25.02249,0.000145,24.101183,0.0056,-1.045
7556.00,4.753849,25.02230,0.000146,24.101770,0.0057,-1.045
7558.00,4.753390,25.02280,0.000145,24.101664,0.0057,-1.046
7560.00,4.752801,25.02241,0.000146,24.101534,0.0057,-1.045
7562.00,4.753057,25.02194,0.000146,24.101937,0.0057,-1.046
7564.00,4.752942,25.02173,0.000146,24.101140,0.0057,-1.046
7566.00,4.753068,25.02171,0.000146,24.101614,0.0057,-1.045
7568.00,4.754343,25.02196,0.000145,24.102056,0.0057,-1.045
7570.00,4.754486,25.02125,0.000146,24.101103,0.0057,-1.045
7572.00,4.754416,25.02089,0.000146,24.101419,0.0057,-1.046
7574.00,4.754054,25.02087,0.000145,24.101804,0.0057,-1.045
7576.00,4.753397,25.02165,0.000145,24.100622,0.0057,-1.045
7578.00,4.753256,25.02203,0.000146,24.101441,0.0057,-1.046
7580.00,4.753560,25.02184,0.000146,24.101898,0.0056,-1.045
7582.00,4.752781,25.02147,0.000147,24.101306,0.0057,-1.045
7584.00,4.753234,25.02127,0.000147,24.101330,0.0057,-1.046
7586.00,4.753405,25.02124,0.000147,24.100576,0.0057,-1.045
7588.00,4.753665,25.02186,0.000147,24.101705,0.0057,-1.046
7590.00,4.753383,25.02145,0.000147,24.101900,0.0057,-1.045
7592.00,4.753977,25.02085,0.000147,24.101380,0.0057,-1.045
7594.00,4.754720,25.02192,0.000147,24.101365,0.0057,-1.045
7596.00,4.754094,25.02200,0.000147,24.101350,0.0057,-1.045
7598.00,4.754441,25.02298,0.000146,24.100845,0.0057,-1.046
7600.00,4.754415,25.02223,0.000145,24.102238,0.0057,-1.046
7602.00,4.754087,25.02230,0.000146,24.101701,0.0057,-1.046
7604.00,4.753374,25.02227,0.000145,24.101661,0.0057,-1.045
7606.00,4.752699,25.02208,0.000147,24.101187,0.0057,-1.045
7608.00,4.752032,25.02285,0.000146,24.101423,0.0056,-1.046
7610.00,4.751761,25.02278,0.000146,24.102060,0.0057,-1.045
7612.00,4.751886,25.02230,0.000146,24.101012,0.0056,-1.045
7614.00,4.752652,25.02210,0.000147,24.101746,0.0056,-1.046
7616.00,4.752872,25.02147,0.000147,24.101960,0.0057,-1.045
7618.00,4.752669,25.02231,0.000146,24.101921,0.0057,-1.046
7620.00,4.751930,25.02208,0.000146,24.101852,0.0057,-1.046
7622.00,4.751754,25.02174,0.000146,24.101607,0.0057,-1.046
7624.00,4.751375,25.02214,0.000146,24.100931,0.0057,-1.045
7626.00,4.752556,25.02209,0.000147,24.101926,0.0057,-1.045
7628.00,4.752300,25.02211,0.000146,24.101893,0.0057,-1.046
7630.00,4.752356,25.02214,0.000146,24.101267,0.0057,-1.045
7632.00,4.753041,25.02267,0.000147,24.101382,0.0057,-1.046
7634.00,4.752659,25.02234,0.000147,24.101371,0.0057,-1.046
7636.00,4.752876,25.02242,0.000147,24.101369,0.0057,-1.045
7638.00,4.752748,25.02134,0.000146,24.101822,0.0057,-1.045
7640.00,4.752636,25.02144,0.000146,24.101248,0.0057,-1.045
7642.00,4.753137,25.02200,0.000146,24.101551,0.0057,-1.046
7644.00,4.752773,25.02281,0.000147,24.101618,0.0056,-1.046
7646.00,4.752568,25.02281,0.000146,24.101865,0.0056,-1.046
7648.00,4.752618,25.02229,0.000146,24.101766,0.0057,-1.046
7650.00,4.752347,25.02257,0.000146,24.101935,0.0057,-1.046
7652.00,4.752130,25.02244,0.000146,24.101048,0.0057,-1.046
7654.00,4.751567,25.02259,0.000146,24.101023,0.0057,-1.045
7656.00,4.752841,25.02257,0.000144,24.101153,0.0057,-1.047
7658.00,4.753321,25.02242,0.000146,24.101592,0.0057,-1.046
7660.00,4.753356,25.02333,0.000147,24.101480,0.0057,-1.044
7662.00,4.754234,25.02326,0.000147,24.101414,0.0057,-1.045
7664.00,4.753879,25.02298,0.000146,24.101326,0.0057,-1.047
7666.00,4.753131,25.02429,0.000146,24.101168,0.0057,-1.046
7668.00,4.752514,25.02413,0.000146,24.101139,0.0057,-1.046
7670.00,4.752620,25.02414,0.000147,24.101265,0.0057,-1.046
7672.00,4.752411,25.02471,0.000147,24.101181,0.0057,-1.045
7674.00,4.752492,25.02465,0.000146,24.100925,0.0057,-1.046
7676.00,4.751998,25.02437,0.000146,24.101740,0.0057,-1.045
7678.00,4.751298,25.02479,0.000147,24.101133,0.0057,-1.045
7680.00,4.751340,25.02393,0.000147,24.101336,0.0057,-1.046
7682.00,4.751073,25.02418,0.000147,24.101373,0.0057,-1.046
7684.00,4.751140,25.02440,0.000145,24.102348,0.0057,-1.045
@43,5.0000,10.0
7686.00,4.751423,25.02455,0.000145,24.101956,0.0056,-1.046
7688.00,4.750860,25.02408,0.000147,24.100927,0.0056,-1.045
7690.00,4.747081,25.02433,0.000147,24.101137,0.0057,-1.045
7692.00,4.742422,25.02426,0.000146,24.102069,0.0057,-1.046
7694.00,4.739794,25.02365,0.000146,24.101456,0.0057,-1.046
7696.00,4.736933,25.02308,0.000146,24.101882,0.0056,-1.045
7698.00,4.736460,25.02416,0.000146,24.101932,0.0057,-1.047
7700.00,4.738129,25.02334,0.000145,24.101724,0.0057,-1.047
7702.00,4.740474,25.02410,0.000144,24.101761,0.0057,-1.047
7704.00,4.741135,25.02422,0.000144,24.101425,0.0057,-1.047
7706.00,4.740153,25.02350,0.000146,24.100433,0.0057,-1.046
7708.00,4.740214,25.02391,0.000147,24.101382,0.0056,-1.046
7710.00,4.740971,25.02416,0.000145,24.101857,0.0057,-1.047
7712.00,4.742291,25.02413,0.000145,24.101544,0.0057,-1.046
7714.00,4.743912,25.02295,0.000147,24.101020,0.0057,-1.046
7716.00,4.745595,25.02314,0.000147,24.100736,0.0057,-1.045
7718.00,4.746846,25.02293,0.000147,24.101345,0.0057,-1.045
7720.00,4.749010,25.02278,0.000148,24.101685,0.0056,-1.046
7722.00,4.750415,25.02348,0.000147,24.100981,0.0057,-1.046
7724.00,4.752119,25.02374,0.000146,24.100539,0.0056,-1.046
7726.00,4.751689,25.02392,0.000147,24.101375,0.0056,-1.046
7728.00,4.751206,25.02375,0.000147,24.101599,0.0057,-1.046
7730.00,4.752221,25.02372,0.000147,24.101714,0.0057,-1.045
7732.00,4.753344,25.02336,0.000148,24.101165,0.0057,-1.046
7734.00,4.753594,25.02289,0.000148,24.101432,0.0057,-1.046
7736.00,4.753482,25.02334,0.000146,24.101696,0.0057,-1.046
7738.00,4.753035,25.02352,0.000146,24.101588,0.0057,-1.046
7740.00,4.753670,25.02410,0.000145,24.101243,0.0057,-1.046
7742.00,4.753705,25.02469,0.000146,24.101023,0.0057,-1.045
7744.00,4.753750,25.02425,0.000147,24.101179,0.0057,-1.045
7746.00,4.753630,25.02401,0.000148,24.101729,0.0057,-1.045
7748.00,4.754309,25.02378,0.000146,24.100880,0.0056,-1.046
7750.00,4.754249,25.02364,0.000146,24.100936,0.0057,-1.046
7752.00,4.754043,25.02340,0.000145,24.101701,0.0057,-1.046
7754.00,4.753220,25.02313,0.000145,24.101360,0.0056,-1.045
7756.00,4.752744,25.02366,0.000146,24.101653,0.0056,-1.045
7758.00,4.753392,25.02378,0.000147,24.101003,0.0057,-1.046
7760.00,4.753809,25.02313,0.000145,24.100843,0.0057,-1.046
7762.00,4.753423,25.02390,0.000145,24.101820,0.0056,-1.046
7764.00,4.752274,25.02469,0.000146,24.101129,0.0057,-1.045
7766.00,4.753064,25.02465,0.000146,24.101057,0.0056,-1.045
7768.00,4.753397,25.02361,0.000146,24.101284,0.0056,-1.045
7770.00,4.753292,25.02350,0.000147,24.101087,0.0057,-1.046
7772.00,4.752898,25.02417,0.000145,24.101113,0.0057,-1.046
7774.00,4.753668,25.02381,0.000146,24.101662,0.0056,-1.045
7776.00,4.754440,25.02320,0.000146,24.101103,0.0056,-1.046
7778.00,4.754039,25.02305,0.000145,24.100580,0.0057,-1.045
7780.00,4.754228,25.02214,0.000146,24.101009,0.0057,-1.045
7782.00,4.753832,25.02278,0.000146,24.101477,0.0057,-1.046
7784.00,4.753312,25.02288,0.000146,24.100778,0.0057,-1.046
7786.00,4.752535,25.02352,0.000146,24.100535,0.0057,-1.045
7788.00,4.753110,25.02226,0.000146,24.100446,0.0056,-1.045
7790.00,4.753523,25.02211,0.000147,24.100349,0.0057,-1.045
7792.00,4.752345,25.02246,0.000146,24.101928,0.0057,-1.045
7794.00,4.752220,25.02275,0.000147,24.101349,0.0056,-1.046
7796.00,4.752623,25.02198,0.000146,24.100897,0.0057,-1.046
7798.00,4.752354,25.02268,0.000146,24.101512,0.0057,-1.045
7800.00,4.753387,25.02281,0.000146,24.101863,0.0057,-1.046
7802.00,4.753274,25.02348,0.000146,24.101315,0.0057,-1.046
7804.00,4.753016,25.02285,0.000146,24.101120,0.0057,-1.046
7806.00,4.753327,25.02247,0.000145,24.102439,0.0057,-1.045
7808.00,4.753375,25.02255,0.000146,24.101441,0.0057,-1.046
7810.00,4.752654,25.02270,0.000146,24.101672,0.0057,-1.045
7812.00,4.752402,25.02394,0.000146,24.101179,0.0056,-1.046
7814.00,4.752383,25.02402,0.000146,24.101187,0.0057,-1.046
7816.00,4.752367,25.02340,0.000145,24.100934,0.0057,-1.046
7818.00,4.752518,25.02346,0.000146,24.101449,0.0057,-1.046
7820.00,4.752105,25.02299,0.000145,24.101794,0.0057,-1.046
7822.00,4.752205,25.02368,0.000146,24.101317,0.0057,-1.046
7824.00,4.752037,25.02318,0.000145,24.100788,0.0057,-1.047
7826.00,4.752190,25.02334,0.000145,24.101423,0.0056,-1.045
7828.00,4.752402,25.02376,0.000146,24.101295,0.0056,-1.045
7830.00,4.752189,25.02356,0.000146,24.101166,0.0056,-1.046
7832.00,4.752668,25.02342,0.000146,24.100804,0.0057,-1.046
7834.00,4.752303,25.02448,0.000145,24.101661,0.0056,-1.046
7836.00,4.752516,25.02494,0.000146,24.101531,0.0057,-1.046
7838.00,4.752491,25.02436,0.000144,24.100397,0.0057,-1.045
7840.00,4.753825,25.02329,0.000146,24.101196,0.0056,-1.045
7842.00,4.754167,25.02346,0.000146,24.101176,0.0056,-1.046
7844.00,4.753507,25.02403,0.000146,24.100632,0.0056,-1.046
7846.00,4.752707,25.02369,0.000146,24.101341,0.0057,-1.046
7848.00,4.751901,25.02371,0.000145,24.101772,0.0057,-1.047
7850.00,4.751755,25.02362,0.000145,24.100557,0.0057,-1.046
7852.00,4.751951,25.02348,0.000146,24.101363,0.0056,-1.046
7854.00,4.751261,25.02323,0.000147,24.101460,0.0056,-1.046
7856.00,4.752050,25.02299,0.000147,24.100379,0.0056,-1.046
7858.00,4.751822,25.02374,0.000147,24.100916,0.0056,-1.046
7860.00,4.750765,25.02449,0.000146,24.101323,0.0057,-1.046
7862.00,4.750064,25.02424,0.000147,24.101423,0.0057,-1.046
7864.00,4.750188,25.02396,0.000146,24.101228,0.0056,-1.046
@44,5.0000,10.0
7866.00,4.751820,25.02406,0.000146,24.101456,0.0057,-1.046
7868.00,4.752101,25.02369,0.000145,24.101230,0.0057,-1.046
7870.00,4.748964,25.02411,0.000147,24.101796,0.0057,-1.045
7872.00,4.743785,25.02437,0.000146,24.101386,0.0057,-1.045
7874.00,4.739918,25.02418,0.000146,24.100804,0.0057,-1.045
7876.00,4.737588,25.02504,0.000147,24.101434,0.0056,-1.046
7878.00,4.735491,25.02441,0.000146,24.101620,0.0056,-1.046
7880.00,4.737101,25.02477,0.000146,24.100643,0.0057,-1.047
7882.00,4.738950,25.02483,0.000146,24.101592,0.0057,-1.047
7884.00,4.740538,25.02353,0.000145,24.101441,0.0056,-1.047
7886.00,4.740034,25.02414,0.000145,24.101434,0.0057,-1.047
7888.00,4.738680,25.02463,0.000145,24.101460,0.0057,-1.047
7890.00,4.739608,25.02552,0.000146,24.100448,0.0057,-1.046
7892.00,4.740504,25.02513,0.000147,24.101224,0.0056,-1.046
7894.00,4.742050,25.02419,0.000145,24.101064,0.0056,-1.046
7896.00,4.744164,25.02284,0.000145,24.100971,0.0056,-1.046
7898.00,4.745282,25.02376,0.000147,24.100955,0.0057,-1.046
7900.00,4.747536,25.02427,0.000146,24.101360,0.0057,-1.046
7902.00,4.748627,25.02320,0.000145,24.101191,0.0057,-1.046
7904.00,4.749797,25.02343,0.000146,24.100544,0.0057,-1.046
7906.00,4.750823,25.02312,0.000146,24.101246,0.0057,-1.046
7908.00,4.752042,25.02273,0.000145,24.101482,0.0056,-1.046
7910.00,4.752382,25.02266,0.000147,24.101246,0.0057,-1.045
7912.00,4.753101,25.02199,0.000145,24.100362,0.0056,-1.046
7914.00,4.754160,25.02210,0.000145,24.101243,0.0056,-1.046
7916.00,4.753437,25.02214,0.000146,24.101003,0.0056,-1.046
7918.00,4.753055,25.02251,0.000146,24.100970,0.0056,-1.046
7920.00,4.753234,25.02220,0.000147,24.101510,0.0057,-1.046
7922.00,4.753543,25.02303,0.000147,24.100730,0.0057,-1.046
7924.00,4.754399,25.02319,0.000146,24.100678,0.0057,-1.046
7926.00,4.754449,25.02283,0.000146,24.101155,0.0056,-1.045
7928.00,4.753361,25.02326,0.000145,24.101393,0.0057,-1.046
7930.00,4.752842,25.02360,0.000145,24.101113,0.0057,-1.046
7932.00,4.753736,25.02258,0.000145,24.101824,0.0056,-1.045
7934.00,4.753668,25.02250,0.000144,24.101733,0.0057,-1.047
7936.00,4.754434,25.02252,0.000146,24.101445,0.0057,-1.046
7938.00,4.754220,25.02288,0.000146,24.101365,0.0057,-1.046
7940.00,4.753224,25.02279,0.000146,24.101638,0.0057,-1.046
7942.00,4.753312,25.02204,0.000145,24.101111,0.0057,-1.045
7944.00,4.753539,25.02201,0.000146,24.101077,0.0056,-1.046
7946.00,4.753603,25.02294,0.000145,24.101085,0.0056,-1.046
7948.00,4.753572,25.02219,0.000145,24.100743,0.0056,-1.045
7950.00,4.753413,25.02136,0.000146,24.101085,0.0056,-1.046
7952.00,4.753848,25.02190,0.000147,24.101100,0.0057,-1.045
7954.00,4.753615,25.02217,0.000146,24.101722,0.0056,-1.046
7956.00,4.753730,25.02317,0.000146,24.101313,0.0056,-1.045
7958.00,4.754468,25.02232,0.000145,24.101568,0.0056,-1.045
7960.00,4.753693,25.02300,0.000146,24.101014,0.0056,-1.046
7962.00,4.753434,25.02264,0.000146,24.101042,0.0056,-1.047
7964.00,4.753503,25.02261,0.000146,24.101397,0.0056,-1.046
7966.00,4.751867,25.02282,0.000145,24.101179,0.0057,-1.046
7968.00,4.751207,25.02207,0.000145,24.100643,0.0057,-1.045
7970.00,4.752097,25.02217,0.000147,24.101163,0.0057,-1.046
7972.00,4.751540,25.02303,0.000146,24.100856,0.0057,-1.046
7974.00,4.752279,25.02251,0.000146,24.100827,0.0056,-1.046
7976.00,4.752816,25.02221,0.000145,24.100329,0.0056,-1.045
7978.00,4.752057,25.02230,0.000145,24.101490,0.0057,-1.047
7980.00,4.752620,25.02227,0.000145,24.101289,0.0056,-1.045
7982.00,4.752253,25.02147,0.000146,24.101310,0.0056,-1.045
7984.00,4.751601,25.02223,0.000146,24.100984,0.0057,-1.046
7986.00,4.752253,25.02233,0.000147,24.101519,0.0057,-1.046
7988.00,4.751521,25.02226,0.000146,24.101440,0.0057,-1.046
7990.00,4.751954,25.02186,0.000147,24.101293,0.0057,-1.045
7992.00,4.752020,25.02184,0.000146,24.101259,0.0056,-1.045
7994.00,4.751837,25.02223,0.000146,24.101133,0.0056,-1.046
7996.00,4.752405,25.02207,0.000146,24.100228,0.0057,-1.045
7998.00,4.752759,25.02259,0.000145,24.100567,0.0057,-1.045
8000.00,4.752926,25.02262,0.000145,24.101705,0.0057,-1.046
8002.00,4.752543,25.02248,0.000145,24.100769,0.0056,-1.047
8004.00,4.751207,25.02253,0.000144,24.100628,0.0057,-1.046
8006.00,4.750627,25.02283,0.000145,24.101035,0.0056,-1.046
8008.00,4.751236,25.02269,0.000146,24.100895,0.0056,-1.046
8010.00,4.752134,25.02264,0.000145,24.101432,0.0057,-1.046
8012.00,4.751043,25.02211,0.000147,24.101129,0.0056,-1.045
8014.00,4.750730,25.02246,0.000146,24.101124,0.0057,-1.046
8016.00,4.751983,25.02192,0.000146,24.100864,0.0057,-1.047
8018.00,4.752119,25.02258,0.000145,24.100951,0.0057,-1.046
8020.00,4.751269,25.02297,0.000145,24.101451,0.0056,-1.046
8022.00,4.751142,25.02257,0.000146,24.101170,0.0056,-1.046
8024.00,4.751011,25.02267,0.000146,24.100797,0.0057,-1.045
8026.00,4.750856,25.02342,0.000145,24.100219,0.0057,-1.046
8028.00,4.750849,25.02398,0.000145,24.100698,0.0056,-1.046
8030.00,4.750895,25.02503,0.000145,24.100975,0.0056,-1.046
8032.00,4.751371,25.02465,0.000145,24.101018,0.0056,-1.045
8034.00,4.752238,25.02469,0.000146,24.100568,0.0056,-1.046
8036.00,4.752711,25.02510,0.000145,24.101711,0.0056,-1.046
8038.00,4.752614,25.02460,0.000146,24.100895,0.0056,-1.046
8040.00,4.752693,25.02364,0.000145,24.100674,0.0056,-1.046
8042.00,4.751911,25.02396,0.000145,24.099803,0.0056,-1.046
8044.00,4.751821,25.02295,0.000145,24.100929,0.0057,-1.046
@45,5.0000,10.0
8046.00,4.751540,25.02251,0.000145,24.101391,0.0056,-1.045
8048.00,4.750681,25.02338,0.000146,24.101334,0.0056,-1.045
8050.00,4.746864,25.02313,0.000146,24.101726,0.0056,-1.045
8052.00,4.742533,25.02331,0.000147,24.100678,0.0056,-1.045
8054.00,4.738664,25.02313,0.000147,24.100550,0.0056,-1.046
8056.00,4.736040,25.02336,0.000146,24.101014,0.0057,-1.046
8058.00,4.734375,25.02334,0.000146,24.101057,0.0056,-1.047
8060.00,4.735467,25.02312,0.000144,24.101230,0.0057,-1.047
8062.00,4.738566,25.02293,0.000144,24.100397,0.0057,-1.047
8064.00,4.739709,25.02264,0.000144,24.101183,0.0056,-1.047
8066.00,4.739891,25.02268,0.000144,24.101575,0.0056,-1.047
8068.00,4.740276,25.02230,0.000145,24.101051,0.0056,-1.046
8070.00,4.740684,25.02276,0.000145,24.101168,0.0056,-1.045
8072.00,4.741069,25.02395,0.000146,24.101254,0.0056,-1.046
8074.00,4.741913,25.02426,0.000146,24.100652,0.0057,-1.047
8076.00,4.743545,25.02376,0.000145,24.100905,0.0056,-1.046
8078.00,4.745333,25.02357,0.000146,24.101023,0.0056,-1.046
8080.00,4.747923,25.02257,0.000146,24.100990,0.0056,-1.045
8082.00,4.750101,25.02276,0.000145,24.100580,0.0056,-1.046
8084.00,4.751514,25.02268,0.000146,24.100390,0.0056,-1.046
8086.00,4.750983,25.02325,0.000145,24.101126,0.0056,-1.046
8088.00,4.751805,25.02331,0.000145,24.100810,0.0056,-1.046
8090.00,4.752411,25.02369,0.000145,24.101670,0.0057,-1.046
8092.00,4.752357,25.02400,0.000146,24.101492,0.0056,-1.045
8094.00,4.752228,25.02378,0.000146,24.101818,0.0057,-1.047
8096.00,4.753327,25.02392,0.000146,24.101687,0.0056,-1.046
8098.00,4.753813,25.02436,0.000147,24.101337,0.0056,-1.046
8100.00,4.753014,25.02360,0.000146,24.100693,0.0057,-1.047
8102.00,4.752399,25.02377,0.000147,24.100960,0.0056,-1.046
8104.00,4.753108,25.02389,0.000146,24.101518,0.0057,-1.046
8106.00,4.754669,25.02424,0.000146,24.101319,0.0056,-1.045
8108.00,4.755234,25.02503,0.000147,24.101274,0.0057,-1.046
8110.00,4.754890,25.02436,0.000145,24.101352,0.0057,-1.047
8112.00,4.754852,25.02505,0.000145,24.100986,0.0057,-1.046
8114.00,4.754545,25.02537,0.000145,24.100788,0.0057,-1.046
8116.00,4.754652,25.02460,0.000147,24.101075,0.0057,-1.046
8118.00,4.753525,25.02508,0.000145,24.101716,0.0057,-1.047
8120.00,4.753607,25.02429,0.000146,24.101336,0.0057,-1.046
8122.00,4.754069,25.02411,0.000146,24.100999,0.0056,-1.046
8124.00,4.753912,25.02405,0.000145,24.100873,0.0056,-1.046
8126.00,4.753812,25.02385,0.000146,24.101142,0.0057,-1.046
8128.00,4.753748,25.02302,0.000145,24.100960,0.0056,-1.047
8130.00,4.752934,25.02328,0.000144,24.101172,0.0057,-1.046
8132.00,4.752497,25.02454,0.000145,24.101178,0.0056,-1.046
8134.00,4.753033,25.02421,0.000145,24.100450,0.0057,-1.046
8136.00,4.754029,25.02349,0.000145,24.100953,0.0057,-1.046
8138.00,4.753753,25.02321,0.000146,24.101909,0.0057,-1.047
8140.00,4.753782,25.02319,0.000146,24.101687,0.0057,-1.045
8142.00,4.753454,25.02348,0.000147,24.101272,0.0057,-1.046
8144.00,4.753272,25.02327,0.000146,24.101183,0.0056,-1.046
8146.00,4.753651,25.02392,0.000146,24.102062,0.0056,-1.046
8148.00,4.753537,25.02327,0.000147,24.101198,0.0057,-1.046
8150.00,4.753280,25.02299,0.000146,24.101113,0.0056,-1.046
8152.00,4.752618,25.02342,0.000146,24.101792,0.0056,-1.046
8154.00,4.752235,25.02363,0.000146,24.101256,0.0056,-1.046
8156.00,4.751482,25.02345,0.000148,24.101415,0.0056,-1.046
8158.00,4.751286,25.02342,0.000146,24.101601,0.0056,-1.047
8160.00,4.752816,25.02446,0.000145,24.101477,0.0057,-1.046
8162.00,4.752785,25.02434,0.000147,24.101813,0.0057,-1.045
8164.00,4.752379,25.02354,0.000147,24.101412,0.0057,-1.045
8166.00,4.751839,25.02301,0.000147,24.101720,0.0056,-1.046
8168.00,4.752246,25.02306,0.000146,24.101590,0.0057,-1.047
8170.00,4.752105,25.02233,0.000144,24.101404,0.0057,-1.046
8172.00,4.751760,25.02292,0.000147,24.101683,0.0056,-1.046
8174.00,4.751821,25.02318,0.000147,24.101596,0.0057,-1.046
8176.00,4.752120,25.02278,0.000147,24.101114,0.0057,-1.046
8178.00,4.752526,25.02273,0.000146,24.101250,0.0057,-1.046
8180.00,4.752254,25.02251,0.000147,24.101867,0.0057,-1.046
8182.00,4.751632,25.02261,0.000146,24.101365,0.0057,-1.046
8184.00,4.751572,25.02205,0.000146,24.101698,0.0056,-1.047
8186.00,4.751562,25.02312,0.000146,24.101579,0.0057,-1.046
8188.00,4.750960,25.02364,0.000146,24.100856,0.0057,-1.047
8190.00,4.750853,25.02405,0.000147,24.101135,0.0057,-1.046
8192.00,4.751467,25.02311,0.000145,24.101805,0.0057,-1.047
8194.00,4.752274,25.02329,0.000147,24.101198,0.0056,-1.045
8196.00,4.752142,25.02329,0.000147,24.101529,0.0057,-1.047
8198.00,4.751197,25.02326,0.000146,24.102158,0.0057,-1.047
8200.00,4.752432,25.02339,0.000147,24.100836,0.0057,-1.046
8202.00,4.752936,25.02310,0.000146,24.100741,0.0056,-1.046
8204.00,4.752022,25.02379,0.000145,24.101022,0.0057,-1.046
8206.00,4.752310,25.02354,0.000145,24.101590,0.0057,-1.047
8208.00,4.751978,25.02340,0.000146,24.101934,0.0057,-1.047
8210.00,4.752148,25.02360,0.000146,24.101100,0.0056,-1.046
8212.00,4.752539,25.02305,0.000145,24.100890,0.0057,-1.047
8214.00,4.751870,25.02455,0.000145,24.101081,0.0057,-1.047
8216.00,4.751391,25.02368,0.000145,24.101493,0.0057,-1.047
8218.00,4.751427,25.02318,0.000146,24.101321,0.0057,-1.045
8220.00,4.751635,25.02369,0.000147,24.100860,0.0057,-1.046
8222.00,4.751067,25.02326,0.000147,24.101648,0.0057,-1.046
8224.00,4.750902,25.02359,0.000148,24.101642,0.0057,-1.046
@46,5.0000,10.0
8226.00,4.751446,25.02366,0.000147,24.100763,0.0057,-1.046
8228.00,4.751120,25.02331,0.000146,24.101049,0.0057,-1.046
8230.00,4.747253,25.02416,0.000147,24.101720,0.0057,-1.046
8232.00,4.742298,25.02450,0.000147,24.100949,0.0057,-1.046
8234.00,4.738492,25.02436,0.000145,24.100853,0.0056,-1.046
8236.00,4.735250,25.02417,0.000147,24.100999,0.0057,-1.046
8238.00,4.734758,25.02474,0.000146,24.101103,0.0056,-1.047
8240.00,4.736678,25.02491,0.000146,24.101369,0.0057,-1.048
8242.00,4.739160,25.02473,0.000146,24.101140,0.0057,-1.047
8244.00,4.739951,25.02369,0.000145,24.101181,0.0057,-1.047
8246.00,4.740455,25.02401,0.000145,24.101727,0.0057,-1.048
8248.00,4.740161,25.02465,0.000145,24.101038,0.0057,-1.047
8250.00,4.739907,25.02550,0.000145,24.101568,0.0057,-1.046
8252.00,4.741451,25.02542,0.000147,24.101419,0.0057,-1.046
8254.00,4.742780,25.02495,0.000147,24.101053,0.0057,-1.046
8256.00,4.743540,25.02458,0.000146,24.100223,0.0057,-1.046
8258.00,4.744096,25.02356,0.000147,24.101356,0.0057,-1.047
8260.00,4.746196,25.02382,0.000147,24.101915,0.0057,-1.046
8262.00,4.748831,25.02402,0.000147,24.101220,0.0057,-1.047
8264.00,4.749889,25.02452,0.000146,24.101179,0.0057,-1.046
8266.00,4.751064,25.02455,0.000147,24.101651,0.0057,-1.046
8268.00,4.751859,25.02433,0.000147,24.101258,0.0056,-1.047
8270.00,4.751625,25.02520,0.000146,24.100487,0.0056,-1.047
8272.00,4.751832,25.02420,0.000145,24.101023,0.0056,-1.047
8274.00,4.752506,25.02307,0.000145,24.101540,0.0057,-1.047
8276.00,4.752342,25.02367,0.000145,24.101189,0.0057,-1.046
8278.00,4.752303,25.02437,0.000146,24.101666,0.0057,-1.046
8280.00,4.753088,25.02495,0.000146,24.101213,0.0057,-1.047
8282.00,4.752694,25.02519,0.000148,24.101454,0.0056,-1.046
8284.00,4.752142,25.02513,0.000147,24.101096,0.0057,-1.047
8286.00,4.752657,25.02530,0.000146,24.101503,0.0057,-1.047
8288.00,4.753510,25.02552,0.000146,24.101573,0.0057,-1.046
8290.00,4.753720,25.02603,0.000147,24.101553,0.0057,-1.046
8292.00,4.753468,25.02594,0.000145,24.101308,0.0057,-1.047
8294.00,4.752779,25.02525,0.000147,24.101349,0.0057,-1.047
8296.00,4.752783,25.02469,0.000146,24.101644,0.0057,-1.048
8298.00,4.753250,25.02422,0.000146,24.101716,0.0057,-1.047
8300.00,4.753424,25.02432,0.000146,24.101384,0.0057,-1.046
8302.00,4.752367,25.02477,0.000147,24.100773,0.0056,-1.046
8304.00,4.751360,25.02450,0.000146,24.101499,0.0057,-1.047
8306.00,4.752032,25.02372,0.000146,24.101358,0.0056,-1.047
8308.00,4.753287,25.02392,0.000146,24.100561,0.0056,-1.045
8310.00,4.753771,25.02322,0.000146,24.101230,0.0057,-1.047
8312.00,4.753587,25.02348,0.000146,24.101657,0.0057,-1.047
8314.00,4.753152,25.02390,0.000145,24.101508,0.0056,-1.046
8316.00,4.752984,25.02393,0.000145,24.100737,0.0057,-1.046
8318.00,4.754284,25.02425,0.000145,24.100888,0.0056,-1.047
8320.00,4.754078,25.02448,0.000148,24.101323,0.0056,-1.046
8322.00,4.752553,25.02380,0.000148,24.100897,0.0057,-1.046
8324.00,4.752606,25.02331,0.000146,24.101779,0.0056,-1.046
8326.00,4.751898,25.02427,0.000145,24.101438,0.0056,-1.047
8328.00,4.751646,25.02460,0.000145,24.101295,0.0057,-1.047
8330.00,4.751297,25.02447,0.000145,24.101211,0.0057,-1.047
8332.00,4.752175,25.02378,0.000145,24.101672,0.0057,-1.046
8334.00,4.752265,25.02404,0.000145,24.101111,0.0057,-1.046
8336.00,4.752649,25.02399,0.000146,24.101215,0.0057,-1.046
8338.00,4.753191,25.02439,0.000145,24.101053,0.0057,-1.047
8340.00,4.752187,25.02472,0.000145,24.101274,0.0057,-1.047
8342.00,4.750379,25.02414,0.000146,24.102030,0.0057,-1.046
8344.00,4.750885,25.02452,0.000146,24.101690,0.0057,-1.047
8346.00,4.751688,25.02367,0.000147,24.101443,0.0057,-1.046
8348.00,4.751760,25.02426,0.000146,24.101427,0.0057,-1.047
8350.00,4.751825,25.02449,0.000146,24.101410,0.0056,-1.046
8352.00,4.751546,25.02365,0.000146,24.101005,0.0057,-1.047
8354.00,4.751252,25.02460,0.000145,24.101631,0.0057,-1.047
8356.00,4.752003,25.02451,0.000145,24.101527,0.0057,-1.047
8358.00,4.751811,25.02454,0.000146,24.100606,0.0057,-1.047
8360.00,4.751964,25.02456,0.000146,24.101531,0.0057,-1.047
8362.00,4.751993,25.02428,0.000146,24.101137,0.0057,-1.046
8364.00,4.751317,25.02467,0.000147,24.100455,0.0057,-1.045
8366.00,4.750875,25.02423,0.000147,24.100775,0.0056,-1.047
8368.00,4.751264,25.02422,0.000146,24.101566,0.0057,-1.047
8370.00,4.752012,25.02499,0.000146,24.101371,0.0057,-1.046
8372.00,4.751803,25.02503,0.000147,24.101807,0.0057,-1.046
8374.00,4.751042,25.02514,0.000147,24.101544,0.0056,-1.047
8376.00,4.751833,25.02476,0.000147,24.101310,0.0056,-1.046
8378.00,4.752029,25.02428,0.000146,24.101079,0.0057,-1.046
8380.00,4.750771,25.02386,0.000146,24.102041,0.0057,-1.046
8382.00,4.750382,25.02493,0.000147,24.101378,0.0057,-1.046
8384.00,4.751286,25.02585,0.000147,24.101963,0.0057,-1.046
8386.00,4.751656,25.02593,0.000147,24.101904,0.0057,-1.046
8388.00,4.751483,25.02556,0.000147,24.102093,0.0057,-1.047
8390.00,4.751131,25.02590,0.000146,24.101612,0.0056,-1.047
8392.00,4.750606,25.02490,0.000145,24.100942,0.0057,-1.046
8394.00,4.750487,25.02612,0.000147,24.101417,0.0057,-1.046
8396.00,4.750818,25.02542,0.000146,24.101772,0.0057,-1.046
8398.00,4.751236,25.02575,0.000146,24.101298,0.0057,-1.046
8400.00,4.751133,25.02538,0.000147,24.101662,0.0056,-1.046
8402.00,4.751126,25.02587,0.000147,24.101159,0.0057,-1.047
8404.00,4.751522,25.02530,0.000146,24.101352,0.0056,-1.046
@47,5.0000,10.0
8406.00,4.751555,25.02471,0.000146,24.102105,0.0057,-1.046
8408.00,4.750294,25.02429,0.000146,24.101817,0.0057,-1.046
8410.00,4.745633,25.02473,0.000146,24.101555,0.0057,-1.046
8412.00,4.740559,25.02459,0.000146,24.101443,0.0057,-1.046
8414.00,4.736977,25.02450,0.000146,24.101805,0.0057,-1.045
8416.00,4.736059,25.02573,0.000147,24.101298,0.0057,-1.046
8418.00,4.736017,25.02509,0.000148,24.101269,0.0057,-1.046
8420.00,4.737247,25.02510,0.000145,24.100708,0.0057,-1.048
8422.00,4.738765,25.02470,0.000144,24.100986,0.0056,-1.048
8424.00,4.738835,25.02395,0.000146,24.101323,0.0057,-1.047
8426.00,4.739600,25.02410,0.000146,24.101230,0.0056,-1.048
8428.00,4.740569,25.02503,0.000146,24.101049,0.0057,-1.046
8430.00,4.740163,25.02519,0.000146,24.101378,0.0057,-1.048
8432.00,4.740204,25.02547,0.000146,24.101737,0.0056,-1.046
8434.00,4.740749,25.02530,0.000146,24.101317,0.0057,-1.046
8436.00,4.742029,25.02408,0.000147,24.101211,0.0056,-1.046
8438.00,4.743692,25.02430,0.000147,24.101399,0.0056,-1.047
8440.00,4.746144,25.02406,0.000146,24.101755,0.0057,-1.047
8442.00,4.747787,25.02448,0.000146,24.100747,0.0056,-1.046
8444.00,4.749256,25.02441,0.000146,24.100370,0.0057,-1.047
8446.00,4.750207,25.02425,0.000146,24.101536,0.0057,-1.046
8448.00,4.751340,25.02488,0.000146,24.101310,0.0057,-1.046
8450.00,4.751848,25.02422,0.000146,24.102036,0.0057,-1.046
8452.00,4.751880,25.02452,0.000146,24.101183,0.0057,-1.047
8454.00,4.751346,25.02393,0.000145,24.101336,0.0057,-1.046
8456.00,4.751463,25.02449,0.000146,24.101436,0.0057,-1.047
8458.00,4.751636,25.02477,0.000146,24.101896,0.0057,-1.046
8460.00,4.752365,25.02421,0.000145,24.101818,0.0057,-1.046
8462.00,4.753913,25.02475,0.000145,24.100743,0.0056,-1.046
8464.00,4.753885,25.02501,0.000145,24.100944,0.0057,-1.046
8466.00,4.752814,25.02381,0.000147,24.101453,0.0056,-1.046
8468.00,4.752114,25.02451,0.000146,24.101558,0.0056,-1.046
8470.00,4.752595,25.02453,0.000146,24.101646,0.0056,-1.047
8472.00,4.752673,25.02463,0.000145,24.101313,0.0056,-1.046
8474.00,4.751597,25.02494,0.000147,24.101170,0.0057,-1.046
8476.00,4.752066,25.02484,0.000146,24.101124,0.0056,-1.047
8478.00,4.752249,25.02509,0.000145,24.100936,0.0057,-1.046
8480.00,4.751345,25.02584,0.000146,24.101029,0.0057,-1.046
8482.00,4.751089,25.02608,0.000146,24.100964,0.0057,-1.047
8484.00,4.751575,25.02623,0.000146,24.101150,0.0057,-1.047
8486.00,4.751343,25.02662,0.000146,24.101187,0.0057,-1.047
8488.00,4.751637,25.02651,0.000147,24.100541,0.0057,-1.046
8490.00,4.752307,25.02614,0.000148,24.102058,0.0057,-1.046
8492.00,4.751497,25.02568,0.000148,24.102116,0.0057,-1.046
8494.00,4.751297,25.02578,0.000148,24.100860,0.0056,-1.046
8496.00,4.751707,25.02528,0.000146,24.101207,0.0057,-1.046
8498.00,4.752773,25.02546,0.000146,24.101464,0.0057,-1.047
8500.00,4.752568,25.02503,0.000146,24.101170,0.0057,-1.046
8502.00,4.751166,25.02483,0.000146,24.101010,0.0057,-1.047
8504.00,4.750725,25.02474,0.000147,24.101937,0.0057,-1.047
8506.00,4.750185,25.02464,0.000147,24.101139,0.0057,-1.046
8508.00,4.750427,25.02509,0.000147,24.101161,0.0056,-1.046
8510.00,4.751369,25.02526,0.000148,24.100875,0.0057,-1.047
8512.00,4.752692,25.02471,0.000146,24.101298,0.0056,-1.047
8514.00,4.752605,25.02542,0.000146,24.100929,0.0057,-1.046
8516.00,4.751972,25.02565,0.000147,24.101547,0.0056,-1.047
8518.00,4.752352,25.02558,0.000146,24.100795,0.0057,-1.047
8520.00,4.751998,25.02551,0.000146,24.100360,0.0057,-1.046
8522.00,4.752123,25.02561,0.000146,24.101012,0.0057,-1.047
8524.00,4.750907,25.02563,0.000147,24.101168,0.0057,-1.046
8526.00,4.750822,25.02572,0.000147,24.101369,0.0057,-1.047
8528.00,4.751115,25.02617,0.000146,24.101334,0.0057,-1.047
8530.00,4.751605,25.02547,0.000145,24.101258,0.0057,-1.047
8532.00,4.751231,25.02566,0.000146,24.101304,0.0057,-1.046
8534.00,4.751553,25.02566,0.000147,24.101022,0.0057,-1.047
8536.00,4.751159,25.02556,0.000146,24.101209,0.0057,-1.046
8538.00,4.751205,25.02569,0.000144,24.100520,0.0057,-1.047
8540.00,4.750976,25.02606,0.000146,24.100962,0.0057,-1.046
8542.00,4.751041,25.02575,0.000145,24.101638,0.0057,-1.046
8544.00,4.751633,25.02613,0.000145,24.101258,0.0057,-1.047
8546.00,4.751334,25.02517,0.000146,24.100715,0.0056,-1.047
8548.00,4.751650,25.02494,0.000147,24.101131,0.0056,-1.047
8550.00,4.751157,25.02552,0.000146,24.101321,0.0057,-1.047
8552.00,4.750829,25.02589,0.000146,24.101131,0.0057,-1.046
8554.00,4.749641,25.02595,0.000147,24.100721,0.0056,-1.047
8556.00,4.750126,25.02640,0.000146,24.101729,0.0057,-1.046
8558.00,4.751073,25.02669,0.000147,24.101198,0.0057,-1.047
8560.00,4.751765,25.02667,0.000146,24.100483,0.0057,-1.047
8562.00,4.751494,25.02697,0.000146,24.101049,0.0057,-1.046
8564.00,4.750805,25.02714,0.000145,24.101079,0.0056,-1.047
8566.00,4.750527,25.02644,0.000145,24.101844,0.0057,-1.046
8568.00,4.750231,25.02667,0.000147,24.101752,0.0057,-1.047
8570.00,4.750655,25.02672,0.000146,24.101014,0.0057,-1.047
8572.00,4.750679,25.02686,0.000147,24.100958,0.0057,-1.047
8574.00,4.750805,25.02650,0.000147,24.101300,0.0056,-1.046
8576.00,4.750697,25.02722,0.000147,24.101516,0.0057,-1.047
8578.00,4.751702,25.02690,0.000145,24.100715,0.0056,-1.047
8580.00,4.752193,25.02687,0.000145,24.100708,0.0056,-1.047
8582.00,4.751610,25.02601,0.000145,24.100890,0.0057,-1.047
8584.00,4.751476,25.02601,0.000146,24.100622,0.0057,-1.047
@48,5.0000,10.0
8586.00,4.750660,25.02657,0.000146,24.101657,0.0057,-1.047
8588.00,4.749314,25.02644,0.000145,24.101332,0.0056,-1.047
8590.00,4.746081,25.02634,0.000146,24.101521,0.0057,-1.045
8592.00,4.740858,25.02654,0.000147,24.101226,0.0057,-1.046
8594.00,4.737927,25.02706,0.000147,24.101334,0.0057,-1.047
8596.00,4.735908,25.02629,0.000146,24.101488,0.0057,-1.047
8598.00,4.734610,25.02605,0.000145,24.101231,0.0056,-1.047
8600.00,4.736029,25.02584,0.000146,24.101679,0.0057,-1.048
8602.00,4.737986,25.02587,0.000145,24.101267,0.0057,-1.049
8604.00,4.738429,25.02618,0.000144,24.101534,0.0056,-1.048
8606.00,4.738524,25.02659,0.000145,24.101882,0.0057,-1.047
8608.00,4.738558,25.02612,0.000145,24.101271,0.0057,-1.047
8610.00,4.740263,25.02567,0.000146,24.101798,0.0057,-1.048
8612.00,4.740639,25.02577,0.000147,24.101259,0.0057,-1.046
8614.00,4.741525,25.02562,0.000147,24.101369,0.0056,-1.046
8616.00,4.742582,25.02501,0.000148,24.100968,0.0057,-1.047
8618.00,4.744187,25.02521,0.000146,24.101228,0.0057,-1.047
8620.00,4.746015,25.02609,0.000145,24.101581,0.0056,-1.048
8622.00,4.747334,25.02692,0.000147,24.100867,0.0057,-1.048
8624.00,4.749134,25.02715,0.000147,24.101631,0.0057,-1.047
8626.00,4.751113,25.02648,0.000146,24.101672,0.0057,-1.047
8628.00,4.751864,25.02554,0.000147,24.102116,0.0057,-1.047
8630.00,4.750832,25.02643,0.000146,24.101616,0.0056,-1.047
8632.00,4.751056,25.02579,0.000147,24.101362,0.0057,-1.047
8634.00,4.751501,25.02493,0.000147,24.101246,0.0057,-1.047
8636.00,4.753190,25.02534,0.000146,24.101317,0.0057,-1.047
8638.00,4.752836,25.02441,0.000148,24.101144,0.0057,-1.047
8640.00,4.752289,25.02528,0.000146,24.101272,0.0057,-1.047
8642.00,4.751738,25.02444,0.000147,24.101057,0.0057,-1.047
8644.00,4.751620,25.02403,0.000146,24.101401,0.0057,-1.047
8646.00,4.752148,25.02497,0.000146,24.101592,0.0057,-1.047
8648.00,4.752288,25.02557,0.000146,24.101414,0.0057,-1.047
8650.00,4.752484,25.02466,0.000146,24.101508,0.0057,-1.048
8652.00,4.752621,25.02562,0.000147,24.101999,0.0057,-1.047
8654.00,4.753037,25.02498,0.000148,24.101638,0.0057,-1.046
8656.00,4.753425,25.02446,0.000147,24.101635,0.0057,-1.047
8658.00,4.752166,25.02527,0.000147,24.101770,0.0057,-1.046
8660.00,4.750751,25.02448,0.000148,24.101711,0.0057,-1.047
8662.00,4.751852,25.02478,0.000147,24.101382,0.0057,-1.047
8664.00,4.752092,25.02476,0.000147,24.101183,0.0057,-1.047
8666.00,4.751343,25.02488,0.000146,24.101179,0.0057,-1.048
8668.00,4.750304,25.02537,0.000146,24.101252,0.0057,-1.048
8670.00,4.750247,25.02499,0.000146,24.101612,0.0057,-1.046
8672.00,4.750971,25.02515,0.000147,24.100981,0.0056,-1.047
8674.00,4.751396,25.02447,0.000147,24.100801,0.0056,-1.047
8676.00,4.751636,25.02407,0.000146,24.100986,0.0057,-1.047
8678.00,4.751563,25.02404,0.000146,24.101165,0.0057,-1.047
8680.00,4.751888,25.02462,0.000146,24.101375,0.0057,-1.047
8682.00,4.752527,25.02445,0.000145,24.101458,0.0057,-1.047
8684.00,4.753031,25.02463,0.000146,24.101036,0.0056,-1.047
8686.00,4.752969,25.02436,0.000147,24.101272,0.0057,-1.047
8688.00,4.751617,25.02454,0.000145,24.101536,0.0056,-1.047
8690.00,4.750890,25.02462,0.000145,24.101705,0.0056,-1.047
8692.00,4.751583,25.02452,0.000146,24.101642,0.0057,-1.047
8694.00,4.751376,25.02429,0.000145,24.101031,0.0057,-1.047
8696.00,4.750257,25.02424,0.000147,24.101192,0.0057,-1.047
8698.00,4.750683,25.02444,0.000146,24.101259,0.0057,-1.047
8700.00,4.752074,25.02577,0.000148,24.101633,0.0057,-1.047
8702.00,4.751744,25.02579,0.000146,24.100923,0.0057,-1.048
8704.00,4.751560,25.02493,0.000147,24.101661,0.0056,-1.046
8706.00,4.750635,25.02376,0.000148,24.101503,0.0057,-1.046
8708.00,4.749731,25.02412,0.000148,24.102017,0.0057,-1.047
8710.00,4.750075,25.02444,0.000146,24.101339,0.0057,-1.047
8712.00,4.750833,25.02480,0.000147,24.101545,0.0057,-1.046
8714.00,4.750630,25.02552,0.000147,24.101300,0.0057,-1.047
8716.00,4.750055,25.02506,0.000145,24.101945,0.0056,-1.047
8718.00,4.750074,25.02541,0.000146,24.102170,0.0057,-1.046
8720.00,4.749731,25.02606,0.000147,24.101484,0.0057,-1.047
8722.00,4.750659,25.02615,0.000147,24.101324,0.0056,-1.047
8724.00,4.751406,25.02492,0.000148,24.102036,0.0057,-1.047
8726.00,4.751646,25.02517,0.000148,24.102519,0.0057,-1.047
8728.00,4.752357,25.02523,0.000147,24.101239,0.0057,-1.047
8730.00,4.751881,25.02567,0.000147,24.101035,0.0057,-1.047
8732.00,4.751745,25.02552,0.000146,24.100958,0.0057,-1.047
8734.00,4.751305,25.02444,0.000147,24.101326,0.0057,-1.047
8736.00,4.750419,25.02497,0.000147,24.101811,0.0057,-1.047
8738.00,4.751215,25.02482,0.000147,24.100667,0.0057,-1.047
8740.00,4.751155,25.02509,0.000147,24.100710,0.0057,-1.046
8742.00,4.750461,25.02487,0.000147,24.101947,0.0057,-1.047
8744.00,4.750751,25.02542,0.000146,24.101271,0.0057,-1.047
8746.00,4.750943,25.02573,0.000147,24.101289,0.0057,-1.047
8748.00,4.751046,25.02497,0.000146,24.100944,0.0057,-1.047
8750.00,4.750364,25.02506,0.000146,24.101363,0.0057,-1.047
8752.00,4.750495,25.02533,0.000147,24.100606,0.0057,-1.047
8754.00,4.750753,25.02625,0.000146,24.101189,0.0057,-1.047
8756.00,4.750647,25.02604,0.000145,24.101289,0.0056,-1.047
8758.00,4.750387,25.02617,0.000145,24.100685,0.0056,-1.047
8760.00,4.750214,25.02574,0.000147,24.100780,0.0056,-1.046
8762.00,4.749915,25.02628,0.000145,24.101131,0.0056,-1.046
8764.00,4.751065,25.02591,0.000147,24.100825,0.0057,-1.047
@49,5.0000,10.0
8766.00,4.750806,25.02677,0.000147,24.101025,0.0057,-1.047
8768.00,4.750360,25.02681,0.000146,24.101068,0.0056,-1.047
8770.00,4.747296,25.02673,0.000146,24.101514,0.0057,-1.047
8772.00,4.742988,25.02692,0.000146,24.100736,0.0057,-1.046
8774.00,4.738859,25.02651,0.000146,24.101551,0.0057,-1.046
8776.00,4.735058,25.02685,0.000148,24.101297,0.0056,-1.046
8778.00,4.733449,25.02604,0.000147,24.101594,0.0057,-1.047
8780.00,4.734088,25.02635,0.000145,24.100360,0.0057,-1.048
8782.00,4.737594,25.02582,0.000143,24.101657,0.0057,-1.048
8784.00,4.738625,25.02581,0.000144,24.100793,0.0057,-1.049
8786.00,4.739147,25.02600,0.000144,24.100552,0.0057,-1.048
8788.00,4.739110,25.02600,0.000144,24.101352,0.0057,-1.048
8790.00,4.738270,25.02695,0.000145,24.101410,0.0057,-1.047
8792.00,4.739021,25.02667,0.000145,24.100871,0.0057,-1.048
8794.00,4.740641,25.02582,0.000145,24.100990,0.0057,-1.047
8796.00,4.742574,25.02613,0.000146,24.100927,0.0056,-1.047
8798.00,4.744632,25.02617,0.000147,24.101284,0.0056,-1.047
8800.00,4.745278,25.02666,0.000148,24.100102,0.0056,-1.047
8802.00,4.746872,25.02734,0.000148,24.100823,0.0057,-1.047
8804.00,4.747376,25.02736,0.000147,24.101423,0.0057,-1.048
8806.00,4.749305,25.02653,0.000145,24.100780,0.0057,-1.048
8808.00,4.750749,25.02591,0.000146,24.101302,0.0056,-1.047
8810.00,4.751517,25.02621,0.000147,24.101276,0.0056,-1.046
8812.00,4.751317,25.02589,0.000146,24.100602,0.0057,-1.048
8814.00,4.750653,25.02603,0.000147,24.100828,0.0056,-1.047
8816.00,4.750690,25.02676,0.000146,24.100474,0.0057,-1.047
8818.00,4.750538,25.02643,0.000147,24.101380,0.0057,-1.047
8820.00,4.750913,25.02597,0.000147,24.101768,0.0057,-1.047
8822.00,4.750183,25.02604,0.000147,24.100489,0.0057,-1.047
8824.00,4.750521,25.02605,0.000147,24.101139,0.0057,-1.047
8826.00,4.750475,25.02650,0.000147,24.101631,0.0057,-1.048
8828.00,4.751392,25.02648,0.000146,24.101315,0.0057,-1.047
8830.00,4.751335,25.02596,0.000146,24.101170,0.0057,-1.047
8832.00,4.750877,25.02513,0.000147,24.101204,0.0057,-1.047
8834.00,4.750619,25.02563,0.000146,24.101514,0.0057,-1.047
8836.00,4.750411,25.02620,0.000148,24.101339,0.0057,-1.047
8838.00,4.750479,25.02517,0.000147,24.101375,0.0057,-1.048
8840.00,4.750461,25.02479,0.000146,24.101727,0.0057,-1.046
8842.00,4.750436,25.02410,0.000147,24.101131,0.0057,-1.046
8844.00,4.750390,25.02389,0.000147,24.101036,0.0057,-1.047
8846.00,4.751225,25.02455,0.000147,24.101068,0.0057,-1.047
8848.00,4.751658,25.02490,0.000146,24.100825,0.0056,-1.047
8850.00,4.751835,25.02379,0.000145,24.101640,0.0057,-1.047
8852.00,4.752110,25.02439,0.000146,24.100463,0.0057,-1.047
8854.00,4.752509,25.02481,0.000148,24.101044,0.0057,-1.047
8856.00,4.751808,25.02486,0.000147,24.101646,0.0057,-1.047
8858.00,4.751444,25.02555,0.000147,24.101120,0.0057,-1.047
8860.00,4.751327,25.02479,0.000147,24.100966,0.0057,-1.046
8862.00,4.751093,25.02566,0.000147,24.101913,0.0057,-1.047
8864.00,4.751527,25.02528,0.000147,24.101440,0.0057,-1.047
8866.00,4.751396,25.02515,0.000147,24.101014,0.0057,-1.047
8868.00,4.750490,25.02511,0.000147,24.100828,0.0057,-1.047
8870.00,4.750420,25.02608,0.000147,24.101906,0.0057,-1.047
8872.00,4.750974,25.02603,0.000146,24.100990,0.0057,-1.047
8874.00,4.750461,25.02531,0.000147,24.101278,0.0057,-1.048
8876.00,4.750220,25.02545,0.000146,24.101339,0.0057,-1.048
8878.00,4.749590,25.02575,0.000147,24.101694,0.0057,-1.046
8880.00,4.750325,25.02597,0.000147,24.101588,0.0057,-1.046
8882.00,4.750561,25.02579,0.000146,24.101553,0.0057,-1.046
8884.00,4.750570,25.02568,0.000148,24.100940,0.0057,-1.047
8886.00,4.750215,25.02606,0.000146,24.100247,0.0057,-1.048
8888.00,4.750170,25.02551,0.000146,24.101174,0.0056,-1.047
8890.00,4.749505,25.02594,0.000147,24.100355,0.0057,-1.047
8892.00,4.748682,25.02528,0.000145,24.101317,0.0057,-1.047
8894.00,4.749582,25.02548,0.000146,24.101917,0.0057,-1.047
8896.00,4.750217,25.02609,0.000146,24.101599,0.0057,-1.047
8898.00,4.750043,25.02599,0.000146,24.101324,0.0056,-1.047
8900.00,4.749845,25.02640,0.000147,24.100806,0.0057,-1.047
8902.00,4.750776,25.02619,0.000147,24.101166,0.0057,-1.046
8904.00,4.750467,25.02577,0.000147,24.101438,0.0057,-1.047
8906.00,4.749656,25.02574,0.000146,24.101664,0.0057,-1.047
8908.00,4.748732,25.02660,0.000147,24.101919,0.0057,-1.047
8910.00,4.748565,25.02593,0.000146,24.101371,0.0057,-1.047
8912.00,4.748858,25.02670,0.000148,24.100975,0.0057,-1.046
8914.00,4.749787,25.02664,0.000147,24.102181,0.0057,-1.046
8916.00,4.748939,25.02706,0.000147,24.101549,0.0056,-1.047
8918.00,4.746606,25.02626,0.000147,24.100632,0.0057,-1.046
8920.00,4.747525,25.02677,0.000146,24.101059,0.0056,-1.047
8922.00,4.748416,25.02669,0.000146,24.100856,0.0057,-1.047
8924.00,4.749095,25.02596,0.000146,24.101326,0.0057,-1.047
8926.00,4.749099,25.02668,0.000147,24.101523,0.0056,-1.046
8928.00,4.749434,25.02642,0.000147,24.100819,0.0057,-1.047
8930.00,4.749758,25.02622,0.000147,24.101839,0.0057,-1.047
8932.00,4.750811,25.02658,0.000146,24.101818,0.0057,-1.047
8934.00,4.753423,25.02669,0.000147,24.102350,0.0057,-1.046
8936.00,4.753071,25.02664,0.000147,24.100960,0.0057,-1.046
8938.00,4.751557,25.02682,0.000147,24.100951,0.0057,-1.046
8940.00,4.750584,25.02765,0.000146,24.101759,0.0057,-1.047
8942.00,4.750421,25.02757,0.000146,24.101800,0.0057,-1.047
8944.00,4.751334,25.02705,0.000147,24.101493,0.0057,-1.046
@50,5.0000,10.0
8946.00,4.750688,25.02676,0.000148,24.101432,0.0057,-1.046
8948.00,4.749639,25.02684,0.000147,24.101363,0.0057,-1.046
8950.00,4.746270,25.02753,0.000147,24.101958,0.0057,-1.046
8952.00,4.742401,25.02756,0.000148,24.101724,0.0057,-1.045
8954.00,4.739286,25.02669,0.000148,24.101205,0.0057,-1.046
8956.00,4.735750,25.02688,0.000146,24.101614,0.0057,-1.047
8958.00,4.732620,25.02678,0.000147,24.101224,0.0057,-1.048
8960.00,4.733711,25.02647,0.000146,24.100916,0.0057,-1.048
8962.00,4.736878,25.02643,0.000146,24.101924,0.0056,-1.049
8964.00,4.738066,25.02660,0.000146,24.101493,0.0057,-1.048
8966.00,4.738515,25.02711,0.000146,24.101638,0.0057,-1.047
8968.00,4.739266,25.02694,0.000148,24.101155,0.0057,-1.047
8970.00,4.738335,25.02658,0.000148,24.101031,0.0057,-1.047
8972.00,4.739210,25.02666,0.000147,24.101629,0.0056,-1.047
8974.00,4.740746,25.02647,0.000147,24.101352,0.0057,-1.048
8976.00,4.742238,25.02600,0.000147,24.101566,0.0057,-1.047
8978.00,4.743247,25.02625,0.000147,24.101677,0.0056,-1.047
8980.00,4.744916,25.02541,0.000147,24.101727,0.0057,-1.047
8982.00,4.746870,25.02545,0.000147,24.101922,0.0057,-1.047
8984.00,4.748319,25.02583,0.000146,24.101525,0.0056,-1.047
8986.00,4.749881,25.02673,0.000146,24.101848,0.0057,-1.047
8988.00,4.750669,25.02723,0.000147,24.101404,0.0057,-1.047
8990.00,4.751304,25.02676,0.000147,24.101653,0.0057,-1.048
8992.00,4.751148,25.02653,0.000146,24.101198,0.0057,-1.048
8994.00,4.750764,25.02600,0.000147,24.101336,0.0057,-1.047
8996.00,4.751383,25.02549,0.000148,24.101265,0.0057,-1.047
8998.00,4.752381,25.02582,0.000146,24.101544,0.0057,-1.047
9000.00,4.752401,25.02708,0.000147,24.101759,0.0057,-1.047
9002.00,4.752819,25.02758,0.000147,24.101356,0.0057,-1.047
9004.00,4.753605,25.02621,0.000146,24.101800,0.0057,-1.047
9006.00,4.752846,25.02687,0.000145,24.101139,0.0057,-1.048
9008.00,4.752060,25.02700,0.000147,24.101295,0.0057,-1.047
9010.00,4.751449,25.02623,0.000147,24.101261,0.0057,-1.047
9012.00,4.751050,25.02622,0.000146,24.101473,0.0056,-1.047
9014.00,4.751902,25.02580,0.000146,24.100882,0.0056,-1.048
9016.00,4.752911,25.02572,0.000146,24.101075,0.0057,-1.047
9018.00,4.753001,25.02599,0.000146,24.100869,0.0057,-1.047
9020.00,4.753488,25.02596,0.000147,24.101109,0.0056,-1.047
9022.00,4.753489,25.02632,0.000146,24.100808,0.0056,-1.048
9024.00,4.753129,25.02687,0.000145,24.101014,0.0057,-1.048
9026.00,4.752306,25.02601,0.000146,24.100594,0.0057,-1.047
9028.00,4.752075,25.02584,0.000146,24.101007,0.0057,-1.047
9030.00,4.752021,25.02610,0.000146,24.100996,0.0057,-1.048
9032.00,4.751443,25.02518,0.000146,24.101284,0.0057,-1.047
9034.00,4.751505,25.02510,0.000146,24.100893,0.0057,-1.048
9036.00,4.751366,25.02551,0.000145,24.101324,0.0056,-1.047
9038.00,4.750785,25.02459,0.000146,24.101508,0.0056,-1.047
9040.00,4.750749,25.02462,0.000144,24.100864,0.0057,-1.048
9042.00,4.751491,25.02495,0.000147,24.100951,0.0057,-1.048
9044.00,4.751519,25.02427,0.000145,24.101051,0.0056,-1.048
9046.00,4.751419,25.02496,0.000146,24.100981,0.0057,-1.048
9048.00,4.751767,25.02536,0.000147,24.101456,0.0057,-1.047
9050.00,4.751351,25.02661,0.000146,24.101523,0.0057,-1.047
9052.00,4.751595,25.02550,0.000146,24.101103,0.0057,-1.047
9054.00,4.751237,25.02520,0.000147,24.100468,0.0057,-1.048
9056.00,4.750771,25.02537,0.000146,24.100455,0.0057,-1.046
9058.00,4.751119,25.02521,0.000147,24.101194,0.0056,-1.047
9060.00,4.751570,25.02499,0.000147,24.100916,0.0057,-1.047
9062.00,4.752397,25.02502,0.000147,24.101805,0.0057,-1.047
9064.00,4.751993,25.02657,0.000147,24.101629,0.0057,-1.047
9066.00,4.751800,25.02692,0.000147,24.101635,0.0057,-1.047
9068.00,4.750946,25.02615,0.000145,24.101438,0.0057,-1.048
9070.00,4.750322,25.02536,0.000146,24.100871,0.0057,-1.048
9072.00,4.750923,25.02567,0.000147,24.101053,0.0056,-1.047
9074.00,4.749506,25.02531,0.000147,24.101038,0.0057,-1.047
9076.00,4.748947,25.02556,0.000147,24.101739,0.0057,-1.046
9078.00,4.749875,25.02577,0.000147,24.102088,0.0057,-1.048
9080.00,4.749972,25.02627,0.000147,24.100866,0.0056,-1.048
9082.00,4.750417,25.02574,0.000146,24.100555,0.0057,-1.047
9084.00,4.750049,25.02570,0.000147,24.100988,0.0057,-1.047
9086.00,4.749804,25.02588,0.000147,24.101506,0.0057,-1.047
9088.00,4.750957,25.02532,0.000146,24.101644,0.0057,-1.047
9090.00,4.751389,25.02638,0.000145,24.100901,0.0057,-1.048
9092.00,4.750952,25.02637,0.000147,24.100921,0.0057,-1.047
9094.00,4.750166,25.02644,0.000147,24.101101,0.0056,-1.047
9096.00,4.750419,25.02643,0.000146,24.101540,0.0057,-1.047
9098.00,4.751329,25.02722,0.000147,24.101207,0.0056,-1.048
9100.00,4.751318,25.02679,0.000146,24.100806,0.0056,-1.048
9102.00,4.752395,25.02607,0.000146,24.101113,0.0057,-1.047
9104.00,4.752249,25.02634,0.000148,24.101389,0.0057,-1.047
9106.00,4.751534,25.02610,0.000146,24.101036,0.0057,-1.048
9108.00,4.750737,25.02574,0.000145,24.101313,0.0056,-1.048
9110.00,4.750744,25.02624,0.000146,24.100364,0.0057,-1.047
9112.00,4.749801,25.02611,0.000146,24.101092,0.0057,-1.047
9114.00,4.750322,25.02563,0.000146,24.101499,0.0057,-1.047
9116.00,4.750243,25.02620,0.000148,24.101003,0.0057,-1.047
9118.00,4.750145,25.02641,0.000148,24.101035,0.0057,-1.048
9120.00,4.749996,25.02657,0.000147,24.101276,0.0057,-1.048
9122.00,4.749654,25.02641,0.000147,24.101616,0.0057,-1.047
9124.00,4.748462,25.02644,0.000146,24.101748,0.0057,-1.048
@51,5.0000,10.0
9126.00,4.748209,25.02671,0.000146,24.100925,0.0057,-1.048
9128.00,4.748970,25.02507,0.000147,24.101087,0.0057,-1.047
9130.00,4.746763,25.02501,0.000147,24.101384,0.0057,-1.047
9132.00,4.742590,25.02516,0.000147,24.100773,0.0056,-1.046
9134.00,4.737750,25.02503,0.000147,24.100617,0.0056,-1.047
9136.00,4.734172,25.02459,0.000145,24.100633,0.0057,-1.048
9138.00,4.734042,25.02515,0.000145,24.101421,0.0056,-1.048
9140.00,4.735166,25.02632,0.000145,24.101685,0.0057,-1.048
9142.00,4.737381,25.02633,0.000144,24.100853,0.0057,-1.049
9144.00,4.739335,25.02658,0.000145,24.100895,0.0057,-1.048
9146.00,4.739256,25.02665,0.000145,24.101081,0.0056,-1.048
9148.00,4.738586,25.02547,0.000145,24.101218,0.0056,-1.048
9150.00,4.738792,25.02569,0.000145,24.101090,0.0056,-1.047
9152.00,4.739752,25.02589,0.000145,24.101300,0.0056,-1.047
9154.00,4.740084,25.02608,0.000147,24.101049,0.0057,-1.047
9156.00,4.741901,25.02526,0.000146,24.100587,0.0056,-1.048
9158.00,4.743863,25.02514,0.000146,24.101163,0.0057,-1.047
9160.00,4.745452,25.02527,0.000147,24.100906,0.0057,-1.047
9162.00,4.745675,25.02550,0.000147,24.101575,0.0056,-1.047
9164.00,4.746769,25.02562,0.000147,24.101542,0.0057,-1.048
9166.00,4.748630,25.02459,0.000146,24.101174,0.0057,-1.048
9168.00,4.749679,25.02522,0.000146,24.100741,0.0057,-1.047
9170.00,4.750403,25.02628,0.000147,24.101599,0.0057,-1.047
9172.00,4.750442,25.02699,0.000146,24.101235,0.0057,-1.048
9174.00,4.751761,25.02720,0.000145,24.100377,0.0057,-1.048
9176.00,4.751595,25.02688,0.000146,24.101564,0.0057,-1.047
9178.00,4.751202,25.02667,0.000145,24.101386,0.0056,-1.047
9180.00,4.752596,25.02688,0.000145,24.101395,0.0057,-1.048
9182.00,4.753582,25.02689,0.000146,24.101192,0.0056,-1.048
9184.00,4.753245,25.02685,0.000146,24.100910,0.0057,-1.048
9186.00,4.752476,25.02672,0.000146,24.101007,0.0056,-1.047
9188.00,4.752358,25.02692,0.000147,24.101135,0.0057,-1.047
9190.00,4.751940,25.02626,0.000147,24.101506,0.0056,-1.048
9192.00,4.751561,25.02623,0.000146,24.101672,0.0056,-1.047
9194.00,4.751535,25.02699,0.000147,24.100723,0.0056,-1.047
9196.00,4.751763,25.02662,0.000146,24.100334,0.0057,-1.048
9198.00,4.751449,25.02603,0.000146,24.101016,0.0057,-1.047
9200.00,4.751527,25.02540,0.000146,24.101213,0.0056,-1.046
9202.00,4.752453,25.02524,0.000146,24.101217,0.0057,-1.047
9204.00,4.752957,25.02561,0.000146,24.101328,0.0057,-1.047
9206.00,4.752363,25.02528,0.000146,24.101001,0.0057,-1.048
9208.00,4.751865,25.02529,0.000146,24.100869,0.0057,-1.047
9210.00,4.751958,25.02543,0.000146,24.101025,0.0056,-1.047
9212.00,4.751892,25.02499,0.000145,24.101311,0.0056,-1.047
9214.00,4.752652,25.02536,0.000146,24.101274,0.0056,-1.048
9216.00,4.752312,25.02457,0.000146,24.101428,0.0057,-1.048
9218.00,4.752803,25.02477,0.000146,24.101330,0.0057,-1.048
9220.00,4.752847,25.02419,0.000146,24.100886,0.0057,-1.047
9222.00,4.752674,25.02485,0.000146,24.100650,0.0057,-1.046
9224.00,4.752424,25.02400,0.000147,24.101107,0.0056,-1.046
9226.00,4.752266,25.02411,0.000147,24.100509,0.0056,-1.047
9228.00,4.752384,25.02393,0.000146,24.101306,0.0057,-1.048
9230.00,4.751553,25.02418,0.000146,24.100802,0.0057,-1.047
9232.00,4.750857,25.02445,0.000146,24.101135,0.0056,-1.048
9234.00,4.750984,25.02422,0.000146,24.100760,0.0057,-1.047
9236.00,4.750621,25.02473,0.000146,24.100942,0.0057,-1.047
9238.00,4.750770,25.02469,0.000145,24.101217,0.0057,-1.048
9240.00,4.750878,25.02377,0.000145,24.101438,0.0057,-1.047
9242.00,4.750391,25.02417,0.000146,24.101179,0.0057,-1.047
9244.00,4.750144,25.02510,0.000147,24.100555,0.0056,-1.047
9246.00,4.749517,25.02442,0.000145,24.100910,0.0057,-1.047
9248.00,4.750233,25.02463,0.000145,24.101406,0.0057,-1.047
9250.00,4.750251,25.02475,0.000146,24.100908,0.0057,-1.047
9252.00,4.749199,25.02424,0.000146,24.101523,0.0056,-1.048
9254.00,4.748775,25.02386,0.000146,24.101274,0.0057,-1.047
9256.00,4.749120,25.02376,0.000147,24.100869,0.0057,-1.046
9258.00,4.749210,25.02403,0.000147,24.101231,0.0057,-1.047
9260.00,4.750523,25.02414,0.000147,24.101105,0.0057,-1.047
9262.00,4.753626,25.02432,0.000146,24.100604,0.0057,-1.047
9264.00,4.753054,25.02428,0.000148,24.100906,0.0057,-1.046
9266.00,4.751112,25.02430,0.000147,24.101588,0.0057,-1.047
9268.00,4.749196,25.02426,0.000147,24.101009,0.0057,-1.047
9270.00,4.747630,25.02443,0.000147,24.101389,0.0056,-1.046
9272.00,4.748039,25.02472,0.000146,24.100988,0.0056,-1.046
9274.00,4.748331,25.02415,0.000147,24.101542,0.0057,-1.047
9276.00,4.749859,25.02494,0.000146,24.101415,0.0057,-1.047
9278.00,4.750450,25.02550,0.000147,24.101009,0.0057,-1.047
9280.00,4.749870,25.02537,0.000146,24.101304,0.0057,-1.047
9282.00,4.749874,25.02490,0.000145,24.100996,0.0057,-1.047
9284.00,4.749799,25.02501,0.000145,24.100999,0.0057,-1.047
9286.00,4.749272,25.02391,0.000146,24.101185,0.0057,-1.046
9288.00,4.749905,25.02416,0.000146,24.101341,0.0056,-1.047
9290.00,4.750012,25.02433,0.000147,24.101313,0.0057,-1.047
9292.00,4.749963,25.02433,0.000146,24.100977,0.0056,-1.047
9294.00,4.750108,25.02391,0.000146,24.101098,0.0056,-1.046
9296.00,4.749792,25.02423,0.000147,24.101363,0.0056,-1.046
9298.00,4.750312,25.02423,0.000147,24.101495,0.0057,-1.047
9300.00,4.749762,25.02426,0.000147,24.101668,0.0056,-1.047
9302.00,4.749850,25.02431,0.000146,24.100632,0.0056,-1.046
9304.00,4.749986,25.02418,0.000147,24.100914,0.0057,-1.047
@52,5.0000,10.0
9306.00,4.750532,25.02467,0.000148,24.100344,0.0056,-1.047
9308.00,4.749943,25.02438,0.000146,24.101185,0.0057,-1.046
9310.00,4.747225,25.02455,0.000147,24.101356,0.0057,-1.046
9312.00,4.741784,25.02515,0.000146,24.101165,0.0057,-1.046
9314.00,4.738297,25.02473,0.000146,24.100958,0.0057,-1.046
9316.00,4.736661,25.02459,0.000145,24.101447,0.0057,-1.046
9318.00,4.734420,25.02375,0.000146,24.101388,0.0057,-1.046
9320.00,4.734624,25.02420,0.000145,24.101163,0.0057,-1.048
9322.00,4.736300,25.02440,0.000146,24.100864,0.0057,-1.049
9324.00,4.736323,25.02390,0.000145,24.101100,0.0057,-1.048
9326.00,4.737778,25.02390,0.000146,24.101389,0.0057,-1.047
9328.00,4.738599,25.02442,0.000145,24.101029,0.0057,-1.048
9330.00,4.737974,25.02386,0.000147,24.100970,0.0057,-1.046
9332.00,4.738546,25.02516,0.000147,24.101209,0.0057,-1.047
9334.00,4.739851,25.02544,0.000147,24.101614,0.0056,-1.047
9336.00,4.740425,25.02537,0.000146,24.100630,0.0057,-1.047
9338.00,4.742828,25.02528,0.000147,24.101345,0.0057,-1.047
9340.00,4.745265,25.02531,0.000146,24.101297,0.0057,-1.047
9342.00,4.746532,25.02484,0.000147,24.100511,0.0057,-1.047
9344.00,4.748565,25.02557,0.000146,24.101690,0.0057,-1.047
9346.00,4.751057,25.02508,0.000146,24.101601,0.0057,-1.047
9348.00,4.751613,25.02511,0.000146,24.101865,0.0057,-1.047
9350.00,4.752369,25.02554,0.000147,24.101525,0.0057,-1.047
9352.00,4.753490,25.02527,0.000148,24.101456,0.0057,-1.046
9354.00,4.751606,25.02626,0.000147,24.101612,0.0057,-1.046
9356.00,4.750436,25.02629,0.000147,24.101982,0.0056,-1.046
9358.00,4.750608,25.02625,0.000147,24.101454,0.0057,-1.048
9360.00,4.751162,25.02591,0.000147,24.101655,0.0057,-1.047
9362.00,4.752533,25.02610,0.000147,24.100886,0.0057,-1.047
9364.00,4.752989,25.02590,0.000145,24.101001,0.0056,-1.047
9366.00,4.752635,25.02620,0.000147,24.100780,0.0056,-1.047
9368.00,4.752413,25.02704,0.000146,24.101209,0.0057,-1.047
9370.00,4.751830,25.02642,0.000146,24.101672,0.0057,-1.047
9372.00,4.750735,25.02633,0.000146,24.101196,0.0057,-1.047
9374.00,4.750502,25.02615,0.000146,24.100970,0.0057,-1.047
9376.00,4.750560,25.02686,0.000146,24.100854,0.0057,-1.047
9378.00,4.751526,25.02671,0.000146,24.100988,0.0057,-1.047
9380.00,4.751000,25.02674,0.000147,24.101642,0.0056,-1.046
9382.00,4.750860,25.02559,0.000146,24.101698,0.0057,-1.047
9384.00,4.750609,25.02578,0.000146,24.101196,0.0057,-1.047
9386.00,4.749748,25.02529,0.000146,24.100507,0.0057,-1.048
9388.00,4.749442,25.02466,0.000145,24.100635,0.0057,-1.047
9390.00,4.749884,25.02564,0.000147,24.101274,0.0057,-1.046
9392.00,4.749498,25.02471,0.000147,24.101746,0.0057,-1.047
9394.00,4.749383,25.02473,0.000146,24.101272,0.0057,-1.048
9396.00,4.751093,25.02510,0.000146,24.101105,0.0057,-1.047
9398.00,4.749317,25.02564,0.000147,24.100498,0.0057,-1.046
9400.00,4.748986,25.02467,0.000147,24.100568,0.0057,-1.046
9402.00,4.750076,25.02433,0.000147,24.101094,0.0056,-1.046
9404.00,4.749953,25.02532,0.000147,24.101261,0.0057,-1.046
9406.00,4.748470,25.02477,0.000148,24.101991,0.0057,-1.046
9408.00,4.748757,25.02514,0.000147,24.100719,0.0057,-1.046
9410.00,4.749319,25.02553,0.000147,24.100938,0.0057,-1.046
9412.00,4.750904,25.02594,0.000146,24.100834,0.0056,-1.047
9414.00,4.752240,25.02574,0.000145,24.101822,0.0056,-1.047
9416.00,4.750934,25.02581,0.000146,24.101700,0.0057,-1.046
9418.00,4.750834,25.02608,0.000146,24.101209,0.0057,-1.048
9420.00,4.750634,25.02617,0.000146,24.101049,0.0056,-1.047
9422.00,4.750137,25.02655,0.000146,24.101241,0.0056,-1.047
9424.00,4.749374,25.02607,0.000147,24.102095,0.0057,-1.046
9426.00,4.750044,25.02610,0.000146,24.101562,0.0057,-1.047
9428.00,4.751077,25.02609,0.000145,24.100804,0.0057,-1.047
9430.00,4.751178,25.02567,0.000146,24.101020,0.0057,-1.046
9432.00,4.751226,25.02542,0.000146,24.101846,0.0056,-1.047
9434.00,4.750077,25.02590,0.000146,24.101220,0.0057,-1.047
9436.00,4.749553,25.02589,0.000147,24.101837,0.0057,-1.047
9438.00,4.749863,25.02645,0.000145,24.101100,0.0057,-1.048
9440.00,4.749819,25.02657,0.000144,24.100736,0.0057,-1.048
9442.00,4.749141,25.02589,0.000145,24.101181,0.0057,-1.047
9444.00,4.749652,25.02552,0.000146,24.101869,0.0057,-1.046
9446.00,4.749316,25.02626,0.000147,24.101395,0.0057,-1.047
9448.00,4.749002,25.02601,0.000147,24.100973,0.0056,-1.047
9450.00,4.748420,25.02572,0.000148,24.101129,0.0056,-1.047
9452.00,4.748846,25.02621,0.000146,24.101636,0.0057,-1.048
9454.00,4.749096,25.02662,0.000146,24.101629,0.0057,-1.047
9456.00,4.748623,25.02634,0.000147,24.100955,0.0057,-1.047
9458.00,4.748799,25.02712,0.000146,24.100576,0.0056,-1.048
9460.00,4.747925,25.02745,0.000147,24.100970,0.0057,-1.047
9462.00,4.747343,25.02746,0.000146,24.100934,0.0057,-1.046
9464.00,4.747661,25.02707,0.000145,24.101053,0.0057,-1.047
9466.00,4.749475,25.02705,0.000146,24.101720,0.0057,-1.047
9468.00,4.749672,25.02768,0.000146,24.101376,0.0057,-1.046
9470.00,4.748491,25.02795,0.000147,24.101857,0.0057,-1.048
9472.00,4.748718,25.02853,0.000146,24.101460,0.0056,-1.048
9474.00,4.749738,25.02761,0.000146,24.100918,0.0057,-1.047
9476.00,4.749359,25.02778,0.000147,24.101248,0.0057,-1.047
9478.00,4.748397,25.02796,0.000146,24.101479,0.0057,-1.047
9480.00,4.747684,25.02790,0.000148,24.101796,0.0057,-1.046
9482.00,4.747762,25.02858,0.000147,24.101750,0.0057,-1.048
9484.00,4.748127,25.02798,0.000147,24.100944,0.0057,-1.047
@53,5.0000,10.0
9486.00,4.747559,25.02864,0.000146,24.101016,0.0057,-1.047
9488.00,4.746927,25.02749,0.000146,24.100955,0.0056,-1.047
9490.00,4.744362,25.02733,0.000145,24.100916,0.0057,-1.047
9492.00,4.741280,25.02720,0.000145,24.101636,0.0057,-1.047
9494.00,4.736800,25.02742,0.000146,24.101467,0.0057,-1.047
9496.00,4.733411,25.02710,0.000147,24.101534,0.0057,-1.046
9498.00,4.731876,25.02718,0.000146,24.101100,0.0057,-1.047
9500.00,4.732988,25.02732,0.000147,24.101382,0.0057,-1.048
9502.00,4.737188,25.02652,0.000146,24.101066,0.0057,-1.049
9504.00,4.738548,25.02584,0.000145,24.101397,0.0057,-1.049
9506.00,4.738904,25.02643,0.000146,24.101653,0.0057,-1.048
9508.00,4.737877,25.02584,0.000147,24.101895,0.0057,-1.048
9510.00,4.737399,25.02574,0.000147,24.101629,0.0057,-1.048
9512.00,4.738270,25.02634,0.000147,24.101742,0.0057,-1.047
9514.00,4.738337,25.02614,0.000147,24.101389,0.0057,-1.047
9516.00,4.739941,25.02619,0.000146,24.101285,0.0056,-1.046
9518.00,4.741719,25.02573,0.000146,24.101267,0.0056,-1.047
9520.00,4.743595,25.02616,0.000146,24.101059,0.0057,-1.048
9522.00,4.745262,25.02617,0.000146,24.100648,0.0057,-1.048
9524.00,4.746380,25.02622,0.000145,24.101213,0.0057,-1.048
9526.00,4.747364,25.02599,0.000147,24.101605,0.0057,-1.047
9528.00,4.747925,25.02579,0.000147,24.100869,0.0056,-1.047
9530.00,4.749286,25.02596,0.000146,24.101046,0.0057,-1.047
9532.00,4.749768,25.02570,0.000146,24.101921,0.0057,-1.048
9534.00,4.748924,25.02585,0.000146,24.100992,0.0057,-1.047
9536.00,4.749392,25.02638,0.000145,24.100892,0.0057,-1.048
9538.00,4.750181,25.02618,0.000145,24.100977,0.0057,-1.048
9540.00,4.751060,25.02580,0.000145,24.101493,0.0057,-1.047
9542.00,4.751824,25.02571,0.000147,24.101752,0.0057,-1.047
9544.00,4.750366,25.02590,0.000146,24.100973,0.0057,-1.047
9546.00,4.749866,25.02649,0.000146,24.100719,0.0057,-1.046
9548.00,4.750334,25.02604,0.000148,24.101254,0.0057,-1.047
9550.00,4.750168,25.02535,0.000146,24.101042,0.0057,-1.047
9552.00,4.750221,25.02545,0.000145,24.101562,0.0057,-1.048
9554.00,4.750646,25.02676,0.000145,24.101805,0.0057,-1.047
9556.00,4.750418,25.02709,0.000146,24.100639,0.0057,-1.048
9558.00,4.750389,25.02606,0.000147,24.100697,0.0056,-1.048
9560.00,4.749636,25.02651,0.000146,24.101581,0.0057,-1.048
9562.00,4.748805,25.02648,0.000146,24.100873,0.0057,-1.047
9564.00,4.748624,25.02674,0.000147,24.101007,0.0056,-1.048
9566.00,4.748590,25.02628,0.000147,24.101482,0.0056,-1.048
9568.00,4.749697,25.02577,0.000145,24.101436,0.0057,-1.047
9570.00,4.750438,25.02578,0.000146,24.101213,0.0057,-1.047
9572.00,4.750117,25.02663,0.000147,24.101291,0.0057,-1.049
9574.00,4.749466,25.02537,0.000145,24.101573,0.0057,-1.048
9576.00,4.748909,25.02533,0.000147,24.102049,0.0057,-1.047
9578.00,4.748531,25.02577,0.000146,24.101012,0.0057,-1.047
9580.00,4.747744,25.02543,0.000147,24.101330,0.0057,-1.047
9582.00,4.747571,25.02511,0.000148,24.100267,0.0056,-1.048
9584.00,4.748922,25.02564,0.000148,24.100437,0.0056,-1.047
9586.00,4.750328,25.02582,0.000147,24.101557,0.0057,-1.047
9588.00,4.750452,25.02590,0.000147,24.101207,0.0057,-1.048
9590.00,4.750222,25.02498,0.000147,24.101170,0.0057,-1.047
9592.00,4.749703,25.02505,0.000147,24.101527,0.0057,-1.048
9594.00,4.748895,25.02557,0.000148,24.101713,0.0056,-1.046
9596.00,4.748150,25.02517,0.000147,24.100960,0.0057,-1.048
9598.00,4.748816,25.02484,0.000146,24.101456,0.0057,-1.048
9600.00,4.749230,25.02440,0.000146,24.101256,0.0057,-1.048
9602.00,4.749071,25.02575,0.000146,24.101258,0.0057,-1.047
9604.00,4.748484,25.02506,0.000147,24.100845,0.0056,-1.047
9606.00,4.749077,25.02487,0.000146,24.101231,0.0057,-1.048
9608.00,4.748742,25.02527,0.000146,24.101276,0.0057,-1.047
9610.00,4.748453,25.02494,0.000145,24.101096,0.0056,-1.048
9612.00,4.748740,25.02489,0.000146,24.100392,0.0056,-1.048
9614.00,4.748696,25.02510,0.000146,24.101774,0.0057,-1.047
9616.00,4.748695,25.02617,0.000146,24.101334,0.0057,-1.048
9618.00,4.748290,25.02606,0.000147,24.100568,0.0057,-1.047
9620.00,4.748142,25.02590,0.000146,24.100869,0.0057,-1.047
9622.00,4.749032,25.02572,0.000145,24.101111,0.0056,-1.049
9624.00,4.749052,25.02555,0.000146,24.100892,0.0057,-1.047
9626.00,4.749147,25.02559,0.000145,24.101018,0.0056,-1.047
9628.00,4.748922,25.02555,0.000145,24.100498,0.0057,-1.047
9630.00,4.748093,25.02480,0.000146,24.101105,0.0056,-1.048
9632.00,4.747260,25.02526,0.000145,24.101237,0.0056,-1.048
9634.00,4.746558,25.02466,0.000145,24.101425,0.0056,-1.048
9636.00,4.747506,25.02492,0.000145,24.101562,0.0057,-1.047
9638.00,4.748156,25.02493,0.000145,24.101066,0.0057,-1.047
9640.00,4.748431,25.02520,0.000146,24.101594,0.0057,-1.048
9642.00,4.749510,25.02506,0.000146,24.100752,0.0056,-1.047
9644.00,4.749609,25.02466,0.000146,24.099928,0.0057,-1.047
9646.00,4.747294,25.02531,0.000145,24.100862,0.0057,-1.047
9648.00,4.747363,25.02520,0.000145,24.100994,0.0056,-1.047
9650.00,4.748277,25.02541,0.000146,24.101295,0.0057,-1.047
9652.00,4.747141,25.02557,0.000147,24.101332,0.0057,-1.047
9654.00,4.748424,25.02569,0.000146,24.101508,0.0056,-1.047
9656.00,4.748910,25.02556,0.000147,24.101839,0.0057,-1.047
9658.00,4.748563,25.02570,0.000146,24.101594,0.0057,-1.047
9660.00,4.747803,25.02547,0.000146,24.101096,0.0057,-1.047
9662.00,4.747122,25.02559,0.000146,24.101941,0.0057,-1.047
9664.00,4.746632,25.02586,0.000147,24.101376,0.0057,-1.047
@54,5.0000,10.0
9666.00,4.746332,25.02605,0.000146,24.101410,0.0057,-1.047
9668.00,4.745757,25.02525,0.000145,24.101289,0.0057,-1.047
9670.00,4.743634,25.02619,0.000145,24.100659,0.0057,-1.046
9672.00,4.739513,25.02590,0.000146,24.101181,0.0057,-1.046
9674.00,4.735942,25.02603,0.000146,24.101088,0.0057,-1.047
9676.00,4.733608,25.02617,0.000147,24.100832,0.0057,-1.048
9678.00,4.732548,25.02690,0.000146,24.101049,0.0057,-1.047
9680.00,4.733434,25.02639,0.000146,24.101018,0.0056,-1.048
9682.00,4.736061,25.02614,0.000145,24.100834,0.0057,-1.049
9684.00,4.737490,25.02702,0.000144,24.101421,0.0057,-1.049
9686.00,4.737171,25.02638,0.000144,24.100765,0.0057,-1.048
9688.00,4.738073,25.02594,0.000145,24.101113,0.0056,-1.047
9690.00,4.738598,25.02643,0.000146,24.101506,0.0056,-1.047
9692.00,4.738743,25.02712,0.000144,24.101687,0.0056,-1.048
9694.00,4.739372,25.02656,0.000146,24.101304,0.0057,-1.047
9696.00,4.739630,25.02716,0.000145,24.100966,0.0056,-1.048
9698.00,4.740799,25.02736,0.000145,24.101631,0.0056,-1.047
9700.00,4.742674,25.02768,0.000146,24.101822,0.0057,-1.047
9702.00,4.746081,25.02742,0.000148,24.101012,0.0056,-1.047
9704.00,4.747976,25.02762,0.000148,24.100741,0.0057,-1.048
9706.00,4.748925,25.02803,0.000146,24.101475,0.0057,-1.047
9708.00,4.750113,25.02711,0.000146,24.101224,0.0056,-1.048
9710.00,4.750094,25.02647,0.000145,24.101036,0.0057,-1.048
9712.00,4.749799,25.02629,0.000146,24.100507,0.0056,-1.048
9714.00,4.749398,25.02622,0.000146,24.101493,0.0057,-1.048
9716.00,4.749131,25.02651,0.000146,24.101813,0.0057,-1.047
9718.00,4.749234,25.02653,0.000147,24.101146,0.0057,-1.047
9720.00,4.749262,25.02665,0.000146,24.101172,0.0057,-1.047
9722.00,4.750649,25.02679,0.000146,24.100672,0.0057,-1.047
9724.00,4.750605,25.02659,0.000146,24.101235,0.0057,-1.047
9726.00,4.750200,25.02664,0.000146,24.101367,0.0057,-1.047
9728.00,4.749765,25.02700,0.000146,24.100329,0.0057,-1.048
9730.00,4.749155,25.02628,0.000146,24.100936,0.0056,-1.047
9732.00,4.749631,25.02654,0.000146,24.101947,0.0056,-1.048
9734.00,4.749180,25.02673,0.000146,24.101633,0.0057,-1.047
9736.00,4.748864,25.02610,0.000147,24.100485,0.0056,-1.047
9738.00,4.750391,25.02665,0.000146,24.100730,0.0056,-1.048
9740.00,4.751022,25.02732,0.000146,24.100984,0.0056,-1.047
9742.00,4.749998,25.02688,0.000146,24.100776,0.0057,-1.047
9744.00,4.749719,25.02684,0.000146,24.100951,0.0057,-1.047
9746.00,4.749700,25.02600,0.000147,24.101027,0.0057,-1.047
9748.00,4.749278,25.02663,0.000146,24.101297,0.0056,-1.047
9750.00,4.750376,25.02726,0.000146,24.101131,0.0057,-1.048
9752.00,4.751046,25.02632,0.000146,24.101362,0.0056,-1.047
9754.00,4.751036,25.02609,0.000147,24.101631,0.0057,-1.047
9756.00,4.750583,25.02670,0.000146,24.101605,0.0056,-1.048
9758.00,4.749870,25.02649,0.000146,24.100802,0.0057,-1.048
9760.00,4.749956,25.02641,0.000145,24.101477,0.0057,-1.048
9762.00,4.751218,25.02727,0.000146,24.101415,0.0057,-1.048
9764.00,4.748889,25.02638,0.000147,24.101189,0.0056,-1.046
9766.00,4.749281,25.02660,0.000146,24.100520,0.0056,-1.046
9768.00,4.749718,25.02608,0.000148,24.100580,0.0056,-1.047
9770.00,4.749538,25.02610,0.000148,24.100643,0.0056,-1.047
9772.00,4.749814,25.02612,0.000147,24.100576,0.0056,-1.048
9774.00,4.749825,25.02656,0.000146,24.100996,0.0057,-1.048
9776.00,4.749694,25.02735,0.000146,24.101603,0.0057,-1.047
9778.00,4.750378,25.02707,0.000146,24.100973,0.0057,-1.047
9780.00,4.749391,25.02724,0.000147,24.101317,0.0057,-1.047
9782.00,4.748610,25.02734,0.000147,24.101022,0.0057,-1.048
9784.00,4.749452,25.02696,0.000145,24.101191,0.0057,-1.046
9786.00,4.748834,25.02773,0.000146,24.100979,0.0056,-1.046
9788.00,4.748040,25.02780,0.000147,24.100604,0.0056,-1.047
9790.00,4.747200,25.02728,0.000147,24.100892,0.0056,-1.047
9792.00,4.746992,25.02771,0.000147,24.101733,0.0056,-1.047
9794.00,4.747882,25.02784,0.000147,24.100990,0.0056,-1.048
9796.00,4.747940,25.02764,0.000145,24.101334,0.0056,-1.047
9798.00,4.748367,25.02761,0.000147,24.101107,0.0056,-1.047
9800.00,4.748135,25.02657,0.000146,24.100656,0.0057,-1.047
9802.00,4.748231,25.02637,0.000146,24.101261,0.0057,-1.048
9804.00,4.747323,25.02662,0.000145,24.100996,0.0056,-1.047
@55,5.0000,10.0
9806.00,4.746933,25.02707,0.000146,24.100986,0.0057,-1.047
9808.00,4.747007,25.02688,0.000146,24.099935,0.0056,-1.048
9810.00,4.745584,25.02750,0.000145,24.101466,0.0057,-1.048
9812.00,4.741187,25.02744,0.000146,24.101640,0.0056,-1.046
9814.00,4.736720,25.02701,0.000147,24.101408,0.0056,-1.046
9816.00,4.734428,25.02714,0.000147,24.101861,0.0056,-1.047
9818.00,4.733506,25.02846,0.000145,24.101492,0.0057,-1.048
9820.00,4.734277,25.02792,0.000145,24.100440,0.0057,-1.049
9822.00,4.736863,25.02679,0.000145,24.100927,0.0056,-1.049
9824.00,4.738510,25.02765,0.000145,24.101070,0.0056,-1.049
9826.00,4.738142,25.02758,0.000145,24.100182,0.0057,-1.048
9828.00,4.737295,25.02759,0.000146,24.101289,0.0057,-1.048
9830.00,4.736272,25.02843,0.000145,24.101796,0.0057,-1.048
9832.00,4.736336,25.02816,0.000146,24.100877,0.0056,-1.049
9834.00,4.738119,25.02816,0.000147,24.101291,0.0057,-1.048
9836.00,4.739494,25.02866,0.000146,24.100609,0.0057,-1.048
9838.00,4.739915,25.02859,0.000147,24.100873,0.0057,-1.048
9840.00,4.741180,25.02788,0.000146,24.101917,0.0057,-1.048
9842.00,4.743853,25.02824,0.000147,24.101226,0.0057,-1.048
9844.00,4.745386,25.02749,0.000147,24.101204,0.0056,-1.047
9846.00,4.747041,25.02702,0.000147,24.101172,0.0056,-1.048
9848.00,4.748054,25.02713,0.000147,24.101291,0.0056,-1.048
9850.00,4.748154,25.02641,0.000147,24.100873,0.0057,-1.048
9852.00,4.748172,25.02649,0.000147,24.100228,0.0056,-1.048
9854.00,4.748674,25.02664,0.000146,24.101453,0.0056,-1.048
9856.00,4.748098,25.02665,0.000147,24.101646,0.0057,-1.048
9858.00,4.748615,25.02681,0.000146,24.101061,0.0057,-1.048
9860.00,4.748992,25.02617,0.000146,24.101594,0.0057,-1.047
9862.00,4.748622,25.02591,0.000147,24.101081,0.0057,-1.047
9864.00,4.748521,25.02682,0.000146,24.100641,0.0056,-1.048
9866.00,4.749859,25.02710,0.000146,24.100862,0.0057,-1.048
9868.00,4.748484,25.02673,0.000147,24.101113,0.0057,-1.049
9870.00,4.748125,25.02677,0.000146,24.101135,0.0057,-1.048
9872.00,4.748871,25.02676,0.000147,24.101278,0.0057,-1.048
9874.00,4.748001,25.02640,0.000147,24.100968,0.0057,-1.047
9876.00,4.747691,25.02683,0.000148,24.101139,0.0057,-1.048
9878.00,4.749077,25.02709,0.000148,24.101718,0.0057,-1.048
9880.00,4.749202,25.02691,0.000148,24.101597,0.0057,-1.048
9882.00,4.749055,25.02698,0.000147,24.101484,0.0057,-1.048
9884.00,4.748019,25.02638,0.000146,24.101761,0.0057,-1.048
9886.00,4.747900,25.02645,0.000146,24.101651,0.0057,-1.048
9888.00,4.748392,25.02571,0.000145,24.101577,0.0057,-1.047
9890.00,4.748238,25.02642,0.000146,24.102186,0.0057,-1.048
9892.00,4.747904,25.02677,0.000147,24.101105,0.0057,-1.048
9894.00,4.748054,25.02662,0.000148,24.101586,0.0057,-1.048
9896.00,4.748335,25.02771,0.000149,24.101419,0.0057,-1.048
9898.00,4.749154,25.02714,0.000148,24.101369,0.0057,-1.047
9900.00,4.749986,25.02676,0.000148,24.101454,0.0057,-1.047
9902.00,4.749653,25.02650,0.000148,24.101449,0.0057,-1.047
9904.00,4.748741,25.02634,0.000148,24.101365,0.0057,-1.048
9906.00,4.748847,25.02661,0.000146,24.101462,0.0057,-1.048
9908.00,4.748350,25.02636,0.000147,24.100873,0.0057,-1.048
9910.00,4.747722,25.02647,0.000147,24.101399,0.0057,-1.048
9912.00,4.747745,25.02621,0.000147,24.101113,0.0057,-1.047
9914.00,4.748196,25.02657,0.000148,24.101731,0.0057,-1.047
9916.00,4.748776,25.02656,0.000148,24.101633,0.0057,-1.047
9918.00,4.749032,25.02624,0.000147,24.101484,0.0057,-1.048
9920.00,4.748552,25.02620,0.000147,24.101521,0.0057,-1.048
9922.00,4.748889,25.02621,0.000146,24.100895,0.0057,-1.049
9924.00,4.747587,25.02647,0.000146,24.101209,0.0057,-1.048
9926.00,4.747125,25.02585,0.000146,24.101410,0.0057,-1.048
9928.00,4.747592,25.02598,0.000147,24.101856,0.0057,-1.048
9930.00,4.747294,25.02626,0.000147,24.101503,0.0057,-1.047
9932.00,4.747755,25.02583,0.000147,24.101217,0.0057,-1.047
9934.00,4.748196,25.02594,0.000146,24.101997,0.0057,-1.049
9936.00,4.747805,25.02543,0.000148,24.101414,0.0057,-1.048
9938.00,4.747951,25.02576,0.000148,24.101484,0.0057,-1.047
9940.00,4.748317,25.02544,0.000148,24.101486,0.0057,-1.047
9942.00,4.748150,25.02548,0.000147,24.102092,0.0057,-1.048
9944.00,4.748178,25.02593,0.000148,24.101802,0.0057,-1.046
@56,5.0000,10.0
9946.00,4.748514,25.02587,0.000148,24.101692,0.0057,-1.044
9948.00,4.747381,25.02623,0.000150,24.101748,0.0057,-1.043
9950.00,4.745132,25.02685,0.000150,24.102262,0.0057,-1.042
9952.00,4.741244,25.02651,0.000151,24.101196,0.0057,-1.043
9954.00,4.736781,25.02593,0.000151,24.101419,0.0057,-1.043
9956.00,4.732591,25.02614,0.000149,24.100814,0.0057,-1.045
9958.00,4.730647,25.02684,0.000148,24.100912,0.0057,-1.046
9960.00,4.730415,25.02767,0.000147,24.101178,0.0057,-1.047
9962.00,4.733331,25.02700,0.000146,24.101562,0.0057,-1.047
9964.00,4.735092,25.02628,0.000146,24.101072,0.0056,-1.047
9966.00,4.736252,25.02643,0.000145,24.100776,0.0056,-1.046
9968.00,4.736911,25.02571,0.000146,24.100832,0.0057,-1.047
9970.00,4.737551,25.02604,0.000146,24.101466,0.0057,-1.046
9972.00,4.737350,25.02567,0.000145,24.100678,0.0057,-1.046
9974.00,4.737772,25.02614,0.000146,24.101153,0.0057,-1.045
9976.00,4.739391,25.02593,0.000146,24.101501,0.0057,-1.047
9978.00,4.740893,25.02629,0.000146,24.100994,0.0057,-1.047
9980.00,4.743382,25.02626,0.000146,24.101070,0.0057,-1.045
9982.00,4.745169,25.02571,0.000148,24.101566,0.0057,-1.046
9984.00,4.746261,25.02594,0.000147,24.101287,0.0057,-1.047
9986.00,4.746806,25.02638,0.000147,24.101603,0.0057,-1.047
9988.00,4.747996,25.02729,0.000147,24.101610,0.0057,-1.046
9990.00,4.749869,25.02680,0.000148,24.102080,0.0057,-1.047
9992.00,4.750073,25.02626,0.000146,24.101581,0.0057,-1.047
9994.00,4.750075,25.02644,0.000147,24.101126,0.0057,-1.047
9996.00,4.748773,25.02674,0.000146,24.100806,0.0057,-1.047
9998.00,4.747819,25.02707,0.000147,24.101568,0.0057,-1.047
10000.00,4.748120,25.02686,0.000148,24.101527,0.0057,-1.046
10002.00,4.749319,25.02621,0.000146,24.100942,0.0057,-1.047
10004.00,4.750063,25.02525,0.000146,24.100617,0.0057,-1.047
10006.00,4.750568,25.02533,0.000146,24.101090,0.0057,-1.047
10008.00,4.750383,25.02585,0.000146,24.101700,0.0057,-1.047
10010.00,4.750161,25.02680,0.000146,24.101218,0.0057,-1.047
10012.00,4.750526,25.02633,0.000146,24.101150,0.0057,-1.047
10014.00,4.750373,25.02645,0.000146,24.101152,0.0057,-1.047
10016.00,4.749643,25.02731,0.000148,24.102017,0.0057,-1.046
10018.00,4.749204,25.02668,0.000147,24.101960,0.0057,-1.047
10020.00,4.749766,25.02706,0.000147,24.101861,0.0057,-1.048
10022.00,4.749860,25.02705,0.000145,24.102079,0.0057,-1.047
10024.00,4.750977,25.02753,0.000146,24.101921,0.0057,-1.046
10026.00,4.751060,25.02831,0.000148,24.101536,0.0057,-1.046
10028.00,4.750987,25.02804,0.000147,24.101466,0.0057,-1.048
10030.00,4.751031,25.02742,0.000147,24.101700,0.0057,-1.048
10032.00,4.750140,25.02676,0.000146,24.101716,0.0057,-1.047
10034.00,4.749960,25.02833,0.000147,24.101317,0.0057,-1.047
10036.00,4.750053,25.02889,0.000147,24.101289,0.0057,-1.046
10038.00,4.750355,25.02767,0.000148,24.101566,0.0056,-1.047
10040.00,4.750547,25.02730,0.000146,24.101323,0.0057,-1.048
10042.00,4.750743,25.02706,0.000146,24.101155,0.0057,-1.046
10044.00,4.750434,25.02743,0.000146,24.101922,0.0057,-1.047
10046.00,4.750009,25.02776,0.000147,24.101146,0.0057,-1.048
10048.00,4.749699,25.02701,0.000147,24.101690,0.0057,-1.046
10050.00,4.749516,25.02729,0.000146,24.101692,0.0056,-1.048
10052.00,4.749610,25.02723,0.000146,24.101027,0.0057,-1.047
10054.00,4.748703,25.02732,0.000146,24.101116,0.0057,-1.047
10056.00,4.748710,25.02723,0.000146,24.100732,0.0057,-1.048
10058.00,4.748476,25.02779,0.000146,24.101196,0.0057,-1.047
10060.00,4.748916,25.02763,0.000147,24.101276,0.0058,-1.047
10062.00,4.749582,25.02748,0.000146,24.101116,0.0057,-1.047
10064.00,4.749005,25.02672,0.000147,24.101384,0.0057,-1.047
10066.00,4.748354,25.02677,0.000147,24.101412,0.0057,-1.047
10068.00,4.748587,25.02700,0.000147,24.101022,0.0057,-1.047
10070.00,4.749012,25.02692,0.000145,24.101505,0.0057,-1.049
10072.00,4.749417,25.02726,0.000146,24.100938,0.0057,-1.048
10074.00,4.749511,25.02776,0.000147,24.101625,0.0057,-1.046
10076.00,4.750582,25.02721,0.000147,24.101525,0.0057,-1.047
10078.00,4.750971,25.02796,0.000147,24.101746,0.0057,-1.047
10080.00,4.750119,25.02743,0.000148,24.101649,0.0057,-1.048
10082.00,4.748601,25.02700,0.000146,24.101551,0.0057,-1.047
10084.00,4.747257,25.02690,0.000147,24.101761,0.0057,-1.047
@57,5.0000,10.0
10086.00,4.747080,25.02672,0.000146,24.100892,0.0057,-1.048
10088.00,4.747251,25.02687,0.000147,24.101332,0.0057,-1.047
10090.00,4.746347,25.02700,0.000148,24.101174,0.0057,-1.047
10092.00,4.741244,25.02659,0.000147,24.102054,0.0057,-1.046
10094.00,4.737858,25.02640,0.000148,24.102019,0.0057,-1.047
10096.00,4.735999,25.02637,0.000147,24.101239,0.0057,-1.047
10098.00,4.734534,25.02618,0.000147,24.102036,0.0057,-1.048
10100.00,4.734894,25.02601,0.000146,24.101436,0.0056,-1.048
10102.00,4.737306,25.02634,0.000146,24.100955,0.0057,-1.048
10104.00,4.738481,25.02594,0.000145,24.101261,0.0057,-1.049
10106.00,4.738755,25.02665,0.000145,24.101740,0.0057,-1.049
10108.00,4.738296,25.02753,0.000146,24.101878,0.0057,-1.048
10110.00,4.738955,25.02688,0.000146,24.101447,0.0057,-1.048
10112.00,4.739515,25.02568,0.000148,24.101044,0.0057,-1.048
10114.00,4.739870,25.02651,0.000148,24.101118,0.0057,-1.047
10116.00,4.740720,25.02761,0.000148,24.101755,0.0057,-1.048
10118.00,4.742429,25.02709,0.000147,24.101306,0.0057,-1.048
10120.00,4.743066,25.02716,0.000147,24.100944,0.0057,-1.048
10122.00,4.745556,25.02734,0.000147,24.101770,0.0057,-1.048
10124.00,4.747378,25.02666,0.000146,24.100574,0.0057,-1.048
10126.00,4.748144,25.02689,0.000147,24.101614,0.0057,-1.047
10128.00,4.748363,25.02682,0.000148,24.101716,0.0057,-1.047
10130.00,4.749626,25.02691,0.000149,24.101139,0.0057,-1.047
10132.00,4.748216,25.02734,0.000148,24.100782,0.0057,-1.048
10134.00,4.748454,25.02682,0.000148,24.101911,0.0057,-1.048
10136.00,4.749171,25.02684,0.000146,24.101454,0.0057,-1.048
10138.00,4.748330,25.02704,0.000147,24.101596,0.0058,-1.047
10140.00,4.748426,25.02741,0.000148,24.101586,0.0057,-1.048
10142.00,4.748113,25.02741,0.000147,24.101636,0.0057,-1.047
10144.00,4.748590,25.02720,0.000146,24.101967,0.0057,-1.047
10146.00,4.748885,25.02740,0.000148,24.102379,0.0057,-1.047
10148.00,4.750033,25.02780,0.000147,24.100641,0.0056,-1.048
10150.00,4.750165,25.02825,0.000147,24.101061,0.0057,-1.048
10152.00,4.749818,25.02763,0.000147,24.101386,0.0057,-1.047
10154.00,4.749968,25.02779,0.000147,24.101289,0.0057,-1.048
10156.00,4.749429,25.02699,0.000147,24.100997,0.0057,-1.048
10158.00,4.749719,25.02769,0.000148,24.101742,0.0057,-1.047
10160.00,4.751054,25.02736,0.000148,24.101733,0.0057,-1.048
10162.00,4.750765,25.02740,0.000147,24.100801,0.0057,-1.048
10164.00,4.749879,25.02768,0.000146,24.101980,0.0057,-1.049
10166.00,4.748884,25.02804,0.000148,24.101824,0.0057,-1.048
10168.00,4.749203,25.02794,0.000147,24.101300,0.0057,-1.048
10170.00,4.748821,25.02720,0.000147,24.102212,0.0057,-1.047
10172.00,4.749042,25.02669,0.000147,24.101393,0.0057,-1.048
10174.00,4.748618,25.02620,0.000147,24.101105,0.0057,-1.048
10176.00,4.748290,25.02580,0.000146,24.101841,0.0057,-1.048
10178.00,4.749484,25.02588,0.000146,24.101924,0.0057,-1.047
10180.00,4.749004,25.02673,0.000147,24.101440,0.0057,-1.048
10182.00,4.748776,25.02753,0.000147,24.101200,0.0057,-1.048
10184.00,4.747560,25.02754,0.000147,24.101631,0.0057,-1.049
10186.00,4.747379,25.02676,0.000148,24.101935,0.0057,-1.048
10188.00,4.748341,25.02587,0.000148,24.101124,0.0057,-1.048
10190.00,4.748366,25.02695,0.000147,24.101068,0.0057,-1.048
10192.00,4.748009,25.02792,0.000146,24.101337,0.0057,-1.049
10194.00,4.747505,25.02794,0.000146,24.100687,0.0057,-1.048
10196.00,4.747959,25.02760,0.000148,24.101947,0.0057,-1.048
10198.00,4.748273,25.02686,0.000148,24.102075,0.0057,-1.048
10200.00,4.749375,25.02721,0.000147,24.101644,0.0057,-1.048
10202.00,4.749024,25.02758,0.000146,24.101560,0.0057,-1.048
10204.00,4.748502,25.02781,0.000148,24.100997,0.0057,-1.048
10206.00,4.748455,25.02787,0.000148,24.102158,0.0058,-1.048
10208.00,4.748608,25.02770,0.000147,24.101735,0.0057,-1.049
10210.00,4.747915,25.02761,0.000147,24.101674,0.0057,-1.048
10212.00,4.747005,25.02718,0.000148,24.101657,0.0057,-1.047
10214.00,4.747014,25.02759,0.000147,24.101529,0.0057,-1.048
10216.00,4.747450,25.02750,0.000146,24.101648,0.0057,-1.048
10218.00,4.748003,25.02770,0.000148,24.101226,0.0057,-1.049
10220.00,4.749222,25.02738,0.000147,24.101636,0.0057,-1.048
10222.00,4.747243,25.02762,0.000147,24.101748,0.0057,-1.048
10224.00,4.747735,25.02854,0.000147,24.101542,0.0057,-1.048
