# Supplementary material for: The complex of ferric-enterobactin with its transporter from Pseudomonas aeruginosa suggests a two-site model
Source: Nat Commun. 2019 Aug 14;10:3673. doi: 10.1038/s41467-019-11508-y (PMC6694100; doi:10.1038/s41467-019-11508-y)
Supplement: Supplementary file 9 — Supplementary Data 6 [file 41467_2019_11508_MOESM9_ESM.zip › PfeAQ482A-Entro-titra.itc]

$ITC
$ 140 
$NOT
$ 25 
$ 120 
$ 242 
$ 5 
$ 2 
$ADCGainCode:  3 
$False,True,True
$ 2 , 4 , 180 , 2 
$ 5 , 10 , 180 , 2 
$ 5 , 10 , 180 , 2 
$ 5 , 10 , 180 , 2 
$ 5 , 10 , 180 , 2 
$ 5 , 10 , 180 , 2 
$ 5 , 10 , 180 , 2 
$ 5 , 10 , 180 , 2 
$ 5 , 10 , 180 , 2 
$ 5 , 10 , 180 , 2 
$ 5 , 10 , 180 , 2 
$ 5 , 10 , 180 , 2 
$ 5 , 10 , 180 , 2 
$ 5 , 10 , 180 , 2 
$ 5 , 10 , 180 , 2 
$ 5 , 10 , 180 , 2 
$ 5 , 10 , 180 , 2 
$ 5 , 10 , 180 , 2 
$ 5 , 10 , 180 , 2 
$ 5 , 10 , 180 , 2 
$ 5 , 10 , 180 , 2 
$ 5 , 10 , 180 , 2 
$ 5 , 10 , 180 , 2 
$ 5 , 10 , 180 , 2 
$ 5 , 10 , 180 , 2 
$ 5 , 10 , 180 , 2 
$ 5 , 10 , 180 , 2 
$ 5 , 10 , 180 , 2 
$ 5 , 10 , 180 , 2 
$ 5 , 10 , 180 , 2 
$ 5 , 10 , 180 , 2 
$ 5 , 10 , 180 , 2 
$ 5 , 10 , 180 , 2 
$ 5 , 10 , 180 , 2 
$ 5 , 10 , 180 , 2 
$ 5 , 10 , 180 , 2 
$ 5 , 10 , 180 , 2 
$ 5 , 10 , 180 , 2 
$ 5 , 10 , 180 , 2 
$ 5 , 10 , 180 , 2 
$ 5 , 10 , 180 , 2 
$ 5 , 10 , 180 , 2 
$ 5 , 10 , 180 , 2 
$ 5 , 10 , 180 , 2 
$ 5 , 10 , 180 , 2 
$ 5 , 10 , 180 , 2 
$ 5 , 10 , 180 , 2 
$ 5 , 10 , 180 , 2 
$ 5 , 10 , 180 , 2 
$ 5 , 10 , 180 , 2 
$ 5 , 10 , 180 , 2 
$ 5 , 10 , 180 , 2 
$ 5 , 10 , 180 , 2 
$ 5 , 10 , 180 , 2 
$ 5 , 10 , 180 , 2 
$ 5 , 10 , 180 , 2 
$ 5 , 10 , 180 , 2 
$ 5 , 10 , 180 , 2 
$ 5 , 10 , 180 , 2 
$ 5 , 10 , 180 , 2 
$ 5 , 10 , 180 , 2 
$ 5 , 10 , 180 , 2 
$ 5 , 10 , 180 , 2 
$ 5 , 10 , 180 , 2 
$ 5 , 10 , 180 , 2 
$ 5 , 10 , 180 , 2 
$ 5 , 10 , 180 , 2 
$ 5 , 10 , 180 , 2 
$ 5 , 10 , 180 , 2 
$ 5 , 10 , 180 , 2 
$ 5 , 10 , 180 , 2 
$ 5 , 10 , 180 , 2 
$ 5 , 10 , 180 , 2 
$ 5 , 10 , 180 , 2 
$ 5 , 10 , 180 , 2 
$ 5 , 10 , 180 , 2 
$ 5 , 10 , 180 , 2 
$ 5 , 10 , 180 , 2 
$ 5 , 10 , 180 , 2 
$ 5 , 10 , 180 , 2 
$ 5 , 10 , 180 , 2 
$ 5 , 10 , 180 , 2 
$ 5 , 10 , 180 , 2 
$ 5 , 10 , 180 , 2 
$ 5 , 10 , 180 , 2 
$ 5 , 10 , 180 , 2 
$ 5 , 10 , 180 , 2 
$ 5 , 10 , 180 , 2 
$ 5 , 10 , 180 , 2 
$ 5 , 10 , 180 , 2 
$ 5 , 10 , 180 , 2 
$ 5 , 10 , 180 , 2 
$ 5 , 10 , 180 , 2 
$ 5 , 10 , 180 , 2 
$ 5 , 10 , 180 , 2 
$ 5 , 10 , 180 , 2 
$ 5 , 10 , 180 , 2 
$ 5 , 10 , 180 , 2 
$ 5 , 10 , 180 , 2 
$ 5 , 10 , 180 , 2 
$ 5 , 10 , 180 , 2 
$ 5 , 10 , 180 , 2 
$ 5 , 10 , 180 , 2 
$ 5 , 10 , 180 , 2 
$ 5 , 10 , 180 , 2 
$ 5 , 10 , 180 , 2 
$ 5 , 10 , 180 , 2 
$ 5 , 10 , 180 , 2 
$ 5 , 10 , 180 , 2 
$ 5 , 10 , 180 , 2 
$ 5 , 10 , 180 , 2 
$ 5 , 10 , 180 , 2 
$ 5 , 10 , 180 , 2 
$ 5 , 10 , 180 , 2 
$ 5 , 10 , 180 , 2 
$ 5 , 10 , 180 , 2 
$ 5 , 10 , 180 , 2 
$ 5 , 10 , 180 , 2 
$ 5 , 10 , 180 , 2 
$ 5 , 10 , 180 , 2 
$ 5 , 10 , 180 , 2 
$ 5 , 10 , 180 , 2 
$ 5 , 10 , 180 , 2 
$ 5 , 10 , 180 , 2 
$ 5 , 10 , 180 , 2 
$ 5 , 10 , 180 , 2 
$ 5 , 10 , 180 , 2 
$ 5 , 10 , 180 , 2 
$ 5 , 10 , 180 , 2 
$ 5 , 10 , 180 , 2 
$ 5 , 10 , 180 , 2 
$ 5 , 10 , 180 , 2 
$ 5 , 10 , 180 , 2 
$ 5 , 10 , 180 , 2 
$ 5 , 10 , 180 , 2 
$ 5 , 10 , 180 , 2 
$ 5 , 10 , 180 , 2 
$ 5 , 10 , 180 , 2 
$ 5 , 10 , 180 , 2 
$ 5 , 10 , 180 , 2 
# 0 
# 0.057 
# 0.01 
# 1.4314 
# 25 
# 30.1205 
# 10.4 
?
% VPITC08.01.258
% 1.4314 
% 30.1205 
%-0.361016 , 98.541354 
%-0.41914 , 98.12339 
% 0.2232 
% 125.24 , 125.41 
% 1 , 80 
% 0.0342649 , 0.054004 
% 0 , 8 
% 0 , 18 
% 104422       319516 
% 101.8 
% 260 , 300 , 470 , 530 
% 0.087420033762 ,-0.003123428547 ,-6.491882664871E-06 , 5.381089916002E-07 ,-3.01889280243E-09 
% VPViewer2000 Ver: 1.30.2
@0
2.00,4.623709,25.01144,0.000140,24.099902,0.0055,-1.046
4.00,4.623631,25.01145,0.000140,24.100117,0.0054,-1.046
6.00,4.624273,25.01114,0.000139,24.100158,0.0054,-1.045
8.00,4.625652,25.01114,0.000140,24.100366,0.0055,-1.046
10.00,4.625731,25.01113,0.000140,24.100528,0.0054,-1.046
12.00,4.624871,25.01086,0.000140,24.100388,0.0054,-1.046
14.00,4.625719,25.01076,0.000140,24.100175,0.0054,-1.046
16.00,4.625691,25.01169,0.000141,24.099504,0.0054,-1.045
18.00,4.625792,25.01170,0.000140,24.100260,0.0055,-1.046
20.00,4.626401,25.01086,0.000140,24.100366,0.0054,-1.045
22.00,4.626088,25.01094,0.000140,24.099968,0.0055,-1.045
24.00,4.626839,25.01086,0.000140,24.099994,0.0055,-1.046
26.00,4.627281,25.01092,0.000139,24.099642,0.0055,-1.046
28.00,4.626424,25.01136,0.000139,24.099950,0.0054,-1.045
30.00,4.626498,25.01136,0.000141,24.100236,0.0055,-1.046
32.00,4.626629,25.01155,0.000140,24.100414,0.0055,-1.046
34.00,4.626949,25.01119,0.000140,24.099812,0.0055,-1.046
36.00,4.626135,25.01099,0.000139,24.099411,0.0055,-1.046
38.00,4.627504,25.01101,0.000140,24.100102,0.0055,-1.047
40.00,4.628432,25.01185,0.000140,24.100652,0.0055,-1.046
42.00,4.627375,25.01183,0.000140,24.099980,0.0055,-1.045
44.00,4.626855,25.01172,0.000140,24.100247,0.0055,-1.046
46.00,4.626943,25.01149,0.000142,24.100342,0.0055,-1.046
48.00,4.627275,25.01064,0.000141,24.100292,0.0054,-1.045
50.00,4.628210,25.01064,0.000140,24.100483,0.0054,-1.046
52.00,4.628731,25.01076,0.000141,24.099532,0.0055,-1.046
54.00,4.628755,25.01121,0.000140,24.100463,0.0055,-1.045
56.00,4.629062,25.01152,0.000140,24.100397,0.0054,-1.046
58.00,4.628847,25.01139,0.000140,24.100461,0.0055,-1.046
60.00,4.629455,25.01096,0.000141,24.100267,0.0055,-1.045
62.00,4.629152,25.01150,0.000141,24.100000,0.0055,-1.046
64.00,4.629128,25.01170,0.000140,24.100312,0.0055,-1.045
66.00,4.629244,25.01185,0.000140,24.100386,0.0055,-1.047
68.00,4.628247,25.01165,0.000141,24.099599,0.0055,-1.046
70.00,4.627776,25.01173,0.000142,24.100427,0.0054,-1.046
72.00,4.628130,25.01165,0.000140,24.099569,0.0054,-1.045
74.00,4.628483,25.01188,0.000140,24.100035,0.0054,-1.046
76.00,4.627574,25.01127,0.000141,24.099335,0.0054,-1.046
78.00,4.628300,25.01080,0.000141,24.100048,0.0055,-1.046
80.00,4.628565,25.01084,0.000139,24.099853,0.0055,-1.046
82.00,4.628160,25.01152,0.000140,24.100253,0.0055,-1.045
84.00,4.629588,25.01146,0.000141,24.100422,0.0054,-1.045
86.00,4.629489,25.01060,0.000142,24.100665,0.0055,-1.045
88.00,4.629744,25.01117,0.000140,24.101061,0.0055,-1.046
90.00,4.630736,25.01088,0.000141,24.100347,0.0055,-1.045
92.00,4.632176,25.01088,0.000140,24.100002,0.0055,-1.046
94.00,4.631231,25.01093,0.000140,24.100370,0.0055,-1.046
96.00,4.631721,25.01071,0.000141,24.100438,0.0055,-1.046
98.00,4.632022,25.01051,0.000141,24.100390,0.0055,-1.046
100.00,4.632455,25.01036,0.000140,24.100084,0.0054,-1.046
102.00,4.631704,25.01080,0.000141,24.099463,0.0054,-1.046
104.00,4.632206,25.01078,0.000140,24.100598,0.0054,-1.046
106.00,4.631052,25.01071,0.000140,24.100143,0.0054,-1.046
108.00,4.631221,25.01108,0.000140,24.099482,0.0054,-1.046
110.00,4.631150,25.01082,0.000140,24.100279,0.0054,-1.045
112.00,4.630516,25.01091,0.000141,24.100130,0.0055,-1.046
114.00,4.631426,25.01101,0.000140,24.099803,0.0055,-1.046
116.00,4.632250,25.01049,0.000140,24.099863,0.0055,-1.046
118.00,4.632363,25.01138,0.000139,24.099190,0.0055,-1.046
120.00,4.632447,25.01084,0.000141,24.100340,0.0055,-1.045
122.00,4.631673,25.01114,0.000140,24.099753,0.0054,-1.047
@1,2.0000,4.0
124.00,4.631323,25.01108,0.000139,24.100791,0.0055,-1.046
126.00,4.627895,25.01104,0.000139,24.100854,0.0055,-1.045
128.00,4.602600,25.01151,0.000140,24.100147,0.0055,-1.045
130.00,4.546856,25.01164,0.000139,24.100063,0.0054,-1.045
132.00,4.492765,25.01032,0.000140,24.099491,0.0055,-1.046
134.00,4.462075,25.01031,0.000139,24.099642,0.0055,-1.047
136.00,4.450659,25.01143,0.000139,24.099987,0.0054,-1.046
138.00,4.448972,25.01124,0.000139,24.099957,0.0054,-1.045
140.00,4.453215,25.01088,0.000140,24.099926,0.0055,-1.045
142.00,4.460040,25.01050,0.000140,24.099313,0.0055,-1.046
144.00,4.468729,25.01005,0.000139,24.099861,0.0055,-1.046
146.00,4.477585,25.01007,0.000139,24.100007,0.0054,-1.046
148.00,4.488194,25.01028,0.000139,24.099987,0.0054,-1.046
150.00,4.499531,25.00991,0.000138,24.099662,0.0055,-1.046
152.00,4.511465,25.00951,0.000140,24.099593,0.0054,-1.045
154.00,4.522506,25.00937,0.000140,24.099082,0.0054,-1.045
156.00,4.532947,25.00993,0.000140,24.099487,0.0054,-1.047
158.00,4.542904,25.01024,0.000140,24.099924,0.0054,-1.047
160.00,4.553252,25.01047,0.000139,24.100245,0.0055,-1.045
162.00,4.562104,25.01041,0.000140,24.100554,0.0054,-1.045
164.00,4.569145,25.00985,0.000140,24.099480,0.0054,-1.046
166.00,4.574167,25.01014,0.000140,24.099993,0.0054,-1.045
168.00,4.580215,25.01069,0.000141,24.100483,0.0054,-1.046
170.00,4.586255,25.01005,0.000141,24.099922,0.0054,-1.045
172.00,4.591454,25.00976,0.000139,24.098806,0.0054,-1.045
174.00,4.596298,25.01029,0.000139,24.100384,0.0055,-1.046
176.00,4.600103,25.01024,0.000139,24.100136,0.0054,-1.045
178.00,4.604174,25.01046,0.000141,24.099212,0.0055,-1.046
180.00,4.607227,25.00943,0.000141,24.099142,0.0055,-1.045
182.00,4.609282,25.00948,0.000142,24.099915,0.0055,-1.046
184.00,4.611540,25.00913,0.000140,24.100045,0.0055,-1.045
186.00,4.613915,25.00901,0.000139,24.100136,0.0055,-1.046
188.00,4.615978,25.00968,0.000140,24.099435,0.0055,-1.046
190.00,4.617223,25.01017,0.000140,24.100448,0.0054,-1.046
192.00,4.618101,25.01046,0.000139,24.100160,0.0054,-1.045
194.00,4.620224,25.01017,0.000140,24.099528,0.0054,-1.046
196.00,4.620758,25.01040,0.000140,24.099779,0.0055,-1.045
198.00,4.621452,25.01057,0.000140,24.099409,0.0054,-1.045
200.00,4.622656,25.01042,0.000140,24.099937,0.0054,-1.046
202.00,4.624785,25.01055,0.000138,24.100006,0.0054,-1.046
204.00,4.624999,25.01051,0.000139,24.099775,0.0054,-1.046
206.00,4.625516,25.00977,0.000139,24.099916,0.0055,-1.045
208.00,4.626676,25.00930,0.000141,24.100334,0.0055,-1.045
210.00,4.626784,25.00995,0.000141,24.099967,0.0054,-1.045
212.00,4.627886,25.00922,0.000140,24.100745,0.0055,-1.046
214.00,4.628193,25.00857,0.000140,24.100470,0.0054,-1.046
216.00,4.629277,25.00889,0.000140,24.099725,0.0054,-1.045
218.00,4.630085,25.00964,0.000139,24.099942,0.0054,-1.046
220.00,4.631040,25.00898,0.000139,24.099935,0.0054,-1.046
222.00,4.630607,25.00821,0.000139,24.099311,0.0054,-1.045
224.00,4.630741,25.00857,0.000140,24.099513,0.0054,-1.045
226.00,4.630755,25.00954,0.000140,24.099981,0.0054,-1.046
228.00,4.631380,25.00883,0.000140,24.099918,0.0055,-1.046
230.00,4.632456,25.00881,0.000139,24.099543,0.0055,-1.045
232.00,4.632418,25.00891,0.000139,24.099701,0.0055,-1.045
234.00,4.632848,25.00864,0.000139,24.099168,0.0054,-1.046
236.00,4.633394,25.00908,0.000139,24.099292,0.0054,-1.045
238.00,4.634604,25.00953,0.000140,24.100297,0.0054,-1.045
240.00,4.634336,25.00968,0.000140,24.099814,0.0054,-1.046
242.00,4.634310,25.00981,0.000139,24.099565,0.0054,-1.046
244.00,4.635009,25.00982,0.000140,24.099950,0.0054,-1.044
246.00,4.635304,25.00954,0.000141,24.099675,0.0054,-1.044
248.00,4.635600,25.00937,0.000139,24.099081,0.0054,-1.045
250.00,4.636013,25.00962,0.000139,24.099677,0.0055,-1.046
252.00,4.635970,25.00998,0.000139,24.100279,0.0054,-1.046
254.00,4.635349,25.01059,0.000140,24.099900,0.0054,-1.045
256.00,4.635475,25.01089,0.000140,24.099697,0.0054,-1.045
258.00,4.636579,25.01050,0.000139,24.099526,0.0055,-1.045
260.00,4.636286,25.01040,0.000140,24.099571,0.0055,-1.045
262.00,4.636447,25.01088,0.000139,24.100087,0.0054,-1.046
264.00,4.637008,25.01001,0.000139,24.100020,0.0055,-1.046
266.00,4.637891,25.00990,0.000140,24.099848,0.0055,-1.044
268.00,4.638051,25.00987,0.000140,24.099211,0.0054,-1.045
270.00,4.637834,25.01045,0.000140,24.099285,0.0054,-1.045
272.00,4.637790,25.00996,0.000140,24.100124,0.0054,-1.046
274.00,4.638190,25.00967,0.000139,24.099668,0.0054,-1.046
276.00,4.638619,25.01006,0.000139,24.099779,0.0054,-1.045
278.00,4.638968,25.01027,0.000141,24.099576,0.0055,-1.045
280.00,4.638515,25.01004,0.000140,24.100342,0.0054,-1.046
282.00,4.639366,25.01060,0.000138,24.099601,0.0055,-1.045
284.00,4.639009,25.01034,0.000141,24.098952,0.0054,-1.045
286.00,4.639602,25.01108,0.000141,24.099630,0.0054,-1.045
288.00,4.638758,25.01031,0.000140,24.100089,0.0054,-1.045
290.00,4.638946,25.01035,0.000140,24.099840,0.0055,-1.045
292.00,4.639520,25.01021,0.000140,24.099563,0.0055,-1.044
294.00,4.639278,25.00996,0.000139,24.099714,0.0054,-1.045
296.00,4.640202,25.01011,0.000138,24.100472,0.0054,-1.046
298.00,4.641301,25.00969,0.000138,24.099233,0.0054,-1.046
300.00,4.641584,25.00983,0.000139,24.099419,0.0054,-1.045
302.00,4.641527,25.00998,0.000140,24.100461,0.0054,-1.045
@2,5.0000,10.0
304.00,4.640601,25.01005,0.000139,24.099671,0.0054,-1.045
306.00,4.637436,25.00904,0.000139,24.099175,0.0055,-1.045
308.00,4.610400,25.00896,0.000140,24.099634,0.0054,-1.043
310.00,4.547806,25.00861,0.000141,24.100028,0.0054,-1.044
312.00,4.463098,25.00908,0.000141,24.100011,0.0054,-1.045
314.00,4.368104,25.00914,0.000138,24.099941,0.0054,-1.046
316.00,4.273035,25.00879,0.000139,24.099368,0.0055,-1.046
318.00,4.202172,25.00957,0.000139,24.099446,0.0055,-1.046
320.00,4.170951,25.00944,0.000138,24.099903,0.0054,-1.047
322.00,4.165998,25.00887,0.000139,24.099760,0.0054,-1.046
324.00,4.176563,25.00948,0.000140,24.099729,0.0055,-1.045
326.00,4.195245,25.00983,0.000138,24.099528,0.0054,-1.046
328.00,4.219059,25.01035,0.000138,24.100188,0.0055,-1.046
330.00,4.245820,25.01042,0.000140,24.099595,0.0055,-1.046
332.00,4.275160,25.01010,0.000139,24.099441,0.0054,-1.044
334.00,4.305598,25.01042,0.000141,24.100251,0.0054,-1.045
336.00,4.335481,25.01081,0.000140,24.099957,0.0055,-1.046
338.00,4.365200,25.01059,0.000140,24.099316,0.0054,-1.045
340.00,4.393614,25.01042,0.000140,24.099333,0.0055,-1.045
342.00,4.419093,25.01104,0.000139,24.100087,0.0054,-1.045
344.00,4.443318,25.00993,0.000139,24.099344,0.0054,-1.046
346.00,4.463478,25.00951,0.000139,24.099196,0.0054,-1.045
348.00,4.482975,25.01026,0.000140,24.100039,0.0055,-1.045
350.00,4.500317,25.01039,0.000140,24.100331,0.0054,-1.045
352.00,4.515410,25.01063,0.000139,24.099955,0.0054,-1.045
354.00,4.529466,25.01159,0.000139,24.100342,0.0054,-1.045
356.00,4.540463,25.01127,0.000140,24.099749,0.0054,-1.044
358.00,4.550859,25.01116,0.000140,24.100100,0.0054,-1.046
360.00,4.560086,25.01063,0.000140,24.099669,0.0054,-1.045
362.00,4.567658,25.01132,0.000140,24.099443,0.0054,-1.045
364.00,4.575410,25.01064,0.000139,24.099972,0.0055,-1.045
366.00,4.582136,25.01051,0.000141,24.100124,0.0054,-1.045
368.00,4.588836,25.00952,0.000139,24.100366,0.0054,-1.046
370.00,4.593931,25.01016,0.000139,24.099380,0.0054,-1.046
372.00,4.598760,25.00993,0.000139,24.099554,0.0055,-1.044
374.00,4.602299,25.00983,0.000140,24.099881,0.0054,-1.045
376.00,4.605709,25.00946,0.000139,24.099630,0.0054,-1.046
378.00,4.609597,25.01015,0.000140,24.099900,0.0054,-1.045
380.00,4.612435,25.00981,0.000139,24.099976,0.0054,-1.045
382.00,4.615193,25.00936,0.000140,24.099694,0.0054,-1.045
384.00,4.617139,25.01002,0.000140,24.099889,0.0054,-1.046
386.00,4.620438,25.00991,0.000139,24.100024,0.0055,-1.045
388.00,4.621764,25.00929,0.000140,24.099378,0.0054,-1.045
390.00,4.623179,25.00903,0.000139,24.099647,0.0054,-1.046
392.00,4.625457,25.00968,0.000139,24.099140,0.0054,-1.045
394.00,4.626210,25.00928,0.000139,24.099281,0.0054,-1.046
396.00,4.627476,25.00889,0.000138,24.099309,0.0054,-1.045
398.00,4.627706,25.00929,0.000140,24.099773,0.0054,-1.044
400.00,4.629163,25.00925,0.000140,24.099029,0.0054,-1.045
402.00,4.629696,25.00899,0.000139,24.098988,0.0054,-1.045
404.00,4.630424,25.00898,0.000138,24.100204,0.0054,-1.045
406.00,4.631393,25.00944,0.000139,24.100494,0.0054,-1.045
408.00,4.632429,25.00995,0.000139,24.099138,0.0054,-1.045
410.00,4.633858,25.01009,0.000139,24.099889,0.0054,-1.044
412.00,4.634861,25.00925,0.000139,24.100175,0.0054,-1.045
414.00,4.635552,25.00906,0.000139,24.099196,0.0054,-1.046
416.00,4.636317,25.01016,0.000138,24.100095,0.0054,-1.045
418.00,4.636819,25.00981,0.000140,24.100061,0.0054,-1.045
420.00,4.638091,25.00955,0.000139,24.099246,0.0054,-1.044
422.00,4.638705,25.00939,0.000140,24.099692,0.0054,-1.044
424.00,4.639225,25.00932,0.000140,24.099511,0.0055,-1.045
426.00,4.639257,25.00991,0.000139,24.099534,0.0054,-1.046
428.00,4.640275,25.00980,0.000139,24.100202,0.0054,-1.045
430.00,4.642105,25.00869,0.000138,24.100212,0.0055,-1.045
432.00,4.642580,25.00910,0.000140,24.099879,0.0055,-1.044
434.00,4.642808,25.00929,0.000140,24.099809,0.0054,-1.045
436.00,4.642594,25.00850,0.000139,24.100147,0.0055,-1.046
438.00,4.642035,25.00860,0.000140,24.099675,0.0054,-1.045
440.00,4.642324,25.00843,0.000140,24.099803,0.0054,-1.045
442.00,4.643505,25.00891,0.000139,24.099944,0.0054,-1.044
444.00,4.644346,25.00870,0.000140,24.099437,0.0054,-1.046
446.00,4.643813,25.00904,0.000139,24.099746,0.0054,-1.045
448.00,4.644623,25.01009,0.000140,24.099458,0.0054,-1.045
450.00,4.645696,25.00918,0.000140,24.099981,0.0054,-1.044
452.00,4.645878,25.00966,0.000140,24.099335,0.0054,-1.044
454.00,4.645901,25.01008,0.000140,24.099902,0.0054,-1.045
456.00,4.646530,25.00895,0.000140,24.098967,0.0054,-1.045
458.00,4.646300,25.00889,0.000139,24.099350,0.0055,-1.045
460.00,4.646588,25.00949,0.000139,24.100143,0.0054,-1.046
462.00,4.646107,25.01031,0.000140,24.099586,0.0054,-1.045
464.00,4.645221,25.01099,0.000139,24.099838,0.0054,-1.045
466.00,4.645238,25.01045,0.000140,24.099660,0.0054,-1.045
468.00,4.646240,25.01057,0.000140,24.099450,0.0054,-1.045
470.00,4.647013,25.01077,0.000140,24.099879,0.0054,-1.045
472.00,4.647000,25.01076,0.000139,24.100306,0.0054,-1.046
474.00,4.646816,25.01072,0.000139,24.100251,0.0054,-1.045
476.00,4.646637,25.01086,0.000138,24.099569,0.0055,-1.045
478.00,4.646963,25.01071,0.000140,24.100232,0.0055,-1.045
480.00,4.647197,25.00999,0.000140,24.099684,0.0054,-1.045
482.00,4.647896,25.00985,0.000139,24.099725,0.0054,-1.046
@3,5.0000,10.0
484.00,4.647461,25.01004,0.000138,24.099569,0.0054,-1.045
486.00,4.644836,25.01089,0.000139,24.099515,0.0055,-1.045
488.00,4.619620,25.01072,0.000139,24.099708,0.0055,-1.044
490.00,4.558064,25.01085,0.000140,24.099679,0.0054,-1.044
492.00,4.472308,25.01054,0.000141,24.099677,0.0055,-1.045
494.00,4.377326,25.01069,0.000140,24.099857,0.0054,-1.045
496.00,4.281601,25.01142,0.000139,24.100201,0.0054,-1.046
498.00,4.208260,25.01081,0.000138,24.100039,0.0055,-1.047
500.00,4.174163,25.01072,0.000139,24.099634,0.0055,-1.046
502.00,4.168020,25.01069,0.000138,24.100371,0.0054,-1.047
504.00,4.178201,25.01120,0.000137,24.100128,0.0055,-1.046
506.00,4.196634,25.01133,0.000139,24.100368,0.0054,-1.045
508.00,4.219901,25.01114,0.000139,24.099508,0.0054,-1.045
510.00,4.245775,25.00996,0.000140,24.100024,0.0054,-1.045
512.00,4.273501,25.01147,0.000140,24.099385,0.0055,-1.046
514.00,4.303298,25.01146,0.000139,24.100206,0.0055,-1.045
516.00,4.333258,25.01158,0.000139,24.100635,0.0055,-1.046
518.00,4.362691,25.01285,0.000139,24.099974,0.0055,-1.045
520.00,4.391254,25.01262,0.000140,24.099760,0.0055,-1.045
522.00,4.417794,25.01258,0.000139,24.099456,0.0055,-1.045
524.00,4.442097,25.01251,0.000139,24.099837,0.0054,-1.046
526.00,4.463705,25.01275,0.000141,24.099954,0.0055,-1.046
528.00,4.482293,25.01176,0.000140,24.100234,0.0055,-1.045
530.00,4.500142,25.01238,0.000141,24.100340,0.0055,-1.044
532.00,4.516418,25.01214,0.000140,24.100691,0.0055,-1.045
534.00,4.530125,25.01244,0.000141,24.100342,0.0055,-1.045
536.00,4.543768,25.01281,0.000139,24.099911,0.0055,-1.046
538.00,4.555239,25.01208,0.000138,24.099519,0.0055,-1.046
540.00,4.564367,25.01191,0.000139,24.099394,0.0055,-1.046
542.00,4.571757,25.01228,0.000140,24.099749,0.0055,-1.045
544.00,4.580635,25.01189,0.000140,24.100048,0.0054,-1.045
546.00,4.587587,25.01134,0.000140,24.100336,0.0055,-1.045
548.00,4.591791,25.01092,0.000140,24.099209,0.0054,-1.044
550.00,4.596204,25.01088,0.000140,24.099903,0.0054,-1.044
552.00,4.601877,25.01079,0.000140,24.100435,0.0055,-1.046
554.00,4.606485,25.01079,0.000139,24.099485,0.0055,-1.046
556.00,4.609245,25.01161,0.000139,24.100009,0.0054,-1.045
558.00,4.612748,25.01146,0.000140,24.099511,0.0054,-1.045
560.00,4.615965,25.01183,0.000139,24.099582,0.0054,-1.044
562.00,4.618418,25.01230,0.000139,24.099837,0.0054,-1.046
564.00,4.620860,25.01188,0.000139,24.100494,0.0054,-1.046
566.00,4.624451,25.01144,0.000140,24.100182,0.0054,-1.045
568.00,4.628112,25.01130,0.000140,24.099610,0.0055,-1.046
570.00,4.628940,25.01124,0.000138,24.099850,0.0055,-1.044
572.00,4.630510,25.01166,0.000139,24.099567,0.0055,-1.045
574.00,4.632366,25.01145,0.000139,24.099974,0.0055,-1.045
576.00,4.633504,25.01027,0.000141,24.100093,0.0054,-1.044
578.00,4.635081,25.01040,0.000140,24.099952,0.0054,-1.045
580.00,4.636017,25.01095,0.000140,24.100136,0.0054,-1.045
582.00,4.636395,25.01111,0.000139,24.100230,0.0054,-1.045
584.00,4.635835,25.01116,0.000139,24.099742,0.0054,-1.045
586.00,4.638119,25.01111,0.000139,24.099772,0.0054,-1.045
588.00,4.639862,25.01065,0.000140,24.099231,0.0054,-1.045
590.00,4.641097,25.01117,0.000140,24.099472,0.0054,-1.046
592.00,4.642303,25.01112,0.000138,24.100006,0.0054,-1.046
594.00,4.643582,25.01085,0.000138,24.099472,0.0054,-1.046
596.00,4.643756,25.01139,0.000138,24.099588,0.0054,-1.045
598.00,4.643561,25.01050,0.000139,24.099703,0.0054,-1.044
600.00,4.644932,25.01013,0.000139,24.099064,0.0054,-1.045
602.00,4.647413,25.01109,0.000139,24.098990,0.0054,-1.045
604.00,4.648177,25.01064,0.000139,24.099316,0.0054,-1.046
606.00,4.647557,25.01049,0.000138,24.099595,0.0054,-1.045
608.00,4.647198,25.01174,0.000139,24.099333,0.0054,-1.045
610.00,4.647256,25.01119,0.000139,24.099967,0.0054,-1.045
612.00,4.648513,25.01064,0.000140,24.099398,0.0054,-1.045
614.00,4.650244,25.01070,0.000139,24.099671,0.0054,-1.045
616.00,4.650808,25.01027,0.000139,24.099963,0.0054,-1.045
618.00,4.650890,25.01032,0.000140,24.099803,0.0054,-1.044
620.00,4.651038,25.01084,0.000139,24.100275,0.0054,-1.045
622.00,4.652686,25.01023,0.000139,24.099818,0.0054,-1.045
624.00,4.652317,25.01043,0.000140,24.099668,0.0054,-1.045
626.00,4.652711,25.01025,0.000139,24.099755,0.0054,-1.046
628.00,4.652650,25.01094,0.000139,24.099863,0.0054,-1.045
630.00,4.653084,25.01107,0.000140,24.099892,0.0054,-1.044
632.00,4.653340,25.01121,0.000141,24.099224,0.0054,-1.045
634.00,4.653156,25.01088,0.000140,24.099381,0.0054,-1.045
636.00,4.652012,25.01088,0.000140,24.100171,0.0054,-1.046
638.00,4.652023,25.01060,0.000140,24.099840,0.0054,-1.045
640.00,4.652365,25.01041,0.000140,24.099872,0.0054,-1.044
642.00,4.653068,25.01039,0.000140,24.099933,0.0055,-1.044
644.00,4.652608,25.01007,0.000140,24.100303,0.0054,-1.045
646.00,4.653220,25.01020,0.000139,24.099196,0.0055,-1.046
648.00,4.654390,25.00929,0.000141,24.100193,0.0055,-1.045
650.00,4.654715,25.00992,0.000140,24.099939,0.0055,-1.045
652.00,4.655753,25.01055,0.000140,24.100176,0.0054,-1.044
654.00,4.656045,25.01101,0.000141,24.099565,0.0054,-1.044
656.00,4.655501,25.01069,0.000141,24.099435,0.0055,-1.044
658.00,4.654739,25.01090,0.000139,24.099915,0.0055,-1.046
660.00,4.655170,25.01082,0.000139,24.099692,0.0055,-1.045
662.00,4.655660,25.01080,0.000139,24.100058,0.0055,-1.045
@4,5.0000,10.0
664.00,4.656252,25.01036,0.000139,24.099264,0.0054,-1.045
666.00,4.654524,25.01048,0.000140,24.100032,0.0055,-1.044
668.00,4.633012,25.01011,0.000141,24.099954,0.0054,-1.043
670.00,4.576411,25.00979,0.000142,24.100799,0.0054,-1.044
672.00,4.493697,25.01106,0.000141,24.100227,0.0055,-1.044
674.00,4.396909,25.01102,0.000140,24.100241,0.0055,-1.045
676.00,4.298826,25.01041,0.000140,24.099541,0.0054,-1.045
678.00,4.222255,25.01003,0.000139,24.099643,0.0055,-1.047
680.00,4.184194,25.00970,0.000138,24.100358,0.0055,-1.046
682.00,4.175675,25.00974,0.000138,24.099829,0.0055,-1.046
684.00,4.183770,25.00996,0.000140,24.100297,0.0055,-1.045
686.00,4.200506,25.01063,0.000139,24.100050,0.0055,-1.044
688.00,4.221735,25.01071,0.000139,24.100039,0.0054,-1.045
690.00,4.247400,25.01028,0.000140,24.100308,0.0054,-1.044
692.00,4.276011,25.01089,0.000141,24.100267,0.0054,-1.045
694.00,4.306397,25.01096,0.000140,24.100654,0.0054,-1.045
696.00,4.336788,25.01127,0.000140,24.099783,0.0055,-1.046
698.00,4.367116,25.01153,0.000140,24.099924,0.0055,-1.045
700.00,4.396301,25.01067,0.000139,24.099981,0.0054,-1.043
702.00,4.422168,25.01058,0.000140,24.100104,0.0055,-1.044
704.00,4.447219,25.00956,0.000140,24.100241,0.0054,-1.045
706.00,4.470156,25.01017,0.000140,24.099727,0.0054,-1.045
708.00,4.490281,25.01087,0.000140,24.100438,0.0054,-1.045
710.00,4.508418,25.01048,0.000141,24.099794,0.0054,-1.045
712.00,4.523946,25.01076,0.000140,24.099545,0.0054,-1.044
714.00,4.538285,25.01088,0.000140,24.100684,0.0054,-1.044
716.00,4.551300,25.01129,0.000139,24.100236,0.0055,-1.045
718.00,4.561766,25.01144,0.000140,24.099844,0.0055,-1.045
720.00,4.570781,25.01107,0.000140,24.099928,0.0055,-1.044
722.00,4.578750,25.01088,0.000140,24.100056,0.0055,-1.044
724.00,4.586742,25.01085,0.000140,24.099790,0.0054,-1.045
726.00,4.594600,25.01148,0.000140,24.100241,0.0055,-1.045
728.00,4.601013,25.01174,0.000140,24.100524,0.0055,-1.044
730.00,4.605926,25.01193,0.000139,24.100110,0.0055,-1.045
732.00,4.611166,25.01138,0.000140,24.099419,0.0055,-1.045
734.00,4.615115,25.01098,0.000140,24.099929,0.0055,-1.045
736.00,4.618852,25.01053,0.000142,24.100357,0.0055,-1.045
738.00,4.621496,25.01122,0.000139,24.100448,0.0055,-1.045
740.00,4.624518,25.01136,0.000141,24.100602,0.0055,-1.044
742.00,4.626634,25.01059,0.000141,24.100019,0.0055,-1.044
744.00,4.629693,25.01074,0.000141,24.100212,0.0055,-1.044
746.00,4.631939,25.01080,0.000140,24.099976,0.0055,-1.045
748.00,4.634860,25.01041,0.000140,24.100355,0.0055,-1.044
750.00,4.636924,25.01076,0.000140,24.100056,0.0055,-1.045
752.00,4.637824,25.01030,0.000139,24.099560,0.0055,-1.045
754.00,4.639591,25.00986,0.000141,24.100111,0.0055,-1.044
756.00,4.641851,25.00969,0.000141,24.100396,0.0055,-1.044
758.00,4.642825,25.00955,0.000141,24.099974,0.0055,-1.044
760.00,4.644210,25.01015,0.000141,24.100221,0.0054,-1.045
762.00,4.644923,25.01044,0.000140,24.100572,0.0055,-1.044
764.00,4.646395,25.01027,0.000140,24.100284,0.0054,-1.044
766.00,4.646780,25.00955,0.000140,24.100305,0.0055,-1.045
768.00,4.646704,25.00991,0.000142,24.100472,0.0055,-1.045
770.00,4.647667,25.00952,0.000140,24.100485,0.0055,-1.044
772.00,4.648685,25.00980,0.000141,24.100093,0.0055,-1.045
774.00,4.649708,25.00972,0.000140,24.099668,0.0055,-1.045
776.00,4.649545,25.00950,0.000140,24.099874,0.0055,-1.044
778.00,4.650429,25.00876,0.000140,24.100390,0.0055,-1.044
780.00,4.651051,25.00870,0.000141,24.100533,0.0055,-1.045
782.00,4.651151,25.00984,0.000141,24.101005,0.0055,-1.045
784.00,4.652382,25.01057,0.000142,24.100485,0.0055,-1.045
786.00,4.653205,25.01038,0.000141,24.100093,0.0054,-1.044
788.00,4.652990,25.01075,0.000140,24.100830,0.0054,-1.045
790.00,4.653925,25.01071,0.000142,24.100511,0.0055,-1.044
792.00,4.654983,25.00987,0.000140,24.100206,0.0055,-1.044
794.00,4.656418,25.01004,0.000141,24.101140,0.0055,-1.044
796.00,4.656378,25.01059,0.000141,24.100366,0.0055,-1.045
798.00,4.655715,25.01065,0.000141,24.099844,0.0055,-1.044
800.00,4.656291,25.01095,0.000142,24.100193,0.0055,-1.044
802.00,4.656944,25.01092,0.000141,24.100360,0.0055,-1.045
804.00,4.657664,25.01099,0.000141,24.099916,0.0055,-1.044
806.00,4.657340,25.01059,0.000141,24.099905,0.0055,-1.044
808.00,4.657193,25.00988,0.000142,24.099831,0.0054,-1.043
810.00,4.656484,25.01058,0.000142,24.099671,0.0055,-1.044
812.00,4.657003,25.01106,0.000142,24.100438,0.0055,-1.043
814.00,4.658422,25.01062,0.000140,24.100661,0.0055,-1.045
816.00,4.657820,25.01059,0.000139,24.100249,0.0055,-1.045
818.00,4.657689,25.00991,0.000140,24.099539,0.0055,-1.045
820.00,4.657899,25.01072,0.000141,24.099805,0.0055,-1.044
822.00,4.658283,25.01080,0.000140,24.100422,0.0055,-1.045
824.00,4.658923,25.01124,0.000141,24.100968,0.0055,-1.043
826.00,4.658481,25.01155,0.000141,24.100056,0.0055,-1.044
828.00,4.658034,25.01130,0.000142,24.100069,0.0055,-1.043
830.00,4.657925,25.01174,0.000142,24.100503,0.0055,-1.044
832.00,4.658293,25.01182,0.000142,24.100832,0.0055,-1.045
834.00,4.658570,25.01209,0.000141,24.100141,0.0055,-1.044
836.00,4.659032,25.01245,0.000141,24.099736,0.0054,-1.044
838.00,4.659876,25.01211,0.000141,24.100386,0.0055,-1.044
840.00,4.660266,25.01191,0.000141,24.100671,0.0055,-1.044
842.00,4.660570,25.01193,0.000141,24.099801,0.0055,-1.044
@5,5.0000,10.0
844.00,4.660995,25.01220,0.000141,24.099928,0.0055,-1.044
846.00,4.658332,25.01230,0.000141,24.101265,0.0055,-1.043
848.00,4.637728,25.01231,0.000143,24.100555,0.0055,-1.043
850.00,4.580290,25.01232,0.000143,24.099775,0.0055,-1.042
852.00,4.497133,25.01207,0.000144,24.100849,0.0055,-1.042
854.00,4.398987,25.01199,0.000143,24.100178,0.0055,-1.044
856.00,4.298057,25.01141,0.000141,24.100968,0.0055,-1.045
858.00,4.219424,25.01239,0.000141,24.101033,0.0055,-1.044
860.00,4.180454,25.01231,0.000142,24.100676,0.0055,-1.044
862.00,4.170458,25.01210,0.000141,24.100821,0.0055,-1.044
864.00,4.179623,25.01166,0.000141,24.100594,0.0055,-1.044
866.00,4.197800,25.01200,0.000141,24.101068,0.0055,-1.044
868.00,4.220855,25.01132,0.000142,24.101185,0.0056,-1.044
870.00,4.246969,25.01123,0.000141,24.101343,0.0055,-1.044
872.00,4.276255,25.01170,0.000142,24.101133,0.0055,-1.044
874.00,4.308498,25.01124,0.000140,24.100327,0.0055,-1.044
876.00,4.338875,25.01087,0.000140,24.100580,0.0056,-1.043
878.00,4.369159,25.01062,0.000142,24.100390,0.0055,-1.044
880.00,4.399001,25.01058,0.000141,24.099968,0.0055,-1.044
882.00,4.426088,25.01085,0.000142,24.100474,0.0055,-1.044
884.00,4.451328,25.01094,0.000142,24.100782,0.0055,-1.044
886.00,4.474130,25.01084,0.000141,24.099803,0.0055,-1.044
888.00,4.494471,25.01030,0.000141,24.100425,0.0055,-1.043
890.00,4.512192,25.01101,0.000141,24.100905,0.0055,-1.043
892.00,4.527514,25.01112,0.000142,24.100613,0.0055,-1.043
894.00,4.541005,25.01194,0.000142,24.100435,0.0055,-1.044
896.00,4.553818,25.01202,0.000141,24.100384,0.0055,-1.044
898.00,4.564587,25.01171,0.000141,24.100479,0.0055,-1.043
900.00,4.573342,25.01164,0.000142,24.100548,0.0055,-1.044
902.00,4.582140,25.01196,0.000141,24.100266,0.0055,-1.044
904.00,4.589976,25.01216,0.000141,24.100802,0.0055,-1.044
906.00,4.595647,25.01183,0.000140,24.100494,0.0055,-1.045
908.00,4.601886,25.01142,0.000141,24.100769,0.0055,-1.043
910.00,4.607535,25.01140,0.000142,24.100851,0.0055,-1.044
912.00,4.612549,25.01153,0.000142,24.100931,0.0055,-1.044
914.00,4.616764,25.01100,0.000142,24.100314,0.0055,-1.043
916.00,4.620578,25.01103,0.000141,24.100936,0.0055,-1.044
918.00,4.624496,25.01162,0.000143,24.100682,0.0055,-1.044
920.00,4.626745,25.01077,0.000142,24.100394,0.0055,-1.044
922.00,4.628810,25.01141,0.000142,24.100984,0.0055,-1.043
924.00,4.631358,25.01140,0.000142,24.100505,0.0055,-1.043
926.00,4.634431,25.01082,0.000142,24.100529,0.0055,-1.044
928.00,4.636228,25.01090,0.000143,24.100567,0.0055,-1.043
930.00,4.637520,25.01165,0.000143,24.100254,0.0055,-1.043
932.00,4.638581,25.01148,0.000141,24.101521,0.0055,-1.044
934.00,4.640882,25.01106,0.000142,24.100745,0.0055,-1.043
936.00,4.643333,25.01111,0.000143,24.100182,0.0055,-1.043
938.00,4.644451,25.01093,0.000142,24.100958,0.0055,-1.044
940.00,4.644777,25.01077,0.000141,24.100685,0.0055,-1.044
942.00,4.646373,25.01202,0.000141,24.099831,0.0055,-1.043
944.00,4.648329,25.01183,0.000143,24.101038,0.0055,-1.043
946.00,4.648612,25.01144,0.000142,24.101259,0.0055,-1.043
948.00,4.650547,25.01142,0.000142,24.100919,0.0055,-1.043
950.00,4.651596,25.01123,0.000143,24.100715,0.0055,-1.044
952.00,4.651546,25.01180,0.000141,24.100474,0.0056,-1.044
954.00,4.652851,25.01142,0.000141,24.100906,0.0055,-1.043
956.00,4.653698,25.01208,0.000142,24.101432,0.0055,-1.044
958.00,4.653698,25.01228,0.000142,24.100836,0.0056,-1.045
960.00,4.655209,25.01165,0.000142,24.100739,0.0056,-1.044
962.00,4.656909,25.01164,0.000141,24.100496,0.0055,-1.044
964.00,4.657597,25.01195,0.000142,24.100685,0.0055,-1.044
966.00,4.657548,25.01171,0.000142,24.100756,0.0055,-1.043
968.00,4.656827,25.01156,0.000142,24.100680,0.0055,-1.043
970.00,4.657240,25.01186,0.000142,24.101718,0.0055,-1.044
972.00,4.656962,25.01168,0.000143,24.100912,0.0055,-1.043
974.00,4.657698,25.01126,0.000142,24.100284,0.0055,-1.044
976.00,4.657803,25.01069,0.000142,24.100591,0.0055,-1.043
978.00,4.657916,25.01048,0.000143,24.101321,0.0055,-1.044
980.00,4.658416,25.01040,0.000143,24.100745,0.0056,-1.044
982.00,4.659539,25.01171,0.000143,24.099563,0.0055,-1.044
984.00,4.660157,25.01239,0.000142,24.100295,0.0055,-1.043
986.00,4.661242,25.01231,0.000143,24.100775,0.0055,-1.043
988.00,4.662041,25.01221,0.000143,24.100581,0.0056,-1.044
990.00,4.662301,25.01262,0.000142,24.100728,0.0056,-1.043
992.00,4.662098,25.01176,0.000142,24.101172,0.0056,-1.043
994.00,4.660831,25.01125,0.000141,24.100544,0.0055,-1.044
996.00,4.661099,25.01211,0.000142,24.100392,0.0055,-1.044
998.00,4.662066,25.01227,0.000142,24.100882,0.0055,-1.045
1000.00,4.663038,25.01174,0.000141,24.100713,0.0055,-1.043
1002.00,4.663403,25.01141,0.000143,24.100918,0.0055,-1.043
1004.00,4.663491,25.01170,0.000143,24.100877,0.0055,-1.044
1006.00,4.663110,25.01157,0.000143,24.100708,0.0055,-1.044
1008.00,4.662913,25.01220,0.000142,24.100490,0.0055,-1.044
1010.00,4.663442,25.01183,0.000143,24.101194,0.0055,-1.043
1012.00,4.662954,25.01208,0.000143,24.100264,0.0055,-1.043
1014.00,4.662323,25.01173,0.000142,24.100071,0.0055,-1.044
1016.00,4.662836,25.01182,0.000144,24.100399,0.0055,-1.043
1018.00,4.663184,25.01192,0.000143,24.100591,0.0056,-1.044
1020.00,4.662955,25.01184,0.000142,24.100321,0.0056,-1.044
1022.00,4.663233,25.01163,0.000142,24.100864,0.0055,-1.045
@6,5.0000,10.0
1024.00,4.662785,25.01067,0.000143,24.100734,0.0055,-1.044
1026.00,4.660494,25.01131,0.000143,24.101183,0.0055,-1.043
1028.00,4.641373,25.01215,0.000143,24.101371,0.0055,-1.042
1030.00,4.583782,25.01244,0.000144,24.100624,0.0055,-1.043
1032.00,4.498274,25.01293,0.000144,24.101003,0.0055,-1.043
1034.00,4.399050,25.01294,0.000144,24.101163,0.0056,-1.043
1036.00,4.298019,25.01272,0.000142,24.100228,0.0055,-1.044
1038.00,4.215196,25.01261,0.000141,24.100966,0.0055,-1.045
1040.00,4.173482,25.01212,0.000141,24.100630,0.0055,-1.045
1042.00,4.164811,25.01274,0.000141,24.101527,0.0055,-1.046
1044.00,4.173500,25.01222,0.000142,24.100509,0.0055,-1.043
1046.00,4.191751,25.01189,0.000142,24.101018,0.0056,-1.044
1048.00,4.215504,25.01273,0.000142,24.101620,0.0056,-1.044
1050.00,4.242160,25.01344,0.000142,24.100992,0.0056,-1.044
1052.00,4.273064,25.01285,0.000142,24.101399,0.0056,-1.043
1054.00,4.305568,25.01326,0.000143,24.101456,0.0055,-1.044
1056.00,4.337491,25.01272,0.000142,24.100410,0.0055,-1.045
1058.00,4.369520,25.01347,0.000141,24.101698,0.0055,-1.044
1060.00,4.399210,25.01376,0.000144,24.101631,0.0055,-1.043
1062.00,4.427311,25.01434,0.000145,24.100496,0.0056,-1.044
1064.00,4.452346,25.01301,0.000143,24.101505,0.0055,-1.044
1066.00,4.476054,25.01309,0.000143,24.101036,0.0056,-1.044
1068.00,4.495938,25.01316,0.000143,24.101215,0.0055,-1.043
1070.00,4.513783,25.01312,0.000142,24.101772,0.0055,-1.044
1072.00,4.530520,25.01319,0.000142,24.101129,0.0055,-1.044
1074.00,4.543973,25.01284,0.000144,24.101250,0.0056,-1.044
1076.00,4.555371,25.01267,0.000141,24.100936,0.0056,-1.044
1078.00,4.567701,25.01314,0.000140,24.099983,0.0055,-1.044
1080.00,4.578248,25.01302,0.000142,24.101519,0.0055,-1.043
1082.00,4.587065,25.01182,0.000143,24.101280,0.0055,-1.044
1084.00,4.594684,25.01236,0.000143,24.101098,0.0056,-1.044
1086.00,4.601243,25.01204,0.000144,24.101365,0.0055,-1.044
1088.00,4.608246,25.01213,0.000143,24.100708,0.0056,-1.044
1090.00,4.613074,25.01226,0.000143,24.101555,0.0055,-1.044
1092.00,4.616973,25.01278,0.000142,24.101269,0.0056,-1.043
1094.00,4.621445,25.01294,0.000143,24.100399,0.0055,-1.044
1096.00,4.625218,25.01241,0.000143,24.100797,0.0055,-1.043
1098.00,4.629339,25.01277,0.000142,24.100581,0.0056,-1.043
1100.00,4.632559,25.01315,0.000143,24.100258,0.0055,-1.043
1102.00,4.634332,25.01236,0.000142,24.101231,0.0056,-1.044
1104.00,4.636938,25.01165,0.000142,24.101033,0.0056,-1.044
1106.00,4.640187,25.01251,0.000143,24.101003,0.0056,-1.044
1108.00,4.642163,25.01232,0.000143,24.101075,0.0056,-1.044
1110.00,4.643523,25.01269,0.000143,24.100782,0.0055,-1.044
1112.00,4.645142,25.01243,0.000143,24.101172,0.0055,-1.044
1114.00,4.647673,25.01288,0.000143,24.101165,0.0056,-1.043
1116.00,4.649208,25.01285,0.000143,24.101388,0.0056,-1.044
1118.00,4.649395,25.01251,0.000143,24.100830,0.0056,-1.044
1120.00,4.651066,25.01297,0.000144,24.101458,0.0056,-1.044
1122.00,4.652153,25.01290,0.000143,24.100983,0.0056,-1.043
1124.00,4.653436,25.01184,0.000142,24.100754,0.0055,-1.045
1126.00,4.654094,25.01185,0.000142,24.101007,0.0055,-1.045
1128.00,4.655664,25.01227,0.000144,24.101289,0.0056,-1.043
1130.00,4.657812,25.01278,0.000144,24.101033,0.0056,-1.043
1132.00,4.658676,25.01323,0.000143,24.101023,0.0056,-1.044
1134.00,4.658633,25.01281,0.000144,24.101363,0.0056,-1.044
1136.00,4.659114,25.01296,0.000144,24.100997,0.0055,-1.044
1138.00,4.659348,25.01262,0.000144,24.100429,0.0056,-1.043
1140.00,4.660136,25.01274,0.000144,24.100617,0.0056,-1.044
1142.00,4.660501,25.01351,0.000143,24.101573,0.0056,-1.044
1144.00,4.661036,25.01319,0.000143,24.101113,0.0056,-1.044
1146.00,4.662114,25.01326,0.000144,24.101347,0.0056,-1.044
1148.00,4.662415,25.01307,0.000144,24.100890,0.0056,-1.045
1150.00,4.662887,25.01274,0.000144,24.101571,0.0056,-1.044
1152.00,4.661715,25.01332,0.000144,24.101614,0.0056,-1.044
1154.00,4.661375,25.01346,0.000143,24.101111,0.0056,-1.043
1156.00,4.662731,25.01278,0.000145,24.101991,0.0056,-1.043
1158.00,4.664036,25.01332,0.000144,24.101874,0.0056,-1.044
1160.00,4.664616,25.01330,0.000144,24.101124,0.0056,-1.044
1162.00,4.664731,25.01327,0.000144,24.101259,0.0056,-1.044
1164.00,4.664332,25.01292,0.000145,24.101287,0.0056,-1.044
1166.00,4.665595,25.01310,0.000144,24.100771,0.0056,-1.044
1168.00,4.665166,25.01319,0.000143,24.101492,0.0056,-1.044
1170.00,4.665590,25.01281,0.000143,24.100947,0.0056,-1.044
1172.00,4.665639,25.01255,0.000144,24.101430,0.0056,-1.045
1174.00,4.665303,25.01260,0.000144,24.101306,0.0056,-1.044
1176.00,4.666169,25.01214,0.000143,24.101035,0.0056,-1.043
1178.00,4.666740,25.01240,0.000144,24.100693,0.0056,-1.044
1180.00,4.667554,25.01272,0.000143,24.101475,0.0056,-1.044
1182.00,4.668117,25.01269,0.000143,24.101731,0.0056,-1.044
1184.00,4.667586,25.01260,0.000143,24.100431,0.0056,-1.044
1186.00,4.667592,25.01246,0.000143,24.101049,0.0056,-1.044
1188.00,4.668012,25.01139,0.000142,24.101304,0.0056,-1.045
1190.00,4.668548,25.01156,0.000143,24.100587,0.0056,-1.043
1192.00,4.667775,25.01261,0.000143,24.101720,0.0056,-1.044
1194.00,4.667600,25.01259,0.000144,24.101570,0.0056,-1.044
1196.00,4.667503,25.01164,0.000144,24.100332,0.0055,-1.043
1198.00,4.667189,25.01247,0.000144,24.101371,0.0056,-1.044
1200.00,4.668134,25.01175,0.000143,24.101174,0.0056,-1.045
1202.00,4.668604,25.01193,0.000143,24.100760,0.0056,-1.044
@7,5.0000,10.0
1204.00,4.668319,25.01170,0.000144,24.101536,0.0056,-1.044
1206.00,4.665939,25.01208,0.000143,24.100741,0.0056,-1.044
1208.00,4.644726,25.01245,0.000143,24.100879,0.0056,-1.043
1210.00,4.584819,25.01265,0.000144,24.101434,0.0056,-1.044
1212.00,4.497304,25.01191,0.000143,24.100890,0.0055,-1.043
1214.00,4.395790,25.01179,0.000143,24.101218,0.0056,-1.043
1216.00,4.291188,25.01204,0.000145,24.101153,0.0056,-1.044
1218.00,4.207337,25.01144,0.000143,24.101191,0.0056,-1.046
1220.00,4.164570,25.01204,0.000142,24.101336,0.0056,-1.046
1222.00,4.154708,25.01195,0.000142,24.101029,0.0056,-1.046
1224.00,4.162838,25.01236,0.000142,24.100572,0.0056,-1.045
1226.00,4.181650,25.01248,0.000143,24.101995,0.0056,-1.044
1228.00,4.206048,25.01270,0.000142,24.101874,0.0056,-1.045
1230.00,4.234656,25.01263,0.000144,24.101036,0.0056,-1.044
1232.00,4.265318,25.01226,0.000143,24.100869,0.0056,-1.044
1234.00,4.297170,25.01240,0.000144,24.101445,0.0056,-1.044
1236.00,4.329705,25.01259,0.000145,24.101664,0.0056,-1.044
1238.00,4.362984,25.01257,0.000144,24.100788,0.0056,-1.044
1240.00,4.394511,25.01256,0.000143,24.100637,0.0056,-1.044
1242.00,4.423148,25.01187,0.000144,24.100925,0.0056,-1.045
1244.00,4.449455,25.01224,0.000144,24.100596,0.0056,-1.044
1246.00,4.473294,25.01248,0.000142,24.100710,0.0056,-1.044
1248.00,4.493956,25.01296,0.000143,24.101909,0.0056,-1.044
1250.00,4.512074,25.01185,0.000145,24.100908,0.0056,-1.043
1252.00,4.530330,25.01224,0.000143,24.100860,0.0056,-1.044
1254.00,4.546101,25.01214,0.000143,24.100830,0.0055,-1.044
1256.00,4.559692,25.01303,0.000144,24.100970,0.0056,-1.044
1258.00,4.570725,25.01244,0.000143,24.101153,0.0056,-1.044
1260.00,4.581459,25.01265,0.000144,24.101796,0.0056,-1.045
1262.00,4.590345,25.01177,0.000144,24.100949,0.0056,-1.044
1264.00,4.596788,25.01185,0.000143,24.100806,0.0056,-1.044
1266.00,4.602601,25.01163,0.000143,24.100808,0.0055,-1.044
1268.00,4.608675,25.01164,0.000144,24.100947,0.0056,-1.045
1270.00,4.614569,25.01226,0.000143,24.100827,0.0056,-1.044
1272.00,4.619963,25.01176,0.000142,24.100875,0.0056,-1.043
1274.00,4.623651,25.01170,0.000144,24.100498,0.0056,-1.043
1276.00,4.627923,25.01137,0.000144,24.100788,0.0056,-1.044
1278.00,4.632142,25.01119,0.000143,24.101018,0.0056,-1.045
1280.00,4.634531,25.01162,0.000143,24.101059,0.0056,-1.044
1282.00,4.637162,25.01154,0.000142,24.100613,0.0056,-1.044
1284.00,4.639842,25.01185,0.000142,24.101285,0.0056,-1.044
1286.00,4.642800,25.01204,0.000143,24.100853,0.0055,-1.044
1288.00,4.645547,25.01255,0.000142,24.100806,0.0056,-1.044
1290.00,4.647133,25.01266,0.000143,24.100728,0.0056,-1.044
1292.00,4.648547,25.01272,0.000143,24.101057,0.0056,-1.044
1294.00,4.649650,25.01260,0.000144,24.100760,0.0056,-1.044
1296.00,4.650666,25.01266,0.000143,24.101107,0.0056,-1.044
1298.00,4.652853,25.01371,0.000143,24.100312,0.0055,-1.045
1300.00,4.654908,25.01341,0.000143,24.100782,0.0056,-1.044
1302.00,4.656059,25.01289,0.000142,24.100994,0.0056,-1.044
1304.00,4.657935,25.01376,0.000144,24.101499,0.0056,-1.044
1306.00,4.658388,25.01428,0.000143,24.101315,0.0056,-1.044
1308.00,4.658113,25.01381,0.000143,24.100684,0.0056,-1.044
1310.00,4.659178,25.01339,0.000144,24.100875,0.0056,-1.044
1312.00,4.660876,25.01322,0.000143,24.100615,0.0056,-1.044
1314.00,4.661218,25.01352,0.000144,24.100113,0.0056,-1.044
1316.00,4.662547,25.01326,0.000142,24.100854,0.0055,-1.044
1318.00,4.663668,25.01294,0.000143,24.100596,0.0056,-1.045
1320.00,4.663193,25.01231,0.000143,24.100908,0.0055,-1.044
1322.00,4.662888,25.01201,0.000144,24.100925,0.0056,-1.044
1324.00,4.663930,25.01284,0.000144,24.100537,0.0056,-1.045
1326.00,4.664239,25.01314,0.000143,24.101059,0.0056,-1.044
1328.00,4.665143,25.01303,0.000144,24.101334,0.0056,-1.044
1330.00,4.665638,25.01313,0.000143,24.100633,0.0055,-1.044
1332.00,4.665961,25.01491,0.000144,24.101241,0.0056,-1.045
1334.00,4.666876,25.01454,0.000144,24.101646,0.0056,-1.045
1336.00,4.667074,25.01450,0.000144,24.100189,0.0056,-1.045
1338.00,4.667052,25.01415,0.000143,24.100858,0.0056,-1.044
1340.00,4.667856,25.01424,0.000143,24.100596,0.0056,-1.045
1342.00,4.668883,25.01299,0.000143,24.101105,0.0056,-1.043
1344.00,4.669205,25.01377,0.000144,24.101835,0.0056,-1.045
1346.00,4.670048,25.01408,0.000144,24.101404,0.0056,-1.045
1348.00,4.670302,25.01347,0.000144,24.101412,0.0056,-1.044
1350.00,4.670233,25.01256,0.000144,24.100648,0.0056,-1.044
1352.00,4.669018,25.01407,0.000145,24.101308,0.0056,-1.044
1354.00,4.668703,25.01318,0.000145,24.100910,0.0056,-1.044
1356.00,4.669230,25.01280,0.000144,24.100929,0.0056,-1.044
1358.00,4.669422,25.01257,0.000145,24.101430,0.0056,-1.044
1360.00,4.669614,25.01367,0.000145,24.101380,0.0057,-1.045
1362.00,4.669867,25.01363,0.000143,24.101544,0.0056,-1.045
1364.00,4.670165,25.01325,0.000143,24.100962,0.0056,-1.044
1366.00,4.670652,25.01336,0.000144,24.101757,0.0056,-1.044
1368.00,4.669894,25.01367,0.000145,24.100942,0.0056,-1.044
1370.00,4.670263,25.01435,0.000145,24.100022,0.0056,-1.044
1372.00,4.671919,25.01411,0.000144,24.101231,0.0056,-1.045
1374.00,4.671630,25.01389,0.000145,24.102082,0.0056,-1.045
1376.00,4.671116,25.01415,0.000144,24.101761,0.0057,-1.045
1378.00,4.671393,25.01371,0.000144,24.101085,0.0056,-1.045
1380.00,4.671820,25.01421,0.000142,24.100444,0.0056,-1.044
1382.00,4.671494,25.01399,0.000143,24.100327,0.0056,-1.043
@8,5.0000,10.0
1384.00,4.671535,25.01330,0.000144,24.100947,0.0056,-1.044
1386.00,4.668868,25.01380,0.000144,24.100189,0.0056,-1.044
1388.00,4.648863,25.01332,0.000143,24.101168,0.0056,-1.045
1390.00,4.590900,25.01316,0.000144,24.100765,0.0056,-1.044
1392.00,4.502438,25.01306,0.000145,24.100548,0.0056,-1.043
1394.00,4.399496,25.01323,0.000144,24.101031,0.0056,-1.044
1396.00,4.292985,25.01331,0.000144,24.100672,0.0055,-1.044
1398.00,4.205551,25.01264,0.000144,24.101324,0.0055,-1.046
1400.00,4.159041,25.01205,0.000142,24.100836,0.0056,-1.047
1402.00,4.147072,25.01254,0.000141,24.101120,0.0056,-1.047
1404.00,4.155183,25.01300,0.000142,24.101258,0.0056,-1.045
1406.00,4.172488,25.01327,0.000144,24.100996,0.0056,-1.045
1408.00,4.197161,25.01285,0.000144,24.101224,0.0056,-1.044
1410.00,4.224718,25.01296,0.000143,24.101490,0.0056,-1.045
1412.00,4.256551,25.01296,0.000143,24.101062,0.0056,-1.044
1414.00,4.288876,25.01296,0.000144,24.100921,0.0056,-1.044
1416.00,4.322641,25.01297,0.000144,24.100880,0.0056,-1.045
1418.00,4.356576,25.01255,0.000143,24.101150,0.0056,-1.045
1420.00,4.388355,25.01281,0.000143,24.101176,0.0056,-1.045
1422.00,4.418371,25.01314,0.000143,24.101666,0.0056,-1.044
1424.00,4.445136,25.01372,0.000144,24.101228,0.0056,-1.044
1426.00,4.469541,25.01313,0.000144,24.100767,0.0056,-1.044
1428.00,4.492172,25.01309,0.000143,24.100901,0.0056,-1.045
1430.00,4.511629,25.01298,0.000144,24.101126,0.0056,-1.044
1432.00,4.528562,25.01223,0.000144,24.100672,0.0056,-1.045
1434.00,4.543221,25.01329,0.000144,24.100908,0.0056,-1.044
1436.00,4.556851,25.01332,0.000144,24.101683,0.0056,-1.045
1438.00,4.568516,25.01322,0.000144,24.101224,0.0056,-1.043
1440.00,4.579040,25.01359,0.000145,24.100667,0.0056,-1.045
1442.00,4.588208,25.01327,0.000144,24.100321,0.0056,-1.045
1444.00,4.596977,25.01309,0.000143,24.100910,0.0056,-1.045
1446.00,4.605139,25.01285,0.000144,24.101042,0.0056,-1.044
1448.00,4.610799,25.01300,0.000143,24.100695,0.0056,-1.044
1450.00,4.615406,25.01232,0.000143,24.101068,0.0056,-1.044
1452.00,4.620027,25.01247,0.000143,24.100243,0.0056,-1.045
1454.00,4.624767,25.01269,0.000142,24.100882,0.0056,-1.044
1456.00,4.628504,25.01283,0.000143,24.101354,0.0056,-1.044
1458.00,4.631913,25.01289,0.000143,24.101014,0.0056,-1.045
1460.00,4.635973,25.01297,0.000143,24.101010,0.0056,-1.045
1462.00,4.640325,25.01247,0.000143,24.101096,0.0056,-1.044
1464.00,4.643622,25.01261,0.000143,24.100832,0.0055,-1.045
1466.00,4.645497,25.01285,0.000142,24.100810,0.0056,-1.044
1468.00,4.647559,25.01235,0.000143,24.100267,0.0055,-1.044
1470.00,4.649144,25.01279,0.000143,24.100732,0.0056,-1.044
1472.00,4.651095,25.01325,0.000143,24.101200,0.0055,-1.044
1474.00,4.652413,25.01293,0.000143,24.100646,0.0055,-1.045
1476.00,4.653300,25.01312,0.000144,24.100684,0.0055,-1.044
1478.00,4.654689,25.01311,0.000143,24.100968,0.0055,-1.045
1480.00,4.656873,25.01300,0.000144,24.101547,0.0055,-1.044
1482.00,4.659090,25.01411,0.000144,24.101204,0.0056,-1.044
1484.00,4.659898,25.01346,0.000144,24.100767,0.0056,-1.044
1486.00,4.661017,25.01298,0.000143,24.100886,0.0056,-1.044
1488.00,4.661325,25.01284,0.000145,24.100630,0.0056,-1.044
1490.00,4.661926,25.01344,0.000143,24.100988,0.0056,-1.045
1492.00,4.662457,25.01385,0.000143,24.101172,0.0056,-1.044
1494.00,4.664034,25.01404,0.000142,24.100130,0.0056,-1.044
1496.00,4.664873,25.01379,0.000144,24.100347,0.0056,-1.044
1498.00,4.665155,25.01374,0.000144,24.101224,0.0056,-1.044
1500.00,4.665341,25.01373,0.000145,24.101592,0.0055,-1.043
1502.00,4.665795,25.01307,0.000145,24.100773,0.0055,-1.044
1504.00,4.666426,25.01331,0.000144,24.100658,0.0056,-1.045
1506.00,4.667451,25.01359,0.000143,24.101380,0.0056,-1.045
1508.00,4.668720,25.01275,0.000143,24.100819,0.0056,-1.044
1510.00,4.669647,25.01322,0.000143,24.100875,0.0056,-1.044
1512.00,4.670170,25.01302,0.000143,24.101298,0.0056,-1.045
1514.00,4.669364,25.01322,0.000144,24.100871,0.0056,-1.045
1516.00,4.670079,25.01333,0.000144,24.101042,0.0056,-1.044
1518.00,4.670757,25.01291,0.000144,24.101317,0.0056,-1.044
1520.00,4.671282,25.01314,0.000143,24.101241,0.0056,-1.044
1522.00,4.671738,25.01241,0.000144,24.100979,0.0056,-1.043
1524.00,4.671979,25.01239,0.000144,24.101213,0.0056,-1.044
1526.00,4.672726,25.01249,0.000144,24.101133,0.0055,-1.045
1528.00,4.673852,25.01245,0.000143,24.101239,0.0056,-1.045
1530.00,4.673416,25.01149,0.000143,24.101310,0.0055,-1.044
1532.00,4.673665,25.01219,0.000143,24.100303,0.0055,-1.043
1534.00,4.674182,25.01281,0.000144,24.100314,0.0056,-1.043
1536.00,4.673637,25.01422,0.000145,24.100765,0.0056,-1.044
1538.00,4.672475,25.01354,0.000144,24.101362,0.0056,-1.044
1540.00,4.672723,25.01327,0.000144,24.101070,0.0056,-1.044
1542.00,4.672575,25.01305,0.000143,24.100760,0.0056,-1.044
1544.00,4.673149,25.01315,0.000144,24.100836,0.0056,-1.044
1546.00,4.672570,25.01239,0.000143,24.100789,0.0056,-1.044
1548.00,4.672998,25.01279,0.000143,24.100672,0.0055,-1.044
1550.00,4.673248,25.01308,0.000143,24.101101,0.0056,-1.044
1552.00,4.673525,25.01310,0.000142,24.101298,0.0056,-1.044
1554.00,4.674100,25.01367,0.000143,24.100626,0.0055,-1.043
1556.00,4.675357,25.01282,0.000143,24.101100,0.0056,-1.044
1558.00,4.675611,25.01330,0.000143,24.100353,0.0056,-1.044
1560.00,4.675189,25.01384,0.000144,24.101410,0.0056,-1.044
1562.00,4.675465,25.01311,0.000143,24.100788,0.0055,-1.044
@9,5.0000,10.0
1564.00,4.675481,25.01313,0.000142,24.100386,0.0056,-1.044
1566.00,4.673060,25.01294,0.000142,24.100282,0.0055,-1.044
1568.00,4.652994,25.01383,0.000143,24.100332,0.0055,-1.043
1570.00,4.594935,25.01384,0.000142,24.100906,0.0056,-1.043
1572.00,4.506611,25.01324,0.000144,24.100589,0.0056,-1.044
1574.00,4.402149,25.01298,0.000145,24.100710,0.0055,-1.043
1576.00,4.293716,25.01394,0.000144,24.100710,0.0056,-1.044
1578.00,4.202585,25.01409,0.000143,24.100912,0.0056,-1.045
1580.00,4.153265,25.01366,0.000142,24.100769,0.0056,-1.046
1582.00,4.138344,25.01341,0.000142,24.100500,0.0056,-1.045
1584.00,4.145091,25.01308,0.000142,24.100620,0.0056,-1.045
1586.00,4.163418,25.01391,0.000142,24.100659,0.0056,-1.045
1588.00,4.188271,25.01398,0.000142,24.100912,0.0056,-1.044
1590.00,4.217345,25.01417,0.000143,24.100591,0.0056,-1.044
1592.00,4.249097,25.01444,0.000144,24.100680,0.0056,-1.044
1594.00,4.283281,25.01383,0.000144,24.100110,0.0056,-1.044
1596.00,4.318459,25.01374,0.000142,24.100682,0.0056,-1.044
1598.00,4.352665,25.01421,0.000143,24.101616,0.0056,-1.044
1600.00,4.385847,25.01390,0.000143,24.101371,0.0056,-1.044
1602.00,4.415869,25.01448,0.000144,24.100758,0.0056,-1.044
1604.00,4.444164,25.01392,0.000144,24.100925,0.0056,-1.044
1606.00,4.469549,25.01385,0.000143,24.101131,0.0055,-1.045
1608.00,4.491622,25.01455,0.000143,24.100747,0.0056,-1.044
1610.00,4.511061,25.01523,0.000144,24.100511,0.0056,-1.043
1612.00,4.528114,25.01484,0.000144,24.100715,0.0056,-1.043
1614.00,4.542707,25.01348,0.000144,24.101499,0.0056,-1.045
1616.00,4.557051,25.01386,0.000143,24.100981,0.0056,-1.044
1618.00,4.568996,25.01434,0.000144,24.101165,0.0056,-1.043
1620.00,4.579608,25.01441,0.000144,24.100643,0.0056,-1.044
1622.00,4.589684,25.01473,0.000143,24.100815,0.0056,-1.044
1624.00,4.597909,25.01370,0.000143,24.101053,0.0056,-1.044
1626.00,4.605269,25.01371,0.000144,24.100879,0.0056,-1.044
1628.00,4.611490,25.01409,0.000142,24.100593,0.0056,-1.044
1630.00,4.617811,25.01417,0.000143,24.100593,0.0055,-1.044
1632.00,4.622479,25.01440,0.000143,24.100882,0.0056,-1.044
1634.00,4.626973,25.01367,0.000144,24.100554,0.0056,-1.044
1636.00,4.630421,25.01372,0.000145,24.100762,0.0055,-1.044
1638.00,4.633853,25.01409,0.000144,24.100897,0.0056,-1.044
1640.00,4.637152,25.01470,0.000144,24.101267,0.0056,-1.044
1642.00,4.640515,25.01447,0.000143,24.100886,0.0056,-1.044
1644.00,4.643407,25.01483,0.000143,24.100589,0.0056,-1.044
1646.00,4.646014,25.01390,0.000144,24.100414,0.0056,-1.045
1648.00,4.648344,25.01369,0.000143,24.101070,0.0056,-1.045
1650.00,4.649022,25.01403,0.000144,24.101109,0.0056,-1.042
1652.00,4.650857,25.01405,0.000144,24.101358,0.0056,-1.044
1654.00,4.653948,25.01388,0.000144,24.101337,0.0055,-1.044
1656.00,4.655479,25.01341,0.000144,24.100567,0.0056,-1.044
1658.00,4.657426,25.01327,0.000145,24.100825,0.0057,-1.044
1660.00,4.658303,25.01343,0.000144,24.101183,0.0056,-1.045
1662.00,4.659750,25.01372,0.000145,24.101068,0.0056,-1.044
1664.00,4.661182,25.01377,0.000143,24.101356,0.0056,-1.044
1666.00,4.662316,25.01378,0.000144,24.101393,0.0056,-1.043
1668.00,4.663652,25.01424,0.000144,24.101423,0.0056,-1.044
1670.00,4.664964,25.01370,0.000144,24.100741,0.0056,-1.045
1672.00,4.665669,25.01326,0.000144,24.100932,0.0056,-1.044
1674.00,4.665267,25.01245,0.000142,24.101341,0.0056,-1.044
1676.00,4.666009,25.01324,0.000142,24.100422,0.0056,-1.044
1678.00,4.666176,25.01303,0.000144,24.100410,0.0056,-1.044
1680.00,4.666861,25.01374,0.000143,24.101319,0.0056,-1.044
1682.00,4.668176,25.01395,0.000143,24.101192,0.0056,-1.044
1684.00,4.668750,25.01336,0.000143,24.100639,0.0056,-1.044
1686.00,4.668395,25.01338,0.000143,24.100916,0.0056,-1.044
1688.00,4.668804,25.01305,0.000141,24.100791,0.0055,-1.045
1690.00,4.669152,25.01328,0.000143,24.101031,0.0056,-1.044
1692.00,4.668982,25.01368,0.000142,24.100515,0.0056,-1.044
1694.00,4.670850,25.01380,0.000143,24.100522,0.0055,-1.043
1696.00,4.672172,25.01426,0.000143,24.100799,0.0056,-1.044
1698.00,4.672213,25.01398,0.000144,24.100756,0.0055,-1.045
1700.00,4.672389,25.01444,0.000143,24.101133,0.0056,-1.044
1702.00,4.672188,25.01405,0.000143,24.101300,0.0056,-1.044
1704.00,4.671747,25.01374,0.000143,24.101103,0.0056,-1.044
1706.00,4.671801,25.01400,0.000143,24.101428,0.0056,-1.044
1708.00,4.671532,25.01360,0.000143,24.100992,0.0056,-1.044
1710.00,4.670880,25.01407,0.000144,24.101336,0.0056,-1.044
1712.00,4.670851,25.01405,0.000143,24.100589,0.0055,-1.044
1714.00,4.672257,25.01374,0.000142,24.100620,0.0056,-1.044
1716.00,4.672958,25.01314,0.000143,24.100215,0.0056,-1.044
1718.00,4.673505,25.01377,0.000143,24.100589,0.0056,-1.045
1720.00,4.673398,25.01329,0.000143,24.101046,0.0056,-1.044
1722.00,4.674291,25.01383,0.000144,24.100916,0.0055,-1.043
1724.00,4.674130,25.01389,0.000144,24.100381,0.0056,-1.044
1726.00,4.675079,25.01325,0.000142,24.101083,0.0056,-1.044
1728.00,4.674879,25.01398,0.000143,24.100687,0.0056,-1.045
1730.00,4.674625,25.01444,0.000143,24.101471,0.0056,-1.044
1732.00,4.675117,25.01408,0.000143,24.101153,0.0056,-1.045
1734.00,4.674981,25.01422,0.000142,24.100901,0.0056,-1.044
1736.00,4.674899,25.01417,0.000143,24.101100,0.0056,-1.044
1738.00,4.675192,25.01455,0.000143,24.100347,0.0056,-1.044
1740.00,4.675640,25.01378,0.000144,24.101179,0.0056,-1.044
1742.00,4.675509,25.01407,0.000143,24.101148,0.0056,-1.044
@10,5.0000,10.0
1744.00,4.676079,25.01467,0.000143,24.101038,0.0056,-1.044
1746.00,4.674773,25.01414,0.000144,24.100526,0.0056,-1.045
1748.00,4.655371,25.01408,0.000143,24.101127,0.0056,-1.043
1750.00,4.598252,25.01388,0.000143,24.101568,0.0056,-1.044
1752.00,4.508762,25.01349,0.000143,24.101098,0.0056,-1.044
1754.00,4.403036,25.01366,0.000145,24.101252,0.0056,-1.044
1756.00,4.291453,25.01363,0.000143,24.100903,0.0056,-1.045
1758.00,4.197951,25.01355,0.000142,24.100306,0.0056,-1.046
1760.00,4.145434,25.01376,0.000142,24.100776,0.0056,-1.045
1762.00,4.130316,25.01428,0.000142,24.100669,0.0056,-1.046
1764.00,4.136865,25.01409,0.000142,24.100832,0.0056,-1.045
1766.00,4.155438,25.01428,0.000142,24.101497,0.0055,-1.044
1768.00,4.179425,25.01397,0.000143,24.101958,0.0055,-1.044
1770.00,4.208013,25.01445,0.000142,24.100973,0.0055,-1.044
1772.00,4.240587,25.01399,0.000143,24.101228,0.0055,-1.045
1774.00,4.275776,25.01360,0.000143,24.101324,0.0056,-1.044
1776.00,4.310413,25.01335,0.000142,24.101215,0.0056,-1.044
1778.00,4.345010,25.01360,0.000142,24.101135,0.0056,-1.044
1780.00,4.378295,25.01300,0.000143,24.100585,0.0056,-1.044
1782.00,4.409181,25.01397,0.000144,24.100743,0.0055,-1.044
1784.00,4.437451,25.01380,0.000143,24.101192,0.0056,-1.044
1786.00,4.462925,25.01341,0.000143,24.100984,0.0056,-1.044
1788.00,4.485205,25.01352,0.000144,24.101623,0.0056,-1.044
1790.00,4.505200,25.01420,0.000143,24.100702,0.0056,-1.045
1792.00,4.524330,25.01419,0.000142,24.100624,0.0056,-1.045
1794.00,4.540129,25.01504,0.000144,24.100678,0.0055,-1.045
1796.00,4.553667,25.01483,0.000143,24.099972,0.0056,-1.044
1798.00,4.566450,25.01499,0.000142,24.100463,0.0056,-1.044
1800.00,4.577651,25.01459,0.000142,24.100903,0.0056,-1.045
1802.00,4.587615,25.01421,0.000144,24.101200,0.0056,-1.044
1804.00,4.595461,25.01370,0.000143,24.101406,0.0056,-1.044
1806.00,4.602174,25.01479,0.000143,24.101417,0.0056,-1.045
1808.00,4.609194,25.01330,0.000143,24.101304,0.0055,-1.044
1810.00,4.615589,25.01413,0.000143,24.101127,0.0056,-1.044
1812.00,4.622081,25.01473,0.000143,24.100936,0.0055,-1.044
1814.00,4.626262,25.01444,0.000143,24.100284,0.0055,-1.043
1816.00,4.630930,25.01421,0.000144,24.100877,0.0056,-1.044
1818.00,4.634702,25.01456,0.000144,24.100838,0.0056,-1.044
1820.00,4.638690,25.01450,0.000144,24.100637,0.0055,-1.045
1822.00,4.642916,25.01420,0.000142,24.100531,0.0056,-1.045
1824.00,4.645541,25.01302,0.000142,24.100639,0.0056,-1.044
1826.00,4.647142,25.01304,0.000144,24.100919,0.0056,-1.043
1828.00,4.648072,25.01322,0.000143,24.100691,0.0056,-1.044
1830.00,4.651027,25.01250,0.000143,24.101233,0.0055,-1.044
1832.00,4.652472,25.01262,0.000143,24.100474,0.0055,-1.044
1834.00,4.656206,25.01295,0.000143,24.101362,0.0056,-1.045
1836.00,4.658448,25.01266,0.000143,24.101310,0.0055,-1.044
1838.00,4.658594,25.01278,0.000143,24.101126,0.0056,-1.043
1840.00,4.658805,25.01254,0.000144,24.101441,0.0056,-1.044
1842.00,4.660425,25.01221,0.000143,24.101081,0.0056,-1.045
1844.00,4.662653,25.01282,0.000143,24.100797,0.0055,-1.043
1846.00,4.663309,25.01367,0.000144,24.101140,0.0056,-1.043
1848.00,4.664207,25.01252,0.000144,24.100630,0.0056,-1.044
1850.00,4.665004,25.01289,0.000144,24.100442,0.0055,-1.044
1852.00,4.666045,25.01336,0.000144,24.101451,0.0056,-1.044
1854.00,4.667211,25.01294,0.000143,24.101545,0.0056,-1.044
1856.00,4.667228,25.01242,0.000143,24.100593,0.0056,-1.044
1858.00,4.667282,25.01306,0.000142,24.100795,0.0056,-1.044
1860.00,4.669105,25.01280,0.000142,24.101282,0.0056,-1.044
1862.00,4.669790,25.01294,0.000143,24.100669,0.0056,-1.045
1864.00,4.670028,25.01324,0.000144,24.100457,0.0056,-1.043
1866.00,4.669675,25.01322,0.000143,24.101298,0.0056,-1.044
1868.00,4.670737,25.01336,0.000142,24.101540,0.0056,-1.044
1870.00,4.671629,25.01330,0.000143,24.100470,0.0056,-1.044
1872.00,4.672183,25.01342,0.000144,24.100799,0.0055,-1.044
1874.00,4.673018,25.01261,0.000144,24.101382,0.0056,-1.044
1876.00,4.673178,25.01276,0.000144,24.101155,0.0056,-1.044
1878.00,4.673202,25.01278,0.000143,24.100973,0.0056,-1.044
1880.00,4.674529,25.01376,0.000144,24.100269,0.0056,-1.043
1882.00,4.673764,25.01393,0.000145,24.100219,0.0056,-1.043
1884.00,4.673730,25.01383,0.000143,24.100245,0.0056,-1.044
1886.00,4.674343,25.01380,0.000142,24.100697,0.0056,-1.044
1888.00,4.674611,25.01369,0.000143,24.100934,0.0055,-1.044
1890.00,4.674472,25.01413,0.000144,24.101074,0.0056,-1.044
1892.00,4.675077,25.01360,0.000145,24.101189,0.0056,-1.044
1894.00,4.675898,25.01368,0.000143,24.101519,0.0055,-1.045
1896.00,4.676566,25.01333,0.000143,24.101020,0.0056,-1.044
1898.00,4.676975,25.01325,0.000143,24.100996,0.0055,-1.044
1900.00,4.676789,25.01429,0.000143,24.101352,0.0056,-1.044
1902.00,4.675924,25.01364,0.000143,24.101027,0.0055,-1.044
1904.00,4.676010,25.01400,0.000143,24.100711,0.0055,-1.043
1906.00,4.676807,25.01343,0.000143,24.100388,0.0056,-1.045
1908.00,4.676393,25.01329,0.000141,24.100754,0.0056,-1.045
1910.00,4.676577,25.01397,0.000142,24.101129,0.0055,-1.044
1912.00,4.677013,25.01351,0.000144,24.100221,0.0055,-1.043
1914.00,4.677310,25.01409,0.000144,24.100314,0.0055,-1.044
1916.00,4.677572,25.01380,0.000143,24.100489,0.0056,-1.044
1918.00,4.677971,25.01411,0.000142,24.100888,0.0056,-1.044
1920.00,4.677318,25.01394,0.000144,24.101142,0.0055,-1.044
1922.00,4.677005,25.01381,0.000144,24.100970,0.0055,-1.044
@11,5.0000,10.0
1924.00,4.678233,25.01405,0.000143,24.101466,0.0056,-1.044
1926.00,4.677756,25.01392,0.000143,24.101062,0.0056,-1.044
1928.00,4.660835,25.01372,0.000143,24.100271,0.0056,-1.043
1930.00,4.604833,25.01478,0.000145,24.101310,0.0055,-1.043
1932.00,4.516013,25.01409,0.000145,24.100912,0.0056,-1.044
1934.00,4.409609,25.01394,0.000144,24.101401,0.0055,-1.044
1936.00,4.296963,25.01445,0.000144,24.101027,0.0056,-1.044
1938.00,4.198095,25.01382,0.000141,24.100945,0.0055,-1.045
1940.00,4.140441,25.01415,0.000141,24.101031,0.0055,-1.046
1942.00,4.122270,25.01418,0.000140,24.100988,0.0055,-1.046
1944.00,4.127376,25.01399,0.000141,24.101170,0.0055,-1.045
1946.00,4.144967,25.01333,0.000142,24.100788,0.0055,-1.045
1948.00,4.170174,25.01332,0.000143,24.100397,0.0056,-1.044
1950.00,4.200060,25.01305,0.000142,24.101146,0.0055,-1.044
1952.00,4.232544,25.01361,0.000143,24.101467,0.0055,-1.044
1954.00,4.267505,25.01284,0.000143,24.100214,0.0055,-1.044
1956.00,4.303159,25.01287,0.000142,24.100435,0.0055,-1.045
1958.00,4.337903,25.01357,0.000141,24.100754,0.0056,-1.045
1960.00,4.371245,25.01219,0.000142,24.100830,0.0055,-1.044
1962.00,4.403832,25.01191,0.000142,24.101339,0.0055,-1.043
1964.00,4.433245,25.01331,0.000143,24.100669,0.0056,-1.044
1966.00,4.459181,25.01252,0.000143,24.100884,0.0056,-1.044
1968.00,4.482736,25.01320,0.000142,24.101202,0.0056,-1.045
1970.00,4.502758,25.01308,0.000143,24.101274,0.0056,-1.044
1972.00,4.521724,25.01303,0.000143,24.100973,0.0056,-1.043
1974.00,4.538263,25.01375,0.000144,24.100533,0.0056,-1.043
1976.00,4.552613,25.01361,0.000142,24.101404,0.0056,-1.045
1978.00,4.565644,25.01416,0.000142,24.101261,0.0056,-1.044
1980.00,4.576726,25.01394,0.000143,24.100427,0.0056,-1.043
1982.00,4.586355,25.01336,0.000144,24.101692,0.0056,-1.044
1984.00,4.595598,25.01353,0.000143,24.101406,0.0055,-1.044
1986.00,4.604217,25.01406,0.000143,24.100464,0.0056,-1.044
1988.00,4.610796,25.01380,0.000143,24.101012,0.0056,-1.045
1990.00,4.616626,25.01346,0.000143,24.100496,0.0056,-1.044
1992.00,4.622664,25.01339,0.000144,24.100392,0.0056,-1.044
1994.00,4.627383,25.01312,0.000144,24.101062,0.0056,-1.044
1996.00,4.632007,25.01269,0.000143,24.101166,0.0056,-1.044
1998.00,4.637160,25.01279,0.000143,24.100801,0.0056,-1.044
2000.00,4.640331,25.01285,0.000142,24.101031,0.0056,-1.044
2002.00,4.643599,25.01259,0.000142,24.101057,0.0056,-1.044
2004.00,4.646225,25.01362,0.000142,24.101098,0.0056,-1.045
2006.00,4.648893,25.01341,0.000143,24.101211,0.0056,-1.044
2008.00,4.651084,25.01337,0.000144,24.101514,0.0055,-1.044
2010.00,4.653821,25.01350,0.000144,24.101434,0.0056,-1.044
2012.00,4.655056,25.01340,0.000143,24.100832,0.0056,-1.044
2014.00,4.656351,25.01384,0.000143,24.100071,0.0055,-1.044
2016.00,4.658762,25.01428,0.000142,24.101127,0.0055,-1.044
2018.00,4.660717,25.01360,0.000143,24.101218,0.0056,-1.044
2020.00,4.662404,25.01336,0.000143,24.100273,0.0056,-1.043
2022.00,4.663189,25.01351,0.000142,24.101209,0.0056,-1.044
2024.00,4.663591,25.01341,0.000142,24.100940,0.0055,-1.044
2026.00,4.664256,25.01414,0.000143,24.100282,0.0055,-1.044
2028.00,4.665787,25.01386,0.000142,24.101033,0.0056,-1.045
2030.00,4.666667,25.01334,0.000143,24.100160,0.0056,-1.044
2032.00,4.668910,25.01381,0.000143,24.100999,0.0056,-1.044
2034.00,4.670271,25.01425,0.000144,24.101547,0.0056,-1.044
2036.00,4.669960,25.01393,0.000143,24.100932,0.0055,-1.044
2038.00,4.670013,25.01416,0.000143,24.100464,0.0056,-1.044
2040.00,4.670226,25.01356,0.000143,24.100403,0.0055,-1.044
2042.00,4.671215,25.01375,0.000142,24.100684,0.0056,-1.044
2044.00,4.672419,25.01513,0.000143,24.101248,0.0056,-1.044
2046.00,4.674468,25.01540,0.000143,24.100507,0.0056,-1.044
2048.00,4.674573,25.01449,0.000142,24.100513,0.0056,-1.044
2050.00,4.674307,25.01383,0.000143,24.101183,0.0056,-1.044
2052.00,4.674627,25.01405,0.000143,24.100643,0.0056,-1.044
2054.00,4.675084,25.01389,0.000142,24.101075,0.0056,-1.044
2056.00,4.675446,25.01415,0.000143,24.101488,0.0056,-1.044
2058.00,4.675579,25.01490,0.000144,24.100791,0.0056,-1.044
2060.00,4.674710,25.01411,0.000144,24.101157,0.0056,-1.043
2062.00,4.675604,25.01461,0.000145,24.100459,0.0056,-1.043
2064.00,4.676263,25.01427,0.000144,24.100637,0.0056,-1.044
2066.00,4.676632,25.01504,0.000144,24.101638,0.0055,-1.044
2068.00,4.676923,25.01446,0.000143,24.101085,0.0055,-1.044
2070.00,4.677197,25.01460,0.000143,24.100776,0.0055,-1.043
2072.00,4.677575,25.01434,0.000143,24.100353,0.0055,-1.045
2074.00,4.677631,25.01510,0.000142,24.101343,0.0056,-1.044
2076.00,4.678131,25.01497,0.000143,24.100938,0.0056,-1.043
2078.00,4.679261,25.01490,0.000143,24.100104,0.0055,-1.044
2080.00,4.679648,25.01497,0.000142,24.100533,0.0055,-1.044
2082.00,4.680414,25.01554,0.000142,24.100542,0.0056,-1.045
2084.00,4.680609,25.01507,0.000142,24.100492,0.0055,-1.045
2086.00,4.681352,25.01490,0.000141,24.101105,0.0056,-1.044
2088.00,4.682178,25.01451,0.000142,24.101245,0.0056,-1.044
2090.00,4.681544,25.01448,0.000143,24.100882,0.0056,-1.043
2092.00,4.680921,25.01457,0.000144,24.100546,0.0056,-1.043
2094.00,4.679745,25.01447,0.000144,24.100949,0.0055,-1.044
2096.00,4.679707,25.01404,0.000143,24.100267,0.0055,-1.044
2098.00,4.679895,25.01515,0.000142,24.100308,0.0056,-1.045
2100.00,4.680669,25.01532,0.000142,24.100336,0.0056,-1.044
2102.00,4.680411,25.01515,0.000142,24.101222,0.0056,-1.045
@12,5.0000,10.0
2104.00,4.680528,25.01510,0.000142,24.101558,0.0056,-1.044
2106.00,4.679069,25.01517,0.000144,24.100578,0.0055,-1.043
2108.00,4.664033,25.01467,0.000142,24.100708,0.0055,-1.043
2110.00,4.611271,25.01470,0.000144,24.100708,0.0055,-1.042
2112.00,4.523505,25.01522,0.000143,24.100381,0.0055,-1.043
2114.00,4.416334,25.01471,0.000142,24.100355,0.0055,-1.044
2116.00,4.301410,25.01466,0.000140,24.100329,0.0055,-1.045
2118.00,4.200523,25.01499,0.000141,24.100459,0.0055,-1.046
2120.00,4.139474,25.01550,0.000142,24.100585,0.0056,-1.045
2122.00,4.118063,25.01520,0.000141,24.100988,0.0056,-1.046
2124.00,4.121715,25.01470,0.000141,24.100862,0.0056,-1.045
2126.00,4.139278,25.01483,0.000142,24.100724,0.0056,-1.045
2128.00,4.163823,25.01573,0.000142,24.100334,0.0056,-1.044
2130.00,4.192638,25.01563,0.000143,24.101085,0.0056,-1.044
2132.00,4.224975,25.01564,0.000143,24.101408,0.0056,-1.043
2134.00,4.259334,25.01505,0.000144,24.100880,0.0055,-1.044
2136.00,4.296093,25.01499,0.000143,24.101256,0.0056,-1.045
2138.00,4.331925,25.01501,0.000143,24.100879,0.0056,-1.044
2140.00,4.365410,25.01453,0.000142,24.100420,0.0056,-1.043
2142.00,4.398280,25.01402,0.000142,24.100812,0.0055,-1.044
2144.00,4.427905,25.01517,0.000142,24.101250,0.0055,-1.045
2146.00,4.454592,25.01467,0.000143,24.100410,0.0055,-1.044
2148.00,4.478219,25.01428,0.000142,24.100945,0.0055,-1.043
2150.00,4.499382,25.01464,0.000142,24.101317,0.0055,-1.044
2152.00,4.518928,25.01444,0.000143,24.100732,0.0056,-1.044
2154.00,4.536364,25.01425,0.000143,24.100903,0.0056,-1.045
2156.00,4.551533,25.01394,0.000141,24.100643,0.0056,-1.044
2158.00,4.564328,25.01371,0.000141,24.100968,0.0056,-1.044
2160.00,4.575978,25.01485,0.000141,24.100795,0.0056,-1.045
2162.00,4.586916,25.01421,0.000142,24.101285,0.0055,-1.044
2164.00,4.596426,25.01473,0.000142,24.101059,0.0055,-1.044
2166.00,4.604369,25.01421,0.000141,24.100741,0.0056,-1.044
2168.00,4.610962,25.01420,0.000142,24.101018,0.0055,-1.044
2170.00,4.617462,25.01472,0.000143,24.100864,0.0056,-1.044
2172.00,4.622859,25.01500,0.000144,24.100955,0.0055,-1.044
2174.00,4.627339,25.01516,0.000143,24.100264,0.0056,-1.044
2176.00,4.632810,25.01560,0.000142,24.101356,0.0056,-1.045
2178.00,4.637171,25.01583,0.000142,24.101059,0.0056,-1.044
2180.00,4.640660,25.01489,0.000143,24.101245,0.0055,-1.044
2182.00,4.643804,25.01484,0.000143,24.100912,0.0056,-1.044
2184.00,4.647407,25.01492,0.000143,24.101174,0.0055,-1.045
2186.00,4.649958,25.01479,0.000142,24.101023,0.0055,-1.044
2188.00,4.652453,25.01519,0.000143,24.100108,0.0056,-1.044
2190.00,4.655258,25.01498,0.000144,24.101176,0.0056,-1.044
2192.00,4.656819,25.01559,0.000143,24.100988,0.0056,-1.045
2194.00,4.658191,25.01544,0.000142,24.100739,0.0055,-1.044
2196.00,4.660407,25.01445,0.000142,24.101023,0.0056,-1.044
2198.00,4.662284,25.01502,0.000143,24.101135,0.0056,-1.045
2200.00,4.665625,25.01491,0.000143,24.100879,0.0055,-1.044
2202.00,4.666650,25.01515,0.000144,24.100567,0.0055,-1.044
2204.00,4.666709,25.01474,0.000142,24.100633,0.0056,-1.045
2206.00,4.667148,25.01485,0.000142,24.100892,0.0056,-1.044
2208.00,4.668513,25.01476,0.000143,24.101328,0.0055,-1.045
2210.00,4.669278,25.01433,0.000143,24.100312,0.0056,-1.044
2212.00,4.669702,25.01417,0.000142,24.100396,0.0055,-1.044
2214.00,4.671347,25.01463,0.000143,24.101492,0.0056,-1.044
2216.00,4.672260,25.01491,0.000143,24.101144,0.0055,-1.044
2218.00,4.673674,25.01466,0.000143,24.100626,0.0056,-1.046
2220.00,4.674333,25.01521,0.000141,24.100524,0.0056,-1.044
2222.00,4.675072,25.01486,0.000142,24.100115,0.0055,-1.045
2224.00,4.675717,25.01528,0.000142,24.100087,0.0055,-1.044
2226.00,4.677366,25.01466,0.000143,24.099911,0.0055,-1.043
2228.00,4.676923,25.01529,0.000142,24.100697,0.0055,-1.045
2230.00,4.676969,25.01495,0.000143,24.100912,0.0056,-1.045
2232.00,4.677778,25.01481,0.000143,24.101012,0.0056,-1.044
2234.00,4.677786,25.01554,0.000144,24.100420,0.0056,-1.044
2236.00,4.678530,25.01541,0.000143,24.100975,0.0056,-1.045
2238.00,4.679353,25.01480,0.000143,24.101766,0.0056,-1.045
2240.00,4.679359,25.01509,0.000142,24.100700,0.0055,-1.044
2242.00,4.678924,25.01506,0.000143,24.100693,0.0056,-1.045
2244.00,4.679043,25.01505,0.000143,24.101421,0.0056,-1.044
2246.00,4.679588,25.01565,0.000143,24.100918,0.0056,-1.045
2248.00,4.680087,25.01556,0.000143,24.100817,0.0056,-1.044
2250.00,4.680994,25.01516,0.000144,24.101679,0.0056,-1.044
2252.00,4.681095,25.01604,0.000143,24.100823,0.0056,-1.044
2254.00,4.680920,25.01688,0.000143,24.100914,0.0055,-1.045
2256.00,4.680716,25.01608,0.000143,24.101464,0.0055,-1.044
2258.00,4.681049,25.01568,0.000143,24.101362,0.0055,-1.044
2260.00,4.682289,25.01646,0.000143,24.101202,0.0055,-1.045
2262.00,4.682621,25.01651,0.000142,24.100659,0.0056,-1.045
2264.00,4.682463,25.01719,0.000142,24.100362,0.0055,-1.044
2266.00,4.682308,25.01669,0.000143,24.100860,0.0055,-1.044
2268.00,4.681454,25.01717,0.000142,24.100724,0.0055,-1.044
2270.00,4.681757,25.01714,0.000141,24.101152,0.0056,-1.046
2272.00,4.682438,25.01660,0.000141,24.101022,0.0055,-1.045
2274.00,4.683130,25.01687,0.000142,24.100906,0.0056,-1.045
2276.00,4.683517,25.01673,0.000142,24.100698,0.0056,-1.044
2278.00,4.683443,25.01634,0.000143,24.100561,0.0055,-1.044
2280.00,4.683457,25.01614,0.000144,24.100947,0.0056,-1.045
2282.00,4.684156,25.01601,0.000143,24.101259,0.0056,-1.044
@13,5.0000,10.0
2284.00,4.684791,25.01566,0.000143,24.100394,0.0055,-1.044
2286.00,4.683305,25.01564,0.000143,24.100524,0.0056,-1.045
2288.00,4.667337,25.01590,0.000142,24.100267,0.0055,-1.044
2290.00,4.613291,25.01546,0.000143,24.100526,0.0055,-1.044
2292.00,4.525421,25.01676,0.000143,24.100373,0.0055,-1.044
2294.00,4.417122,25.01628,0.000142,24.101118,0.0055,-1.045
2296.00,4.300076,25.01620,0.000143,24.100919,0.0055,-1.045
2298.00,4.195618,25.01647,0.000142,24.100347,0.0056,-1.046
2300.00,4.133760,25.01694,0.000141,24.100758,0.0056,-1.046
2302.00,4.112081,25.01609,0.000140,24.101129,0.0055,-1.045
2304.00,4.114581,25.01581,0.000141,24.100067,0.0056,-1.045
2306.00,4.131220,25.01648,0.000143,24.100825,0.0056,-1.045
2308.00,4.155847,25.01686,0.000142,24.100996,0.0056,-1.045
2310.00,4.185685,25.01656,0.000143,24.100654,0.0056,-1.044
2312.00,4.219677,25.01647,0.000144,24.100966,0.0056,-1.045
2314.00,4.254331,25.01581,0.000144,24.101243,0.0056,-1.045
2316.00,4.291665,25.01612,0.000143,24.100901,0.0056,-1.045
2318.00,4.329046,25.01622,0.000143,24.100680,0.0056,-1.045
2320.00,4.363535,25.01610,0.000142,24.101038,0.0056,-1.045
2322.00,4.395684,25.01579,0.000141,24.101679,0.0056,-1.044
2324.00,4.425446,25.01625,0.000142,24.100516,0.0056,-1.045
2326.00,4.452778,25.01640,0.000143,24.100932,0.0056,-1.044
2328.00,4.476722,25.01616,0.000143,24.100710,0.0056,-1.045
2330.00,4.498471,25.01594,0.000143,24.100617,0.0055,-1.044
2332.00,4.518481,25.01646,0.000143,24.100828,0.0056,-1.045
2334.00,4.536087,25.01673,0.000143,24.101027,0.0056,-1.045
2336.00,4.551041,25.01654,0.000143,24.100914,0.0056,-1.045
2338.00,4.564251,25.01634,0.000143,24.100814,0.0056,-1.046
2340.00,4.576501,25.01651,0.000143,24.101111,0.0056,-1.044
2342.00,4.588064,25.01672,0.000144,24.100397,0.0055,-1.044
2344.00,4.597688,25.01690,0.000143,24.100559,0.0055,-1.045
2346.00,4.604878,25.01653,0.000143,24.101588,0.0056,-1.044
2348.00,4.612120,25.01578,0.000145,24.101271,0.0056,-1.044
2350.00,4.618665,25.01554,0.000143,24.100669,0.0056,-1.045
2352.00,4.625267,25.01510,0.000143,24.100626,0.0056,-1.045
2354.00,4.629466,25.01593,0.000143,24.101150,0.0056,-1.045
2356.00,4.634237,25.01533,0.000143,24.100791,0.0056,-1.044
2358.00,4.639026,25.01554,0.000144,24.100879,0.0056,-1.044
2360.00,4.642889,25.01546,0.000144,24.101553,0.0056,-1.045
2362.00,4.645570,25.01667,0.000142,24.101705,0.0056,-1.045
2364.00,4.648033,25.01665,0.000143,24.101083,0.0056,-1.045
2366.00,4.650809,25.01580,0.000144,24.101153,0.0056,-1.044
2368.00,4.653108,25.01567,0.000145,24.101406,0.0056,-1.045
2370.00,4.655648,25.01622,0.000144,24.101196,0.0055,-1.045
2372.00,4.657205,25.01668,0.000143,24.100663,0.0055,-1.046
2374.00,4.658229,25.01652,0.000143,24.100799,0.0055,-1.045
2376.00,4.660565,25.01648,0.000143,24.101597,0.0056,-1.044
2378.00,4.662376,25.01625,0.000144,24.101828,0.0056,-1.044
2380.00,4.664906,25.01662,0.000143,24.101521,0.0056,-1.046
2382.00,4.666802,25.01786,0.000144,24.100919,0.0056,-1.045
2384.00,4.667929,25.01797,0.000144,24.101690,0.0056,-1.045
2386.00,4.669372,25.01749,0.000144,24.101683,0.0056,-1.044
2388.00,4.670251,25.01796,0.000144,24.102067,0.0056,-1.045
2390.00,4.670748,25.01782,0.000144,24.100704,0.0056,-1.046
2392.00,4.671503,25.01796,0.000143,24.101170,0.0056,-1.045
2394.00,4.672508,25.01811,0.000143,24.101068,0.0056,-1.045
2396.00,4.672292,25.01770,0.000143,24.100704,0.0055,-1.045
2398.00,4.673084,25.01768,0.000145,24.101328,0.0056,-1.045
2400.00,4.673408,25.01785,0.000144,24.100944,0.0056,-1.045
2402.00,4.673875,25.01755,0.000143,24.100741,0.0056,-1.045
2404.00,4.675416,25.01744,0.000144,24.101583,0.0056,-1.044
2406.00,4.676714,25.01732,0.000144,24.101506,0.0056,-1.045
2408.00,4.676435,25.01773,0.000143,24.101657,0.0056,-1.044
2410.00,4.676827,25.01708,0.000144,24.101599,0.0056,-1.044
2412.00,4.678480,25.01735,0.000144,24.101380,0.0056,-1.045
2414.00,4.678853,25.01672,0.000143,24.101044,0.0056,-1.045
2416.00,4.679838,25.01633,0.000143,24.100624,0.0056,-1.045
2418.00,4.679400,25.01683,0.000143,24.100481,0.0056,-1.045
2420.00,4.679199,25.01703,0.000143,24.101493,0.0055,-1.045
2422.00,4.680067,25.01687,0.000142,24.101120,0.0055,-1.044
2424.00,4.681256,25.01738,0.000142,24.101285,0.0056,-1.045
2426.00,4.681275,25.01764,0.000143,24.101319,0.0056,-1.044
2428.00,4.680458,25.01799,0.000144,24.100355,0.0055,-1.045
2430.00,4.680721,25.01766,0.000143,24.100453,0.0056,-1.045
2432.00,4.681286,25.01682,0.000143,24.101083,0.0056,-1.045
2434.00,4.681368,25.01631,0.000142,24.100892,0.0055,-1.044
2436.00,4.682065,25.01648,0.000143,24.100292,0.0055,-1.045
2438.00,4.683384,25.01740,0.000143,24.101337,0.0056,-1.045
2440.00,4.682768,25.01692,0.000143,24.101101,0.0056,-1.045
2442.00,4.682054,25.01695,0.000143,24.100587,0.0056,-1.045
2444.00,4.682559,25.01629,0.000144,24.101209,0.0056,-1.044
2446.00,4.681362,25.01669,0.000144,24.101402,0.0056,-1.044
2448.00,4.682185,25.01640,0.000143,24.100459,0.0056,-1.045
2450.00,4.683836,25.01614,0.000144,24.100648,0.0056,-1.045
2452.00,4.683783,25.01620,0.000143,24.101778,0.0056,-1.045
2454.00,4.683162,25.01667,0.000143,24.101137,0.0056,-1.045
2456.00,4.682688,25.01843,0.000144,24.101250,0.0056,-1.044
2458.00,4.683004,25.01844,0.000143,24.100879,0.0056,-1.045
2460.00,4.683394,25.01784,0.000143,24.101501,0.0056,-1.045
2462.00,4.683972,25.01778,0.000143,24.101404,0.0056,-1.045
@14,5.0000,10.0
2464.00,4.684032,25.01779,0.000143,24.101397,0.0056,-1.045
2466.00,4.682967,25.01736,0.000144,24.101207,0.0056,-1.044
2468.00,4.669099,25.01797,0.000146,24.101534,0.0056,-1.044
2470.00,4.617553,25.01846,0.000146,24.100695,0.0056,-1.044
2472.00,4.529352,25.01772,0.000146,24.100702,0.0056,-1.045
2474.00,4.419603,25.01798,0.000144,24.100908,0.0056,-1.044
2476.00,4.301808,25.01788,0.000144,24.100308,0.0056,-1.045
2478.00,4.194152,25.01793,0.000144,24.101005,0.0056,-1.046
2480.00,4.127524,25.01819,0.000143,24.100806,0.0056,-1.046
2482.00,4.103988,25.01820,0.000142,24.101289,0.0056,-1.046
2484.00,4.104782,25.01853,0.000141,24.101031,0.0056,-1.046
2486.00,4.119754,25.01815,0.000142,24.100702,0.0056,-1.045
2488.00,4.144112,25.01843,0.000143,24.100905,0.0056,-1.045
2490.00,4.173955,25.01749,0.000143,24.100604,0.0056,-1.046
2492.00,4.208167,25.01652,0.000143,24.100680,0.0056,-1.044
2494.00,4.244060,25.01661,0.000143,24.100871,0.0056,-1.044
2496.00,4.280535,25.01708,0.000144,24.101226,0.0056,-1.045
2498.00,4.317319,25.01689,0.000143,24.100440,0.0056,-1.045
2500.00,4.352904,25.01709,0.000143,24.101109,0.0056,-1.045
2502.00,4.386065,25.01736,0.000144,24.101077,0.0056,-1.044
2504.00,4.416781,25.01774,0.000143,24.100635,0.0056,-1.045
2506.00,4.445218,25.01705,0.000144,24.100812,0.0056,-1.045
2508.00,4.470787,25.01741,0.000142,24.100364,0.0055,-1.045
2510.00,4.493362,25.01749,0.000142,24.100600,0.0056,-1.045
2512.00,4.512680,25.01784,0.000142,24.100973,0.0056,-1.045
2514.00,4.530175,25.01789,0.000143,24.100680,0.0056,-1.044
2516.00,4.546172,25.01698,0.000142,24.100325,0.0056,-1.045
2518.00,4.560198,25.01676,0.000143,24.100949,0.0056,-1.045
2520.00,4.572462,25.01717,0.000143,24.100321,0.0056,-1.044
2522.00,4.583023,25.01735,0.000143,24.100799,0.0056,-1.044
2524.00,4.592107,25.01712,0.000144,24.101655,0.0056,-1.044
2526.00,4.600530,25.01700,0.000144,24.101124,0.0056,-1.045
2528.00,4.608903,25.01678,0.000144,24.101365,0.0056,-1.045
2530.00,4.615717,25.01679,0.000143,24.101315,0.0056,-1.045
2532.00,4.622252,25.01656,0.000144,24.100801,0.0056,-1.044
2534.00,4.627991,25.01656,0.000144,24.101705,0.0056,-1.045
2536.00,4.633313,25.01668,0.000143,24.100825,0.0056,-1.044
2538.00,4.636686,25.01604,0.000144,24.100693,0.0056,-1.044
2540.00,4.640375,25.01524,0.000144,24.101666,0.0056,-1.044
2542.00,4.643756,25.01511,0.000144,24.100405,0.0056,-1.044
2544.00,4.647301,25.01561,0.000144,24.101036,0.0056,-1.045
2546.00,4.650625,25.01638,0.000143,24.101551,0.0056,-1.045
2548.00,4.651746,25.01622,0.000143,24.100827,0.0056,-1.045
2550.00,4.654438,25.01606,0.000144,24.100046,0.0056,-1.044
2552.00,4.657371,25.01590,0.000146,24.101209,0.0056,-1.044
2554.00,4.659478,25.01584,0.000144,24.101358,0.0056,-1.045
2556.00,4.661838,25.01613,0.000144,24.100760,0.0056,-1.044
2558.00,4.663525,25.01618,0.000143,24.100942,0.0056,-1.045
2560.00,4.665097,25.01559,0.000144,24.100750,0.0056,-1.045
2562.00,4.666312,25.01574,0.000144,24.100739,0.0056,-1.044
2564.00,4.667111,25.01498,0.000145,24.100901,0.0056,-1.044
2566.00,4.667737,25.01457,0.000145,24.100295,0.0056,-1.044
2568.00,4.670054,25.01457,0.000144,24.100918,0.0056,-1.044
2570.00,4.671256,25.01476,0.000144,24.101196,0.0056,-1.044
2572.00,4.670833,25.01477,0.000144,24.100888,0.0056,-1.045
2574.00,4.672356,25.01490,0.000143,24.101415,0.0056,-1.044
2576.00,4.673444,25.01528,0.000143,24.101319,0.0056,-1.044
2578.00,4.674148,25.01535,0.000143,24.100698,0.0056,-1.045
2580.00,4.675548,25.01476,0.000143,24.100167,0.0056,-1.044
2582.00,4.676873,25.01508,0.000144,24.101584,0.0056,-1.044
2584.00,4.677904,25.01565,0.000145,24.101337,0.0056,-1.043
2586.00,4.678476,25.01528,0.000145,24.101018,0.0056,-1.044
2588.00,4.678372,25.01569,0.000143,24.102013,0.0056,-1.045
2590.00,4.678516,25.01577,0.000142,24.100773,0.0056,-1.044
2592.00,4.679061,25.01563,0.000144,24.100970,0.0056,-1.043
2594.00,4.679836,25.01539,0.000145,24.100921,0.0056,-1.044
2596.00,4.680528,25.01553,0.000143,24.100970,0.0055,-1.044
2598.00,4.681046,25.01593,0.000144,24.100888,0.0055,-1.044
2600.00,4.681814,25.01584,0.000144,24.100505,0.0056,-1.044
2602.00,4.681589,25.01628,0.000143,24.100801,0.0056,-1.044
2604.00,4.681863,25.01658,0.000144,24.100593,0.0056,-1.044
2606.00,4.682185,25.01564,0.000143,24.101179,0.0056,-1.045
2608.00,4.682597,25.01582,0.000143,24.100960,0.0056,-1.044
2610.00,4.682834,25.01633,0.000144,24.100645,0.0056,-1.044
2612.00,4.682841,25.01644,0.000143,24.101153,0.0056,-1.045
2614.00,4.682305,25.01647,0.000143,24.101280,0.0056,-1.045
2616.00,4.683077,25.01561,0.000142,24.100767,0.0056,-1.044
2618.00,4.683047,25.01576,0.000143,24.100509,0.0056,-1.044
2620.00,4.684070,25.01619,0.000143,24.100862,0.0056,-1.045
2622.00,4.683869,25.01658,0.000143,24.100756,0.0056,-1.046
2624.00,4.683534,25.01587,0.000143,24.100602,0.0056,-1.044
2626.00,4.683952,25.01571,0.000143,24.100446,0.0056,-1.044
2628.00,4.684999,25.01611,0.000143,24.100799,0.0056,-1.043
2630.00,4.685817,25.01640,0.000143,24.101226,0.0055,-1.045
2632.00,4.686300,25.01602,0.000142,24.100685,0.0056,-1.045
2634.00,4.686025,25.01598,0.000144,24.100440,0.0055,-1.045
2636.00,4.685414,25.01589,0.000144,24.100479,0.0056,-1.044
2638.00,4.684598,25.01583,0.000144,24.101036,0.0056,-1.043
2640.00,4.685332,25.01630,0.000144,24.100873,0.0056,-1.044
2642.00,4.685453,25.01617,0.000144,24.101389,0.0056,-1.044
@15,5.0000,10.0
2644.00,4.685633,25.01684,0.000144,24.101014,0.0056,-1.044
2646.00,4.684674,25.01568,0.000143,24.100529,0.0056,-1.045
2648.00,4.671062,25.01564,0.000143,24.101369,0.0056,-1.044
2650.00,4.618678,25.01609,0.000144,24.100492,0.0055,-1.043
2652.00,4.528974,25.01606,0.000143,24.100139,0.0056,-1.044
2654.00,4.418733,25.01680,0.000144,24.100219,0.0056,-1.043
2656.00,4.299793,25.01574,0.000143,24.100908,0.0056,-1.045
2658.00,4.191240,25.01662,0.000144,24.101774,0.0056,-1.045
2660.00,4.122316,25.01671,0.000143,24.101854,0.0056,-1.046
2662.00,4.095364,25.01643,0.000142,24.101544,0.0056,-1.045
2664.00,4.095430,25.01628,0.000143,24.101148,0.0056,-1.045
2666.00,4.110864,25.01642,0.000143,24.101363,0.0056,-1.044
2668.00,4.134868,25.01600,0.000144,24.101057,0.0056,-1.045
2670.00,4.164856,25.01599,0.000143,24.101709,0.0056,-1.044
2672.00,4.199102,25.01645,0.000143,24.100797,0.0056,-1.044
2674.00,4.235628,25.01643,0.000143,24.101007,0.0056,-1.045
2676.00,4.273140,25.01672,0.000143,24.101319,0.0056,-1.045
2678.00,4.311639,25.01689,0.000143,24.101672,0.0056,-1.045
2680.00,4.348005,25.01598,0.000143,24.101664,0.0056,-1.044
2682.00,4.381974,25.01648,0.000143,24.100869,0.0056,-1.044
2684.00,4.413588,25.01647,0.000144,24.101336,0.0056,-1.044
2686.00,4.441524,25.01662,0.000143,24.101018,0.0056,-1.045
2688.00,4.466828,25.01674,0.000143,24.100607,0.0056,-1.045
2690.00,4.489212,25.01632,0.000143,24.100401,0.0056,-1.045
2692.00,4.509344,25.01604,0.000143,24.101022,0.0056,-1.043
2694.00,4.528116,25.01739,0.000144,24.101423,0.0056,-1.044
2696.00,4.544490,25.01751,0.000143,24.101127,0.0056,-1.044
2698.00,4.557704,25.01683,0.000144,24.100704,0.0056,-1.044
2700.00,4.570086,25.01669,0.000143,24.100691,0.0056,-1.044
2702.00,4.582030,25.01622,0.000143,24.100958,0.0056,-1.045
2704.00,4.592517,25.01705,0.000143,24.101250,0.0055,-1.045
2706.00,4.601035,25.01714,0.000142,24.101363,0.0055,-1.044
2708.00,4.609356,25.01761,0.000143,24.100849,0.0056,-1.044
2710.00,4.615844,25.01735,0.000144,24.101417,0.0056,-1.045
2712.00,4.621514,25.01749,0.000144,24.100923,0.0055,-1.045
2714.00,4.627265,25.01687,0.000143,24.100420,0.0056,-1.045
2716.00,4.631984,25.01608,0.000143,24.100773,0.0056,-1.044
2718.00,4.636552,25.01639,0.000144,24.100607,0.0056,-1.044
2720.00,4.640656,25.01637,0.000143,24.100864,0.0055,-1.045
2722.00,4.643705,25.01662,0.000143,24.101440,0.0056,-1.044
2724.00,4.647115,25.01716,0.000143,24.101207,0.0056,-1.044
2726.00,4.650965,25.01766,0.000142,24.100409,0.0056,-1.045
2728.00,4.653703,25.01719,0.000143,24.100041,0.0055,-1.045
2730.00,4.656485,25.01723,0.000143,24.100723,0.0055,-1.045
2732.00,4.658222,25.01707,0.000141,24.101133,0.0056,-1.044
2734.00,4.659809,25.01735,0.000143,24.100882,0.0056,-1.044
2736.00,4.661676,25.01686,0.000145,24.100630,0.0056,-1.044
2738.00,4.663789,25.01744,0.000144,24.100873,0.0056,-1.045
2740.00,4.664995,25.01714,0.000143,24.100435,0.0056,-1.044
2742.00,4.667010,25.01742,0.000144,24.100643,0.0056,-1.045
2744.00,4.668347,25.01802,0.000144,24.100524,0.0056,-1.044
2746.00,4.669454,25.01700,0.000144,24.100840,0.0056,-1.044
2748.00,4.670598,25.01740,0.000143,24.100371,0.0056,-1.045
2750.00,4.671515,25.01768,0.000144,24.100806,0.0056,-1.044
2752.00,4.672084,25.01770,0.000144,24.101432,0.0056,-1.044
2754.00,4.672441,25.01673,0.000144,24.100637,0.0056,-1.044
2756.00,4.673870,25.01696,0.000144,24.100613,0.0056,-1.045
2758.00,4.675707,25.01726,0.000142,24.101120,0.0056,-1.045
2760.00,4.676048,25.01726,0.000142,24.100613,0.0056,-1.045
2762.00,4.676894,25.01676,0.000143,24.100726,0.0056,-1.044
2764.00,4.677508,25.01622,0.000145,24.100901,0.0056,-1.043
2766.00,4.678984,25.01679,0.000143,24.101241,0.0056,-1.044
2768.00,4.679802,25.01656,0.000143,24.101111,0.0056,-1.044
2770.00,4.679663,25.01622,0.000143,24.101142,0.0056,-1.044
2772.00,4.680109,25.01617,0.000144,24.100775,0.0056,-1.043
2774.00,4.681251,25.01643,0.000142,24.100884,0.0056,-1.045
2776.00,4.681157,25.01699,0.000143,24.100942,0.0056,-1.045
2778.00,4.680847,25.01764,0.000142,24.099885,0.0056,-1.044
2780.00,4.681813,25.01724,0.000142,24.101192,0.0056,-1.045
2782.00,4.682236,25.01724,0.000143,24.101336,0.0056,-1.045
2784.00,4.682244,25.01730,0.000143,24.101046,0.0055,-1.044
2786.00,4.682436,25.01693,0.000144,24.101330,0.0056,-1.044
2788.00,4.683300,25.01675,0.000144,24.100593,0.0056,-1.043
2790.00,4.684162,25.01621,0.000145,24.100604,0.0056,-1.044
2792.00,4.684196,25.01615,0.000142,24.101354,0.0056,-1.046
2794.00,4.683869,25.01574,0.000141,24.100819,0.0056,-1.045
2796.00,4.683710,25.01575,0.000143,24.100282,0.0056,-1.044
2798.00,4.684542,25.01637,0.000143,24.101055,0.0056,-1.045
2800.00,4.685009,25.01634,0.000143,24.101018,0.0056,-1.044
2802.00,4.685843,25.01596,0.000144,24.100704,0.0056,-1.044
2804.00,4.685979,25.01650,0.000143,24.101114,0.0056,-1.045
2806.00,4.685720,25.01674,0.000143,24.101243,0.0056,-1.044
2808.00,4.686091,25.01694,0.000144,24.101298,0.0056,-1.045
2810.00,4.686371,25.01782,0.000143,24.101012,0.0056,-1.045
2812.00,4.685943,25.01682,0.000142,24.100485,0.0055,-1.044
2814.00,4.685582,25.01595,0.000143,24.101009,0.0055,-1.044
2816.00,4.685961,25.01679,0.000144,24.100890,0.0056,-1.044
2818.00,4.686665,25.01626,0.000144,24.100292,0.0056,-1.044
2820.00,4.685987,25.01694,0.000143,24.101209,0.0056,-1.045
2822.00,4.686573,25.01695,0.000142,24.100319,0.0056,-1.045
@16,5.0000,10.0
2824.00,4.686350,25.01614,0.000143,24.100134,0.0056,-1.044
2826.00,4.686252,25.01695,0.000143,24.100945,0.0056,-1.045
2828.00,4.673774,25.01650,0.000144,24.100726,0.0056,-1.043
2830.00,4.622542,25.01684,0.000144,24.101218,0.0056,-1.043
2832.00,4.533002,25.01655,0.000145,24.101044,0.0056,-1.043
2834.00,4.422159,25.01575,0.000145,24.100836,0.0056,-1.044
2836.00,4.302641,25.01598,0.000144,24.101365,0.0056,-1.045
2838.00,4.190591,25.01602,0.000143,24.100990,0.0056,-1.046
2840.00,4.117797,25.01519,0.000141,24.100812,0.0056,-1.047
2842.00,4.088580,25.01578,0.000142,24.101343,0.0056,-1.045
2844.00,4.085442,25.01567,0.000142,24.100715,0.0055,-1.045
2846.00,4.100028,25.01546,0.000143,24.100654,0.0056,-1.044
2848.00,4.123084,25.01513,0.000142,24.101421,0.0056,-1.045
2850.00,4.153278,25.01531,0.000143,24.101179,0.0056,-1.044
2852.00,4.189038,25.01576,0.000143,24.100884,0.0055,-1.045
2854.00,4.228575,25.01647,0.000141,24.101419,0.0056,-1.045
2856.00,4.267372,25.01652,0.000143,24.101523,0.0056,-1.043
2858.00,4.304049,25.01626,0.000143,24.100760,0.0056,-1.044
2860.00,4.340461,25.01585,0.000143,24.100678,0.0056,-1.045
2862.00,4.375075,25.01624,0.000142,24.100464,0.0056,-1.045
2864.00,4.407414,25.01636,0.000142,24.100763,0.0056,-1.045
2866.00,4.436870,25.01610,0.000142,24.100940,0.0056,-1.045
2868.00,4.463330,25.01562,0.000142,24.100958,0.0056,-1.045
2870.00,4.485604,25.01577,0.000141,24.100050,0.0056,-1.045
2872.00,4.505943,25.01505,0.000142,24.100035,0.0056,-1.045
2874.00,4.524576,25.01543,0.000143,24.100678,0.0056,-1.044
2876.00,4.540763,25.01570,0.000143,24.101228,0.0055,-1.044
2878.00,4.556398,25.01562,0.000144,24.101085,0.0055,-1.045
2880.00,4.569454,25.01557,0.000143,24.100875,0.0056,-1.045
2882.00,4.580569,25.01630,0.000144,24.101209,0.0056,-1.045
2884.00,4.591400,25.01593,0.000144,24.101659,0.0055,-1.044
2886.00,4.600597,25.01596,0.000143,24.101347,0.0056,-1.045
2888.00,4.607702,25.01526,0.000144,24.101246,0.0056,-1.044
2890.00,4.614893,25.01524,0.000144,24.100658,0.0056,-1.044
2892.00,4.621477,25.01488,0.000144,24.100453,0.0056,-1.045
2894.00,4.626243,25.01546,0.000143,24.101137,0.0056,-1.045
2896.00,4.631948,25.01625,0.000144,24.101079,0.0056,-1.044
2898.00,4.636957,25.01568,0.000145,24.100736,0.0055,-1.044
2900.00,4.640586,25.01621,0.000143,24.100199,0.0056,-1.045
2902.00,4.644418,25.01578,0.000142,24.100175,0.0056,-1.045
2904.00,4.647515,25.01566,0.000142,24.100847,0.0055,-1.045
2906.00,4.650524,25.01534,0.000144,24.101152,0.0056,-1.044
2908.00,4.653892,25.01499,0.000144,24.101131,0.0056,-1.044
2910.00,4.657340,25.01502,0.000143,24.101181,0.0056,-1.044
2912.00,4.660549,25.01512,0.000143,24.101438,0.0055,-1.045
2914.00,4.663522,25.01591,0.000143,24.100288,0.0056,-1.045
2916.00,4.665390,25.01604,0.000144,24.100893,0.0056,-1.044
2918.00,4.666262,25.01625,0.000143,24.100882,0.0056,-1.045
2920.00,4.667800,25.01521,0.000143,24.100550,0.0056,-1.045
2922.00,4.669919,25.01491,0.000143,24.100840,0.0056,-1.045
2924.00,4.670755,25.01641,0.000143,24.100942,0.0056,-1.045
2926.00,4.671278,25.01640,0.000143,24.100397,0.0056,-1.044
2928.00,4.672038,25.01595,0.000144,24.100635,0.0055,-1.044
2930.00,4.673027,25.01611,0.000144,24.100706,0.0056,-1.044
2932.00,4.674417,25.01602,0.000143,24.100806,0.0056,-1.045
2934.00,4.675550,25.01582,0.000143,24.100797,0.0056,-1.044
2936.00,4.677051,25.01671,0.000143,24.101375,0.0055,-1.044
2938.00,4.679042,25.01660,0.000143,24.101176,0.0056,-1.046
2940.00,4.679511,25.01601,0.000143,24.100765,0.0055,-1.044
2942.00,4.679994,25.01656,0.000144,24.101152,0.0056,-1.045
2944.00,4.681256,25.01516,0.000143,24.101297,0.0056,-1.044
2946.00,4.681838,25.01604,0.000143,24.100938,0.0056,-1.044
2948.00,4.681546,25.01660,0.000142,24.101259,0.0056,-1.045
2950.00,4.682858,25.01570,0.000143,24.099853,0.0055,-1.045
2952.00,4.682977,25.01666,0.000143,24.101035,0.0055,-1.044
2954.00,4.684047,25.01658,0.000142,24.100477,0.0055,-1.044
2956.00,4.684599,25.01601,0.000143,24.100886,0.0056,-1.044
2958.00,4.685230,25.01647,0.000142,24.100990,0.0056,-1.044
2960.00,4.685416,25.01631,0.000142,24.100557,0.0056,-1.044
2962.00,4.684669,25.01575,0.000143,24.101025,0.0055,-1.045
2964.00,4.684765,25.01554,0.000143,24.100702,0.0056,-1.044
2966.00,4.685766,25.01539,0.000144,24.100154,0.0056,-1.045
2968.00,4.686473,25.01553,0.000143,24.100951,0.0056,-1.045
2970.00,4.686213,25.01596,0.000143,24.101118,0.0056,-1.044
2972.00,4.686660,25.01622,0.000143,24.100695,0.0055,-1.044
2974.00,4.687159,25.01679,0.000143,24.100650,0.0056,-1.044
2976.00,4.687804,25.01625,0.000143,24.101022,0.0056,-1.045
2978.00,4.687234,25.01643,0.000142,24.100353,0.0056,-1.045
2980.00,4.687263,25.01662,0.000142,24.101038,0.0055,-1.043
2982.00,4.688346,25.01714,0.000143,24.100533,0.0055,-1.044
2984.00,4.688179,25.01702,0.000144,24.100596,0.0056,-1.045
2986.00,4.688572,25.01681,0.000142,24.099443,0.0056,-1.046
2988.00,4.688424,25.01648,0.000142,24.100093,0.0056,-1.045
2990.00,4.688239,25.01692,0.000141,24.101113,0.0056,-1.044
2992.00,4.688233,25.01661,0.000142,24.100325,0.0055,-1.044
2994.00,4.687879,25.01684,0.000142,24.100713,0.0055,-1.045
2996.00,4.689215,25.01727,0.000143,24.100593,0.0055,-1.044
2998.00,4.689607,25.01776,0.000143,24.100576,0.0056,-1.045
3000.00,4.690575,25.01783,0.000144,24.100834,0.0056,-1.044
3002.00,4.691646,25.01697,0.000142,24.101202,0.0055,-1.044
@17,5.0000,10.0
3004.00,4.691209,25.01644,0.000142,24.100533,0.0055,-1.045
3006.00,4.690521,25.01665,0.000143,24.101129,0.0056,-1.045
3008.00,4.677701,25.01599,0.000143,24.100613,0.0055,-1.044
3010.00,4.627687,25.01651,0.000145,24.101127,0.0056,-1.043
3012.00,4.539077,25.01650,0.000146,24.100741,0.0056,-1.043
3014.00,4.427436,25.01637,0.000143,24.100589,0.0056,-1.045
3016.00,4.304726,25.01599,0.000143,24.100962,0.0056,-1.045
3018.00,4.191065,25.01644,0.000142,24.100650,0.0056,-1.046
3020.00,4.115810,25.01635,0.000143,24.100817,0.0056,-1.045
3022.00,4.083482,25.01530,0.000143,24.101549,0.0056,-1.046
3024.00,4.082376,25.01575,0.000142,24.100730,0.0055,-1.045
3026.00,4.096531,25.01568,0.000142,24.100684,0.0055,-1.044
3028.00,4.119388,25.01544,0.000144,24.101044,0.0056,-1.044
3030.00,4.149067,25.01548,0.000143,24.101497,0.0056,-1.045
3032.00,4.183604,25.01570,0.000142,24.100856,0.0056,-1.044
3034.00,4.220858,25.01565,0.000143,24.100574,0.0055,-1.044
3036.00,4.259955,25.01578,0.000144,24.100899,0.0056,-1.044
3038.00,4.299086,25.01625,0.000144,24.100791,0.0055,-1.044
3040.00,4.335840,25.01512,0.000143,24.100966,0.0056,-1.044
3042.00,4.370329,25.01540,0.000143,24.101038,0.0056,-1.044
3044.00,4.401621,25.01566,0.000143,24.100884,0.0056,-1.045
3046.00,4.431212,25.01555,0.000143,24.100455,0.0056,-1.045
3048.00,4.458805,25.01525,0.000142,24.100214,0.0056,-1.044
3050.00,4.482615,25.01522,0.000143,24.100817,0.0056,-1.044
3052.00,4.503711,25.01604,0.000144,24.100544,0.0055,-1.044
3054.00,4.522621,25.01614,0.000144,24.100496,0.0056,-1.044
3056.00,4.539711,25.01550,0.000143,24.100567,0.0056,-1.044
3058.00,4.553995,25.01598,0.000142,24.100667,0.0056,-1.044
3060.00,4.567278,25.01519,0.000143,24.100554,0.0056,-1.044
3062.00,4.578944,25.01435,0.000141,24.100611,0.0056,-1.044
3064.00,4.589529,25.01514,0.000142,24.100706,0.0056,-1.045
3066.00,4.598753,25.01545,0.000142,24.100802,0.0056,-1.044
3068.00,4.607460,25.01632,0.000143,24.100914,0.0056,-1.044
3070.00,4.614544,25.01586,0.000142,24.100481,0.0056,-1.044
3072.00,4.619998,25.01550,0.000143,24.100342,0.0056,-1.045
3074.00,4.626354,25.01578,0.000143,24.101545,0.0056,-1.044
3076.00,4.632126,25.01591,0.000143,24.100819,0.0056,-1.044
3078.00,4.636211,25.01601,0.000143,24.100451,0.0056,-1.044
3080.00,4.639854,25.01637,0.000143,24.101094,0.0055,-1.045
3082.00,4.644101,25.01616,0.000143,24.100814,0.0056,-1.044
3084.00,4.647078,25.01598,0.000144,24.100507,0.0056,-1.043
3086.00,4.650298,25.01558,0.000144,24.100901,0.0056,-1.044
3088.00,4.654160,25.01652,0.000144,24.100624,0.0056,-1.045
3090.00,4.656770,25.01674,0.000142,24.100604,0.0056,-1.045
3092.00,4.657930,25.01618,0.000144,24.101109,0.0056,-1.044
3094.00,4.660910,25.01525,0.000143,24.100804,0.0056,-1.044
3096.00,4.663019,25.01599,0.000145,24.101018,0.0056,-1.044
3098.00,4.665129,25.01612,0.000144,24.100958,0.0056,-1.044
3100.00,4.667611,25.01619,0.000144,24.100758,0.0056,-1.044
3102.00,4.669942,25.01607,0.000144,24.100817,0.0056,-1.043
3104.00,4.671210,25.01619,0.000144,24.100871,0.0056,-1.044
3106.00,4.671781,25.01682,0.000144,24.100425,0.0056,-1.044
3108.00,4.672293,25.01693,0.000145,24.100334,0.0056,-1.044
3110.00,4.674484,25.01711,0.000144,24.100825,0.0056,-1.045
3112.00,4.675461,25.01667,0.000143,24.100949,0.0056,-1.044
3114.00,4.676046,25.01666,0.000143,24.100015,0.0056,-1.043
3116.00,4.677918,25.01667,0.000143,24.100695,0.0056,-1.044
3118.00,4.678593,25.01622,0.000144,24.101365,0.0056,-1.045
3120.00,4.678830,25.01599,0.000144,24.100908,0.0056,-1.044
3122.00,4.679308,25.01649,0.000143,24.100737,0.0056,-1.044
3124.00,4.680185,25.01594,0.000144,24.101126,0.0056,-1.043
3126.00,4.680099,25.01638,0.000144,24.100260,0.0056,-1.044
3128.00,4.681606,25.01641,0.000144,24.100615,0.0056,-1.045
3130.00,4.682274,25.01617,0.000143,24.100905,0.0056,-1.044
3132.00,4.683670,25.01633,0.000143,24.100962,0.0056,-1.044
3134.00,4.684057,25.01678,0.000144,24.101020,0.0056,-1.044
3136.00,4.683372,25.01697,0.000143,24.101107,0.0055,-1.045
3138.00,4.683317,25.01608,0.000144,24.100713,0.0056,-1.044
3140.00,4.684101,25.01588,0.000144,24.101213,0.0056,-1.044
3142.00,4.685096,25.01620,0.000144,24.101209,0.0056,-1.044
3144.00,4.685956,25.01595,0.000143,24.100303,0.0056,-1.043
3146.00,4.686595,25.01559,0.000143,24.100682,0.0056,-1.045
3148.00,4.686946,25.01584,0.000142,24.100973,0.0056,-1.044
3150.00,4.685554,25.01581,0.000143,24.101040,0.0056,-1.044
3152.00,4.685237,25.01604,0.000145,24.100778,0.0056,-1.043
3154.00,4.685368,25.01644,0.000145,24.100474,0.0056,-1.043
3156.00,4.685241,25.01572,0.000143,24.101044,0.0056,-1.044
3158.00,4.685738,25.01662,0.000144,24.101220,0.0056,-1.045
3160.00,4.686756,25.01709,0.000143,24.100734,0.0056,-1.043
3162.00,4.687640,25.01664,0.000144,24.100936,0.0056,-1.044
3164.00,4.687027,25.01685,0.000143,24.101295,0.0056,-1.044
3166.00,4.686769,25.01619,0.000144,24.102013,0.0056,-1.044
3168.00,4.686930,25.01624,0.000143,24.101161,0.0056,-1.044
3170.00,4.687330,25.01627,0.000142,24.100689,0.0056,-1.044
3172.00,4.687659,25.01622,0.000144,24.101484,0.0056,-1.044
3174.00,4.687967,25.01637,0.000144,24.100477,0.0056,-1.044
3176.00,4.688681,25.01721,0.000142,24.100784,0.0056,-1.044
3178.00,4.689004,25.01761,0.000144,24.100947,0.0056,-1.043
3180.00,4.688585,25.01696,0.000143,24.101107,0.0056,-1.044
3182.00,4.688427,25.01637,0.000144,24.101040,0.0056,-1.044
@18,5.0000,10.0
3184.00,4.688698,25.01719,0.000143,24.101226,0.0056,-1.044
3186.00,4.687802,25.01709,0.000143,24.101278,0.0056,-1.044
3188.00,4.677357,25.01735,0.000144,24.101291,0.0056,-1.044
3190.00,4.631496,25.01697,0.000144,24.101284,0.0056,-1.043
3192.00,4.545279,25.01698,0.000145,24.101876,0.0055,-1.043
3194.00,4.434782,25.01648,0.000146,24.101755,0.0056,-1.044
3196.00,4.312458,25.01691,0.000144,24.101018,0.0056,-1.043
3198.00,4.196013,25.01743,0.000143,24.100910,0.0056,-1.045
3200.00,4.115477,25.01719,0.000143,24.100591,0.0056,-1.045
3202.00,4.079550,25.01779,0.000142,24.101802,0.0056,-1.045
3204.00,4.072749,25.01699,0.000143,24.101577,0.0056,-1.045
3206.00,4.086110,25.01791,0.000144,24.101395,0.0056,-1.045
3208.00,4.108738,25.01812,0.000143,24.101948,0.0056,-1.044
3210.00,4.137738,25.01754,0.000143,24.101031,0.0056,-1.044
3212.00,4.171125,25.01754,0.000145,24.102006,0.0056,-1.044
3214.00,4.208515,25.01826,0.000146,24.102210,0.0056,-1.043
3216.00,4.247461,25.01819,0.000145,24.101332,0.0056,-1.044
3218.00,4.285141,25.01803,0.000144,24.101375,0.0056,-1.044
3220.00,4.324171,25.01847,0.000144,24.101126,0.0056,-1.044
3222.00,4.360126,25.01838,0.000144,24.100409,0.0056,-1.043
3224.00,4.393259,25.01785,0.000143,24.101083,0.0056,-1.045
3226.00,4.424420,25.01734,0.000144,24.101479,0.0056,-1.044
3228.00,4.450523,25.01800,0.000143,24.100895,0.0056,-1.044
3230.00,4.473853,25.01726,0.000143,24.101022,0.0056,-1.044
3232.00,4.494610,25.01754,0.000142,24.101575,0.0056,-1.044
3234.00,4.514460,25.01845,0.000143,24.101109,0.0056,-1.043
3236.00,4.531802,25.01772,0.000143,24.101415,0.0056,-1.044
3238.00,4.547523,25.01767,0.000144,24.101480,0.0056,-1.044
3240.00,4.561202,25.01779,0.000144,24.100925,0.0056,-1.044
3242.00,4.572868,25.01728,0.000144,24.101432,0.0056,-1.044
3244.00,4.583616,25.01752,0.000144,24.101482,0.0056,-1.044
3246.00,4.594842,25.01757,0.000144,24.101153,0.0056,-1.043
3248.00,4.604881,25.01769,0.000144,24.101716,0.0056,-1.044
3250.00,4.612680,25.01824,0.000144,24.100958,0.0056,-1.044
3252.00,4.620094,25.01824,0.000144,24.101159,0.0056,-1.045
3254.00,4.625750,25.01857,0.000143,24.101638,0.0056,-1.044
3256.00,4.630956,25.01780,0.000144,24.101228,0.0056,-1.044
3258.00,4.635763,25.01807,0.000145,24.101583,0.0056,-1.044
3260.00,4.640656,25.01797,0.000145,24.101124,0.0056,-1.045
3262.00,4.644818,25.01811,0.000144,24.101295,0.0056,-1.044
3264.00,4.647823,25.01906,0.000143,24.100786,0.0056,-1.044
3266.00,4.652274,25.01880,0.000144,24.101155,0.0056,-1.043
3268.00,4.655534,25.01887,0.000145,24.101376,0.0056,-1.043
3270.00,4.657951,25.01879,0.000144,24.101365,0.0056,-1.043
3272.00,4.660674,25.01828,0.000143,24.101872,0.0056,-1.044
3274.00,4.662968,25.01790,0.000145,24.101562,0.0056,-1.044
3276.00,4.663840,25.01781,0.000145,24.101165,0.0056,-1.044
3278.00,4.665648,25.01817,0.000144,24.100966,0.0056,-1.044
3280.00,4.666960,25.01808,0.000144,24.100728,0.0056,-1.044
3282.00,4.667978,25.01817,0.000143,24.101538,0.0056,-1.044
3284.00,4.670355,25.01857,0.000143,24.101345,0.0056,-1.043
3286.00,4.672313,25.01841,0.000143,24.101553,0.0056,-1.044
3288.00,4.673102,25.01857,0.000144,24.101709,0.0056,-1.044
3290.00,4.674016,25.01810,0.000143,24.100860,0.0056,-1.044
3292.00,4.675664,25.01767,0.000144,24.101087,0.0056,-1.044
3294.00,4.675577,25.01781,0.000144,24.101068,0.0056,-1.044
3296.00,4.676107,25.01810,0.000144,24.101456,0.0056,-1.045
3298.00,4.677780,25.01783,0.000143,24.101469,0.0056,-1.043
3300.00,4.679048,25.01774,0.000144,24.100836,0.0056,-1.044
3302.00,4.679937,25.01784,0.000144,24.101137,0.0056,-1.044
3304.00,4.680811,25.01800,0.000143,24.100888,0.0056,-1.044
3306.00,4.681662,25.01756,0.000144,24.101519,0.0056,-1.044
3308.00,4.682425,25.01780,0.000145,24.100886,0.0056,-1.044
3310.00,4.681565,25.01773,0.000145,24.101306,0.0056,-1.045
3312.00,4.682292,25.01680,0.000143,24.100643,0.0056,-1.044
3314.00,4.683937,25.01727,0.000144,24.101469,0.0056,-1.044
3316.00,4.684870,25.01703,0.000143,24.101267,0.0056,-1.044
3318.00,4.685673,25.01777,0.000143,24.101831,0.0056,-1.044
3320.00,4.686260,25.01797,0.000144,24.101079,0.0056,-1.043
3322.00,4.686794,25.01783,0.000142,24.101231,0.0056,-1.044
3324.00,4.686667,25.01802,0.000143,24.101020,0.0056,-1.044
3326.00,4.687643,25.01743,0.000142,24.100776,0.0056,-1.044
3328.00,4.687505,25.01659,0.000144,24.101113,0.0056,-1.044
3330.00,4.688164,25.01705,0.000144,24.101113,0.0056,-1.044
3332.00,4.688262,25.01766,0.000144,24.100910,0.0056,-1.045
3334.00,4.689019,25.01634,0.000144,24.101326,0.0056,-1.044
3336.00,4.688658,25.01580,0.000143,24.101815,0.0056,-1.043
3338.00,4.688380,25.01624,0.000146,24.101250,0.0056,-1.044
3340.00,4.688835,25.01656,0.000144,24.101085,0.0056,-1.044
3342.00,4.688646,25.01672,0.000144,24.101023,0.0056,-1.044
3344.00,4.689471,25.01660,0.000144,24.101402,0.0056,-1.044
3346.00,4.690056,25.01639,0.000145,24.100929,0.0056,-1.044
3348.00,4.689494,25.01702,0.000145,24.101031,0.0056,-1.044
3350.00,4.690084,25.01660,0.000144,24.100795,0.0056,-1.044
3352.00,4.690907,25.01717,0.000143,24.101720,0.0056,-1.044
3354.00,4.691168,25.01633,0.000145,24.100715,0.0056,-1.044
3356.00,4.690857,25.01605,0.000144,24.100957,0.0056,-1.044
3358.00,4.691790,25.01660,0.000145,24.100689,0.0056,-1.044
3360.00,4.691466,25.01703,0.000145,24.100984,0.0056,-1.044
3362.00,4.692006,25.01667,0.000145,24.101083,0.0056,-1.044
@19,5.0000,10.0
3364.00,4.693108,25.01812,0.000143,24.101811,0.0056,-1.044
3366.00,4.692745,25.01843,0.000143,24.100713,0.0056,-1.044
3368.00,4.682875,25.01814,0.000143,24.101163,0.0056,-1.044
3370.00,4.636435,25.01802,0.000145,24.101401,0.0056,-1.043
3372.00,4.551159,25.01817,0.000145,24.101993,0.0056,-1.044
3374.00,4.440963,25.01817,0.000144,24.101118,0.0057,-1.043
3376.00,4.318094,25.01756,0.000144,24.100403,0.0056,-1.045
3378.00,4.201229,25.01794,0.000143,24.101213,0.0056,-1.045
3380.00,4.117322,25.01801,0.000144,24.101358,0.0056,-1.046
3382.00,4.077309,25.01739,0.000143,24.100658,0.0056,-1.044
3384.00,4.071254,25.01728,0.000144,24.101085,0.0056,-1.045
3386.00,4.083174,25.01740,0.000143,24.101040,0.0056,-1.046
3388.00,4.106084,25.01757,0.000143,24.100953,0.0056,-1.045
3390.00,4.134416,25.01761,0.000143,24.101415,0.0056,-1.044
3392.00,4.167224,25.01803,0.000144,24.101005,0.0057,-1.044
3394.00,4.203924,25.01758,0.000144,24.100988,0.0056,-1.044
3396.00,4.242819,25.01705,0.000143,24.100596,0.0056,-1.044
3398.00,4.282130,25.01702,0.000144,24.101014,0.0056,-1.044
3400.00,4.320609,25.01685,0.000145,24.101371,0.0056,-1.045
3402.00,4.356622,25.01746,0.000144,24.101293,0.0056,-1.045
3404.00,4.389253,25.01736,0.000144,24.101727,0.0056,-1.044
3406.00,4.419819,25.01792,0.000144,24.101191,0.0056,-1.044
3408.00,4.447107,25.01800,0.000144,24.100942,0.0056,-1.045
3410.00,4.472044,25.01790,0.000144,24.101237,0.0056,-1.044
3412.00,4.493928,25.01768,0.000144,24.101544,0.0056,-1.044
3414.00,4.513261,25.01784,0.000144,24.101179,0.0056,-1.045
3416.00,4.530769,25.01817,0.000144,24.101479,0.0056,-1.044
3418.00,4.546532,25.01833,0.000145,24.101477,0.0056,-1.044
3420.00,4.560342,25.01868,0.000144,24.101560,0.0056,-1.045
3422.00,4.571880,25.01875,0.000143,24.101885,0.0056,-1.045
3424.00,4.583476,25.01879,0.000144,24.102006,0.0056,-1.044
3426.00,4.594131,25.01873,0.000144,24.101486,0.0056,-1.044
3428.00,4.603811,25.01866,0.000144,24.101703,0.0056,-1.045
3430.00,4.611956,25.01859,0.000143,24.101718,0.0056,-1.046
3432.00,4.618734,25.01888,0.000145,24.100836,0.0056,-1.044
3434.00,4.625060,25.01853,0.000145,24.101231,0.0056,-1.044
3436.00,4.630857,25.01914,0.000144,24.100420,0.0056,-1.045
3438.00,4.635074,25.01872,0.000145,24.100431,0.0056,-1.045
3440.00,4.639730,25.01813,0.000144,24.101231,0.0056,-1.045
3442.00,4.643618,25.01941,0.000144,24.101113,0.0056,-1.044
3444.00,4.647801,25.01930,0.000144,24.101469,0.0056,-1.044
3446.00,4.651110,25.01906,0.000146,24.101835,0.0056,-1.044
3448.00,4.654863,25.01895,0.000144,24.100661,0.0056,-1.045
3450.00,4.658206,25.01816,0.000144,24.100685,0.0056,-1.045
3452.00,4.660280,25.01873,0.000145,24.100507,0.0056,-1.045
3454.00,4.662013,25.01873,0.000144,24.100765,0.0056,-1.045
3456.00,4.664014,25.01909,0.000145,24.101510,0.0056,-1.045
3458.00,4.665908,25.01886,0.000144,24.101105,0.0056,-1.044
3460.00,4.667873,25.01847,0.000145,24.101051,0.0056,-1.044
3462.00,4.669564,25.01870,0.000146,24.101497,0.0056,-1.044
3464.00,4.672137,25.01929,0.000146,24.101685,0.0056,-1.044
3466.00,4.673007,25.01850,0.000146,24.100895,0.0056,-1.045
3468.00,4.674621,25.01872,0.000145,24.100717,0.0056,-1.046
3470.00,4.675874,25.01920,0.000144,24.100637,0.0056,-1.046
3472.00,4.677105,25.01842,0.000144,24.100732,0.0056,-1.045
3474.00,4.678254,25.01796,0.000143,24.101139,0.0056,-1.045
3476.00,4.678629,25.01743,0.000144,24.100867,0.0056,-1.044
3478.00,4.679585,25.01756,0.000145,24.101207,0.0056,-1.045
3480.00,4.680531,25.01722,0.000144,24.101163,0.0056,-1.045
3482.00,4.682131,25.01833,0.000145,24.100767,0.0056,-1.044
3484.00,4.683395,25.01783,0.000144,24.102002,0.0056,-1.045
3486.00,4.684417,25.01777,0.000144,24.100953,0.0056,-1.045
3488.00,4.685500,25.01698,0.000144,24.100637,0.0056,-1.044
3490.00,4.685343,25.01740,0.000144,24.101531,0.0056,-1.045
3492.00,4.685266,25.01711,0.000144,24.100919,0.0056,-1.045
3494.00,4.685467,25.01718,0.000143,24.100895,0.0056,-1.045
3496.00,4.685431,25.01827,0.000144,24.101298,0.0056,-1.044
3498.00,4.685005,25.01872,0.000146,24.101074,0.0056,-1.044
3500.00,4.686530,25.01886,0.000145,24.101122,0.0056,-1.045
3502.00,4.687860,25.01928,0.000144,24.101443,0.0056,-1.045
3504.00,4.688119,25.01886,0.000145,24.101843,0.0056,-1.045
3506.00,4.687791,25.01860,0.000144,24.100702,0.0056,-1.045
3508.00,4.688505,25.01817,0.000145,24.101062,0.0056,-1.045
3510.00,4.688636,25.01767,0.000144,24.100875,0.0056,-1.044
3512.00,4.688339,25.01843,0.000144,24.100388,0.0056,-1.044
3514.00,4.688227,25.01819,0.000144,24.100567,0.0056,-1.045
3516.00,4.689524,25.01710,0.000144,24.100804,0.0056,-1.046
3518.00,4.690635,25.01744,0.000143,24.101300,0.0056,-1.044
3520.00,4.691322,25.01862,0.000143,24.101343,0.0056,-1.044
3522.00,4.691064,25.01849,0.000144,24.100854,0.0056,-1.044
3524.00,4.689875,25.01819,0.000144,24.100929,0.0056,-1.045
3526.00,4.690453,25.01744,0.000144,24.101386,0.0056,-1.044
3528.00,4.690689,25.01767,0.000145,24.101339,0.0056,-1.045
3530.00,4.690532,25.01781,0.000145,24.100908,0.0056,-1.045
3532.00,4.691034,25.01753,0.000145,24.100903,0.0056,-1.045
3534.00,4.691592,25.01779,0.000144,24.101473,0.0056,-1.045
3536.00,4.691133,25.01768,0.000142,24.101464,0.0056,-1.045
3538.00,4.691462,25.01801,0.000144,24.101486,0.0056,-1.045
3540.00,4.691993,25.01795,0.000144,24.101781,0.0057,-1.045
3542.00,4.692450,25.01852,0.000146,24.101142,0.0056,-1.044
@20,5.0000,10.0
3544.00,4.691876,25.01794,0.000146,24.101127,0.0056,-1.044
3546.00,4.690485,25.01782,0.000145,24.101564,0.0056,-1.045
3548.00,4.682581,25.01758,0.000144,24.101373,0.0056,-1.044
3550.00,4.641936,25.01731,0.000144,24.101161,0.0056,-1.044
3552.00,4.560121,25.01837,0.000145,24.101256,0.0056,-1.043
3554.00,4.451188,25.01921,0.000145,24.101302,0.0056,-1.045
3556.00,4.328570,25.01893,0.000143,24.101114,0.0056,-1.045
3558.00,4.208513,25.01802,0.000143,24.101166,0.0056,-1.046
3560.00,4.122081,25.01835,0.000143,24.101241,0.0055,-1.046
3562.00,4.079751,25.01858,0.000142,24.101696,0.0056,-1.047
3564.00,4.069984,25.01859,0.000143,24.100752,0.0056,-1.045
3566.00,4.079616,25.01760,0.000143,24.100463,0.0056,-1.045
3568.00,4.100716,25.01831,0.000144,24.100719,0.0056,-1.045
3570.00,4.128887,25.01787,0.000143,24.100778,0.0055,-1.045
3572.00,4.162063,25.01760,0.000142,24.100336,0.0056,-1.045
3574.00,4.199418,25.01775,0.000143,24.100719,0.0056,-1.045
3576.00,4.238234,25.01792,0.000143,24.100541,0.0056,-1.045
3578.00,4.277008,25.01808,0.000145,24.100537,0.0056,-1.044
3580.00,4.315299,25.01813,0.000143,24.100873,0.0056,-1.045
3582.00,4.351380,25.01836,0.000142,24.100672,0.0056,-1.046
3584.00,4.384983,25.01740,0.000143,24.101740,0.0056,-1.045
3586.00,4.415969,25.01712,0.000143,24.100639,0.0056,-1.045
3588.00,4.443281,25.01742,0.000143,24.101152,0.0056,-1.045
3590.00,4.467737,25.01702,0.000143,24.100804,0.0056,-1.044
3592.00,4.489285,25.01605,0.000143,24.100306,0.0055,-1.044
3594.00,4.509521,25.01708,0.000144,24.100715,0.0056,-1.045
3596.00,4.527653,25.01692,0.000144,24.101036,0.0056,-1.045
3598.00,4.543306,25.01680,0.000145,24.101332,0.0056,-1.045
3600.00,4.556837,25.01752,0.000143,24.100958,0.0056,-1.045
3602.00,4.569662,25.01801,0.000143,24.101224,0.0056,-1.046
3604.00,4.581141,25.01731,0.000143,24.100626,0.0056,-1.045
3606.00,4.592033,25.01749,0.000143,24.100689,0.0056,-1.044
3608.00,4.601364,25.01760,0.000143,24.100710,0.0056,-1.044
3610.00,4.609743,25.01793,0.000144,24.101165,0.0056,-1.045
3612.00,4.616890,25.01801,0.000144,24.101460,0.0056,-1.045
3614.00,4.622859,25.01817,0.000144,24.101155,0.0056,-1.045
3616.00,4.628730,25.01768,0.000142,24.100620,0.0055,-1.046
3618.00,4.633825,25.01886,0.000144,24.100440,0.0056,-1.045
3620.00,4.638178,25.01870,0.000143,24.101276,0.0056,-1.045
3622.00,4.643249,25.01815,0.000144,24.100827,0.0056,-1.044
3624.00,4.646931,25.01842,0.000143,24.100509,0.0056,-1.044
3626.00,4.650672,25.01870,0.000143,24.100450,0.0056,-1.045
3628.00,4.654063,25.01845,0.000143,24.101018,0.0056,-1.045
3630.00,4.657829,25.01849,0.000143,24.101369,0.0056,-1.045
3632.00,4.659790,25.01837,0.000144,24.101051,0.0056,-1.046
3634.00,4.661143,25.01863,0.000143,24.100648,0.0056,-1.045
3636.00,4.663501,25.01859,0.000143,24.100802,0.0056,-1.045
3638.00,4.666504,25.01816,0.000143,24.101382,0.0056,-1.044
3640.00,4.669344,25.01744,0.000144,24.100773,0.0056,-1.045
3642.00,4.671149,25.01820,0.000142,24.101289,0.0056,-1.045
3644.00,4.673117,25.01766,0.000143,24.101070,0.0056,-1.045
3646.00,4.674454,25.01796,0.000143,24.101449,0.0056,-1.045
3648.00,4.675357,25.01769,0.000144,24.100812,0.0056,-1.044
3650.00,4.677020,25.01723,0.000144,24.101189,0.0056,-1.044
3652.00,4.678706,25.01715,0.000144,24.100906,0.0056,-1.046
3654.00,4.679834,25.01717,0.000143,24.101166,0.0056,-1.045
3656.00,4.679677,25.01727,0.000143,24.100641,0.0056,-1.044
3658.00,4.681535,25.01660,0.000145,24.101306,0.0056,-1.045
3660.00,4.682386,25.01663,0.000143,24.101020,0.0056,-1.044
3662.00,4.683135,25.01695,0.000144,24.100124,0.0055,-1.043
3664.00,4.682980,25.01677,0.000144,24.100737,0.0056,-1.045
3666.00,4.683953,25.01696,0.000143,24.101261,0.0056,-1.046
3668.00,4.684915,25.01689,0.000142,24.100659,0.0056,-1.045
3670.00,4.685640,25.01738,0.000144,24.100793,0.0056,-1.045
3672.00,4.685904,25.01771,0.000144,24.102264,0.0056,-1.043
3674.00,4.686705,25.01731,0.000144,24.101009,0.0056,-1.045
3676.00,4.688035,25.01652,0.000144,24.100866,0.0056,-1.045
3678.00,4.689701,25.01635,0.000144,24.101518,0.0056,-1.044
3680.00,4.690186,25.01663,0.000144,24.101092,0.0056,-1.044
3682.00,4.689093,25.01672,0.000144,24.100633,0.0056,-1.046
3684.00,4.689322,25.01627,0.000143,24.101265,0.0056,-1.044
3686.00,4.690027,25.01581,0.000143,24.101339,0.0056,-1.045
3688.00,4.690290,25.01615,0.000143,24.101100,0.0056,-1.045
3690.00,4.690343,25.01591,0.000143,24.101895,0.0056,-1.045
3692.00,4.690974,25.01549,0.000143,24.100463,0.0056,-1.044
3694.00,4.690984,25.01560,0.000144,24.100832,0.0056,-1.044
3696.00,4.691575,25.01561,0.000145,24.100451,0.0056,-1.045
3698.00,4.691247,25.01576,0.000143,24.100704,0.0056,-1.045
3700.00,4.692405,25.01637,0.000144,24.100828,0.0056,-1.045
3702.00,4.693024,25.01648,0.000144,24.100737,0.0056,-1.045
3704.00,4.693330,25.01637,0.000144,24.100685,0.0056,-1.044
3706.00,4.692326,25.01618,0.000145,24.100721,0.0056,-1.045
3708.00,4.691504,25.01650,0.000144,24.100472,0.0056,-1.045
3710.00,4.691372,25.01636,0.000144,24.100295,0.0055,-1.044
3712.00,4.691617,25.01661,0.000144,24.100656,0.0056,-1.045
3714.00,4.692547,25.01595,0.000144,24.101103,0.0056,-1.045
3716.00,4.693773,25.01606,0.000144,24.100154,0.0056,-1.044
3718.00,4.694937,25.01650,0.000142,24.101077,0.0056,-1.045
3720.00,4.695078,25.01710,0.000143,24.100297,0.0055,-1.045
3722.00,4.694941,25.01669,0.000143,24.100466,0.0056,-1.045
@21,5.0000,10.0
3724.00,4.693984,25.01690,0.000143,24.101451,0.0056,-1.044
3726.00,4.693642,25.01723,0.000143,24.100390,0.0056,-1.044
3728.00,4.685405,25.01702,0.000143,24.100860,0.0056,-1.044
3730.00,4.644728,25.01676,0.000144,24.101497,0.0056,-1.044
3732.00,4.564237,25.01702,0.000144,24.101408,0.0056,-1.043
3734.00,4.456432,25.01722,0.000145,24.100825,0.0056,-1.044
3736.00,4.335638,25.01591,0.000144,24.101014,0.0056,-1.045
3738.00,4.216379,25.01587,0.000141,24.100658,0.0056,-1.046
3740.00,4.128040,25.01665,0.000142,24.100671,0.0056,-1.046
3742.00,4.082819,25.01711,0.000142,24.101018,0.0056,-1.046
3744.00,4.069812,25.01589,0.000144,24.101105,0.0056,-1.045
3746.00,4.077795,25.01633,0.000144,24.100934,0.0056,-1.045
3748.00,4.097757,25.01705,0.000143,24.101425,0.0056,-1.045
3750.00,4.124810,25.01699,0.000143,24.101913,0.0056,-1.044
3752.00,4.157170,25.01646,0.000144,24.100990,0.0056,-1.044
3754.00,4.193538,25.01711,0.000145,24.101116,0.0056,-1.044
3756.00,4.232030,25.01676,0.000144,24.101542,0.0056,-1.044
3758.00,4.271762,25.01676,0.000144,24.101612,0.0056,-1.045
3760.00,4.310133,25.01618,0.000144,24.101642,0.0056,-1.044
3762.00,4.345880,25.01670,0.000144,24.101023,0.0056,-1.045
3764.00,4.379974,25.01600,0.000143,24.101315,0.0056,-1.044
3766.00,4.410544,25.01608,0.000143,24.100721,0.0056,-1.044
3768.00,4.438047,25.01670,0.000144,24.100680,0.0056,-1.044
3770.00,4.462750,25.01669,0.000145,24.101081,0.0056,-1.044
3772.00,4.485241,25.01594,0.000144,24.101228,0.0056,-1.045
3774.00,4.506241,25.01547,0.000143,24.101218,0.0056,-1.045
3776.00,4.525015,25.01599,0.000142,24.101477,0.0056,-1.046
3778.00,4.541763,25.01637,0.000143,24.101752,0.0056,-1.044
3780.00,4.556735,25.01654,0.000145,24.101196,0.0056,-1.043
3782.00,4.569320,25.01677,0.000144,24.100825,0.0056,-1.044
3784.00,4.580850,25.01686,0.000144,24.101094,0.0056,-1.045
3786.00,4.591564,25.01678,0.000145,24.100879,0.0056,-1.043
3788.00,4.600210,25.01645,0.000145,24.101230,0.0056,-1.044
3790.00,4.608678,25.01579,0.000145,24.100752,0.0056,-1.045
3792.00,4.616277,25.01590,0.000144,24.100691,0.0056,-1.045
3794.00,4.622724,25.01583,0.000144,24.101172,0.0056,-1.044
3796.00,4.628898,25.01577,0.000143,24.100522,0.0056,-1.045
3798.00,4.635573,25.01566,0.000143,24.100685,0.0056,-1.044
3800.00,4.640366,25.01638,0.000143,24.100745,0.0056,-1.044
3802.00,4.644312,25.01631,0.000144,24.101007,0.0056,-1.044
3804.00,4.648196,25.01681,0.000145,24.101027,0.0056,-1.045
3806.00,4.651625,25.01674,0.000143,24.101072,0.0056,-1.044
3808.00,4.656222,25.01689,0.000144,24.100305,0.0056,-1.044
3810.00,4.659296,25.01698,0.000144,24.101018,0.0056,-1.044
3812.00,4.662416,25.01690,0.000144,24.101081,0.0056,-1.043
3814.00,4.665193,25.01599,0.000145,24.101837,0.0056,-1.045
3816.00,4.667605,25.01590,0.000144,24.100919,0.0056,-1.044
3818.00,4.669375,25.01607,0.000144,24.100394,0.0056,-1.044
3820.00,4.670414,25.01483,0.000144,24.101664,0.0056,-1.044
3822.00,4.672612,25.01504,0.000145,24.101484,0.0055,-1.044
3824.00,4.675497,25.01539,0.000144,24.101029,0.0056,-1.044
3826.00,4.677320,25.01583,0.000143,24.100999,0.0056,-1.044
3828.00,4.678088,25.01583,0.000143,24.101166,0.0056,-1.044
3830.00,4.679342,25.01561,0.000144,24.101566,0.0056,-1.044
3832.00,4.681288,25.01596,0.000144,24.100700,0.0056,-1.044
3834.00,4.683281,25.01595,0.000144,24.101127,0.0056,-1.044
3836.00,4.684097,25.01608,0.000144,24.101727,0.0056,-1.044
3838.00,4.685244,25.01702,0.000146,24.101332,0.0056,-1.044
3840.00,4.686399,25.01667,0.000145,24.101362,0.0056,-1.044
3842.00,4.686969,25.01721,0.000144,24.101226,0.0056,-1.044
3844.00,4.686403,25.01667,0.000144,24.101068,0.0056,-1.043
3846.00,4.686857,25.01664,0.000145,24.100457,0.0056,-1.043
3848.00,4.687115,25.01687,0.000145,24.100515,0.0056,-1.044
3850.00,4.687461,25.01589,0.000144,24.101088,0.0056,-1.045
3852.00,4.688291,25.01594,0.000143,24.100812,0.0056,-1.044
3854.00,4.688296,25.01672,0.000143,24.100869,0.0056,-1.045
3856.00,4.689233,25.01654,0.000143,24.101092,0.0056,-1.043
3858.00,4.690474,25.01613,0.000145,24.101603,0.0056,-1.044
3860.00,4.691696,25.01680,0.000145,24.101101,0.0056,-1.044
3862.00,4.692254,25.01707,0.000145,24.101365,0.0056,-1.044
3864.00,4.692012,25.01665,0.000145,24.100639,0.0056,-1.044
3866.00,4.691321,25.01703,0.000144,24.101142,0.0056,-1.044
3868.00,4.692499,25.01654,0.000144,24.100899,0.0056,-1.045
3870.00,4.694034,25.01627,0.000145,24.100435,0.0056,-1.044
3872.00,4.694130,25.01626,0.000145,24.101659,0.0056,-1.043
3874.00,4.694302,25.01596,0.000145,24.100869,0.0056,-1.044
3876.00,4.694708,25.01619,0.000144,24.101204,0.0056,-1.044
3878.00,4.694699,25.01579,0.000145,24.101337,0.0056,-1.044
3880.00,4.695876,25.01590,0.000145,24.100860,0.0056,-1.043
3882.00,4.695755,25.01624,0.000145,24.101285,0.0056,-1.044
3884.00,4.695304,25.01615,0.000143,24.100522,0.0056,-1.045
3886.00,4.695385,25.01655,0.000143,24.100929,0.0056,-1.044
3888.00,4.694952,25.01726,0.000144,24.101599,0.0057,-1.044
3890.00,4.694687,25.01662,0.000145,24.101395,0.0056,-1.043
3892.00,4.695566,25.01632,0.000143,24.101124,0.0056,-1.044
3894.00,4.696776,25.01576,0.000144,24.101367,0.0055,-1.044
3896.00,4.697995,25.01557,0.000144,24.102015,0.0056,-1.044
3898.00,4.698899,25.01576,0.000144,24.100984,0.0056,-1.045
3900.00,4.698102,25.01604,0.000143,24.100459,0.0056,-1.045
3902.00,4.696894,25.01550,0.000144,24.100626,0.0056,-1.044
@22,5.0000,10.0
3904.00,4.695762,25.01579,0.000144,24.100643,0.0056,-1.044
3906.00,4.695250,25.01554,0.000145,24.100609,0.0056,-1.044
3908.00,4.687784,25.01567,0.000144,24.102075,0.0056,-1.043
3910.00,4.648815,25.01535,0.000146,24.101178,0.0056,-1.043
3912.00,4.569012,25.01569,0.000145,24.101284,0.0056,-1.044
3914.00,4.461184,25.01563,0.000144,24.101113,0.0056,-1.044
3916.00,4.340922,25.01583,0.000144,24.101592,0.0056,-1.043
3918.00,4.221940,25.01644,0.000144,24.101454,0.0056,-1.044
3920.00,4.133398,25.01636,0.000145,24.101012,0.0056,-1.045
3922.00,4.086202,25.01610,0.000144,24.100919,0.0056,-1.046
3924.00,4.071935,25.01651,0.000142,24.101114,0.0056,-1.045
3926.00,4.078655,25.01609,0.000144,24.100892,0.0056,-1.044
3928.00,4.097545,25.01619,0.000142,24.100923,0.0056,-1.044
3930.00,4.123407,25.01630,0.000144,24.101293,0.0056,-1.044
3932.00,4.155454,25.01593,0.000144,24.101012,0.0056,-1.044
3934.00,4.191386,25.01576,0.000144,24.101352,0.0056,-1.044
3936.00,4.229359,25.01598,0.000144,24.100893,0.0056,-1.043
3938.00,4.268214,25.01534,0.000145,24.100349,0.0056,-1.045
3940.00,4.306219,25.01539,0.000143,24.100895,0.0056,-1.044
3942.00,4.342709,25.01472,0.000143,24.101127,0.0056,-1.044
3944.00,4.376069,25.01570,0.000144,24.101857,0.0056,-1.044
3946.00,4.406388,25.01677,0.000144,24.101382,0.0056,-1.044
3948.00,4.435178,25.01671,0.000145,24.100944,0.0056,-1.043
3950.00,4.461273,25.01697,0.000145,24.100724,0.0056,-1.044
3952.00,4.483277,25.01601,0.000143,24.100841,0.0056,-1.044
3954.00,4.502730,25.01636,0.000144,24.100916,0.0056,-1.044
3956.00,4.522186,25.01628,0.000144,24.101148,0.0056,-1.043
3958.00,4.538609,25.01644,0.000145,24.101059,0.0056,-1.043
3960.00,4.553745,25.01634,0.000145,24.100932,0.0056,-1.044
3962.00,4.567658,25.01630,0.000144,24.101555,0.0056,-1.044
3964.00,4.579906,25.01565,0.000144,24.100981,0.0056,-1.044
3966.00,4.590681,25.01616,0.000144,24.100652,0.0056,-1.044
3968.00,4.599609,25.01505,0.000144,24.101285,0.0056,-1.044
3970.00,4.608362,25.01548,0.000144,24.101155,0.0056,-1.044
3972.00,4.615627,25.01503,0.000144,24.101259,0.0056,-1.045
3974.00,4.622041,25.01575,0.000144,24.101094,0.0056,-1.044
3976.00,4.628765,25.01544,0.000143,24.101029,0.0057,-1.044
3978.00,4.635175,25.01561,0.000143,24.101633,0.0056,-1.042
3980.00,4.641180,25.01589,0.000145,24.100871,0.0056,-1.043
3982.00,4.645163,25.01567,0.000145,24.100282,0.0056,-1.044
3984.00,4.649235,25.01578,0.000144,24.101081,0.0056,-1.044
3986.00,4.653757,25.01541,0.000145,24.100801,0.0056,-1.044
3988.00,4.656564,25.01596,0.000145,24.100964,0.0056,-1.043
3990.00,4.659505,25.01555,0.000145,24.101191,0.0056,-1.044
3992.00,4.661213,25.01617,0.000144,24.101343,0.0056,-1.044
3994.00,4.663463,25.01617,0.000144,24.101547,0.0056,-1.044
3996.00,4.665738,25.01614,0.000144,24.102296,0.0056,-1.044
3998.00,4.667683,25.01575,0.000145,24.101287,0.0056,-1.043
4000.00,4.670677,25.01590,0.000145,24.101311,0.0056,-1.044
4002.00,4.673654,25.01603,0.000143,24.100942,0.0056,-1.044
4004.00,4.675846,25.01641,0.000144,24.101042,0.0056,-1.043
4006.00,4.677374,25.01655,0.000144,24.101802,0.0056,-1.044
4008.00,4.678755,25.01634,0.000145,24.101545,0.0056,-1.045
4010.00,4.680151,25.01667,0.000145,24.101087,0.0056,-1.043
4012.00,4.680348,25.01690,0.000144,24.100628,0.0056,-1.043
4014.00,4.681411,25.01595,0.000145,24.101642,0.0057,-1.044
4016.00,4.683380,25.01615,0.000146,24.102272,0.0057,-1.043
4018.00,4.683366,25.01614,0.000145,24.100910,0.0056,-1.044
4020.00,4.684221,25.01646,0.000145,24.101441,0.0056,-1.044
4022.00,4.684566,25.01600,0.000144,24.100594,0.0056,-1.043
4024.00,4.685105,25.01647,0.000144,24.101059,0.0056,-1.044
4026.00,4.686543,25.01673,0.000144,24.100773,0.0056,-1.044
4028.00,4.688131,25.01710,0.000145,24.101179,0.0056,-1.043
4030.00,4.689407,25.01643,0.000145,24.101824,0.0056,-1.045
4032.00,4.689760,25.01621,0.000144,24.101265,0.0056,-1.045
4034.00,4.689828,25.01628,0.000145,24.101434,0.0056,-1.044
4036.00,4.690279,25.01637,0.000146,24.101090,0.0056,-1.044
4038.00,4.690204,25.01657,0.000146,24.101269,0.0056,-1.044
4040.00,4.690063,25.01642,0.000146,24.101120,0.0056,-1.043
4042.00,4.690718,25.01625,0.000147,24.101633,0.0056,-1.043
4044.00,4.691766,25.01579,0.000146,24.101711,0.0056,-1.043
4046.00,4.693558,25.01615,0.000145,24.101471,0.0056,-1.045
4048.00,4.694557,25.01540,0.000145,24.101003,0.0057,-1.044
4050.00,4.695338,25.01591,0.000145,24.101674,0.0056,-1.044
4052.00,4.695721,25.01616,0.000145,24.100628,0.0057,-1.044
4054.00,4.694929,25.01634,0.000145,24.101217,0.0056,-1.044
4056.00,4.694673,25.01708,0.000144,24.102010,0.0056,-1.044
4058.00,4.693593,25.01646,0.000145,24.101087,0.0057,-1.044
4060.00,4.694057,25.01723,0.000146,24.100942,0.0056,-1.044
4062.00,4.695059,25.01630,0.000146,24.101497,0.0056,-1.044
4064.00,4.695098,25.01672,0.000145,24.102002,0.0056,-1.044
4066.00,4.695119,25.01624,0.000145,24.101761,0.0056,-1.044
4068.00,4.695579,25.01550,0.000145,24.101204,0.0057,-1.044
4070.00,4.695486,25.01632,0.000146,24.101408,0.0056,-1.044
4072.00,4.695329,25.01604,0.000144,24.100793,0.0056,-1.045
4074.00,4.695339,25.01582,0.000144,24.100838,0.0056,-1.044
4076.00,4.695643,25.01631,0.000145,24.101794,0.0057,-1.043
4078.00,4.695106,25.01686,0.000145,24.101924,0.0056,-1.043
4080.00,4.694502,25.01605,0.000146,24.101577,0.0056,-1.044
4082.00,4.694617,25.01618,0.000144,24.101594,0.0057,-1.045
@23,5.0000,10.0
4084.00,4.695645,25.01585,0.000145,24.101274,0.0057,-1.044
4086.00,4.695405,25.01560,0.000146,24.101497,0.0056,-1.044
4088.00,4.689959,25.01540,0.000146,24.101185,0.0056,-1.043
4090.00,4.653495,25.01693,0.000146,24.102207,0.0057,-1.043
4092.00,4.577316,25.01666,0.000146,24.102168,0.0056,-1.044
4094.00,4.474361,25.01607,0.000146,24.101993,0.0056,-1.043
4096.00,4.355502,25.01653,0.000146,24.101638,0.0056,-1.044
4098.00,4.236085,25.01672,0.000145,24.101792,0.0056,-1.044
4100.00,4.143375,25.01713,0.000145,24.101287,0.0057,-1.045
4102.00,4.092152,25.01667,0.000143,24.101005,0.0057,-1.045
4104.00,4.074533,25.01639,0.000144,24.100806,0.0056,-1.045
4106.00,4.078042,25.01616,0.000144,24.102017,0.0056,-1.045
4108.00,4.094969,25.01713,0.000144,24.102355,0.0056,-1.045
4110.00,4.120357,25.01743,0.000145,24.101603,0.0056,-1.044
4112.00,4.152047,25.01746,0.000144,24.101404,0.0057,-1.044
4114.00,4.186776,25.01737,0.000146,24.101727,0.0057,-1.044
4116.00,4.223585,25.01675,0.000145,24.101584,0.0056,-1.044
4118.00,4.262726,25.01743,0.000145,24.101674,0.0056,-1.044
4120.00,4.299823,25.01747,0.000145,24.102235,0.0056,-1.045
4122.00,4.336194,25.01769,0.000144,24.101969,0.0056,-1.045
4124.00,4.370093,25.01818,0.000144,24.101562,0.0057,-1.044
4126.00,4.401462,25.01791,0.000144,24.101401,0.0057,-1.044
4128.00,4.428638,25.01754,0.000145,24.101025,0.0057,-1.044
4130.00,4.453908,25.01766,0.000145,24.101248,0.0057,-1.044
4132.00,4.476893,25.01800,0.000145,24.101937,0.0056,-1.043
4134.00,4.498344,25.01830,0.000146,24.101776,0.0057,-1.044
4136.00,4.516912,25.01798,0.000145,24.101287,0.0057,-1.045
4138.00,4.535361,25.01766,0.000145,24.101324,0.0057,-1.045
4140.00,4.550694,25.01776,0.000145,24.101122,0.0056,-1.043
4142.00,4.563813,25.01817,0.000146,24.101696,0.0056,-1.044
4144.00,4.575980,25.01813,0.000145,24.101321,0.0056,-1.044
4146.00,4.586997,25.01823,0.000146,24.101425,0.0056,-1.044
4148.00,4.596567,25.01785,0.000146,24.101783,0.0057,-1.044
4150.00,4.605212,25.01812,0.000145,24.101200,0.0056,-1.044
4152.00,4.613445,25.01810,0.000145,24.101306,0.0057,-1.045
4154.00,4.621428,25.01838,0.000144,24.100916,0.0056,-1.044
4156.00,4.628018,25.01822,0.000144,24.101675,0.0056,-1.044
4158.00,4.633324,25.01743,0.000143,24.101789,0.0056,-1.045
4160.00,4.638799,25.01737,0.000144,24.101122,0.0056,-1.045
4162.00,4.643120,25.01814,0.000145,24.101326,0.0057,-1.044
4164.00,4.646712,25.01800,0.000145,24.100685,0.0056,-1.043
4166.00,4.650288,25.01785,0.000145,24.101882,0.0056,-1.044
4168.00,4.653999,25.01834,0.000145,24.101599,0.0057,-1.044
4170.00,4.656798,25.01777,0.000146,24.101278,0.0057,-1.044
4172.00,4.659248,25.01757,0.000145,24.101107,0.0057,-1.044
4174.00,4.663347,25.01767,0.000145,24.101220,0.0056,-1.045
4176.00,4.667362,25.01808,0.000144,24.101105,0.0056,-1.045
4178.00,4.669164,25.01815,0.000143,24.100306,0.0056,-1.045
4180.00,4.671043,25.01782,0.000144,24.101213,0.0056,-1.043
4182.00,4.673331,25.01794,0.000146,24.101179,0.0056,-1.045
4184.00,4.675699,25.01786,0.000145,24.100962,0.0056,-1.044
4186.00,4.677509,25.01764,0.000145,24.101324,0.0056,-1.044
4188.00,4.678923,25.01757,0.000146,24.101583,0.0056,-1.044
4190.00,4.679614,25.01713,0.000145,24.102069,0.0056,-1.045
4192.00,4.680765,25.01750,0.000144,24.101137,0.0056,-1.045
4194.00,4.681800,25.01761,0.000143,24.100639,0.0056,-1.044
4196.00,4.682444,25.01814,0.000146,24.100906,0.0056,-1.044
4198.00,4.683286,25.01740,0.000147,24.101334,0.0056,-1.044
4200.00,4.685288,25.01845,0.000146,24.101423,0.0056,-1.044
4202.00,4.685706,25.01914,0.000146,24.101375,0.0056,-1.045
4204.00,4.686879,25.01933,0.000144,24.100929,0.0057,-1.045
4206.00,4.687334,25.01853,0.000146,24.100975,0.0057,-1.044
4208.00,4.688323,25.01834,0.000146,24.101872,0.0056,-1.044
4210.00,4.689413,25.01831,0.000145,24.101003,0.0057,-1.045
4212.00,4.689999,25.01911,0.000145,24.101070,0.0056,-1.045
4214.00,4.690495,25.01897,0.000146,24.100975,0.0056,-1.045
4216.00,4.691551,25.01792,0.000146,24.100672,0.0057,-1.045
4218.00,4.691894,25.01719,0.000146,24.101523,0.0057,-1.044
4220.00,4.692436,25.01786,0.000145,24.101432,0.0056,-1.045
4222.00,4.692323,25.01752,0.000145,24.101623,0.0056,-1.044
4224.00,4.692823,25.01823,0.000145,24.101484,0.0056,-1.044
4226.00,4.693052,25.01842,0.000146,24.101343,0.0056,-1.044
4228.00,4.693208,25.01809,0.000145,24.100960,0.0056,-1.045
4230.00,4.693425,25.01898,0.000145,24.101651,0.0056,-1.044
4232.00,4.693862,25.01906,0.000145,24.101774,0.0056,-1.045
4234.00,4.693615,25.01786,0.000145,24.101592,0.0056,-1.045
4236.00,4.694154,25.01807,0.000144,24.101427,0.0056,-1.045
4238.00,4.693719,25.01844,0.000144,24.101467,0.0056,-1.045
4240.00,4.694334,25.01854,0.000145,24.100789,0.0057,-1.045
4242.00,4.695094,25.01861,0.000145,24.101514,0.0057,-1.044
4244.00,4.695857,25.01837,0.000145,24.101558,0.0056,-1.044
4246.00,4.696431,25.01794,0.000145,24.100854,0.0056,-1.045
4248.00,4.695253,25.01760,0.000145,24.101436,0.0056,-1.045
4250.00,4.695070,25.01762,0.000144,24.101230,0.0056,-1.045
4252.00,4.695568,25.01749,0.000144,24.101687,0.0056,-1.044
4254.00,4.696300,25.01804,0.000145,24.101323,0.0056,-1.045
4256.00,4.697120,25.01830,0.000146,24.101874,0.0057,-1.045
4258.00,4.698013,25.01798,0.000145,24.101519,0.0056,-1.044
4260.00,4.697376,25.01780,0.000144,24.101471,0.0056,-1.045
4262.00,4.697525,25.01673,0.000145,24.101103,0.0056,-1.044
@24,5.0000,10.0
4264.00,4.698152,25.01781,0.000145,24.101378,0.0056,-1.045
4266.00,4.696841,25.01743,0.000146,24.102038,0.0056,-1.045
4268.00,4.691469,25.01717,0.000147,24.101986,0.0057,-1.044
4270.00,4.657604,25.01814,0.000145,24.101460,0.0056,-1.043
4272.00,4.583794,25.01764,0.000144,24.101103,0.0056,-1.045
4274.00,4.481804,25.01778,0.000144,24.100862,0.0056,-1.044
4276.00,4.365119,25.01864,0.000144,24.100947,0.0056,-1.045
4278.00,4.246705,25.01859,0.000143,24.101116,0.0056,-1.046
4280.00,4.154343,25.01878,0.000142,24.101484,0.0057,-1.046
4282.00,4.101660,25.01903,0.000143,24.101805,0.0057,-1.045
4284.00,4.081609,25.01959,0.000143,24.101677,0.0056,-1.045
4286.00,4.083795,25.01970,0.000144,24.101248,0.0056,-1.046
4288.00,4.099053,25.01889,0.000145,24.101220,0.0056,-1.045
4290.00,4.122811,25.01928,0.000145,24.101023,0.0057,-1.044
4292.00,4.152212,25.01893,0.000145,24.101293,0.0056,-1.045
4294.00,4.186249,25.01896,0.000144,24.101016,0.0056,-1.045
4296.00,4.223394,25.01916,0.000144,24.101194,0.0057,-1.045
4298.00,4.260822,25.01856,0.000144,24.101456,0.0057,-1.045
4300.00,4.297205,25.01834,0.000144,24.101315,0.0056,-1.046
4302.00,4.333614,25.01822,0.000144,24.101752,0.0056,-1.045
4304.00,4.366958,25.01815,0.000143,24.101427,0.0057,-1.044
4306.00,4.397314,25.01875,0.000145,24.100827,0.0056,-1.045
4308.00,4.426124,25.01907,0.000145,24.101432,0.0056,-1.045
4310.00,4.452404,25.01917,0.000145,24.100916,0.0056,-1.045
4312.00,4.475072,25.01918,0.000145,24.101044,0.0056,-1.045
4314.00,4.496254,25.01929,0.000144,24.101233,0.0056,-1.045
4316.00,4.515335,25.01893,0.000145,24.100988,0.0056,-1.046
4318.00,4.531556,25.01864,0.000144,24.100572,0.0056,-1.045
4320.00,4.547280,25.01905,0.000145,24.102084,0.0056,-1.045
4322.00,4.561568,25.01938,0.000145,24.101791,0.0056,-1.045
4324.00,4.573898,25.01948,0.000145,24.100895,0.0056,-1.045
4326.00,4.585207,25.01978,0.000146,24.101672,0.0056,-1.045
4328.00,4.595206,25.01932,0.000145,24.101562,0.0056,-1.045
4330.00,4.603923,25.01948,0.000145,24.101044,0.0056,-1.045
4332.00,4.612158,25.01877,0.000145,24.100600,0.0056,-1.044
4334.00,4.619570,25.01895,0.000146,24.100513,0.0056,-1.045
4336.00,4.626028,25.01900,0.000145,24.101503,0.0057,-1.046
4338.00,4.632585,25.01867,0.000144,24.101150,0.0057,-1.045
4340.00,4.638209,25.01886,0.000145,24.101179,0.0056,-1.045
4342.00,4.642722,25.01895,0.000144,24.101022,0.0056,-1.046
4344.00,4.647340,25.01943,0.000144,24.100918,0.0056,-1.046
4346.00,4.651313,25.01918,0.000145,24.101904,0.0057,-1.045
4348.00,4.654050,25.01960,0.000144,24.100860,0.0056,-1.045
4350.00,4.658516,25.01972,0.000146,24.101256,0.0056,-1.046
4352.00,4.660973,25.01943,0.000146,24.101271,0.0056,-1.046
4354.00,4.663999,25.01959,0.000145,24.101544,0.0056,-1.045
4356.00,4.666779,25.01950,0.000145,24.101709,0.0056,-1.045
4358.00,4.670085,25.01975,0.000145,24.101269,0.0056,-1.045
4360.00,4.672118,25.01971,0.000145,24.101272,0.0056,-1.045
4362.00,4.674051,25.02009,0.000145,24.101924,0.0056,-1.046
4364.00,4.675476,25.01917,0.000144,24.101285,0.0056,-1.046
4366.00,4.677045,25.01964,0.000144,24.100938,0.0056,-1.046
4368.00,4.679123,25.01893,0.000145,24.101044,0.0056,-1.044
4370.00,4.679655,25.01886,0.000145,24.101209,0.0057,-1.045
4372.00,4.681752,25.01914,0.000145,24.100477,0.0056,-1.045
4374.00,4.682519,25.01961,0.000145,24.101315,0.0056,-1.046
4376.00,4.682764,25.01980,0.000145,24.101679,0.0056,-1.046
4378.00,4.684536,25.01945,0.000145,24.101220,0.0056,-1.045
4380.00,4.686589,25.02002,0.000145,24.100593,0.0057,-1.045
4382.00,4.688526,25.02022,0.000144,24.101716,0.0057,-1.046
4384.00,4.688975,25.01949,0.000145,24.101265,0.0057,-1.046
4386.00,4.689475,25.01973,0.000144,24.101356,0.0057,-1.045
4388.00,4.689226,25.01954,0.000145,24.100524,0.0056,-1.045
4390.00,4.690069,25.01923,0.000145,24.100934,0.0057,-1.045
4392.00,4.691333,25.01993,0.000145,24.100762,0.0057,-1.046
4394.00,4.691929,25.02082,0.000145,24.101423,0.0057,-1.045
4396.00,4.691058,25.02011,0.000145,24.101516,0.0056,-1.046
4398.00,4.690275,25.01986,0.000145,24.101027,0.0056,-1.045
4400.00,4.690384,25.01931,0.000145,24.101384,0.0056,-1.045
4402.00,4.692026,25.01959,0.000145,24.100825,0.0056,-1.046
4404.00,4.693249,25.01898,0.000145,24.100860,0.0057,-1.046
4406.00,4.694783,25.01836,0.000146,24.102054,0.0056,-1.045
4408.00,4.694957,25.01813,0.000144,24.101588,0.0056,-1.045
4410.00,4.695364,25.01806,0.000145,24.100477,0.0056,-1.046
4412.00,4.696811,25.01850,0.000145,24.101540,0.0056,-1.046
4414.00,4.696349,25.01869,0.000145,24.101479,0.0056,-1.046
4416.00,4.695750,25.01899,0.000144,24.100646,0.0056,-1.046
4418.00,4.696364,25.02011,0.000145,24.101172,0.0056,-1.046
4420.00,4.696145,25.01953,0.000146,24.101261,0.0056,-1.046
4422.00,4.696388,25.01915,0.000145,24.100947,0.0057,-1.046
4424.00,4.696206,25.01880,0.000146,24.101315,0.0056,-1.046
4426.00,4.695695,25.01916,0.000146,24.102136,0.0057,-1.046
4428.00,4.695313,25.01986,0.000146,24.101441,0.0056,-1.045
4430.00,4.695403,25.01909,0.000145,24.100966,0.0057,-1.046
4432.00,4.696681,25.01963,0.000144,24.101623,0.0057,-1.045
4434.00,4.698276,25.01947,0.000145,24.101189,0.0056,-1.046
4436.00,4.699200,25.01964,0.000146,24.100821,0.0057,-1.047
4438.00,4.699085,25.01881,0.000146,24.101417,0.0056,-1.046
4440.00,4.699349,25.01963,0.000146,24.101926,0.0056,-1.045
4442.00,4.698500,25.01924,0.000147,24.101603,0.0057,-1.046
@25,5.0000,10.0
4444.00,4.697993,25.01942,0.000146,24.101620,0.0057,-1.046
4446.00,4.697968,25.01948,0.000146,24.101005,0.0057,-1.046
4448.00,4.692615,25.01929,0.000146,24.101012,0.0056,-1.045
4450.00,4.660484,25.01910,0.000147,24.100841,0.0056,-1.044
4452.00,4.587862,25.01914,0.000146,24.101116,0.0057,-1.044
4454.00,4.488637,25.01947,0.000147,24.102106,0.0056,-1.045
4456.00,4.374601,25.01983,0.000146,24.101555,0.0057,-1.047
4458.00,4.259300,25.01957,0.000145,24.101852,0.0056,-1.046
4460.00,4.167801,25.01887,0.000144,24.101421,0.0056,-1.047
4462.00,4.114316,25.01878,0.000143,24.101952,0.0056,-1.047
4464.00,4.093997,25.01930,0.000143,24.101235,0.0056,-1.046
4466.00,4.094445,25.01931,0.000143,24.101179,0.0057,-1.046
4468.00,4.108280,25.01931,0.000144,24.101965,0.0056,-1.046
4470.00,4.129657,25.01988,0.000144,24.100977,0.0056,-1.046
4472.00,4.157323,25.01876,0.000144,24.100925,0.0057,-1.046
4474.00,4.189328,25.01961,0.000145,24.101421,0.0056,-1.045
4476.00,4.224282,25.02014,0.000146,24.101404,0.0057,-1.046
4478.00,4.261350,25.01949,0.000145,24.101668,0.0057,-1.045
4480.00,4.298178,25.01980,0.000145,24.101055,0.0056,-1.046
4482.00,4.333958,25.01941,0.000144,24.101135,0.0056,-1.046
4484.00,4.367498,25.01901,0.000145,24.101748,0.0056,-1.045
4486.00,4.398276,25.01908,0.000144,24.101046,0.0056,-1.045
4488.00,4.426690,25.01927,0.000144,24.100860,0.0056,-1.046
4490.00,4.452055,25.01916,0.000145,24.101218,0.0056,-1.045
4492.00,4.475187,25.01873,0.000143,24.100704,0.0056,-1.047
4494.00,4.495630,25.01941,0.000143,24.101332,0.0056,-1.046
4496.00,4.514577,25.01927,0.000145,24.101397,0.0056,-1.045
4498.00,4.531995,25.01887,0.000145,24.100457,0.0056,-1.046
4500.00,4.546627,25.01863,0.000143,24.101222,0.0056,-1.046
4502.00,4.560319,25.01866,0.000143,24.101120,0.0057,-1.046
4504.00,4.572102,25.01924,0.000144,24.100604,0.0057,-1.046
4506.00,4.583453,25.01928,0.000146,24.101571,0.0057,-1.045
4508.00,4.594858,25.01876,0.000145,24.101503,0.0056,-1.046
4510.00,4.603630,25.01956,0.000146,24.101488,0.0057,-1.046
4512.00,4.612975,25.01955,0.000146,24.101284,0.0057,-1.046
4514.00,4.620758,25.01927,0.000146,24.101384,0.0056,-1.045
4516.00,4.626502,25.01964,0.000145,24.101813,0.0056,-1.045
4518.00,4.632806,25.01986,0.000144,24.101709,0.0056,-1.046
4520.00,4.638560,25.01913,0.000143,24.100555,0.0056,-1.046
4522.00,4.643906,25.01931,0.000143,24.101597,0.0056,-1.045
4524.00,4.647830,25.01945,0.000144,24.101594,0.0056,-1.046
4526.00,4.651836,25.01952,0.000145,24.101298,0.0056,-1.046
4528.00,4.655602,25.01966,0.000145,24.101072,0.0056,-1.046
4530.00,4.658394,25.01978,0.000145,24.101116,0.0056,-1.046
4532.00,4.661446,25.01984,0.000145,24.101098,0.0056,-1.046
4534.00,4.664249,25.01956,0.000144,24.101627,0.0056,-1.046
4536.00,4.667254,25.01955,0.000146,24.101339,0.0056,-1.045
4538.00,4.670221,25.01976,0.000145,24.101185,0.0057,-1.045
4540.00,4.672488,25.01991,0.000146,24.100869,0.0056,-1.046
4542.00,4.675124,25.01996,0.000146,24.101118,0.0057,-1.046
4544.00,4.676462,25.01983,0.000145,24.101313,0.0056,-1.046
4546.00,4.678046,25.01973,0.000144,24.101460,0.0056,-1.046
4548.00,4.678691,25.01983,0.000145,24.101205,0.0056,-1.045
4550.00,4.681246,25.02013,0.000146,24.101844,0.0056,-1.045
4552.00,4.683339,25.02034,0.000144,24.101536,0.0056,-1.046
4554.00,4.684663,25.01983,0.000144,24.101469,0.0056,-1.046
4556.00,4.686127,25.02014,0.000145,24.101029,0.0057,-1.046
4558.00,4.686852,25.02040,0.000145,24.101395,0.0056,-1.045
4560.00,4.686815,25.01982,0.000145,24.101330,0.0056,-1.046
4562.00,4.687138,25.01864,0.000145,24.101347,0.0056,-1.047
4564.00,4.688173,25.01900,0.000144,24.100879,0.0056,-1.046
4566.00,4.688847,25.01922,0.000145,24.100780,0.0056,-1.045
4568.00,4.689287,25.01852,0.000145,24.100897,0.0056,-1.045
4570.00,4.691091,25.01887,0.000144,24.101181,0.0056,-1.047
4572.00,4.692074,25.01872,0.000144,24.100851,0.0056,-1.046
4574.00,4.693705,25.01853,0.000145,24.101198,0.0056,-1.045
4576.00,4.695291,25.01816,0.000145,24.101410,0.0056,-1.046
4578.00,4.695534,25.01793,0.000145,24.101427,0.0056,-1.046
4580.00,4.696405,25.01860,0.000145,24.101152,0.0056,-1.046
4582.00,4.695900,25.01876,0.000144,24.101651,0.0056,-1.046
4584.00,4.696405,25.01830,0.000145,24.101029,0.0056,-1.045
4586.00,4.695857,25.01831,0.000145,24.101181,0.0056,-1.046
4588.00,4.695893,25.01839,0.000145,24.100921,0.0057,-1.046
4590.00,4.696212,25.01842,0.000146,24.101848,0.0057,-1.046
4592.00,4.696773,25.01892,0.000146,24.101371,0.0056,-1.045
4594.00,4.697177,25.01891,0.000146,24.100929,0.0057,-1.045
4596.00,4.696796,25.01897,0.000146,24.101111,0.0057,-1.046
4598.00,4.697736,25.01871,0.000146,24.101493,0.0056,-1.046
4600.00,4.698021,25.01831,0.000145,24.101256,0.0056,-1.045
4602.00,4.698311,25.01874,0.000145,24.100591,0.0056,-1.045
4604.00,4.698719,25.01831,0.000145,24.101352,0.0057,-1.046
4606.00,4.699730,25.01849,0.000146,24.101111,0.0057,-1.045
4608.00,4.699582,25.01828,0.000144,24.101205,0.0056,-1.046
4610.00,4.698561,25.01825,0.000145,24.101436,0.0056,-1.045
4612.00,4.698339,25.01775,0.000145,24.101306,0.0056,-1.046
4614.00,4.698728,25.01804,0.000143,24.100708,0.0056,-1.046
4616.00,4.700277,25.01819,0.000144,24.101690,0.0056,-1.046
4618.00,4.699936,25.01788,0.000145,24.101243,0.0056,-1.045
4620.00,4.698781,25.01790,0.000145,24.100351,0.0056,-1.045
4622.00,4.699220,25.01815,0.000144,24.100997,0.0057,-1.046
@26,5.0000,10.0
4624.00,4.699821,25.01881,0.000144,24.100786,0.0056,-1.046
4626.00,4.700191,25.01851,0.000146,24.100659,0.0056,-1.045
4628.00,4.696144,25.01810,0.000146,24.101731,0.0056,-1.046
4630.00,4.667606,25.01855,0.000146,24.102539,0.0057,-1.044
4632.00,4.600561,25.01907,0.000146,24.101557,0.0057,-1.045
4634.00,4.504462,25.01884,0.000146,24.100821,0.0056,-1.045
4636.00,4.394224,25.01864,0.000146,24.101932,0.0056,-1.046
4638.00,4.281439,25.01894,0.000144,24.101016,0.0056,-1.047
4640.00,4.188868,25.01893,0.000143,24.101122,0.0056,-1.047
4642.00,4.132785,25.01933,0.000144,24.101389,0.0056,-1.047
4644.00,4.107852,25.01966,0.000143,24.100890,0.0057,-1.047
4646.00,4.103049,25.02015,0.000144,24.101573,0.0056,-1.046
4648.00,4.114066,25.01960,0.000144,24.101207,0.0056,-1.045
4650.00,4.135138,25.01932,0.000145,24.101042,0.0056,-1.046
4652.00,4.160425,25.02003,0.000145,24.101116,0.0056,-1.045
4654.00,4.191351,25.01960,0.000145,24.101230,0.0057,-1.046
4656.00,4.226119,25.01897,0.000144,24.100206,0.0056,-1.046
4658.00,4.262452,25.01933,0.000144,24.101007,0.0056,-1.047
4660.00,4.298281,25.01909,0.000144,24.101313,0.0057,-1.046
4662.00,4.333662,25.01853,0.000144,24.100810,0.0056,-1.045
4664.00,4.367172,25.01907,0.000144,24.100604,0.0056,-1.045
4666.00,4.398379,25.01791,0.000145,24.101310,0.0056,-1.046
4668.00,4.425600,25.01861,0.000145,24.101573,0.0056,-1.046
4670.00,4.451616,25.01955,0.000146,24.101222,0.0056,-1.046
4672.00,4.474284,25.01911,0.000146,24.100994,0.0056,-1.045
4674.00,4.494099,25.01855,0.000145,24.101285,0.0056,-1.045
4676.00,4.513082,25.01852,0.000144,24.101321,0.0056,-1.046
4678.00,4.530795,25.01919,0.000145,24.101484,0.0056,-1.045
4680.00,4.545712,25.01931,0.000145,24.100845,0.0056,-1.046
4682.00,4.559112,25.01947,0.000145,24.100628,0.0057,-1.046
4684.00,4.571831,25.01966,0.000145,24.101217,0.0056,-1.046
4686.00,4.584306,25.01931,0.000145,24.100819,0.0056,-1.046
4688.00,4.595333,25.02063,0.000144,24.101415,0.0057,-1.045
4690.00,4.604677,25.02152,0.000145,24.101781,0.0056,-1.045
4692.00,4.612774,25.02093,0.000145,24.100886,0.0056,-1.045
4694.00,4.621287,25.02066,0.000145,24.101252,0.0057,-1.045
4696.00,4.628043,25.02032,0.000145,24.100758,0.0056,-1.045
4698.00,4.633871,25.02080,0.000145,24.101029,0.0057,-1.045
4700.00,4.638396,25.02066,0.000145,24.101367,0.0057,-1.045
4702.00,4.643823,25.02084,0.000145,24.101776,0.0056,-1.045
4704.00,4.648923,25.02045,0.000144,24.100769,0.0056,-1.046
4706.00,4.652631,25.02048,0.000144,24.101285,0.0056,-1.045
4708.00,4.656251,25.02117,0.000145,24.101289,0.0056,-1.045
4710.00,4.659393,25.02004,0.000144,24.101194,0.0056,-1.045
4712.00,4.662790,25.01975,0.000146,24.101220,0.0056,-1.045
4714.00,4.665769,25.01995,0.000144,24.101131,0.0056,-1.046
4716.00,4.668347,25.02014,0.000143,24.100769,0.0056,-1.046
4718.00,4.671705,25.02013,0.000146,24.101150,0.0056,-1.046
4720.00,4.675038,25.02025,0.000146,24.101677,0.0056,-1.045
4722.00,4.677574,25.01985,0.000145,24.101310,0.0056,-1.045
4724.00,4.679988,25.02057,0.000144,24.101362,0.0056,-1.046
4726.00,4.682362,25.02120,0.000145,24.101064,0.0056,-1.045
4728.00,4.683332,25.02060,0.000145,24.101231,0.0056,-1.046
4730.00,4.684798,25.02047,0.000146,24.101386,0.0056,-1.046
4732.00,4.686605,25.02111,0.000145,24.101272,0.0056,-1.045
4734.00,4.686966,25.02114,0.000145,24.100697,0.0056,-1.044
4736.00,4.687337,25.02009,0.000144,24.101157,0.0056,-1.045
4738.00,4.687851,25.02004,0.000145,24.101885,0.0056,-1.046
4740.00,4.689250,25.02073,0.000144,24.101467,0.0056,-1.045
4742.00,4.691550,25.02049,0.000145,24.101906,0.0056,-1.045
4744.00,4.691964,25.02032,0.000145,24.100763,0.0056,-1.045
4746.00,4.691979,25.02062,0.000145,24.101020,0.0056,-1.046
4748.00,4.692560,25.02077,0.000145,24.101625,0.0056,-1.044
4750.00,4.693282,25.02099,0.000146,24.100776,0.0056,-1.045
4752.00,4.693606,25.02117,0.000146,24.101126,0.0056,-1.045
4754.00,4.693942,25.02083,0.000144,24.100882,0.0056,-1.045
4756.00,4.695895,25.02016,0.000145,24.100689,0.0056,-1.045
4758.00,4.696416,25.01983,0.000145,24.100691,0.0056,-1.045
4760.00,4.697288,25.01991,0.000144,24.101170,0.0056,-1.045
4762.00,4.698187,25.01988,0.000144,24.101144,0.0056,-1.046
4764.00,4.699206,25.01995,0.000145,24.100888,0.0057,-1.046
4766.00,4.698671,25.01962,0.000144,24.101614,0.0056,-1.045
4768.00,4.698403,25.02045,0.000144,24.101807,0.0056,-1.045
4770.00,4.698451,25.02028,0.000145,24.101226,0.0056,-1.045
4772.00,4.699825,25.01916,0.000145,24.100585,0.0056,-1.046
4774.00,4.699696,25.01861,0.000144,24.101289,0.0056,-1.044
4776.00,4.698909,25.01918,0.000144,24.101090,0.0056,-1.045
4778.00,4.699041,25.01975,0.000145,24.101358,0.0056,-1.045
4780.00,4.700226,25.01909,0.000144,24.100381,0.0056,-1.045
4782.00,4.700958,25.02025,0.000146,24.101677,0.0056,-1.046
4784.00,4.701738,25.01995,0.000144,24.100424,0.0056,-1.046
4786.00,4.702644,25.02024,0.000144,24.101601,0.0056,-1.045
4788.00,4.702356,25.02053,0.000145,24.101187,0.0056,-1.046
4790.00,4.702632,25.02028,0.000146,24.101217,0.0056,-1.045
4792.00,4.702742,25.02070,0.000147,24.101570,0.0056,-1.044
4794.00,4.702997,25.02016,0.000146,24.101341,0.0057,-1.045
4796.00,4.703124,25.01973,0.000146,24.100689,0.0057,-1.045
4798.00,4.702525,25.02077,0.000145,24.101662,0.0056,-1.045
4800.00,4.702165,25.02049,0.000144,24.101709,0.0057,-1.046
4802.00,4.702212,25.02081,0.000145,24.101064,0.0057,-1.045
4804.00,4.702321,25.02014,0.000145,24.100912,0.0056,-1.045
@27,5.0000,10.0
4806.00,4.702415,25.02074,0.000145,24.101087,0.0056,-1.044
4808.00,4.699167,25.02069,0.000145,24.102026,0.0056,-1.044
4810.00,4.672955,25.02026,0.000145,24.100847,0.0056,-1.044
4812.00,4.610607,25.01987,0.000145,24.100496,0.0056,-1.045
4814.00,4.520180,25.01992,0.000143,24.100221,0.0056,-1.045
4816.00,4.414000,25.02025,0.000144,24.100841,0.0056,-1.045
4818.00,4.304817,25.01993,0.000144,24.100539,0.0056,-1.046
4820.00,4.212471,25.02023,0.000144,24.100607,0.0056,-1.048
4822.00,4.153715,25.02028,0.000143,24.101220,0.0056,-1.047
4824.00,4.126471,25.02041,0.000143,24.101469,0.0056,-1.046
4826.00,4.121393,25.02038,0.000143,24.101428,0.0056,-1.046
4828.00,4.129816,25.02047,0.000144,24.101456,0.0056,-1.045
4830.00,4.147122,25.01911,0.000144,24.101885,0.0056,-1.045
4832.00,4.171887,25.01946,0.000145,24.101844,0.0056,-1.046
4834.00,4.201012,25.01961,0.000146,24.101402,0.0057,-1.045
4836.00,4.233372,25.01935,0.000145,24.101590,0.0056,-1.045
4838.00,4.268328,25.01977,0.000144,24.100750,0.0056,-1.046
4840.00,4.303075,25.01940,0.000145,24.101200,0.0056,-1.045
4842.00,4.336483,25.01938,0.000145,24.102190,0.0056,-1.045
4844.00,4.368328,25.01967,0.000145,24.101412,0.0056,-1.045
4846.00,4.398137,25.01962,0.000144,24.101051,0.0056,-1.045
4848.00,4.426271,25.01922,0.000145,24.100866,0.0056,-1.045
4850.00,4.452037,25.01949,0.000145,24.100860,0.0056,-1.046
4852.00,4.475015,25.01956,0.000144,24.100942,0.0056,-1.045
4854.00,4.495110,25.01956,0.000145,24.100286,0.0056,-1.044
4856.00,4.514446,25.01947,0.000145,24.101098,0.0056,-1.046
4858.00,4.532334,25.01923,0.000145,24.101388,0.0056,-1.045
4860.00,4.547133,25.01937,0.000145,24.101194,0.0057,-1.045
4862.00,4.560820,25.01928,0.000145,24.100574,0.0056,-1.045
4864.00,4.574186,25.02022,0.000145,24.101596,0.0056,-1.046
4866.00,4.585879,25.01940,0.000144,24.101302,0.0056,-1.046
4868.00,4.595947,25.01984,0.000144,24.101993,0.0056,-1.045
4870.00,4.604592,25.01925,0.000145,24.101774,0.0056,-1.045
4872.00,4.613074,25.01913,0.000146,24.101740,0.0057,-1.044
4874.00,4.620589,25.01993,0.000145,24.101046,0.0056,-1.045
4876.00,4.627628,25.02024,0.000145,24.100308,0.0056,-1.045
4878.00,4.634169,25.01971,0.000145,24.100819,0.0056,-1.046
4880.00,4.639903,25.01961,0.000144,24.101737,0.0056,-1.046
4882.00,4.645469,25.01926,0.000144,24.101716,0.0056,-1.045
4884.00,4.650718,25.01964,0.000144,24.101763,0.0057,-1.045
4886.00,4.654472,25.01986,0.000146,24.101880,0.0056,-1.045
4888.00,4.657810,25.02012,0.000146,24.101557,0.0057,-1.045
4890.00,4.662461,25.01994,0.000145,24.100905,0.0056,-1.045
4892.00,4.666004,25.01917,0.000146,24.101557,0.0056,-1.044
4894.00,4.668014,25.01993,0.000146,24.101610,0.0057,-1.046
4896.00,4.670028,25.01972,0.000144,24.101557,0.0056,-1.046
4898.00,4.672870,25.01983,0.000144,24.100838,0.0056,-1.045
4900.00,4.674900,25.02065,0.000145,24.101354,0.0056,-1.045
4902.00,4.677160,25.02055,0.000145,24.101321,0.0056,-1.045
4904.00,4.678193,25.02060,0.000145,24.100888,0.0056,-1.045
4906.00,4.680665,25.02022,0.000144,24.101016,0.0056,-1.045
4908.00,4.681401,25.02059,0.000144,24.100617,0.0056,-1.045
4910.00,4.681768,25.02027,0.000144,24.100958,0.0056,-1.045
4912.00,4.683666,25.01991,0.000144,24.101168,0.0056,-1.045
4914.00,4.686350,25.02017,0.000144,24.101319,0.0056,-1.046
4916.00,4.687608,25.01971,0.000144,24.101205,0.0056,-1.046
4918.00,4.689074,25.01974,0.000143,24.101887,0.0056,-1.045
4920.00,4.691346,25.02015,0.000145,24.101187,0.0056,-1.045
4922.00,4.692014,25.01953,0.000144,24.101064,0.0056,-1.045
4924.00,4.692541,25.01971,0.000145,24.101759,0.0056,-1.045
4926.00,4.693230,25.01992,0.000145,24.100492,0.0056,-1.045
4928.00,4.694448,25.01974,0.000144,24.100390,0.0056,-1.045
4930.00,4.694579,25.02019,0.000144,24.101222,0.0056,-1.045
4932.00,4.694726,25.02009,0.000145,24.100258,0.0056,-1.045
4934.00,4.695975,25.02051,0.000145,24.101688,0.0056,-1.045
4936.00,4.696181,25.02016,0.000145,24.101205,0.0056,-1.045
4938.00,4.695025,25.02006,0.000144,24.100695,0.0056,-1.044
4940.00,4.695880,25.01935,0.000144,24.101233,0.0056,-1.045
4942.00,4.696267,25.01898,0.000144,24.101209,0.0056,-1.046
4944.00,4.695798,25.01907,0.000143,24.100676,0.0056,-1.045
4946.00,4.696820,25.01881,0.000143,24.101077,0.0056,-1.045
4948.00,4.698146,25.01973,0.000144,24.101493,0.0056,-1.045
4950.00,4.698418,25.02039,0.000145,24.101425,0.0056,-1.045
4952.00,4.698743,25.02047,0.000144,24.101934,0.0056,-1.045
4954.00,4.699577,25.02013,0.000145,24.100806,0.0056,-1.045
4956.00,4.700242,25.01959,0.000145,24.101126,0.0056,-1.044
4958.00,4.700771,25.01930,0.000144,24.101776,0.0056,-1.044
4960.00,4.700664,25.01970,0.000144,24.100797,0.0056,-1.045
4962.00,4.700164,25.02000,0.000145,24.101185,0.0056,-1.046
4964.00,4.700640,25.01957,0.000144,24.100641,0.0056,-1.045
4966.00,4.701440,25.01955,0.000144,24.101230,0.0056,-1.046
4968.00,4.701902,25.01921,0.000144,24.100581,0.0056,-1.045
4970.00,4.701948,25.01959,0.000144,24.101003,0.0056,-1.044
4972.00,4.702065,25.02005,0.000145,24.101818,0.0056,-1.045
4974.00,4.702429,25.01995,0.000143,24.100702,0.0056,-1.045
4976.00,4.703302,25.01976,0.000144,24.100524,0.0056,-1.044
4978.00,4.702689,25.01955,0.000144,24.101293,0.0056,-1.046
4980.00,4.701541,25.01962,0.000143,24.101025,0.0056,-1.046
4982.00,4.701276,25.01901,0.000143,24.101846,0.0056,-1.045
4984.00,4.701716,25.01972,0.000144,24.101183,0.0056,-1.045
@28,5.0000,10.0
4986.00,4.701426,25.01968,0.000144,24.101373,0.0056,-1.045
4988.00,4.698583,25.01948,0.000145,24.101127,0.0056,-1.044
4990.00,4.674802,25.01930,0.000144,24.101347,0.0056,-1.045
4992.00,4.616190,25.01943,0.000145,24.101596,0.0056,-1.044
4994.00,4.529063,25.01947,0.000145,24.101250,0.0056,-1.045
4996.00,4.426567,25.01973,0.000145,24.101590,0.0056,-1.045
4998.00,4.320394,25.01888,0.000146,24.100880,0.0056,-1.046
5000.00,4.230509,25.01852,0.000144,24.101062,0.0056,-1.047
5002.00,4.172228,25.01930,0.000141,24.101287,0.0056,-1.047
5004.00,4.142982,25.01994,0.000142,24.100266,0.0056,-1.047
5006.00,4.134766,25.02002,0.000142,24.100849,0.0056,-1.046
5008.00,4.140540,25.01985,0.000145,24.101670,0.0056,-1.045
5010.00,4.157553,25.02018,0.000145,24.100713,0.0056,-1.045
5012.00,4.181134,25.02132,0.000144,24.101688,0.0056,-1.045
5014.00,4.209011,25.02070,0.000144,24.101326,0.0056,-1.045
5016.00,4.239383,25.02049,0.000145,24.101027,0.0056,-1.046
5018.00,4.273489,25.02050,0.000144,24.100481,0.0056,-1.046
5020.00,4.307118,25.02007,0.000143,24.101293,0.0056,-1.046
5022.00,4.339677,25.02014,0.000144,24.101852,0.0056,-1.045
5024.00,4.371239,25.02029,0.000145,24.101018,0.0056,-1.045
5026.00,4.400882,25.02038,0.000145,24.101209,0.0056,-1.045
5028.00,4.427773,25.02034,0.000144,24.101009,0.0056,-1.044
5030.00,4.452283,25.02022,0.000145,24.100847,0.0056,-1.046
5032.00,4.475356,25.02038,0.000143,24.100784,0.0056,-1.045
5034.00,4.496382,25.02044,0.000144,24.101965,0.0056,-1.046
5036.00,4.514621,25.01979,0.000145,24.101311,0.0056,-1.045
5038.00,4.531764,25.02020,0.000144,24.101399,0.0057,-1.046
5040.00,4.548025,25.02129,0.000144,24.101027,0.0057,-1.045
5042.00,4.560933,25.02138,0.000144,24.101276,0.0057,-1.046
5044.00,4.572245,25.02079,0.000144,24.101243,0.0056,-1.045
5046.00,4.583092,25.02084,0.000145,24.101451,0.0056,-1.045
5048.00,4.594447,25.02026,0.000145,24.100966,0.0056,-1.044
5050.00,4.604005,25.02065,0.000145,24.101168,0.0056,-1.045
5052.00,4.612229,25.02050,0.000144,24.101293,0.0056,-1.046
5054.00,4.618872,25.02008,0.000143,24.100880,0.0056,-1.045
5056.00,4.627170,25.02083,0.000144,24.101367,0.0056,-1.045
5058.00,4.633480,25.02049,0.000143,24.101228,0.0056,-1.046
5060.00,4.639053,25.02070,0.000143,24.101057,0.0056,-1.047
5062.00,4.644765,25.02047,0.000144,24.100786,0.0056,-1.045
5064.00,4.649237,25.01965,0.000146,24.101287,0.0056,-1.045
5066.00,4.653869,25.01922,0.000144,24.101817,0.0056,-1.045
5068.00,4.658142,25.02006,0.000145,24.101896,0.0056,-1.046
5070.00,4.661737,25.02043,0.000145,24.100860,0.0056,-1.046
5072.00,4.665111,25.02015,0.000146,24.101349,0.0056,-1.045
5074.00,4.667786,25.01977,0.000146,24.101941,0.0056,-1.046
5076.00,4.669649,25.01994,0.000145,24.100620,0.0056,-1.046
5078.00,4.671032,25.01961,0.000144,24.101683,0.0056,-1.045
5080.00,4.673018,25.01963,0.000145,24.101087,0.0056,-1.046
5082.00,4.676349,25.01983,0.000145,24.101896,0.0056,-1.045
5084.00,4.677774,25.01996,0.000145,24.101445,0.0056,-1.046
5086.00,4.679457,25.01953,0.000144,24.100752,0.0056,-1.046
5088.00,4.681930,25.02001,0.000146,24.101194,0.0057,-1.045
5090.00,4.683989,25.01985,0.000146,24.101064,0.0056,-1.045
5092.00,4.685082,25.02026,0.000145,24.101427,0.0056,-1.046
5094.00,4.686607,25.02013,0.000144,24.101696,0.0056,-1.046
5096.00,4.688722,25.01953,0.000145,24.101603,0.0057,-1.045
5098.00,4.690771,25.02003,0.000145,24.100964,0.0057,-1.046
5100.00,4.691324,25.02091,0.000145,24.101077,0.0056,-1.046
5102.00,4.692066,25.01975,0.000145,24.101521,0.0057,-1.046
5104.00,4.693962,25.02017,0.000145,24.101486,0.0057,-1.046
5106.00,4.694141,25.02070,0.000144,24.101930,0.0056,-1.046
5108.00,4.694851,25.02045,0.000145,24.101493,0.0057,-1.044
5110.00,4.696361,25.02048,0.000146,24.101449,0.0056,-1.045
5112.00,4.696093,25.02049,0.000146,24.102313,0.0057,-1.046
5114.00,4.695705,25.02000,0.000145,24.101471,0.0056,-1.046
5116.00,4.694970,25.02018,0.000145,24.101341,0.0056,-1.045
5118.00,4.695759,25.02028,0.000145,24.101605,0.0057,-1.046
5120.00,4.696889,25.01989,0.000145,24.100687,0.0057,-1.046
5122.00,4.697369,25.02030,0.000145,24.100892,0.0056,-1.046
5124.00,4.698073,25.02018,0.000145,24.100819,0.0057,-1.045
5126.00,4.698466,25.02014,0.000145,24.102131,0.0056,-1.046
5128.00,4.699229,25.02052,0.000145,24.102125,0.0057,-1.046
5130.00,4.699215,25.02014,0.000145,24.101155,0.0056,-1.045
5132.00,4.699170,25.02000,0.000145,24.101687,0.0057,-1.045
5134.00,4.698593,25.02033,0.000145,24.101685,0.0056,-1.045
5136.00,4.698555,25.02041,0.000146,24.100554,0.0056,-1.046
5138.00,4.699707,25.02006,0.000144,24.101014,0.0056,-1.046
5140.00,4.699971,25.02025,0.000145,24.102116,0.0056,-1.045
5142.00,4.700523,25.02010,0.000145,24.102179,0.0056,-1.045
5144.00,4.701065,25.01950,0.000146,24.100999,0.0056,-1.046
5146.00,4.701721,25.02117,0.000145,24.101612,0.0057,-1.046
5148.00,4.701996,25.02111,0.000146,24.101205,0.0056,-1.045
5150.00,4.702037,25.02127,0.000145,24.101438,0.0056,-1.046
5152.00,4.702384,25.02058,0.000145,24.101701,0.0056,-1.046
5154.00,4.702127,25.02044,0.000145,24.100994,0.0056,-1.045
5156.00,4.702762,25.02079,0.000144,24.101085,0.0056,-1.046
5158.00,4.703942,25.02026,0.000145,24.101415,0.0056,-1.046
5160.00,4.704515,25.02080,0.000144,24.100932,0.0056,-1.046
5162.00,4.704508,25.02040,0.000144,24.100877,0.0056,-1.046
5164.00,4.704801,25.02039,0.000144,24.100771,0.0056,-1.045
@29,5.0000,10.0
5166.00,4.705542,25.02020,0.000143,24.101597,0.0056,-1.046
5168.00,4.702551,25.02018,0.000143,24.101740,0.0056,-1.045
5170.00,4.680508,25.02009,0.000144,24.101183,0.0056,-1.045
5172.00,4.624681,25.02102,0.000145,24.100964,0.0056,-1.044
5174.00,4.541997,25.02052,0.000145,24.101245,0.0056,-1.045
5176.00,4.444628,25.02004,0.000145,24.101564,0.0056,-1.046
5178.00,4.342211,25.02024,0.000144,24.101646,0.0056,-1.046
5180.00,4.253451,25.02057,0.000143,24.101105,0.0056,-1.046
5182.00,4.195600,25.02014,0.000143,24.101908,0.0056,-1.046
5184.00,4.165148,25.01976,0.000144,24.101321,0.0056,-1.047
5186.00,4.155531,25.02022,0.000143,24.101163,0.0056,-1.047
5188.00,4.159770,25.02095,0.000143,24.101036,0.0056,-1.045
5190.00,4.174397,25.02144,0.000144,24.101616,0.0056,-1.045
5192.00,4.195730,25.02140,0.000143,24.100760,0.0056,-1.046
5194.00,4.221824,25.02104,0.000143,24.100606,0.0056,-1.045
5196.00,4.250308,25.02081,0.000144,24.101153,0.0056,-1.045
5198.00,4.282320,25.02078,0.000145,24.101586,0.0056,-1.046
5200.00,4.315551,25.02075,0.000144,24.101096,0.0056,-1.046
5202.00,4.347673,25.02062,0.000143,24.100056,0.0056,-1.046
5204.00,4.377397,25.02089,0.000143,24.100899,0.0056,-1.045
5206.00,4.404339,25.02084,0.000145,24.101564,0.0056,-1.045
5208.00,4.430101,25.02127,0.000145,24.101085,0.0056,-1.046
5210.00,4.455936,25.02089,0.000144,24.101375,0.0056,-1.046
5212.00,4.476893,25.02135,0.000143,24.101742,0.0056,-1.046
5214.00,4.496590,25.02136,0.000144,24.101222,0.0056,-1.046
5216.00,4.514140,25.02122,0.000144,24.101436,0.0056,-1.045
5218.00,4.531541,25.02102,0.000145,24.100945,0.0056,-1.045
5220.00,4.547294,25.02117,0.000144,24.102212,0.0056,-1.046
5222.00,4.560169,25.02072,0.000144,24.101482,0.0056,-1.046
5224.00,4.571813,25.02046,0.000144,24.101124,0.0056,-1.046
5226.00,4.584156,25.02117,0.000145,24.101369,0.0056,-1.045
5228.00,4.594529,25.02056,0.000145,24.101204,0.0056,-1.046
5230.00,4.603847,25.02001,0.000144,24.101040,0.0056,-1.045
5232.00,4.613037,25.02046,0.000145,24.101471,0.0056,-1.046
5234.00,4.620561,25.02041,0.000145,24.100745,0.0056,-1.045
5236.00,4.627511,25.01941,0.000146,24.101427,0.0056,-1.045
5238.00,4.633248,25.02026,0.000144,24.102069,0.0056,-1.046
5240.00,4.639554,25.02037,0.000145,24.100936,0.0056,-1.045
5242.00,4.645625,25.02021,0.000145,24.100698,0.0057,-1.046
5244.00,4.650660,25.02016,0.000144,24.102147,0.0057,-1.046
5246.00,4.654882,25.01989,0.000144,24.100734,0.0056,-1.045
5248.00,4.659398,25.01963,0.000145,24.101014,0.0056,-1.045
5250.00,4.662353,25.01974,0.000144,24.101295,0.0056,-1.046
5252.00,4.665008,25.02013,0.000144,24.100533,0.0056,-1.046
5254.00,4.668013,25.01973,0.000144,24.100715,0.0056,-1.045
5256.00,4.671246,25.01976,0.000144,24.101282,0.0056,-1.045
5258.00,4.673397,25.02002,0.000145,24.101393,0.0057,-1.046
5260.00,4.675919,25.02022,0.000143,24.101362,0.0056,-1.045
5262.00,4.678413,25.02101,0.000144,24.101254,0.0056,-1.046
5264.00,4.679983,25.02049,0.000144,24.101313,0.0056,-1.045
5266.00,4.680753,25.02054,0.000144,24.100724,0.0056,-1.047
5268.00,4.682074,25.02071,0.000144,24.100944,0.0056,-1.045
5270.00,4.683944,25.02045,0.000144,24.101218,0.0056,-1.046
5272.00,4.686035,25.02140,0.000144,24.101313,0.0056,-1.045
5274.00,4.686977,25.02135,0.000143,24.101256,0.0056,-1.046
5276.00,4.688315,25.02142,0.000144,24.101040,0.0056,-1.046
5278.00,4.690385,25.02090,0.000144,24.101713,0.0056,-1.045
5280.00,4.691379,25.02104,0.000145,24.101748,0.0056,-1.045
5282.00,4.692593,25.02108,0.000145,24.100526,0.0056,-1.045
5284.00,4.694572,25.02164,0.000145,24.101324,0.0057,-1.046
5286.00,4.695068,25.02120,0.000146,24.100949,0.0056,-1.046
5288.00,4.696439,25.02042,0.000146,24.101009,0.0056,-1.046
5290.00,4.696564,25.02073,0.000145,24.100931,0.0056,-1.045
5292.00,4.697990,25.01924,0.000144,24.101358,0.0056,-1.045
5294.00,4.698260,25.01922,0.000144,24.100942,0.0056,-1.045
5296.00,4.698838,25.01974,0.000144,24.101241,0.0057,-1.046
5298.00,4.698983,25.01986,0.000144,24.101083,0.0056,-1.045
5300.00,4.699675,25.02094,0.000145,24.100617,0.0056,-1.046
5302.00,4.699216,25.02060,0.000144,24.100654,0.0056,-1.046
5304.00,4.699252,25.02103,0.000146,24.101044,0.0056,-1.045
5306.00,4.698950,25.02047,0.000145,24.100901,0.0056,-1.045
5308.00,4.698891,25.02049,0.000144,24.100999,0.0056,-1.045
5310.00,4.699912,25.02017,0.000144,24.100074,0.0056,-1.045
5312.00,4.699849,25.02016,0.000144,24.100684,0.0056,-1.046
5314.00,4.700475,25.02052,0.000144,24.101406,0.0056,-1.047
5316.00,4.701008,25.02049,0.000143,24.100830,0.0056,-1.046
5318.00,4.701206,25.02061,0.000144,24.101213,0.0056,-1.045
5320.00,4.702420,25.02053,0.000145,24.101053,0.0056,-1.046
5322.00,4.702434,25.02049,0.000145,24.100546,0.0056,-1.046
5324.00,4.702358,25.02050,0.000143,24.101077,0.0056,-1.046
5326.00,4.703416,25.02022,0.000144,24.100957,0.0056,-1.047
5328.00,4.704502,25.01986,0.000146,24.100942,0.0056,-1.045
5330.00,4.704607,25.01965,0.000145,24.100958,0.0056,-1.046
5332.00,4.705691,25.02037,0.000144,24.101243,0.0056,-1.047
5334.00,4.705618,25.01968,0.000144,24.100975,0.0056,-1.046
5336.00,4.704891,25.01975,0.000144,24.100596,0.0055,-1.045
5338.00,4.705576,25.01945,0.000144,24.100869,0.0056,-1.046
5340.00,4.705734,25.01949,0.000144,24.100996,0.0056,-1.045
5342.00,4.705742,25.01980,0.000144,24.100771,0.0056,-1.046
5344.00,4.705515,25.01968,0.000145,24.100944,0.0056,-1.046
@30,5.0000,10.0
5346.00,4.705313,25.01972,0.000144,24.101308,0.0057,-1.046
5348.00,4.702597,25.02007,0.000145,24.101014,0.0056,-1.045
5350.00,4.682561,25.02019,0.000144,24.101174,0.0056,-1.045
5352.00,4.630478,25.01984,0.000144,24.100461,0.0056,-1.045
5354.00,4.552951,25.01989,0.000145,24.100425,0.0056,-1.045
5356.00,4.460398,25.02051,0.000145,24.101217,0.0056,-1.045
5358.00,4.362093,25.02002,0.000143,24.100749,0.0056,-1.047
5360.00,4.277026,25.02013,0.000142,24.101142,0.0056,-1.047
5362.00,4.218695,25.02058,0.000142,24.100619,0.0056,-1.047
5364.00,4.187419,25.02139,0.000142,24.101192,0.0056,-1.047
5366.00,4.176624,25.02088,0.000143,24.100687,0.0056,-1.046
5368.00,4.179171,25.02123,0.000143,24.100901,0.0056,-1.046
5370.00,4.191859,25.02124,0.000144,24.101399,0.0056,-1.046
5372.00,4.210752,25.02080,0.000144,24.101642,0.0056,-1.046
5374.00,4.234761,25.02082,0.000144,24.100598,0.0056,-1.046
5376.00,4.263464,25.02051,0.000143,24.100539,0.0056,-1.046
5378.00,4.294499,25.02113,0.000143,24.100953,0.0056,-1.046
5380.00,4.326010,25.02054,0.000144,24.101421,0.0056,-1.046
5382.00,4.355082,25.02014,0.000145,24.100983,0.0056,-1.045
5384.00,4.383391,25.02115,0.000144,24.100611,0.0056,-1.045
5386.00,4.410849,25.02028,0.000144,24.100786,0.0056,-1.046
5388.00,4.437724,25.02065,0.000144,24.100983,0.0056,-1.046
5390.00,4.459302,25.02036,0.000144,24.099863,0.0056,-1.046
5392.00,4.481187,25.02034,0.000143,24.100947,0.0056,-1.046
5394.00,4.501684,25.02040,0.000143,24.101157,0.0056,-1.046
5396.00,4.519902,25.02020,0.000143,24.100494,0.0056,-1.046
5398.00,4.535822,25.02020,0.000143,24.100251,0.0056,-1.046
5400.00,4.550298,25.01998,0.000143,24.100258,0.0056,-1.046
5402.00,4.562786,25.02010,0.000143,24.100570,0.0056,-1.047
5404.00,4.574081,25.01976,0.000143,24.100340,0.0056,-1.046
5406.00,4.585825,25.01961,0.000143,24.100602,0.0056,-1.045
5408.00,4.595766,25.01925,0.000143,24.101239,0.0056,-1.046
5410.00,4.605921,25.01892,0.000144,24.100256,0.0056,-1.046
5412.00,4.614748,25.01920,0.000144,24.100931,0.0056,-1.047
5414.00,4.621612,25.01939,0.000144,24.101300,0.0056,-1.047
5416.00,4.627291,25.01906,0.000143,24.101116,0.0056,-1.046
5418.00,4.633873,25.01859,0.000143,24.099851,0.0056,-1.046
5420.00,4.640613,25.01870,0.000143,24.100932,0.0056,-1.046
5422.00,4.646342,25.01942,0.000143,24.101198,0.0056,-1.046
5424.00,4.650593,25.01976,0.000144,24.101447,0.0055,-1.046
5426.00,4.654725,25.01924,0.000145,24.100515,0.0056,-1.046
5428.00,4.659542,25.01958,0.000144,24.101120,0.0056,-1.046
5430.00,4.663352,25.01946,0.000145,24.100804,0.0056,-1.047
5432.00,4.666110,25.01950,0.000144,24.100849,0.0056,-1.046
5434.00,4.669795,25.01953,0.000143,24.100431,0.0056,-1.046
5436.00,4.673624,25.02000,0.000143,24.100981,0.0056,-1.046
5438.00,4.675681,25.01989,0.000145,24.100682,0.0056,-1.045
5440.00,4.677964,25.01988,0.000145,24.100851,0.0056,-1.046
5442.00,4.680453,25.01991,0.000144,24.101105,0.0056,-1.046
5444.00,4.682398,25.01963,0.000143,24.100918,0.0056,-1.047
5446.00,4.684750,25.02020,0.000142,24.100808,0.0056,-1.046
5448.00,4.686319,25.02037,0.000144,24.100791,0.0056,-1.045
5450.00,4.687834,25.02026,0.000144,24.101155,0.0056,-1.047
5452.00,4.688330,25.02002,0.000143,24.100119,0.0055,-1.045
5454.00,4.689201,25.01991,0.000143,24.101038,0.0056,-1.047
5456.00,4.689962,25.02001,0.000143,24.100962,0.0056,-1.046
5458.00,4.691143,25.02091,0.000145,24.100617,0.0056,-1.046
5460.00,4.692191,25.01989,0.000145,24.100984,0.0056,-1.046
5462.00,4.692633,25.02039,0.000144,24.100892,0.0056,-1.046
5464.00,4.692881,25.02085,0.000143,24.100598,0.0056,-1.046
5466.00,4.694381,25.02077,0.000144,24.100814,0.0056,-1.046
5468.00,4.695975,25.02059,0.000143,24.101414,0.0056,-1.046
5470.00,4.696950,25.02001,0.000143,24.101092,0.0056,-1.047
5472.00,4.696902,25.02022,0.000144,24.100687,0.0056,-1.046
5474.00,4.697176,25.02087,0.000143,24.100318,0.0056,-1.046
5476.00,4.698118,25.02097,0.000143,24.100795,0.0056,-1.046
5478.00,4.699601,25.02082,0.000144,24.100682,0.0056,-1.046
5480.00,4.700687,25.02022,0.000144,24.101187,0.0056,-1.046
5482.00,4.701655,25.02058,0.000144,24.101506,0.0056,-1.046
5484.00,4.702405,25.02092,0.000143,24.100440,0.0056,-1.046
5486.00,4.703082,25.02099,0.000144,24.101135,0.0056,-1.046
5488.00,4.703706,25.02029,0.000146,24.101109,0.0056,-1.046
5490.00,4.704166,25.02051,0.000144,24.099941,0.0056,-1.046
5492.00,4.703951,25.02143,0.000144,24.100214,0.0056,-1.046
5494.00,4.703425,25.02144,0.000144,24.100992,0.0056,-1.046
5496.00,4.704655,25.02135,0.000144,24.101118,0.0056,-1.047
5498.00,4.704392,25.02202,0.000143,24.100893,0.0056,-1.046
5500.00,4.704693,25.02192,0.000144,24.100178,0.0056,-1.046
5502.00,4.705977,25.02207,0.000144,24.101142,0.0056,-1.047
5504.00,4.705935,25.02160,0.000143,24.100451,0.0056,-1.046
5506.00,4.706001,25.02103,0.000143,24.100563,0.0056,-1.047
5508.00,4.705585,25.02136,0.000144,24.100854,0.0056,-1.045
5510.00,4.704973,25.02208,0.000144,24.100609,0.0056,-1.046
5512.00,4.705519,25.02068,0.000144,24.100550,0.0056,-1.046
5514.00,4.706093,25.02198,0.000143,24.100414,0.0056,-1.047
5516.00,4.705455,25.02272,0.000142,24.100706,0.0056,-1.047
5518.00,4.704974,25.02303,0.000143,24.101107,0.0056,-1.046
5520.00,4.705057,25.02246,0.000144,24.100565,0.0056,-1.046
5522.00,4.704913,25.02146,0.000143,24.100862,0.0056,-1.045
5524.00,4.705768,25.02185,0.000143,24.101049,0.0056,-1.046
@31,5.0000,10.0
5526.00,4.705259,25.02206,0.000144,24.101001,0.0056,-1.046
5528.00,4.702454,25.02081,0.000145,24.100858,0.0056,-1.045
5530.00,4.685132,25.02096,0.000145,24.100691,0.0056,-1.045
5532.00,4.638861,25.02074,0.000144,24.101098,0.0056,-1.045
5534.00,4.567660,25.02081,0.000145,24.100916,0.0055,-1.046
5536.00,4.480964,25.02098,0.000144,24.101399,0.0056,-1.047
5538.00,4.387640,25.02186,0.000142,24.100806,0.0056,-1.048
5540.00,4.305093,25.02156,0.000142,24.100342,0.0056,-1.047
5542.00,4.247996,25.02149,0.000142,24.101168,0.0056,-1.047
5544.00,4.216850,25.02131,0.000143,24.100847,0.0056,-1.047
5546.00,4.203760,25.02164,0.000142,24.100992,0.0056,-1.047
5548.00,4.203797,25.02128,0.000142,24.101330,0.0056,-1.046
5550.00,4.214609,25.02136,0.000143,24.101284,0.0056,-1.046
5552.00,4.231580,25.02138,0.000144,24.100613,0.0056,-1.046
5554.00,4.253529,25.02093,0.000143,24.100901,0.0056,-1.047
5556.00,4.280881,25.02096,0.000143,24.101243,0.0056,-1.046
5558.00,4.308810,25.02172,0.000144,24.101391,0.0056,-1.047
5560.00,4.337160,25.02223,0.000143,24.100489,0.0056,-1.046
5562.00,4.365129,25.02239,0.000144,24.100457,0.0056,-1.046
5564.00,4.392336,25.02206,0.000143,24.101215,0.0056,-1.046
5566.00,4.419133,25.02103,0.000142,24.100661,0.0056,-1.046
5568.00,4.444356,25.02144,0.000143,24.100840,0.0056,-1.046
5570.00,4.466472,25.02086,0.000143,24.101315,0.0056,-1.047
5572.00,4.486491,25.02070,0.000144,24.101174,0.0056,-1.046
5574.00,4.506578,25.02051,0.000144,24.101157,0.0056,-1.046
5576.00,4.523448,25.02105,0.000144,24.101194,0.0055,-1.046
5578.00,4.538975,25.02140,0.000143,24.100960,0.0056,-1.047
5580.00,4.553845,25.02123,0.000144,24.100931,0.0056,-1.046
5582.00,4.567166,25.02154,0.000144,24.100708,0.0056,-1.046
5584.00,4.579373,25.02189,0.000144,24.101213,0.0056,-1.047
5586.00,4.590814,25.02081,0.000143,24.101566,0.0056,-1.046
5588.00,4.599455,25.02092,0.000144,24.101386,0.0056,-1.046
5590.00,4.608024,25.02076,0.000144,24.100327,0.0056,-1.046
5592.00,4.616217,25.02090,0.000144,24.101315,0.0057,-1.046
5594.00,4.623925,25.02114,0.000144,24.101176,0.0056,-1.047
5596.00,4.629809,25.02195,0.000145,24.100739,0.0056,-1.046
5598.00,4.636883,25.02228,0.000144,24.101220,0.0056,-1.046
5600.00,4.642813,25.02176,0.000142,24.101139,0.0056,-1.046
5602.00,4.648355,25.02176,0.000144,24.100334,0.0056,-1.046
5604.00,4.654013,25.02186,0.000144,24.100784,0.0056,-1.046
5606.00,4.659051,25.02195,0.000145,24.101062,0.0056,-1.046
5608.00,4.661886,25.02195,0.000144,24.101269,0.0056,-1.047
5610.00,4.664544,25.02152,0.000143,24.100812,0.0056,-1.046
5612.00,4.667794,25.02154,0.000144,24.101750,0.0056,-1.046
5614.00,4.670916,25.02113,0.000144,24.101293,0.0056,-1.046
5616.00,4.674127,25.02134,0.000144,24.100580,0.0056,-1.046
5618.00,4.677178,25.02116,0.000144,24.100921,0.0056,-1.046
5620.00,4.678573,25.02155,0.000144,24.101659,0.0056,-1.047
5622.00,4.680656,25.02106,0.000143,24.100875,0.0056,-1.046
5624.00,4.682453,25.02073,0.000144,24.100373,0.0056,-1.046
5626.00,4.684971,25.02050,0.000144,24.101001,0.0056,-1.045
5628.00,4.685466,25.02030,0.000144,24.100955,0.0056,-1.046
5630.00,4.686901,25.02078,0.000143,24.101384,0.0056,-1.047
5632.00,4.688937,25.02096,0.000144,24.100932,0.0056,-1.046
5634.00,4.690844,25.02079,0.000144,24.100563,0.0056,-1.046
5636.00,4.691959,25.01972,0.000144,24.101436,0.0056,-1.046
5638.00,4.693123,25.02086,0.000145,24.100669,0.0056,-1.046
5640.00,4.694087,25.02051,0.000144,24.100188,0.0056,-1.046
5642.00,4.694649,25.02079,0.000144,24.101207,0.0056,-1.046
5644.00,4.695443,25.01982,0.000142,24.101246,0.0056,-1.047
5646.00,4.695617,25.01999,0.000144,24.100836,0.0056,-1.045
5648.00,4.696213,25.01973,0.000145,24.101096,0.0056,-1.046
5650.00,4.697381,25.02041,0.000144,24.101687,0.0056,-1.047
5652.00,4.697982,25.02033,0.000144,24.100802,0.0056,-1.046
5654.00,4.698391,25.02038,0.000144,24.101090,0.0056,-1.046
5656.00,4.698511,25.02030,0.000144,24.101430,0.0056,-1.045
5658.00,4.699520,25.01967,0.000144,24.101040,0.0056,-1.045
5660.00,4.700167,25.01988,0.000144,24.101557,0.0056,-1.045
5662.00,4.700473,25.01961,0.000143,24.101259,0.0056,-1.047
5664.00,4.700863,25.01873,0.000144,24.101159,0.0056,-1.046
5666.00,4.701297,25.01975,0.000144,24.101211,0.0056,-1.045
5668.00,4.701285,25.01983,0.000144,24.101423,0.0056,-1.046
5670.00,4.700879,25.02057,0.000145,24.101857,0.0056,-1.046
5672.00,4.700704,25.02119,0.000145,24.101846,0.0056,-1.044
5674.00,4.701699,25.02040,0.000144,24.100697,0.0056,-1.046
5676.00,4.703044,25.02064,0.000144,24.100786,0.0056,-1.046
5678.00,4.704024,25.02131,0.000144,24.100784,0.0056,-1.046
5680.00,4.703788,25.02048,0.000145,24.101250,0.0056,-1.046
5682.00,4.702609,25.02023,0.000144,24.101142,0.0056,-1.046
5684.00,4.701966,25.02068,0.000144,24.101937,0.0056,-1.046
5686.00,4.703045,25.02071,0.000144,24.101440,0.0056,-1.046
5688.00,4.704042,25.02142,0.000144,24.101707,0.0056,-1.046
5690.00,4.703855,25.02168,0.000145,24.101581,0.0056,-1.046
5692.00,4.704273,25.02120,0.000145,24.101609,0.0056,-1.045
5694.00,4.704582,25.02050,0.000145,24.101694,0.0056,-1.046
5696.00,4.706086,25.02145,0.000145,24.101352,0.0056,-1.046
5698.00,4.706371,25.02161,0.000144,24.101826,0.0056,-1.046
5700.00,4.705534,25.02161,0.000143,24.101796,0.0056,-1.046
5702.00,4.706323,25.02195,0.000145,24.100745,0.0056,-1.044
5704.00,4.706081,25.02147,0.000145,24.100938,0.0056,-1.046
@32,5.0000,10.0
5706.00,4.705328,25.02136,0.000145,24.101525,0.0056,-1.047
5708.00,4.704058,25.02132,0.000144,24.101427,0.0056,-1.046
5710.00,4.689044,25.02148,0.000144,24.100838,0.0056,-1.045
5712.00,4.646505,25.02078,0.000145,24.101062,0.0057,-1.044
5714.00,4.578710,25.02046,0.000146,24.102002,0.0056,-1.044
5716.00,4.497017,25.02039,0.000146,24.102097,0.0056,-1.046
5718.00,4.409831,25.02123,0.000144,24.101525,0.0056,-1.047
5720.00,4.330081,25.02105,0.000144,24.101709,0.0056,-1.047
5722.00,4.272812,25.02070,0.000144,24.101447,0.0056,-1.047
5724.00,4.240341,25.02112,0.000143,24.101482,0.0056,-1.046
5726.00,4.225845,25.02100,0.000144,24.101419,0.0057,-1.046
5728.00,4.223518,25.02094,0.000144,24.100947,0.0056,-1.047
5730.00,4.230341,25.02124,0.000144,24.101148,0.0056,-1.046
5732.00,4.245251,25.02051,0.000144,24.101703,0.0057,-1.045
5734.00,4.266414,25.02035,0.000145,24.101062,0.0057,-1.046
5736.00,4.291250,25.02084,0.000145,24.102188,0.0057,-1.046
5738.00,4.317094,25.02093,0.000146,24.101642,0.0056,-1.045
5740.00,4.345340,25.02062,0.000145,24.101376,0.0056,-1.046
5742.00,4.371859,25.02044,0.000144,24.101664,0.0056,-1.046
5744.00,4.398912,25.02087,0.000144,24.101293,0.0057,-1.046
5746.00,4.423779,25.02103,0.000144,24.101553,0.0057,-1.046
5748.00,4.446995,25.02011,0.000144,24.100823,0.0057,-1.046
5750.00,4.468296,25.02032,0.000144,24.102004,0.0056,-1.046
5752.00,4.488117,25.02053,0.000144,24.101950,0.0056,-1.046
5754.00,4.507319,25.02014,0.000145,24.101692,0.0056,-1.045
5756.00,4.524447,25.02078,0.000145,24.101469,0.0056,-1.046
5758.00,4.540358,25.02054,0.000145,24.100931,0.0056,-1.046
5760.00,4.554942,25.02102,0.000144,24.101425,0.0056,-1.046
5762.00,4.568531,25.02054,0.000145,24.101148,0.0056,-1.046
5764.00,4.581111,25.02096,0.000144,24.101703,0.0056,-1.046
5766.00,4.591402,25.02142,0.000144,24.100710,0.0056,-1.046
5768.00,4.601275,25.02128,0.000145,24.101088,0.0056,-1.045
5770.00,4.610096,25.02151,0.000144,24.101571,0.0056,-1.045
5772.00,4.618862,25.02173,0.000145,24.102012,0.0056,-1.045
5774.00,4.626363,25.02203,0.000145,24.100929,0.0056,-1.045
5776.00,4.632462,25.02092,0.000145,24.101287,0.0056,-1.045
5778.00,4.637581,25.02108,0.000144,24.100728,0.0056,-1.045
5780.00,4.642822,25.02200,0.000144,24.101651,0.0056,-1.045
5782.00,4.648614,25.02179,0.000144,24.101209,0.0056,-1.046
5784.00,4.653886,25.02191,0.000144,24.100325,0.0056,-1.045
5786.00,4.658639,25.02164,0.000145,24.101100,0.0056,-1.045
5788.00,4.662114,25.02199,0.000143,24.101389,0.0056,-1.046
5790.00,4.665116,25.02209,0.000143,24.101349,0.0056,-1.045
5792.00,4.667732,25.02204,0.000145,24.101616,0.0057,-1.046
5794.00,4.671299,25.02192,0.000145,24.101235,0.0057,-1.046
5796.00,4.674059,25.02181,0.000144,24.101033,0.0056,-1.046
5798.00,4.675870,25.02183,0.000145,24.101417,0.0056,-1.045
5800.00,4.678266,25.02245,0.000144,24.101261,0.0057,-1.046
5802.00,4.680492,25.02230,0.000144,24.100905,0.0056,-1.046
5804.00,4.682297,25.02169,0.000145,24.101362,0.0056,-1.045
5806.00,4.684482,25.02154,0.000145,24.101471,0.0056,-1.045
5808.00,4.686772,25.02136,0.000144,24.101087,0.0056,-1.046
5810.00,4.688094,25.02118,0.000144,24.101467,0.0056,-1.045
5812.00,4.689032,25.02161,0.000143,24.100877,0.0056,-1.045
5814.00,4.690587,25.02120,0.000145,24.099935,0.0056,-1.045
5816.00,4.691522,25.02151,0.000144,24.101440,0.0056,-1.046
5818.00,4.691918,25.02064,0.000144,24.101800,0.0056,-1.046
5820.00,4.692299,25.02169,0.000144,24.100984,0.0056,-1.046
5822.00,4.693386,25.02164,0.000145,24.100929,0.0056,-1.045
5824.00,4.695025,25.02152,0.000145,24.101657,0.0056,-1.046
5826.00,4.696405,25.02183,0.000144,24.101315,0.0056,-1.046
5828.00,4.696238,25.02192,0.000145,24.100854,0.0056,-1.046
5830.00,4.696261,25.02193,0.000144,24.101198,0.0056,-1.045
5832.00,4.696501,25.02137,0.000145,24.101256,0.0056,-1.046
5834.00,4.696740,25.02278,0.000145,24.100635,0.0056,-1.046
5836.00,4.697290,25.02237,0.000144,24.101129,0.0056,-1.046
5838.00,4.698499,25.02175,0.000144,24.101382,0.0056,-1.045
5840.00,4.699563,25.02157,0.000145,24.101211,0.0057,-1.045
5842.00,4.700666,25.02156,0.000145,24.101417,0.0056,-1.046
5844.00,4.701238,25.02252,0.000146,24.101558,0.0056,-1.046
5846.00,4.701354,25.02198,0.000145,24.101679,0.0057,-1.045
5848.00,4.702531,25.02192,0.000145,24.101415,0.0056,-1.046
5850.00,4.702792,25.02221,0.000145,24.101363,0.0056,-1.046
5852.00,4.702766,25.02246,0.000145,24.101308,0.0056,-1.045
5854.00,4.703502,25.02237,0.000145,24.102368,0.0056,-1.045
5856.00,4.704404,25.02255,0.000145,24.101402,0.0057,-1.046
5858.00,4.704747,25.02259,0.000146,24.101607,0.0056,-1.045
5860.00,4.705562,25.02268,0.000146,24.101991,0.0056,-1.045
5862.00,4.705680,25.02297,0.000145,24.101252,0.0056,-1.047
5864.00,4.704388,25.02258,0.000145,24.101220,0.0056,-1.045
5866.00,4.704324,25.02300,0.000145,24.100981,0.0056,-1.045
5868.00,4.705311,25.02252,0.000145,24.101588,0.0056,-1.047
5870.00,4.706234,25.02217,0.000144,24.100908,0.0056,-1.046
5872.00,4.705800,25.02156,0.000144,24.100715,0.0056,-1.045
5874.00,4.706444,25.02208,0.000144,24.101090,0.0056,-1.046
5876.00,4.706148,25.02192,0.000144,24.101495,0.0056,-1.045
5878.00,4.705980,25.02158,0.000145,24.101863,0.0056,-1.045
5880.00,4.705767,25.02165,0.000145,24.101358,0.0056,-1.046
5882.00,4.706196,25.02143,0.000145,24.101373,0.0056,-1.046
5884.00,4.706899,25.02181,0.000144,24.101438,0.0056,-1.046
@33,5.0000,10.0
5886.00,4.706246,25.02221,0.000144,24.100958,0.0056,-1.046
5888.00,4.704507,25.02262,0.000144,24.101176,0.0056,-1.046
5890.00,4.690055,25.02179,0.000144,24.100990,0.0056,-1.044
5892.00,4.649651,25.02108,0.000147,24.101289,0.0056,-1.044
5894.00,4.586174,25.02073,0.000146,24.101272,0.0056,-1.045
5896.00,4.509091,25.02173,0.000144,24.100750,0.0056,-1.046
5898.00,4.426411,25.02174,0.000144,24.101179,0.0056,-1.046
5900.00,4.351546,25.02194,0.000142,24.101579,0.0056,-1.047
5902.00,4.298548,25.02265,0.000143,24.101655,0.0056,-1.047
5904.00,4.265794,25.02236,0.000144,24.101402,0.0057,-1.047
5906.00,4.250449,25.02150,0.000143,24.101753,0.0057,-1.046
5908.00,4.248309,25.02178,0.000145,24.101926,0.0056,-1.046
5910.00,4.255327,25.02172,0.000145,24.101239,0.0056,-1.046
5912.00,4.269109,25.02150,0.000144,24.101241,0.0056,-1.046
5914.00,4.287287,25.02118,0.000145,24.101337,0.0056,-1.045
5916.00,4.310176,25.02077,0.000145,24.101349,0.0057,-1.046
5918.00,4.335199,25.02160,0.000145,24.101510,0.0056,-1.046
5920.00,4.360208,25.02202,0.000144,24.101183,0.0056,-1.045
5922.00,4.385959,25.02191,0.000146,24.100960,0.0056,-1.044
5924.00,4.411078,25.02103,0.000145,24.100929,0.0056,-1.046
5926.00,4.435390,25.02109,0.000144,24.101841,0.0056,-1.047
5928.00,4.456942,25.02082,0.000144,24.101217,0.0056,-1.046
5930.00,4.477312,25.02199,0.000143,24.100438,0.0056,-1.045
5932.00,4.496939,25.02187,0.000144,24.100697,0.0056,-1.045
5934.00,4.514747,25.02200,0.000144,24.101599,0.0056,-1.046
5936.00,4.530670,25.02276,0.000144,24.101022,0.0056,-1.046
5938.00,4.545616,25.02281,0.000143,24.100773,0.0056,-1.045
5940.00,4.559953,25.02203,0.000144,24.101261,0.0056,-1.045
5942.00,4.572158,25.02225,0.000143,24.100511,0.0056,-1.046
5944.00,4.583145,25.02212,0.000144,24.100864,0.0056,-1.046
5946.00,4.593151,25.02274,0.000145,24.101051,0.0056,-1.046
5948.00,4.602188,25.02219,0.000144,24.101408,0.0056,-1.046
5950.00,4.610955,25.02222,0.000145,24.100990,0.0056,-1.046
5952.00,4.620310,25.02193,0.000144,24.100997,0.0056,-1.046
5954.00,4.627414,25.02217,0.000144,24.101545,0.0056,-1.046
5956.00,4.633395,25.02220,0.000144,24.101237,0.0056,-1.046
5958.00,4.638918,25.02199,0.000145,24.100841,0.0056,-1.046
5960.00,4.644587,25.02249,0.000144,24.101282,0.0056,-1.046
5962.00,4.649625,25.02247,0.000144,24.101282,0.0056,-1.046
5964.00,4.655194,25.02212,0.000144,24.101107,0.0056,-1.046
5966.00,4.658682,25.02239,0.000145,24.101023,0.0056,-1.046
5968.00,4.662197,25.02159,0.000144,24.101336,0.0057,-1.046
5970.00,4.665116,25.02165,0.000145,24.100893,0.0056,-1.046
5972.00,4.667326,25.02184,0.000146,24.101007,0.0056,-1.046
5974.00,4.670514,25.02195,0.000145,24.101518,0.0056,-1.046
5976.00,4.673853,25.02229,0.000145,24.100864,0.0056,-1.046
5978.00,4.677425,25.02164,0.000145,24.100370,0.0056,-1.045
5980.00,4.678984,25.02125,0.000144,24.100932,0.0056,-1.046
5982.00,4.681113,25.02062,0.000144,24.101170,0.0056,-1.046
5984.00,4.683020,25.02114,0.000144,24.101098,0.0056,-1.046
5986.00,4.684580,25.02113,0.000145,24.101904,0.0056,-1.046
5988.00,4.686744,25.02151,0.000145,24.101228,0.0056,-1.046
5990.00,4.688449,25.02164,0.000144,24.100505,0.0056,-1.045
5992.00,4.690015,25.02181,0.000144,24.101440,0.0057,-1.046
5994.00,4.690942,25.02207,0.000145,24.101984,0.0056,-1.046
5996.00,4.691622,25.02234,0.000145,24.101298,0.0056,-1.046
5998.00,4.693451,25.02188,0.000145,24.100533,0.0056,-1.046
6000.00,4.694310,25.02215,0.000144,24.101404,0.0056,-1.046
6002.00,4.695353,25.02189,0.000144,24.101460,0.0056,-1.046
6004.00,4.696453,25.02163,0.000143,24.101930,0.0056,-1.046
6006.00,4.697868,25.02129,0.000144,24.101575,0.0056,-1.045
6008.00,4.698222,25.02123,0.000144,24.100931,0.0056,-1.045
6010.00,4.698015,25.02156,0.000144,24.101726,0.0056,-1.045
6012.00,4.697424,25.02142,0.000143,24.101291,0.0056,-1.046
6014.00,4.699044,25.02272,0.000143,24.100685,0.0056,-1.046
6016.00,4.700067,25.02314,0.000144,24.100546,0.0056,-1.046
6018.00,4.700316,25.02303,0.000145,24.100856,0.0056,-1.046
6020.00,4.700586,25.02262,0.000143,24.101306,0.0056,-1.046
6022.00,4.700620,25.02264,0.000143,24.101228,0.0056,-1.046
6024.00,4.701597,25.02182,0.000144,24.101378,0.0056,-1.046
6026.00,4.702517,25.02199,0.000144,24.101009,0.0056,-1.046
6028.00,4.702559,25.02211,0.000143,24.100435,0.0056,-1.046
6030.00,4.702954,25.02174,0.000144,24.100410,0.0056,-1.046
6032.00,4.704207,25.02143,0.000143,24.100960,0.0056,-1.046
6034.00,4.704713,25.02183,0.000143,24.100858,0.0057,-1.046
6036.00,4.704930,25.02200,0.000144,24.101601,0.0056,-1.045
6038.00,4.704407,25.02170,0.000144,24.100739,0.0056,-1.046
6040.00,4.704946,25.02212,0.000144,24.100788,0.0056,-1.046
6042.00,4.704863,25.02167,0.000143,24.100691,0.0056,-1.045
6044.00,4.704661,25.02092,0.000145,24.101362,0.0056,-1.046
6046.00,4.705044,25.02137,0.000142,24.100836,0.0056,-1.047
6048.00,4.704508,25.02181,0.000143,24.100752,0.0056,-1.046
6050.00,4.704041,25.02220,0.000144,24.100880,0.0056,-1.047
6052.00,4.703134,25.02106,0.000144,24.101752,0.0056,-1.046
6054.00,4.705098,25.02109,0.000144,24.100916,0.0056,-1.046
6056.00,4.706376,25.02053,0.000144,24.100234,0.0056,-1.045
6058.00,4.706391,25.02077,0.000144,24.101239,0.0056,-1.045
6060.00,4.707464,25.02105,0.000144,24.101079,0.0056,-1.046
6062.00,4.707548,25.02176,0.000143,24.101178,0.0056,-1.046
6064.00,4.707617,25.02227,0.000144,24.101596,0.0056,-1.046
@34,5.0000,10.0
6066.00,4.707684,25.02263,0.000145,24.100611,0.0056,-1.045
6068.00,4.706740,25.02183,0.000144,24.101350,0.0056,-1.046
6070.00,4.694825,25.02122,0.000146,24.101941,0.0056,-1.045
6072.00,4.657981,25.02147,0.000145,24.101657,0.0056,-1.045
6074.00,4.599819,25.02149,0.000146,24.101144,0.0056,-1.045
6076.00,4.529275,25.02180,0.000146,24.100997,0.0056,-1.045
6078.00,4.451635,25.02189,0.000146,24.100862,0.0056,-1.047
6080.00,4.379446,25.02148,0.000144,24.100758,0.0056,-1.047
6082.00,4.326253,25.02227,0.000143,24.101375,0.0056,-1.047
6084.00,4.293823,25.02149,0.000142,24.100626,0.0056,-1.047
6086.00,4.276345,25.02210,0.000143,24.101434,0.0056,-1.046
6088.00,4.271763,25.02165,0.000144,24.101278,0.0056,-1.047
6090.00,4.276001,25.02163,0.000143,24.100585,0.0056,-1.046
6092.00,4.287659,25.02137,0.000144,24.101064,0.0056,-1.046
6094.00,4.305953,25.02226,0.000143,24.101135,0.0056,-1.046
6096.00,4.326723,25.02237,0.000145,24.100136,0.0056,-1.046
6098.00,4.348367,25.02268,0.000144,24.101036,0.0056,-1.046
6100.00,4.371739,25.02246,0.000143,24.101222,0.0056,-1.046
6102.00,4.395839,25.02204,0.000144,24.101499,0.0056,-1.047
6104.00,4.419755,25.02257,0.000143,24.101393,0.0056,-1.045
6106.00,4.442208,25.02225,0.000144,24.102105,0.0056,-1.045
6108.00,4.464491,25.02111,0.000144,24.100695,0.0056,-1.047
6110.00,4.484181,25.02132,0.000144,24.101250,0.0056,-1.046
6112.00,4.502831,25.02131,0.000144,24.101001,0.0056,-1.047
6114.00,4.519860,25.02087,0.000143,24.100684,0.0056,-1.046
6116.00,4.535683,25.02116,0.000143,24.100626,0.0056,-1.046
6118.00,4.550525,25.02068,0.000143,24.101057,0.0056,-1.046
6120.00,4.564463,25.02069,0.000144,24.100843,0.0056,-1.046
6122.00,4.576890,25.02028,0.000144,24.101114,0.0056,-1.046
6124.00,4.587696,25.01951,0.000145,24.100607,0.0056,-1.045
6126.00,4.598020,25.02005,0.000144,24.101241,0.0056,-1.048
6128.00,4.607177,25.02027,0.000143,24.101306,0.0056,-1.046
6130.00,4.615181,25.02054,0.000144,24.100854,0.0056,-1.046
6132.00,4.622329,25.02031,0.000144,24.101369,0.0056,-1.045
6134.00,4.629622,25.02051,0.000144,24.100882,0.0056,-1.046
6136.00,4.634937,25.02068,0.000144,24.100970,0.0056,-1.045
6138.00,4.640639,25.02059,0.000144,24.100370,0.0056,-1.047
6140.00,4.645597,25.02069,0.000143,24.100108,0.0056,-1.047
6142.00,4.650572,25.02071,0.000143,24.101269,0.0056,-1.046
6144.00,4.655304,25.01982,0.000144,24.100721,0.0056,-1.046
6146.00,4.660762,25.01986,0.000144,24.100373,0.0056,-1.046
6148.00,4.664369,25.02017,0.000144,24.101616,0.0056,-1.045
6150.00,4.667378,25.02059,0.000144,24.100455,0.0056,-1.046
6152.00,4.671520,25.02024,0.000143,24.100241,0.0056,-1.046
6154.00,4.673459,25.02097,0.000143,24.100858,0.0056,-1.046
6156.00,4.676365,25.02217,0.000144,24.100587,0.0056,-1.045
6158.00,4.679295,25.02146,0.000143,24.101129,0.0056,-1.046
6160.00,4.680865,25.02129,0.000143,24.101068,0.0056,-1.047
6162.00,4.683104,25.02144,0.000144,24.100030,0.0056,-1.046
6164.00,4.685354,25.02094,0.000144,24.101336,0.0056,-1.046
6166.00,4.687199,25.02114,0.000144,24.100869,0.0056,-1.046
6168.00,4.688781,25.02149,0.000144,24.100685,0.0056,-1.046
6170.00,4.689289,25.02160,0.000145,24.102067,0.0056,-1.046
6172.00,4.690362,25.02204,0.000145,24.101363,0.0056,-1.046
6174.00,4.691595,25.02227,0.000144,24.100771,0.0056,-1.045
6176.00,4.692461,25.02142,0.000143,24.100888,0.0056,-1.046
6178.00,4.694586,25.02147,0.000144,24.100919,0.0056,-1.046
6180.00,4.695336,25.02204,0.000144,24.100526,0.0056,-1.046
6182.00,4.696559,25.02259,0.000144,24.101456,0.0056,-1.045
6184.00,4.698017,25.02243,0.000144,24.101354,0.0056,-1.045
6186.00,4.698105,25.02243,0.000144,24.100498,0.0056,-1.047
6188.00,4.698466,25.02211,0.000143,24.101323,0.0056,-1.047
6190.00,4.699804,25.02224,0.000144,24.100541,0.0056,-1.046
6192.00,4.699963,25.02265,0.000144,24.100955,0.0056,-1.046
6194.00,4.700646,25.02217,0.000144,24.100986,0.0056,-1.046
6196.00,4.701469,25.02228,0.000143,24.101293,0.0056,-1.046
6198.00,4.702338,25.02255,0.000144,24.100704,0.0056,-1.046
6200.00,4.702965,25.02249,0.000144,24.101332,0.0056,-1.045
6202.00,4.702402,25.02271,0.000144,24.101220,0.0056,-1.046
6204.00,4.702580,25.02212,0.000144,24.101055,0.0056,-1.045
6206.00,4.703070,25.02246,0.000144,24.101287,0.0056,-1.047
6208.00,4.703961,25.02231,0.000143,24.100433,0.0056,-1.046
6210.00,4.704372,25.02300,0.000143,24.100392,0.0056,-1.046
6212.00,4.704939,25.02345,0.000143,24.100674,0.0056,-1.046
6214.00,4.704994,25.02264,0.000144,24.101315,0.0056,-1.047
6216.00,4.705762,25.02293,0.000144,24.100996,0.0056,-1.047
6218.00,4.706333,25.02302,0.000143,24.100212,0.0056,-1.046
6220.00,4.706321,25.02284,0.000144,24.100704,0.0056,-1.045
6222.00,4.706697,25.02302,0.000144,24.101280,0.0056,-1.045
6224.00,4.707362,25.02345,0.000144,24.101085,0.0056,-1.046
6226.00,4.707597,25.02267,0.000144,24.101204,0.0056,-1.047
6228.00,4.707938,25.02225,0.000144,24.102075,0.0056,-1.046
6230.00,4.707074,25.02212,0.000145,24.101038,0.0056,-1.046
6232.00,4.707264,25.02182,0.000145,24.100301,0.0056,-1.046
6234.00,4.708432,25.02156,0.000144,24.101315,0.0056,-1.046
6236.00,4.709117,25.02155,0.000145,24.101096,0.0056,-1.046
6238.00,4.708750,25.02150,0.000145,24.101205,0.0056,-1.046
6240.00,4.708711,25.02110,0.000144,24.101562,0.0056,-1.046
6242.00,4.708387,25.02196,0.000145,24.101436,0.0056,-1.046
6244.00,4.708515,25.02193,0.000145,24.100817,0.0056,-1.045
@35,5.0000,10.0
6246.00,4.709554,25.02226,0.000144,24.100906,0.0056,-1.046
6248.00,4.709014,25.02216,0.000144,24.101215,0.0056,-1.046
6250.00,4.697839,25.02149,0.000145,24.101603,0.0056,-1.046
6252.00,4.664136,25.02092,0.000146,24.101252,0.0056,-1.045
6254.00,4.610617,25.02049,0.000146,24.101222,0.0056,-1.045
6256.00,4.543743,25.02100,0.000144,24.101612,0.0057,-1.047
6258.00,4.471424,25.02150,0.000144,24.101051,0.0056,-1.046
6260.00,4.403414,25.02121,0.000145,24.101315,0.0056,-1.047
6262.00,4.352947,25.02164,0.000144,24.101101,0.0056,-1.046
6264.00,4.320885,25.02091,0.000144,24.100550,0.0056,-1.046
6266.00,4.304602,25.02146,0.000143,24.101297,0.0056,-1.047
6268.00,4.300333,25.02109,0.000143,24.100767,0.0056,-1.047
6270.00,4.303065,25.02170,0.000142,24.101150,0.0056,-1.046
6272.00,4.312549,25.02118,0.000144,24.100635,0.0056,-1.045
6274.00,4.327975,25.02102,0.000143,24.101198,0.0056,-1.046
6276.00,4.346263,25.02122,0.000144,24.101672,0.0056,-1.046
6278.00,4.369050,25.02132,0.000143,24.101295,0.0056,-1.045
6280.00,4.392427,25.02164,0.000145,24.100641,0.0056,-1.046
6282.00,4.415009,25.02165,0.000145,24.101339,0.0056,-1.046
6284.00,4.436592,25.02128,0.000144,24.101460,0.0056,-1.046
6286.00,4.458336,25.02192,0.000144,24.100853,0.0056,-1.046
6288.00,4.478655,25.02126,0.000144,24.101341,0.0056,-1.046
6290.00,4.497078,25.02079,0.000145,24.100762,0.0056,-1.045
6292.00,4.514157,25.02119,0.000144,24.100769,0.0056,-1.046
6294.00,4.530768,25.02161,0.000144,24.100925,0.0056,-1.045
6296.00,4.545184,25.02181,0.000144,24.100754,0.0056,-1.046
6298.00,4.558124,25.02183,0.000144,24.101321,0.0056,-1.046
6300.00,4.570851,25.02157,0.000144,24.100936,0.0056,-1.046
6302.00,4.583056,25.02145,0.000145,24.101315,0.0056,-1.046
6304.00,4.593784,25.02148,0.000144,24.101140,0.0056,-1.046
6306.00,4.603073,25.02166,0.000144,24.100808,0.0056,-1.045
6308.00,4.612977,25.02206,0.000143,24.100685,0.0056,-1.046
6310.00,4.621039,25.02160,0.000144,24.100899,0.0056,-1.046
6312.00,4.629365,25.02173,0.000144,24.100630,0.0056,-1.046
6314.00,4.635841,25.02152,0.000144,24.101220,0.0056,-1.045
6316.00,4.641822,25.02233,0.000144,24.101662,0.0056,-1.045
6318.00,4.647352,25.02279,0.000142,24.101217,0.0056,-1.046
6320.00,4.652131,25.02225,0.000142,24.101404,0.0056,-1.046
6322.00,4.656553,25.02138,0.000143,24.101113,0.0056,-1.046
6324.00,4.660568,25.02172,0.000144,24.100531,0.0056,-1.045
6326.00,4.663433,25.02152,0.000145,24.101010,0.0056,-1.046
6328.00,4.668296,25.02142,0.000144,24.101163,0.0056,-1.046
6330.00,4.672015,25.02100,0.000145,24.101766,0.0056,-1.046
6332.00,4.674047,25.02120,0.000146,24.101742,0.0056,-1.046
6334.00,4.676588,25.02163,0.000144,24.101549,0.0056,-1.046
6336.00,4.679077,25.02133,0.000145,24.101211,0.0056,-1.046
6338.00,4.681426,25.02134,0.000145,24.101388,0.0056,-1.046
6340.00,4.683697,25.02085,0.000144,24.100671,0.0056,-1.046
6342.00,4.685626,25.02035,0.000144,24.101427,0.0056,-1.046
6344.00,4.687029,25.02112,0.000144,24.101427,0.0056,-1.046
6346.00,4.688462,25.02047,0.000144,24.101419,0.0056,-1.045
6348.00,4.689339,25.02033,0.000144,24.101558,0.0056,-1.046
6350.00,4.691265,25.01993,0.000145,24.101263,0.0056,-1.046
6352.00,4.692996,25.02021,0.000145,24.101061,0.0056,-1.046
6354.00,4.693419,25.02041,0.000145,24.101423,0.0056,-1.046
6356.00,4.694364,25.02095,0.000145,24.099924,0.0056,-1.045
6358.00,4.695851,25.02105,0.000144,24.101014,0.0056,-1.045
6360.00,4.697072,25.02126,0.000145,24.100944,0.0056,-1.046
6362.00,4.697693,25.02104,0.000144,24.101295,0.0056,-1.046
6364.00,4.699408,25.02029,0.000144,24.100957,0.0056,-1.046
6366.00,4.700716,25.02014,0.000145,24.101272,0.0056,-1.046
6368.00,4.699579,25.02073,0.000144,24.101854,0.0056,-1.046
6370.00,4.698926,25.02115,0.000145,24.101049,0.0056,-1.045
6372.00,4.700205,25.02111,0.000144,24.101044,0.0056,-1.046
6374.00,4.701044,25.02164,0.000145,24.100691,0.0056,-1.045
6376.00,4.703265,25.02237,0.000144,24.101209,0.0056,-1.047
6378.00,4.703867,25.02165,0.000144,24.101007,0.0056,-1.046
6380.00,4.703444,25.02104,0.000144,24.101038,0.0056,-1.046
6382.00,4.704428,25.02191,0.000144,24.100546,0.0056,-1.045
6384.00,4.706194,25.02267,0.000144,24.100797,0.0056,-1.046
6386.00,4.706988,25.02226,0.000144,24.101020,0.0056,-1.046
6388.00,4.707909,25.02185,0.000145,24.101445,0.0056,-1.046
6390.00,4.707143,25.02137,0.000145,24.100977,0.0056,-1.045
6392.00,4.705893,25.02159,0.000146,24.101300,0.0056,-1.045
6394.00,4.703992,25.02168,0.000145,24.101323,0.0056,-1.047
6396.00,4.704896,25.02190,0.000144,24.101362,0.0056,-1.045
6398.00,4.705717,25.02170,0.000145,24.100358,0.0056,-1.046
6400.00,4.706268,25.02139,0.000144,24.101493,0.0056,-1.046
6402.00,4.706778,25.02214,0.000144,24.101116,0.0056,-1.045
6404.00,4.706559,25.02209,0.000145,24.101046,0.0056,-1.046
6406.00,4.707740,25.02247,0.000143,24.101427,0.0056,-1.046
6408.00,4.707514,25.02246,0.000143,24.101023,0.0056,-1.045
6410.00,4.706682,25.02145,0.000143,24.101018,0.0056,-1.046
6412.00,4.708076,25.02250,0.000144,24.101367,0.0056,-1.045
6414.00,4.708289,25.02245,0.000145,24.101532,0.0056,-1.045
6416.00,4.707699,25.02197,0.000144,24.101629,0.0056,-1.045
6418.00,4.707117,25.02116,0.000146,24.101510,0.0056,-1.045
6420.00,4.707806,25.02125,0.000143,24.100871,0.0056,-1.046
6422.00,4.708624,25.02155,0.000143,24.101265,0.0056,-1.046
6424.00,4.709336,25.02084,0.000144,24.101148,0.0056,-1.046
@36,5.0000,10.0
6426.00,4.709965,25.02068,0.000144,24.101313,0.0055,-1.045
6428.00,4.708540,25.02060,0.000144,24.100708,0.0056,-1.045
6430.00,4.698927,25.02137,0.000145,24.101402,0.0056,-1.044
6432.00,4.668924,25.02117,0.000145,24.101012,0.0056,-1.044
6434.00,4.620450,25.02097,0.000145,24.100890,0.0056,-1.045
6436.00,4.559053,25.02100,0.000143,24.100786,0.0056,-1.045
6438.00,4.491661,25.02104,0.000144,24.101031,0.0056,-1.046
6440.00,4.427829,25.02140,0.000143,24.101003,0.0056,-1.047
6442.00,4.379821,25.02124,0.000143,24.100736,0.0056,-1.047
6444.00,4.348222,25.02080,0.000143,24.101237,0.0056,-1.046
6446.00,4.329907,25.02086,0.000143,24.101490,0.0056,-1.046
6448.00,4.322514,25.02129,0.000143,24.100388,0.0056,-1.046
6450.00,4.324334,25.02180,0.000144,24.101345,0.0056,-1.046
6452.00,4.332941,25.02210,0.000144,24.101726,0.0056,-1.046
6454.00,4.346792,25.02223,0.000144,24.100984,0.0056,-1.046
6456.00,4.364574,25.02218,0.000145,24.100180,0.0056,-1.045
6458.00,4.383691,25.02168,0.000145,24.100717,0.0056,-1.045
6460.00,4.405436,25.02115,0.000144,24.101209,0.0056,-1.046
6462.00,4.427736,25.02167,0.000145,24.100357,0.0056,-1.045
6464.00,4.449184,25.02121,0.000144,24.101016,0.0056,-1.046
6466.00,4.468728,25.02104,0.000143,24.101482,0.0056,-1.046
6468.00,4.487536,25.02131,0.000143,24.100693,0.0056,-1.046
6470.00,4.506117,25.02092,0.000143,24.100189,0.0056,-1.045
6472.00,4.522303,25.02148,0.000144,24.101064,0.0056,-1.045
6474.00,4.536906,25.02192,0.000144,24.101265,0.0056,-1.046
6476.00,4.550482,25.02215,0.000144,24.101070,0.0056,-1.045
6478.00,4.564036,25.02187,0.000144,24.100672,0.0057,-1.045
6480.00,4.576542,25.02229,0.000144,24.101152,0.0056,-1.045
6482.00,4.588377,25.02176,0.000145,24.100823,0.0056,-1.046
6484.00,4.598630,25.02152,0.000144,24.100626,0.0056,-1.045
6486.00,4.607139,25.02100,0.000144,24.101040,0.0056,-1.046
6488.00,4.614809,25.02043,0.000143,24.101120,0.0056,-1.045
6490.00,4.621871,25.02011,0.000144,24.100633,0.0056,-1.045
6492.00,4.628936,25.01981,0.000144,24.100984,0.0056,-1.046
6494.00,4.635679,25.02017,0.000145,24.100979,0.0056,-1.045
6496.00,4.641885,25.02049,0.000144,24.101620,0.0056,-1.045
6498.00,4.646484,25.02043,0.000144,24.100932,0.0055,-1.045
6500.00,4.651173,25.02011,0.000143,24.100505,0.0055,-1.046
6502.00,4.655726,25.02022,0.000143,24.101042,0.0056,-1.046
6504.00,4.660578,25.02039,0.000145,24.101250,0.0056,-1.045
6506.00,4.664353,25.02050,0.000144,24.101558,0.0056,-1.045
6508.00,4.666219,25.02032,0.000144,24.100349,0.0056,-1.046
6510.00,4.669412,25.02012,0.000143,24.101434,0.0056,-1.045
6512.00,4.673067,25.02000,0.000144,24.101506,0.0056,-1.045
6514.00,4.676527,25.02066,0.000144,24.101057,0.0056,-1.045
6516.00,4.679053,25.02176,0.000145,24.100619,0.0056,-1.045
6518.00,4.680953,25.02106,0.000144,24.101391,0.0056,-1.045
6520.00,4.682622,25.02064,0.000144,24.101215,0.0056,-1.045
6522.00,4.685475,25.02081,0.000144,24.100977,0.0056,-1.045
6524.00,4.686924,25.02066,0.000144,24.100633,0.0056,-1.045
6526.00,4.688587,25.02066,0.000143,24.101306,0.0056,-1.046
6528.00,4.689822,25.02053,0.000144,24.101248,0.0056,-1.046
6530.00,4.691324,25.02158,0.000145,24.101505,0.0056,-1.045
6532.00,4.691996,25.02220,0.000145,24.101714,0.0056,-1.045
6534.00,4.693072,25.02183,0.000145,24.101414,0.0056,-1.045
6536.00,4.693560,25.02116,0.000145,24.101159,0.0056,-1.045
6538.00,4.694213,25.02059,0.000145,24.100685,0.0056,-1.045
6540.00,4.696970,25.02009,0.000144,24.101492,0.0056,-1.045
6542.00,4.698388,25.02077,0.000145,24.101919,0.0056,-1.046
6544.00,4.699108,25.02195,0.000145,24.101245,0.0056,-1.045
6546.00,4.699111,25.02107,0.000144,24.100786,0.0056,-1.045
6548.00,4.698942,25.02090,0.000144,24.100966,0.0056,-1.045
6550.00,4.699382,25.02090,0.000142,24.100892,0.0056,-1.045
6552.00,4.699146,25.02108,0.000144,24.100615,0.0056,-1.046
6554.00,4.700093,25.02102,0.000144,24.100663,0.0056,-1.045
6556.00,4.700618,25.02063,0.000145,24.101562,0.0055,-1.045
6558.00,4.702667,25.02122,0.000144,24.100981,0.0056,-1.044
6560.00,4.702762,25.02150,0.000144,24.101096,0.0056,-1.046
6562.00,4.701869,25.02025,0.000144,24.101146,0.0056,-1.046
6564.00,4.702139,25.02038,0.000144,24.100858,0.0056,-1.046
6566.00,4.703565,25.02127,0.000145,24.101230,0.0056,-1.044
6568.00,4.702994,25.02142,0.000145,24.101471,0.0056,-1.046
6570.00,4.703961,25.02118,0.000145,24.101191,0.0056,-1.045
6572.00,4.704382,25.02106,0.000144,24.100476,0.0056,-1.045
6574.00,4.704274,25.02089,0.000144,24.101035,0.0056,-1.045
6576.00,4.704092,25.02163,0.000143,24.101105,0.0056,-1.046
6578.00,4.704676,25.02112,0.000144,24.100708,0.0056,-1.045
6580.00,4.705377,25.02098,0.000144,24.101155,0.0056,-1.045
6582.00,4.706343,25.02180,0.000143,24.101163,0.0056,-1.046
6584.00,4.706283,25.02156,0.000144,24.101230,0.0056,-1.044
6586.00,4.706829,25.02127,0.000145,24.101127,0.0056,-1.045
6588.00,4.706955,25.02111,0.000144,24.101904,0.0056,-1.045
6590.00,4.707311,25.02181,0.000145,24.100986,0.0056,-1.045
6592.00,4.707087,25.02216,0.000143,24.101369,0.0057,-1.045
6594.00,4.707630,25.02136,0.000143,24.101317,0.0056,-1.045
6596.00,4.707412,25.02131,0.000143,24.101215,0.0056,-1.045
6598.00,4.706611,25.02085,0.000144,24.101284,0.0056,-1.045
6600.00,4.706006,25.02127,0.000145,24.101302,0.0056,-1.045
6602.00,4.707027,25.02189,0.000144,24.101414,0.0056,-1.045
6604.00,4.707938,25.02259,0.000144,24.101664,0.0056,-1.046
@37,5.0000,10.0
6606.00,4.708596,25.02210,0.000143,24.101961,0.0056,-1.045
6608.00,4.707691,25.02341,0.000144,24.101245,0.0056,-1.045
6610.00,4.697617,25.02254,0.000146,24.101382,0.0056,-1.044
6612.00,4.669811,25.02252,0.000145,24.102303,0.0056,-1.044
6614.00,4.625597,25.02282,0.000145,24.101471,0.0056,-1.045
6616.00,4.568392,25.02243,0.000144,24.101218,0.0056,-1.046
6618.00,4.505144,25.02226,0.000143,24.102183,0.0056,-1.046
6620.00,4.445513,25.02264,0.000144,24.101562,0.0056,-1.047
6622.00,4.400291,25.02392,0.000143,24.101285,0.0056,-1.047
6624.00,4.370666,25.02343,0.000143,24.100997,0.0056,-1.047
6626.00,4.353144,25.02283,0.000143,24.100819,0.0056,-1.046
6628.00,4.346927,25.02251,0.000144,24.101451,0.0056,-1.045
6630.00,4.348257,25.02271,0.000143,24.101560,0.0056,-1.046
6632.00,4.355115,25.02296,0.000142,24.100697,0.0056,-1.047
6634.00,4.367345,25.02252,0.000144,24.100518,0.0056,-1.047
6636.00,4.383056,25.02235,0.000144,24.101220,0.0056,-1.046
6638.00,4.401979,25.02219,0.000144,24.100828,0.0056,-1.045
6640.00,4.422449,25.02218,0.000144,24.101620,0.0056,-1.045
6642.00,4.443071,25.02131,0.000145,24.100901,0.0056,-1.045
6644.00,4.462768,25.02215,0.000144,24.100947,0.0056,-1.046
6646.00,4.481768,25.02250,0.000143,24.101830,0.0056,-1.046
6648.00,4.499549,25.02246,0.000143,24.100295,0.0056,-1.047
6650.00,4.515681,25.02267,0.000143,24.101148,0.0056,-1.046
6652.00,4.531031,25.02171,0.000143,24.101434,0.0056,-1.046
6654.00,4.545904,25.02249,0.000143,24.100700,0.0056,-1.045
6656.00,4.558653,25.02307,0.000144,24.101165,0.0056,-1.045
6658.00,4.570990,25.02278,0.000143,24.101371,0.0056,-1.046
6660.00,4.582301,25.02160,0.000144,24.101999,0.0056,-1.046
6662.00,4.593485,25.02210,0.000144,24.101909,0.0056,-1.046
6664.00,4.602706,25.02211,0.000144,24.101183,0.0056,-1.046
6666.00,4.611608,25.02167,0.000144,24.100630,0.0056,-1.045
6668.00,4.618728,25.02161,0.000144,24.100431,0.0056,-1.046
6670.00,4.626979,25.02143,0.000144,24.100505,0.0056,-1.045
6672.00,4.634275,25.02165,0.000144,24.101072,0.0056,-1.045
6674.00,4.640007,25.02146,0.000144,24.100962,0.0056,-1.046
6676.00,4.644777,25.02118,0.000143,24.100901,0.0056,-1.046
6678.00,4.649525,25.02147,0.000143,24.100531,0.0056,-1.047
6680.00,4.655085,25.02167,0.000144,24.101324,0.0056,-1.046
6682.00,4.659326,25.02204,0.000143,24.101005,0.0056,-1.046
6684.00,4.662785,25.02180,0.000144,24.100691,0.0056,-1.046
6686.00,4.666546,25.02138,0.000144,24.101837,0.0056,-1.046
6688.00,4.669990,25.02181,0.000144,24.102303,0.0056,-1.046
6690.00,4.672350,25.02178,0.000144,24.100632,0.0056,-1.046
6692.00,4.675387,25.02223,0.000144,24.100832,0.0056,-1.045
6694.00,4.678508,25.02247,0.000144,24.101176,0.0056,-1.046
6696.00,4.681902,25.02193,0.000143,24.100925,0.0056,-1.046
6698.00,4.684482,25.02187,0.000144,24.101460,0.0056,-1.046
6700.00,4.686775,25.02062,0.000145,24.101545,0.0056,-1.045
6702.00,4.686768,25.02173,0.000145,24.101239,0.0056,-1.046
6704.00,4.687708,25.02151,0.000144,24.101181,0.0056,-1.046
6706.00,4.688994,25.02100,0.000143,24.101267,0.0056,-1.046
6708.00,4.690238,25.02162,0.000144,24.101321,0.0056,-1.046
6710.00,4.691361,25.02181,0.000146,24.100981,0.0056,-1.046
6712.00,4.691969,25.02256,0.000145,24.101278,0.0056,-1.046
6714.00,4.693522,25.02206,0.000146,24.101547,0.0057,-1.045
6716.00,4.695273,25.02242,0.000144,24.100747,0.0056,-1.046
6718.00,4.694936,25.02139,0.000144,24.100321,0.0057,-1.047
6720.00,4.695765,25.02156,0.000143,24.101536,0.0056,-1.047
6722.00,4.696817,25.02165,0.000144,24.100736,0.0056,-1.046
6724.00,4.697492,25.02172,0.000144,24.100867,0.0056,-1.045
6726.00,4.699347,25.02187,0.000143,24.101711,0.0056,-1.046
6728.00,4.700354,25.02206,0.000143,24.100860,0.0056,-1.046
6730.00,4.700654,25.02247,0.000143,24.101278,0.0056,-1.046
6732.00,4.701827,25.02196,0.000144,24.100845,0.0056,-1.045
6734.00,4.702458,25.02083,0.000144,24.100357,0.0056,-1.046
6736.00,4.701751,25.02128,0.000145,24.101048,0.0056,-1.047
6738.00,4.701008,25.02185,0.000144,24.101384,0.0056,-1.046
6740.00,4.702723,25.02188,0.000144,24.101804,0.0056,-1.046
6742.00,4.703917,25.02196,0.000144,24.101945,0.0056,-1.046
6744.00,4.704278,25.02211,0.000144,24.100986,0.0056,-1.046
6746.00,4.704431,25.02139,0.000144,24.100583,0.0056,-1.046
6748.00,4.704651,25.02187,0.000144,24.101575,0.0056,-1.046
6750.00,4.703809,25.02200,0.000144,24.100899,0.0056,-1.046
6752.00,4.704618,25.02163,0.000143,24.100477,0.0056,-1.046
6754.00,4.705529,25.02168,0.000144,24.100585,0.0056,-1.045
6756.00,4.705678,25.02164,0.000144,24.101393,0.0056,-1.046
6758.00,4.706992,25.02156,0.000144,24.101153,0.0056,-1.047
6760.00,4.707619,25.02132,0.000143,24.100884,0.0056,-1.046
6762.00,4.707375,25.02178,0.000144,24.101090,0.0056,-1.046
6764.00,4.706515,25.02267,0.000144,24.101490,0.0056,-1.046
6766.00,4.706457,25.02220,0.000144,24.100810,0.0056,-1.047
6768.00,4.706760,25.02184,0.000144,24.100782,0.0056,-1.046
6770.00,4.706787,25.02192,0.000143,24.100990,0.0056,-1.046
6772.00,4.707313,25.02198,0.000144,24.100786,0.0056,-1.046
6774.00,4.707762,25.02156,0.000145,24.100815,0.0056,-1.046
6776.00,4.708706,25.02238,0.000145,24.101207,0.0056,-1.045
6778.00,4.708635,25.02238,0.000145,24.102149,0.0056,-1.046
6780.00,4.708478,25.02255,0.000145,24.101323,0.0056,-1.046
6782.00,4.708351,25.02190,0.000144,24.101079,0.0056,-1.046
6784.00,4.708271,25.02162,0.000144,24.100507,0.0056,-1.047
@38,5.0000,10.0
6786.00,4.708241,25.02179,0.000144,24.101139,0.0056,-1.047
6788.00,4.708418,25.02201,0.000144,24.101399,0.0056,-1.046
6790.00,4.700317,25.02185,0.000144,24.101081,0.0056,-1.046
6792.00,4.674836,25.02229,0.000144,24.101027,0.0056,-1.045
6794.00,4.632771,25.02254,0.000146,24.100936,0.0056,-1.045
6796.00,4.580321,25.02302,0.000146,24.100938,0.0056,-1.046
6798.00,4.522716,25.02350,0.000145,24.101239,0.0056,-1.046
6800.00,4.467408,25.02300,0.000145,24.101419,0.0056,-1.047
6802.00,4.423628,25.02289,0.000142,24.101105,0.0056,-1.048
6804.00,4.392919,25.02301,0.000142,24.100463,0.0056,-1.048
6806.00,4.376869,25.02217,0.000143,24.100925,0.0056,-1.047
6808.00,4.370658,25.02213,0.000143,24.101651,0.0056,-1.046
6810.00,4.370746,25.02178,0.000143,24.101406,0.0056,-1.047
6812.00,4.375805,25.02096,0.000143,24.101454,0.0056,-1.047
6814.00,4.387272,25.02186,0.000144,24.100178,0.0056,-1.046
6816.00,4.403045,25.02208,0.000144,24.100529,0.0056,-1.046
6818.00,4.420406,25.02241,0.000145,24.101919,0.0056,-1.046
6820.00,4.438542,25.02223,0.000144,24.101036,0.0056,-1.047
6822.00,4.457485,25.02190,0.000142,24.101267,0.0056,-1.047
6824.00,4.475718,25.02243,0.000142,24.100986,0.0056,-1.046
6826.00,4.493851,25.02267,0.000143,24.101263,0.0056,-1.046
6828.00,4.510767,25.02249,0.000143,24.100877,0.0057,-1.047
6830.00,4.525771,25.02231,0.000145,24.101153,0.0056,-1.046
6832.00,4.540569,25.02308,0.000146,24.100782,0.0056,-1.046
6834.00,4.555045,25.02271,0.000143,24.100782,0.0057,-1.047
6836.00,4.567445,25.02347,0.000143,24.100535,0.0056,-1.047
6838.00,4.579215,25.02336,0.000145,24.101144,0.0056,-1.046
6840.00,4.589559,25.02376,0.000145,24.101343,0.0056,-1.046
6842.00,4.598439,25.02322,0.000145,24.101408,0.0056,-1.047
6844.00,4.606928,25.02390,0.000144,24.100388,0.0056,-1.046
6846.00,4.615652,25.02361,0.000144,24.100620,0.0056,-1.046
6848.00,4.624413,25.02361,0.000144,24.101304,0.0056,-1.046
6850.00,4.630851,25.02390,0.000145,24.100778,0.0056,-1.047
6852.00,4.636535,25.02339,0.000144,24.100905,0.0056,-1.046
6854.00,4.642161,25.02287,0.000143,24.101231,0.0056,-1.046
6856.00,4.647636,25.02314,0.000143,24.100665,0.0056,-1.047
6858.00,4.651654,25.02309,0.000144,24.100806,0.0056,-1.046
6860.00,4.655626,25.02320,0.000144,24.101454,0.0056,-1.046
6862.00,4.661132,25.02302,0.000144,24.101328,0.0056,-1.047
6864.00,4.664998,25.02315,0.000144,24.101224,0.0056,-1.046
6866.00,4.667832,25.02271,0.000146,24.101036,0.0056,-1.046
6868.00,4.671726,25.02318,0.000146,24.101231,0.0056,-1.046
6870.00,4.674006,25.02299,0.000144,24.100312,0.0056,-1.046
6872.00,4.676441,25.02303,0.000144,24.101153,0.0056,-1.046
6874.00,4.677452,25.02359,0.000144,24.101029,0.0056,-1.047
6876.00,4.680480,25.02319,0.000144,24.101040,0.0056,-1.046
6878.00,4.683587,25.02249,0.000143,24.100797,0.0056,-1.046
6880.00,4.685603,25.02281,0.000144,24.101389,0.0056,-1.046
6882.00,4.686697,25.02272,0.000144,24.101337,0.0056,-1.046
6884.00,4.687484,25.02240,0.000144,24.100684,0.0056,-1.046
6886.00,4.689223,25.02223,0.000144,24.100513,0.0056,-1.045
6888.00,4.691007,25.02249,0.000143,24.101640,0.0056,-1.046
6890.00,4.692723,25.02246,0.000143,24.100671,0.0056,-1.047
6892.00,4.694530,25.02187,0.000144,24.100442,0.0056,-1.046
6894.00,4.696021,25.02158,0.000144,24.100843,0.0056,-1.046
6896.00,4.697777,25.02210,0.000143,24.100994,0.0056,-1.046
6898.00,4.698545,25.02204,0.000143,24.101393,0.0056,-1.047
6900.00,4.698592,25.02152,0.000144,24.101036,0.0056,-1.047
6902.00,4.699752,25.02181,0.000145,24.100741,0.0056,-1.046
6904.00,4.701066,25.02180,0.000143,24.101562,0.0056,-1.046
6906.00,4.701118,25.02272,0.000144,24.101336,0.0056,-1.046
6908.00,4.701470,25.02247,0.000144,24.101391,0.0056,-1.046
6910.00,4.702929,25.02289,0.000143,24.100780,0.0056,-1.047
6912.00,4.702955,25.02245,0.000143,24.100674,0.0056,-1.046
6914.00,4.703773,25.02224,0.000143,24.100500,0.0056,-1.046
6916.00,4.705117,25.02183,0.000144,24.100671,0.0056,-1.046
6918.00,4.705581,25.02281,0.000143,24.100825,0.0056,-1.046
6920.00,4.705640,25.02061,0.000143,24.101100,0.0056,-1.046
6922.00,4.706814,25.02117,0.000144,24.100424,0.0056,-1.046
6924.00,4.707400,25.02169,0.000143,24.100947,0.0056,-1.046
6926.00,4.708338,25.02198,0.000143,24.101245,0.0056,-1.046
6928.00,4.709415,25.02164,0.000144,24.100301,0.0056,-1.047
6930.00,4.709400,25.02191,0.000143,24.100801,0.0055,-1.047
6932.00,4.708493,25.02183,0.000143,24.100827,0.0056,-1.046
6934.00,4.709288,25.02199,0.000144,24.100750,0.0055,-1.045
6936.00,4.709215,25.02256,0.000144,24.101614,0.0056,-1.046
6938.00,4.709612,25.02291,0.000144,24.100273,0.0056,-1.047
6940.00,4.709885,25.02252,0.000143,24.100332,0.0056,-1.047
6942.00,4.710178,25.02230,0.000142,24.100884,0.0056,-1.046
6944.00,4.708904,25.02273,0.000142,24.101265,0.0056,-1.046
6946.00,4.707899,25.02283,0.000144,24.101215,0.0056,-1.046
6948.00,4.709202,25.02275,0.000145,24.101215,0.0056,-1.046
6950.00,4.709539,25.02201,0.000144,24.100715,0.0056,-1.046
6952.00,4.709733,25.02229,0.000144,24.101061,0.0056,-1.046
6954.00,4.709516,25.02342,0.000144,24.100864,0.0056,-1.046
6956.00,4.708327,25.02284,0.000145,24.101165,0.0056,-1.046
6958.00,4.708401,25.02230,0.000143,24.101055,0.0056,-1.046
6960.00,4.708842,25.02238,0.000143,24.100737,0.0056,-1.046
6962.00,4.710121,25.02237,0.000143,24.100383,0.0056,-1.046
6964.00,4.711137,25.02149,0.000144,24.100754,0.0056,-1.046
@39,5.0000,10.0
6966.00,4.711398,25.02188,0.000144,24.100689,0.0056,-1.046
6968.00,4.709874,25.02217,0.000144,24.100931,0.0056,-1.045
6970.00,4.701560,25.02188,0.000144,24.100832,0.0056,-1.045
6972.00,4.680114,25.02234,0.000145,24.101005,0.0056,-1.045
6974.00,4.642092,25.02233,0.000144,24.100879,0.0056,-1.046
6976.00,4.592442,25.02206,0.000144,24.101144,0.0056,-1.046
6978.00,4.538110,25.02203,0.000144,24.101081,0.0056,-1.047
6980.00,4.485223,25.02209,0.000142,24.101051,0.0056,-1.047
6982.00,4.444428,25.02160,0.000143,24.101376,0.0056,-1.047
6984.00,4.416424,25.02175,0.000144,24.101614,0.0056,-1.048
6986.00,4.400270,25.02240,0.000142,24.100448,0.0056,-1.047
6988.00,4.391698,25.02219,0.000142,24.100305,0.0056,-1.046
6990.00,4.391719,25.02175,0.000143,24.101191,0.0056,-1.046
6992.00,4.397372,25.02257,0.000143,24.101458,0.0056,-1.046
6994.00,4.406510,25.02166,0.000143,24.101152,0.0056,-1.046
6996.00,4.419793,25.02153,0.000143,24.101090,0.0056,-1.046
6998.00,4.434906,25.02142,0.000144,24.100580,0.0056,-1.045
7000.00,4.452450,25.02218,0.000144,24.101267,0.0056,-1.046
7002.00,4.470676,25.02203,0.000144,24.100730,0.0056,-1.046
7004.00,4.488227,25.02141,0.000145,24.100942,0.0056,-1.046
7006.00,4.505668,25.02216,0.000144,24.101020,0.0056,-1.046
7008.00,4.521957,25.02232,0.000144,24.101386,0.0056,-1.046
7010.00,4.536705,25.02185,0.000144,24.100994,0.0056,-1.046
7012.00,4.549528,25.02208,0.000144,24.100996,0.0056,-1.046
7014.00,4.562893,25.02156,0.000144,24.101726,0.0056,-1.045
7016.00,4.574508,25.02221,0.000144,24.101153,0.0056,-1.046
7018.00,4.586883,25.02221,0.000143,24.100979,0.0055,-1.046
7020.00,4.597656,25.02319,0.000143,24.100977,0.0056,-1.046
7022.00,4.606625,25.02269,0.000144,24.100964,0.0056,-1.046
7024.00,4.615067,25.02297,0.000143,24.101163,0.0056,-1.046
7026.00,4.623366,25.02325,0.000143,24.100916,0.0056,-1.046
7028.00,4.630253,25.02211,0.000142,24.100862,0.0056,-1.046
7030.00,4.635843,25.02273,0.000143,24.100960,0.0055,-1.045
7032.00,4.641261,25.02307,0.000143,24.100856,0.0055,-1.046
7034.00,4.646574,25.02328,0.000143,24.100427,0.0056,-1.047
7036.00,4.652260,25.02318,0.000143,24.100838,0.0056,-1.046
7038.00,4.656456,25.02302,0.000142,24.100147,0.0055,-1.047
7040.00,4.660554,25.02274,0.000143,24.100396,0.0056,-1.046
7042.00,4.663959,25.02390,0.000144,24.100580,0.0056,-1.045
7044.00,4.667624,25.02433,0.000145,24.100561,0.0056,-1.045
7046.00,4.670307,25.02423,0.000145,24.100622,0.0056,-1.047
7048.00,4.673522,25.02336,0.000144,24.101064,0.0056,-1.047
7050.00,4.676764,25.02434,0.000143,24.101207,0.0056,-1.046
7052.00,4.679030,25.02425,0.000143,24.100919,0.0056,-1.046
7054.00,4.679767,25.02440,0.000143,24.101181,0.0056,-1.046
7056.00,4.682641,25.02401,0.000143,24.100403,0.0056,-1.046
7058.00,4.684618,25.02421,0.000143,24.100546,0.0056,-1.046
7060.00,4.686948,25.02336,0.000143,24.100804,0.0056,-1.046
7062.00,4.688656,25.02358,0.000143,24.101176,0.0056,-1.045
7064.00,4.690992,25.02400,0.000143,24.100819,0.0056,-1.046
7066.00,4.692792,25.02351,0.000142,24.100912,0.0056,-1.046
7068.00,4.693229,25.02366,0.000143,24.100795,0.0056,-1.047
7070.00,4.694169,25.02404,0.000143,24.101174,0.0056,-1.046
7072.00,4.696247,25.02386,0.000143,24.100799,0.0056,-1.045
7074.00,4.698204,25.02364,0.000143,24.100336,0.0056,-1.046
7076.00,4.698683,25.02374,0.000143,24.100342,0.0056,-1.047
7078.00,4.699569,25.02401,0.000144,24.100853,0.0056,-1.046
7080.00,4.700357,25.02415,0.000145,24.100845,0.0056,-1.046
7082.00,4.702090,25.02371,0.000144,24.101083,0.0056,-1.046
7084.00,4.702949,25.02376,0.000144,24.100526,0.0056,-1.046
7086.00,4.703459,25.02413,0.000145,24.100921,0.0056,-1.046
7088.00,4.703706,25.02376,0.000144,24.101048,0.0056,-1.046
7090.00,4.704111,25.02441,0.000143,24.101737,0.0056,-1.047
7092.00,4.704865,25.02373,0.000144,24.101228,0.0056,-1.046
7094.00,4.705268,25.02369,0.000143,24.101009,0.0056,-1.046
7096.00,4.705733,25.02369,0.000144,24.101677,0.0056,-1.047
7098.00,4.706206,25.02464,0.000145,24.101974,0.0056,-1.046
7100.00,4.706531,25.02469,0.000144,24.101423,0.0056,-1.045
7102.00,4.706788,25.02455,0.000145,24.100827,0.0056,-1.046
7104.00,4.706721,25.02480,0.000144,24.101584,0.0056,-1.047
7106.00,4.707312,25.02558,0.000145,24.101386,0.0056,-1.045
7108.00,4.707615,25.02539,0.000144,24.101321,0.0056,-1.047
7110.00,4.707496,25.02572,0.000144,24.101150,0.0056,-1.046
7112.00,4.707983,25.02510,0.000143,24.100962,0.0056,-1.046
7114.00,4.707710,25.02481,0.000143,24.101519,0.0056,-1.045
7116.00,4.708016,25.02431,0.000144,24.101226,0.0056,-1.046
7118.00,4.709006,25.02452,0.000144,24.100715,0.0056,-1.046
7120.00,4.709349,25.02466,0.000142,24.100897,0.0056,-1.046
7122.00,4.708871,25.02413,0.000143,24.100942,0.0056,-1.046
7124.00,4.708665,25.02382,0.000143,24.100847,0.0056,-1.047
7126.00,4.709213,25.02396,0.000142,24.100539,0.0056,-1.046
7128.00,4.709028,25.02420,0.000144,24.100344,0.0056,-1.045
7130.00,4.709261,25.02396,0.000144,24.101144,0.0056,-1.046
7132.00,4.710099,25.02332,0.000143,24.101003,0.0056,-1.046
7134.00,4.709889,25.02341,0.000144,24.101397,0.0056,-1.046
7136.00,4.710623,25.02349,0.000145,24.100524,0.0056,-1.047
7138.00,4.710255,25.02385,0.000143,24.100957,0.0056,-1.047
7140.00,4.710025,25.02396,0.000143,24.100507,0.0056,-1.046
7142.00,4.709166,25.02446,0.000144,24.100459,0.0056,-1.047
7144.00,4.709146,25.02375,0.000143,24.100773,0.0056,-1.045
@40,5.0000,10.0
7146.00,4.709690,25.02322,0.000144,24.101087,0.0056,-1.046
7148.00,4.709882,25.02346,0.000144,24.101512,0.0056,-1.046
7150.00,4.704484,25.02343,0.000143,24.100879,0.0056,-1.045
7152.00,4.682997,25.02379,0.000144,24.100355,0.0056,-1.045
7154.00,4.648679,25.02361,0.000145,24.101648,0.0056,-1.046
7156.00,4.602397,25.02388,0.000145,24.101133,0.0056,-1.046
7158.00,4.550738,25.02304,0.000145,24.101075,0.0056,-1.046
7160.00,4.501716,25.02384,0.000143,24.101378,0.0056,-1.047
7162.00,4.462703,25.02297,0.000143,24.100975,0.0056,-1.048
7164.00,4.435458,25.02382,0.000143,24.100340,0.0056,-1.048
7166.00,4.419215,25.02340,0.000144,24.100464,0.0056,-1.047
7168.00,4.412182,25.02317,0.000144,24.101523,0.0056,-1.046
7170.00,4.410600,25.02360,0.000144,24.101096,0.0056,-1.047
7172.00,4.415413,25.02338,0.000144,24.100052,0.0056,-1.047
7174.00,4.424180,25.02429,0.000143,24.100366,0.0056,-1.046
7176.00,4.435727,25.02328,0.000143,24.100384,0.0056,-1.046
7178.00,4.450258,25.02373,0.000144,24.101018,0.0056,-1.046
7180.00,4.465791,25.02395,0.000145,24.100440,0.0056,-1.047
7182.00,4.482078,25.02421,0.000144,24.100741,0.0056,-1.046
7184.00,4.498191,25.02571,0.000144,24.100789,0.0056,-1.046
7186.00,4.515039,25.02523,0.000144,24.101200,0.0056,-1.046
7188.00,4.530234,25.02497,0.000145,24.101250,0.0056,-1.046
7190.00,4.543257,25.02408,0.000144,24.100986,0.0056,-1.046
7192.00,4.555227,25.02412,0.000143,24.101187,0.0056,-1.047
7194.00,4.566907,25.02379,0.000143,24.100628,0.0056,-1.046
7196.00,4.579041,25.02368,0.000144,24.100637,0.0056,-1.046
7198.00,4.590539,25.02420,0.000144,24.100862,0.0056,-1.047
7200.00,4.600645,25.02394,0.000144,24.100741,0.0056,-1.046
7202.00,4.610418,25.02356,0.000144,24.100910,0.0056,-1.046
7204.00,4.618768,25.02294,0.000145,24.100921,0.0056,-1.046
7206.00,4.625231,25.02325,0.000144,24.100396,0.0056,-1.047
7208.00,4.630559,25.02326,0.000143,24.100788,0.0056,-1.046
7210.00,4.636111,25.02333,0.000144,24.100871,0.0056,-1.046
7212.00,4.641933,25.02392,0.000143,24.100535,0.0056,-1.046
7214.00,4.647418,25.02301,0.000142,24.100390,0.0056,-1.046
7216.00,4.652829,25.02303,0.000144,24.100717,0.0056,-1.046
7218.00,4.658051,25.02295,0.000145,24.101414,0.0056,-1.046
7220.00,4.662044,25.02270,0.000143,24.100539,0.0056,-1.046
7222.00,4.665043,25.02369,0.000143,24.100045,0.0056,-1.046
7224.00,4.669038,25.02278,0.000143,24.100951,0.0056,-1.047
7226.00,4.672934,25.02268,0.000143,24.100908,0.0056,-1.046
7228.00,4.675365,25.02232,0.000145,24.100069,0.0056,-1.046
7230.00,4.678356,25.02274,0.000143,24.100875,0.0055,-1.046
7232.00,4.681767,25.02267,0.000144,24.101152,0.0056,-1.046
7234.00,4.684034,25.02181,0.000143,24.100914,0.0056,-1.046
7236.00,4.685607,25.02265,0.000144,24.100814,0.0056,-1.047
7238.00,4.686814,25.02280,0.000142,24.100886,0.0056,-1.047
7240.00,4.687265,25.02280,0.000143,24.100409,0.0056,-1.046
7242.00,4.688691,25.02231,0.000143,24.100867,0.0056,-1.046
7244.00,4.690486,25.02211,0.000144,24.100971,0.0056,-1.046
7246.00,4.691269,25.02208,0.000144,24.101048,0.0056,-1.046
7248.00,4.691365,25.02259,0.000144,24.100628,0.0056,-1.046
7250.00,4.692541,25.02321,0.000145,24.100548,0.0056,-1.046
7252.00,4.695672,25.02270,0.000144,24.101062,0.0056,-1.047
7254.00,4.696679,25.02217,0.000143,24.100724,0.0056,-1.047
7256.00,4.697014,25.02247,0.000141,24.100793,0.0056,-1.047
7258.00,4.698067,25.02311,0.000142,24.100416,0.0056,-1.045
7260.00,4.698732,25.02270,0.000143,24.100841,0.0056,-1.046
7262.00,4.698642,25.02167,0.000143,24.100830,0.0056,-1.047
7264.00,4.699522,25.02204,0.000142,24.101085,0.0056,-1.046
7266.00,4.700952,25.02257,0.000143,24.100916,0.0056,-1.046
7268.00,4.702762,25.02270,0.000143,24.100323,0.0056,-1.046
7270.00,4.702948,25.02310,0.000142,24.100918,0.0056,-1.047
7272.00,4.702644,25.02348,0.000142,24.101653,0.0056,-1.047
7274.00,4.703039,25.02330,0.000141,24.100730,0.0056,-1.046
7276.00,4.703405,25.02345,0.000144,24.100345,0.0056,-1.045
7278.00,4.703835,25.02371,0.000145,24.100321,0.0055,-1.045
7280.00,4.705172,25.02295,0.000145,24.101111,0.0056,-1.046
7282.00,4.705958,25.02215,0.000143,24.100167,0.0056,-1.047
7284.00,4.706138,25.02244,0.000144,24.100518,0.0056,-1.046
7286.00,4.706813,25.02257,0.000143,24.100932,0.0056,-1.047
7288.00,4.706408,25.02246,0.000142,24.100682,0.0055,-1.047
7290.00,4.707668,25.02264,0.000143,24.102127,0.0055,-1.046
7292.00,4.708402,25.02229,0.000143,24.100999,0.0056,-1.046
7294.00,4.708732,25.02178,0.000143,24.100149,0.0056,-1.046
7296.00,4.708814,25.02226,0.000143,24.100381,0.0056,-1.046
7298.00,4.708326,25.02199,0.000144,24.100942,0.0056,-1.046
7300.00,4.708962,25.02280,0.000143,24.100784,0.0056,-1.046
7302.00,4.708905,25.02206,0.000142,24.100641,0.0056,-1.046
7304.00,4.708851,25.02225,0.000143,24.100793,0.0056,-1.047
7306.00,4.708046,25.02190,0.000143,24.100128,0.0055,-1.046
7308.00,4.707555,25.02175,0.000142,24.100388,0.0055,-1.047
7310.00,4.707970,25.02237,0.000143,24.101101,0.0056,-1.046
7312.00,4.708893,25.02290,0.000144,24.100786,0.0056,-1.046
7314.00,4.709046,25.02259,0.000144,24.100364,0.0055,-1.046
7316.00,4.708580,25.02305,0.000143,24.100652,0.0056,-1.046
7318.00,4.709715,25.02287,0.000142,24.100572,0.0056,-1.046
7320.00,4.710914,25.02322,0.000143,24.100513,0.0056,-1.046
7322.00,4.711050,25.02262,0.000143,24.101025,0.0056,-1.047
7324.00,4.709834,25.02311,0.000143,24.100745,0.0056,-1.046
@41,5.0000,10.0
7326.00,4.710597,25.02324,0.000144,24.100799,0.0056,-1.046
7328.00,4.711185,25.02303,0.000144,24.100427,0.0056,-1.046
7330.00,4.704662,25.02245,0.000143,24.100697,0.0056,-1.045
7332.00,4.685676,25.02232,0.000145,24.100466,0.0056,-1.045
7334.00,4.653664,25.02179,0.000145,24.100314,0.0056,-1.045
7336.00,4.611755,25.02234,0.000145,24.100511,0.0056,-1.046
7338.00,4.563989,25.02229,0.000144,24.101220,0.0056,-1.046
7340.00,4.517369,25.02195,0.000143,24.101140,0.0055,-1.047
7342.00,4.481614,25.02224,0.000142,24.100424,0.0056,-1.048
7344.00,4.455749,25.02253,0.000143,24.100767,0.0056,-1.047
7346.00,4.439369,25.02243,0.000143,24.100314,0.0056,-1.046
7348.00,4.431978,25.02198,0.000144,24.101285,0.0056,-1.047
7350.00,4.430138,25.02236,0.000144,24.100814,0.0056,-1.047
7352.00,4.434604,25.02198,0.000143,24.100011,0.0056,-1.046
7354.00,4.441164,25.02278,0.000144,24.100825,0.0056,-1.045
7356.00,4.451538,25.02320,0.000145,24.100708,0.0056,-1.046
7358.00,4.464507,25.02258,0.000145,24.100258,0.0056,-1.046
7360.00,4.480196,25.02219,0.000144,24.101001,0.0055,-1.047
7362.00,4.496021,25.02253,0.000144,24.099976,0.0056,-1.046
7364.00,4.511051,25.02297,0.000143,24.100932,0.0056,-1.046
7366.00,4.524983,25.02307,0.000144,24.100455,0.0056,-1.046
7368.00,4.538075,25.02299,0.000144,24.101068,0.0056,-1.047
7370.00,4.552247,25.02293,0.000142,24.101378,0.0056,-1.047
7372.00,4.564998,25.02253,0.000142,24.100840,0.0055,-1.046
7374.00,4.576693,25.02213,0.000143,24.100921,0.0056,-1.046
7376.00,4.585980,25.02210,0.000143,24.101674,0.0056,-1.045
7378.00,4.595448,25.02158,0.000143,24.101220,0.0056,-1.046
7380.00,4.604644,25.02210,0.000143,24.100663,0.0056,-1.046
7382.00,4.613872,25.02309,0.000143,24.101170,0.0056,-1.047
7384.00,4.622512,25.02298,0.000143,24.100977,0.0056,-1.045
7386.00,4.629372,25.02264,0.000145,24.101213,0.0056,-1.046
7388.00,4.635219,25.02335,0.000144,24.101259,0.0056,-1.046
7390.00,4.641655,25.02223,0.000144,24.100927,0.0056,-1.046
7392.00,4.647315,25.02316,0.000144,24.100403,0.0056,-1.046
7394.00,4.651743,25.02327,0.000144,24.101035,0.0056,-1.046
7396.00,4.656187,25.02333,0.000142,24.099827,0.0056,-1.047
7398.00,4.661544,25.02259,0.000143,24.099905,0.0056,-1.047
7400.00,4.666108,25.02289,0.000142,24.100990,0.0056,-1.046
7402.00,4.669948,25.02347,0.000142,24.100691,0.0056,-1.047
7404.00,4.672821,25.02225,0.000143,24.100775,0.0056,-1.046
7406.00,4.675585,25.02314,0.000144,24.100420,0.0056,-1.046
7408.00,4.678629,25.02393,0.000144,24.100373,0.0056,-1.046
7410.00,4.680612,25.02459,0.000142,24.100986,0.0056,-1.047
7412.00,4.683105,25.02469,0.000143,24.101077,0.0055,-1.046
7414.00,4.685350,25.02404,0.000144,24.100217,0.0055,-1.046
7416.00,4.687504,25.02370,0.000142,24.100195,0.0055,-1.047
7418.00,4.688421,25.02348,0.000143,24.099993,0.0056,-1.046
7420.00,4.689341,25.02285,0.000142,24.100667,0.0056,-1.046
7422.00,4.691028,25.02258,0.000143,24.101239,0.0055,-1.046
7424.00,4.692566,25.02302,0.000143,24.100741,0.0056,-1.046
7426.00,4.693756,25.02301,0.000142,24.100214,0.0056,-1.046
7428.00,4.695751,25.02263,0.000142,24.099381,0.0055,-1.047
7430.00,4.696271,25.02231,0.000143,24.099872,0.0056,-1.046
7432.00,4.697348,25.02193,0.000142,24.101072,0.0056,-1.047
7434.00,4.697262,25.02276,0.000142,24.100691,0.0056,-1.047
7436.00,4.697456,25.02230,0.000143,24.100306,0.0056,-1.046
7438.00,4.698771,25.02175,0.000142,24.100533,0.0056,-1.047
7440.00,4.699837,25.02149,0.000142,24.100433,0.0055,-1.046
7442.00,4.699658,25.02079,0.000142,24.100446,0.0055,-1.046
7444.00,4.699841,25.02122,0.000144,24.100905,0.0056,-1.046
7446.00,4.699683,25.02129,0.000143,24.101436,0.0055,-1.047
7448.00,4.701763,25.02127,0.000142,24.100520,0.0055,-1.046
7450.00,4.703318,25.02173,0.000142,24.099240,0.0056,-1.047
7452.00,4.704546,25.02150,0.000143,24.100292,0.0056,-1.046
7454.00,4.704979,25.02112,0.000143,24.101040,0.0055,-1.046
7456.00,4.705628,25.02166,0.000143,24.100318,0.0056,-1.046
7458.00,4.705294,25.02113,0.000142,24.100223,0.0056,-1.046
7460.00,4.705889,25.02170,0.000143,24.100775,0.0056,-1.046
7462.00,4.706437,25.02092,0.000143,24.100154,0.0055,-1.046
7464.00,4.705906,25.02132,0.000144,24.100912,0.0055,-1.046
7466.00,4.706164,25.02144,0.000144,24.100646,0.0056,-1.046
7468.00,4.706538,25.02159,0.000143,24.100773,0.0055,-1.046
7470.00,4.706336,25.02217,0.000143,24.100241,0.0055,-1.047
7472.00,4.707104,25.02237,0.000142,24.100975,0.0055,-1.047
7474.00,4.707644,25.02183,0.000142,24.100944,0.0056,-1.046
7476.00,4.708127,25.02199,0.000143,24.100908,0.0056,-1.046
7478.00,4.708474,25.02216,0.000143,24.100485,0.0056,-1.047
7480.00,4.707665,25.02246,0.000143,24.100669,0.0056,-1.046
7482.00,4.707406,25.02342,0.000143,24.100284,0.0056,-1.046
7484.00,4.708814,25.02335,0.000143,24.100884,0.0056,-1.047
7486.00,4.708568,25.02345,0.000144,24.101191,0.0056,-1.046
7488.00,4.708920,25.02335,0.000144,24.100797,0.0056,-1.047
7490.00,4.709755,25.02356,0.000145,24.100182,0.0056,-1.046
7492.00,4.710434,25.02311,0.000144,24.100546,0.0056,-1.046
7494.00,4.710446,25.02324,0.000145,24.100914,0.0056,-1.046
7496.00,4.710314,25.02290,0.000144,24.100381,0.0056,-1.046
7498.00,4.710754,25.02296,0.000144,24.100758,0.0056,-1.047
7500.00,4.711156,25.02291,0.000143,24.100596,0.0056,-1.047
7502.00,4.711849,25.02259,0.000143,24.100825,0.0056,-1.047
7504.00,4.712356,25.02265,0.000144,24.100802,0.0056,-1.046
@42,5.0000,10.0
7506.00,4.712114,25.02350,0.000144,24.100804,0.0056,-1.047
7508.00,4.711609,25.02316,0.000143,24.100375,0.0056,-1.046
7510.00,4.705679,25.02359,0.000143,24.101516,0.0056,-1.045
7512.00,4.688231,25.02260,0.000144,24.101055,0.0056,-1.046
7514.00,4.658458,25.02295,0.000146,24.100682,0.0055,-1.045
7516.00,4.619546,25.02305,0.000144,24.101124,0.0056,-1.045
7518.00,4.575033,25.02321,0.000144,24.101161,0.0056,-1.047
7520.00,4.531292,25.02447,0.000142,24.101596,0.0056,-1.049
7522.00,4.496541,25.02440,0.000142,24.101040,0.0056,-1.048
7524.00,4.473487,25.02455,0.000141,24.099892,0.0056,-1.047
7526.00,4.457195,25.02420,0.000142,24.100882,0.0055,-1.047
7528.00,4.447967,25.02508,0.000142,24.100580,0.0056,-1.046
7530.00,4.445723,25.02427,0.000144,24.100804,0.0056,-1.047
7532.00,4.448482,25.02410,0.000143,24.100563,0.0056,-1.047
7534.00,4.455252,25.02352,0.000143,24.100345,0.0056,-1.046
7536.00,4.465205,25.02425,0.000143,24.100760,0.0056,-1.047
7538.00,4.479189,25.02405,0.000142,24.100628,0.0056,-1.047
7540.00,4.492985,25.02396,0.000142,24.100292,0.0056,-1.047
7542.00,4.506714,25.02426,0.000142,24.100489,0.0056,-1.046
7544.00,4.521791,25.02393,0.000143,24.100689,0.0055,-1.046
7546.00,4.536440,25.02324,0.000144,24.101109,0.0055,-1.047
7548.00,4.550353,25.02281,0.000142,24.100567,0.0056,-1.047
7550.00,4.563154,25.02379,0.000143,24.100345,0.0055,-1.047
7552.00,4.574859,25.02394,0.000144,24.100574,0.0056,-1.046
7554.00,4.585754,25.02322,0.000145,24.100743,0.0056,-1.045
7556.00,4.595337,25.02341,0.000143,24.099783,0.0056,-1.047
7558.00,4.604853,25.02313,0.000142,24.100568,0.0056,-1.047
7560.00,4.613047,25.02336,0.000143,24.100737,0.0056,-1.046
7562.00,4.621415,25.02349,0.000143,24.100578,0.0056,-1.047
7564.00,4.628519,25.02381,0.000142,24.100765,0.0056,-1.046
7566.00,4.634885,25.02306,0.000142,24.100947,0.0056,-1.048
7568.00,4.640257,25.02303,0.000142,24.101414,0.0056,-1.046
7570.00,4.645992,25.02320,0.000143,24.101005,0.0056,-1.046
7572.00,4.651431,25.02373,0.000143,24.099773,0.0055,-1.046
7574.00,4.656402,25.02382,0.000144,24.100652,0.0056,-1.047
7576.00,4.660899,25.02400,0.000144,24.100632,0.0056,-1.046
7578.00,4.664580,25.02367,0.000143,24.100591,0.0056,-1.046
7580.00,4.667420,25.02274,0.000143,24.100773,0.0056,-1.047
7582.00,4.670887,25.02324,0.000143,24.100823,0.0056,-1.046
7584.00,4.673492,25.02309,0.000144,24.100355,0.0056,-1.046
7586.00,4.676620,25.02365,0.000143,24.100715,0.0056,-1.046
7588.00,4.679452,25.02332,0.000143,24.100492,0.0055,-1.046
7590.00,4.681456,25.02378,0.000144,24.100121,0.0056,-1.046
7592.00,4.683625,25.02358,0.000141,24.100656,0.0056,-1.048
7594.00,4.685529,25.02356,0.000142,24.100059,0.0056,-1.047
7596.00,4.688412,25.02347,0.000143,24.100267,0.0056,-1.047
7598.00,4.689752,25.02346,0.000143,24.100290,0.0055,-1.047
7600.00,4.692556,25.02395,0.000144,24.100609,0.0056,-1.046
7602.00,4.695345,25.02303,0.000143,24.100602,0.0056,-1.046
7604.00,4.695943,25.02306,0.000143,24.100964,0.0056,-1.047
7606.00,4.697736,25.02326,0.000144,24.100548,0.0055,-1.047
7608.00,4.698324,25.02337,0.000143,24.099987,0.0055,-1.047
7610.00,4.699121,25.02339,0.000142,24.100331,0.0056,-1.047
7612.00,4.699985,25.02352,0.000143,24.100691,0.0056,-1.046
7614.00,4.700119,25.02327,0.000144,24.100528,0.0056,-1.046
7616.00,4.700298,25.02444,0.000143,24.100648,0.0056,-1.047
7618.00,4.700972,25.02381,0.000143,24.100531,0.0056,-1.047
7620.00,4.701607,25.02391,0.000142,24.100405,0.0056,-1.046
7622.00,4.702034,25.02354,0.000143,24.100368,0.0056,-1.047
7624.00,4.702070,25.02308,0.000143,24.101430,0.0056,-1.047
7626.00,4.702302,25.02333,0.000142,24.100750,0.0056,-1.047
7628.00,4.704566,25.02367,0.000141,24.100347,0.0055,-1.047
7630.00,4.705299,25.02361,0.000142,24.100802,0.0055,-1.046
7632.00,4.705779,25.02299,0.000142,24.100693,0.0056,-1.047
7634.00,4.706861,25.02351,0.000143,24.100528,0.0056,-1.046
7636.00,4.707728,25.02279,0.000142,24.100095,0.0056,-1.046
7638.00,4.708586,25.02377,0.000143,24.100632,0.0056,-1.047
7640.00,4.707813,25.02328,0.000142,24.100234,0.0055,-1.048
7642.00,4.707909,25.02379,0.000143,24.099742,0.0056,-1.046
7644.00,4.709260,25.02357,0.000144,24.100899,0.0056,-1.047
7646.00,4.709786,25.02450,0.000144,24.101631,0.0056,-1.047
7648.00,4.710326,25.02418,0.000144,24.100817,0.0056,-1.046
7650.00,4.710266,25.02432,0.000143,24.100890,0.0056,-1.047
7652.00,4.709765,25.02423,0.000144,24.100708,0.0056,-1.046
7654.00,4.708826,25.02388,0.000143,24.100635,0.0056,-1.046
7656.00,4.710540,25.02354,0.000144,24.100345,0.0056,-1.046
7658.00,4.710638,25.02431,0.000144,24.100914,0.0056,-1.047
7660.00,4.711643,25.02459,0.000144,24.100383,0.0056,-1.047
7662.00,4.712062,25.02431,0.000143,24.100232,0.0056,-1.046
7664.00,4.711039,25.02437,0.000144,24.101505,0.0056,-1.046
7666.00,4.710941,25.02469,0.000143,24.100678,0.0056,-1.047
7668.00,4.710782,25.02375,0.000143,24.100667,0.0056,-1.046
7670.00,4.711085,25.02429,0.000143,24.100487,0.0056,-1.047
7672.00,4.711422,25.02558,0.000144,24.100879,0.0056,-1.046
7674.00,4.711170,25.02479,0.000144,24.101087,0.0055,-1.046
7676.00,4.711333,25.02502,0.000143,24.100728,0.0056,-1.046
7678.00,4.712679,25.02530,0.000144,24.100308,0.0056,-1.047
7680.00,4.712232,25.02473,0.000143,24.100522,0.0055,-1.046
7682.00,4.711983,25.02453,0.000143,24.100951,0.0055,-1.047
7684.00,4.712081,25.02431,0.000143,24.099890,0.0055,-1.046
@43,5.0000,10.0
7686.00,4.712697,25.02375,0.000143,24.100429,0.0056,-1.046
7688.00,4.712624,25.02412,0.000143,24.100108,0.0056,-1.047
7690.00,4.709026,25.02462,0.000141,24.099703,0.0055,-1.046
7692.00,4.692866,25.02398,0.000143,24.100700,0.0055,-1.045
7694.00,4.664514,25.02356,0.000143,24.100789,0.0055,-1.046
7696.00,4.628676,25.02423,0.000144,24.100607,0.0056,-1.046
7698.00,4.587906,25.02401,0.000143,24.100737,0.0056,-1.047
7700.00,4.546279,25.02414,0.000142,24.100613,0.0056,-1.048
7702.00,4.513025,25.02392,0.000142,24.100704,0.0056,-1.048
7704.00,4.490938,25.02415,0.000142,24.100674,0.0056,-1.047
7706.00,4.476496,25.02409,0.000143,24.100819,0.0056,-1.048
7708.00,4.468008,25.02325,0.000143,24.100466,0.0056,-1.047
7710.00,4.465275,25.02376,0.000143,24.100537,0.0055,-1.047
7712.00,4.467915,25.02426,0.000143,24.100832,0.0056,-1.047
7714.00,4.474158,25.02441,0.000144,24.100944,0.0056,-1.046
7716.00,4.483637,25.02425,0.000143,24.100979,0.0055,-1.047
7718.00,4.494987,25.02457,0.000142,24.100643,0.0055,-1.047
7720.00,4.507765,25.02481,0.000143,24.100293,0.0056,-1.047
7722.00,4.521210,25.02431,0.000143,24.100589,0.0056,-1.047
7724.00,4.534663,25.02404,0.000143,24.100728,0.0056,-1.046
7726.00,4.547794,25.02481,0.000143,24.100684,0.0056,-1.047
7728.00,4.560794,25.02492,0.000142,24.100797,0.0056,-1.047
7730.00,4.572979,25.02524,0.000144,24.100960,0.0056,-1.047
7732.00,4.584070,25.02457,0.000144,24.100340,0.0056,-1.046
7734.00,4.593895,25.02433,0.000144,24.100113,0.0056,-1.046
7736.00,4.603760,25.02354,0.000143,24.101412,0.0056,-1.047
7738.00,4.613546,25.02478,0.000143,24.100884,0.0056,-1.046
7740.00,4.621960,25.02476,0.000142,24.100353,0.0055,-1.046
7742.00,4.627832,25.02422,0.000143,24.100319,0.0056,-1.046
7744.00,4.633399,25.02496,0.000143,24.100756,0.0055,-1.046
7746.00,4.640323,25.02430,0.000144,24.100633,0.0055,-1.047
7748.00,4.647189,25.02463,0.000144,24.100851,0.0056,-1.047
7750.00,4.652447,25.02523,0.000144,24.100360,0.0056,-1.046
7752.00,4.656790,25.02507,0.000144,24.100197,0.0056,-1.046
7754.00,4.660750,25.02506,0.000142,24.100778,0.0056,-1.046
7756.00,4.664328,25.02604,0.000142,24.100734,0.0056,-1.047
7758.00,4.667870,25.02665,0.000143,24.101131,0.0055,-1.047
7760.00,4.671124,25.02630,0.000143,24.100804,0.0056,-1.047
7762.00,4.675364,25.02579,0.000144,24.100290,0.0056,-1.046
7764.00,4.677905,25.02576,0.000145,24.099994,0.0056,-1.046
7766.00,4.679603,25.02644,0.000143,24.100784,0.0056,-1.047
7768.00,4.681863,25.02598,0.000143,24.101428,0.0056,-1.046
7770.00,4.684832,25.02579,0.000144,24.100771,0.0056,-1.047
7772.00,4.688896,25.02571,0.000144,24.100208,0.0055,-1.047
7774.00,4.691352,25.02585,0.000144,24.100700,0.0056,-1.047
7776.00,4.692931,25.02518,0.000143,24.100793,0.0056,-1.047
7778.00,4.694047,25.02622,0.000143,24.100931,0.0056,-1.046
7780.00,4.694952,25.02673,0.000144,24.101152,0.0056,-1.046
7782.00,4.697278,25.02651,0.000143,24.100832,0.0056,-1.046
7784.00,4.698893,25.02661,0.000143,24.101274,0.0056,-1.047
7786.00,4.700329,25.02607,0.000143,24.100308,0.0056,-1.047
7788.00,4.701075,25.02671,0.000142,24.100336,0.0055,-1.048
7790.00,4.701856,25.02643,0.000142,24.100321,0.0056,-1.047
7792.00,4.701989,25.02567,0.000142,24.100295,0.0056,-1.047
7794.00,4.702650,25.02578,0.000143,24.100940,0.0056,-1.046
7796.00,4.702873,25.02656,0.000144,24.101085,0.0055,-1.047
7798.00,4.703028,25.02711,0.000143,24.100884,0.0056,-1.047
7800.00,4.703959,25.02702,0.000143,24.099965,0.0056,-1.046
7802.00,4.704442,25.02602,0.000145,24.100427,0.0056,-1.047
7804.00,4.705022,25.02539,0.000144,24.100743,0.0056,-1.046
7806.00,4.706087,25.02449,0.000143,24.100960,0.0056,-1.047
7808.00,4.707789,25.02531,0.000142,24.100726,0.0056,-1.047
7810.00,4.706874,25.02578,0.000143,24.100390,0.0056,-1.047
7812.00,4.707141,25.02539,0.000144,24.100104,0.0056,-1.047
7814.00,4.707977,25.02522,0.000142,24.101027,0.0056,-1.047
7816.00,4.707758,25.02529,0.000142,24.100882,0.0056,-1.048
7818.00,4.708791,25.02521,0.000143,24.100942,0.0056,-1.047
7820.00,4.709066,25.02604,0.000143,24.100401,0.0056,-1.046
7822.00,4.709351,25.02626,0.000143,24.101087,0.0056,-1.047
7824.00,4.709395,25.02608,0.000142,24.100552,0.0056,-1.047
7826.00,4.709999,25.02625,0.000143,24.100936,0.0056,-1.047
7828.00,4.709746,25.02641,0.000142,24.100708,0.0055,-1.047
7830.00,4.709155,25.02643,0.000143,24.101081,0.0056,-1.046
7832.00,4.708735,25.02769,0.000143,24.100732,0.0056,-1.047
7834.00,4.709236,25.02661,0.000144,24.099965,0.0056,-1.047
7836.00,4.708617,25.02645,0.000143,24.100795,0.0056,-1.047
7838.00,4.709789,25.02626,0.000143,24.101124,0.0056,-1.047
7840.00,4.710762,25.02595,0.000144,24.101423,0.0056,-1.047
7842.00,4.711245,25.02675,0.000144,24.101176,0.0056,-1.048
7844.00,4.710701,25.02673,0.000143,24.100632,0.0056,-1.047
7846.00,4.711749,25.02693,0.000143,24.100955,0.0055,-1.047
7848.00,4.712345,25.02653,0.000144,24.100871,0.0056,-1.047
7850.00,4.712222,25.02630,0.000143,24.100810,0.0056,-1.046
7852.00,4.712625,25.02650,0.000144,24.101129,0.0056,-1.047
7854.00,4.713132,25.02586,0.000143,24.100572,0.0056,-1.047
7856.00,4.713071,25.02621,0.000143,24.100983,0.0056,-1.048
7858.00,4.712640,25.02652,0.000143,24.100485,0.0056,-1.047
7860.00,4.713694,25.02591,0.000145,24.100864,0.0056,-1.047
7862.00,4.713480,25.02542,0.000144,24.100715,0.0056,-1.047
7864.00,4.713647,25.02552,0.000144,24.100583,0.0056,-1.047
@44,5.0000,10.0
7866.00,4.713414,25.02613,0.000144,24.101083,0.0056,-1.048
7868.00,4.712531,25.02594,0.000144,24.100869,0.0056,-1.047
7870.00,4.708696,25.02591,0.000144,24.100921,0.0056,-1.046
7872.00,4.693858,25.02582,0.000145,24.101573,0.0055,-1.046
7874.00,4.667898,25.02526,0.000145,24.101518,0.0056,-1.046
7876.00,4.632755,25.02579,0.000143,24.100502,0.0056,-1.047
7878.00,4.594026,25.02632,0.000143,24.100446,0.0056,-1.047
7880.00,4.556242,25.02676,0.000145,24.100912,0.0056,-1.047
7882.00,4.527283,25.02673,0.000143,24.101202,0.0056,-1.049
7884.00,4.505745,25.02580,0.000144,24.100923,0.0056,-1.049
7886.00,4.491124,25.02596,0.000143,24.100892,0.0056,-1.048
7888.00,4.483724,25.02629,0.000144,24.101674,0.0056,-1.047
7890.00,4.480979,25.02639,0.000143,24.101079,0.0056,-1.047
7892.00,4.482908,25.02589,0.000144,24.101025,0.0056,-1.048
7894.00,4.488393,25.02607,0.000144,24.101202,0.0056,-1.048
7896.00,4.497463,25.02576,0.000146,24.100836,0.0056,-1.047
7898.00,4.508338,25.02485,0.000145,24.100656,0.0056,-1.047
7900.00,4.518688,25.02493,0.000144,24.101029,0.0056,-1.047
7902.00,4.531188,25.02482,0.000144,24.101053,0.0056,-1.047
7904.00,4.544060,25.02548,0.000143,24.100635,0.0056,-1.047
7906.00,4.556342,25.02550,0.000142,24.101315,0.0056,-1.047
7908.00,4.567290,25.02499,0.000143,24.100940,0.0056,-1.047
7910.00,4.577218,25.02567,0.000143,24.100775,0.0056,-1.047
7912.00,4.587853,25.02633,0.000145,24.101540,0.0056,-1.047
7914.00,4.598102,25.02574,0.000145,24.101135,0.0056,-1.047
7916.00,4.606531,25.02531,0.000144,24.100704,0.0056,-1.047
7918.00,4.614255,25.02577,0.000144,24.101672,0.0056,-1.046
7920.00,4.621818,25.02522,0.000143,24.101122,0.0056,-1.047
7922.00,4.629073,25.02529,0.000142,24.101031,0.0056,-1.047
7924.00,4.636328,25.02535,0.000143,24.100587,0.0055,-1.047
7926.00,4.643603,25.02564,0.000143,24.101586,0.0056,-1.047
7928.00,4.649984,25.02551,0.000143,24.100823,0.0056,-1.046
7930.00,4.654882,25.02498,0.000145,24.100104,0.0056,-1.046
7932.00,4.659540,25.02500,0.000146,24.101023,0.0056,-1.047
7934.00,4.662763,25.02493,0.000144,24.100867,0.0056,-1.047
7936.00,4.667011,25.02379,0.000143,24.100633,0.0056,-1.047
7938.00,4.670158,25.02448,0.000143,24.101116,0.0056,-1.047
7940.00,4.672549,25.02437,0.000143,24.100892,0.0056,-1.047
7942.00,4.675095,25.02453,0.000143,24.100435,0.0056,-1.047
7944.00,4.678011,25.02482,0.000143,24.101092,0.0056,-1.047
7946.00,4.681165,25.02459,0.000143,24.101363,0.0056,-1.048
7948.00,4.682603,25.02436,0.000144,24.100964,0.0056,-1.047
7950.00,4.684787,25.02382,0.000144,24.101083,0.0056,-1.047
7952.00,4.686246,25.02378,0.000144,24.100591,0.0056,-1.047
7954.00,4.688273,25.02451,0.000143,24.100143,0.0056,-1.047
7956.00,4.689630,25.02432,0.000143,24.100160,0.0056,-1.047
7958.00,4.691172,25.02479,0.000144,24.101404,0.0056,-1.047
7960.00,4.692754,25.02452,0.000144,24.100945,0.0056,-1.047
7962.00,4.694377,25.02502,0.000144,24.100251,0.0056,-1.047
7964.00,4.696452,25.02538,0.000144,24.100737,0.0056,-1.048
7966.00,4.697307,25.02487,0.000142,24.100975,0.0056,-1.047
7968.00,4.698710,25.02508,0.000143,24.100477,0.0056,-1.046
7970.00,4.700149,25.02534,0.000144,24.100983,0.0056,-1.048
7972.00,4.700631,25.02528,0.000144,24.101460,0.0056,-1.046
7974.00,4.702032,25.02511,0.000144,24.100669,0.0056,-1.046
7976.00,4.702098,25.02467,0.000144,24.101218,0.0055,-1.046
7978.00,4.702950,25.02578,0.000144,24.101772,0.0056,-1.046
7980.00,4.704375,25.02523,0.000143,24.100929,0.0056,-1.047
7982.00,4.703439,25.02439,0.000142,24.101445,0.0056,-1.047
7984.00,4.703040,25.02510,0.000143,24.100925,0.0056,-1.047
7986.00,4.702956,25.02518,0.000143,24.100767,0.0056,-1.046
7988.00,4.704636,25.02512,0.000143,24.101153,0.0056,-1.047
7990.00,4.705345,25.02568,0.000143,24.100531,0.0055,-1.047
7992.00,4.704808,25.02539,0.000142,24.101027,0.0055,-1.047
7994.00,4.705203,25.02553,0.000144,24.100799,0.0056,-1.046
7996.00,4.705446,25.02576,0.000144,24.100929,0.0056,-1.048
7998.00,4.706512,25.02597,0.000142,24.100676,0.0056,-1.048
8000.00,4.707779,25.02597,0.000142,24.100780,0.0056,-1.047
8002.00,4.708606,25.02654,0.000143,24.100396,0.0056,-1.047
8004.00,4.709852,25.02601,0.000143,24.100492,0.0056,-1.047
8006.00,4.709525,25.02551,0.000145,24.100284,0.0056,-1.047
8008.00,4.708473,25.02539,0.000144,24.101804,0.0056,-1.047
8010.00,4.709059,25.02431,0.000143,24.100819,0.0056,-1.047
8012.00,4.710133,25.02451,0.000143,24.100927,0.0056,-1.048
8014.00,4.710460,25.02494,0.000143,24.101176,0.0056,-1.047
8016.00,4.710906,25.02592,0.000143,24.100903,0.0056,-1.046
8018.00,4.711079,25.02544,0.000143,24.100797,0.0056,-1.047
8020.00,4.710264,25.02493,0.000143,24.101252,0.0056,-1.047
8022.00,4.711113,25.02523,0.000144,24.101061,0.0056,-1.048
8024.00,4.710730,25.02595,0.000144,24.100821,0.0056,-1.047
8026.00,4.711496,25.02580,0.000144,24.100734,0.0056,-1.047
8028.00,4.710740,25.02556,0.000144,24.100929,0.0056,-1.047
8030.00,4.710376,25.02554,0.000144,24.100732,0.0056,-1.047
8032.00,4.710048,25.02514,0.000144,24.101079,0.0056,-1.047
8034.00,4.711439,25.02510,0.000144,24.100960,0.0056,-1.047
8036.00,4.711844,25.02543,0.000145,24.100362,0.0056,-1.048
8038.00,4.712307,25.02555,0.000143,24.101098,0.0056,-1.047
8040.00,4.711428,25.02574,0.000144,24.101384,0.0056,-1.047
8042.00,4.711392,25.02530,0.000145,24.101062,0.0057,-1.047
8044.00,4.711897,25.02528,0.000143,24.101120,0.0056,-1.047
@45,5.0000,10.0
8046.00,4.711514,25.02540,0.000142,24.101196,0.0056,-1.047
8048.00,4.711465,25.02504,0.000144,24.100546,0.0056,-1.046
8050.00,4.708171,25.02409,0.000145,24.102062,0.0056,-1.046
8052.00,4.694014,25.02462,0.000145,24.101417,0.0056,-1.046
8054.00,4.670394,25.02423,0.000144,24.100214,0.0056,-1.046
8056.00,4.640252,25.02476,0.000144,24.100832,0.0056,-1.047
8058.00,4.604878,25.02556,0.000143,24.101354,0.0056,-1.048
8060.00,4.568799,25.02541,0.000143,24.101146,0.0056,-1.049
8062.00,4.539940,25.02516,0.000143,24.100448,0.0056,-1.049
8064.00,4.519833,25.02521,0.000142,24.100736,0.0056,-1.048
8066.00,4.506270,25.02512,0.000143,24.100160,0.0056,-1.048
8068.00,4.498810,25.02517,0.000143,24.101057,0.0056,-1.048
8070.00,4.495954,25.02535,0.000143,24.100561,0.0056,-1.047
8072.00,4.496958,25.02520,0.000143,24.101083,0.0056,-1.048
8074.00,4.501448,25.02598,0.000142,24.100890,0.0056,-1.047
8076.00,4.509490,25.02556,0.000144,24.100888,0.0056,-1.047
8078.00,4.520223,25.02544,0.000144,24.100799,0.0056,-1.047
8080.00,4.531279,25.02626,0.000145,24.100795,0.0056,-1.048
8082.00,4.543031,25.02550,0.000143,24.100674,0.0056,-1.048
8084.00,4.555280,25.02488,0.000144,24.101010,0.0056,-1.047
8086.00,4.565843,25.02539,0.000143,24.100659,0.0056,-1.047
8088.00,4.576333,25.02589,0.000144,24.101583,0.0056,-1.047
8090.00,4.586783,25.02572,0.000144,24.100669,0.0056,-1.047
8092.00,4.596120,25.02535,0.000143,24.101100,0.0056,-1.048
8094.00,4.605437,25.02531,0.000145,24.101053,0.0056,-1.048
8096.00,4.614227,25.02454,0.000144,24.101367,0.0056,-1.048
8098.00,4.620874,25.02469,0.000143,24.100784,0.0056,-1.047
8100.00,4.627895,25.02507,0.000142,24.100104,0.0056,-1.047
8102.00,4.634556,25.02496,0.000144,24.100476,0.0056,-1.048
8104.00,4.641016,25.02465,0.000144,24.101018,0.0056,-1.048
8106.00,4.648419,25.02441,0.000144,24.101438,0.0056,-1.047
8108.00,4.654042,25.02428,0.000144,24.100758,0.0055,-1.047
8110.00,4.658415,25.02403,0.000145,24.100789,0.0056,-1.048
8112.00,4.662912,25.02430,0.000143,24.100723,0.0056,-1.047
8114.00,4.666170,25.02423,0.000144,24.101157,0.0056,-1.047
8116.00,4.670067,25.02430,0.000144,24.100962,0.0056,-1.048
8118.00,4.672530,25.02424,0.000143,24.101605,0.0056,-1.048
8120.00,4.675585,25.02451,0.000144,24.100734,0.0056,-1.047
8122.00,4.679112,25.02449,0.000145,24.101176,0.0056,-1.048
8124.00,4.680778,25.02419,0.000144,24.100921,0.0056,-1.046
8126.00,4.682811,25.02388,0.000145,24.101744,0.0056,-1.047
8128.00,4.684840,25.02375,0.000144,24.101009,0.0055,-1.047
8130.00,4.687708,25.02449,0.000142,24.100277,0.0056,-1.048
8132.00,4.689709,25.02504,0.000142,24.100396,0.0056,-1.048
8134.00,4.690702,25.02496,0.000143,24.100929,0.0056,-1.048
8136.00,4.691165,25.02510,0.000142,24.100652,0.0056,-1.047
8138.00,4.691910,25.02465,0.000143,24.100403,0.0055,-1.048
8140.00,4.695008,25.02460,0.000144,24.100615,0.0055,-1.047
8142.00,4.697255,25.02556,0.000144,24.100853,0.0056,-1.047
8144.00,4.699234,25.02514,0.000144,24.100756,0.0055,-1.048
8146.00,4.699675,25.02518,0.000144,24.100795,0.0056,-1.047
8148.00,4.700370,25.02541,0.000144,24.099729,0.0056,-1.047
8150.00,4.700864,25.02500,0.000143,24.100539,0.0056,-1.048
8152.00,4.701538,25.02519,0.000142,24.101272,0.0055,-1.048
8154.00,4.701997,25.02526,0.000142,24.100622,0.0055,-1.047
8156.00,4.701994,25.02509,0.000143,24.100864,0.0055,-1.047
8158.00,4.702211,25.02535,0.000142,24.100633,0.0055,-1.047
8160.00,4.703058,25.02595,0.000143,24.100069,0.0056,-1.048
8162.00,4.703948,25.02552,0.000143,24.101081,0.0055,-1.047
8164.00,4.704354,25.02573,0.000144,24.100481,0.0056,-1.047
8166.00,4.704692,25.02599,0.000143,24.100810,0.0055,-1.047
8168.00,4.705024,25.02698,0.000143,24.100622,0.0055,-1.047
8170.00,4.705354,25.02650,0.000144,24.099738,0.0055,-1.047
8172.00,4.706005,25.02632,0.000142,24.100189,0.0055,-1.048
8174.00,4.707586,25.02576,0.000142,24.100214,0.0056,-1.047
8176.00,4.709352,25.02540,0.000142,24.099458,0.0056,-1.047
8178.00,4.710537,25.02504,0.000141,24.099476,0.0056,-1.048
8180.00,4.710216,25.02507,0.000142,24.100041,0.0055,-1.047
8182.00,4.710248,25.02571,0.000143,24.100397,0.0055,-1.047
8184.00,4.710439,25.02593,0.000143,24.100182,0.0055,-1.048
8186.00,4.709796,25.02516,0.000142,24.099708,0.0055,-1.048
8188.00,4.710170,25.02562,0.000142,24.100723,0.0055,-1.047
8190.00,4.709514,25.02449,0.000142,24.100193,0.0055,-1.047
8192.00,4.709781,25.02445,0.000141,24.100009,0.0056,-1.047
8194.00,4.710161,25.02488,0.000143,24.100019,0.0055,-1.046
8196.00,4.710456,25.02411,0.000144,24.100301,0.0055,-1.047
8198.00,4.710915,25.02415,0.000143,24.100245,0.0055,-1.047
8200.00,4.711077,25.02428,0.000142,24.100305,0.0055,-1.048
8202.00,4.711309,25.02458,0.000141,24.100163,0.0055,-1.047
8204.00,4.711313,25.02402,0.000143,24.100149,0.0055,-1.047
8206.00,4.711757,25.02397,0.000144,24.100500,0.0056,-1.047
8208.00,4.712466,25.02420,0.000143,24.099954,0.0056,-1.047
8210.00,4.712824,25.02427,0.000143,24.100321,0.0055,-1.047
8212.00,4.712726,25.02423,0.000143,24.099859,0.0056,-1.047
8214.00,4.712561,25.02466,0.000143,24.101109,0.0055,-1.047
8216.00,4.712616,25.02415,0.000143,24.101066,0.0055,-1.047
8218.00,4.712366,25.02496,0.000143,24.100890,0.0055,-1.047
8220.00,4.712149,25.02484,0.000142,24.101280,0.0055,-1.048
8222.00,4.711567,25.02520,0.000141,24.100100,0.0056,-1.047
8224.00,4.711363,25.02495,0.000142,24.100007,0.0055,-1.047
@46,5.0000,10.0
8226.00,4.711955,25.02515,0.000143,24.100747,0.0056,-1.047
8228.00,4.711249,25.02493,0.000143,24.101133,0.0056,-1.047
8230.00,4.708946,25.02504,0.000142,24.099983,0.0055,-1.047
8232.00,4.696210,25.02544,0.000144,24.100022,0.0055,-1.046
8234.00,4.673693,25.02565,0.000144,24.101020,0.0055,-1.046
8236.00,4.646783,25.02592,0.000143,24.101087,0.0055,-1.047
8238.00,4.614501,25.02607,0.000143,24.100585,0.0055,-1.047
8240.00,4.581330,25.02569,0.000143,24.100834,0.0056,-1.049
8242.00,4.554515,25.02609,0.000141,24.100033,0.0055,-1.048
8244.00,4.534299,25.02555,0.000142,24.101055,0.0055,-1.048
8246.00,4.519676,25.02531,0.000142,24.101332,0.0055,-1.048
8248.00,4.511709,25.02484,0.000141,24.100503,0.0056,-1.048
8250.00,4.508482,25.02481,0.000142,24.100149,0.0055,-1.047
8252.00,4.509683,25.02550,0.000142,24.100130,0.0055,-1.047
8254.00,4.514092,25.02479,0.000143,24.100351,0.0055,-1.047
8256.00,4.520412,25.02412,0.000143,24.100498,0.0055,-1.047
8258.00,4.530205,25.02504,0.000143,24.100461,0.0055,-1.047
8260.00,4.541233,25.02464,0.000143,24.100279,0.0056,-1.047
8262.00,4.552964,25.02475,0.000143,24.100607,0.0056,-1.047
8264.00,4.563935,25.02504,0.000143,24.101042,0.0055,-1.046
8266.00,4.575580,25.02554,0.000144,24.100806,0.0055,-1.047
8268.00,4.585745,25.02554,0.000142,24.100299,0.0056,-1.048
8270.00,4.595339,25.02566,0.000143,24.100888,0.0055,-1.046
8272.00,4.604403,25.02427,0.000143,24.100004,0.0055,-1.047
8274.00,4.612928,25.02418,0.000142,24.100059,0.0055,-1.048
8276.00,4.620062,25.02443,0.000143,24.100502,0.0055,-1.048
8278.00,4.627349,25.02445,0.000142,24.100427,0.0055,-1.047
8280.00,4.635521,25.02453,0.000142,24.101369,0.0056,-1.047
8282.00,4.641907,25.02523,0.000143,24.100383,0.0056,-1.047
8284.00,4.646775,25.02572,0.000143,24.100500,0.0055,-1.047
8286.00,4.651316,25.02659,0.000143,24.100827,0.0056,-1.047
8288.00,4.656438,25.02608,0.000143,24.100450,0.0056,-1.047
8290.00,4.661833,25.02630,0.000144,24.100544,0.0056,-1.047
8292.00,4.665693,25.02606,0.000143,24.100658,0.0055,-1.047
8294.00,4.668893,25.02615,0.000144,24.101324,0.0055,-1.047
8296.00,4.672712,25.02532,0.000143,24.100994,0.0056,-1.047
8298.00,4.676065,25.02551,0.000143,24.101579,0.0056,-1.048
8300.00,4.679950,25.02557,0.000142,24.100736,0.0056,-1.047
8302.00,4.683187,25.02658,0.000143,24.100353,0.0056,-1.046
8304.00,4.685805,25.02643,0.000142,24.101245,0.0056,-1.047
8306.00,4.688020,25.02594,0.000144,24.101297,0.0056,-1.047
8308.00,4.690776,25.02625,0.000143,24.100561,0.0055,-1.047
8310.00,4.692825,25.02616,0.000144,24.100158,0.0055,-1.047
8312.00,4.693308,25.02635,0.000143,24.101192,0.0055,-1.047
8314.00,4.694053,25.02607,0.000143,24.101077,0.0056,-1.047
8316.00,4.694836,25.02579,0.000143,24.100769,0.0056,-1.047
8318.00,4.695810,25.02672,0.000141,24.101237,0.0055,-1.047
8320.00,4.697586,25.02665,0.000142,24.101291,0.0056,-1.047
8322.00,4.698246,25.02631,0.000143,24.100797,0.0055,-1.046
8324.00,4.698790,25.02609,0.000143,24.100962,0.0055,-1.047
8326.00,4.700684,25.02631,0.000142,24.100249,0.0055,-1.047
8328.00,4.702479,25.02584,0.000142,24.100059,0.0055,-1.047
8330.00,4.704011,25.02552,0.000143,24.099660,0.0055,-1.046
8332.00,4.704699,25.02527,0.000142,24.100459,0.0055,-1.046
8334.00,4.704341,25.02532,0.000141,24.100009,0.0055,-1.047
8336.00,4.704384,25.02551,0.000142,24.100444,0.0055,-1.048
8338.00,4.705642,25.02568,0.000142,24.100483,0.0055,-1.048
8340.00,4.705799,25.02548,0.000142,24.100817,0.0055,-1.047
8342.00,4.706502,25.02573,0.000142,24.100960,0.0056,-1.046
8344.00,4.707422,25.02582,0.000142,24.100819,0.0055,-1.047
8346.00,4.708049,25.02623,0.000142,24.099942,0.0055,-1.048
8348.00,4.708719,25.02589,0.000143,24.100461,0.0056,-1.047
8350.00,4.708607,25.02603,0.000142,24.101092,0.0055,-1.047
8352.00,4.708520,25.02647,0.000144,24.099515,0.0055,-1.047
8354.00,4.708689,25.02658,0.000143,24.099952,0.0055,-1.047
8356.00,4.709598,25.02748,0.000143,24.100126,0.0056,-1.046
8358.00,4.710639,25.02634,0.000143,24.100089,0.0056,-1.047
8360.00,4.711569,25.02608,0.000143,24.099829,0.0056,-1.048
8362.00,4.712094,25.02616,0.000141,24.100147,0.0056,-1.048
8364.00,4.713429,25.02602,0.000142,24.100193,0.0056,-1.047
8366.00,4.713506,25.02664,0.000143,24.100277,0.0056,-1.047
8368.00,4.714285,25.02605,0.000143,24.099768,0.0056,-1.047
8370.00,4.714054,25.02577,0.000142,24.100020,0.0056,-1.047
8372.00,4.713355,25.02602,0.000143,24.100730,0.0055,-1.048
8374.00,4.713281,25.02634,0.000141,24.100814,0.0056,-1.047
8376.00,4.713571,25.02586,0.000142,24.100321,0.0056,-1.047
8378.00,4.713672,25.02599,0.000142,24.100182,0.0056,-1.047
8380.00,4.713814,25.02642,0.000144,24.100589,0.0055,-1.047
8382.00,4.713470,25.02671,0.000142,24.100578,0.0055,-1.048
8384.00,4.713022,25.02643,0.000142,24.099679,0.0055,-1.047
8386.00,4.713326,25.02823,0.000144,24.100697,0.0056,-1.047
8388.00,4.713681,25.02855,0.000143,24.101061,0.0055,-1.047
8390.00,4.713787,25.02775,0.000143,24.100329,0.0055,-1.048
8392.00,4.714670,25.02812,0.000142,24.100442,0.0055,-1.047
8394.00,4.714576,25.02824,0.000142,24.100371,0.0055,-1.048
8396.00,4.713278,25.02776,0.000142,24.100364,0.0055,-1.047
8398.00,4.713229,25.02901,0.000143,24.099537,0.0056,-1.047
8400.00,4.714203,25.02889,0.000142,24.100143,0.0055,-1.047
8402.00,4.713711,25.02822,0.000144,24.100375,0.0055,-1.047
8404.00,4.714351,25.02817,0.000143,24.100550,0.0055,-1.048
@47,5.0000,10.0
8406.00,4.714230,25.02785,0.000142,24.100017,0.0055,-1.047
8408.00,4.713591,25.02773,0.000142,24.100145,0.0056,-1.048
8410.00,4.710337,25.02807,0.000143,24.100399,0.0055,-1.047
8412.00,4.700265,25.02776,0.000143,24.100619,0.0055,-1.046
8414.00,4.679298,25.02734,0.000143,24.100979,0.0055,-1.047
8416.00,4.651812,25.02701,0.000142,24.101103,0.0055,-1.047
8418.00,4.621680,25.02743,0.000142,24.100775,0.0055,-1.047
8420.00,4.590920,25.02823,0.000143,24.100175,0.0056,-1.048
8422.00,4.566015,25.02796,0.000141,24.100334,0.0056,-1.049
8424.00,4.547045,25.02743,0.000141,24.100503,0.0056,-1.048
8426.00,4.533126,25.02728,0.000141,24.100332,0.0056,-1.049
8428.00,4.524558,25.02729,0.000142,24.100180,0.0055,-1.048
8430.00,4.520745,25.02721,0.000143,24.100529,0.0056,-1.047
8432.00,4.521220,25.02659,0.000143,24.100602,0.0055,-1.047
8434.00,4.525396,25.02674,0.000143,24.100332,0.0055,-1.048
8436.00,4.532742,25.02724,0.000143,24.100791,0.0055,-1.048
8438.00,4.541442,25.02734,0.000143,24.101126,0.0055,-1.047
8440.00,4.551860,25.02720,0.000143,24.100641,0.0056,-1.047
8442.00,4.561476,25.02685,0.000143,24.100708,0.0056,-1.048
8444.00,4.571897,25.02726,0.000142,24.100429,0.0055,-1.047
8446.00,4.582914,25.02727,0.000142,24.100734,0.0056,-1.049
8448.00,4.593426,25.02833,0.000142,24.100749,0.0055,-1.048
8450.00,4.603052,25.02818,0.000143,24.100000,0.0055,-1.048
8452.00,4.611109,25.02775,0.000142,24.100137,0.0055,-1.048
8454.00,4.618754,25.02793,0.000143,24.100910,0.0055,-1.047
8456.00,4.625763,25.02786,0.000142,24.100854,0.0055,-1.047
8458.00,4.632614,25.02794,0.000142,24.100264,0.0055,-1.047
8460.00,4.638678,25.02809,0.000142,24.100895,0.0055,-1.047
8462.00,4.643392,25.02765,0.000142,24.100505,0.0055,-1.048
8464.00,4.648345,25.02743,0.000141,24.100607,0.0055,-1.047
8466.00,4.652936,25.02694,0.000142,24.099933,0.0056,-1.048
8468.00,4.657311,25.02672,0.000142,24.100581,0.0056,-1.048
8470.00,4.662765,25.02670,0.000142,24.100609,0.0056,-1.047
8472.00,4.667184,25.02660,0.000142,24.099753,0.0056,-1.047
8474.00,4.671421,25.02735,0.000143,24.100916,0.0056,-1.048
8476.00,4.674224,25.02808,0.000142,24.100938,0.0056,-1.048
8478.00,4.677971,25.02807,0.000142,24.100236,0.0055,-1.047
8480.00,4.680652,25.02881,0.000143,24.100815,0.0055,-1.047
8482.00,4.683543,25.02845,0.000144,24.100266,0.0055,-1.047
8484.00,4.685009,25.02860,0.000142,24.100552,0.0055,-1.047
8486.00,4.686091,25.02831,0.000142,24.100825,0.0055,-1.047
8488.00,4.688338,25.02832,0.000142,24.100481,0.0055,-1.048
8490.00,4.690202,25.02885,0.000141,24.099820,0.0055,-1.048
8492.00,4.691761,25.02837,0.000141,24.100594,0.0055,-1.047
8494.00,4.693870,25.02771,0.000142,24.099133,0.0055,-1.048
8496.00,4.694637,25.02854,0.000142,24.100277,0.0055,-1.047
8498.00,4.695163,25.02822,0.000142,24.100360,0.0055,-1.048
8500.00,4.696082,25.02785,0.000143,24.100364,0.0055,-1.048
8502.00,4.698150,25.02782,0.000142,24.099957,0.0055,-1.048
8504.00,4.699875,25.02873,0.000142,24.100502,0.0055,-1.047
8506.00,4.701560,25.02779,0.000142,24.100323,0.0055,-1.048
8508.00,4.701890,25.02792,0.000142,24.100344,0.0055,-1.047
8510.00,4.701874,25.02746,0.000142,24.100466,0.0055,-1.048
8512.00,4.702832,25.02731,0.000142,24.100117,0.0055,-1.048
8514.00,4.702571,25.02782,0.000142,24.100587,0.0056,-1.047
8516.00,4.703576,25.02817,0.000142,24.100687,0.0055,-1.047
8518.00,4.704719,25.02904,0.000142,24.100719,0.0055,-1.048
8520.00,4.705143,25.02915,0.000142,24.100693,0.0055,-1.048
8522.00,4.704732,25.02879,0.000142,24.100147,0.0056,-1.047
8524.00,4.705176,25.02886,0.000143,24.100446,0.0055,-1.048
8526.00,4.706489,25.02948,0.000143,24.100286,0.0056,-1.047
8528.00,4.706962,25.02954,0.000144,24.101053,0.0056,-1.047
8530.00,4.707855,25.02912,0.000143,24.100238,0.0055,-1.048
8532.00,4.709361,25.02845,0.000141,24.100104,0.0055,-1.048
8534.00,4.709855,25.02807,0.000142,24.100760,0.0056,-1.048
8536.00,4.708798,25.02764,0.000142,24.100223,0.0055,-1.047
8538.00,4.708701,25.02825,0.000143,24.100095,0.0056,-1.047
8540.00,4.708693,25.02862,0.000142,24.100546,0.0055,-1.048
8542.00,4.709305,25.02796,0.000143,24.100470,0.0055,-1.048
8544.00,4.709822,25.02806,0.000144,24.100674,0.0056,-1.047
8546.00,4.710020,25.02761,0.000143,24.100373,0.0055,-1.047
8548.00,4.709097,25.02774,0.000143,24.100559,0.0055,-1.047
8550.00,4.708900,25.02816,0.000143,24.100843,0.0055,-1.048
8552.00,4.710260,25.02852,0.000143,24.100617,0.0056,-1.047
8554.00,4.710931,25.02846,0.000142,24.101343,0.0056,-1.048
8556.00,4.710929,25.02745,0.000141,24.100548,0.0055,-1.048
8558.00,4.711011,25.02678,0.000142,24.100541,0.0055,-1.047
8560.00,4.711796,25.02685,0.000142,24.100119,0.0055,-1.047
8562.00,4.713139,25.02691,0.000144,24.100297,0.0055,-1.047
8564.00,4.712835,25.02826,0.000143,24.100827,0.0056,-1.048
8566.00,4.711908,25.02834,0.000141,24.100665,0.0055,-1.048
8568.00,4.711707,25.02836,0.000142,24.100074,0.0055,-1.048
8570.00,4.712334,25.02779,0.000144,24.100037,0.0056,-1.047
8572.00,4.713247,25.02755,0.000144,24.101271,0.0056,-1.047
8574.00,4.712178,25.02810,0.000143,24.100951,0.0056,-1.048
8576.00,4.712060,25.02818,0.000143,24.100524,0.0055,-1.048
8578.00,4.712664,25.02767,0.000142,24.100232,0.0056,-1.048
8580.00,4.713476,25.02760,0.000143,24.100548,0.0055,-1.047
8582.00,4.713019,25.02734,0.000142,24.100197,0.0055,-1.047
8584.00,4.712565,25.02726,0.000142,24.099320,0.0055,-1.047
@48,5.0000,10.0
8586.00,4.712587,25.02810,0.000141,24.100340,0.0055,-1.048
8588.00,4.712351,25.02745,0.000142,24.100945,0.0055,-1.047
8590.00,4.709752,25.02688,0.000143,24.100176,0.0055,-1.046
8592.00,4.699396,25.02701,0.000143,24.100253,0.0055,-1.047
8594.00,4.680432,25.02742,0.000143,24.100641,0.0055,-1.047
8596.00,4.655080,25.02709,0.000142,24.100368,0.0055,-1.046
8598.00,4.626734,25.02690,0.000142,24.099768,0.0056,-1.047
8600.00,4.596576,25.02704,0.000143,24.100373,0.0056,-1.048
8602.00,4.570787,25.02658,0.000142,24.100312,0.0056,-1.049
8604.00,4.554082,25.02691,0.000140,24.101044,0.0055,-1.049
8606.00,4.541776,25.02639,0.000141,24.100227,0.0055,-1.048
8608.00,4.533644,25.02693,0.000142,24.100219,0.0055,-1.048
8610.00,4.530501,25.02721,0.000142,24.099885,0.0056,-1.047
8612.00,4.531042,25.02660,0.000142,24.100481,0.0056,-1.048
8614.00,4.535003,25.02647,0.000142,24.100336,0.0055,-1.048
8616.00,4.540549,25.02649,0.000142,24.100438,0.0055,-1.047
8618.00,4.549119,25.02636,0.000143,24.100741,0.0056,-1.047
8620.00,4.559532,25.02521,0.000143,24.101049,0.0055,-1.048
8622.00,4.568813,25.02529,0.000142,24.100251,0.0055,-1.047
8624.00,4.578023,25.02516,0.000142,24.100780,0.0055,-1.048
8626.00,4.587582,25.02517,0.000143,24.100498,0.0056,-1.047
8628.00,4.596572,25.02426,0.000142,24.100037,0.0056,-1.048
8630.00,4.606313,25.02420,0.000142,24.100342,0.0055,-1.047
8632.00,4.614425,25.02406,0.000141,24.100589,0.0055,-1.047
8634.00,4.620892,25.02432,0.000142,24.100760,0.0055,-1.048
8636.00,4.627654,25.02448,0.000142,24.100921,0.0055,-1.047
8638.00,4.634676,25.02451,0.000143,24.100143,0.0055,-1.047
8640.00,4.642080,25.02523,0.000143,24.100032,0.0055,-1.047
8642.00,4.647927,25.02606,0.000143,24.099359,0.0056,-1.047
8644.00,4.652686,25.02485,0.000142,24.099902,0.0056,-1.046
8646.00,4.657130,25.02559,0.000142,24.100234,0.0055,-1.047
8648.00,4.661777,25.02512,0.000142,24.100715,0.0055,-1.047
8650.00,4.665503,25.02557,0.000142,24.100364,0.0055,-1.047
8652.00,4.668098,25.02626,0.000142,24.100490,0.0055,-1.048
8654.00,4.671331,25.02635,0.000142,24.100949,0.0055,-1.048
8656.00,4.674407,25.02602,0.000143,24.100020,0.0056,-1.047
8658.00,4.677664,25.02554,0.000142,24.099759,0.0055,-1.048
8660.00,4.679879,25.02590,0.000143,24.100444,0.0055,-1.047
8662.00,4.682046,25.02640,0.000142,24.100611,0.0056,-1.048
8664.00,4.684238,25.02603,0.000142,24.100074,0.0055,-1.047
8666.00,4.687165,25.02568,0.000142,24.100386,0.0055,-1.047
8668.00,4.689161,25.02637,0.000142,24.100474,0.0055,-1.047
8670.00,4.691173,25.02554,0.000142,24.100425,0.0056,-1.047
8672.00,4.694109,25.02546,0.000141,24.099634,0.0056,-1.048
8674.00,4.695063,25.02583,0.000143,24.100435,0.0055,-1.047
8676.00,4.696342,25.02593,0.000143,24.099788,0.0055,-1.046
8678.00,4.696106,25.02619,0.000142,24.099896,0.0055,-1.047
8680.00,4.696856,25.02642,0.000143,24.099935,0.0055,-1.048
8682.00,4.697720,25.02554,0.000141,24.100427,0.0055,-1.048
8684.00,4.698469,25.02634,0.000142,24.100463,0.0055,-1.047
8686.00,4.699996,25.02568,0.000143,24.100425,0.0055,-1.047
8688.00,4.700403,25.02577,0.000142,24.100091,0.0056,-1.047
8690.00,4.701429,25.02707,0.000143,24.100020,0.0055,-1.047
8692.00,4.702230,25.02668,0.000143,24.100249,0.0055,-1.046
8694.00,4.704228,25.02634,0.000143,24.100316,0.0055,-1.047
8696.00,4.705226,25.02637,0.000143,24.100713,0.0055,-1.048
8698.00,4.705604,25.02599,0.000141,24.100756,0.0055,-1.048
8700.00,4.705796,25.02578,0.000142,24.100626,0.0055,-1.047
8702.00,4.706572,25.02596,0.000143,24.100565,0.0056,-1.047
8704.00,4.706779,25.02645,0.000142,24.100121,0.0055,-1.047
8706.00,4.706729,25.02635,0.000141,24.099991,0.0055,-1.047
8708.00,4.706583,25.02661,0.000142,24.101109,0.0055,-1.048
8710.00,4.706004,25.02649,0.000142,24.101369,0.0055,-1.047
8712.00,4.706025,25.02597,0.000142,24.101231,0.0055,-1.047
8714.00,4.707659,25.02571,0.000142,24.100856,0.0055,-1.048
8716.00,4.708416,25.02539,0.000142,24.100442,0.0055,-1.047
8718.00,4.709175,25.02671,0.000141,24.100763,0.0055,-1.047
8720.00,4.710153,25.02658,0.000143,24.100377,0.0055,-1.048
8722.00,4.710402,25.02647,0.000143,24.100526,0.0055,-1.047
8724.00,4.709833,25.02605,0.000142,24.100143,0.0055,-1.047
8726.00,4.710167,25.02515,0.000142,24.101007,0.0055,-1.047
8728.00,4.709577,25.02586,0.000143,24.100964,0.0056,-1.048
8730.00,4.710234,25.02574,0.000142,24.100438,0.0056,-1.048
8732.00,4.710149,25.02529,0.000141,24.100321,0.0056,-1.047
8734.00,4.709755,25.02442,0.000142,24.100802,0.0055,-1.048
8736.00,4.709472,25.02439,0.000142,24.100899,0.0055,-1.047
8738.00,4.709794,25.02538,0.000141,24.100384,0.0055,-1.047
8740.00,4.710438,25.02558,0.000141,24.100329,0.0055,-1.047
8742.00,4.711298,25.02599,0.000141,24.100479,0.0056,-1.048
8744.00,4.711208,25.02619,0.000142,24.100327,0.0055,-1.047
8746.00,4.711542,25.02645,0.000143,24.100789,0.0055,-1.047
8748.00,4.711750,25.02640,0.000143,24.100990,0.0055,-1.048
8750.00,4.712600,25.02631,0.000141,24.100827,0.0055,-1.048
8752.00,4.712427,25.02631,0.000142,24.100254,0.0055,-1.047
8754.00,4.711694,25.02518,0.000142,24.100576,0.0055,-1.047
8756.00,4.711547,25.02607,0.000144,24.100403,0.0055,-1.047
8758.00,4.711059,25.02618,0.000143,24.099998,0.0055,-1.047
8760.00,4.710112,25.02582,0.000142,24.100266,0.0055,-1.047
8762.00,4.710033,25.02547,0.000141,24.100541,0.0055,-1.048
8764.00,4.710845,25.02552,0.000142,24.100502,0.0055,-1.047
@49,5.0000,10.0
8766.00,4.711553,25.02569,0.000142,24.100332,0.0055,-1.048
8768.00,4.710936,25.02578,0.000142,24.100654,0.0055,-1.047
8770.00,4.708523,25.02551,0.000142,24.100059,0.0055,-1.048
8772.00,4.699054,25.02584,0.000142,24.100264,0.0055,-1.046
8774.00,4.681808,25.02597,0.000143,24.100498,0.0055,-1.047
8776.00,4.658018,25.02519,0.000143,24.100446,0.0055,-1.047
8778.00,4.630093,25.02515,0.000143,24.100633,0.0055,-1.047
8780.00,4.603493,25.02474,0.000142,24.100000,0.0055,-1.049
8782.00,4.581352,25.02528,0.000141,24.100602,0.0055,-1.049
8784.00,4.564794,25.02588,0.000139,24.101075,0.0055,-1.049
8786.00,4.551863,25.02582,0.000141,24.100160,0.0055,-1.049
8788.00,4.544222,25.02612,0.000141,24.101074,0.0055,-1.048
8790.00,4.540697,25.02494,0.000142,24.100643,0.0055,-1.047
8792.00,4.540550,25.02550,0.000143,24.099933,0.0055,-1.048
8794.00,4.543899,25.02568,0.000142,24.099567,0.0055,-1.048
8796.00,4.550807,25.02565,0.000143,24.100323,0.0055,-1.047
8798.00,4.558107,25.02572,0.000143,24.100141,0.0055,-1.047
8800.00,4.567155,25.02552,0.000143,24.100767,0.0056,-1.048
8802.00,4.576801,25.02695,0.000142,24.100617,0.0055,-1.048
8804.00,4.584617,25.02659,0.000143,24.099794,0.0055,-1.047
8806.00,4.595214,25.02613,0.000142,24.100000,0.0055,-1.048
8808.00,4.602862,25.02601,0.000142,24.099967,0.0055,-1.048
8810.00,4.610558,25.02640,0.000142,24.099619,0.0055,-1.048
8812.00,4.617200,25.02591,0.000143,24.099961,0.0055,-1.048
8814.00,4.625159,25.02523,0.000143,24.100243,0.0055,-1.047
8816.00,4.632185,25.02606,0.000142,24.100041,0.0055,-1.048
8818.00,4.638537,25.02623,0.000141,24.099677,0.0055,-1.047
8820.00,4.645880,25.02647,0.000142,24.099595,0.0055,-1.048
8822.00,4.651394,25.02585,0.000141,24.100321,0.0055,-1.047
8824.00,4.655559,25.02624,0.000143,24.101137,0.0056,-1.047
8826.00,4.659341,25.02639,0.000142,24.100301,0.0055,-1.048
8828.00,4.664174,25.02663,0.000143,24.100466,0.0055,-1.047
8830.00,4.667857,25.02635,0.000142,24.100266,0.0055,-1.048
8832.00,4.670985,25.02626,0.000142,24.099974,0.0055,-1.048
8834.00,4.674158,25.02516,0.000143,24.100082,0.0055,-1.047
8836.00,4.676476,25.02545,0.000142,24.100682,0.0055,-1.047
8838.00,4.679251,25.02518,0.000141,24.100223,0.0055,-1.049
8840.00,4.681282,25.02556,0.000140,24.100163,0.0055,-1.048
8842.00,4.682432,25.02495,0.000142,24.099114,0.0055,-1.047
8844.00,4.685455,25.02539,0.000142,24.100481,0.0055,-1.047
8846.00,4.688218,25.02519,0.000141,24.099734,0.0055,-1.048
8848.00,4.691524,25.02478,0.000143,24.100450,0.0055,-1.047
8850.00,4.693870,25.02587,0.000142,24.099928,0.0055,-1.047
8852.00,4.694315,25.02574,0.000142,24.100500,0.0055,-1.048
8854.00,4.694457,25.02590,0.000142,24.100232,0.0055,-1.048
8856.00,4.694830,25.02658,0.000142,24.100191,0.0055,-1.048
8858.00,4.694990,25.02605,0.000141,24.100726,0.0055,-1.048
8860.00,4.697028,25.02620,0.000141,24.100202,0.0055,-1.048
8862.00,4.699060,25.02590,0.000141,24.100195,0.0056,-1.047
8864.00,4.700925,25.02570,0.000143,24.099929,0.0055,-1.047
8866.00,4.701829,25.02580,0.000142,24.100184,0.0055,-1.048
8868.00,4.702725,25.02601,0.000142,24.100749,0.0055,-1.048
8870.00,4.703843,25.02603,0.000142,24.100383,0.0055,-1.047
8872.00,4.703866,25.02580,0.000142,24.100052,0.0055,-1.048
8874.00,4.704340,25.02610,0.000141,24.100028,0.0054,-1.048
8876.00,4.705291,25.02542,0.000141,24.100158,0.0055,-1.048
8878.00,4.706483,25.02508,0.000142,24.099764,0.0055,-1.047
8880.00,4.706867,25.02570,0.000142,24.100349,0.0055,-1.047
8882.00,4.706658,25.02595,0.000141,24.100613,0.0055,-1.048
8884.00,4.706387,25.02545,0.000141,24.100186,0.0055,-1.047
8886.00,4.706620,25.02586,0.000141,24.100043,0.0055,-1.048
8888.00,4.707088,25.02545,0.000142,24.100054,0.0055,-1.047
8890.00,4.707604,25.02575,0.000142,24.099809,0.0056,-1.048
8892.00,4.707761,25.02573,0.000141,24.099950,0.0055,-1.048
8894.00,4.708549,25.02564,0.000141,24.100054,0.0055,-1.048
8896.00,4.708401,25.02559,0.000141,24.100425,0.0055,-1.048
8898.00,4.708506,25.02590,0.000142,24.100472,0.0055,-1.048
8900.00,4.710361,25.02559,0.000141,24.100221,0.0055,-1.048
8902.00,4.710772,25.02555,0.000143,24.100381,0.0055,-1.047
8904.00,4.710610,25.02633,0.000143,24.100587,0.0055,-1.047
8906.00,4.710815,25.02579,0.000143,24.100533,0.0055,-1.047
8908.00,4.710915,25.02574,0.000143,24.100204,0.0055,-1.048
8910.00,4.710939,25.02530,0.000143,24.099530,0.0055,-1.048
8912.00,4.711274,25.02539,0.000142,24.099811,0.0055,-1.048
8914.00,4.711488,25.02489,0.000142,24.100396,0.0055,-1.047
8916.00,4.711442,25.02529,0.000144,24.100516,0.0055,-1.047
8918.00,4.711045,25.02537,0.000142,24.099967,0.0054,-1.048
8920.00,4.711872,25.02538,0.000143,24.099911,0.0055,-1.048
8922.00,4.712355,25.02486,0.000142,24.100635,0.0055,-1.048
8924.00,4.712513,25.02467,0.000141,24.100680,0.0055,-1.049
8926.00,4.713012,25.02515,0.000142,24.100347,0.0055,-1.047
8928.00,4.712233,25.02525,0.000142,24.100908,0.0055,-1.048
8930.00,4.711337,25.02559,0.000143,24.100240,0.0056,-1.047
8932.00,4.712191,25.02535,0.000143,24.100106,0.0056,-1.047
8934.00,4.712345,25.02557,0.000143,24.100052,0.0055,-1.047
8936.00,4.712334,25.02647,0.000143,24.100626,0.0055,-1.048
8938.00,4.712523,25.02633,0.000142,24.100429,0.0055,-1.048
8940.00,4.713120,25.02554,0.000142,24.100593,0.0056,-1.048
8942.00,4.713202,25.02569,0.000142,24.100557,0.0055,-1.048
8944.00,4.714549,25.02559,0.000142,24.100325,0.0055,-1.048
@50,5.0000,10.0
8946.00,4.714294,25.02639,0.000143,24.100035,0.0056,-1.048
8948.00,4.713680,25.02667,0.000143,24.100201,0.0055,-1.047
8950.00,4.711981,25.02680,0.000142,24.100410,0.0055,-1.047
8952.00,4.701618,25.02730,0.000144,24.100314,0.0055,-1.046
8954.00,4.683443,25.02730,0.000143,24.100756,0.0055,-1.046
8956.00,4.660026,25.02683,0.000143,24.100678,0.0055,-1.047
8958.00,4.634331,25.02777,0.000141,24.100039,0.0055,-1.049
8960.00,4.608826,25.02788,0.000141,24.100397,0.0055,-1.049
8962.00,4.589260,25.02676,0.000141,24.099786,0.0055,-1.049
8964.00,4.574644,25.02682,0.000140,24.100160,0.0056,-1.049
8966.00,4.562961,25.02699,0.000140,24.100217,0.0056,-1.048
8968.00,4.555195,25.02675,0.000141,24.099718,0.0055,-1.048
8970.00,4.551638,25.02645,0.000142,24.100063,0.0055,-1.048
8972.00,4.552063,25.02696,0.000144,24.100126,0.0056,-1.048
8974.00,4.556226,25.02729,0.000143,24.100457,0.0056,-1.048
8976.00,4.562033,25.02713,0.000142,24.100659,0.0055,-1.048
8978.00,4.568547,25.02721,0.000142,24.100453,0.0055,-1.047
8980.00,4.575898,25.02710,0.000143,24.100864,0.0056,-1.047
8982.00,4.583898,25.02724,0.000144,24.101237,0.0056,-1.047
8984.00,4.592429,25.02698,0.000142,24.100693,0.0055,-1.048
8986.00,4.602695,25.02701,0.000143,24.100371,0.0055,-1.048
8988.00,4.611475,25.02704,0.000142,24.100351,0.0056,-1.048
8990.00,4.619634,25.02763,0.000142,24.099980,0.0056,-1.048
8992.00,4.627127,25.02684,0.000143,24.100312,0.0055,-1.047
8994.00,4.634245,25.02787,0.000143,24.100736,0.0055,-1.047
8996.00,4.640003,25.02779,0.000143,24.100812,0.0055,-1.047
8998.00,4.646275,25.02766,0.000142,24.100778,0.0055,-1.048
9000.00,4.651626,25.02738,0.000142,24.101146,0.0055,-1.048
9002.00,4.655983,25.02761,0.000141,24.100474,0.0055,-1.047
9004.00,4.660609,25.02728,0.000143,24.100502,0.0055,-1.047
9006.00,4.665512,25.02698,0.000142,24.099510,0.0055,-1.048
9008.00,4.669853,25.02685,0.000142,24.100392,0.0056,-1.049
9010.00,4.674020,25.02745,0.000142,24.100745,0.0055,-1.047
9012.00,4.676618,25.02792,0.000142,24.100319,0.0055,-1.047
9014.00,4.679851,25.02783,0.000143,24.100424,0.0056,-1.047
9016.00,4.683118,25.02795,0.000144,24.100028,0.0055,-1.047
9018.00,4.685512,25.02823,0.000143,24.100351,0.0056,-1.048
9020.00,4.686871,25.02790,0.000142,24.100476,0.0056,-1.048
9022.00,4.688179,25.02807,0.000143,24.100403,0.0056,-1.047
9024.00,4.689974,25.02740,0.000142,24.100202,0.0055,-1.048
9026.00,4.691321,25.02727,0.000143,24.100353,0.0055,-1.047
9028.00,4.693704,25.02792,0.000143,24.100669,0.0056,-1.048
9030.00,4.694401,25.02842,0.000142,24.100524,0.0055,-1.048
9032.00,4.696735,25.02835,0.000141,24.099590,0.0055,-1.048
9034.00,4.698432,25.02771,0.000142,24.099950,0.0055,-1.048
9036.00,4.699584,25.02752,0.000143,24.099993,0.0055,-1.047
9038.00,4.699968,25.02744,0.000143,24.100041,0.0055,-1.047
9040.00,4.701480,25.02804,0.000142,24.100139,0.0055,-1.048
9042.00,4.702532,25.02781,0.000142,24.100656,0.0056,-1.048
9044.00,4.702820,25.02780,0.000143,24.100869,0.0056,-1.047
9046.00,4.703791,25.02842,0.000143,24.100516,0.0056,-1.047
9048.00,4.704852,25.02758,0.000143,24.100156,0.0056,-1.048
9050.00,4.703983,25.02698,0.000143,24.100295,0.0056,-1.048
9052.00,4.705547,25.02690,0.000142,24.100472,0.0055,-1.047
9054.00,4.706006,25.02735,0.000143,24.100771,0.0056,-1.048
9056.00,4.707208,25.02765,0.000143,24.100758,0.0056,-1.047
9058.00,4.709104,25.02736,0.000143,24.101109,0.0055,-1.047
9060.00,4.709205,25.02784,0.000143,24.100570,0.0055,-1.048
9062.00,4.709376,25.02692,0.000142,24.100591,0.0055,-1.048
9064.00,4.709455,25.02597,0.000142,24.100619,0.0055,-1.048
9066.00,4.708779,25.02672,0.000143,24.100097,0.0056,-1.048
9068.00,4.708925,25.02720,0.000141,24.100028,0.0056,-1.048
9070.00,4.709270,25.02797,0.000141,24.100238,0.0055,-1.048
9072.00,4.708982,25.02741,0.000141,24.100710,0.0055,-1.048
9074.00,4.709684,25.02722,0.000141,24.100607,0.0055,-1.047
9076.00,4.710883,25.02731,0.000141,24.100160,0.0055,-1.047
9078.00,4.711561,25.02762,0.000142,24.100368,0.0055,-1.048
9080.00,4.711942,25.02818,0.000142,24.100228,0.0055,-1.048
9082.00,4.712039,25.02808,0.000141,24.100039,0.0055,-1.048
9084.00,4.713046,25.02834,0.000140,24.100156,0.0055,-1.048
9086.00,4.712238,25.02824,0.000140,24.100013,0.0055,-1.047
9088.00,4.712038,25.02744,0.000141,24.101100,0.0055,-1.047
9090.00,4.712130,25.02763,0.000142,24.100327,0.0056,-1.047
9092.00,4.711400,25.02839,0.000142,24.100032,0.0055,-1.048
9094.00,4.710974,25.02763,0.000142,24.100433,0.0055,-1.047
9096.00,4.711203,25.02799,0.000143,24.100342,0.0055,-1.048
9098.00,4.712597,25.02817,0.000142,24.099998,0.0056,-1.048
9100.00,4.711930,25.02842,0.000142,24.101378,0.0055,-1.048
9102.00,4.711582,25.02828,0.000142,24.100633,0.0056,-1.048
9104.00,4.712680,25.02836,0.000143,24.100143,0.0056,-1.048
9106.00,4.713257,25.02914,0.000143,24.101051,0.0056,-1.048
9108.00,4.713685,25.02895,0.000143,24.100893,0.0055,-1.048
9110.00,4.712450,25.02938,0.000143,24.101072,0.0055,-1.048
9112.00,4.711971,25.02898,0.000142,24.100834,0.0055,-1.048
9114.00,4.713383,25.02882,0.000142,24.100994,0.0055,-1.048
9116.00,4.713409,25.02902,0.000142,24.100620,0.0055,-1.048
9118.00,4.712780,25.02832,0.000142,24.100568,0.0055,-1.048
9120.00,4.711800,25.02821,0.000142,24.099803,0.0056,-1.047
9122.00,4.712155,25.02823,0.000143,24.100537,0.0056,-1.048
9124.00,4.713146,25.02874,0.000143,24.100414,0.0055,-1.049
@51,5.0000,10.0
9126.00,4.714218,25.02928,0.000142,24.100139,0.0055,-1.048
9128.00,4.713390,25.02798,0.000143,24.100997,0.0055,-1.047
9130.00,4.711036,25.02811,0.000144,24.101759,0.0055,-1.047
9132.00,4.702471,25.02815,0.000143,24.100476,0.0055,-1.047
9134.00,4.686586,25.02804,0.000143,24.100598,0.0055,-1.048
9136.00,4.664382,25.02833,0.000143,24.101300,0.0055,-1.048
9138.00,4.639773,25.02859,0.000142,24.101625,0.0056,-1.048
9140.00,4.615338,25.02822,0.000142,24.100916,0.0056,-1.049
9142.00,4.596167,25.02819,0.000142,24.101662,0.0055,-1.049
9144.00,4.581963,25.02807,0.000141,24.101705,0.0055,-1.049
9146.00,4.570675,25.02746,0.000142,24.101079,0.0055,-1.048
9148.00,4.563314,25.02800,0.000142,24.101152,0.0056,-1.049
9150.00,4.560002,25.02841,0.000141,24.100425,0.0056,-1.048
9152.00,4.560112,25.02806,0.000141,24.101074,0.0055,-1.048
9154.00,4.562931,25.02822,0.000142,24.101049,0.0055,-1.049
9156.00,4.567162,25.02936,0.000142,24.101408,0.0056,-1.049
9158.00,4.572836,25.02974,0.000142,24.101053,0.0056,-1.047
9160.00,4.580662,25.02946,0.000143,24.100394,0.0056,-1.048
9162.00,4.589291,25.02880,0.000144,24.101098,0.0056,-1.048
9164.00,4.598190,25.02909,0.000142,24.100966,0.0056,-1.048
9166.00,4.606267,25.02869,0.000144,24.100672,0.0056,-1.049
9168.00,4.614487,25.02909,0.000142,24.100765,0.0056,-1.048
9170.00,4.622433,25.02844,0.000141,24.100520,0.0056,-1.048
9172.00,4.629523,25.02848,0.000142,24.100059,0.0055,-1.047
9174.00,4.636407,25.02843,0.000143,24.100531,0.0055,-1.048
9176.00,4.641416,25.02970,0.000142,24.101168,0.0055,-1.049
9178.00,4.646080,25.02942,0.000143,24.101205,0.0055,-1.047
9180.00,4.651622,25.02913,0.000144,24.099994,0.0055,-1.048
9182.00,4.656414,25.02886,0.000142,24.100451,0.0056,-1.049
9184.00,4.660346,25.02965,0.000142,24.100620,0.0056,-1.048
9186.00,4.664563,25.02930,0.000143,24.100232,0.0055,-1.048
9188.00,4.668592,25.02967,0.000142,24.100769,0.0055,-1.048
9190.00,4.671917,25.02911,0.000143,24.100318,0.0055,-1.048
9192.00,4.676592,25.02907,0.000142,24.100100,0.0055,-1.049
9194.00,4.678869,25.03009,0.000142,24.100293,0.0055,-1.048
9196.00,4.681173,25.03042,0.000143,24.100546,0.0055,-1.048
9198.00,4.683485,25.02996,0.000143,24.100762,0.0055,-1.048
9200.00,4.685283,25.02922,0.000143,24.100983,0.0056,-1.048
9202.00,4.687783,25.02932,0.000142,24.100446,0.0056,-1.048
9204.00,4.689457,25.02932,0.000142,24.100513,0.0056,-1.048
9206.00,4.691433,25.02862,0.000143,24.100277,0.0055,-1.048
9208.00,4.694014,25.02817,0.000142,24.100812,0.0055,-1.048
9210.00,4.694465,25.02893,0.000144,24.101114,0.0056,-1.048
9212.00,4.695957,25.02891,0.000141,24.101085,0.0056,-1.049
9214.00,4.697741,25.02997,0.000142,24.100695,0.0055,-1.049
9216.00,4.698813,25.02902,0.000143,24.099861,0.0055,-1.048
9218.00,4.700687,25.02949,0.000143,24.100613,0.0055,-1.048
9220.00,4.701259,25.02949,0.000142,24.100689,0.0055,-1.049
9222.00,4.702254,25.02900,0.000142,24.100745,0.0055,-1.048
9224.00,4.703002,25.02874,0.000143,24.101113,0.0055,-1.048
9226.00,4.702403,25.02822,0.000142,24.100002,0.0055,-1.049
9228.00,4.701667,25.02810,0.000142,24.099883,0.0055,-1.049
9230.00,4.702253,25.02801,0.000142,24.100067,0.0055,-1.049
9232.00,4.703780,25.02807,0.000142,24.100130,0.0055,-1.049
9234.00,4.706000,25.02823,0.000143,24.100689,0.0056,-1.048
9236.00,4.706302,25.02798,0.000142,24.100958,0.0056,-1.048
9238.00,4.706254,25.02737,0.000142,24.100342,0.0056,-1.048
9240.00,4.706358,25.02743,0.000141,24.099812,0.0055,-1.048
9242.00,4.705458,25.02697,0.000140,24.100444,0.0055,-1.049
9244.00,4.706543,25.02791,0.000142,24.100496,0.0055,-1.048
9246.00,4.706926,25.02824,0.000141,24.100059,0.0055,-1.048
9248.00,4.707820,25.02822,0.000141,24.100827,0.0055,-1.049
9250.00,4.708545,25.02777,0.000141,24.100537,0.0055,-1.050
9252.00,4.709099,25.02779,0.000141,24.101174,0.0055,-1.049
9254.00,4.709591,25.02863,0.000141,24.100593,0.0055,-1.049
9256.00,4.709234,25.02837,0.000142,24.100349,0.0055,-1.047
9258.00,4.708818,25.02756,0.000143,24.100260,0.0056,-1.048
9260.00,4.708856,25.02817,0.000142,24.100319,0.0056,-1.049
9262.00,4.709216,25.02832,0.000143,24.100004,0.0055,-1.049
9264.00,4.709412,25.02833,0.000142,24.100578,0.0055,-1.048
9266.00,4.708386,25.02918,0.000143,24.100858,0.0055,-1.049
9268.00,4.706476,25.02889,0.000143,24.100316,0.0055,-1.048
9270.00,4.706244,25.02815,0.000143,24.099772,0.0056,-1.048
9272.00,4.708521,25.02821,0.000143,24.100741,0.0055,-1.050
9274.00,4.710128,25.02832,0.000143,24.100188,0.0055,-1.048
9276.00,4.710876,25.02795,0.000144,24.099889,0.0056,-1.048
9278.00,4.711865,25.02726,0.000142,24.100420,0.0056,-1.049
9280.00,4.712694,25.02709,0.000143,24.100760,0.0056,-1.048
9282.00,4.712620,25.02775,0.000143,24.100515,0.0056,-1.049
9284.00,4.712751,25.02789,0.000142,24.100580,0.0055,-1.050
9286.00,4.711395,25.02883,0.000141,24.100578,0.0055,-1.048
9288.00,4.710407,25.02812,0.000143,24.100097,0.0055,-1.048
9290.00,4.711258,25.02766,0.000143,24.100234,0.0055,-1.048
9292.00,4.712648,25.02819,0.000142,24.100381,0.0056,-1.048
9294.00,4.712340,25.02751,0.000143,24.100412,0.0055,-1.049
9296.00,4.712678,25.02755,0.000141,24.100401,0.0055,-1.049
9298.00,4.711700,25.02797,0.000142,24.100110,0.0055,-1.048
9300.00,4.711908,25.02653,0.000143,24.100316,0.0055,-1.049
9302.00,4.712576,25.02701,0.000142,24.100442,0.0055,-1.048
9304.00,4.712720,25.02748,0.000143,24.100687,0.0055,-1.049
@52,5.0000,10.0
9306.00,4.712981,25.02752,0.000142,24.099942,0.0055,-1.049
9308.00,4.712671,25.02751,0.000142,24.100258,0.0055,-1.049
9310.00,4.710354,25.02671,0.000142,24.100058,0.0055,-1.047
9312.00,4.701914,25.02628,0.000141,24.100338,0.0055,-1.047
9314.00,4.686549,25.02611,0.000142,24.100737,0.0055,-1.048
9316.00,4.667618,25.02720,0.000142,24.100271,0.0055,-1.048
9318.00,4.644948,25.02754,0.000142,24.100145,0.0055,-1.048
9320.00,4.621749,25.02738,0.000142,24.100698,0.0055,-1.049
9322.00,4.603054,25.02760,0.000142,24.100373,0.0055,-1.049
9324.00,4.588662,25.02711,0.000141,24.100581,0.0055,-1.050
9326.00,4.577710,25.02653,0.000141,24.099944,0.0055,-1.049
9328.00,4.572021,25.02650,0.000141,24.100026,0.0055,-1.048
9330.00,4.569295,25.02653,0.000142,24.100524,0.0055,-1.049
9332.00,4.568391,25.02657,0.000142,24.100726,0.0055,-1.049
9334.00,4.569765,25.02707,0.000142,24.100669,0.0055,-1.048
9336.00,4.574395,25.02713,0.000140,24.100745,0.0055,-1.049
9338.00,4.580254,25.02669,0.000141,24.099870,0.0055,-1.047
9340.00,4.587949,25.02705,0.000144,24.100358,0.0055,-1.048
9342.00,4.595569,25.02714,0.000143,24.100137,0.0055,-1.048
9344.00,4.603669,25.02691,0.000140,24.100108,0.0055,-1.048
9346.00,4.612242,25.02659,0.000141,24.100048,0.0055,-1.048
9348.00,4.620268,25.02688,0.000141,24.100176,0.0055,-1.049
9350.00,4.627441,25.02698,0.000141,24.100370,0.0055,-1.048
9352.00,4.633436,25.02697,0.000141,24.100286,0.0055,-1.047
9354.00,4.638646,25.02692,0.000140,24.100290,0.0055,-1.049
9356.00,4.644960,25.02726,0.000141,24.100104,0.0055,-1.048
9358.00,4.652318,25.02767,0.000142,24.100000,0.0055,-1.047
9360.00,4.657025,25.02689,0.000142,24.100316,0.0055,-1.049
9362.00,4.661098,25.02706,0.000142,24.100305,0.0055,-1.048
9364.00,4.665174,25.02718,0.000141,24.099929,0.0055,-1.048
9366.00,4.668466,25.02748,0.000142,24.100137,0.0055,-1.047
9368.00,4.672235,25.02756,0.000142,24.100260,0.0055,-1.048
9370.00,4.675351,25.02796,0.000142,24.100015,0.0055,-1.048
9372.00,4.677605,25.02757,0.000142,24.100217,0.0055,-1.048
9374.00,4.679504,25.02748,0.000143,24.100786,0.0056,-1.048
9376.00,4.681548,25.02794,0.000141,24.100375,0.0055,-1.048
9378.00,4.685007,25.02792,0.000141,24.100559,0.0055,-1.047
9380.00,4.687681,25.02822,0.000141,24.100000,0.0055,-1.048
9382.00,4.688934,25.02790,0.000141,24.099801,0.0055,-1.048
9384.00,4.691450,25.02756,0.000141,24.100697,0.0055,-1.047
9386.00,4.692479,25.02773,0.000143,24.100137,0.0055,-1.047
9388.00,4.693578,25.02761,0.000142,24.100375,0.0055,-1.049
9390.00,4.695361,25.02708,0.000141,24.100065,0.0055,-1.048
9392.00,4.696209,25.02721,0.000141,24.100082,0.0055,-1.048
9394.00,4.697014,25.02744,0.000141,24.100111,0.0055,-1.048
9396.00,4.698185,25.02780,0.000141,24.100362,0.0055,-1.048
9398.00,4.699510,25.02772,0.000142,24.100661,0.0056,-1.048
9400.00,4.700821,25.02719,0.000142,24.100782,0.0055,-1.048
9402.00,4.701052,25.02737,0.000141,24.099974,0.0055,-1.048
9404.00,4.701688,25.02760,0.000141,24.100282,0.0055,-1.047
9406.00,4.702538,25.02739,0.000142,24.099957,0.0055,-1.047
9408.00,4.704191,25.02714,0.000143,24.100622,0.0055,-1.048
9410.00,4.704290,25.02751,0.000142,24.100280,0.0055,-1.048
9412.00,4.704757,25.02720,0.000142,24.099989,0.0055,-1.048
9414.00,4.704840,25.02688,0.000142,24.100903,0.0055,-1.048
9416.00,4.706218,25.02731,0.000141,24.100425,0.0055,-1.048
9418.00,4.707005,25.02697,0.000142,24.100180,0.0055,-1.048
9420.00,4.707386,25.02669,0.000141,24.100373,0.0055,-1.047
9422.00,4.707992,25.02686,0.000142,24.100056,0.0055,-1.048
9424.00,4.708569,25.02683,0.000142,24.101181,0.0056,-1.048
9426.00,4.708941,25.02654,0.000142,24.100951,0.0055,-1.048
9428.00,4.708975,25.02640,0.000142,24.100308,0.0056,-1.047
9430.00,4.709624,25.02699,0.000142,24.100589,0.0055,-1.048
9432.00,4.709674,25.02719,0.000142,24.100845,0.0055,-1.049
9434.00,4.708912,25.02643,0.000141,24.100700,0.0055,-1.048
9436.00,4.708781,25.02606,0.000143,24.100115,0.0055,-1.046
9438.00,4.709425,25.02595,0.000143,24.100388,0.0055,-1.048
9440.00,4.710016,25.02574,0.000142,24.100258,0.0055,-1.048
9442.00,4.710526,25.02512,0.000142,24.099911,0.0055,-1.047
9444.00,4.710446,25.02527,0.000141,24.100502,0.0055,-1.048
9446.00,4.709017,25.02468,0.000141,24.099803,0.0055,-1.048
9448.00,4.709026,25.02569,0.000141,24.100234,0.0055,-1.047
9450.00,4.710666,25.02554,0.000140,24.100453,0.0055,-1.048
9452.00,4.709780,25.02506,0.000141,24.100438,0.0055,-1.048
9454.00,4.709961,25.02628,0.000142,24.100097,0.0055,-1.047
9456.00,4.710321,25.02620,0.000143,24.100344,0.0055,-1.047
9458.00,4.710564,25.02613,0.000141,24.099642,0.0055,-1.048
9460.00,4.711470,25.02596,0.000140,24.099911,0.0056,-1.048
9462.00,4.711809,25.02618,0.000142,24.100862,0.0055,-1.048
9464.00,4.712213,25.02597,0.000142,24.099981,0.0055,-1.048
9466.00,4.712054,25.02569,0.000143,24.099898,0.0055,-1.047
9468.00,4.712233,25.02602,0.000142,24.100466,0.0055,-1.048
9470.00,4.712256,25.02605,0.000142,24.100076,0.0055,-1.047
9472.00,4.712469,25.02631,0.000141,24.099599,0.0055,-1.048
9474.00,4.712000,25.02579,0.000140,24.100065,0.0055,-1.048
9476.00,4.712030,25.02528,0.000142,24.100529,0.0055,-1.048
9478.00,4.712478,25.02553,0.000141,24.100797,0.0056,-1.048
9480.00,4.712566,25.02539,0.000141,24.100327,0.0055,-1.048
9482.00,4.712605,25.02531,0.000142,24.099957,0.0055,-1.048
9484.00,4.713276,25.02580,0.000141,24.100502,0.0055,-1.048
9486.00,4.713491,25.02613,0.000141,24.100308,0.0055,-1.047
@53,5.0000,10.0
9488.00,4.713314,25.02601,0.000143,24.100806,0.0056,-1.047
9490.00,4.710461,25.02584,0.000143,24.101245,0.0055,-1.047
9492.00,4.702715,25.02540,0.000143,24.100643,0.0055,-1.047
9494.00,4.688083,25.02516,0.000143,24.100529,0.0055,-1.046
9496.00,4.670348,25.02602,0.000142,24.100169,0.0055,-1.047
9498.00,4.649360,25.02684,0.000141,24.100663,0.0055,-1.049
9500.00,4.627818,25.02695,0.000142,24.100258,0.0055,-1.048
9502.00,4.609446,25.02551,0.000142,24.100719,0.0055,-1.049
9504.00,4.596371,25.02548,0.000139,24.100496,0.0055,-1.049
9506.00,4.586515,25.02540,0.000140,24.099740,0.0055,-1.048
9508.00,4.580634,25.02514,0.000141,24.100489,0.0055,-1.048
9510.00,4.577014,25.02565,0.000140,24.100431,0.0056,-1.049
9512.00,4.576017,25.02565,0.000142,24.100463,0.0055,-1.048
9514.00,4.577413,25.02520,0.000141,24.100619,0.0055,-1.048
9516.00,4.581835,25.02490,0.000142,24.100873,0.0055,-1.047
9518.00,4.588283,25.02570,0.000143,24.100002,0.0055,-1.047
9520.00,4.594810,25.02529,0.000143,24.100550,0.0055,-1.048
9522.00,4.603094,25.02596,0.000142,24.100284,0.0055,-1.047
9524.00,4.611544,25.02513,0.000141,24.099350,0.0055,-1.048
9526.00,4.619375,25.02483,0.000141,24.100355,0.0055,-1.048
9528.00,4.626118,25.02477,0.000143,24.100234,0.0055,-1.047
9530.00,4.632062,25.02529,0.000141,24.100619,0.0055,-1.048
9532.00,4.638700,25.02492,0.000141,24.100293,0.0055,-1.048
9534.00,4.643800,25.02540,0.000142,24.100574,0.0055,-1.047
9536.00,4.648433,25.02592,0.000143,24.100468,0.0055,-1.047
9538.00,4.654416,25.02601,0.000143,24.100383,0.0055,-1.047
9540.00,4.659519,25.02593,0.000142,24.100334,0.0055,-1.049
9542.00,4.664238,25.02613,0.000143,24.100511,0.0055,-1.048
9544.00,4.668245,25.02535,0.000142,24.100515,0.0055,-1.049
9546.00,4.671372,25.02495,0.000142,24.100938,0.0056,-1.049
9548.00,4.675750,25.02540,0.000143,24.100284,0.0055,-1.046
9550.00,4.677976,25.02583,0.000144,24.100262,0.0055,-1.047
9552.00,4.678849,25.02532,0.000143,24.100630,0.0055,-1.047
9554.00,4.680834,25.02518,0.000142,24.100596,0.0055,-1.048
9556.00,4.684413,25.02526,0.000141,24.100071,0.0055,-1.047
9558.00,4.687247,25.02503,0.000142,24.099987,0.0055,-1.048
9560.00,4.689965,25.02611,0.000144,24.100596,0.0055,-1.048
9562.00,4.691215,25.02678,0.000143,24.101259,0.0055,-1.048
9564.00,4.693414,25.02633,0.000144,24.101148,0.0055,-1.048
9566.00,4.694040,25.02620,0.000142,24.099452,0.0055,-1.048
9568.00,4.694700,25.02618,0.000142,24.099588,0.0055,-1.048
9570.00,4.696626,25.02641,0.000142,24.100802,0.0056,-1.047
9572.00,4.698630,25.02693,0.000142,24.100336,0.0055,-1.048
9574.00,4.699198,25.02596,0.000142,24.100344,0.0055,-1.048
9576.00,4.700262,25.02625,0.000141,24.100030,0.0055,-1.048
9578.00,4.701175,25.02622,0.000142,24.100654,0.0055,-1.047
9580.00,4.701717,25.02584,0.000142,24.100726,0.0055,-1.047
9582.00,4.701767,25.02582,0.000142,24.100526,0.0055,-1.048
9584.00,4.703029,25.02619,0.000142,24.100390,0.0055,-1.048
9586.00,4.704545,25.02623,0.000141,24.100022,0.0055,-1.048
9588.00,4.705678,25.02682,0.000141,24.100756,0.0056,-1.048
9590.00,4.706551,25.02692,0.000142,24.100388,0.0056,-1.048
9592.00,4.706584,25.02581,0.000142,24.100619,0.0056,-1.047
9594.00,4.707633,25.02650,0.000144,24.100609,0.0055,-1.047
9596.00,4.708156,25.02553,0.000141,24.100033,0.0055,-1.047
9598.00,4.708225,25.02639,0.000142,24.101005,0.0055,-1.048
9600.00,4.709667,25.02597,0.000142,24.099747,0.0055,-1.047
9602.00,4.708909,25.02516,0.000142,24.099485,0.0055,-1.047
9604.00,4.708769,25.02569,0.000142,24.100869,0.0056,-1.047
9606.00,4.709168,25.02534,0.000141,24.100206,0.0055,-1.048
9608.00,4.710487,25.02668,0.000140,24.100342,0.0055,-1.048
9610.00,4.710024,25.02624,0.000140,24.100654,0.0055,-1.048
9612.00,4.710007,25.02650,0.000141,24.100958,0.0055,-1.047
9614.00,4.710660,25.02597,0.000143,24.100078,0.0056,-1.048
9616.00,4.711929,25.02656,0.000143,24.100548,0.0055,-1.047
9618.00,4.711920,25.02634,0.000143,24.100007,0.0055,-1.048
9620.00,4.712258,25.02600,0.000143,24.100318,0.0055,-1.048
9622.00,4.712328,25.02561,0.000142,24.101059,0.0056,-1.048
9624.00,4.712447,25.02503,0.000142,24.100394,0.0056,-1.048
9626.00,4.712946,25.02551,0.000143,24.100266,0.0055,-1.047
9628.00,4.712640,25.02578,0.000142,24.099539,0.0055,-1.048
9630.00,4.713341,25.02610,0.000142,24.100084,0.0055,-1.047
9632.00,4.713451,25.02634,0.000142,24.101124,0.0056,-1.048
9634.00,4.713536,25.02608,0.000141,24.100130,0.0055,-1.048
9636.00,4.713183,25.02613,0.000142,24.100292,0.0055,-1.047
9638.00,4.713136,25.02664,0.000143,24.100535,0.0056,-1.047
9640.00,4.713581,25.02710,0.000142,24.100520,0.0055,-1.048
9642.00,4.714086,25.02668,0.000142,24.100652,0.0055,-1.048
9644.00,4.714154,25.02645,0.000143,24.100776,0.0055,-1.048
9646.00,4.713789,25.02732,0.000142,24.100797,0.0055,-1.047
9648.00,4.712809,25.02709,0.000143,24.100715,0.0055,-1.047
9650.00,4.713337,25.02805,0.000143,24.101170,0.0055,-1.048
9652.00,4.712799,25.02877,0.000143,24.101009,0.0055,-1.047
9654.00,4.712905,25.02767,0.000143,24.100940,0.0055,-1.047
9656.00,4.712766,25.02799,0.000142,24.101144,0.0055,-1.048
9658.00,4.713661,25.02886,0.000143,24.100875,0.0055,-1.048
9660.00,4.713892,25.02840,0.000143,24.100955,0.0055,-1.047
9662.00,4.713883,25.02835,0.000142,24.100791,0.0055,-1.048
9664.00,4.713427,25.02796,0.000142,24.100871,0.0055,-1.047
9666.00,4.713790,25.02827,0.000142,24.100559,0.0055,-1.048
@54,5.0000,10.0
9668.00,4.714023,25.02892,0.000144,24.100412,0.0055,-1.046
9670.00,4.711430,25.02911,0.000145,24.100323,0.0055,-1.047
9672.00,4.704783,25.02788,0.000142,24.100604,0.0055,-1.047
9674.00,4.692684,25.02823,0.000143,24.100208,0.0055,-1.046
9676.00,4.676420,25.02812,0.000143,24.100877,0.0055,-1.047
9678.00,4.655390,25.02747,0.000143,24.101363,0.0056,-1.048
9680.00,4.633236,25.02785,0.000141,24.100613,0.0055,-1.048
9682.00,4.616346,25.02788,0.000141,24.100934,0.0055,-1.050
9684.00,4.603383,25.02754,0.000140,24.101356,0.0055,-1.049
9686.00,4.594343,25.02844,0.000140,24.100264,0.0055,-1.048
9688.00,4.588345,25.02785,0.000140,24.099937,0.0055,-1.048
9690.00,4.583891,25.02798,0.000142,24.100058,0.0055,-1.047
9692.00,4.583287,25.02798,0.000143,24.100507,0.0055,-1.048
9694.00,4.585357,25.02706,0.000143,24.099777,0.0055,-1.048
9696.00,4.589154,25.02751,0.000142,24.099939,0.0055,-1.048
9698.00,4.595001,25.02771,0.000143,24.100658,0.0055,-1.047
9700.00,4.603114,25.02786,0.000142,24.100717,0.0055,-1.047
9702.00,4.610459,25.02621,0.000143,24.100444,0.0055,-1.047
9704.00,4.616577,25.02723,0.000141,24.100960,0.0055,-1.048
9706.00,4.623707,25.02811,0.000141,24.100951,0.0055,-1.048
9708.00,4.630606,25.02719,0.000142,24.100344,0.0055,-1.047
9710.00,4.636804,25.02757,0.000143,24.099905,0.0055,-1.047
9712.00,4.643373,25.02708,0.000142,24.100319,0.0056,-1.048
9714.00,4.648791,25.02658,0.000141,24.100349,0.0056,-1.048
9716.00,4.652919,25.02640,0.000143,24.100424,0.0056,-1.047
9718.00,4.657704,25.02722,0.000142,24.100353,0.0056,-1.047
9720.00,4.662066,25.02675,0.000141,24.100552,0.0055,-1.048
9722.00,4.665844,25.02652,0.000142,24.100481,0.0055,-1.049
9724.00,4.670387,25.02667,0.000140,24.100431,0.0055,-1.048
9726.00,4.673031,25.02650,0.000142,24.099967,0.0055,-1.047
9728.00,4.676252,25.02677,0.000142,24.100446,0.0055,-1.047
9730.00,4.680550,25.02683,0.000142,24.100197,0.0055,-1.047
9732.00,4.683923,25.02836,0.000142,24.100568,0.0055,-1.047
9734.00,4.685794,25.02751,0.000141,24.100955,0.0055,-1.047
9736.00,4.687649,25.02724,0.000142,24.100546,0.0055,-1.048
9738.00,4.687359,25.02802,0.000142,24.100580,0.0055,-1.048
9740.00,4.689058,25.02772,0.000141,24.100600,0.0055,-1.048
9742.00,4.691369,25.02805,0.000142,24.100368,0.0055,-1.047
9744.00,4.692937,25.02785,0.000142,24.100223,0.0055,-1.048
9746.00,4.693986,25.02790,0.000142,24.100533,0.0056,-1.047
9748.00,4.695446,25.02792,0.000143,24.100918,0.0055,-1.047
9750.00,4.697495,25.02811,0.000142,24.099929,0.0055,-1.048
9752.00,4.699823,25.02750,0.000141,24.100331,0.0055,-1.048
9754.00,4.701059,25.02774,0.000141,24.100880,0.0055,-1.048
9756.00,4.700704,25.02714,0.000141,24.100524,0.0055,-1.048
9758.00,4.700083,25.02746,0.000143,24.099785,0.0056,-1.048
9760.00,4.701194,25.02769,0.000143,24.100078,0.0055,-1.047
9762.00,4.702104,25.02732,0.000142,24.100095,0.0055,-1.048
9764.00,4.703136,25.02660,0.000141,24.100736,0.0056,-1.048
9766.00,4.704251,25.02689,0.000142,24.100576,0.0055,-1.047
9768.00,4.705083,25.02663,0.000141,24.099537,0.0055,-1.048
9770.00,4.706263,25.02638,0.000141,24.100132,0.0055,-1.048
9772.00,4.706482,25.02684,0.000142,24.100594,0.0055,-1.048
9774.00,4.706071,25.02604,0.000142,24.100446,0.0055,-1.047
9776.00,4.705676,25.02679,0.000142,24.100929,0.0055,-1.047
9778.00,4.705953,25.02705,0.000142,24.100299,0.0055,-1.047
9780.00,4.707410,25.02689,0.000142,24.100217,0.0055,-1.048
9782.00,4.707578,25.02684,0.000141,24.100095,0.0055,-1.048
9784.00,4.709202,25.02602,0.000143,24.100020,0.0055,-1.048
9786.00,4.709838,25.02680,0.000142,24.100154,0.0055,-1.047
9788.00,4.709240,25.02737,0.000140,24.100808,0.0055,-1.048
9790.00,4.709231,25.02701,0.000141,24.099998,0.0055,-1.047
9792.00,4.709063,25.02796,0.000142,24.100316,0.0056,-1.048
9794.00,4.708708,25.02751,0.000140,24.100384,0.0055,-1.049
9796.00,4.708600,25.02798,0.000139,24.100903,0.0055,-1.048
9798.00,4.708153,25.02768,0.000142,24.100410,0.0055,-1.048
9800.00,4.708587,25.02780,0.000142,24.100723,0.0055,-1.047
9802.00,4.709741,25.02791,0.000143,24.100095,0.0055,-1.047
9804.00,4.710234,25.02734,0.000142,24.099822,0.0055,-1.047
9806.00,4.710428,25.02790,0.000143,24.100442,0.0055,-1.048
9808.00,4.710066,25.02842,0.000143,24.100821,0.0056,-1.047
9810.00,4.709684,25.02798,0.000141,24.100069,0.0056,-1.048
9812.00,4.710728,25.02824,0.000142,24.100477,0.0055,-1.048
9814.00,4.710948,25.02856,0.000142,24.101178,0.0055,-1.048
9816.00,4.711016,25.02802,0.000142,24.099733,0.0055,-1.047
9818.00,4.711145,25.02774,0.000142,24.100043,0.0055,-1.047
9820.00,4.711238,25.02782,0.000142,24.100594,0.0055,-1.048
9822.00,4.710974,25.02788,0.000141,24.101055,0.0055,-1.048
9824.00,4.711690,25.02810,0.000142,24.101062,0.0055,-1.047
9826.00,4.713179,25.02822,0.000142,24.100689,0.0055,-1.048
9828.00,4.713143,25.02852,0.000142,24.101053,0.0055,-1.047
9830.00,4.711956,25.02807,0.000141,24.100336,0.0055,-1.047
9832.00,4.712442,25.02830,0.000142,24.099497,0.0055,-1.048
9834.00,4.712349,25.02802,0.000141,24.100162,0.0055,-1.047
9836.00,4.711359,25.02755,0.000142,24.100886,0.0055,-1.049
9838.00,4.711672,25.02772,0.000142,24.101402,0.0055,-1.047
9840.00,4.712204,25.02819,0.000142,24.100472,0.0055,-1.046
9842.00,4.711824,25.02851,0.000142,24.101122,0.0055,-1.048
9844.00,4.712165,25.02773,0.000144,24.100862,0.0055,-1.047
9846.00,4.712407,25.02658,0.000143,24.100275,0.0055,-1.048
@55,5.0000,10.0
9848.00,4.712618,25.02715,0.000141,24.100106,0.0055,-1.047
9850.00,4.709802,25.02768,0.000142,24.100862,0.0055,-1.047
9852.00,4.702426,25.02811,0.000143,24.101096,0.0055,-1.047
9854.00,4.689908,25.02887,0.000142,24.100342,0.0055,-1.046
9856.00,4.673637,25.02896,0.000143,24.101451,0.0055,-1.046
9858.00,4.655144,25.02779,0.000142,24.101713,0.0056,-1.048
9860.00,4.636017,25.02850,0.000142,24.099941,0.0055,-1.048
9862.00,4.620774,25.02824,0.000141,24.100412,0.0056,-1.049
9864.00,4.607951,25.02774,0.000142,24.101051,0.0056,-1.049
9866.00,4.598398,25.02760,0.000142,24.100585,0.0055,-1.049
9868.00,4.592747,25.02806,0.000141,24.100871,0.0055,-1.048
9870.00,4.590102,25.02774,0.000141,24.100791,0.0055,-1.048
9872.00,4.589766,25.02711,0.000141,24.100983,0.0056,-1.048
9874.00,4.591080,25.02693,0.000142,24.100693,0.0056,-1.048
9876.00,4.593921,25.02642,0.000143,24.100585,0.0056,-1.047
9878.00,4.599247,25.02729,0.000142,24.100814,0.0055,-1.048
9880.00,4.605336,25.02749,0.000142,24.100765,0.0055,-1.048
9882.00,4.612934,25.02740,0.000142,24.101419,0.0056,-1.047
9884.00,4.620700,25.02701,0.000142,24.100541,0.0055,-1.047
9886.00,4.627334,25.02694,0.000142,24.100147,0.0055,-1.048
9888.00,4.632944,25.02724,0.000142,24.101449,0.0055,-1.047
9890.00,4.638743,25.02754,0.000143,24.101211,0.0055,-1.047
9892.00,4.645021,25.02784,0.000143,24.100572,0.0055,-1.047
9894.00,4.650259,25.02705,0.000141,24.101055,0.0055,-1.047
9896.00,4.654224,25.02691,0.000142,24.100412,0.0055,-1.048
9898.00,4.658330,25.02689,0.000142,24.100340,0.0055,-1.048
9900.00,4.663107,25.02714,0.000142,24.100236,0.0055,-1.047
9902.00,4.666027,25.02685,0.000142,24.100695,0.0055,-1.047
9904.00,4.669191,25.02633,0.000141,24.100390,0.0055,-1.047
9906.00,4.673457,25.02655,0.000141,24.100403,0.0055,-1.048
9908.00,4.676894,25.02643,0.000142,24.100489,0.0055,-1.048
9910.00,4.680497,25.02654,0.000144,24.100422,0.0055,-1.046
9912.00,4.682233,25.02635,0.000143,24.101142,0.0055,-1.047
9914.00,4.683903,25.02706,0.000142,24.100689,0.0055,-1.048
9916.00,4.686227,25.02659,0.000141,24.100645,0.0055,-1.048
9918.00,4.688637,25.02686,0.000142,24.100539,0.0055,-1.047
9920.00,4.690007,25.02696,0.000142,24.100654,0.0055,-1.048
9922.00,4.691539,25.02713,0.000142,24.100723,0.0055,-1.047
9924.00,4.693547,25.02746,0.000142,24.100938,0.0055,-1.046
9926.00,4.694099,25.02768,0.000142,24.100771,0.0055,-1.046
9928.00,4.695566,25.02727,0.000142,24.100511,0.0055,-1.047
9930.00,4.698012,25.02780,0.000142,24.100219,0.0055,-1.047
9932.00,4.698403,25.02765,0.000141,24.100271,0.0055,-1.047
9934.00,4.698947,25.02773,0.000141,24.099954,0.0055,-1.048
9936.00,4.699132,25.02813,0.000141,24.100412,0.0055,-1.047
9938.00,4.699147,25.02764,0.000142,24.100819,0.0055,-1.047
9940.00,4.700798,25.02801,0.000142,24.100251,0.0055,-1.048
9942.00,4.701667,25.02823,0.000142,24.100141,0.0055,-1.047
9944.00,4.701895,25.02810,0.000142,24.100392,0.0055,-1.048
9946.00,4.703340,25.02801,0.000141,24.100678,0.0055,-1.047
9948.00,4.704368,25.02750,0.000142,24.100450,0.0055,-1.048
9950.00,4.704503,25.02821,0.000141,24.099864,0.0055,-1.048
9952.00,4.704674,25.02777,0.000142,24.100132,0.0055,-1.047
9954.00,4.705427,25.02719,0.000141,24.100332,0.0055,-1.047
9956.00,4.705044,25.02793,0.000141,24.099863,0.0055,-1.047
9958.00,4.706396,25.02779,0.000142,24.100327,0.0055,-1.047
9960.00,4.708239,25.02768,0.000142,24.100585,0.0055,-1.047
9962.00,4.707841,25.02720,0.000141,24.100648,0.0055,-1.047
9964.00,4.707471,25.02680,0.000141,24.100279,0.0055,-1.047
9966.00,4.708510,25.02680,0.000141,24.099508,0.0055,-1.047
9968.00,4.709223,25.02686,0.000141,24.099595,0.0055,-1.048
9970.00,4.709806,25.02668,0.000141,24.100295,0.0055,-1.047
9972.00,4.708996,25.02713,0.000141,24.100440,0.0055,-1.047
9974.00,4.708596,25.02704,0.000140,24.100633,0.0055,-1.048
9976.00,4.709332,25.02719,0.000142,24.100535,0.0055,-1.048
9978.00,4.710096,25.02741,0.000143,24.100054,0.0055,-1.048
9980.00,4.709751,25.02724,0.000141,24.100446,0.0055,-1.047
9982.00,4.710395,25.02762,0.000142,24.100180,0.0055,-1.048
9984.00,4.711486,25.02800,0.000141,24.099879,0.0055,-1.047
9986.00,4.711118,25.02764,0.000141,24.100004,0.0055,-1.047
9988.00,4.710980,25.02804,0.000141,24.100823,0.0055,-1.047
9990.00,4.710370,25.02770,0.000142,24.099915,0.0055,-1.047
9992.00,4.708673,25.02816,0.000141,24.100108,0.0055,-1.048
9994.00,4.708766,25.02855,0.000141,24.100526,0.0055,-1.048
9996.00,4.710264,25.02797,0.000142,24.100630,0.0055,-1.048
9998.00,4.710259,25.02770,0.000141,24.100724,0.0055,-1.048
10000.00,4.710670,25.02782,0.000142,24.099993,0.0055,-1.047
10002.00,4.710917,25.02755,0.000142,24.100416,0.0055,-1.047
10004.00,4.711568,25.02783,0.000143,24.100219,0.0055,-1.047
10006.00,4.712141,25.02807,0.000142,24.100347,0.0055,-1.048
10008.00,4.711369,25.02863,0.000141,24.100286,0.0055,-1.047
10010.00,4.711232,25.02772,0.000142,24.100163,0.0055,-1.047
10012.00,4.711808,25.02714,0.000142,24.100084,0.0055,-1.047
10014.00,4.711743,25.02722,0.000142,24.100706,0.0055,-1.047
10016.00,4.712355,25.02686,0.000143,24.100344,0.0055,-1.048
10018.00,4.711905,25.02729,0.000141,24.100145,0.0055,-1.047
10020.00,4.712382,25.02753,0.000142,24.100476,0.0055,-1.048
10022.00,4.713562,25.02789,0.000142,24.099963,0.0055,-1.048
10024.00,4.713401,25.02799,0.000142,24.100227,0.0055,-1.047
10026.00,4.712731,25.02679,0.000142,24.100011,0.0056,-1.048
@56,5.0000,10.0
10028.00,4.713077,25.02657,0.000142,24.100704,0.0055,-1.048
10030.00,4.711304,25.02617,0.000141,24.099963,0.0055,-1.047
10032.00,4.704312,25.02733,0.000141,24.099959,0.0055,-1.046
10034.00,4.691229,25.02631,0.000142,24.099749,0.0055,-1.047
10036.00,4.676344,25.02581,0.000142,24.099831,0.0055,-1.047
10038.00,4.659686,25.02607,0.000142,24.100030,0.0055,-1.047
10040.00,4.641911,25.02659,0.000140,24.099632,0.0055,-1.049
10042.00,4.625920,25.02662,0.000140,24.099814,0.0055,-1.049
10044.00,4.613847,25.02601,0.000141,24.100232,0.0055,-1.049
10046.00,4.604853,25.02684,0.000140,24.100102,0.0055,-1.049
10048.00,4.598434,25.02610,0.000142,24.100050,0.0055,-1.047
10050.00,4.594733,25.02656,0.000141,24.100936,0.0055,-1.048
10052.00,4.594429,25.02707,0.000141,24.099796,0.0055,-1.048
10054.00,4.595509,25.02725,0.000141,24.099415,0.0055,-1.048
10056.00,4.598513,25.02681,0.000141,24.099890,0.0055,-1.048
10058.00,4.603568,25.02758,0.000143,24.101070,0.0055,-1.047
10060.00,4.609593,25.02682,0.000143,24.100000,0.0054,-1.048
10062.00,4.615964,25.02695,0.000142,24.100085,0.0055,-1.048
10064.00,4.622215,25.02822,0.000141,24.100193,0.0055,-1.048
10066.00,4.629024,25.02776,0.000142,24.100310,0.0055,-1.047
10068.00,4.634726,25.02712,0.000140,24.100479,0.0055,-1.047
10070.00,4.640779,25.02704,0.000141,24.100628,0.0055,-1.048
10072.00,4.646706,25.02711,0.000141,24.100427,0.0055,-1.047
10074.00,4.651386,25.02740,0.000141,24.100306,0.0055,-1.047
10076.00,4.656379,25.02747,0.000141,24.099456,0.0055,-1.048
10078.00,4.660788,25.02757,0.000141,24.099402,0.0055,-1.048
10080.00,4.665075,25.02765,0.000142,24.100061,0.0055,-1.047
10082.00,4.670294,25.02706,0.000143,24.099885,0.0055,-1.047
10084.00,4.673435,25.02726,0.000142,24.100357,0.0055,-1.048
10086.00,4.676174,25.02668,0.000142,24.099890,0.0055,-1.048
10088.00,4.679429,25.02739,0.000142,24.099688,0.0055,-1.047
10090.00,4.682758,25.02713,0.000141,24.099361,0.0055,-1.048
10092.00,4.685019,25.02769,0.000141,24.100104,0.0055,-1.048
10094.00,4.686863,25.02745,0.000141,24.100236,0.0055,-1.048
10096.00,4.689103,25.02684,0.000141,24.099939,0.0055,-1.048
10098.00,4.691891,25.02654,0.000142,24.100463,0.0055,-1.048
10100.00,4.692453,25.02616,0.000142,24.100795,0.0055,-1.047
10102.00,4.692986,25.02615,0.000141,24.100184,0.0055,-1.047
10104.00,4.694372,25.02632,0.000142,24.100162,0.0055,-1.047
10106.00,4.695302,25.02690,0.000143,24.100992,0.0055,-1.048
10108.00,4.696881,25.02720,0.000141,24.100776,0.0055,-1.047
10110.00,4.698007,25.02724,0.000142,24.100537,0.0055,-1.048
10112.00,4.698123,25.02699,0.000142,24.100210,0.0055,-1.047
10114.00,4.699155,25.02631,0.000141,24.100381,0.0055,-1.047
10116.00,4.699870,25.02691,0.000142,24.100410,0.0055,-1.048
10118.00,4.700503,25.02673,0.000142,24.100191,0.0055,-1.048
10120.00,4.702419,25.02684,0.000141,24.100111,0.0055,-1.048
10122.00,4.703512,25.02711,0.000141,24.100923,0.0055,-1.048
10124.00,4.703538,25.02770,0.000142,24.100745,0.0055,-1.047
10126.00,4.703789,25.02763,0.000141,24.100713,0.0055,-1.046
10128.00,4.704203,25.02754,0.000141,24.100559,0.0055,-1.047
10130.00,4.704955,25.02805,0.000141,24.100782,0.0055,-1.048
10132.00,4.706304,25.02702,0.000142,24.100596,0.0055,-1.047
10134.00,4.706196,25.02659,0.000141,24.099829,0.0055,-1.048
10136.00,4.707373,25.02693,0.000142,24.100561,0.0055,-1.048
10138.00,4.707397,25.02684,0.000142,24.100379,0.0055,-1.048
10140.00,4.707618,25.02711,0.000142,24.100247,0.0055,-1.047
10142.00,4.709011,25.02726,0.000142,24.099727,0.0055,-1.047
10144.00,4.709697,25.02763,0.000143,24.100110,0.0055,-1.047
10146.00,4.709683,25.02846,0.000142,24.100455,0.0055,-1.048
10148.00,4.709240,25.02793,0.000142,24.100277,0.0055,-1.048
10150.00,4.709460,25.02776,0.000141,24.100266,0.0055,-1.048
10152.00,4.709967,25.02734,0.000142,24.100607,0.0055,-1.047
10154.00,4.710734,25.02780,0.000142,24.100687,0.0055,-1.047
10156.00,4.710943,25.02804,0.000143,24.100236,0.0055,-1.048
10158.00,4.711808,25.02761,0.000142,24.100663,0.0055,-1.048
10160.00,4.711025,25.02730,0.000141,24.099974,0.0055,-1.047
10162.00,4.710547,25.02741,0.000142,24.099853,0.0055,-1.047
10164.00,4.711759,25.02722,0.000141,24.099712,0.0055,-1.048
10166.00,4.711909,25.02682,0.000141,24.100020,0.0055,-1.047
10168.00,4.710327,25.02656,0.000141,24.100069,0.0055,-1.047
10170.00,4.709420,25.02666,0.000140,24.099987,0.0055,-1.048
10172.00,4.709918,25.02622,0.000141,24.099753,0.0055,-1.047
10174.00,4.709321,25.02662,0.000142,24.099642,0.0055,-1.047
10176.00,4.709669,25.02699,0.000142,24.100383,0.0055,-1.047
10178.00,4.710282,25.02674,0.000142,24.100916,0.0055,-1.048
10180.00,4.711286,25.02768,0.000141,24.100247,0.0055,-1.048
10182.00,4.711940,25.02745,0.000142,24.099996,0.0055,-1.048
10184.00,4.711153,25.02780,0.000142,24.099985,0.0055,-1.047
10186.00,4.711119,25.02764,0.000142,24.100123,0.0055,-1.047
10188.00,4.711415,25.02762,0.000142,24.099903,0.0055,-1.047
10190.00,4.712120,25.02716,0.000141,24.099915,0.0055,-1.047
10192.00,4.712089,25.02797,0.000141,24.099558,0.0055,-1.048
10194.00,4.712174,25.02725,0.000141,24.100041,0.0054,-1.047
10196.00,4.712140,25.02659,0.000142,24.100004,0.0055,-1.048
10198.00,4.713069,25.02597,0.000141,24.100290,0.0054,-1.047
10200.00,4.713735,25.02652,0.000140,24.100156,0.0055,-1.047
10202.00,4.713924,25.02709,0.000141,24.099597,0.0055,-1.047
10204.00,4.715121,25.02701,0.000141,24.100334,0.0055,-1.047
10206.00,4.714290,25.02770,0.000141,24.099786,0.0055,-1.048
@57,5.0000,10.0
10208.00,4.714357,25.02821,0.000140,24.099721,0.0055,-1.048
10210.00,4.712772,25.02766,0.000141,24.099495,0.0055,-1.047
10212.00,4.706795,25.02683,0.000141,24.099705,0.0054,-1.047
10214.00,4.696327,25.02714,0.000141,24.099610,0.0055,-1.046
10216.00,4.681451,25.02780,0.000141,24.100392,0.0055,-1.046
10218.00,4.663233,25.02790,0.000142,24.100351,0.0055,-1.047
10220.00,4.643790,25.02759,0.000140,24.100332,0.0055,-1.048
10222.00,4.628752,25.02710,0.000139,24.100158,0.0054,-1.050
10224.00,4.617540,25.02729,0.000139,24.100492,0.0054,-1.049
10226.00,4.609991,25.02735,0.000139,24.099760,0.0055,-1.048
10228.00,4.605033,25.02761,0.000141,24.100464,0.0055,-1.048
10230.00,4.601138,25.02769,0.000141,24.100687,0.0055,-1.048
10232.00,4.600777,25.02877,0.000141,24.099677,0.0055,-1.048
10234.00,4.601207,25.02807,0.000142,24.099989,0.0055,-1.048
10236.00,4.604782,25.02861,0.000142,24.099866,0.0055,-1.048
10238.00,4.609201,25.02904,0.000141,24.100219,0.0055,-1.048
10240.00,4.616253,25.02889,0.000142,24.100312,0.0055,-1.048
10242.00,4.622785,25.02947,0.000140,24.099030,0.0055,-1.048
10244.00,4.628613,25.02889,0.000142,24.100232,0.0055,-1.047
10246.00,4.635052,25.02889,0.000141,24.100496,0.0055,-1.049
10248.00,4.640754,25.02946,0.000141,24.099935,0.0055,-1.048
10250.00,4.646423,25.02864,0.000141,24.099315,0.0055,-1.048
10252.00,4.651248,25.02978,0.000141,24.100323,0.0055,-1.047
10254.00,4.656612,25.02959,0.000141,24.100598,0.0054,-1.048
10256.00,4.660699,25.02976,0.000141,24.100132,0.0055,-1.048
10258.00,4.664357,25.02971,0.000142,24.100217,0.0055,-1.047
10260.00,4.668368,25.02908,0.000142,24.100479,0.0055,-1.047
10262.00,4.672496,25.02893,0.000142,24.100175,0.0055,-1.048
10264.00,4.676558,25.02971,0.000142,24.100234,0.0055,-1.047
10266.00,4.679829,25.02963,0.000141,24.099903,0.0055,-1.048
10268.00,4.682073,25.02957,0.000141,24.099590,0.0055,-1.049
10270.00,4.684316,25.02997,0.000141,24.100301,0.0055,-1.048
10272.00,4.686700,25.03056,0.000141,24.100152,0.0055,-1.048
10274.00,4.689345,25.03010,0.000141,24.099550,0.0055,-1.048
10276.00,4.690401,25.03033,0.000142,24.100202,0.0055,-1.048
10278.00,4.691863,25.02971,0.000141,24.100531,0.0055,-1.048
10280.00,4.694226,25.02926,0.000142,24.100067,0.0055,-1.047
10282.00,4.696338,25.02959,0.000142,24.100418,0.0055,-1.048
10284.00,4.697425,25.02958,0.000141,24.100165,0.0055,-1.048
10286.00,4.698380,25.02914,0.000142,24.100622,0.0055,-1.048
10288.00,4.699207,25.02878,0.000142,24.099838,0.0055,-1.048
10290.00,4.699030,25.02970,0.000140,24.100279,0.0055,-1.048
10292.00,4.699589,25.03104,0.000141,24.100932,0.0055,-1.048
10294.00,4.700690,25.03003,0.000141,24.100371,0.0055,-1.048
10296.00,4.701389,25.02944,0.000141,24.100658,0.0055,-1.048
10298.00,4.701703,25.02993,0.000141,24.100955,0.0055,-1.048
10300.00,4.702730,25.02982,0.000142,24.100776,0.0055,-1.048
10302.00,4.703936,25.02913,0.000141,24.100267,0.0055,-1.049
10304.00,4.704105,25.02910,0.000142,24.100613,0.0055,-1.048
10306.00,4.704919,25.03004,0.000142,24.100932,0.0055,-1.048
10308.00,4.706232,25.02992,0.000141,24.100007,0.0055,-1.048
10310.00,4.707477,25.02925,0.000140,24.099484,0.0055,-1.047
10312.00,4.707991,25.02885,0.000141,24.100241,0.0055,-1.048
10314.00,4.708496,25.02853,0.000142,24.099983,0.0055,-1.049
10316.00,4.708053,25.02842,0.000140,24.099705,0.0055,-1.048
10318.00,4.707910,25.02910,0.000141,24.100494,0.0055,-1.048
10320.00,4.709197,25.02982,0.000141,24.099114,0.0055,-1.048
10322.00,4.709659,25.03033,0.000141,24.099655,0.0055,-1.049
10324.00,4.709569,25.03015,0.000142,24.100009,0.0055,-1.048
10326.00,4.708565,25.02949,0.000141,24.099500,0.0055,-1.048
10328.00,4.708857,25.02990,0.000142,24.100303,0.0055,-1.048
10330.00,4.709882,25.02982,0.000140,24.100412,0.0055,-1.049
10332.00,4.710066,25.03006,0.000140,24.100375,0.0055,-1.049
10334.00,4.710862,25.03067,0.000141,24.100139,0.0055,-1.047
10336.00,4.710190,25.02978,0.000143,24.100145,0.0055,-1.048
10338.00,4.709726,25.02921,0.000142,24.099541,0.0055,-1.048
10340.00,4.709829,25.02923,0.000141,24.100368,0.0055,-1.048
10342.00,4.710663,25.02972,0.000142,24.099734,0.0055,-1.048
10344.00,4.710221,25.02916,0.000141,24.100247,0.0055,-1.049
10346.00,4.710397,25.02879,0.000141,24.100526,0.0055,-1.049
10348.00,4.710075,25.02934,0.000141,24.100295,0.0055,-1.048
10350.00,4.709794,25.02906,0.000141,24.100332,0.0055,-1.048
10352.00,4.709952,25.02938,0.000142,24.100351,0.0055,-1.048
10354.00,4.710211,25.02926,0.000142,24.099604,0.0055,-1.048
10356.00,4.709774,25.02954,0.000142,24.100386,0.0055,-1.049
10358.00,4.709896,25.02972,0.000141,24.099673,0.0055,-1.048
10360.00,4.711355,25.02924,0.000140,24.099476,0.0054,-1.048
10362.00,4.712042,25.02866,0.000141,24.099398,0.0055,-1.049
10364.00,4.710866,25.02905,0.000142,24.100245,0.0055,-1.048
10366.00,4.710953,25.02912,0.000142,24.100074,0.0055,-1.048
10368.00,4.711422,25.02889,0.000142,24.100836,0.0055,-1.047
10370.00,4.713026,25.02902,0.000141,24.100305,0.0055,-1.049
10372.00,4.712858,25.02984,0.000140,24.099056,0.0055,-1.049
10374.00,4.711120,25.03015,0.000140,24.100007,0.0055,-1.049
10376.00,4.711363,25.02947,0.000141,24.100581,0.0055,-1.047
10378.00,4.711572,25.02908,0.000141,24.100132,0.0055,-1.048
10380.00,4.712217,25.02977,0.000141,24.100906,0.0055,-1.048
10382.00,4.712099,25.03026,0.000141,24.100615,0.0055,-1.049
10384.00,4.711953,25.03027,0.000142,24.100228,0.0055,-1.048
10386.00,4.711401,25.02943,0.000142,24.100251,0.0055,-1.048
