# Supplementary material for: The complex of ferric-enterobactin with its transporter from Pseudomonas aeruginosa suggests a two-site model
Source: Nat Commun. 2019 Aug 14;10:3673. doi: 10.1038/s41467-019-11508-y (PMC6694100; doi:10.1038/s41467-019-11508-y)
Supplement: Supplementary file 10 — Supplementary Data 7 [file 41467_2019_11508_MOESM10_ESM.zip › PfeAR480A-control.itc]

$ITC
$ 140 
$NOT
$ 25 
$ 120 
$ 242 
$ 5 
$ 2 
$ADCGainCode:  3 
$False,True,True
$ 2.0005 , 4 , 180 , 2 
$ 5.0002 , 10.0004 , 180 , 2 
$ 5.0002 , 10.0004 , 180 , 2 
$ 5.0002 , 10.0004 , 180 , 2 
$ 5.0002 , 10.0004 , 180 , 2 
$ 5.0002 , 10.0004 , 180 , 2 
$ 5.0002 , 10.0004 , 180 , 2 
$ 5.0002 , 10.0004 , 180 , 2 
$ 5.0002 , 10.0004 , 180 , 2 
$ 5.0002 , 10.0004 , 180 , 2 
$ 5.0002 , 10.0004 , 180 , 2 
$ 5.0002 , 10.0004 , 180 , 2 
$ 5.0002 , 10.0004 , 180 , 2 
$ 5.0002 , 10.0004 , 180 , 2 
$ 5.0002 , 10.0004 , 180 , 2 
$ 5.0002 , 10.0004 , 180 , 2 
$ 5.0002 , 10.0004 , 180 , 2 
$ 5.0002 , 10.0004 , 180 , 2 
$ 5.0002 , 10.0004 , 180 , 2 
$ 5.0002 , 10.0004 , 180 , 2 
$ 5.0002 , 10.0004 , 180 , 2 
$ 5.0002 , 10.0004 , 180 , 2 
$ 5.0002 , 10.0004 , 180 , 2 
$ 5.0002 , 10.0004 , 180 , 2 
$ 5.0002 , 10.0004 , 180 , 2 
$ 5.0002 , 10.0004 , 180 , 2 
$ 5.0002 , 10.0004 , 180 , 2 
$ 5.0002 , 10.0004 , 180 , 2 
$ 5.0002 , 10.0004 , 180 , 2 
$ 5.0002 , 10.0004 , 180 , 2 
$ 5.0002 , 10.0004 , 180 , 2 
$ 5.0002 , 10.0004 , 180 , 2 
$ 5.0002 , 10.0004 , 180 , 2 
$ 5.0002 , 10.0004 , 180 , 2 
$ 5.0002 , 10.0004 , 180 , 2 
$ 5.0002 , 10.0004 , 180 , 2 
$ 5.0002 , 10.0004 , 180 , 2 
$ 5.0002 , 10.0004 , 180 , 2 
$ 5.0002 , 10.0004 , 180 , 2 
$ 5.0002 , 10.0004 , 180 , 2 
$ 5.0002 , 10.0004 , 180 , 2 
$ 5.0002 , 10.0004 , 180 , 2 
$ 5.0002 , 10.0004 , 180 , 2 
$ 5.0002 , 10.0004 , 180 , 2 
$ 5.0002 , 10.0004 , 180 , 2 
$ 5.0002 , 10.0004 , 180 , 2 
$ 5.0002 , 10.0004 , 180 , 2 
$ 5.0002 , 10.0004 , 180 , 2 
$ 5.0002 , 10.0004 , 180 , 2 
$ 5.0002 , 10.0004 , 180 , 2 
$ 5.0002 , 10.0004 , 180 , 2 
$ 5.0002 , 10.0004 , 180 , 2 
$ 5.0002 , 10.0004 , 180 , 2 
$ 5.0002 , 10.0004 , 180 , 2 
$ 5.0002 , 10.0004 , 180 , 2 
$ 5.0002 , 10.0004 , 180 , 2 
$ 5.0002 , 10.0004 , 180 , 2 
$ 5.0002 , 10.0004 , 180 , 2 
$ 5.0002 , 10.0004 , 180 , 2 
$ 5.0002 , 10.0004 , 180 , 2 
$ 5.0002 , 10.0004 , 180 , 2 
$ 5.0002 , 10.0004 , 180 , 2 
$ 5.0002 , 10.0004 , 180 , 2 
$ 5.0002 , 10.0004 , 180 , 2 
$ 5.0002 , 10.0004 , 180 , 2 
$ 5.0002 , 10.0004 , 180 , 2 
$ 5.0002 , 10.0004 , 180 , 2 
$ 5.0002 , 10.0004 , 180 , 2 
$ 5.0002 , 10.0004 , 180 , 2 
$ 5.0002 , 10.0004 , 180 , 2 
$ 5.0002 , 10.0004 , 180 , 2 
$ 5.0002 , 10.0004 , 180 , 2 
$ 5.0002 , 10.0004 , 180 , 2 
$ 5.0002 , 10.0004 , 180 , 2 
$ 5.0002 , 10.0004 , 180 , 2 
$ 5.0002 , 10.0004 , 180 , 2 
$ 5.0002 , 10.0004 , 180 , 2 
$ 5.0002 , 10.0004 , 180 , 2 
$ 5.0002 , 10.0004 , 180 , 2 
$ 5.0002 , 10.0004 , 180 , 2 
$ 5.0002 , 10.0004 , 180 , 2 
$ 5.0002 , 10.0004 , 180 , 2 
$ 5.0002 , 10.0004 , 180 , 2 
$ 5.0002 , 10.0004 , 180 , 2 
$ 5.0002 , 10.0004 , 180 , 2 
$ 5.0002 , 10.0004 , 180 , 2 
$ 5.0002 , 10.0004 , 180 , 2 
$ 5.0002 , 10.0004 , 180 , 2 
$ 5.0002 , 10.0004 , 180 , 2 
$ 5.0002 , 10.0004 , 180 , 2 
$ 5.0002 , 10.0004 , 180 , 2 
$ 5.0002 , 10.0004 , 180 , 2 
$ 5.0002 , 10.0004 , 180 , 2 
$ 5.0002 , 10.0004 , 180 , 2 
$ 5.0002 , 10.0004 , 180 , 2 
$ 5.0002 , 10.0004 , 180 , 2 
$ 5.0002 , 10.0004 , 180 , 2 
$ 5.0002 , 10.0004 , 180 , 2 
$ 5.0002 , 10.0004 , 180 , 2 
$ 5.0002 , 10.0004 , 180 , 2 
$ 5.0002 , 10.0004 , 180 , 2 
$ 5.0002 , 10.0004 , 180 , 2 
$ 5.0002 , 10.0004 , 180 , 2 
$ 5.0002 , 10.0004 , 180 , 2 
$ 5.0002 , 10.0004 , 180 , 2 
$ 5.0002 , 10.0004 , 180 , 2 
$ 5.0002 , 10.0004 , 180 , 2 
$ 5.0002 , 10.0004 , 180 , 2 
$ 5.0002 , 10.0004 , 180 , 2 
$ 5.0002 , 10.0004 , 180 , 2 
$ 5.0002 , 10.0004 , 180 , 2 
$ 5.0002 , 10.0004 , 180 , 2 
$ 5.0002 , 10.0004 , 180 , 2 
$ 5.0002 , 10.0004 , 180 , 2 
$ 5.0002 , 10.0004 , 180 , 2 
$ 5.0002 , 10.0004 , 180 , 2 
$ 5.0002 , 10.0004 , 180 , 2 
$ 5.0002 , 10.0004 , 180 , 2 
$ 5.0002 , 10.0004 , 180 , 2 
$ 5.0002 , 10.0004 , 180 , 2 
$ 5.0002 , 10.0004 , 180 , 2 
$ 5.0002 , 10.0004 , 180 , 2 
$ 5.0002 , 10.0004 , 180 , 2 
$ 5.0002 , 10.0004 , 180 , 2 
$ 5.0002 , 10.0004 , 180 , 2 
$ 5.0002 , 10.0004 , 180 , 2 
$ 5.0002 , 10.0004 , 180 , 2 
$ 5.0002 , 10.0004 , 180 , 2 
$ 5.0002 , 10.0004 , 180 , 2 
$ 5.0002 , 10.0004 , 180 , 2 
$ 5.0002 , 10.0004 , 180 , 2 
$ 5.0002 , 10.0004 , 180 , 2 
$ 5.0002 , 10.0004 , 180 , 2 
$ 5.0002 , 10.0004 , 180 , 2 
$ 5.0002 , 10.0004 , 180 , 2 
$ 5.0002 , 10.0004 , 180 , 2 
$ 5.0002 , 10.0004 , 180 , 2 
$ 5.0002 , 10.0004 , 180 , 2 
$ 5.0002 , 10.0004 , 180 , 2 
$ 5.0002 , 10.0004 , 180 , 2 
# 0 
# 0.057 
# 0.01 
# 1.4314 
# 25 
# 30.1205 
# 10.4 
?
% VPITC08.01.258
% 1.4314 
% 30.1205 
%-0.361016 , 98.541354 
%-0.41914 , 98.12339 
% 0.2232 
% 125.24 , 125.41 
% 1 , 80 
% 0.0342649 , 0.054004 
% 0 , 8 
% 0 , 18 
% 104422       319516 
% 101.8 
% 260 , 300 , 470 , 530 
% 0.087420033762 ,-0.003123428547 ,-6.491882664871E-06 , 5.381089916002E-07 ,-3.01889280243E-09 
% VPViewer2000 Ver: 1.30.2
@0
2.00,4.646938,25.00666,0.000143,24.102216,0.0058,-1.038
4.00,4.647312,25.00736,0.000142,24.102567,0.0058,-1.038
6.00,4.648024,25.00724,0.000141,24.102207,0.0058,-1.039
8.00,4.647860,25.00723,0.000141,24.101412,0.0058,-1.039
10.00,4.647628,25.00697,0.000140,24.102121,0.0058,-1.039
12.00,4.647276,25.00676,0.000140,24.101352,0.0058,-1.039
14.00,4.646180,25.00655,0.000141,24.101453,0.0058,-1.039
16.00,4.646657,25.00649,0.000142,24.101937,0.0058,-1.038
18.00,4.647121,25.00703,0.000142,24.101779,0.0058,-1.038
20.00,4.647485,25.00677,0.000141,24.102270,0.0058,-1.038
22.00,4.648093,25.00706,0.000142,24.102192,0.0058,-1.039
24.00,4.647647,25.00711,0.000141,24.102062,0.0058,-1.038
26.00,4.647311,25.00674,0.000141,24.101859,0.0058,-1.039
28.00,4.648734,25.00674,0.000141,24.101707,0.0058,-1.038
30.00,4.648985,25.00643,0.000142,24.101965,0.0058,-1.038
32.00,4.648762,25.00679,0.000142,24.101999,0.0058,-1.039
34.00,4.648713,25.00697,0.000142,24.102116,0.0058,-1.038
36.00,4.648330,25.00736,0.000142,24.102595,0.0058,-1.038
38.00,4.648210,25.00668,0.000141,24.101480,0.0058,-1.040
40.00,4.648089,25.00705,0.000142,24.102212,0.0058,-1.039
42.00,4.648546,25.00605,0.000143,24.102833,0.0058,-1.038
44.00,4.649313,25.00646,0.000142,24.102227,0.0058,-1.038
46.00,4.649648,25.00725,0.000142,24.102548,0.0058,-1.039
48.00,4.648558,25.00809,0.000142,24.102168,0.0058,-1.038
50.00,4.648101,25.00769,0.000142,24.101727,0.0058,-1.038
52.00,4.649130,25.00772,0.000143,24.102589,0.0058,-1.039
54.00,4.649599,25.00816,0.000142,24.102647,0.0058,-1.038
56.00,4.649928,25.00854,0.000140,24.102840,0.0058,-1.039
58.00,4.649829,25.00796,0.000142,24.102526,0.0058,-1.039
60.00,4.649146,25.00798,0.000142,24.102313,0.0058,-1.038
62.00,4.649122,25.00789,0.000142,24.102651,0.0058,-1.038
64.00,4.649355,25.00788,0.000142,24.102394,0.0058,-1.039
66.00,4.649751,25.00795,0.000143,24.101601,0.0058,-1.039
68.00,4.650176,25.00762,0.000142,24.102190,0.0058,-1.039
70.00,4.649660,25.00751,0.000142,24.102192,0.0058,-1.038
72.00,4.649259,25.00821,0.000142,24.102015,0.0058,-1.038
74.00,4.648781,25.00795,0.000142,24.103030,0.0058,-1.039
76.00,4.648758,25.00916,0.000141,24.102842,0.0058,-1.039
78.00,4.649473,25.00955,0.000142,24.102316,0.0058,-1.039
80.00,4.650648,25.00916,0.000142,24.101744,0.0058,-1.038
82.00,4.651209,25.00934,0.000140,24.102422,0.0058,-1.039
84.00,4.650601,25.00882,0.000141,24.102238,0.0058,-1.039
86.00,4.651012,25.00818,0.000141,24.101961,0.0058,-1.039
88.00,4.651324,25.00809,0.000143,24.101204,0.0058,-1.039
90.00,4.650570,25.00889,0.000142,24.101334,0.0057,-1.039
92.00,4.649990,25.00937,0.000141,24.102142,0.0058,-1.039
94.00,4.650482,25.00900,0.000142,24.101685,0.0058,-1.039
96.00,4.651145,25.00850,0.000143,24.102298,0.0058,-1.039
98.00,4.650871,25.00801,0.000142,24.102153,0.0058,-1.038
100.00,4.651762,25.00822,0.000143,24.102090,0.0058,-1.039
102.00,4.651318,25.00827,0.000142,24.102205,0.0058,-1.039
104.00,4.651381,25.00760,0.000142,24.102168,0.0058,-1.039
106.00,4.651393,25.00757,0.000142,24.101521,0.0058,-1.039
108.00,4.650686,25.00693,0.000141,24.102651,0.0058,-1.039
110.00,4.650163,25.00716,0.000142,24.101830,0.0058,-1.039
112.00,4.650188,25.00705,0.000141,24.101822,0.0058,-1.039
114.00,4.650100,25.00737,0.000141,24.101276,0.0058,-1.039
116.00,4.649839,25.00699,0.000142,24.101618,0.0058,-1.038
118.00,4.650352,25.00726,0.000141,24.102002,0.0058,-1.038
120.00,4.649751,25.00694,0.000141,24.102210,0.0058,-1.039
@1,2.0005,4.0
122.00,4.649601,25.00689,0.000143,24.102303,0.0058,-1.039
124.00,4.649465,25.00670,0.000141,24.102521,0.0058,-1.038
126.00,4.645936,25.00617,0.000142,24.102274,0.0058,-1.038
128.00,4.642512,25.00613,0.000142,24.102398,0.0058,-1.038
130.00,4.641884,25.00638,0.000141,24.101402,0.0058,-1.039
132.00,4.644369,25.00769,0.000141,24.101913,0.0058,-1.039
134.00,4.646202,25.00708,0.000141,24.102106,0.0058,-1.039
136.00,4.647209,25.00708,0.000141,24.102370,0.0058,-1.039
138.00,4.647858,25.00738,0.000142,24.102838,0.0058,-1.039
140.00,4.646623,25.00750,0.000140,24.102047,0.0058,-1.039
142.00,4.646603,25.00774,0.000141,24.102298,0.0058,-1.039
144.00,4.646668,25.00804,0.000141,24.102496,0.0058,-1.039
146.00,4.647348,25.00811,0.000142,24.101674,0.0058,-1.038
148.00,4.648323,25.00782,0.000143,24.102398,0.0058,-1.039
150.00,4.649384,25.00763,0.000142,24.102413,0.0058,-1.039
152.00,4.650408,25.00788,0.000141,24.101295,0.0058,-1.039
154.00,4.651447,25.00780,0.000141,24.101670,0.0058,-1.039
156.00,4.652116,25.00709,0.000142,24.101263,0.0058,-1.038
158.00,4.653243,25.00753,0.000142,24.102259,0.0058,-1.039
160.00,4.653449,25.00755,0.000142,24.102612,0.0058,-1.040
162.00,4.654056,25.00869,0.000143,24.102773,0.0058,-1.040
164.00,4.654902,25.00790,0.000142,24.101883,0.0058,-1.039
166.00,4.653774,25.00880,0.000141,24.102831,0.0058,-1.038
168.00,4.653839,25.00751,0.000142,24.101607,0.0058,-1.038
170.00,4.654953,25.00781,0.000142,24.101410,0.0058,-1.040
172.00,4.654764,25.00778,0.000143,24.101900,0.0058,-1.039
174.00,4.654679,25.00781,0.000143,24.102039,0.0058,-1.039
176.00,4.654362,25.00762,0.000142,24.102066,0.0059,-1.038
178.00,4.654941,25.00666,0.000142,24.102114,0.0058,-1.039
180.00,4.654310,25.00733,0.000143,24.102008,0.0058,-1.039
182.00,4.653524,25.00725,0.000145,24.102827,0.0058,-1.038
184.00,4.653539,25.00649,0.000143,24.102344,0.0058,-1.039
186.00,4.655591,25.00752,0.000142,24.102327,0.0058,-1.039
188.00,4.655964,25.00794,0.000142,24.102528,0.0058,-1.038
190.00,4.655863,25.00697,0.000142,24.101952,0.0058,-1.040
192.00,4.655257,25.00700,0.000142,24.102270,0.0058,-1.039
194.00,4.655477,25.00777,0.000143,24.102534,0.0058,-1.039
196.00,4.655466,25.00820,0.000142,24.102108,0.0058,-1.039
198.00,4.655935,25.00809,0.000142,24.102465,0.0058,-1.039
200.00,4.655375,25.00803,0.000143,24.102030,0.0058,-1.039
202.00,4.655283,25.00800,0.000143,24.102266,0.0058,-1.038
204.00,4.655723,25.00820,0.000144,24.102290,0.0058,-1.039
206.00,4.655497,25.00844,0.000143,24.102766,0.0058,-1.040
208.00,4.655742,25.00767,0.000143,24.101744,0.0058,-1.039
210.00,4.655467,25.00895,0.000142,24.102305,0.0058,-1.039
212.00,4.655587,25.00739,0.000142,24.101924,0.0058,-1.039
214.00,4.655250,25.00791,0.000141,24.102275,0.0058,-1.039
216.00,4.655575,25.00783,0.000143,24.101859,0.0058,-1.038
218.00,4.655407,25.00765,0.000144,24.102506,0.0058,-1.039
220.00,4.656856,25.00796,0.000143,24.102764,0.0058,-1.040
222.00,4.656769,25.00779,0.000142,24.101991,0.0058,-1.038
224.00,4.656305,25.00778,0.000143,24.102106,0.0058,-1.039
226.00,4.655617,25.00855,0.000142,24.102569,0.0058,-1.040
228.00,4.655639,25.00875,0.000142,24.102129,0.0057,-1.039
230.00,4.655721,25.00887,0.000142,24.102359,0.0058,-1.040
232.00,4.656308,25.00808,0.000142,24.101386,0.0058,-1.038
234.00,4.657114,25.00862,0.000142,24.102794,0.0058,-1.038
236.00,4.655965,25.00871,0.000143,24.102478,0.0058,-1.039
238.00,4.656159,25.00970,0.000144,24.102034,0.0058,-1.039
240.00,4.657157,25.00921,0.000142,24.101235,0.0058,-1.039
242.00,4.657150,25.00944,0.000141,24.101694,0.0058,-1.039
244.00,4.656851,25.00904,0.000143,24.102530,0.0058,-1.040
246.00,4.654485,25.00907,0.000142,24.101228,0.0058,-1.039
248.00,4.654371,25.00849,0.000141,24.101913,0.0058,-1.039
250.00,4.655517,25.00877,0.000142,24.102610,0.0058,-1.039
252.00,4.656588,25.00787,0.000142,24.103007,0.0058,-1.039
254.00,4.657015,25.00760,0.000141,24.102324,0.0058,-1.040
256.00,4.657052,25.00860,0.000142,24.102019,0.0058,-1.039
258.00,4.656452,25.00893,0.000143,24.101557,0.0058,-1.040
260.00,4.656435,25.00834,0.000141,24.101568,0.0058,-1.040
262.00,4.655943,25.00831,0.000143,24.102210,0.0058,-1.038
264.00,4.656302,25.00851,0.000142,24.102415,0.0058,-1.039
266.00,4.656247,25.00862,0.000142,24.103018,0.0058,-1.039
268.00,4.657044,25.00912,0.000143,24.102036,0.0058,-1.039
270.00,4.656941,25.00851,0.000144,24.101729,0.0058,-1.039
272.00,4.657600,25.00803,0.000144,24.101607,0.0057,-1.039
274.00,4.657898,25.00867,0.000143,24.101544,0.0058,-1.039
276.00,4.656938,25.00895,0.000142,24.101334,0.0057,-1.038
278.00,4.657244,25.00906,0.000142,24.101402,0.0058,-1.040
280.00,4.657617,25.00881,0.000142,24.102021,0.0058,-1.040
282.00,4.657864,25.00916,0.000142,24.102418,0.0058,-1.039
284.00,4.657963,25.00882,0.000141,24.102015,0.0058,-1.039
286.00,4.657716,25.00824,0.000144,24.102368,0.0058,-1.039
288.00,4.657329,25.00799,0.000143,24.102829,0.0058,-1.039
290.00,4.657231,25.00834,0.000143,24.103022,0.0058,-1.040
292.00,4.657747,25.00898,0.000142,24.101662,0.0058,-1.039
294.00,4.657943,25.00871,0.000142,24.101659,0.0058,-1.038
296.00,4.657887,25.00830,0.000143,24.102054,0.0058,-1.039
298.00,4.657605,25.00809,0.000143,24.101284,0.0058,-1.040
300.00,4.657992,25.00777,0.000143,24.101739,0.0058,-1.040
@2,5.0002,10.0
302.00,4.657994,25.00869,0.000143,24.101345,0.0058,-1.039
304.00,4.656439,25.00883,0.000142,24.102407,0.0058,-1.038
306.00,4.652064,25.00852,0.000144,24.102240,0.0058,-1.038
308.00,4.647769,25.00812,0.000143,24.101414,0.0058,-1.038
310.00,4.643310,25.00857,0.000142,24.102537,0.0058,-1.039
312.00,4.640144,25.00747,0.000143,24.102287,0.0058,-1.039
314.00,4.640107,25.00774,0.000141,24.102350,0.0058,-1.039
316.00,4.642627,25.00718,0.000141,24.102444,0.0058,-1.041
318.00,4.645252,25.00786,0.000141,24.102636,0.0058,-1.040
320.00,4.645346,25.00759,0.000142,24.102052,0.0058,-1.041
322.00,4.646235,25.00786,0.000142,24.101705,0.0058,-1.039
324.00,4.647490,25.00846,0.000142,24.102021,0.0058,-1.039
326.00,4.647675,25.00831,0.000142,24.102548,0.0058,-1.039
328.00,4.648151,25.00805,0.000143,24.102825,0.0058,-1.039
330.00,4.649404,25.00857,0.000143,24.102285,0.0058,-1.039
332.00,4.650813,25.00797,0.000145,24.102524,0.0058,-1.039
334.00,4.651972,25.00871,0.000144,24.101947,0.0058,-1.040
336.00,4.654219,25.00866,0.000143,24.102257,0.0058,-1.039
338.00,4.655527,25.00802,0.000144,24.101735,0.0058,-1.039
340.00,4.655783,25.00765,0.000143,24.101794,0.0058,-1.039
342.00,4.656951,25.00851,0.000144,24.102277,0.0058,-1.039
344.00,4.658170,25.00790,0.000144,24.102043,0.0058,-1.039
346.00,4.658952,25.00806,0.000144,24.101222,0.0057,-1.039
348.00,4.659024,25.00799,0.000143,24.102136,0.0058,-1.039
350.00,4.658814,25.00872,0.000144,24.101852,0.0058,-1.039
352.00,4.659064,25.00859,0.000143,24.101726,0.0058,-1.039
354.00,4.659232,25.00856,0.000143,24.102188,0.0058,-1.040
356.00,4.659792,25.00855,0.000144,24.102496,0.0058,-1.039
358.00,4.660052,25.00838,0.000144,24.101783,0.0058,-1.040
360.00,4.660241,25.00829,0.000144,24.102233,0.0058,-1.038
362.00,4.660937,25.00836,0.000145,24.102361,0.0058,-1.039
364.00,4.662271,25.00741,0.000144,24.102430,0.0058,-1.040
366.00,4.662128,25.00753,0.000143,24.102357,0.0058,-1.039
368.00,4.662621,25.00762,0.000144,24.101460,0.0058,-1.039
370.00,4.663009,25.00849,0.000142,24.102827,0.0058,-1.039
372.00,4.662884,25.00793,0.000142,24.102080,0.0058,-1.039
374.00,4.661680,25.00845,0.000145,24.101488,0.0057,-1.039
376.00,4.661195,25.00849,0.000143,24.101980,0.0058,-1.039
378.00,4.661714,25.00787,0.000144,24.102485,0.0058,-1.039
380.00,4.661815,25.00887,0.000144,24.102025,0.0058,-1.039
382.00,4.662238,25.00927,0.000143,24.102209,0.0058,-1.039
384.00,4.661825,25.00860,0.000142,24.102465,0.0058,-1.040
386.00,4.661446,25.00878,0.000143,24.102049,0.0058,-1.039
388.00,4.661129,25.00872,0.000144,24.102266,0.0058,-1.039
390.00,4.661628,25.00821,0.000143,24.102417,0.0058,-1.039
392.00,4.660905,25.00844,0.000143,24.102645,0.0058,-1.039
394.00,4.661321,25.00879,0.000143,24.102112,0.0058,-1.039
396.00,4.662035,25.00809,0.000143,24.101532,0.0058,-1.039
398.00,4.662396,25.00798,0.000143,24.102196,0.0058,-1.039
400.00,4.661855,25.00829,0.000144,24.102569,0.0058,-1.040
402.00,4.662084,25.00910,0.000144,24.102558,0.0058,-1.039
404.00,4.661847,25.00842,0.000143,24.102116,0.0058,-1.039
406.00,4.662055,25.00822,0.000142,24.101807,0.0058,-1.039
408.00,4.661507,25.00870,0.000142,24.101477,0.0058,-1.039
410.00,4.661306,25.00826,0.000143,24.101378,0.0058,-1.039
412.00,4.662015,25.00865,0.000143,24.102073,0.0058,-1.039
414.00,4.662381,25.00928,0.000144,24.101967,0.0058,-1.039
416.00,4.662995,25.00894,0.000144,24.101436,0.0058,-1.040
418.00,4.662733,25.00876,0.000144,24.102142,0.0058,-1.039
420.00,4.662002,25.00968,0.000144,24.101935,0.0058,-1.039
422.00,4.660687,25.00944,0.000143,24.102595,0.0058,-1.038
424.00,4.660896,25.00975,0.000144,24.102073,0.0058,-1.039
426.00,4.661449,25.00997,0.000145,24.101607,0.0058,-1.039
428.00,4.661052,25.00937,0.000143,24.102030,0.0058,-1.039
430.00,4.660939,25.01018,0.000144,24.101978,0.0058,-1.039
432.00,4.661478,25.00973,0.000143,24.102816,0.0058,-1.040
434.00,4.660943,25.01012,0.000142,24.102114,0.0058,-1.039
436.00,4.661168,25.01021,0.000143,24.102119,0.0058,-1.040
438.00,4.661623,25.01000,0.000143,24.102214,0.0058,-1.039
440.00,4.662523,25.00963,0.000144,24.102690,0.0058,-1.038
442.00,4.662396,25.00880,0.000144,24.101932,0.0058,-1.039
444.00,4.663302,25.01000,0.000144,24.103158,0.0058,-1.039
446.00,4.662395,25.00971,0.000145,24.102248,0.0058,-1.039
448.00,4.660873,25.00916,0.000143,24.101023,0.0058,-1.040
450.00,4.662215,25.00994,0.000143,24.103031,0.0058,-1.039
452.00,4.662508,25.00921,0.000144,24.102712,0.0058,-1.039
454.00,4.661323,25.00900,0.000144,24.101410,0.0057,-1.039
456.00,4.661713,25.00907,0.000144,24.101960,0.0058,-1.039
458.00,4.662255,25.00845,0.000143,24.101833,0.0058,-1.039
460.00,4.662674,25.00759,0.000143,24.101103,0.0058,-1.040
462.00,4.663041,25.00785,0.000143,24.101952,0.0058,-1.039
464.00,4.663088,25.00871,0.000142,24.102073,0.0058,-1.039
466.00,4.662149,25.00880,0.000142,24.102121,0.0058,-1.039
468.00,4.662057,25.00836,0.000143,24.101961,0.0058,-1.038
470.00,4.661850,25.00886,0.000144,24.102847,0.0058,-1.039
472.00,4.660851,25.00838,0.000143,24.103459,0.0058,-1.039
474.00,4.660651,25.00857,0.000143,24.101516,0.0058,-1.040
476.00,4.661669,25.00858,0.000142,24.101274,0.0058,-1.039
478.00,4.661525,25.00865,0.000143,24.102621,0.0058,-1.039
480.00,4.660595,25.00885,0.000144,24.102569,0.0058,-1.040
@3,5.0002,10.0
482.00,4.661239,25.00922,0.000142,24.102493,0.0058,-1.039
484.00,4.660676,25.01022,0.000143,24.102248,0.0058,-1.039
486.00,4.657935,25.00981,0.000144,24.102342,0.0058,-1.039
488.00,4.652245,25.01023,0.000144,24.103004,0.0058,-1.039
490.00,4.649377,25.01082,0.000144,24.102795,0.0058,-1.037
492.00,4.646338,25.01071,0.000145,24.102712,0.0058,-1.039
494.00,4.644272,25.01045,0.000143,24.103067,0.0058,-1.041
496.00,4.645904,25.01045,0.000142,24.102586,0.0058,-1.040
498.00,4.649201,25.01057,0.000142,24.102736,0.0058,-1.040
500.00,4.650989,25.01053,0.000143,24.102760,0.0058,-1.041
502.00,4.651827,25.01030,0.000143,24.102262,0.0058,-1.040
504.00,4.651671,25.01094,0.000142,24.102887,0.0058,-1.040
506.00,4.651096,25.01089,0.000142,24.101954,0.0058,-1.039
508.00,4.651412,25.01038,0.000144,24.102671,0.0058,-1.040
510.00,4.653829,25.01087,0.000144,24.102615,0.0058,-1.039
512.00,4.655211,25.01054,0.000145,24.102920,0.0058,-1.040
514.00,4.657775,25.01022,0.000146,24.102916,0.0058,-1.039
516.00,4.659561,25.00966,0.000144,24.102238,0.0058,-1.040
518.00,4.660876,25.00886,0.000143,24.102034,0.0058,-1.039
520.00,4.660611,25.00970,0.000144,24.101909,0.0058,-1.039
522.00,4.660742,25.00984,0.000143,24.102370,0.0058,-1.039
524.00,4.661749,25.00963,0.000143,24.103137,0.0058,-1.040
526.00,4.662356,25.00940,0.000144,24.103132,0.0058,-1.039
528.00,4.662696,25.00937,0.000144,24.102872,0.0058,-1.039
530.00,4.664155,25.00952,0.000144,24.101371,0.0058,-1.039
532.00,4.665414,25.00890,0.000145,24.102301,0.0057,-1.040
534.00,4.664718,25.00929,0.000144,24.102134,0.0058,-1.039
536.00,4.665804,25.00885,0.000144,24.102067,0.0058,-1.039
538.00,4.665749,25.00895,0.000144,24.102361,0.0058,-1.039
540.00,4.665032,25.00892,0.000143,24.102123,0.0058,-1.039
542.00,4.664039,25.00866,0.000144,24.102378,0.0058,-1.039
544.00,4.664618,25.00891,0.000143,24.102010,0.0058,-1.040
546.00,4.664817,25.00874,0.000143,24.102034,0.0058,-1.040
548.00,4.664517,25.00854,0.000145,24.102877,0.0058,-1.039
550.00,4.664836,25.00842,0.000143,24.102855,0.0058,-1.039
552.00,4.665044,25.00855,0.000142,24.103048,0.0057,-1.039
554.00,4.665509,25.00805,0.000144,24.102013,0.0058,-1.039
556.00,4.664315,25.00829,0.000144,24.101791,0.0058,-1.039
558.00,4.664690,25.00787,0.000143,24.101757,0.0058,-1.039
560.00,4.665854,25.00791,0.000143,24.101135,0.0058,-1.040
562.00,4.666127,25.00837,0.000143,24.101211,0.0058,-1.040
564.00,4.665834,25.00796,0.000142,24.101140,0.0058,-1.040
566.00,4.665861,25.00844,0.000143,24.102365,0.0058,-1.039
568.00,4.665577,25.00850,0.000144,24.102396,0.0058,-1.039
570.00,4.666153,25.00867,0.000144,24.101090,0.0058,-1.040
572.00,4.666029,25.00873,0.000142,24.101542,0.0058,-1.039
574.00,4.666745,25.00735,0.000143,24.101789,0.0057,-1.039
576.00,4.666437,25.00877,0.000144,24.102112,0.0057,-1.040
578.00,4.666187,25.00864,0.000142,24.102177,0.0057,-1.040
580.00,4.665870,25.00898,0.000143,24.101334,0.0058,-1.040
582.00,4.665416,25.00885,0.000142,24.102101,0.0058,-1.039
584.00,4.665704,25.00924,0.000142,24.102383,0.0058,-1.039
586.00,4.665833,25.00849,0.000144,24.101558,0.0058,-1.039
588.00,4.665843,25.00914,0.000143,24.102019,0.0057,-1.039
590.00,4.665383,25.00850,0.000143,24.102088,0.0058,-1.039
592.00,4.665358,25.00779,0.000143,24.102177,0.0058,-1.039
594.00,4.664889,25.00887,0.000143,24.102463,0.0058,-1.040
596.00,4.664886,25.00901,0.000142,24.101484,0.0058,-1.040
598.00,4.664916,25.00843,0.000143,24.101755,0.0057,-1.039
600.00,4.664333,25.00879,0.000144,24.102049,0.0057,-1.040
602.00,4.665614,25.00863,0.000144,24.102641,0.0058,-1.039
604.00,4.666610,25.00795,0.000144,24.101659,0.0057,-1.039
606.00,4.666141,25.00753,0.000143,24.102313,0.0058,-1.039
608.00,4.665638,25.00848,0.000143,24.102508,0.0058,-1.039
610.00,4.665925,25.00757,0.000145,24.101668,0.0058,-1.039
612.00,4.665365,25.00740,0.000145,24.102015,0.0058,-1.039
614.00,4.665842,25.00823,0.000144,24.102220,0.0058,-1.040
616.00,4.666039,25.00827,0.000144,24.102162,0.0058,-1.040
618.00,4.666033,25.00755,0.000143,24.101800,0.0058,-1.040
620.00,4.665865,25.00767,0.000143,24.101893,0.0058,-1.038
622.00,4.664728,25.00701,0.000143,24.101568,0.0057,-1.039
624.00,4.663481,25.00606,0.000142,24.101798,0.0057,-1.040
626.00,4.663154,25.00655,0.000143,24.101844,0.0057,-1.038
628.00,4.663690,25.00718,0.000143,24.101839,0.0058,-1.040
630.00,4.665192,25.00740,0.000143,24.102437,0.0057,-1.040
632.00,4.665724,25.00716,0.000143,24.101640,0.0057,-1.039
634.00,4.666952,25.00767,0.000143,24.102019,0.0058,-1.039
636.00,4.666586,25.00694,0.000143,24.101870,0.0058,-1.039
638.00,4.665078,25.00730,0.000143,24.101852,0.0058,-1.039
640.00,4.664754,25.00816,0.000144,24.101586,0.0058,-1.038
642.00,4.665867,25.00773,0.000144,24.101750,0.0058,-1.040
644.00,4.665323,25.00760,0.000143,24.101714,0.0058,-1.040
646.00,4.665329,25.00804,0.000143,24.102875,0.0057,-1.039
648.00,4.665865,25.00684,0.000144,24.101731,0.0057,-1.039
650.00,4.666132,25.00870,0.000144,24.101631,0.0057,-1.039
652.00,4.666955,25.00760,0.000143,24.101818,0.0057,-1.039
654.00,4.667138,25.00733,0.000143,24.100944,0.0058,-1.038
656.00,4.666420,25.00693,0.000143,24.102038,0.0058,-1.038
658.00,4.666439,25.00746,0.000143,24.102322,0.0058,-1.039
660.00,4.665748,25.00734,0.000143,24.101438,0.0058,-1.039
@4,5.0002,10.0
662.00,4.665489,25.00711,0.000143,24.101560,0.0058,-1.039
664.00,4.665285,25.00665,0.000142,24.102103,0.0058,-1.038
666.00,4.662162,25.00686,0.000144,24.101785,0.0058,-1.038
668.00,4.656423,25.00718,0.000144,24.102203,0.0058,-1.038
670.00,4.652669,25.00622,0.000143,24.102314,0.0057,-1.038
672.00,4.649207,25.00642,0.000144,24.101440,0.0058,-1.038
674.00,4.648330,25.00601,0.000143,24.102430,0.0057,-1.039
676.00,4.649214,25.00582,0.000142,24.101896,0.0057,-1.040
678.00,4.651188,25.00642,0.000142,24.101382,0.0057,-1.040
680.00,4.652938,25.00673,0.000141,24.101887,0.0058,-1.040
682.00,4.654874,25.00734,0.000141,24.102606,0.0058,-1.041
684.00,4.655635,25.00683,0.000143,24.102077,0.0058,-1.039
686.00,4.656216,25.00734,0.000143,24.101713,0.0058,-1.039
688.00,4.656077,25.00753,0.000143,24.101802,0.0058,-1.039
690.00,4.656991,25.00709,0.000143,24.101913,0.0058,-1.039
692.00,4.658167,25.00759,0.000144,24.101986,0.0058,-1.039
694.00,4.659495,25.00758,0.000145,24.101464,0.0057,-1.038
696.00,4.661225,25.00739,0.000144,24.102041,0.0057,-1.038
698.00,4.663374,25.00729,0.000143,24.102019,0.0057,-1.040
700.00,4.663549,25.00707,0.000143,24.101765,0.0057,-1.039
702.00,4.664899,25.00755,0.000143,24.101406,0.0058,-1.038
704.00,4.666466,25.00743,0.000144,24.102105,0.0057,-1.038
706.00,4.666991,25.00795,0.000144,24.101573,0.0057,-1.039
708.00,4.667000,25.00698,0.000143,24.100574,0.0058,-1.040
710.00,4.666086,25.00600,0.000143,24.101114,0.0058,-1.039
712.00,4.666186,25.00483,0.000143,24.101887,0.0057,-1.039
714.00,4.666873,25.00529,0.000142,24.102077,0.0057,-1.039
716.00,4.666233,25.00607,0.000142,24.101870,0.0057,-1.038
718.00,4.667502,25.00601,0.000143,24.101454,0.0057,-1.038
720.00,4.668868,25.00660,0.000143,24.101674,0.0058,-1.039
722.00,4.669120,25.00609,0.000143,24.102149,0.0058,-1.039
724.00,4.668237,25.00598,0.000143,24.102082,0.0058,-1.038
726.00,4.668921,25.00603,0.000144,24.102079,0.0058,-1.038
728.00,4.668548,25.00545,0.000144,24.101558,0.0057,-1.038
730.00,4.668850,25.00606,0.000142,24.100895,0.0058,-1.039
732.00,4.669037,25.00591,0.000142,24.101614,0.0057,-1.039
734.00,4.668931,25.00488,0.000142,24.100708,0.0058,-1.038
736.00,4.669500,25.00583,0.000143,24.101172,0.0058,-1.038
738.00,4.669387,25.00532,0.000143,24.102049,0.0058,-1.038
740.00,4.669159,25.00566,0.000142,24.102270,0.0058,-1.038
742.00,4.669100,25.00696,0.000143,24.101854,0.0057,-1.037
744.00,4.669104,25.00748,0.000142,24.101010,0.0057,-1.039
746.00,4.668605,25.00633,0.000142,24.101850,0.0057,-1.039
748.00,4.668120,25.00658,0.000143,24.101863,0.0057,-1.038
750.00,4.669462,25.00679,0.000143,24.102136,0.0057,-1.038
752.00,4.670381,25.00565,0.000143,24.101865,0.0057,-1.038
754.00,4.669802,25.00582,0.000143,24.101460,0.0057,-1.038
756.00,4.669951,25.00645,0.000144,24.101857,0.0057,-1.037
758.00,4.668541,25.00531,0.000143,24.101971,0.0057,-1.039
760.00,4.668684,25.00544,0.000143,24.101205,0.0057,-1.039
762.00,4.668479,25.00506,0.000142,24.101783,0.0058,-1.038
764.00,4.669058,25.00604,0.000143,24.101432,0.0057,-1.038
766.00,4.669245,25.00665,0.000143,24.102337,0.0057,-1.038
768.00,4.667900,25.00803,0.000143,24.102196,0.0057,-1.037
770.00,4.667935,25.00625,0.000143,24.101733,0.0057,-1.039
772.00,4.668229,25.00643,0.000142,24.101196,0.0058,-1.039
774.00,4.668321,25.00621,0.000143,24.101865,0.0057,-1.037
776.00,4.667941,25.00554,0.000144,24.101618,0.0057,-1.037
778.00,4.667891,25.00572,0.000144,24.101291,0.0058,-1.038
780.00,4.667739,25.00565,0.000144,24.101672,0.0057,-1.039
782.00,4.667555,25.00448,0.000143,24.101205,0.0057,-1.038
784.00,4.667846,25.00407,0.000144,24.101101,0.0057,-1.037
786.00,4.667814,25.00493,0.000144,24.101750,0.0057,-1.038
788.00,4.667408,25.00471,0.000144,24.101499,0.0057,-1.038
790.00,4.667757,25.00368,0.000143,24.101375,0.0057,-1.038
792.00,4.668382,25.00385,0.000144,24.102197,0.0057,-1.038
794.00,4.668622,25.00409,0.000143,24.101010,0.0058,-1.038
796.00,4.667519,25.00419,0.000142,24.101568,0.0057,-1.037
798.00,4.667140,25.00458,0.000143,24.102483,0.0057,-1.038
800.00,4.667124,25.00498,0.000143,24.101562,0.0058,-1.039
802.00,4.666868,25.00495,0.000142,24.101074,0.0057,-1.037
804.00,4.668029,25.00467,0.000143,24.102121,0.0057,-1.038
806.00,4.668098,25.00485,0.000143,24.102054,0.0058,-1.037
808.00,4.667299,25.00490,0.000143,24.102052,0.0058,-1.037
810.00,4.667216,25.00428,0.000144,24.101941,0.0057,-1.037
812.00,4.667855,25.00424,0.000145,24.102209,0.0058,-1.039
814.00,4.669355,25.00427,0.000143,24.101739,0.0057,-1.038
816.00,4.668286,25.00411,0.000142,24.101625,0.0057,-1.038
818.00,4.667282,25.00464,0.000143,24.102118,0.0057,-1.037
820.00,4.667481,25.00402,0.000143,24.101831,0.0057,-1.037
822.00,4.667514,25.00419,0.000143,24.102132,0.0057,-1.037
824.00,4.667773,25.00414,0.000143,24.102082,0.0057,-1.037
826.00,4.668181,25.00446,0.000144,24.101505,0.0057,-1.038
828.00,4.668132,25.00469,0.000144,24.101817,0.0057,-1.038
830.00,4.667126,25.00494,0.000142,24.102550,0.0057,-1.038
832.00,4.667813,25.00498,0.000141,24.102012,0.0057,-1.038
834.00,4.668153,25.00479,0.000142,24.100815,0.0057,-1.037
836.00,4.667180,25.00499,0.000144,24.101360,0.0057,-1.037
838.00,4.667896,25.00552,0.000143,24.102639,0.0057,-1.037
840.00,4.669225,25.00595,0.000143,24.101954,0.0057,-1.038
@5,5.0002,10.0
842.00,4.668227,25.00549,0.000143,24.101378,0.0057,-1.038
844.00,4.666726,25.00605,0.000143,24.102112,0.0057,-1.037
846.00,4.664694,25.00606,0.000143,24.101963,0.0058,-1.038
848.00,4.660518,25.00620,0.000144,24.101118,0.0058,-1.037
850.00,4.655512,25.00587,0.000143,24.102396,0.0058,-1.037
852.00,4.651409,25.00664,0.000143,24.101870,0.0057,-1.038
854.00,4.650267,25.00604,0.000143,24.101636,0.0057,-1.037
856.00,4.651640,25.00582,0.000143,24.101720,0.0057,-1.038
858.00,4.655428,25.00634,0.000143,24.101739,0.0057,-1.040
860.00,4.657274,25.00625,0.000142,24.102028,0.0057,-1.039
862.00,4.657333,25.00568,0.000143,24.101371,0.0057,-1.038
864.00,4.658133,25.00635,0.000142,24.101365,0.0057,-1.040
866.00,4.657173,25.00622,0.000143,24.101386,0.0057,-1.038
868.00,4.657589,25.00514,0.000143,24.101360,0.0057,-1.038
870.00,4.658767,25.00554,0.000143,24.101672,0.0057,-1.038
872.00,4.661657,25.00588,0.000144,24.101770,0.0057,-1.037
874.00,4.663826,25.00564,0.000142,24.102467,0.0057,-1.038
876.00,4.664956,25.00594,0.000142,24.102287,0.0058,-1.037
878.00,4.666849,25.00541,0.000144,24.102385,0.0058,-1.037
880.00,4.667915,25.00577,0.000143,24.102088,0.0057,-1.038
882.00,4.667690,25.00661,0.000142,24.102051,0.0057,-1.038
884.00,4.667779,25.00636,0.000142,24.101588,0.0057,-1.038
886.00,4.667837,25.00600,0.000142,24.101766,0.0057,-1.038
888.00,4.668852,25.00622,0.000142,24.101196,0.0057,-1.038
890.00,4.670044,25.00613,0.000143,24.101612,0.0057,-1.037
892.00,4.669622,25.00624,0.000144,24.101882,0.0058,-1.038
894.00,4.669308,25.00688,0.000142,24.101844,0.0057,-1.039
896.00,4.669921,25.00710,0.000142,24.101828,0.0057,-1.038
898.00,4.670535,25.00712,0.000144,24.102888,0.0057,-1.037
900.00,4.670388,25.00756,0.000144,24.101330,0.0057,-1.038
902.00,4.670076,25.00721,0.000142,24.101653,0.0057,-1.039
904.00,4.670696,25.00741,0.000142,24.101822,0.0058,-1.038
906.00,4.670883,25.00688,0.000142,24.101843,0.0057,-1.038
908.00,4.670408,25.00673,0.000144,24.100897,0.0057,-1.038
910.00,4.670134,25.00702,0.000144,24.101557,0.0057,-1.038
912.00,4.670198,25.00630,0.000143,24.101685,0.0057,-1.038
914.00,4.670123,25.00576,0.000144,24.101012,0.0057,-1.038
916.00,4.669998,25.00604,0.000144,24.101746,0.0057,-1.038
918.00,4.670258,25.00714,0.000143,24.102378,0.0058,-1.038
920.00,4.670192,25.00727,0.000144,24.101391,0.0057,-1.038
922.00,4.671040,25.00623,0.000142,24.102099,0.0057,-1.038
924.00,4.670791,25.00645,0.000143,24.102465,0.0057,-1.037
926.00,4.670145,25.00612,0.000142,24.101311,0.0058,-1.038
928.00,4.670054,25.00544,0.000142,24.101653,0.0057,-1.037
930.00,4.670756,25.00591,0.000143,24.101815,0.0057,-1.038
932.00,4.670753,25.00585,0.000143,24.100620,0.0057,-1.038
934.00,4.670533,25.00651,0.000143,24.102441,0.0057,-1.038
936.00,4.670615,25.00684,0.000143,24.102054,0.0057,-1.038
938.00,4.670829,25.00630,0.000143,24.101356,0.0057,-1.038
940.00,4.670921,25.00618,0.000143,24.101880,0.0057,-1.038
942.00,4.670918,25.00579,0.000142,24.102060,0.0057,-1.038
944.00,4.670974,25.00554,0.000143,24.102504,0.0057,-1.037
946.00,4.670329,25.00570,0.000143,24.102433,0.0057,-1.037
948.00,4.670041,25.00634,0.000143,24.102405,0.0057,-1.039
950.00,4.670012,25.00623,0.000142,24.102052,0.0057,-1.038
952.00,4.670922,25.00597,0.000143,24.101202,0.0057,-1.037
954.00,4.670008,25.00618,0.000143,24.101607,0.0057,-1.038
956.00,4.669040,25.00695,0.000143,24.101395,0.0057,-1.039
958.00,4.669034,25.00688,0.000143,24.101822,0.0057,-1.037
960.00,4.669089,25.00732,0.000143,24.101883,0.0057,-1.037
962.00,4.669722,25.00743,0.000144,24.102175,0.0057,-1.037
964.00,4.670009,25.00642,0.000143,24.101560,0.0057,-1.039
966.00,4.670071,25.00696,0.000142,24.101583,0.0057,-1.038
968.00,4.670447,25.00680,0.000141,24.101441,0.0057,-1.038
970.00,4.669106,25.00712,0.000143,24.101079,0.0057,-1.038
972.00,4.668301,25.00803,0.000143,24.101230,0.0057,-1.038
974.00,4.668842,25.00829,0.000142,24.101657,0.0057,-1.038
976.00,4.669142,25.00761,0.000142,24.101479,0.0057,-1.038
978.00,4.669020,25.00690,0.000144,24.101380,0.0057,-1.038
980.00,4.669202,25.00790,0.000143,24.102026,0.0057,-1.038
982.00,4.669384,25.00769,0.000144,24.101601,0.0057,-1.037
984.00,4.670058,25.00706,0.000144,24.101473,0.0057,-1.038
986.00,4.669370,25.00689,0.000144,24.102236,0.0057,-1.038
988.00,4.667722,25.00718,0.000142,24.102155,0.0057,-1.039
990.00,4.668156,25.00773,0.000142,24.101874,0.0057,-1.038
992.00,4.669294,25.00729,0.000144,24.101718,0.0058,-1.037
994.00,4.669529,25.00765,0.000143,24.102175,0.0058,-1.038
996.00,4.670519,25.00762,0.000143,24.102366,0.0058,-1.038
998.00,4.669424,25.00776,0.000143,24.101739,0.0058,-1.038
1000.00,4.668972,25.00815,0.000144,24.102082,0.0058,-1.038
1002.00,4.668156,25.00785,0.000143,24.102953,0.0058,-1.038
1004.00,4.668133,25.00861,0.000144,24.102236,0.0057,-1.037
1006.00,4.668526,25.00850,0.000144,24.101675,0.0057,-1.037
1008.00,4.669530,25.00840,0.000144,24.102279,0.0057,-1.038
1010.00,4.669473,25.00809,0.000143,24.101655,0.0057,-1.038
1012.00,4.670113,25.00882,0.000144,24.101243,0.0057,-1.037
1014.00,4.670908,25.00876,0.000143,24.100914,0.0057,-1.039
1016.00,4.671142,25.00786,0.000144,24.102039,0.0057,-1.039
1018.00,4.670657,25.00836,0.000143,24.101705,0.0057,-1.038
1020.00,4.670712,25.00850,0.000142,24.101681,0.0058,-1.038
@6,5.0002,10.0
1022.00,4.670841,25.00806,0.000144,24.102240,0.0057,-1.038
1024.00,4.669534,25.00760,0.000144,24.103011,0.0057,-1.038
1026.00,4.666600,25.00729,0.000144,24.101714,0.0057,-1.037
1028.00,4.662038,25.00753,0.000145,24.101153,0.0057,-1.037
1030.00,4.657373,25.00817,0.000144,24.102300,0.0057,-1.038
1032.00,4.653839,25.00826,0.000143,24.102277,0.0058,-1.039
1034.00,4.652428,25.00877,0.000142,24.102071,0.0057,-1.038
1036.00,4.653405,25.00938,0.000142,24.101759,0.0057,-1.039
1038.00,4.656526,25.00917,0.000142,24.101703,0.0058,-1.039
1040.00,4.658853,25.00991,0.000143,24.101670,0.0057,-1.039
1042.00,4.660017,25.00965,0.000142,24.102363,0.0057,-1.039
1044.00,4.659907,25.00923,0.000142,24.102331,0.0058,-1.039
1046.00,4.660199,25.01007,0.000143,24.101752,0.0058,-1.038
1048.00,4.660815,25.01012,0.000143,24.101791,0.0057,-1.039
1050.00,4.661446,25.00924,0.000143,24.102450,0.0058,-1.040
1052.00,4.662615,25.00951,0.000143,24.102532,0.0058,-1.038
1054.00,4.664463,25.00926,0.000143,24.101497,0.0057,-1.039
1056.00,4.666761,25.00963,0.000143,24.101597,0.0057,-1.039
1058.00,4.667724,25.00942,0.000144,24.101618,0.0058,-1.039
1060.00,4.669308,25.00919,0.000143,24.101874,0.0058,-1.039
1062.00,4.670348,25.00849,0.000144,24.101818,0.0057,-1.038
1064.00,4.670364,25.00904,0.000144,24.102415,0.0057,-1.039
1066.00,4.670080,25.00854,0.000144,24.101709,0.0057,-1.038
1068.00,4.671274,25.00944,0.000143,24.101800,0.0058,-1.039
1070.00,4.672341,25.00972,0.000142,24.102010,0.0058,-1.039
1072.00,4.671957,25.00971,0.000143,24.102292,0.0058,-1.039
1074.00,4.671358,25.01007,0.000144,24.101742,0.0058,-1.038
1076.00,4.672885,25.00966,0.000144,24.102296,0.0057,-1.039
1078.00,4.674338,25.00909,0.000142,24.102307,0.0057,-1.039
1080.00,4.672939,25.00928,0.000142,24.101269,0.0057,-1.040
1082.00,4.673257,25.00969,0.000143,24.101222,0.0057,-1.038
1084.00,4.674451,25.00970,0.000144,24.101256,0.0058,-1.039
1086.00,4.674427,25.00893,0.000143,24.101700,0.0057,-1.039
1088.00,4.674085,25.00865,0.000144,24.101837,0.0057,-1.039
1090.00,4.674668,25.00970,0.000144,24.102391,0.0058,-1.038
1092.00,4.674028,25.00922,0.000144,24.101662,0.0058,-1.040
1094.00,4.673390,25.00935,0.000144,24.101583,0.0057,-1.040
1096.00,4.673008,25.00956,0.000144,24.102368,0.0058,-1.038
1098.00,4.672447,25.00930,0.000145,24.102342,0.0057,-1.039
1100.00,4.673930,25.00911,0.000144,24.101718,0.0057,-1.039
1102.00,4.673703,25.00863,0.000144,24.101471,0.0058,-1.039
1104.00,4.673043,25.00927,0.000143,24.102157,0.0058,-1.040
1106.00,4.673062,25.00973,0.000142,24.101668,0.0058,-1.039
1108.00,4.673562,25.01013,0.000144,24.101982,0.0057,-1.039
1110.00,4.673330,25.00926,0.000144,24.102071,0.0057,-1.039
1112.00,4.673075,25.00907,0.000144,24.102238,0.0057,-1.039
1114.00,4.672811,25.00873,0.000142,24.102277,0.0057,-1.040
1116.00,4.672303,25.00885,0.000143,24.102314,0.0057,-1.039
1118.00,4.673140,25.00917,0.000143,24.101670,0.0057,-1.039
1120.00,4.673142,25.01002,0.000144,24.101978,0.0057,-1.039
1122.00,4.672891,25.00974,0.000144,24.101269,0.0057,-1.039
1124.00,4.673052,25.00969,0.000143,24.101861,0.0057,-1.040
1126.00,4.673146,25.00988,0.000144,24.102054,0.0057,-1.039
1128.00,4.672513,25.00999,0.000142,24.101070,0.0057,-1.040
1130.00,4.671850,25.01025,0.000143,24.101997,0.0057,-1.038
1132.00,4.672188,25.01010,0.000143,24.101049,0.0058,-1.039
1134.00,4.673808,25.01030,0.000143,24.101525,0.0057,-1.041
1136.00,4.673908,25.00931,0.000143,24.101412,0.0057,-1.040
1138.00,4.673025,25.00924,0.000144,24.101479,0.0058,-1.039
1140.00,4.672240,25.00930,0.000145,24.102394,0.0057,-1.039
1142.00,4.672121,25.01007,0.000144,24.102060,0.0057,-1.039
1144.00,4.672783,25.01135,0.000145,24.101891,0.0057,-1.038
1146.00,4.672851,25.01103,0.000143,24.101932,0.0057,-1.039
1148.00,4.672331,25.01078,0.000143,24.102283,0.0057,-1.040
1150.00,4.671959,25.01077,0.000142,24.101430,0.0057,-1.039
1152.00,4.672686,25.01098,0.000142,24.101033,0.0057,-1.040
1154.00,4.672186,25.01182,0.000143,24.100455,0.0057,-1.039
1156.00,4.672793,25.01109,0.000143,24.101339,0.0057,-1.040
1158.00,4.672966,25.01133,0.000142,24.101635,0.0058,-1.040
1160.00,4.673478,25.01150,0.000143,24.102405,0.0057,-1.039
1162.00,4.673495,25.01093,0.000144,24.101518,0.0057,-1.040
1164.00,4.673700,25.01061,0.000144,24.101414,0.0057,-1.040
1166.00,4.674266,25.01085,0.000144,24.101896,0.0057,-1.039
1168.00,4.674434,25.01025,0.000143,24.102095,0.0058,-1.039
1170.00,4.673683,25.01046,0.000144,24.101635,0.0057,-1.039
1172.00,4.673014,25.00992,0.000143,24.101196,0.0057,-1.040
1174.00,4.672879,25.01031,0.000144,24.101588,0.0058,-1.040
1176.00,4.672322,25.01084,0.000142,24.101755,0.0057,-1.039
1178.00,4.671858,25.01059,0.000143,24.101911,0.0058,-1.040
1180.00,4.672061,25.01110,0.000141,24.101614,0.0057,-1.040
1182.00,4.671541,25.01073,0.000142,24.101861,0.0057,-1.040
1184.00,4.672237,25.01110,0.000144,24.101241,0.0057,-1.038
1186.00,4.672650,25.01101,0.000145,24.101386,0.0057,-1.039
1188.00,4.672232,25.01059,0.000144,24.101696,0.0057,-1.039
1190.00,4.672022,25.01052,0.000143,24.102108,0.0057,-1.040
1192.00,4.671957,25.01021,0.000143,24.102088,0.0058,-1.040
1194.00,4.671322,25.01023,0.000143,24.101724,0.0057,-1.040
1196.00,4.670455,25.01006,0.000142,24.101311,0.0058,-1.039
1198.00,4.671836,25.01053,0.000144,24.101466,0.0057,-1.039
1200.00,4.671726,25.01035,0.000144,24.102183,0.0057,-1.040
@7,5.0002,10.0
1202.00,4.670457,25.00967,0.000143,24.102517,0.0057,-1.040
1204.00,4.669828,25.01021,0.000143,24.102361,0.0057,-1.039
1206.00,4.668304,25.00984,0.000144,24.102058,0.0057,-1.039
1208.00,4.663092,25.01006,0.000144,24.101231,0.0057,-1.038
1210.00,4.659474,25.01048,0.000144,24.101352,0.0057,-1.039
1212.00,4.656295,25.01064,0.000144,24.102142,0.0057,-1.039
1214.00,4.656002,25.01057,0.000144,24.102064,0.0057,-1.040
1216.00,4.657619,25.01052,0.000142,24.102170,0.0057,-1.041
1218.00,4.660087,25.01068,0.000141,24.101737,0.0057,-1.042
1220.00,4.661344,25.01076,0.000140,24.100856,0.0057,-1.041
1222.00,4.662032,25.01019,0.000142,24.101114,0.0058,-1.040
1224.00,4.662759,25.01076,0.000144,24.101980,0.0057,-1.039
1226.00,4.662606,25.01111,0.000145,24.101315,0.0057,-1.039
1228.00,4.663314,25.01012,0.000143,24.101817,0.0057,-1.041
1230.00,4.664724,25.00964,0.000142,24.101352,0.0057,-1.041
1232.00,4.665697,25.01016,0.000143,24.102294,0.0057,-1.039
1234.00,4.667033,25.01002,0.000143,24.101088,0.0058,-1.039
1236.00,4.668233,25.01011,0.000143,24.101508,0.0057,-1.039
1238.00,4.669778,25.01038,0.000143,24.101757,0.0057,-1.040
1240.00,4.670845,25.01067,0.000144,24.102110,0.0057,-1.040
1242.00,4.672064,25.00968,0.000144,24.101414,0.0058,-1.039
1244.00,4.672439,25.00949,0.000144,24.101479,0.0058,-1.041
1246.00,4.672139,25.01021,0.000143,24.102199,0.0058,-1.040
1248.00,4.672382,25.01001,0.000143,24.101575,0.0057,-1.040
1250.00,4.673007,25.00971,0.000144,24.101688,0.0057,-1.039
1252.00,4.672993,25.00960,0.000144,24.101406,0.0057,-1.039
1254.00,4.673894,25.01072,0.000144,24.101263,0.0057,-1.039
1256.00,4.674499,25.01016,0.000144,24.102019,0.0058,-1.040
1258.00,4.674964,25.01096,0.000144,24.102313,0.0058,-1.040
1260.00,4.675199,25.01140,0.000145,24.101512,0.0057,-1.039
1262.00,4.676334,25.01082,0.000144,24.101753,0.0057,-1.039
1264.00,4.676483,25.01086,0.000144,24.101282,0.0057,-1.039
1266.00,4.676842,25.01055,0.000143,24.101172,0.0058,-1.039
1268.00,4.677779,25.01073,0.000143,24.101627,0.0058,-1.040
1270.00,4.677663,25.01081,0.000144,24.102339,0.0057,-1.039
1272.00,4.676577,25.01012,0.000143,24.101950,0.0057,-1.040
1274.00,4.676053,25.01054,0.000143,24.102478,0.0057,-1.040
1276.00,4.675672,25.01094,0.000144,24.101941,0.0058,-1.040
1278.00,4.676221,25.01052,0.000143,24.101869,0.0057,-1.040
1280.00,4.676376,25.01013,0.000143,24.101588,0.0057,-1.039
1282.00,4.676289,25.00999,0.000144,24.102013,0.0057,-1.038
1284.00,4.675983,25.01053,0.000144,24.101765,0.0057,-1.039
1286.00,4.675127,25.01030,0.000143,24.101770,0.0057,-1.041
1288.00,4.674605,25.01108,0.000143,24.101508,0.0057,-1.039
1290.00,4.675484,25.01087,0.000145,24.101753,0.0057,-1.040
1292.00,4.675934,25.01015,0.000143,24.101852,0.0057,-1.040
1294.00,4.675934,25.01033,0.000144,24.101291,0.0057,-1.040
1296.00,4.677209,25.01033,0.000143,24.101711,0.0057,-1.039
1298.00,4.676699,25.01050,0.000142,24.101245,0.0057,-1.040
1300.00,4.675787,25.01090,0.000144,24.101399,0.0057,-1.040
1302.00,4.675596,25.01100,0.000143,24.101859,0.0057,-1.039
1304.00,4.676229,25.01055,0.000144,24.101683,0.0057,-1.039
1306.00,4.675653,25.01041,0.000144,24.101772,0.0057,-1.040
1308.00,4.675084,25.01034,0.000143,24.102285,0.0057,-1.039
1310.00,4.674646,25.01000,0.000144,24.102521,0.0057,-1.039
1312.00,4.675678,25.01064,0.000144,24.101941,0.0057,-1.040
1314.00,4.675862,25.01102,0.000143,24.101144,0.0057,-1.040
1316.00,4.674444,25.01056,0.000143,24.102101,0.0057,-1.040
1318.00,4.675009,25.01076,0.000143,24.101378,0.0057,-1.039
1320.00,4.676101,25.01130,0.000144,24.101501,0.0057,-1.040
1322.00,4.676686,25.01106,0.000143,24.102374,0.0057,-1.040
1324.00,4.676537,25.01039,0.000142,24.102582,0.0057,-1.040
1326.00,4.675961,25.01047,0.000143,24.101503,0.0057,-1.039
1328.00,4.675339,25.01177,0.000143,24.100847,0.0058,-1.040
1330.00,4.675499,25.01143,0.000143,24.101237,0.0057,-1.040
1332.00,4.674411,25.01156,0.000142,24.101833,0.0057,-1.040
1334.00,4.673992,25.01121,0.000142,24.101997,0.0057,-1.040
1336.00,4.674513,25.01105,0.000142,24.101174,0.0057,-1.040
1338.00,4.675305,25.01065,0.000144,24.101867,0.0057,-1.039
1340.00,4.675231,25.01061,0.000144,24.101752,0.0057,-1.040
1342.00,4.675049,25.01033,0.000143,24.101068,0.0057,-1.040
1344.00,4.674790,25.01007,0.000143,24.102069,0.0057,-1.040
1346.00,4.674343,25.01019,0.000143,24.100988,0.0057,-1.040
1348.00,4.674186,25.01027,0.000144,24.101646,0.0057,-1.040
1350.00,4.675122,25.01072,0.000145,24.101653,0.0057,-1.040
1352.00,4.675437,25.01169,0.000145,24.102125,0.0057,-1.040
1354.00,4.675147,25.01150,0.000144,24.101505,0.0057,-1.039
1356.00,4.674748,25.01131,0.000144,24.101168,0.0057,-1.041
1358.00,4.675334,25.01162,0.000143,24.101473,0.0058,-1.040
1360.00,4.675506,25.01135,0.000144,24.102008,0.0057,-1.039
1362.00,4.674873,25.01183,0.000145,24.102017,0.0058,-1.039
1364.00,4.674325,25.01240,0.000144,24.101179,0.0058,-1.040
1366.00,4.674629,25.01196,0.000144,24.101583,0.0057,-1.040
1368.00,4.675456,25.01196,0.000144,24.101750,0.0057,-1.039
1370.00,4.675400,25.01117,0.000144,24.101252,0.0058,-1.040
1372.00,4.675381,25.01101,0.000143,24.101885,0.0057,-1.040
1374.00,4.675253,25.01069,0.000144,24.101458,0.0057,-1.040
1376.00,4.674657,25.01063,0.000145,24.102734,0.0058,-1.039
1378.00,4.674573,25.01038,0.000144,24.101367,0.0057,-1.040
1380.00,4.674648,25.01147,0.000145,24.101900,0.0057,-1.040
@8,5.0002,10.0
1382.00,4.674476,25.01158,0.000144,24.101913,0.0057,-1.040
1384.00,4.673792,25.01057,0.000145,24.101479,0.0057,-1.040
1386.00,4.670346,25.01040,0.000144,24.101779,0.0058,-1.039
1388.00,4.665755,25.01081,0.000144,24.102192,0.0058,-1.038
1390.00,4.662263,25.01069,0.000144,24.101909,0.0058,-1.039
1392.00,4.658434,25.01089,0.000146,24.101310,0.0057,-1.039
1394.00,4.655823,25.01047,0.000145,24.101191,0.0057,-1.040
1396.00,4.657210,25.01026,0.000143,24.101982,0.0057,-1.042
1398.00,4.660766,25.01064,0.000143,24.101633,0.0057,-1.042
1400.00,4.663253,25.00993,0.000142,24.101809,0.0057,-1.041
1402.00,4.664460,25.00966,0.000143,24.101512,0.0057,-1.040
1404.00,4.664379,25.00917,0.000143,24.101477,0.0057,-1.040
1406.00,4.664341,25.00943,0.000143,24.101142,0.0057,-1.039
1408.00,4.665477,25.00962,0.000145,24.101748,0.0057,-1.039
1410.00,4.665876,25.01004,0.000145,24.101137,0.0057,-1.040
1412.00,4.667454,25.00929,0.000143,24.101603,0.0057,-1.040
1414.00,4.668120,25.01003,0.000143,24.102199,0.0057,-1.039
1416.00,4.669169,25.01007,0.000145,24.102112,0.0057,-1.039
1418.00,4.671109,25.01019,0.000144,24.101696,0.0057,-1.040
1420.00,4.672504,25.00947,0.000144,24.101891,0.0057,-1.039
1422.00,4.673278,25.00969,0.000144,24.101250,0.0057,-1.039
1424.00,4.673724,25.00901,0.000143,24.101590,0.0057,-1.040
1426.00,4.675477,25.00955,0.000144,24.101930,0.0057,-1.039
1428.00,4.676446,25.00952,0.000143,24.101451,0.0057,-1.040
1430.00,4.676420,25.01019,0.000143,24.102067,0.0057,-1.039
1432.00,4.676731,25.01052,0.000144,24.101960,0.0057,-1.038
1434.00,4.676954,25.00945,0.000145,24.101620,0.0057,-1.039
1436.00,4.677610,25.00912,0.000144,24.102550,0.0057,-1.040
1438.00,4.677733,25.00929,0.000143,24.101672,0.0058,-1.040
1440.00,4.677129,25.00992,0.000144,24.101831,0.0057,-1.038
1442.00,4.677625,25.01036,0.000143,24.101856,0.0057,-1.039
1444.00,4.677598,25.00927,0.000144,24.102049,0.0057,-1.039
1446.00,4.676884,25.00982,0.000144,24.101614,0.0057,-1.039
1448.00,4.677556,25.00932,0.000143,24.101625,0.0057,-1.039
1450.00,4.677408,25.00977,0.000143,24.101811,0.0057,-1.041
1452.00,4.677183,25.00980,0.000143,24.101675,0.0057,-1.040
1454.00,4.677183,25.00907,0.000144,24.101947,0.0057,-1.039
1456.00,4.677604,25.00826,0.000144,24.101677,0.0057,-1.039
1458.00,4.677555,25.00868,0.000144,24.101958,0.0057,-1.039
1460.00,4.677718,25.00861,0.000143,24.101484,0.0057,-1.039
1462.00,4.678004,25.00835,0.000144,24.101824,0.0057,-1.039
1464.00,4.678010,25.00902,0.000142,24.101243,0.0057,-1.039
1466.00,4.677850,25.00936,0.000143,24.101939,0.0057,-1.039
1468.00,4.677631,25.00972,0.000143,24.101616,0.0057,-1.040
1470.00,4.676990,25.01051,0.000142,24.101328,0.0057,-1.040
1472.00,4.677503,25.01021,0.000143,24.102359,0.0057,-1.039
1474.00,4.677687,25.00990,0.000143,24.101454,0.0057,-1.039
1476.00,4.677222,25.00964,0.000144,24.101373,0.0057,-1.039
1478.00,4.677141,25.00954,0.000145,24.101014,0.0057,-1.039
1480.00,4.676512,25.00942,0.000143,24.101709,0.0057,-1.039
1482.00,4.676589,25.00966,0.000143,24.101649,0.0057,-1.039
1484.00,4.677452,25.00909,0.000143,24.102000,0.0057,-1.040
1486.00,4.677852,25.00955,0.000143,24.101153,0.0057,-1.039
1488.00,4.677278,25.00935,0.000144,24.101510,0.0058,-1.039
1490.00,4.676472,25.00965,0.000145,24.100860,0.0057,-1.039
1492.00,4.676245,25.01027,0.000143,24.100613,0.0057,-1.039
1494.00,4.677332,25.01059,0.000141,24.101750,0.0057,-1.039
1496.00,4.677700,25.01044,0.000142,24.101878,0.0057,-1.039
1498.00,4.677927,25.00983,0.000144,24.101766,0.0057,-1.039
1500.00,4.676732,25.00993,0.000144,24.102142,0.0057,-1.039
1502.00,4.677143,25.00980,0.000144,24.101679,0.0057,-1.039
1504.00,4.677248,25.00943,0.000143,24.101547,0.0057,-1.039
1506.00,4.676376,25.00929,0.000143,24.101748,0.0057,-1.040
1508.00,4.675692,25.00880,0.000143,24.102145,0.0057,-1.040
1510.00,4.676331,25.00812,0.000142,24.101649,0.0057,-1.039
1512.00,4.676632,25.00879,0.000143,24.101622,0.0057,-1.039
1514.00,4.676545,25.00897,0.000143,24.102099,0.0057,-1.039
1516.00,4.676336,25.00926,0.000142,24.101757,0.0057,-1.039
1518.00,4.676168,25.00904,0.000143,24.101677,0.0057,-1.039
1520.00,4.676613,25.00921,0.000143,24.101592,0.0057,-1.040
1522.00,4.676248,25.00941,0.000143,24.101163,0.0057,-1.038
1524.00,4.675301,25.00872,0.000145,24.101337,0.0058,-1.039
1526.00,4.675278,25.00952,0.000144,24.101607,0.0057,-1.039
1528.00,4.675793,25.00896,0.000143,24.101092,0.0057,-1.039
1530.00,4.676512,25.00867,0.000143,24.100645,0.0057,-1.038
1532.00,4.676470,25.00917,0.000145,24.101194,0.0057,-1.039
1534.00,4.676355,25.00864,0.000144,24.101714,0.0057,-1.040
1536.00,4.675953,25.00877,0.000143,24.101961,0.0057,-1.040
1538.00,4.675286,25.00893,0.000143,24.101623,0.0057,-1.039
1540.00,4.675214,25.00930,0.000144,24.101343,0.0057,-1.039
1542.00,4.676499,25.00899,0.000144,24.101048,0.0057,-1.039
1544.00,4.677433,25.00901,0.000144,24.101722,0.0057,-1.041
1546.00,4.677379,25.00893,0.000143,24.102155,0.0057,-1.039
1548.00,4.676740,25.00828,0.000144,24.101603,0.0057,-1.040
1550.00,4.675887,25.00886,0.000144,24.101395,0.0057,-1.040
1552.00,4.675940,25.00931,0.000144,24.101636,0.0057,-1.038
1554.00,4.676105,25.00893,0.000144,24.101168,0.0057,-1.039
1556.00,4.675074,25.00846,0.000144,24.100847,0.0057,-1.039
1558.00,4.675574,25.00809,0.000144,24.102197,0.0057,-1.039
1560.00,4.676343,25.00794,0.000144,24.102023,0.0057,-1.039
@9,5.0002,10.0
1562.00,4.675652,25.00849,0.000144,24.100966,0.0057,-1.040
1564.00,4.674257,25.00853,0.000144,24.101993,0.0057,-1.040
1566.00,4.671715,25.00883,0.000143,24.101746,0.0057,-1.039
1568.00,4.666738,25.00875,0.000144,24.101707,0.0057,-1.038
1570.00,4.661731,25.00846,0.000144,24.101272,0.0057,-1.038
1572.00,4.659261,25.00981,0.000144,24.101895,0.0057,-1.039
1574.00,4.658105,25.00938,0.000144,24.101674,0.0057,-1.039
1576.00,4.658406,25.00937,0.000143,24.101081,0.0057,-1.041
1578.00,4.661362,25.01002,0.000142,24.101568,0.0057,-1.042
1580.00,4.663377,25.01031,0.000142,24.102240,0.0057,-1.041
1582.00,4.665319,25.01076,0.000141,24.101750,0.0058,-1.040
1584.00,4.665675,25.01028,0.000143,24.101187,0.0057,-1.040
1586.00,4.665595,25.01016,0.000144,24.101584,0.0057,-1.039
1588.00,4.666389,25.01078,0.000144,24.101514,0.0057,-1.039
1590.00,4.668187,25.01146,0.000145,24.102537,0.0057,-1.040
1592.00,4.670281,25.01128,0.000143,24.101895,0.0057,-1.040
1594.00,4.671999,25.01100,0.000143,24.101241,0.0057,-1.039
1596.00,4.673101,25.01056,0.000145,24.102073,0.0058,-1.039
1598.00,4.674643,25.01038,0.000145,24.101869,0.0057,-1.040
1600.00,4.675913,25.01088,0.000143,24.101499,0.0058,-1.040
1602.00,4.676445,25.01107,0.000145,24.101510,0.0058,-1.039
1604.00,4.676644,25.01022,0.000144,24.101785,0.0058,-1.039
1606.00,4.676743,25.01117,0.000144,24.102112,0.0057,-1.039
1608.00,4.676969,25.01110,0.000144,24.101616,0.0057,-1.039
1610.00,4.677670,25.01095,0.000143,24.101189,0.0057,-1.039
1612.00,4.678694,25.01102,0.000144,24.101085,0.0058,-1.040
1614.00,4.679498,25.01222,0.000143,24.101681,0.0058,-1.040
1616.00,4.679508,25.01250,0.000143,24.101306,0.0057,-1.039
1618.00,4.679596,25.01249,0.000143,24.101974,0.0057,-1.039
1620.00,4.679351,25.01213,0.000144,24.102058,0.0057,-1.039
1622.00,4.679386,25.01216,0.000144,24.101870,0.0057,-1.040
1624.00,4.679473,25.01231,0.000143,24.100921,0.0057,-1.040
1626.00,4.679313,25.01183,0.000143,24.101209,0.0057,-1.040
1628.00,4.678610,25.01261,0.000143,24.101837,0.0057,-1.040
1630.00,4.679097,25.01199,0.000143,24.101352,0.0057,-1.040
1632.00,4.679842,25.01164,0.000145,24.101744,0.0058,-1.039
1634.00,4.680092,25.01194,0.000144,24.102060,0.0057,-1.040
1636.00,4.679539,25.01200,0.000144,24.102079,0.0057,-1.039
1638.00,4.679989,25.01171,0.000143,24.101300,0.0057,-1.040
1640.00,4.679153,25.01138,0.000143,24.101479,0.0057,-1.040
1642.00,4.679631,25.01157,0.000144,24.101709,0.0057,-1.040
1644.00,4.679847,25.01118,0.000143,24.102404,0.0057,-1.040
1646.00,4.679325,25.01172,0.000143,24.101765,0.0057,-1.039
1648.00,4.679194,25.01102,0.000144,24.102051,0.0057,-1.040
1650.00,4.678942,25.01070,0.000144,24.101826,0.0057,-1.040
1652.00,4.679432,25.01016,0.000143,24.101659,0.0057,-1.040
1654.00,4.679710,25.01025,0.000144,24.100973,0.0057,-1.040
1656.00,4.679813,25.01040,0.000143,24.100329,0.0057,-1.040
1658.00,4.679083,25.01041,0.000144,24.101462,0.0057,-1.039
1660.00,4.678677,25.00896,0.000145,24.101817,0.0057,-1.039
1662.00,4.678102,25.00973,0.000145,24.102632,0.0057,-1.040
1664.00,4.677568,25.01001,0.000144,24.101454,0.0057,-1.040
1666.00,4.677758,25.00987,0.000144,24.101995,0.0057,-1.040
1668.00,4.677815,25.00903,0.000142,24.101217,0.0057,-1.040
1670.00,4.678038,25.00995,0.000143,24.101311,0.0058,-1.041
1672.00,4.678087,25.00987,0.000144,24.101735,0.0057,-1.040
1674.00,4.678336,25.00941,0.000144,24.101566,0.0057,-1.040
1676.00,4.678309,25.00938,0.000145,24.101454,0.0057,-1.039
1678.00,4.678059,25.00944,0.000143,24.101497,0.0057,-1.040
1680.00,4.678640,25.01039,0.000143,24.102032,0.0057,-1.040
1682.00,4.678521,25.01092,0.000144,24.101831,0.0057,-1.040
1684.00,4.678242,25.00979,0.000144,24.101999,0.0057,-1.040
1686.00,4.677776,25.01012,0.000144,24.101155,0.0057,-1.040
1688.00,4.678201,25.01040,0.000144,24.101584,0.0057,-1.040
1690.00,4.677973,25.01007,0.000144,24.101822,0.0057,-1.040
1692.00,4.678582,25.01001,0.000142,24.101620,0.0057,-1.040
1694.00,4.678041,25.00984,0.000142,24.101127,0.0057,-1.040
1696.00,4.677722,25.00971,0.000144,24.101581,0.0057,-1.041
1698.00,4.678317,25.00991,0.000144,24.101558,0.0057,-1.040
1700.00,4.677341,25.01037,0.000145,24.101625,0.0057,-1.039
1702.00,4.677438,25.01039,0.000144,24.101525,0.0057,-1.041
1704.00,4.677340,25.01054,0.000143,24.101609,0.0057,-1.039
1706.00,4.678202,25.01057,0.000143,24.101159,0.0057,-1.040
1708.00,4.678479,25.01076,0.000143,24.101310,0.0057,-1.040
1710.00,4.677123,25.01066,0.000143,24.101538,0.0057,-1.041
1712.00,4.676497,25.00999,0.000143,24.101644,0.0057,-1.040
1714.00,4.677016,25.00932,0.000143,24.101068,0.0057,-1.040
1716.00,4.677589,25.00961,0.000143,24.101573,0.0057,-1.040
1718.00,4.677877,25.00941,0.000144,24.101499,0.0057,-1.040
1720.00,4.678862,25.00962,0.000143,24.101761,0.0057,-1.040
1722.00,4.678981,25.00974,0.000143,24.101505,0.0057,-1.041
1724.00,4.678652,25.00917,0.000142,24.101341,0.0057,-1.040
1726.00,4.678368,25.01037,0.000143,24.101079,0.0057,-1.040
1728.00,4.678523,25.00968,0.000141,24.101943,0.0057,-1.040
1730.00,4.678444,25.01038,0.000142,24.101843,0.0057,-1.040
1732.00,4.678183,25.01096,0.000143,24.101456,0.0057,-1.040
1734.00,4.678328,25.01028,0.000143,24.101475,0.0057,-1.040
1736.00,4.677784,25.00996,0.000143,24.101165,0.0057,-1.039
1738.00,4.678008,25.01020,0.000144,24.101627,0.0057,-1.039
1740.00,4.678861,25.01013,0.000144,24.100953,0.0057,-1.040
@10,5.0002,10.0
1742.00,4.679159,25.00941,0.000144,24.101245,0.0057,-1.041
1744.00,4.678840,25.01023,0.000142,24.101265,0.0057,-1.040
1746.00,4.675273,25.01008,0.000144,24.101300,0.0057,-1.039
1748.00,4.669481,25.01025,0.000144,24.102305,0.0057,-1.039
1750.00,4.664654,25.00984,0.000145,24.101417,0.0057,-1.039
1752.00,4.661961,25.00954,0.000145,24.101640,0.0057,-1.039
1754.00,4.659719,25.00934,0.000144,24.101194,0.0057,-1.040
1756.00,4.659461,25.00927,0.000144,24.101798,0.0057,-1.042
1758.00,4.663232,25.00941,0.000143,24.102537,0.0057,-1.041
1760.00,4.666091,25.00952,0.000142,24.102021,0.0057,-1.042
1762.00,4.667053,25.00957,0.000141,24.101414,0.0057,-1.041
1764.00,4.667166,25.00980,0.000143,24.100944,0.0057,-1.040
1766.00,4.668841,25.00923,0.000144,24.101813,0.0057,-1.040
1768.00,4.668945,25.00909,0.000144,24.102274,0.0057,-1.040
1770.00,4.669154,25.00898,0.000144,24.102047,0.0057,-1.041
1772.00,4.670891,25.00855,0.000143,24.101391,0.0057,-1.039
1774.00,4.673501,25.00860,0.000145,24.101820,0.0057,-1.040
1776.00,4.673420,25.00918,0.000144,24.101765,0.0057,-1.041
1778.00,4.674531,25.00857,0.000143,24.102080,0.0057,-1.041
1780.00,4.675871,25.00789,0.000144,24.101421,0.0057,-1.040
1782.00,4.676946,25.00912,0.000144,24.101181,0.0057,-1.040
1784.00,4.677781,25.00992,0.000145,24.101284,0.0058,-1.040
1786.00,4.678207,25.00927,0.000143,24.101575,0.0057,-1.040
1788.00,4.679733,25.00929,0.000143,24.101220,0.0057,-1.040
1790.00,4.680089,25.00894,0.000142,24.101781,0.0057,-1.040
1792.00,4.679883,25.00922,0.000142,24.101698,0.0057,-1.040
1794.00,4.678733,25.00897,0.000143,24.100875,0.0057,-1.040
1796.00,4.679920,25.00864,0.000144,24.101085,0.0057,-1.041
1798.00,4.680479,25.00889,0.000144,24.102398,0.0057,-1.039
1800.00,4.681723,25.00941,0.000144,24.101727,0.0057,-1.039
1802.00,4.682347,25.00966,0.000143,24.102155,0.0057,-1.040
1804.00,4.682131,25.00939,0.000144,24.101462,0.0057,-1.041
1806.00,4.682025,25.00913,0.000143,24.102012,0.0057,-1.040
1808.00,4.681823,25.00822,0.000144,24.101490,0.0057,-1.039
1810.00,4.681251,25.00915,0.000144,24.101512,0.0057,-1.040
1812.00,4.680795,25.00933,0.000143,24.101443,0.0057,-1.041
1814.00,4.680230,25.00823,0.000142,24.101547,0.0057,-1.040
1816.00,4.680561,25.00960,0.000143,24.101436,0.0057,-1.040
1818.00,4.680604,25.00938,0.000143,24.101826,0.0057,-1.040
1820.00,4.680509,25.00960,0.000144,24.101272,0.0057,-1.040
1822.00,4.680733,25.00951,0.000144,24.101681,0.0057,-1.039
1824.00,4.680309,25.00968,0.000143,24.100953,0.0057,-1.040
1826.00,4.679883,25.00965,0.000144,24.101321,0.0057,-1.041
1828.00,4.679471,25.00867,0.000144,24.102404,0.0057,-1.041
1830.00,4.679771,25.00940,0.000144,24.102482,0.0057,-1.040
1832.00,4.680256,25.00913,0.000144,24.101672,0.0057,-1.039
1834.00,4.680975,25.00957,0.000144,24.102212,0.0057,-1.039
1836.00,4.680795,25.00972,0.000143,24.101532,0.0057,-1.039
1838.00,4.680872,25.00939,0.000143,24.101419,0.0058,-1.040
1840.00,4.680479,25.00940,0.000144,24.101755,0.0057,-1.040
1842.00,4.680095,25.00966,0.000144,24.101493,0.0057,-1.040
1844.00,4.679315,25.00968,0.000144,24.102058,0.0057,-1.040
1846.00,4.679712,25.00909,0.000143,24.101406,0.0057,-1.040
1848.00,4.680316,25.00891,0.000143,24.101804,0.0057,-1.040
1850.00,4.680218,25.00947,0.000144,24.101646,0.0057,-1.040
1852.00,4.680202,25.00951,0.000144,24.100892,0.0057,-1.040
1854.00,4.680494,25.00903,0.000144,24.101090,0.0058,-1.040
1856.00,4.680233,25.00845,0.000143,24.101740,0.0057,-1.040
1858.00,4.680106,25.00929,0.000142,24.101735,0.0057,-1.040
1860.00,4.680657,25.00855,0.000143,24.100845,0.0057,-1.040
1862.00,4.679851,25.00848,0.000144,24.102010,0.0057,-1.040
1864.00,4.679063,25.00886,0.000143,24.101581,0.0057,-1.041
1866.00,4.678548,25.00839,0.000142,24.101492,0.0057,-1.040
1868.00,4.679476,25.00825,0.000144,24.100821,0.0057,-1.040
1870.00,4.678950,25.00756,0.000144,24.100516,0.0057,-1.040
1872.00,4.679085,25.00883,0.000144,24.101391,0.0057,-1.040
1874.00,4.678856,25.00924,0.000144,24.101023,0.0057,-1.040
1876.00,4.678802,25.00927,0.000143,24.101952,0.0057,-1.040
1878.00,4.680073,25.00843,0.000143,24.101805,0.0057,-1.040
1880.00,4.680435,25.00768,0.000143,24.101378,0.0057,-1.039
1882.00,4.680870,25.00785,0.000143,24.101256,0.0057,-1.040
1884.00,4.681408,25.00811,0.000143,24.101386,0.0057,-1.041
1886.00,4.680568,25.00874,0.000144,24.101961,0.0057,-1.040
1888.00,4.679889,25.00924,0.000144,24.100938,0.0057,-1.040
1890.00,4.681003,25.00894,0.000145,24.101215,0.0057,-1.040
1892.00,4.680465,25.00996,0.000144,24.101763,0.0057,-1.040
1894.00,4.679602,25.00970,0.000143,24.101467,0.0057,-1.040
1896.00,4.680200,25.00961,0.000144,24.101310,0.0057,-1.039
1898.00,4.680405,25.00874,0.000143,24.100880,0.0057,-1.040
1900.00,4.680704,25.00871,0.000142,24.101001,0.0057,-1.040
1902.00,4.680765,25.00837,0.000144,24.101950,0.0057,-1.040
1904.00,4.680717,25.00815,0.000144,24.100780,0.0057,-1.040
1906.00,4.679760,25.00841,0.000143,24.101265,0.0057,-1.040
1908.00,4.679103,25.00880,0.000144,24.101057,0.0057,-1.040
1910.00,4.679394,25.00901,0.000144,24.101109,0.0057,-1.040
1912.00,4.679574,25.00943,0.000142,24.101224,0.0057,-1.041
1914.00,4.679437,25.00939,0.000142,24.101022,0.0056,-1.041
1916.00,4.679181,25.00931,0.000142,24.100340,0.0057,-1.040
1918.00,4.678847,25.00987,0.000143,24.101068,0.0057,-1.039
1920.00,4.680118,25.00976,0.000144,24.100823,0.0057,-1.040
@11,5.0002,10.0
1922.00,4.680196,25.00994,0.000143,24.100247,0.0057,-1.040
1924.00,4.679791,25.00916,0.000144,24.101518,0.0057,-1.040
1926.00,4.676572,25.01013,0.000144,24.102184,0.0057,-1.039
1928.00,4.671669,25.01087,0.000145,24.100921,0.0057,-1.039
1930.00,4.667135,25.01046,0.000143,24.101150,0.0057,-1.040
1932.00,4.663780,25.01008,0.000144,24.101874,0.0057,-1.040
1934.00,4.661615,25.00895,0.000143,24.101740,0.0057,-1.040
1936.00,4.663378,25.00960,0.000142,24.101783,0.0057,-1.041
1938.00,4.666249,25.01068,0.000141,24.102504,0.0057,-1.041
1940.00,4.667300,25.00994,0.000142,24.101516,0.0057,-1.041
1942.00,4.668632,25.01062,0.000142,24.102355,0.0057,-1.040
1944.00,4.668583,25.00991,0.000143,24.101939,0.0057,-1.040
1946.00,4.669350,25.01005,0.000143,24.101088,0.0057,-1.040
1948.00,4.670651,25.01075,0.000143,24.101319,0.0057,-1.041
1950.00,4.671668,25.01056,0.000143,24.101627,0.0057,-1.041
1952.00,4.672197,25.01075,0.000143,24.100823,0.0057,-1.040
1954.00,4.673664,25.01051,0.000143,24.101204,0.0057,-1.040
1956.00,4.674876,25.01145,0.000145,24.101430,0.0057,-1.040
1958.00,4.675942,25.01144,0.000144,24.101388,0.0057,-1.040
1960.00,4.678068,25.01098,0.000144,24.101488,0.0057,-1.039
1962.00,4.679034,25.01129,0.000145,24.101384,0.0057,-1.040
1964.00,4.679290,25.01123,0.000143,24.100808,0.0057,-1.041
1966.00,4.679555,25.01099,0.000143,24.101265,0.0057,-1.040
1968.00,4.679996,25.01102,0.000144,24.100643,0.0057,-1.039
1970.00,4.679443,25.01065,0.000145,24.101051,0.0057,-1.039
1972.00,4.679101,25.01026,0.000145,24.101166,0.0057,-1.039
1974.00,4.680517,25.01072,0.000143,24.101843,0.0057,-1.038
1976.00,4.681675,25.00993,0.000144,24.101070,0.0057,-1.039
1978.00,4.681635,25.00992,0.000144,24.101308,0.0057,-1.039
1980.00,4.681585,25.00974,0.000144,24.101960,0.0057,-1.038
1982.00,4.682348,25.00874,0.000144,24.101965,0.0057,-1.039
1984.00,4.682809,25.00856,0.000144,24.101070,0.0057,-1.039
1986.00,4.682623,25.00884,0.000143,24.101293,0.0057,-1.039
1988.00,4.682854,25.00940,0.000143,24.100862,0.0057,-1.040
1990.00,4.683908,25.00985,0.000143,24.101070,0.0056,-1.039
1992.00,4.682608,25.01009,0.000143,24.101867,0.0057,-1.039
1994.00,4.681969,25.01018,0.000144,24.101900,0.0057,-1.039
1996.00,4.681858,25.00912,0.000144,24.101778,0.0057,-1.039
1998.00,4.681556,25.00890,0.000144,24.100925,0.0057,-1.040
2000.00,4.680699,25.00912,0.000143,24.100890,0.0057,-1.039
2002.00,4.680987,25.00929,0.000143,24.101224,0.0057,-1.039
2004.00,4.681982,25.00911,0.000144,24.102075,0.0058,-1.040
2006.00,4.681769,25.00989,0.000142,24.101534,0.0057,-1.040
2008.00,4.681695,25.01042,0.000143,24.101707,0.0057,-1.039
2010.00,4.681886,25.01055,0.000144,24.101235,0.0057,-1.039
2012.00,4.681222,25.01000,0.000144,24.100637,0.0057,-1.040
2014.00,4.681774,25.01026,0.000143,24.101449,0.0057,-1.041
2016.00,4.681973,25.01060,0.000144,24.101499,0.0057,-1.040
2018.00,4.681807,25.01005,0.000144,24.101560,0.0057,-1.040
2020.00,4.681973,25.00959,0.000144,24.101170,0.0057,-1.039
2022.00,4.682182,25.01021,0.000144,24.102097,0.0057,-1.040
2024.00,4.681010,25.00997,0.000143,24.101103,0.0057,-1.040
2026.00,4.680335,25.01080,0.000144,24.101789,0.0057,-1.040
2028.00,4.681758,25.01092,0.000143,24.101683,0.0057,-1.040
2030.00,4.682127,25.01072,0.000144,24.101412,0.0057,-1.038
2032.00,4.680514,25.01146,0.000145,24.101503,0.0057,-1.041
2034.00,4.680107,25.01002,0.000143,24.101495,0.0057,-1.040
2036.00,4.679835,25.01000,0.000144,24.101601,0.0057,-1.040
2038.00,4.680326,25.01045,0.000144,24.101436,0.0057,-1.041
2040.00,4.680459,25.01050,0.000143,24.101584,0.0057,-1.040
2042.00,4.680730,25.01082,0.000143,24.101207,0.0057,-1.040
2044.00,4.680795,25.01054,0.000145,24.100986,0.0057,-1.040
2046.00,4.681235,25.01096,0.000146,24.101661,0.0057,-1.040
2048.00,4.680949,25.01118,0.000145,24.101724,0.0057,-1.040
2050.00,4.681224,25.01034,0.000144,24.101947,0.0057,-1.040
2052.00,4.680665,25.01141,0.000145,24.101700,0.0057,-1.040
2054.00,4.680155,25.01070,0.000145,24.100958,0.0057,-1.040
2056.00,4.680645,25.01078,0.000145,24.100901,0.0057,-1.040
2058.00,4.680287,25.01107,0.000144,24.101867,0.0057,-1.040
2060.00,4.679772,25.01083,0.000144,24.101332,0.0057,-1.040
2062.00,4.679034,25.01146,0.000144,24.101140,0.0057,-1.040
2064.00,4.678644,25.01218,0.000144,24.101042,0.0057,-1.040
2066.00,4.678019,25.01114,0.000144,24.101711,0.0057,-1.040
2068.00,4.678547,25.01067,0.000144,24.101969,0.0057,-1.040
2070.00,4.679017,25.01087,0.000144,24.101187,0.0057,-1.040
2072.00,4.679943,25.01115,0.000144,24.101560,0.0057,-1.040
2074.00,4.679336,25.01124,0.000144,24.101258,0.0057,-1.040
2076.00,4.678495,25.01127,0.000144,24.100880,0.0057,-1.041
2078.00,4.679245,25.01161,0.000145,24.101620,0.0057,-1.041
2080.00,4.679434,25.01217,0.000143,24.102021,0.0057,-1.040
2082.00,4.679659,25.01221,0.000144,24.101354,0.0057,-1.040
2084.00,4.679703,25.01189,0.000143,24.101415,0.0057,-1.041
2086.00,4.679813,25.01191,0.000143,24.101935,0.0057,-1.040
2088.00,4.680528,25.01122,0.000144,24.101930,0.0057,-1.040
2090.00,4.680783,25.01157,0.000144,24.101298,0.0057,-1.040
2092.00,4.680517,25.01220,0.000144,24.101588,0.0057,-1.041
2094.00,4.679539,25.01196,0.000143,24.101317,0.0057,-1.040
2096.00,4.679059,25.01190,0.000144,24.101917,0.0057,-1.040
2098.00,4.679114,25.01148,0.000144,24.102398,0.0057,-1.040
2100.00,4.679935,25.01164,0.000143,24.100949,0.0057,-1.041
@12,5.0002,10.0
2102.00,4.680265,25.01155,0.000144,24.101551,0.0057,-1.040
2104.00,4.679453,25.01162,0.000144,24.101239,0.0057,-1.040
2106.00,4.676655,25.01165,0.000144,24.101607,0.0058,-1.040
2108.00,4.671580,25.01220,0.000145,24.101954,0.0057,-1.039
2110.00,4.667570,25.01102,0.000145,24.101324,0.0057,-1.040
2112.00,4.665002,25.01066,0.000143,24.101165,0.0057,-1.041
2114.00,4.662605,25.01113,0.000143,24.101765,0.0057,-1.040
2116.00,4.663099,25.01155,0.000144,24.101657,0.0057,-1.041
2118.00,4.665949,25.01203,0.000142,24.101900,0.0057,-1.042
2120.00,4.667923,25.01238,0.000143,24.101131,0.0057,-1.041
2122.00,4.669136,25.01301,0.000144,24.101220,0.0057,-1.042
2124.00,4.669881,25.01280,0.000144,24.101560,0.0057,-1.041
2126.00,4.669567,25.01220,0.000144,24.100576,0.0057,-1.040
2128.00,4.669594,25.01224,0.000144,24.100323,0.0057,-1.041
2130.00,4.670288,25.01175,0.000143,24.101542,0.0057,-1.041
2132.00,4.671407,25.01120,0.000144,24.101748,0.0057,-1.040
2134.00,4.672652,25.01129,0.000143,24.101516,0.0057,-1.041
2136.00,4.674498,25.01151,0.000143,24.101360,0.0057,-1.040
2138.00,4.676024,25.01216,0.000143,24.100936,0.0057,-1.041
2140.00,4.677598,25.01309,0.000145,24.101575,0.0057,-1.040
2142.00,4.678481,25.01238,0.000145,24.101375,0.0057,-1.040
2144.00,4.677994,25.01215,0.000144,24.101653,0.0057,-1.040
2146.00,4.678428,25.01258,0.000144,24.101237,0.0057,-1.041
2148.00,4.678811,25.01323,0.000144,24.101375,0.0058,-1.041
2150.00,4.679942,25.01281,0.000145,24.101603,0.0057,-1.041
2152.00,4.680697,25.01317,0.000144,24.101467,0.0057,-1.041
2154.00,4.680941,25.01276,0.000145,24.101205,0.0057,-1.041
2156.00,4.681183,25.01244,0.000142,24.101651,0.0057,-1.042
2158.00,4.680909,25.01256,0.000144,24.101187,0.0057,-1.041
2160.00,4.681560,25.01328,0.000144,24.102138,0.0057,-1.040
2162.00,4.682235,25.01347,0.000145,24.101703,0.0057,-1.041
2164.00,4.682284,25.01373,0.000145,24.101185,0.0057,-1.040
2166.00,4.682544,25.01364,0.000144,24.101389,0.0057,-1.040
2168.00,4.682824,25.01399,0.000144,24.101328,0.0057,-1.041
2170.00,4.682942,25.01480,0.000143,24.101399,0.0057,-1.042
2172.00,4.683173,25.01493,0.000143,24.101259,0.0057,-1.041
2174.00,4.682145,25.01446,0.000144,24.101445,0.0057,-1.041
2176.00,4.681571,25.01389,0.000145,24.101772,0.0057,-1.040
2178.00,4.682263,25.01377,0.000144,24.101798,0.0057,-1.041
2180.00,4.682122,25.01417,0.000144,24.101427,0.0057,-1.041
2182.00,4.681823,25.01403,0.000144,24.100890,0.0057,-1.040
2184.00,4.681261,25.01412,0.000143,24.100947,0.0057,-1.041
2186.00,4.682301,25.01457,0.000144,24.101516,0.0057,-1.041
2188.00,4.682225,25.01407,0.000144,24.101635,0.0057,-1.042
2190.00,4.680814,25.01480,0.000144,24.101475,0.0057,-1.040
2192.00,4.680604,25.01430,0.000144,24.102021,0.0057,-1.041
2194.00,4.681450,25.01543,0.000144,24.101029,0.0057,-1.041
2196.00,4.680498,25.01488,0.000143,24.101434,0.0057,-1.041
2198.00,4.680476,25.01436,0.000143,24.100782,0.0057,-1.042
2200.00,4.681905,25.01371,0.000143,24.101505,0.0057,-1.041
2202.00,4.682416,25.01412,0.000143,24.101493,0.0057,-1.041
2204.00,4.682912,25.01434,0.000145,24.102039,0.0057,-1.041
2206.00,4.682984,25.01398,0.000144,24.101694,0.0057,-1.041
2208.00,4.682405,25.01354,0.000144,24.100403,0.0057,-1.040
2210.00,4.682261,25.01316,0.000143,24.100854,0.0057,-1.041
2212.00,4.682613,25.01388,0.000143,24.101716,0.0057,-1.042
2214.00,4.682794,25.01387,0.000143,24.101137,0.0057,-1.041
2216.00,4.682540,25.01354,0.000143,24.100814,0.0057,-1.041
2218.00,4.681067,25.01377,0.000144,24.101135,0.0057,-1.041
2220.00,4.680573,25.01283,0.000144,24.101441,0.0057,-1.041
2222.00,4.681164,25.01260,0.000144,24.101826,0.0057,-1.041
2224.00,4.681736,25.01363,0.000144,24.101077,0.0057,-1.041
2226.00,4.681440,25.01349,0.000143,24.100901,0.0057,-1.042
2228.00,4.681188,25.01327,0.000144,24.101217,0.0057,-1.041
2230.00,4.681338,25.01311,0.000143,24.101490,0.0057,-1.041
2232.00,4.681805,25.01282,0.000145,24.101430,0.0057,-1.040
2234.00,4.681161,25.01330,0.000144,24.101243,0.0057,-1.042
2236.00,4.681358,25.01349,0.000143,24.101495,0.0057,-1.041
2238.00,4.682152,25.01382,0.000143,24.101345,0.0057,-1.041
2240.00,4.681237,25.01349,0.000144,24.101276,0.0057,-1.042
2242.00,4.680462,25.01370,0.000144,24.101631,0.0057,-1.042
2244.00,4.679632,25.01377,0.000143,24.101896,0.0057,-1.040
2246.00,4.680200,25.01405,0.000145,24.100905,0.0057,-1.040
2248.00,4.679607,25.01343,0.000145,24.101035,0.0057,-1.041
2250.00,4.679171,25.01292,0.000144,24.100496,0.0057,-1.042
2252.00,4.679970,25.01383,0.000145,24.101172,0.0057,-1.041
2254.00,4.680181,25.01365,0.000144,24.101259,0.0057,-1.041
2256.00,4.680224,25.01223,0.000144,24.101280,0.0057,-1.042
2258.00,4.680544,25.01288,0.000144,24.101514,0.0057,-1.041
2260.00,4.680410,25.01320,0.000145,24.101404,0.0057,-1.040
2262.00,4.680948,25.01290,0.000143,24.101532,0.0057,-1.042
2264.00,4.680303,25.01365,0.000144,24.101514,0.0057,-1.042
2266.00,4.679980,25.01361,0.000143,24.101443,0.0057,-1.041
2268.00,4.679909,25.01197,0.000144,24.101204,0.0057,-1.041
2270.00,4.680084,25.01242,0.000144,24.101601,0.0058,-1.041
2272.00,4.680669,25.01240,0.000144,24.102456,0.0057,-1.041
2274.00,4.679960,25.01222,0.000144,24.101722,0.0057,-1.041
2276.00,4.679262,25.01229,0.000145,24.101321,0.0057,-1.041
2278.00,4.679997,25.01241,0.000144,24.101668,0.0057,-1.042
2280.00,4.681234,25.01179,0.000144,24.101779,0.0057,-1.041
@13,5.0002,10.0
2282.00,4.681024,25.01166,0.000143,24.101529,0.0057,-1.041
2284.00,4.680987,25.01209,0.000145,24.101685,0.0057,-1.041
2286.00,4.678346,25.01196,0.000145,24.102197,0.0057,-1.040
2288.00,4.673568,25.01214,0.000145,24.101241,0.0057,-1.040
2290.00,4.669575,25.01167,0.000144,24.101033,0.0057,-1.041
2292.00,4.666697,25.01207,0.000143,24.101813,0.0057,-1.041
2294.00,4.664485,25.01283,0.000143,24.102175,0.0057,-1.042
2296.00,4.663987,25.01259,0.000143,24.100736,0.0057,-1.043
2298.00,4.666772,25.01195,0.000143,24.100879,0.0057,-1.042
2300.00,4.668695,25.01299,0.000143,24.101278,0.0057,-1.043
2302.00,4.669779,25.01258,0.000143,24.101083,0.0057,-1.042
2304.00,4.670232,25.01247,0.000143,24.101350,0.0057,-1.042
2306.00,4.670360,25.01230,0.000143,24.101256,0.0057,-1.042
2308.00,4.670121,25.01165,0.000144,24.101646,0.0057,-1.041
2310.00,4.671008,25.01221,0.000144,24.100923,0.0057,-1.041
2312.00,4.673285,25.01191,0.000144,24.101126,0.0057,-1.042
2314.00,4.675012,25.01153,0.000144,24.101144,0.0057,-1.041
2316.00,4.676434,25.01216,0.000144,24.101506,0.0057,-1.041
2318.00,4.678190,25.01174,0.000144,24.101852,0.0057,-1.041
2320.00,4.678987,25.01211,0.000144,24.101454,0.0058,-1.042
2322.00,4.678880,25.01220,0.000144,24.100890,0.0058,-1.041
2324.00,4.680024,25.01276,0.000146,24.100992,0.0057,-1.041
2326.00,4.680764,25.01257,0.000144,24.101057,0.0057,-1.041
2328.00,4.680882,25.01255,0.000143,24.101358,0.0057,-1.042
2330.00,4.680830,25.01313,0.000143,24.101505,0.0057,-1.042
2332.00,4.681511,25.01250,0.000145,24.101770,0.0057,-1.042
2334.00,4.681532,25.01190,0.000144,24.101772,0.0057,-1.041
2336.00,4.681737,25.01190,0.000144,24.101516,0.0057,-1.041
2338.00,4.682095,25.01243,0.000144,24.101583,0.0057,-1.042
2340.00,4.682419,25.01359,0.000144,24.101828,0.0057,-1.041
2342.00,4.682539,25.01390,0.000145,24.101703,0.0057,-1.041
2344.00,4.682562,25.01309,0.000144,24.101685,0.0057,-1.042
2346.00,4.683835,25.01304,0.000143,24.101384,0.0057,-1.042
2348.00,4.685165,25.01279,0.000143,24.101557,0.0057,-1.041
2350.00,4.685114,25.01302,0.000145,24.101612,0.0057,-1.041
2352.00,4.684468,25.01265,0.000144,24.101023,0.0057,-1.041
2354.00,4.683624,25.01219,0.000144,24.101059,0.0057,-1.041
2356.00,4.684103,25.01215,0.000144,24.101137,0.0057,-1.042
2358.00,4.683341,25.01183,0.000143,24.100944,0.0057,-1.041
2360.00,4.683312,25.01224,0.000144,24.100513,0.0057,-1.041
2362.00,4.682892,25.01209,0.000143,24.101525,0.0057,-1.042
2364.00,4.683565,25.01197,0.000143,24.101943,0.0057,-1.041
2366.00,4.682808,25.01203,0.000144,24.101062,0.0057,-1.041
2368.00,4.682370,25.01179,0.000144,24.101118,0.0057,-1.042
2370.00,4.682192,25.01219,0.000143,24.101597,0.0057,-1.042
2372.00,4.682271,25.01202,0.000145,24.101785,0.0057,-1.041
2374.00,4.683487,25.01188,0.000145,24.101378,0.0057,-1.041
2376.00,4.683929,25.01212,0.000145,24.101018,0.0057,-1.042
2378.00,4.683717,25.01177,0.000144,24.101557,0.0057,-1.041
2380.00,4.683559,25.01224,0.000145,24.101518,0.0057,-1.041
2382.00,4.682420,25.01284,0.000145,24.100838,0.0057,-1.041
2384.00,4.682052,25.01203,0.000145,24.101499,0.0057,-1.040
2386.00,4.681592,25.01169,0.000144,24.101555,0.0057,-1.042
2388.00,4.681355,25.01225,0.000144,24.101120,0.0057,-1.042
2390.00,4.682249,25.01241,0.000144,24.101824,0.0057,-1.041
2392.00,4.682451,25.01289,0.000144,24.100734,0.0057,-1.042
2394.00,4.681886,25.01299,0.000144,24.101295,0.0057,-1.041
2396.00,4.682450,25.01244,0.000143,24.102329,0.0057,-1.042
2398.00,4.682586,25.01311,0.000143,24.101170,0.0057,-1.042
2400.00,4.683235,25.01244,0.000144,24.100964,0.0057,-1.040
2402.00,4.682567,25.01382,0.000145,24.100752,0.0057,-1.041
2404.00,4.683214,25.01386,0.000144,24.100841,0.0057,-1.042
2406.00,4.683840,25.01358,0.000143,24.101447,0.0057,-1.041
2408.00,4.683253,25.01285,0.000144,24.102246,0.0057,-1.041
2410.00,4.682738,25.01302,0.000144,24.101506,0.0057,-1.042
2412.00,4.682126,25.01417,0.000145,24.102129,0.0057,-1.041
2414.00,4.681887,25.01386,0.000145,24.101655,0.0057,-1.042
2416.00,4.680879,25.01367,0.000145,24.100886,0.0057,-1.041
2418.00,4.681174,25.01423,0.000143,24.101681,0.0057,-1.042
2420.00,4.682521,25.01432,0.000143,24.101336,0.0057,-1.043
2422.00,4.682373,25.01440,0.000143,24.101909,0.0057,-1.041
2424.00,4.682726,25.01447,0.000143,24.101033,0.0057,-1.041
2426.00,4.682724,25.01415,0.000144,24.100682,0.0057,-1.042
2428.00,4.682249,25.01354,0.000145,24.101432,0.0057,-1.042
2430.00,4.682021,25.01290,0.000145,24.101163,0.0057,-1.042
2432.00,4.681698,25.01344,0.000143,24.101133,0.0057,-1.042
2434.00,4.682325,25.01319,0.000145,24.101709,0.0057,-1.042
2436.00,4.682315,25.01230,0.000143,24.101488,0.0057,-1.042
2438.00,4.681635,25.01352,0.000143,24.100908,0.0057,-1.042
2440.00,4.682015,25.01342,0.000144,24.101360,0.0057,-1.041
2442.00,4.682314,25.01321,0.000145,24.101025,0.0057,-1.041
2444.00,4.682578,25.01374,0.000145,24.102032,0.0057,-1.042
2446.00,4.682015,25.01436,0.000144,24.101748,0.0057,-1.042
2448.00,4.681644,25.01413,0.000143,24.101363,0.0057,-1.041
2450.00,4.681763,25.01376,0.000143,24.101245,0.0057,-1.041
2452.00,4.682032,25.01403,0.000145,24.101360,0.0057,-1.041
2454.00,4.682936,25.01525,0.000145,24.101844,0.0057,-1.042
2456.00,4.682725,25.01504,0.000144,24.102313,0.0057,-1.042
2458.00,4.681762,25.01610,0.000145,24.101423,0.0057,-1.041
2460.00,4.681332,25.01577,0.000146,24.101205,0.0057,-1.041
@14,5.0002,10.0
2462.00,4.682613,25.01504,0.000145,24.100496,0.0057,-1.042
2464.00,4.681805,25.01447,0.000144,24.100377,0.0057,-1.042
2466.00,4.678820,25.01431,0.000144,24.101087,0.0057,-1.041
2468.00,4.673123,25.01464,0.000145,24.101867,0.0057,-1.041
2470.00,4.669212,25.01497,0.000144,24.101425,0.0057,-1.041
2472.00,4.666420,25.01536,0.000144,24.101659,0.0057,-1.042
2474.00,4.663672,25.01539,0.000144,24.101718,0.0057,-1.042
2476.00,4.663307,25.01524,0.000144,24.101479,0.0057,-1.042
2478.00,4.667325,25.01415,0.000144,24.101321,0.0057,-1.044
2480.00,4.669922,25.01443,0.000142,24.101354,0.0057,-1.043
2482.00,4.671402,25.01405,0.000143,24.101943,0.0057,-1.042
2484.00,4.671473,25.01344,0.000143,24.101750,0.0057,-1.042
2486.00,4.672347,25.01361,0.000144,24.101337,0.0057,-1.042
2488.00,4.673223,25.01303,0.000145,24.101928,0.0057,-1.042
2490.00,4.673244,25.01324,0.000145,24.101657,0.0057,-1.042
2492.00,4.673947,25.01340,0.000143,24.101105,0.0057,-1.042
2494.00,4.676505,25.01357,0.000145,24.101096,0.0057,-1.042
2496.00,4.678291,25.01262,0.000146,24.101231,0.0057,-1.042
2498.00,4.679729,25.01299,0.000144,24.101718,0.0057,-1.042
2500.00,4.680961,25.01281,0.000145,24.101425,0.0057,-1.042
2502.00,4.681271,25.01104,0.000145,24.100682,0.0057,-1.042
2504.00,4.681757,25.01216,0.000145,24.101505,0.0057,-1.042
2506.00,4.681979,25.01214,0.000145,24.102794,0.0057,-1.042
2508.00,4.681641,25.01216,0.000145,24.101555,0.0057,-1.041
2510.00,4.681126,25.01283,0.000145,24.101252,0.0057,-1.042
2512.00,4.682480,25.01220,0.000145,24.101280,0.0058,-1.042
2514.00,4.682727,25.01224,0.000144,24.101529,0.0057,-1.042
2516.00,4.684177,25.01231,0.000144,24.102108,0.0057,-1.040
2518.00,4.684080,25.01248,0.000143,24.101726,0.0058,-1.042
2520.00,4.683789,25.01206,0.000144,24.101726,0.0057,-1.042
2522.00,4.683030,25.01272,0.000146,24.101482,0.0057,-1.042
2524.00,4.683706,25.01271,0.000143,24.101700,0.0057,-1.042
2526.00,4.685135,25.01305,0.000144,24.102181,0.0057,-1.042
2528.00,4.684995,25.01287,0.000145,24.101586,0.0058,-1.041
2530.00,4.684794,25.01284,0.000145,24.101077,0.0057,-1.042
2532.00,4.684122,25.01254,0.000145,24.102062,0.0057,-1.041
2534.00,4.684098,25.01248,0.000145,24.101222,0.0057,-1.042
2536.00,4.684522,25.01239,0.000145,24.101391,0.0057,-1.042
2538.00,4.685212,25.01238,0.000145,24.101479,0.0057,-1.041
2540.00,4.685047,25.01170,0.000144,24.100966,0.0057,-1.042
2542.00,4.684516,25.01168,0.000145,24.101592,0.0057,-1.041
2544.00,4.684279,25.01177,0.000144,24.101317,0.0057,-1.041
2546.00,4.685052,25.01218,0.000144,24.102006,0.0057,-1.042
2548.00,4.684734,25.01233,0.000144,24.101746,0.0057,-1.042
2550.00,4.683814,25.01273,0.000143,24.101683,0.0057,-1.042
2552.00,4.684756,25.01367,0.000144,24.101317,0.0057,-1.042
2554.00,4.685318,25.01327,0.000144,24.101389,0.0057,-1.042
2556.00,4.684858,25.01402,0.000144,24.101711,0.0057,-1.041
2558.00,4.684669,25.01374,0.000145,24.101848,0.0057,-1.041
2560.00,4.684630,25.01317,0.000145,24.101536,0.0057,-1.042
2562.00,4.684545,25.01262,0.000144,24.101285,0.0057,-1.041
2564.00,4.684156,25.01242,0.000144,24.100808,0.0057,-1.042
2566.00,4.683441,25.01198,0.000144,24.100856,0.0057,-1.042
2568.00,4.683063,25.01224,0.000145,24.101114,0.0057,-1.042
2570.00,4.683924,25.01316,0.000146,24.100786,0.0057,-1.042
2572.00,4.684040,25.01407,0.000145,24.101467,0.0057,-1.042
2574.00,4.684139,25.01273,0.000145,24.101575,0.0057,-1.041
2576.00,4.684295,25.01354,0.000146,24.101662,0.0057,-1.041
2578.00,4.684131,25.01355,0.000145,24.102210,0.0057,-1.041
2580.00,4.683254,25.01362,0.000145,24.101527,0.0057,-1.042
2582.00,4.683314,25.01376,0.000145,24.101315,0.0057,-1.042
2584.00,4.682789,25.01496,0.000145,24.101681,0.0057,-1.041
2586.00,4.682552,25.01489,0.000145,24.101391,0.0057,-1.041
2588.00,4.682813,25.01461,0.000145,24.101454,0.0057,-1.042
2590.00,4.682742,25.01502,0.000145,24.101731,0.0057,-1.041
2592.00,4.681961,25.01471,0.000145,24.101179,0.0057,-1.041
2594.00,4.682745,25.01567,0.000146,24.101376,0.0057,-1.041
2596.00,4.683270,25.01504,0.000145,24.101155,0.0057,-1.042
2598.00,4.683117,25.01445,0.000145,24.101807,0.0057,-1.042
2600.00,4.682750,25.01425,0.000146,24.102218,0.0057,-1.042
2602.00,4.683428,25.01428,0.000145,24.101607,0.0057,-1.042
2604.00,4.683163,25.01385,0.000145,24.101417,0.0058,-1.041
2606.00,4.683366,25.01408,0.000146,24.102043,0.0058,-1.041
2608.00,4.683796,25.01465,0.000145,24.101980,0.0057,-1.042
2610.00,4.683901,25.01475,0.000145,24.101040,0.0057,-1.042
2612.00,4.683470,25.01524,0.000146,24.101716,0.0058,-1.042
2614.00,4.683515,25.01469,0.000146,24.101746,0.0058,-1.041
2616.00,4.683930,25.01444,0.000145,24.102034,0.0058,-1.042
2618.00,4.683834,25.01378,0.000146,24.101681,0.0058,-1.042
2620.00,4.682952,25.01348,0.000144,24.101300,0.0058,-1.042
2622.00,4.683159,25.01407,0.000144,24.101688,0.0057,-1.042
2624.00,4.683047,25.01379,0.000145,24.101976,0.0057,-1.042
2626.00,4.683278,25.01353,0.000145,24.101248,0.0058,-1.042
2628.00,4.683210,25.01376,0.000144,24.101828,0.0057,-1.042
2630.00,4.683420,25.01454,0.000145,24.101822,0.0058,-1.041
2632.00,4.682812,25.01387,0.000146,24.101941,0.0058,-1.042
2634.00,4.682871,25.01343,0.000146,24.101584,0.0057,-1.042
2636.00,4.683274,25.01324,0.000144,24.101768,0.0058,-1.043
2638.00,4.682848,25.01268,0.000144,24.102054,0.0058,-1.042
2640.00,4.682250,25.01357,0.000145,24.101205,0.0057,-1.041
@15,5.0002,10.0
2642.00,4.681885,25.01368,0.000145,24.101896,0.0057,-1.041
2644.00,4.681894,25.01324,0.000145,24.102166,0.0057,-1.042
2646.00,4.680165,25.01311,0.000145,24.101092,0.0057,-1.041
2648.00,4.675046,25.01318,0.000145,24.101609,0.0057,-1.041
2650.00,4.670711,25.01369,0.000145,24.101367,0.0057,-1.041
2652.00,4.667236,25.01367,0.000145,24.101406,0.0057,-1.042
2654.00,4.665541,25.01344,0.000145,24.101982,0.0057,-1.042
2656.00,4.666684,25.01383,0.000143,24.100869,0.0057,-1.043
2658.00,4.669585,25.01310,0.000143,24.101068,0.0057,-1.043
2660.00,4.670690,25.01265,0.000144,24.100979,0.0057,-1.043
2662.00,4.672233,25.01272,0.000143,24.101804,0.0057,-1.043
2664.00,4.671975,25.01304,0.000144,24.101529,0.0057,-1.042
2666.00,4.673460,25.01346,0.000145,24.101566,0.0057,-1.041
2668.00,4.674450,25.01311,0.000145,24.100841,0.0057,-1.042
2670.00,4.675259,25.01362,0.000143,24.101921,0.0057,-1.043
2672.00,4.677613,25.01372,0.000143,24.101109,0.0057,-1.042
2674.00,4.678131,25.01432,0.000145,24.101148,0.0057,-1.042
2676.00,4.679065,25.01343,0.000144,24.101545,0.0057,-1.043
2678.00,4.680446,25.01367,0.000145,24.101415,0.0057,-1.042
2680.00,4.681716,25.01362,0.000146,24.101594,0.0057,-1.041
2682.00,4.683068,25.01361,0.000145,24.101612,0.0057,-1.041
2684.00,4.683463,25.01355,0.000145,24.101596,0.0057,-1.042
2686.00,4.683975,25.01419,0.000145,24.101453,0.0057,-1.042
2688.00,4.683753,25.01394,0.000146,24.101215,0.0057,-1.042
2690.00,4.684641,25.01432,0.000144,24.101057,0.0057,-1.043
2692.00,4.685118,25.01513,0.000144,24.101036,0.0057,-1.042
2694.00,4.684992,25.01500,0.000144,24.101027,0.0057,-1.042
2696.00,4.684491,25.01512,0.000145,24.101224,0.0057,-1.042
2698.00,4.685039,25.01471,0.000145,24.102012,0.0057,-1.043
2700.00,4.685063,25.01468,0.000145,24.101401,0.0057,-1.042
2702.00,4.684795,25.01370,0.000146,24.100862,0.0057,-1.042
2704.00,4.684909,25.01396,0.000146,24.101694,0.0057,-1.042
2706.00,4.685393,25.01358,0.000145,24.101354,0.0057,-1.042
2708.00,4.685752,25.01425,0.000145,24.101642,0.0057,-1.042
2710.00,4.686603,25.01421,0.000144,24.102023,0.0057,-1.042
2712.00,4.686866,25.01460,0.000146,24.101999,0.0057,-1.042
2714.00,4.686923,25.01498,0.000147,24.101036,0.0057,-1.042
2716.00,4.685790,25.01511,0.000146,24.102389,0.0058,-1.042
2718.00,4.685984,25.01514,0.000146,24.101856,0.0057,-1.042
2720.00,4.686602,25.01451,0.000146,24.102190,0.0057,-1.043
2722.00,4.686879,25.01415,0.000145,24.101841,0.0057,-1.042
2724.00,4.685831,25.01494,0.000145,24.102034,0.0057,-1.041
2726.00,4.686184,25.01498,0.000146,24.102194,0.0058,-1.041
2728.00,4.685899,25.01505,0.000145,24.102509,0.0057,-1.043
2730.00,4.686264,25.01567,0.000145,24.101718,0.0057,-1.042
2732.00,4.687104,25.01497,0.000145,24.101252,0.0058,-1.042
2734.00,4.685463,25.01469,0.000145,24.101937,0.0058,-1.041
2736.00,4.684556,25.01379,0.000146,24.102060,0.0057,-1.042
2738.00,4.685184,25.01410,0.000146,24.101711,0.0057,-1.042
2740.00,4.684761,25.01408,0.000145,24.102387,0.0057,-1.042
2742.00,4.685063,25.01343,0.000145,24.101427,0.0058,-1.041
2744.00,4.684508,25.01328,0.000145,24.102036,0.0057,-1.042
2746.00,4.684422,25.01380,0.000144,24.102537,0.0058,-1.043
2748.00,4.684691,25.01447,0.000145,24.101828,0.0058,-1.042
2750.00,4.685359,25.01496,0.000145,24.102342,0.0057,-1.042
2752.00,4.686091,25.01504,0.000144,24.101622,0.0058,-1.043
2754.00,4.685822,25.01414,0.000146,24.102047,0.0058,-1.042
2756.00,4.685443,25.01394,0.000146,24.102825,0.0058,-1.042
2758.00,4.685134,25.01401,0.000146,24.102311,0.0057,-1.042
2760.00,4.685385,25.01420,0.000145,24.102339,0.0058,-1.042
2762.00,4.685540,25.01394,0.000145,24.102142,0.0058,-1.042
2764.00,4.685998,25.01372,0.000144,24.101726,0.0057,-1.042
2766.00,4.686045,25.01335,0.000145,24.100646,0.0057,-1.042
2768.00,4.685560,25.01339,0.000144,24.101683,0.0057,-1.043
2770.00,4.684782,25.01361,0.000146,24.100730,0.0057,-1.042
2772.00,4.683735,25.01339,0.000145,24.100947,0.0057,-1.043
2774.00,4.683567,25.01246,0.000145,24.102413,0.0058,-1.041
2776.00,4.684339,25.01282,0.000147,24.102274,0.0057,-1.041
2778.00,4.684969,25.01341,0.000146,24.101454,0.0058,-1.042
2780.00,4.685635,25.01335,0.000145,24.101033,0.0057,-1.042
2782.00,4.686198,25.01363,0.000145,24.101571,0.0057,-1.042
2784.00,4.686529,25.01372,0.000146,24.101397,0.0057,-1.043
2786.00,4.685726,25.01318,0.000145,24.101716,0.0058,-1.042
2788.00,4.684289,25.01416,0.000145,24.101341,0.0058,-1.042
2790.00,4.684054,25.01364,0.000145,24.100899,0.0058,-1.041
2792.00,4.684389,25.01368,0.000145,24.101482,0.0058,-1.041
2794.00,4.683397,25.01380,0.000145,24.101824,0.0057,-1.042
2796.00,4.683556,25.01400,0.000145,24.101231,0.0057,-1.043
2798.00,4.684264,25.01462,0.000146,24.101023,0.0057,-1.041
2800.00,4.684983,25.01482,0.000146,24.101347,0.0057,-1.042
2802.00,4.684530,25.01419,0.000147,24.101571,0.0057,-1.042
2804.00,4.684991,25.01369,0.000145,24.100763,0.0057,-1.042
2806.00,4.683494,25.01313,0.000145,24.101475,0.0057,-1.042
2808.00,4.682699,25.01387,0.000146,24.100879,0.0057,-1.042
2810.00,4.682836,25.01414,0.000145,24.100962,0.0057,-1.042
2812.00,4.683955,25.01391,0.000145,24.101475,0.0057,-1.042
2814.00,4.685364,25.01401,0.000146,24.100979,0.0057,-1.042
2816.00,4.685679,25.01371,0.000145,24.101896,0.0057,-1.042
2818.00,4.686089,25.01307,0.000145,24.101560,0.0057,-1.042
2820.00,4.685352,25.01301,0.000145,24.101120,0.0057,-1.042
@16,5.0002,10.0
2822.00,4.685415,25.01280,0.000145,24.101668,0.0057,-1.042
2824.00,4.684712,25.01239,0.000145,24.101967,0.0057,-1.042
2826.00,4.682627,25.01212,0.000145,24.101763,0.0058,-1.041
2828.00,4.677000,25.01151,0.000147,24.101807,0.0057,-1.040
2830.00,4.671064,25.01155,0.000147,24.101350,0.0057,-1.041
2832.00,4.668593,25.01169,0.000145,24.101492,0.0057,-1.042
2834.00,4.667594,25.01167,0.000145,24.101863,0.0057,-1.042
2836.00,4.667907,25.01242,0.000145,24.101224,0.0057,-1.042
2838.00,4.670610,25.01235,0.000144,24.101577,0.0057,-1.044
2840.00,4.672905,25.01169,0.000145,24.101497,0.0058,-1.044
2842.00,4.674627,25.01289,0.000144,24.101642,0.0057,-1.043
2844.00,4.674652,25.01209,0.000145,24.101085,0.0057,-1.042
2846.00,4.674616,25.01258,0.000145,24.100466,0.0057,-1.042
2848.00,4.675380,25.01240,0.000145,24.101599,0.0057,-1.042
2850.00,4.675761,25.01215,0.000144,24.101443,0.0058,-1.041
2852.00,4.676751,25.01272,0.000145,24.101391,0.0058,-1.042
2854.00,4.678340,25.01298,0.000144,24.101391,0.0057,-1.042
2856.00,4.679426,25.01327,0.000144,24.102092,0.0057,-1.042
2858.00,4.680331,25.01267,0.000145,24.101824,0.0057,-1.042
2860.00,4.682203,25.01287,0.000145,24.100966,0.0057,-1.041
2862.00,4.682960,25.01237,0.000145,24.101518,0.0058,-1.042
2864.00,4.682272,25.01260,0.000146,24.101937,0.0058,-1.042
2866.00,4.681762,25.01295,0.000146,24.101698,0.0057,-1.042
2868.00,4.683439,25.01326,0.000145,24.101895,0.0058,-1.042
2870.00,4.684529,25.01299,0.000145,24.101644,0.0057,-1.042
2872.00,4.684562,25.01348,0.000144,24.101261,0.0058,-1.041
2874.00,4.685397,25.01366,0.000145,24.101670,0.0058,-1.043
2876.00,4.685005,25.01357,0.000146,24.101545,0.0057,-1.041
2878.00,4.685303,25.01350,0.000145,24.101707,0.0057,-1.043
2880.00,4.685271,25.01369,0.000143,24.101284,0.0057,-1.042
2882.00,4.686142,25.01281,0.000144,24.101622,0.0057,-1.040
2884.00,4.686816,25.01328,0.000145,24.101688,0.0057,-1.041
2886.00,4.687139,25.01331,0.000145,24.101908,0.0057,-1.042
2888.00,4.687693,25.01298,0.000144,24.101302,0.0057,-1.042
2890.00,4.687180,25.01369,0.000145,24.101425,0.0057,-1.042
2892.00,4.687433,25.01460,0.000144,24.102407,0.0057,-1.042
2894.00,4.687303,25.01352,0.000145,24.101479,0.0057,-1.041
2896.00,4.686937,25.01379,0.000145,24.102305,0.0057,-1.042
2898.00,4.687129,25.01342,0.000145,24.101737,0.0057,-1.042
2900.00,4.686554,25.01262,0.000145,24.101272,0.0057,-1.042
2902.00,4.686053,25.01284,0.000145,24.101380,0.0058,-1.042
2904.00,4.686568,25.01290,0.000145,24.102233,0.0057,-1.041
2906.00,4.686080,25.01285,0.000146,24.102032,0.0057,-1.042
2908.00,4.686388,25.01289,0.000145,24.102350,0.0058,-1.041
2910.00,4.686218,25.01340,0.000146,24.101609,0.0058,-1.042
2912.00,4.687073,25.01301,0.000145,24.102025,0.0058,-1.042
2914.00,4.686667,25.01303,0.000146,24.102052,0.0058,-1.041
2916.00,4.687480,25.01352,0.000146,24.101414,0.0057,-1.042
2918.00,4.687091,25.01296,0.000145,24.101590,0.0057,-1.042
2920.00,4.687297,25.01222,0.000145,24.101605,0.0058,-1.042
2922.00,4.686673,25.01212,0.000145,24.102060,0.0057,-1.042
2924.00,4.686640,25.01308,0.000144,24.101542,0.0057,-1.042
2926.00,4.686327,25.01310,0.000144,24.101391,0.0057,-1.042
2928.00,4.686312,25.01305,0.000145,24.100973,0.0057,-1.042
2930.00,4.687515,25.01272,0.000145,24.100960,0.0057,-1.041
2932.00,4.687525,25.01255,0.000145,24.101562,0.0057,-1.041
2934.00,4.687180,25.01326,0.000145,24.102049,0.0057,-1.042
2936.00,4.686617,25.01380,0.000146,24.101460,0.0057,-1.042
2938.00,4.685589,25.01338,0.000144,24.101805,0.0057,-1.041
2940.00,4.685251,25.01299,0.000145,24.101557,0.0057,-1.041
2942.00,4.686253,25.01337,0.000145,24.101971,0.0057,-1.042
2944.00,4.686147,25.01341,0.000144,24.102279,0.0058,-1.042
2946.00,4.685469,25.01408,0.000146,24.101885,0.0058,-1.042
2948.00,4.685306,25.01369,0.000146,24.101724,0.0057,-1.041
2950.00,4.685709,25.01301,0.000144,24.100815,0.0057,-1.042
2952.00,4.686458,25.01286,0.000144,24.101872,0.0057,-1.041
2954.00,4.685991,25.01259,0.000145,24.101924,0.0057,-1.042
2956.00,4.685202,25.01285,0.000145,24.101083,0.0057,-1.042
2958.00,4.684783,25.01308,0.000144,24.101514,0.0058,-1.042
2960.00,4.684204,25.01307,0.000145,24.101451,0.0058,-1.042
@17,5.0002,10.0
2962.00,4.684890,25.01315,0.000146,24.102118,0.0057,-1.041
2964.00,4.685680,25.01321,0.000145,24.102222,0.0058,-1.042
2966.00,4.683880,25.01331,0.000145,24.101859,0.0057,-1.041
2968.00,4.678878,25.01326,0.000146,24.102725,0.0057,-1.040
2970.00,4.674756,25.01304,0.000146,24.102112,0.0057,-1.041
2972.00,4.671606,25.01269,0.000146,24.102693,0.0058,-1.041
2974.00,4.669309,25.01288,0.000145,24.102810,0.0058,-1.041
2976.00,4.669035,25.01270,0.000145,24.102062,0.0057,-1.042
2978.00,4.671325,25.01366,0.000144,24.101635,0.0057,-1.043
2980.00,4.674237,25.01401,0.000144,24.101921,0.0057,-1.043
2982.00,4.674559,25.01350,0.000144,24.101713,0.0057,-1.043
2984.00,4.673304,25.01392,0.000144,24.101653,0.0057,-1.042
2986.00,4.672701,25.01414,0.000146,24.101378,0.0057,-1.042
2988.00,4.674867,25.01444,0.000146,24.101963,0.0058,-1.043
2990.00,4.676201,25.01412,0.000144,24.102064,0.0057,-1.042
2992.00,4.677048,25.01423,0.000145,24.101761,0.0057,-1.042
2994.00,4.678454,25.01383,0.000145,24.101863,0.0057,-1.041
2996.00,4.679690,25.01425,0.000146,24.101664,0.0057,-1.043
2998.00,4.681140,25.01385,0.000145,24.101575,0.0057,-1.041
3000.00,4.683089,25.01408,0.000145,24.101231,0.0057,-1.042
3002.00,4.684883,25.01381,0.000145,24.101209,0.0057,-1.042
3004.00,4.685067,25.01406,0.000144,24.101993,0.0057,-1.042
3006.00,4.684937,25.01380,0.000143,24.101161,0.0058,-1.042
3008.00,4.684732,25.01328,0.000145,24.101345,0.0057,-1.042
3010.00,4.684731,25.01318,0.000145,24.101963,0.0057,-1.042
3012.00,4.685597,25.01343,0.000144,24.101742,0.0057,-1.042
3014.00,4.686671,25.01308,0.000145,24.101155,0.0057,-1.042
3016.00,4.687136,25.01310,0.000145,24.101168,0.0057,-1.042
3018.00,4.686756,25.01242,0.000145,24.101278,0.0057,-1.042
3020.00,4.686796,25.01281,0.000144,24.101005,0.0057,-1.042
3022.00,4.687585,25.01238,0.000144,24.100966,0.0057,-1.042
3024.00,4.687218,25.01291,0.000145,24.101376,0.0057,-1.041
3026.00,4.687797,25.01240,0.000146,24.101685,0.0057,-1.041
3028.00,4.687840,25.01255,0.000145,24.101506,0.0057,-1.041
3030.00,4.688337,25.01222,0.000145,24.100708,0.0057,-1.042
3032.00,4.688278,25.01184,0.000144,24.101824,0.0057,-1.042
3034.00,4.687459,25.01202,0.000146,24.101603,0.0057,-1.042
3036.00,4.688178,25.01196,0.000145,24.101222,0.0057,-1.042
3038.00,4.687378,25.01206,0.000144,24.101653,0.0057,-1.042
3040.00,4.687034,25.01130,0.000143,24.101913,0.0057,-1.041
3042.00,4.687860,25.01111,0.000145,24.101064,0.0057,-1.042
3044.00,4.686687,25.01119,0.000144,24.101915,0.0057,-1.042
3046.00,4.687115,25.01131,0.000143,24.101811,0.0057,-1.042
3048.00,4.688284,25.01109,0.000144,24.100797,0.0057,-1.041
3050.00,4.687847,25.01132,0.000144,24.100901,0.0057,-1.041
3052.00,4.687595,25.01141,0.000144,24.100882,0.0057,-1.042
3054.00,4.687692,25.01202,0.000145,24.100815,0.0057,-1.041
3056.00,4.686510,25.01226,0.000144,24.100886,0.0057,-1.042
3058.00,4.687094,25.01266,0.000143,24.100801,0.0057,-1.042
3060.00,4.687687,25.01191,0.000143,24.101278,0.0057,-1.042
3062.00,4.687709,25.01248,0.000143,24.100492,0.0057,-1.042
3064.00,4.687279,25.01283,0.000144,24.100323,0.0057,-1.042
3066.00,4.687706,25.01272,0.000144,24.100754,0.0057,-1.042
3068.00,4.687949,25.01232,0.000144,24.101917,0.0057,-1.041
3070.00,4.688257,25.01223,0.000145,24.101382,0.0057,-1.041
3072.00,4.687812,25.01247,0.000145,24.101711,0.0057,-1.042
3074.00,4.687079,25.01319,0.000144,24.101062,0.0057,-1.042
3076.00,4.686516,25.01338,0.000144,24.101096,0.0057,-1.042
3078.00,4.686920,25.01332,0.000145,24.101813,0.0057,-1.041
3080.00,4.687436,25.01417,0.000145,24.101527,0.0057,-1.042
3082.00,4.687710,25.01365,0.000145,24.101735,0.0057,-1.042
3084.00,4.686415,25.01368,0.000145,24.101519,0.0057,-1.042
3086.00,4.686716,25.01472,0.000145,24.100960,0.0057,-1.042
3088.00,4.686924,25.01508,0.000144,24.101724,0.0057,-1.041
3090.00,4.686537,25.01429,0.000145,24.101843,0.0057,-1.042
3092.00,4.686391,25.01376,0.000145,24.100711,0.0057,-1.042
3094.00,4.685809,25.01389,0.000145,24.101036,0.0057,-1.042
3096.00,4.685964,25.01372,0.000144,24.101152,0.0057,-1.041
3098.00,4.685689,25.01347,0.000143,24.100524,0.0057,-1.041
3100.00,4.686702,25.01352,0.000145,24.101012,0.0057,-1.041
@18,5.0002,10.0
3102.00,4.687346,25.01314,0.000146,24.101737,0.0057,-1.042
3104.00,4.686787,25.01252,0.000143,24.101077,0.0057,-1.042
3106.00,4.684288,25.01373,0.000145,24.101518,0.0057,-1.042
3108.00,4.679448,25.01374,0.000144,24.102006,0.0057,-1.041
3110.00,4.674096,25.01426,0.000145,24.101265,0.0057,-1.040
3112.00,4.671415,25.01406,0.000144,24.101116,0.0057,-1.041
3114.00,4.670231,25.01343,0.000144,24.101036,0.0057,-1.042
3116.00,4.670329,25.01414,0.000145,24.101636,0.0057,-1.042
3118.00,4.673035,25.01477,0.000145,24.101432,0.0057,-1.043
3120.00,4.675161,25.01579,0.000143,24.101445,0.0057,-1.043
3122.00,4.676250,25.01509,0.000143,24.101688,0.0057,-1.042
3124.00,4.676376,25.01489,0.000143,24.101412,0.0057,-1.042
3126.00,4.676462,25.01489,0.000143,24.101692,0.0057,-1.042
3128.00,4.676887,25.01498,0.000144,24.102103,0.0057,-1.041
3130.00,4.678036,25.01472,0.000143,24.101397,0.0057,-1.043
3132.00,4.679356,25.01499,0.000145,24.102026,0.0057,-1.042
3134.00,4.680798,25.01474,0.000147,24.101256,0.0057,-1.041
3136.00,4.681920,25.01527,0.000146,24.100819,0.0057,-1.043
3138.00,4.683201,25.01534,0.000144,24.101627,0.0057,-1.042
3140.00,4.684573,25.01488,0.000145,24.100728,0.0057,-1.041
3142.00,4.685680,25.01483,0.000145,24.101978,0.0057,-1.041
3144.00,4.686424,25.01492,0.000145,24.101389,0.0057,-1.041
3146.00,4.686268,25.01466,0.000145,24.101882,0.0057,-1.042
3148.00,4.686687,25.01401,0.000145,24.100154,0.0057,-1.043
3150.00,4.688267,25.01477,0.000145,24.100901,0.0057,-1.042
3152.00,4.688160,25.01411,0.000144,24.102515,0.0057,-1.041
3154.00,4.688372,25.01497,0.000144,24.101538,0.0057,-1.042
3156.00,4.688533,25.01524,0.000143,24.101414,0.0057,-1.041
3158.00,4.688471,25.01515,0.000145,24.101495,0.0057,-1.042
3160.00,4.689184,25.01452,0.000144,24.101623,0.0057,-1.043
3162.00,4.689212,25.01461,0.000145,24.101638,0.0057,-1.042
3164.00,4.689126,25.01373,0.000146,24.101646,0.0057,-1.041
3166.00,4.689082,25.01294,0.000145,24.100984,0.0057,-1.042
3168.00,4.688875,25.01425,0.000144,24.100323,0.0057,-1.042
3170.00,4.689800,25.01444,0.000144,24.101709,0.0057,-1.041
3172.00,4.689681,25.01391,0.000144,24.101488,0.0057,-1.041
3174.00,4.689240,25.01361,0.000144,24.101133,0.0057,-1.042
3176.00,4.688857,25.01371,0.000144,24.100895,0.0057,-1.042
3178.00,4.689146,25.01395,0.000145,24.102101,0.0057,-1.041
3180.00,4.689758,25.01426,0.000144,24.101419,0.0057,-1.041
3182.00,4.690256,25.01367,0.000145,24.101302,0.0057,-1.042
3184.00,4.689937,25.01369,0.000145,24.101850,0.0057,-1.042
3186.00,4.689853,25.01407,0.000144,24.101467,0.0057,-1.042
3188.00,4.688665,25.01315,0.000145,24.101269,0.0057,-1.041
3190.00,4.688654,25.01436,0.000145,24.100901,0.0058,-1.042
3192.00,4.689286,25.01475,0.000145,24.101560,0.0058,-1.042
3194.00,4.689835,25.01533,0.000145,24.101948,0.0057,-1.041
3196.00,4.689666,25.01421,0.000145,24.101445,0.0057,-1.041
3198.00,4.689137,25.01383,0.000145,24.101601,0.0057,-1.041
3200.00,4.688338,25.01374,0.000146,24.101272,0.0057,-1.042
3202.00,4.687683,25.01421,0.000143,24.101261,0.0057,-1.042
3204.00,4.687283,25.01390,0.000144,24.101824,0.0057,-1.041
3206.00,4.686714,25.01365,0.000144,24.101189,0.0057,-1.042
3208.00,4.687005,25.01399,0.000144,24.101243,0.0057,-1.041
3210.00,4.687643,25.01409,0.000145,24.100990,0.0057,-1.041
3212.00,4.688161,25.01423,0.000145,24.102008,0.0057,-1.041
3214.00,4.688584,25.01380,0.000145,24.101421,0.0057,-1.042
3216.00,4.688207,25.01367,0.000145,24.100522,0.0057,-1.042
3218.00,4.688422,25.01381,0.000144,24.101146,0.0057,-1.041
3220.00,4.688255,25.01391,0.000144,24.100674,0.0057,-1.042
3222.00,4.688289,25.01496,0.000144,24.101622,0.0057,-1.041
3224.00,4.688488,25.01480,0.000144,24.101349,0.0057,-1.041
3226.00,4.688556,25.01378,0.000144,24.101271,0.0057,-1.042
3228.00,4.687058,25.01466,0.000144,24.101241,0.0057,-1.041
3230.00,4.686261,25.01497,0.000144,24.100697,0.0057,-1.042
3232.00,4.686228,25.01499,0.000145,24.100932,0.0057,-1.041
3234.00,4.686735,25.01486,0.000144,24.101794,0.0057,-1.041
3236.00,4.687526,25.01466,0.000144,24.101596,0.0057,-1.041
3238.00,4.688335,25.01485,0.000144,24.101789,0.0057,-1.042
3240.00,4.687099,25.01481,0.000142,24.101683,0.0057,-1.042
3242.00,4.687404,25.01405,0.000145,24.101713,0.0057,-1.041
@19,5.0002,10.0
3244.00,4.688003,25.01321,0.000144,24.101779,0.0057,-1.042
3246.00,4.685296,25.01430,0.000144,24.102067,0.0057,-1.041
3248.00,4.680250,25.01383,0.000145,24.101956,0.0057,-1.041
3250.00,4.675954,25.01406,0.000144,24.101022,0.0057,-1.041
3252.00,4.673460,25.01372,0.000145,24.100906,0.0057,-1.040
3254.00,4.672533,25.01383,0.000146,24.102300,0.0057,-1.041
3256.00,4.670823,25.01391,0.000146,24.102158,0.0057,-1.043
3258.00,4.673261,25.01500,0.000143,24.101495,0.0057,-1.043
3260.00,4.675738,25.01509,0.000143,24.101315,0.0057,-1.042
3262.00,4.676360,25.01540,0.000144,24.101740,0.0057,-1.043
3264.00,4.676728,25.01513,0.000144,24.101319,0.0057,-1.042
3266.00,4.677028,25.01413,0.000143,24.101973,0.0057,-1.042
3268.00,4.676795,25.01456,0.000144,24.101311,0.0057,-1.042
3270.00,4.677631,25.01445,0.000146,24.100693,0.0057,-1.041
3272.00,4.678746,25.01474,0.000145,24.100145,0.0057,-1.042
3274.00,4.681114,25.01534,0.000145,24.101982,0.0057,-1.041
3276.00,4.683409,25.01558,0.000146,24.102288,0.0057,-1.042
3278.00,4.684062,25.01512,0.000145,24.101276,0.0057,-1.041
3280.00,4.684884,25.01498,0.000145,24.101317,0.0057,-1.041
3282.00,4.686171,25.01447,0.000145,24.101497,0.0057,-1.042
3284.00,4.687197,25.01380,0.000145,24.100687,0.0057,-1.042
3286.00,4.687194,25.01433,0.000145,24.101482,0.0057,-1.041
3288.00,4.687833,25.01459,0.000145,24.102119,0.0057,-1.041
3290.00,4.688849,25.01463,0.000145,24.101087,0.0057,-1.042
3292.00,4.688969,25.01489,0.000145,24.101081,0.0057,-1.042
3294.00,4.689803,25.01436,0.000144,24.101542,0.0057,-1.041
3296.00,4.688985,25.01418,0.000146,24.101298,0.0057,-1.041
3298.00,4.688920,25.01371,0.000146,24.101204,0.0057,-1.042
3300.00,4.689485,25.01337,0.000144,24.101317,0.0057,-1.041
3302.00,4.689839,25.01411,0.000145,24.101625,0.0057,-1.041
3304.00,4.688712,25.01413,0.000145,24.101581,0.0057,-1.042
3306.00,4.689572,25.01344,0.000145,24.101267,0.0057,-1.042
3308.00,4.690848,25.01381,0.000144,24.101114,0.0057,-1.042
3310.00,4.690452,25.01436,0.000144,24.101581,0.0057,-1.041
3312.00,4.690705,25.01403,0.000145,24.101495,0.0057,-1.042
3314.00,4.690687,25.01422,0.000144,24.101924,0.0057,-1.042
3316.00,4.690908,25.01479,0.000145,24.101609,0.0057,-1.041
3318.00,4.690055,25.01354,0.000144,24.101122,0.0057,-1.041
3320.00,4.689110,25.01331,0.000143,24.101261,0.0057,-1.042
3322.00,4.689106,25.01370,0.000144,24.101371,0.0057,-1.041
3324.00,4.689223,25.01362,0.000146,24.101310,0.0057,-1.042
3326.00,4.689320,25.01358,0.000145,24.100635,0.0057,-1.041
3328.00,4.689738,25.01336,0.000144,24.101293,0.0057,-1.042
3330.00,4.690163,25.01352,0.000145,24.101421,0.0057,-1.041
3332.00,4.690656,25.01449,0.000146,24.101865,0.0057,-1.041
3334.00,4.690967,25.01419,0.000144,24.101205,0.0057,-1.041
3336.00,4.690551,25.01388,0.000146,24.101287,0.0057,-1.041
3338.00,4.690755,25.01434,0.000144,24.101302,0.0057,-1.042
3340.00,4.690870,25.01371,0.000144,24.101321,0.0057,-1.043
3342.00,4.689978,25.01458,0.000145,24.101031,0.0057,-1.042
3344.00,4.690589,25.01467,0.000145,24.101391,0.0057,-1.041
3346.00,4.690361,25.01433,0.000145,24.101100,0.0057,-1.041
3348.00,4.690123,25.01494,0.000144,24.101094,0.0057,-1.042
3350.00,4.690718,25.01433,0.000145,24.101378,0.0057,-1.042
3352.00,4.690281,25.01436,0.000146,24.101653,0.0057,-1.041
3354.00,4.690645,25.01436,0.000145,24.101127,0.0057,-1.042
3356.00,4.690076,25.01346,0.000143,24.101588,0.0057,-1.042
3358.00,4.689268,25.01325,0.000145,24.102450,0.0057,-1.042
3360.00,4.687768,25.01331,0.000145,24.102223,0.0057,-1.041
3362.00,4.687315,25.01423,0.000146,24.101321,0.0057,-1.042
3364.00,4.689329,25.01425,0.000144,24.100882,0.0057,-1.041
3366.00,4.690060,25.01408,0.000145,24.101601,0.0057,-1.042
3368.00,4.689781,25.01374,0.000145,24.101124,0.0057,-1.042
3370.00,4.689537,25.01364,0.000145,24.101014,0.0057,-1.041
3372.00,4.688837,25.01337,0.000145,24.101384,0.0057,-1.041
3374.00,4.688576,25.01371,0.000146,24.101246,0.0057,-1.041
3376.00,4.688420,25.01401,0.000146,24.100918,0.0057,-1.041
3378.00,4.687710,25.01378,0.000145,24.101382,0.0057,-1.042
3380.00,4.688405,25.01341,0.000145,24.101412,0.0056,-1.042
3382.00,4.688201,25.01248,0.000144,24.101198,0.0057,-1.042
@20,5.0002,10.0
3384.00,4.687670,25.01271,0.000144,24.101389,0.0057,-1.042
3386.00,4.686554,25.01230,0.000144,24.101824,0.0056,-1.041
3388.00,4.681481,25.01206,0.000145,24.101155,0.0057,-1.041
3390.00,4.677400,25.01215,0.000145,24.101846,0.0057,-1.040
3392.00,4.673916,25.01226,0.000146,24.101529,0.0057,-1.041
3394.00,4.671622,25.01268,0.000146,24.101423,0.0057,-1.042
3396.00,4.671489,25.01287,0.000144,24.101484,0.0057,-1.043
3398.00,4.673857,25.01312,0.000143,24.101204,0.0057,-1.043
3400.00,4.676441,25.01305,0.000142,24.101003,0.0057,-1.043
3402.00,4.676801,25.01284,0.000143,24.101189,0.0057,-1.043
3404.00,4.676729,25.01249,0.000144,24.101657,0.0057,-1.042
3406.00,4.677779,25.01286,0.000145,24.101482,0.0057,-1.042
3408.00,4.678114,25.01302,0.000146,24.101094,0.0057,-1.042
3410.00,4.679210,25.01296,0.000145,24.101521,0.0057,-1.042
3412.00,4.679768,25.01274,0.000146,24.101114,0.0057,-1.042
3414.00,4.682213,25.01222,0.000144,24.101675,0.0057,-1.042
3416.00,4.684151,25.01273,0.000145,24.100825,0.0057,-1.042
3418.00,4.685354,25.01299,0.000145,24.101765,0.0057,-1.041
3420.00,4.685836,25.01279,0.000144,24.101064,0.0057,-1.042
3422.00,4.686056,25.01335,0.000145,24.100979,0.0057,-1.042
3424.00,4.686919,25.01353,0.000144,24.101895,0.0057,-1.041
3426.00,4.687360,25.01294,0.000144,24.101362,0.0057,-1.041
3428.00,4.688918,25.01337,0.000144,24.101887,0.0057,-1.042
3430.00,4.689476,25.01389,0.000144,24.101768,0.0057,-1.042
3432.00,4.689596,25.01362,0.000145,24.101447,0.0057,-1.042
3434.00,4.689711,25.01411,0.000145,24.102272,0.0057,-1.041
3436.00,4.689837,25.01425,0.000145,24.101607,0.0057,-1.041
3438.00,4.689685,25.01405,0.000144,24.101090,0.0057,-1.042
3440.00,4.689892,25.01510,0.000143,24.101911,0.0057,-1.042
3442.00,4.690912,25.01454,0.000145,24.100719,0.0057,-1.042
3444.00,4.691343,25.01406,0.000146,24.101419,0.0057,-1.042
3446.00,4.691114,25.01373,0.000145,24.101605,0.0057,-1.043
3448.00,4.691344,25.01316,0.000144,24.102075,0.0057,-1.042
3450.00,4.690707,25.01383,0.000145,24.101300,0.0057,-1.042
3452.00,4.690918,25.01430,0.000145,24.100645,0.0057,-1.042
3454.00,4.691485,25.01429,0.000144,24.101237,0.0057,-1.042
3456.00,4.690760,25.01406,0.000143,24.101458,0.0057,-1.043
3458.00,4.691104,25.01442,0.000144,24.101623,0.0057,-1.042
3460.00,4.691469,25.01505,0.000143,24.101623,0.0057,-1.042
3462.00,4.691177,25.01476,0.000144,24.101410,0.0057,-1.042
3464.00,4.690602,25.01393,0.000145,24.101633,0.0057,-1.042
3466.00,4.690904,25.01393,0.000144,24.101939,0.0057,-1.042
3468.00,4.691097,25.01452,0.000145,24.101222,0.0057,-1.042
3470.00,4.691233,25.01500,0.000144,24.100776,0.0057,-1.043
3472.00,4.690704,25.01492,0.000144,24.102164,0.0057,-1.041
3474.00,4.689922,25.01450,0.000144,24.101142,0.0057,-1.042
3476.00,4.689887,25.01419,0.000144,24.100910,0.0057,-1.042
3478.00,4.690103,25.01475,0.000145,24.101640,0.0057,-1.042
3480.00,4.691559,25.01463,0.000144,24.101911,0.0057,-1.042
3482.00,4.690969,25.01322,0.000143,24.101230,0.0057,-1.042
3484.00,4.690409,25.01341,0.000144,24.101101,0.0057,-1.043
3486.00,4.689493,25.01399,0.000145,24.101402,0.0057,-1.042
3488.00,4.689413,25.01371,0.000145,24.102142,0.0057,-1.041
3490.00,4.689936,25.01484,0.000145,24.102199,0.0057,-1.042
3492.00,4.690066,25.01459,0.000145,24.100773,0.0057,-1.041
3494.00,4.690776,25.01391,0.000145,24.100916,0.0057,-1.042
3496.00,4.691453,25.01383,0.000145,24.101906,0.0057,-1.043
3498.00,4.691518,25.01374,0.000144,24.101395,0.0057,-1.043
3500.00,4.691879,25.01329,0.000145,24.100620,0.0057,-1.041
3502.00,4.692035,25.01366,0.000145,24.100834,0.0057,-1.042
3504.00,4.691610,25.01425,0.000145,24.101031,0.0057,-1.041
3506.00,4.691253,25.01382,0.000146,24.102355,0.0057,-1.042
3508.00,4.691118,25.01342,0.000146,24.101841,0.0057,-1.042
3510.00,4.690298,25.01293,0.000145,24.101791,0.0057,-1.041
3512.00,4.689679,25.01276,0.000146,24.101204,0.0057,-1.042
3514.00,4.689908,25.01283,0.000144,24.101284,0.0057,-1.043
3516.00,4.690055,25.01360,0.000144,24.101371,0.0057,-1.042
3518.00,4.689992,25.01321,0.000145,24.100899,0.0057,-1.042
3520.00,4.689640,25.01324,0.000145,24.101726,0.0057,-1.042
3522.00,4.689179,25.01368,0.000145,24.101527,0.0057,-1.042
@21,5.0002,10.0
3524.00,4.689143,25.01383,0.000144,24.101672,0.0057,-1.042
3526.00,4.686898,25.01324,0.000143,24.101347,0.0057,-1.042
3528.00,4.682315,25.01305,0.000144,24.100979,0.0057,-1.041
3530.00,4.678224,25.01352,0.000145,24.100942,0.0057,-1.041
3532.00,4.675815,25.01392,0.000144,24.101833,0.0057,-1.041
3534.00,4.672526,25.01370,0.000145,24.101822,0.0057,-1.041
3536.00,4.672266,25.01377,0.000145,24.101681,0.0057,-1.043
3538.00,4.675028,25.01410,0.000144,24.101239,0.0057,-1.043
3540.00,4.676467,25.01317,0.000145,24.100942,0.0057,-1.043
3542.00,4.678120,25.01354,0.000145,24.100983,0.0057,-1.043
3544.00,4.679290,25.01466,0.000143,24.101991,0.0058,-1.042
3546.00,4.679524,25.01470,0.000144,24.100680,0.0057,-1.042
3548.00,4.679920,25.01396,0.000145,24.101152,0.0057,-1.043
3550.00,4.680727,25.01355,0.000143,24.101438,0.0057,-1.043
3552.00,4.681271,25.01271,0.000144,24.101657,0.0057,-1.042
3554.00,4.683330,25.01310,0.000146,24.101373,0.0057,-1.041
3556.00,4.684548,25.01287,0.000146,24.100843,0.0057,-1.042
3558.00,4.685162,25.01283,0.000145,24.101165,0.0057,-1.042
3560.00,4.685606,25.01294,0.000145,24.100778,0.0057,-1.042
3562.00,4.686882,25.01320,0.000145,24.101872,0.0057,-1.042
3564.00,4.688016,25.01285,0.000145,24.102623,0.0057,-1.041
3566.00,4.689024,25.01291,0.000144,24.101573,0.0057,-1.041
3568.00,4.688922,25.01308,0.000145,24.100841,0.0058,-1.042
3570.00,4.689947,25.01250,0.000144,24.102062,0.0057,-1.043
3572.00,4.689570,25.01289,0.000145,24.101623,0.0057,-1.042
3574.00,4.689361,25.01364,0.000145,24.101146,0.0057,-1.042
3576.00,4.690151,25.01353,0.000145,24.102181,0.0057,-1.041
3578.00,4.690438,25.01360,0.000145,24.101618,0.0057,-1.042
3580.00,4.690576,25.01427,0.000145,24.101042,0.0057,-1.043
3582.00,4.691136,25.01382,0.000145,24.101622,0.0057,-1.042
3584.00,4.691488,25.01390,0.000145,24.101410,0.0057,-1.041
3586.00,4.691500,25.01359,0.000146,24.101874,0.0057,-1.041
3588.00,4.691373,25.01368,0.000145,24.101677,0.0057,-1.043
3590.00,4.691817,25.01366,0.000146,24.101759,0.0057,-1.042
3592.00,4.691134,25.01366,0.000146,24.101837,0.0057,-1.041
3594.00,4.690590,25.01352,0.000145,24.101417,0.0057,-1.042
3596.00,4.691523,25.01358,0.000146,24.101612,0.0057,-1.042
3598.00,4.692195,25.01404,0.000145,24.101664,0.0057,-1.042
3600.00,4.691806,25.01392,0.000144,24.101293,0.0057,-1.042
3602.00,4.691690,25.01380,0.000146,24.101139,0.0057,-1.042
3604.00,4.691015,25.01395,0.000146,24.101824,0.0057,-1.042
3606.00,4.691977,25.01399,0.000145,24.102034,0.0057,-1.041
3608.00,4.692190,25.01389,0.000145,24.102506,0.0057,-1.042
3610.00,4.691944,25.01385,0.000145,24.101826,0.0057,-1.042
3612.00,4.692369,25.01468,0.000145,24.101048,0.0057,-1.042
3614.00,4.692547,25.01449,0.000146,24.101293,0.0058,-1.042
3616.00,4.692690,25.01384,0.000146,24.101139,0.0057,-1.042
3618.00,4.691883,25.01353,0.000144,24.101248,0.0057,-1.042
3620.00,4.691609,25.01492,0.000145,24.101118,0.0057,-1.042
3622.00,4.690670,25.01529,0.000146,24.101144,0.0057,-1.042
3624.00,4.690407,25.01574,0.000144,24.101077,0.0057,-1.042
3626.00,4.690348,25.01532,0.000144,24.101623,0.0057,-1.042
3628.00,4.690785,25.01586,0.000144,24.101330,0.0057,-1.042
3630.00,4.690132,25.01501,0.000146,24.101090,0.0058,-1.042
3632.00,4.691232,25.01549,0.000145,24.101856,0.0057,-1.042
3634.00,4.691460,25.01551,0.000144,24.101828,0.0057,-1.042
3636.00,4.690821,25.01452,0.000145,24.101191,0.0057,-1.042
3638.00,4.690418,25.01501,0.000145,24.101040,0.0057,-1.042
3640.00,4.689613,25.01497,0.000144,24.101584,0.0057,-1.042
3642.00,4.688705,25.01505,0.000145,24.101627,0.0057,-1.042
3644.00,4.689249,25.01438,0.000146,24.101642,0.0057,-1.042
3646.00,4.689892,25.01477,0.000146,24.101155,0.0057,-1.042
3648.00,4.689801,25.01479,0.000145,24.100994,0.0057,-1.041
3650.00,4.689950,25.01430,0.000146,24.101311,0.0057,-1.042
3652.00,4.689834,25.01443,0.000145,24.102257,0.0057,-1.042
3654.00,4.689971,25.01466,0.000145,24.101870,0.0057,-1.042
3656.00,4.690042,25.01499,0.000145,24.101336,0.0057,-1.041
3658.00,4.689363,25.01561,0.000144,24.101023,0.0057,-1.043
3660.00,4.688823,25.01551,0.000143,24.101293,0.0057,-1.042
3662.00,4.689883,25.01495,0.000144,24.101124,0.0057,-1.042
@22,5.0002,10.0
3664.00,4.689569,25.01447,0.000145,24.101796,0.0058,-1.041
3666.00,4.688536,25.01479,0.000144,24.101046,0.0058,-1.042
3668.00,4.684565,25.01544,0.000145,24.101649,0.0057,-1.041
3670.00,4.679327,25.01548,0.000146,24.101410,0.0057,-1.041
3672.00,4.676976,25.01503,0.000146,24.101596,0.0057,-1.041
3674.00,4.675681,25.01462,0.000145,24.101991,0.0057,-1.042
3676.00,4.675837,25.01452,0.000145,24.102069,0.0057,-1.043
3678.00,4.677217,25.01516,0.000145,24.101787,0.0057,-1.043
3680.00,4.678489,25.01451,0.000144,24.101349,0.0057,-1.043
3682.00,4.679270,25.01456,0.000145,24.100860,0.0057,-1.042
3684.00,4.680179,25.01485,0.000146,24.100997,0.0058,-1.042
3686.00,4.680471,25.01541,0.000144,24.101540,0.0057,-1.043
3688.00,4.681619,25.01575,0.000145,24.101768,0.0057,-1.042
3690.00,4.682969,25.01534,0.000145,24.101204,0.0057,-1.042
3692.00,4.685064,25.01497,0.000145,24.101999,0.0057,-1.042
3694.00,4.686621,25.01422,0.000145,24.101274,0.0057,-1.042
3696.00,4.686604,25.01499,0.000144,24.101114,0.0057,-1.042
3698.00,4.687774,25.01482,0.000144,24.101345,0.0057,-1.042
3700.00,4.688698,25.01454,0.000146,24.101995,0.0057,-1.041
3702.00,4.689467,25.01438,0.000146,24.101501,0.0057,-1.042
3704.00,4.690365,25.01380,0.000146,24.101776,0.0057,-1.043
3706.00,4.690765,25.01295,0.000146,24.101172,0.0057,-1.042
3708.00,4.691147,25.01272,0.000147,24.101789,0.0057,-1.042
3710.00,4.691569,25.01386,0.000145,24.101909,0.0057,-1.042
3712.00,4.692494,25.01366,0.000146,24.101594,0.0058,-1.042
3714.00,4.692539,25.01314,0.000147,24.101722,0.0058,-1.042
3716.00,4.692678,25.01345,0.000145,24.101781,0.0057,-1.042
3718.00,4.694135,25.01325,0.000145,24.101653,0.0057,-1.042
3720.00,4.693283,25.01243,0.000146,24.100964,0.0057,-1.040
3722.00,4.693420,25.01267,0.000146,24.101696,0.0058,-1.043
3724.00,4.693518,25.01266,0.000146,24.101947,0.0057,-1.042
3726.00,4.693568,25.01196,0.000145,24.102194,0.0057,-1.043
3728.00,4.693201,25.01226,0.000145,24.101105,0.0057,-1.042
3730.00,4.693341,25.01272,0.000144,24.101453,0.0057,-1.042
3732.00,4.694193,25.01232,0.000146,24.101506,0.0057,-1.042
3734.00,4.695332,25.01293,0.000146,24.100949,0.0057,-1.042
3736.00,4.694384,25.01374,0.000145,24.101584,0.0057,-1.042
3738.00,4.693772,25.01396,0.000145,24.101412,0.0057,-1.042
3740.00,4.694639,25.01335,0.000145,24.101271,0.0057,-1.042
3742.00,4.695194,25.01427,0.000145,24.101844,0.0057,-1.042
3744.00,4.694959,25.01429,0.000145,24.101648,0.0057,-1.042
3746.00,4.693412,25.01421,0.000146,24.101101,0.0057,-1.042
3748.00,4.693070,25.01403,0.000146,24.101467,0.0057,-1.042
3750.00,4.693697,25.01335,0.000145,24.101204,0.0057,-1.042
3752.00,4.693694,25.01351,0.000145,24.100984,0.0057,-1.042
3754.00,4.692234,25.01388,0.000145,24.100986,0.0057,-1.043
3756.00,4.692012,25.01433,0.000146,24.102144,0.0057,-1.043
3758.00,4.692616,25.01377,0.000145,24.101629,0.0057,-1.042
3760.00,4.692784,25.01336,0.000145,24.100581,0.0057,-1.042
3762.00,4.693025,25.01336,0.000146,24.101072,0.0057,-1.041
3764.00,4.693007,25.01327,0.000147,24.101423,0.0057,-1.041
3766.00,4.692613,25.01291,0.000146,24.101956,0.0058,-1.042
3768.00,4.692449,25.01274,0.000146,24.100966,0.0057,-1.042
3770.00,4.693052,25.01369,0.000144,24.101480,0.0057,-1.042
3772.00,4.693438,25.01328,0.000143,24.101401,0.0057,-1.042
3774.00,4.693043,25.01415,0.000145,24.100927,0.0058,-1.042
3776.00,4.691741,25.01386,0.000144,24.101564,0.0057,-1.042
3778.00,4.691598,25.01360,0.000145,24.101453,0.0057,-1.042
3780.00,4.690924,25.01391,0.000145,24.101129,0.0057,-1.041
3782.00,4.690954,25.01381,0.000145,24.101152,0.0057,-1.042
3784.00,4.691612,25.01298,0.000145,24.101826,0.0057,-1.042
3786.00,4.692033,25.01299,0.000144,24.102203,0.0057,-1.042
3788.00,4.691684,25.01310,0.000145,24.101534,0.0057,-1.042
3790.00,4.691523,25.01203,0.000144,24.101386,0.0057,-1.042
3792.00,4.692347,25.01292,0.000146,24.101166,0.0057,-1.042
3794.00,4.693155,25.01293,0.000147,24.102058,0.0057,-1.041
3796.00,4.692928,25.01310,0.000147,24.101785,0.0057,-1.041
3798.00,4.692841,25.01328,0.000144,24.101165,0.0057,-1.042
3800.00,4.692736,25.01396,0.000145,24.101018,0.0057,-1.042
3802.00,4.692688,25.01383,0.000146,24.101090,0.0057,-1.042
@23,5.0002,10.0
3804.00,4.691850,25.01447,0.000146,24.101915,0.0057,-1.041
3806.00,4.690525,25.01414,0.000146,24.101289,0.0057,-1.040
3808.00,4.686666,25.01457,0.000146,24.101497,0.0057,-1.041
3810.00,4.682137,25.01409,0.000146,24.101856,0.0057,-1.041
3812.00,4.677245,25.01497,0.000146,24.102379,0.0057,-1.041
3814.00,4.674216,25.01520,0.000146,24.102131,0.0057,-1.041
3816.00,4.674047,25.01561,0.000145,24.101843,0.0057,-1.042
3818.00,4.676978,25.01483,0.000144,24.102000,0.0057,-1.044
3820.00,4.679157,25.01464,0.000144,24.101690,0.0057,-1.043
3822.00,4.680433,25.01472,0.000143,24.102147,0.0057,-1.042
3824.00,4.681253,25.01475,0.000144,24.102118,0.0057,-1.042
3826.00,4.682127,25.01385,0.000144,24.101272,0.0057,-1.043
3828.00,4.684088,25.01398,0.000144,24.101811,0.0057,-1.043
3830.00,4.684214,25.01434,0.000145,24.102025,0.0057,-1.042
3832.00,4.685218,25.01459,0.000145,24.100793,0.0057,-1.042
3834.00,4.686172,25.01466,0.000144,24.101055,0.0057,-1.042
3836.00,4.686880,25.01428,0.000144,24.101391,0.0058,-1.042
3838.00,4.688654,25.01463,0.000145,24.101267,0.0057,-1.042
3840.00,4.689811,25.01349,0.000145,24.101243,0.0057,-1.041
3842.00,4.691078,25.01369,0.000147,24.101913,0.0057,-1.041
3844.00,4.691365,25.01362,0.000147,24.101954,0.0057,-1.041
3846.00,4.691936,25.01446,0.000146,24.101729,0.0057,-1.042
3848.00,4.691675,25.01449,0.000146,24.100215,0.0057,-1.041
3850.00,4.692035,25.01459,0.000146,24.101800,0.0057,-1.042
3852.00,4.691785,25.01485,0.000145,24.101724,0.0057,-1.042
3854.00,4.692875,25.01528,0.000146,24.101352,0.0057,-1.041
3856.00,4.693347,25.01467,0.000145,24.100717,0.0057,-1.042
3858.00,4.692999,25.01461,0.000145,24.101297,0.0057,-1.041
3860.00,4.692864,25.01525,0.000145,24.101633,0.0057,-1.042
3862.00,4.693867,25.01480,0.000145,24.101813,0.0057,-1.042
3864.00,4.694207,25.01537,0.000145,24.101298,0.0057,-1.042
3866.00,4.693440,25.01498,0.000146,24.101085,0.0057,-1.042
3868.00,4.694370,25.01518,0.000145,24.101202,0.0057,-1.042
3870.00,4.695121,25.01591,0.000144,24.101404,0.0057,-1.042
3872.00,4.695438,25.01575,0.000145,24.101254,0.0057,-1.042
3874.00,4.695775,25.01596,0.000145,24.100938,0.0057,-1.042
3876.00,4.695286,25.01569,0.000145,24.101904,0.0057,-1.041
3878.00,4.695066,25.01571,0.000146,24.101464,0.0057,-1.042
3880.00,4.694699,25.01660,0.000145,24.101713,0.0057,-1.042
3882.00,4.693805,25.01635,0.000145,24.101835,0.0057,-1.042
3884.00,4.693394,25.01705,0.000145,24.101748,0.0057,-1.042
3886.00,4.693211,25.01736,0.000146,24.101817,0.0058,-1.041
3888.00,4.694588,25.01719,0.000146,24.102404,0.0057,-1.043
3890.00,4.695185,25.01704,0.000144,24.101896,0.0057,-1.043
3892.00,4.694196,25.01739,0.000145,24.101131,0.0057,-1.042
3894.00,4.695059,25.01684,0.000146,24.101057,0.0057,-1.041
3896.00,4.694769,25.01737,0.000146,24.101159,0.0058,-1.042
3898.00,4.693722,25.01627,0.000145,24.101631,0.0058,-1.042
3900.00,4.693859,25.01581,0.000145,24.101748,0.0057,-1.041
3902.00,4.693821,25.01670,0.000147,24.101883,0.0058,-1.042
3904.00,4.693631,25.01625,0.000146,24.101893,0.0057,-1.043
3906.00,4.694224,25.01673,0.000145,24.101755,0.0057,-1.043
3908.00,4.693400,25.01652,0.000146,24.100977,0.0057,-1.042
3910.00,4.693275,25.01603,0.000146,24.101380,0.0057,-1.042
3912.00,4.693166,25.01569,0.000146,24.101298,0.0057,-1.042
3914.00,4.692571,25.01602,0.000147,24.101451,0.0057,-1.042
3916.00,4.692881,25.01600,0.000146,24.102041,0.0057,-1.042
3918.00,4.693412,25.01582,0.000145,24.101586,0.0057,-1.041
3920.00,4.693500,25.01589,0.000146,24.101042,0.0057,-1.042
3922.00,4.693004,25.01617,0.000146,24.101497,0.0057,-1.042
3924.00,4.692463,25.01585,0.000146,24.101503,0.0057,-1.042
3926.00,4.692317,25.01580,0.000145,24.101820,0.0057,-1.043
3928.00,4.693068,25.01569,0.000144,24.101947,0.0057,-1.042
3930.00,4.692498,25.01564,0.000146,24.101753,0.0057,-1.042
3932.00,4.691747,25.01589,0.000146,24.101755,0.0057,-1.042
3934.00,4.691136,25.01565,0.000144,24.102162,0.0057,-1.043
3936.00,4.691833,25.01483,0.000145,24.101497,0.0057,-1.042
3938.00,4.691784,25.01603,0.000147,24.101287,0.0057,-1.042
3940.00,4.691693,25.01543,0.000147,24.101772,0.0057,-1.042
3942.00,4.692171,25.01575,0.000146,24.102448,0.0057,-1.042
@24,5.0002,10.0
3944.00,4.691671,25.01621,0.000145,24.101861,0.0057,-1.042
3946.00,4.690924,25.01608,0.000146,24.102205,0.0057,-1.042
3948.00,4.686932,25.01614,0.000147,24.102116,0.0057,-1.041
3950.00,4.682407,25.01633,0.000147,24.101976,0.0057,-1.041
3952.00,4.677859,25.01574,0.000146,24.101739,0.0057,-1.041
3954.00,4.676546,25.01599,0.000147,24.102238,0.0057,-1.042
3956.00,4.676149,25.01570,0.000145,24.101544,0.0057,-1.043
3958.00,4.678609,25.01530,0.000144,24.101640,0.0057,-1.044
3960.00,4.680447,25.01506,0.000144,24.101627,0.0058,-1.043
3962.00,4.681230,25.01494,0.000144,24.101824,0.0057,-1.043
3964.00,4.681681,25.01555,0.000144,24.102162,0.0057,-1.044
3966.00,4.682105,25.01551,0.000144,24.101531,0.0057,-1.043
3968.00,4.683625,25.01468,0.000145,24.102216,0.0057,-1.042
3970.00,4.683636,25.01463,0.000146,24.101553,0.0058,-1.042
3972.00,4.685115,25.01523,0.000146,24.101306,0.0057,-1.042
3974.00,4.685721,25.01470,0.000145,24.101328,0.0057,-1.041
3976.00,4.687218,25.01467,0.000147,24.101913,0.0057,-1.042
3978.00,4.689376,25.01511,0.000145,24.101012,0.0057,-1.042
3980.00,4.690531,25.01548,0.000145,24.101256,0.0057,-1.042
3982.00,4.691399,25.01553,0.000144,24.101209,0.0057,-1.042
3984.00,4.691164,25.01603,0.000145,24.101993,0.0057,-1.042
3986.00,4.691957,25.01621,0.000145,24.101319,0.0057,-1.041
3988.00,4.691967,25.01674,0.000146,24.101246,0.0057,-1.043
3990.00,4.692085,25.01670,0.000146,24.101677,0.0057,-1.043
3992.00,4.691176,25.01692,0.000145,24.101111,0.0058,-1.043
3994.00,4.692118,25.01708,0.000145,24.101048,0.0057,-1.042
3996.00,4.692039,25.01674,0.000145,24.101815,0.0057,-1.042
3998.00,4.692105,25.01697,0.000146,24.101298,0.0058,-1.042
4000.00,4.692440,25.01664,0.000146,24.101440,0.0057,-1.042
4002.00,4.692703,25.01646,0.000145,24.101166,0.0057,-1.042
4004.00,4.692523,25.01746,0.000146,24.100953,0.0057,-1.042
4006.00,4.692778,25.01683,0.000145,24.102164,0.0058,-1.042
4008.00,4.693088,25.01687,0.000145,24.101514,0.0057,-1.043
4010.00,4.692699,25.01741,0.000146,24.101536,0.0057,-1.042
4012.00,4.693210,25.01759,0.000147,24.101423,0.0058,-1.042
4014.00,4.693613,25.01727,0.000146,24.101287,0.0058,-1.042
4016.00,4.693593,25.01659,0.000147,24.102654,0.0058,-1.042
4018.00,4.693907,25.01708,0.000146,24.101778,0.0057,-1.042
4020.00,4.694370,25.01718,0.000145,24.101354,0.0057,-1.043
4022.00,4.694004,25.01788,0.000145,24.100862,0.0057,-1.043
4024.00,4.693132,25.01821,0.000145,24.101924,0.0058,-1.042
4026.00,4.693067,25.01801,0.000146,24.101943,0.0057,-1.041
4028.00,4.693467,25.01747,0.000146,24.101781,0.0057,-1.042
4030.00,4.694588,25.01708,0.000146,24.100630,0.0057,-1.042
4032.00,4.695435,25.01703,0.000146,24.101343,0.0057,-1.042
4034.00,4.694643,25.01764,0.000146,24.101765,0.0057,-1.042
4036.00,4.693417,25.01733,0.000146,24.101854,0.0057,-1.042
4038.00,4.694465,25.01825,0.000144,24.101276,0.0057,-1.043
4040.00,4.694312,25.01837,0.000145,24.101204,0.0057,-1.042
4042.00,4.693310,25.01759,0.000144,24.102320,0.0057,-1.042
4044.00,4.692856,25.01787,0.000145,24.102145,0.0057,-1.042
4046.00,4.693349,25.01753,0.000145,24.101391,0.0057,-1.042
4048.00,4.692832,25.01768,0.000146,24.101410,0.0057,-1.042
4050.00,4.692968,25.01768,0.000146,24.102086,0.0057,-1.042
4052.00,4.693615,25.01679,0.000145,24.101531,0.0057,-1.043
4054.00,4.693408,25.01612,0.000145,24.101367,0.0058,-1.042
4056.00,4.693823,25.01589,0.000145,24.101629,0.0057,-1.042
4058.00,4.693218,25.01600,0.000145,24.100866,0.0057,-1.043
4060.00,4.693698,25.01631,0.000146,24.101818,0.0057,-1.043
4062.00,4.693013,25.01723,0.000146,24.101625,0.0058,-1.042
4064.00,4.693026,25.01587,0.000145,24.100882,0.0057,-1.043
4066.00,4.693248,25.01643,0.000145,24.101382,0.0057,-1.042
4068.00,4.693477,25.01625,0.000146,24.101501,0.0057,-1.042
4070.00,4.692869,25.01566,0.000145,24.101542,0.0057,-1.044
4072.00,4.692677,25.01552,0.000146,24.101289,0.0058,-1.042
4074.00,4.692219,25.01578,0.000145,24.101597,0.0058,-1.042
4076.00,4.692650,25.01589,0.000146,24.101781,0.0058,-1.042
4078.00,4.692662,25.01531,0.000145,24.101690,0.0057,-1.043
4080.00,4.692613,25.01492,0.000146,24.101839,0.0057,-1.042
4082.00,4.693321,25.01500,0.000146,24.102225,0.0057,-1.042
@25,5.0002,10.0
4084.00,4.692432,25.01455,0.000146,24.102188,0.0057,-1.041
4086.00,4.690540,25.01532,0.000146,24.101291,0.0057,-1.042
4088.00,4.687142,25.01480,0.000144,24.101883,0.0057,-1.042
4090.00,4.683498,25.01517,0.000146,24.101475,0.0057,-1.042
4092.00,4.679128,25.01536,0.000146,24.102166,0.0057,-1.042
4094.00,4.676176,25.01569,0.000147,24.102560,0.0057,-1.042
4096.00,4.674831,25.01589,0.000146,24.102199,0.0057,-1.043
4098.00,4.676458,25.01566,0.000145,24.102066,0.0057,-1.044
4100.00,4.679891,25.01526,0.000146,24.101633,0.0057,-1.044
4102.00,4.682509,25.01514,0.000145,24.101696,0.0057,-1.043
4104.00,4.682750,25.01516,0.000146,24.101804,0.0057,-1.042
4106.00,4.682563,25.01479,0.000146,24.101716,0.0058,-1.042
4108.00,4.682490,25.01531,0.000146,24.101423,0.0057,-1.043
4110.00,4.682404,25.01455,0.000147,24.101423,0.0057,-1.043
4112.00,4.682563,25.01483,0.000147,24.101778,0.0057,-1.043
4114.00,4.684316,25.01541,0.000144,24.101599,0.0057,-1.043
4116.00,4.686496,25.01535,0.000145,24.102210,0.0057,-1.043
4118.00,4.687778,25.01450,0.000146,24.101932,0.0057,-1.042
4120.00,4.688817,25.01479,0.000145,24.101982,0.0057,-1.043
4122.00,4.688692,25.01510,0.000146,24.101969,0.0057,-1.042
4124.00,4.690373,25.01555,0.000146,24.102026,0.0057,-1.043
4126.00,4.691146,25.01552,0.000146,24.101523,0.0057,-1.043
4128.00,4.691467,25.01555,0.000146,24.102121,0.0058,-1.043
4130.00,4.693147,25.01524,0.000147,24.102019,0.0058,-1.042
4132.00,4.693561,25.01574,0.000147,24.101542,0.0058,-1.042
4134.00,4.694095,25.01545,0.000147,24.101997,0.0058,-1.042
4136.00,4.694150,25.01618,0.000147,24.102630,0.0058,-1.043
4138.00,4.694505,25.01656,0.000147,24.101284,0.0057,-1.043
4140.00,4.693812,25.01646,0.000147,24.101924,0.0058,-1.043
4142.00,4.695447,25.01667,0.000148,24.102134,0.0058,-1.043
4144.00,4.695692,25.01569,0.000146,24.101861,0.0058,-1.043
4146.00,4.695535,25.01546,0.000147,24.101961,0.0058,-1.042
4148.00,4.695754,25.01559,0.000146,24.102521,0.0058,-1.042
4150.00,4.694821,25.01541,0.000146,24.101714,0.0058,-1.043
4152.00,4.694492,25.01557,0.000147,24.101560,0.0057,-1.042
4154.00,4.694244,25.01546,0.000147,24.101521,0.0057,-1.042
4156.00,4.694009,25.01505,0.000147,24.101358,0.0058,-1.042
4158.00,4.693713,25.01521,0.000147,24.102277,0.0057,-1.043
4160.00,4.693341,25.01565,0.000147,24.102424,0.0057,-1.043
4162.00,4.692569,25.01569,0.000146,24.101536,0.0058,-1.043
4164.00,4.692580,25.01530,0.000146,24.101889,0.0058,-1.043
4166.00,4.693021,25.01505,0.000146,24.101937,0.0057,-1.043
4168.00,4.692912,25.01521,0.000146,24.101993,0.0057,-1.043
4170.00,4.693414,25.01465,0.000146,24.102422,0.0058,-1.043
4172.00,4.694560,25.01474,0.000146,24.102314,0.0057,-1.042
4174.00,4.694447,25.01462,0.000148,24.101555,0.0058,-1.042
4176.00,4.694398,25.01484,0.000147,24.102162,0.0058,-1.042
4178.00,4.694257,25.01492,0.000146,24.102188,0.0058,-1.043
4180.00,4.694697,25.01512,0.000145,24.101501,0.0057,-1.044
4182.00,4.694424,25.01556,0.000145,24.102164,0.0057,-1.043
4184.00,4.693322,25.01617,0.000145,24.101850,0.0057,-1.042
4186.00,4.692892,25.01612,0.000147,24.102103,0.0057,-1.042
4188.00,4.692810,25.01613,0.000146,24.101514,0.0057,-1.043
4190.00,4.693411,25.01528,0.000146,24.101633,0.0057,-1.043
4192.00,4.693923,25.01560,0.000145,24.100886,0.0058,-1.043
4194.00,4.693446,25.01566,0.000147,24.101553,0.0058,-1.042
4196.00,4.694098,25.01625,0.000147,24.102723,0.0057,-1.043
4198.00,4.693833,25.01561,0.000147,24.101785,0.0058,-1.042
4200.00,4.694239,25.01582,0.000147,24.101179,0.0057,-1.042
4202.00,4.693623,25.01573,0.000147,24.101921,0.0057,-1.043
4204.00,4.693232,25.01543,0.000146,24.101202,0.0058,-1.042
4206.00,4.692328,25.01481,0.000147,24.101432,0.0057,-1.043
4208.00,4.692478,25.01619,0.000146,24.102218,0.0057,-1.042
4210.00,4.693064,25.01628,0.000147,24.102162,0.0057,-1.042
4212.00,4.692764,25.01557,0.000147,24.101573,0.0058,-1.042
4214.00,4.693847,25.01585,0.000146,24.101752,0.0058,-1.042
4216.00,4.693793,25.01533,0.000146,24.102186,0.0057,-1.043
4218.00,4.692948,25.01533,0.000146,24.102151,0.0058,-1.043
4220.00,4.692541,25.01529,0.000146,24.102424,0.0057,-1.042
4222.00,4.692087,25.01484,0.000146,24.101811,0.0058,-1.042
@26,5.0002,10.0
4224.00,4.691852,25.01357,0.000146,24.101954,0.0058,-1.042
4226.00,4.690758,25.01491,0.000146,24.101668,0.0058,-1.042
4228.00,4.687200,25.01557,0.000146,24.101174,0.0057,-1.042
4230.00,4.682325,25.01511,0.000147,24.102025,0.0057,-1.042
4232.00,4.679052,25.01480,0.000147,24.102077,0.0057,-1.041
4234.00,4.676875,25.01479,0.000147,24.102051,0.0057,-1.043
4236.00,4.676319,25.01556,0.000147,24.101757,0.0057,-1.043
4238.00,4.678114,25.01539,0.000145,24.101220,0.0057,-1.044
4240.00,4.680388,25.01482,0.000145,24.101921,0.0057,-1.043
4242.00,4.681596,25.01562,0.000146,24.101363,0.0057,-1.043
4244.00,4.681224,25.01544,0.000145,24.101586,0.0058,-1.044
4246.00,4.680956,25.01624,0.000146,24.102259,0.0058,-1.043
4248.00,4.682029,25.01614,0.000147,24.101363,0.0057,-1.042
4250.00,4.683301,25.01564,0.000147,24.101833,0.0057,-1.043
4252.00,4.684299,25.01598,0.000146,24.102168,0.0057,-1.043
4254.00,4.686452,25.01728,0.000147,24.102632,0.0058,-1.043
4256.00,4.688294,25.01715,0.000146,24.102110,0.0058,-1.042
4258.00,4.689555,25.01685,0.000145,24.102095,0.0058,-1.043
4260.00,4.689977,25.01670,0.000146,24.101973,0.0058,-1.042
4262.00,4.690901,25.01702,0.000147,24.101376,0.0057,-1.042
4264.00,4.690983,25.01646,0.000147,24.101181,0.0058,-1.043
4266.00,4.691417,25.01700,0.000146,24.101408,0.0058,-1.043
4268.00,4.691861,25.01688,0.000145,24.101924,0.0058,-1.043
4270.00,4.692142,25.01596,0.000146,24.102537,0.0058,-1.041
4272.00,4.692718,25.01674,0.000148,24.102151,0.0058,-1.043
4274.00,4.693652,25.01659,0.000148,24.101274,0.0058,-1.043
4276.00,4.693937,25.01643,0.000147,24.102316,0.0058,-1.042
4278.00,4.693612,25.01730,0.000147,24.102625,0.0057,-1.043
4280.00,4.692967,25.01708,0.000147,24.101388,0.0058,-1.043
4282.00,4.693390,25.01738,0.000147,24.101248,0.0058,-1.042
4284.00,4.694804,25.01634,0.000148,24.102036,0.0058,-1.043
4286.00,4.693922,25.01709,0.000147,24.101908,0.0057,-1.043
4288.00,4.693729,25.01748,0.000147,24.101911,0.0058,-1.043
4290.00,4.694861,25.01716,0.000146,24.101989,0.0057,-1.042
4292.00,4.695494,25.01682,0.000146,24.101287,0.0057,-1.043
4294.00,4.695126,25.01672,0.000146,24.102593,0.0057,-1.042
4296.00,4.694361,25.01634,0.000147,24.102000,0.0057,-1.043
4298.00,4.694945,25.01672,0.000145,24.101646,0.0058,-1.043
4300.00,4.695267,25.01632,0.000145,24.103020,0.0058,-1.043
4302.00,4.695026,25.01661,0.000146,24.101588,0.0058,-1.042
4304.00,4.693956,25.01653,0.000147,24.101655,0.0058,-1.042
4306.00,4.694050,25.01686,0.000147,24.101859,0.0058,-1.043
4308.00,4.695117,25.01616,0.000146,24.101952,0.0058,-1.043
4310.00,4.695006,25.01615,0.000145,24.101746,0.0058,-1.043
4312.00,4.694077,25.01536,0.000146,24.101700,0.0058,-1.043
4314.00,4.695661,25.01473,0.000146,24.101661,0.0057,-1.043
4316.00,4.695886,25.01535,0.000146,24.101636,0.0057,-1.042
4318.00,4.695084,25.01563,0.000147,24.100983,0.0057,-1.042
4320.00,4.695355,25.01518,0.000146,24.101488,0.0057,-1.043
4322.00,4.695512,25.01473,0.000146,24.101662,0.0057,-1.044
4324.00,4.694830,25.01579,0.000146,24.101852,0.0057,-1.042
4326.00,4.694225,25.01541,0.000146,24.102214,0.0058,-1.043
4328.00,4.693380,25.01554,0.000146,24.101935,0.0058,-1.043
4330.00,4.692853,25.01575,0.000147,24.101310,0.0058,-1.043
4332.00,4.692705,25.01534,0.000146,24.101701,0.0058,-1.044
4334.00,4.692033,25.01453,0.000145,24.101555,0.0057,-1.043
4336.00,4.692512,25.01506,0.000146,24.101997,0.0057,-1.042
4338.00,4.693462,25.01518,0.000146,24.101295,0.0057,-1.043
4340.00,4.692664,25.01584,0.000145,24.101427,0.0057,-1.043
4342.00,4.693356,25.01595,0.000145,24.102121,0.0057,-1.042
4344.00,4.692629,25.01579,0.000146,24.101737,0.0057,-1.043
4346.00,4.692142,25.01530,0.000146,24.101854,0.0057,-1.043
4348.00,4.691598,25.01593,0.000146,24.102036,0.0058,-1.043
4350.00,4.691606,25.01512,0.000146,24.101564,0.0057,-1.043
4352.00,4.691819,25.01541,0.000147,24.101657,0.0057,-1.043
4354.00,4.691861,25.01458,0.000147,24.101135,0.0058,-1.042
4356.00,4.692767,25.01446,0.000147,24.101434,0.0057,-1.042
4358.00,4.692415,25.01445,0.000146,24.100880,0.0057,-1.044
4360.00,4.691906,25.01502,0.000146,24.101818,0.0057,-1.043
4362.00,4.692202,25.01558,0.000146,24.101915,0.0057,-1.043
@27,5.0002,10.0
4364.00,4.692184,25.01563,0.000146,24.101336,0.0058,-1.042
4366.00,4.692062,25.01468,0.000147,24.101393,0.0058,-1.042
4368.00,4.687658,25.01409,0.000147,24.101713,0.0058,-1.042
4370.00,4.682137,25.01467,0.000147,24.101774,0.0057,-1.042
4372.00,4.678291,25.01440,0.000147,24.102240,0.0057,-1.042
4374.00,4.676224,25.01435,0.000146,24.102121,0.0057,-1.042
4376.00,4.675521,25.01459,0.000145,24.101828,0.0057,-1.044
4378.00,4.678026,25.01503,0.000144,24.101837,0.0057,-1.045
4380.00,4.680735,25.01472,0.000145,24.101794,0.0058,-1.044
4382.00,4.681417,25.01447,0.000145,24.101657,0.0058,-1.044
4384.00,4.681436,25.01494,0.000144,24.101722,0.0058,-1.044
4386.00,4.682070,25.01488,0.000146,24.101508,0.0058,-1.044
4388.00,4.682814,25.01493,0.000147,24.101872,0.0057,-1.043
4390.00,4.684262,25.01401,0.000146,24.101146,0.0057,-1.042
4392.00,4.685352,25.01471,0.000146,24.101870,0.0057,-1.043
4394.00,4.688298,25.01492,0.000146,24.102292,0.0057,-1.043
4396.00,4.688272,25.01460,0.000146,24.101324,0.0057,-1.042
4398.00,4.688599,25.01495,0.000147,24.101963,0.0058,-1.043
4400.00,4.689993,25.01537,0.000147,24.101919,0.0058,-1.043
4402.00,4.691019,25.01508,0.000146,24.101371,0.0058,-1.043
4404.00,4.692092,25.01492,0.000147,24.101194,0.0057,-1.042
4406.00,4.691717,25.01558,0.000146,24.101224,0.0058,-1.043
4408.00,4.691970,25.01630,0.000146,24.101830,0.0057,-1.043
4410.00,4.693166,25.01603,0.000146,24.102196,0.0057,-1.044
4412.00,4.694580,25.01502,0.000146,24.101365,0.0058,-1.043
4414.00,4.694726,25.01440,0.000146,24.101315,0.0057,-1.043
4416.00,4.694376,25.01395,0.000147,24.101330,0.0057,-1.043
4418.00,4.694155,25.01422,0.000147,24.100984,0.0057,-1.043
4420.00,4.694771,25.01494,0.000146,24.101486,0.0057,-1.043
4422.00,4.695303,25.01527,0.000148,24.101863,0.0057,-1.042
4424.00,4.695633,25.01525,0.000147,24.102534,0.0058,-1.043
4426.00,4.694551,25.01535,0.000148,24.102366,0.0058,-1.043
4428.00,4.693868,25.01547,0.000148,24.101989,0.0058,-1.042
4430.00,4.694446,25.01562,0.000147,24.102145,0.0058,-1.043
4432.00,4.694696,25.01634,0.000147,24.101755,0.0058,-1.043
4434.00,4.694668,25.01675,0.000147,24.101926,0.0057,-1.042
4436.00,4.694676,25.01639,0.000147,24.101984,0.0058,-1.043
4438.00,4.694585,25.01600,0.000146,24.102123,0.0057,-1.043
4440.00,4.695281,25.01578,0.000146,24.101772,0.0058,-1.043
4442.00,4.695150,25.01619,0.000146,24.102279,0.0058,-1.043
4444.00,4.693558,25.01690,0.000146,24.102587,0.0058,-1.042
4446.00,4.693172,25.01612,0.000147,24.101681,0.0057,-1.041
4448.00,4.693603,25.01617,0.000147,24.101278,0.0058,-1.042
4450.00,4.693875,25.01626,0.000146,24.101789,0.0058,-1.043
4452.00,4.694762,25.01656,0.000147,24.102039,0.0057,-1.043
4454.00,4.694433,25.01632,0.000147,24.101961,0.0057,-1.042
4456.00,4.693915,25.01580,0.000147,24.101729,0.0058,-1.042
4458.00,4.693595,25.01589,0.000147,24.101930,0.0057,-1.043
4460.00,4.694347,25.01709,0.000146,24.101521,0.0057,-1.044
4462.00,4.693208,25.01672,0.000146,24.102396,0.0057,-1.043
4464.00,4.693749,25.01700,0.000147,24.101833,0.0057,-1.042
4466.00,4.693595,25.01664,0.000147,24.101755,0.0057,-1.043
4468.00,4.694678,25.01631,0.000145,24.101792,0.0058,-1.043
4470.00,4.693919,25.01579,0.000147,24.103063,0.0058,-1.042
4472.00,4.693409,25.01607,0.000147,24.102296,0.0058,-1.042
4474.00,4.693962,25.01542,0.000146,24.101794,0.0058,-1.043
4476.00,4.694115,25.01518,0.000146,24.101436,0.0058,-1.043
4478.00,4.693552,25.01561,0.000147,24.101395,0.0058,-1.043
4480.00,4.692740,25.01636,0.000146,24.101163,0.0058,-1.043
4482.00,4.692844,25.01575,0.000146,24.101911,0.0057,-1.042
4484.00,4.692834,25.01541,0.000147,24.100840,0.0057,-1.042
4486.00,4.693479,25.01552,0.000147,24.101458,0.0057,-1.043
4488.00,4.693657,25.01540,0.000145,24.101822,0.0057,-1.044
4490.00,4.693790,25.01543,0.000145,24.101488,0.0058,-1.043
4492.00,4.693976,25.01586,0.000146,24.101365,0.0057,-1.043
4494.00,4.693245,25.01610,0.000146,24.101460,0.0057,-1.042
4496.00,4.693522,25.01621,0.000146,24.102400,0.0057,-1.043
4498.00,4.692811,25.01655,0.000146,24.101759,0.0057,-1.042
4500.00,4.692446,25.01629,0.000146,24.101644,0.0058,-1.043
4502.00,4.692157,25.01586,0.000145,24.103193,0.0058,-1.042
@28,5.0002,10.0
4504.00,4.692807,25.01666,0.000145,24.102268,0.0058,-1.043
4506.00,4.691977,25.01674,0.000145,24.101246,0.0057,-1.042
4508.00,4.688382,25.01716,0.000146,24.102119,0.0057,-1.041
4510.00,4.683513,25.01702,0.000147,24.101633,0.0057,-1.041
4512.00,4.678790,25.01636,0.000147,24.101269,0.0057,-1.043
4514.00,4.676160,25.01592,0.000146,24.101726,0.0057,-1.043
4516.00,4.674859,25.01632,0.000146,24.101623,0.0057,-1.043
4518.00,4.676238,25.01630,0.000145,24.101519,0.0057,-1.044
4520.00,4.678986,25.01514,0.000144,24.102108,0.0057,-1.045
4522.00,4.680099,25.01574,0.000145,24.102294,0.0058,-1.044
4524.00,4.681104,25.01563,0.000144,24.101999,0.0057,-1.043
4526.00,4.682040,25.01639,0.000145,24.101698,0.0058,-1.043
4528.00,4.682451,25.01630,0.000146,24.102392,0.0058,-1.043
4530.00,4.684276,25.01644,0.000146,24.101627,0.0057,-1.043
4532.00,4.685799,25.01624,0.000146,24.101781,0.0057,-1.043
4534.00,4.685479,25.01653,0.000145,24.101679,0.0057,-1.043
4536.00,4.686273,25.01647,0.000144,24.102372,0.0057,-1.043
4538.00,4.687906,25.01675,0.000145,24.100838,0.0057,-1.043
4540.00,4.689013,25.01641,0.000145,24.101018,0.0057,-1.043
4542.00,4.690018,25.01575,0.000146,24.101815,0.0057,-1.042
4544.00,4.691214,25.01580,0.000146,24.100908,0.0057,-1.042
4546.00,4.692492,25.01533,0.000146,24.100737,0.0058,-1.043
4548.00,4.692619,25.01573,0.000146,24.101919,0.0057,-1.043
4550.00,4.691965,25.01526,0.000146,24.102188,0.0057,-1.044
4552.00,4.692685,25.01557,0.000147,24.102320,0.0057,-1.042
4554.00,4.693305,25.01538,0.000147,24.102010,0.0057,-1.043
4556.00,4.693176,25.01568,0.000145,24.101843,0.0057,-1.044
4558.00,4.693865,25.01516,0.000145,24.101501,0.0057,-1.043
4560.00,4.693928,25.01505,0.000147,24.101287,0.0057,-1.042
4562.00,4.694068,25.01495,0.000147,24.102125,0.0057,-1.043
4564.00,4.694515,25.01648,0.000146,24.101473,0.0058,-1.042
4566.00,4.694064,25.01646,0.000146,24.101820,0.0057,-1.044
4568.00,4.693245,25.01579,0.000145,24.102032,0.0057,-1.043
4570.00,4.693843,25.01578,0.000147,24.101505,0.0057,-1.042
4572.00,4.694631,25.01662,0.000147,24.100308,0.0057,-1.042
4574.00,4.694966,25.01646,0.000146,24.101354,0.0057,-1.043
4576.00,4.694421,25.01613,0.000146,24.101555,0.0057,-1.043
4578.00,4.694157,25.01589,0.000146,24.101766,0.0057,-1.043
4580.00,4.694367,25.01603,0.000145,24.101183,0.0057,-1.044
4582.00,4.695264,25.01621,0.000145,24.102052,0.0057,-1.043
4584.00,4.695223,25.01556,0.000146,24.102212,0.0057,-1.042
4586.00,4.694817,25.01603,0.000146,24.101083,0.0058,-1.042
4588.00,4.694852,25.01561,0.000146,24.101772,0.0058,-1.043
4590.00,4.694415,25.01631,0.000146,24.101995,0.0058,-1.043
4592.00,4.694596,25.01633,0.000147,24.101356,0.0057,-1.043
4594.00,4.694306,25.01600,0.000146,24.101170,0.0057,-1.043
4596.00,4.694085,25.01641,0.000145,24.101848,0.0057,-1.043
4598.00,4.693472,25.01579,0.000147,24.101872,0.0057,-1.042
4600.00,4.692906,25.01625,0.000147,24.102006,0.0057,-1.043
4602.00,4.693682,25.01604,0.000145,24.101140,0.0057,-1.044
4604.00,4.694558,25.01543,0.000146,24.101831,0.0057,-1.042
4606.00,4.694635,25.01603,0.000147,24.102075,0.0058,-1.043
4608.00,4.693515,25.01516,0.000147,24.101512,0.0057,-1.042
4610.00,4.693199,25.01580,0.000145,24.101649,0.0057,-1.043
4612.00,4.693210,25.01644,0.000146,24.102264,0.0058,-1.042
4614.00,4.693539,25.01630,0.000147,24.102480,0.0058,-1.043
4616.00,4.693256,25.01632,0.000146,24.101482,0.0057,-1.044
4618.00,4.692603,25.01563,0.000146,24.102082,0.0057,-1.043
4620.00,4.692309,25.01663,0.000147,24.101917,0.0057,-1.043
4622.00,4.692942,25.01660,0.000147,24.102183,0.0057,-1.042
4624.00,4.693166,25.01584,0.000146,24.102313,0.0057,-1.043
4626.00,4.692020,25.01690,0.000146,24.101844,0.0058,-1.044
4628.00,4.692594,25.01625,0.000145,24.102268,0.0058,-1.042
4630.00,4.693222,25.01644,0.000147,24.102064,0.0057,-1.042
4632.00,4.693407,25.01621,0.000146,24.101622,0.0058,-1.043
4634.00,4.693844,25.01599,0.000147,24.101196,0.0058,-1.043
4636.00,4.693295,25.01648,0.000147,24.102242,0.0058,-1.043
4638.00,4.691105,25.01582,0.000146,24.101248,0.0058,-1.043
4640.00,4.691476,25.01527,0.000147,24.101865,0.0057,-1.043
4642.00,4.691699,25.01577,0.000147,24.101670,0.0058,-1.043
@29,5.0002,10.0
4644.00,4.692243,25.01604,0.000147,24.101300,0.0057,-1.043
4646.00,4.690581,25.01591,0.000147,24.101705,0.0058,-1.043
4648.00,4.687390,25.01582,0.000147,24.102379,0.0058,-1.042
4650.00,4.682225,25.01537,0.000147,24.101865,0.0057,-1.042
4652.00,4.677992,25.01531,0.000147,24.101895,0.0058,-1.043
4654.00,4.676315,25.01598,0.000145,24.101867,0.0058,-1.044
4656.00,4.675258,25.01662,0.000144,24.101744,0.0057,-1.044
4658.00,4.677377,25.01685,0.000146,24.101402,0.0057,-1.044
4660.00,4.680412,25.01628,0.000145,24.102019,0.0057,-1.044
4662.00,4.681527,25.01556,0.000146,24.102173,0.0058,-1.044
4664.00,4.682213,25.01634,0.000146,24.101841,0.0058,-1.044
4666.00,4.682157,25.01634,0.000146,24.102012,0.0057,-1.043
4668.00,4.682676,25.01633,0.000147,24.101869,0.0057,-1.043
4670.00,4.682947,25.01793,0.000146,24.101304,0.0057,-1.043
4672.00,4.683670,25.01743,0.000146,24.102157,0.0057,-1.043
4674.00,4.685616,25.01711,0.000145,24.102270,0.0057,-1.043
4676.00,4.687589,25.01708,0.000146,24.102108,0.0057,-1.043
4678.00,4.688700,25.01747,0.000146,24.101898,0.0057,-1.043
4680.00,4.690150,25.01754,0.000146,24.101553,0.0058,-1.044
4682.00,4.691255,25.01676,0.000147,24.101739,0.0057,-1.043
4684.00,4.691858,25.01734,0.000147,24.101354,0.0058,-1.043
4686.00,4.692240,25.01711,0.000147,24.102186,0.0058,-1.043
4688.00,4.691230,25.01708,0.000146,24.101339,0.0057,-1.043
4690.00,4.692476,25.01639,0.000148,24.101261,0.0058,-1.043
4692.00,4.694410,25.01725,0.000148,24.101893,0.0058,-1.042
4694.00,4.694507,25.01762,0.000149,24.102197,0.0058,-1.043
4696.00,4.693377,25.01779,0.000148,24.101378,0.0057,-1.044
4698.00,4.693351,25.01740,0.000146,24.101752,0.0057,-1.043
4700.00,4.693738,25.01734,0.000146,24.102105,0.0058,-1.043
4702.00,4.693630,25.01719,0.000146,24.102288,0.0058,-1.043
4704.00,4.692764,25.01725,0.000147,24.102173,0.0058,-1.043
4706.00,4.692633,25.01685,0.000148,24.102277,0.0058,-1.043
4708.00,4.693416,25.01681,0.000148,24.101629,0.0058,-1.043
4710.00,4.694818,25.01705,0.000147,24.102015,0.0058,-1.043
4712.00,4.695125,25.01737,0.000147,24.102264,0.0058,-1.044
4714.00,4.695148,25.01792,0.000146,24.101870,0.0058,-1.043
4716.00,4.694800,25.01755,0.000147,24.101378,0.0058,-1.043
4718.00,4.694635,25.01720,0.000147,24.101633,0.0057,-1.043
4720.00,4.695335,25.01779,0.000147,24.102183,0.0057,-1.043
4722.00,4.695133,25.01743,0.000146,24.101456,0.0057,-1.043
4724.00,4.694626,25.01701,0.000148,24.101519,0.0058,-1.042
4726.00,4.694816,25.01714,0.000147,24.101917,0.0058,-1.043
4728.00,4.695970,25.01712,0.000146,24.102327,0.0058,-1.043
4730.00,4.696341,25.01667,0.000147,24.102509,0.0058,-1.043
4732.00,4.694951,25.01708,0.000147,24.102391,0.0058,-1.043
4734.00,4.695190,25.01774,0.000146,24.102287,0.0058,-1.044
4736.00,4.694866,25.01658,0.000146,24.101950,0.0058,-1.043
4738.00,4.694517,25.01763,0.000147,24.102543,0.0058,-1.043
4740.00,4.694677,25.01781,0.000146,24.101830,0.0058,-1.043
4742.00,4.694885,25.01702,0.000146,24.102439,0.0058,-1.042
4744.00,4.694540,25.01722,0.000147,24.101657,0.0058,-1.043
4746.00,4.694415,25.01695,0.000148,24.101231,0.0057,-1.043
4748.00,4.694331,25.01670,0.000146,24.101586,0.0058,-1.043
4750.00,4.694092,25.01692,0.000147,24.101482,0.0058,-1.043
4752.00,4.693574,25.01763,0.000146,24.102335,0.0057,-1.044
4754.00,4.693737,25.01833,0.000147,24.101727,0.0057,-1.043
4756.00,4.694038,25.01772,0.000148,24.101352,0.0058,-1.043
4758.00,4.693515,25.01713,0.000146,24.101573,0.0058,-1.043
4760.00,4.693601,25.01702,0.000146,24.102051,0.0058,-1.043
4762.00,4.693112,25.01766,0.000148,24.102580,0.0057,-1.042
4764.00,4.692990,25.01742,0.000147,24.102730,0.0058,-1.043
4766.00,4.692785,25.01744,0.000146,24.101475,0.0058,-1.043
4768.00,4.693355,25.01692,0.000147,24.101763,0.0057,-1.043
4770.00,4.693856,25.01739,0.000147,24.101729,0.0058,-1.044
4772.00,4.693737,25.01720,0.000147,24.102039,0.0058,-1.044
4774.00,4.693017,25.01700,0.000146,24.102463,0.0057,-1.043
4776.00,4.694593,25.01719,0.000147,24.102314,0.0058,-1.043
4778.00,4.694586,25.01787,0.000147,24.102630,0.0058,-1.043
4780.00,4.693039,25.01752,0.000147,24.102365,0.0058,-1.044
4782.00,4.693248,25.01628,0.000147,24.101317,0.0058,-1.043
@30,5.0002,10.0
4784.00,4.693748,25.01668,0.000147,24.101720,0.0058,-1.043
4786.00,4.691373,25.01759,0.000147,24.102940,0.0058,-1.043
4788.00,4.687098,25.01766,0.000148,24.101846,0.0058,-1.042
4790.00,4.682509,25.01713,0.000146,24.101623,0.0058,-1.043
4792.00,4.678540,25.01639,0.000148,24.102439,0.0058,-1.043
4794.00,4.676853,25.01698,0.000148,24.101859,0.0058,-1.043
4796.00,4.675242,25.01681,0.000147,24.101609,0.0057,-1.044
4798.00,4.677019,25.01753,0.000146,24.102257,0.0057,-1.045
4800.00,4.680828,25.01747,0.000145,24.101969,0.0058,-1.044
4802.00,4.681541,25.01804,0.000146,24.101427,0.0058,-1.044
4804.00,4.681594,25.01809,0.000145,24.101859,0.0057,-1.045
4806.00,4.681566,25.01748,0.000146,24.101921,0.0057,-1.044
4808.00,4.681902,25.01753,0.000146,24.102259,0.0058,-1.043
4810.00,4.681678,25.01751,0.000147,24.101713,0.0058,-1.043
4812.00,4.683953,25.01724,0.000147,24.102394,0.0058,-1.043
4814.00,4.686038,25.01774,0.000147,24.102145,0.0058,-1.044
4816.00,4.687630,25.01751,0.000147,24.102248,0.0057,-1.044
4818.00,4.688510,25.01756,0.000147,24.102246,0.0057,-1.043
4820.00,4.690392,25.01759,0.000146,24.102164,0.0057,-1.045
4822.00,4.690291,25.01831,0.000146,24.101753,0.0058,-1.042
4824.00,4.690076,25.01792,0.000147,24.101547,0.0058,-1.043
4826.00,4.692263,25.01846,0.000147,24.102021,0.0058,-1.044
4828.00,4.693629,25.01863,0.000148,24.101796,0.0058,-1.043
4830.00,4.693103,25.01773,0.000146,24.101330,0.0057,-1.044
4832.00,4.693391,25.01748,0.000146,24.101378,0.0057,-1.043
4834.00,4.693396,25.01743,0.000147,24.101430,0.0057,-1.044
4836.00,4.693171,25.01722,0.000146,24.101614,0.0058,-1.044
4838.00,4.693976,25.01735,0.000146,24.101880,0.0058,-1.044
4840.00,4.694697,25.01693,0.000147,24.102075,0.0058,-1.044
4842.00,4.694562,25.01677,0.000147,24.101345,0.0057,-1.043
4844.00,4.694834,25.01669,0.000147,24.101869,0.0057,-1.043
4846.00,4.695187,25.01767,0.000147,24.101846,0.0058,-1.043
4848.00,4.695721,25.01713,0.000147,24.101902,0.0058,-1.044
4850.00,4.695073,25.01716,0.000148,24.102537,0.0058,-1.044
4852.00,4.696208,25.01676,0.000148,24.102340,0.0058,-1.044
4854.00,4.695844,25.01779,0.000147,24.101974,0.0058,-1.044
4856.00,4.695588,25.01762,0.000148,24.101441,0.0058,-1.043
4858.00,4.695676,25.01717,0.000149,24.101820,0.0058,-1.044
4860.00,4.695628,25.01749,0.000147,24.101995,0.0058,-1.044
4862.00,4.694654,25.01792,0.000146,24.101731,0.0057,-1.044
4864.00,4.695192,25.01673,0.000147,24.102223,0.0058,-1.044
4866.00,4.695508,25.01677,0.000147,24.101445,0.0058,-1.044
4868.00,4.695000,25.01695,0.000147,24.101503,0.0058,-1.044
4870.00,4.694966,25.01733,0.000145,24.101731,0.0058,-1.044
4872.00,4.695088,25.01744,0.000147,24.101869,0.0057,-1.043
4874.00,4.694556,25.01800,0.000148,24.101700,0.0058,-1.043
4876.00,4.693876,25.01792,0.000148,24.101590,0.0058,-1.044
4878.00,4.694567,25.01805,0.000147,24.102430,0.0058,-1.044
4880.00,4.694623,25.01828,0.000148,24.102561,0.0058,-1.044
4882.00,4.694125,25.01759,0.000148,24.102292,0.0058,-1.044
4884.00,4.693876,25.01760,0.000148,24.101590,0.0058,-1.044
4886.00,4.694482,25.01847,0.000147,24.102392,0.0058,-1.043
4888.00,4.694092,25.01808,0.000147,24.101681,0.0058,-1.044
4890.00,4.693853,25.01893,0.000147,24.101287,0.0058,-1.045
4892.00,4.693165,25.01986,0.000147,24.101867,0.0058,-1.044
4894.00,4.692368,25.01903,0.000148,24.102560,0.0058,-1.043
4896.00,4.693594,25.01941,0.000148,24.101986,0.0057,-1.044
4898.00,4.693291,25.01945,0.000148,24.101603,0.0058,-1.044
4900.00,4.693000,25.01921,0.000147,24.102489,0.0058,-1.044
4902.00,4.693316,25.01853,0.000148,24.102231,0.0058,-1.043
4904.00,4.692746,25.01907,0.000148,24.102233,0.0058,-1.044
4906.00,4.692879,25.01888,0.000148,24.102151,0.0057,-1.044
4908.00,4.692441,25.01821,0.000146,24.101651,0.0058,-1.044
4910.00,4.693312,25.01781,0.000147,24.101993,0.0057,-1.043
4912.00,4.693863,25.01810,0.000147,24.102160,0.0057,-1.044
4914.00,4.693171,25.01800,0.000147,24.102099,0.0058,-1.044
4916.00,4.693891,25.01755,0.000147,24.102080,0.0058,-1.044
4918.00,4.694543,25.01760,0.000147,24.101471,0.0058,-1.044
4920.00,4.694238,25.01766,0.000147,24.101577,0.0058,-1.044
4922.00,4.694600,25.01824,0.000147,24.101395,0.0057,-1.044
@31,5.0002,10.0
4924.00,4.693904,25.01924,0.000148,24.101839,0.0058,-1.044
4926.00,4.692703,25.01878,0.000146,24.101870,0.0058,-1.044
4928.00,4.689457,25.01850,0.000146,24.101729,0.0058,-1.043
4930.00,4.684277,25.01909,0.000148,24.101898,0.0058,-1.042
4932.00,4.679887,25.01850,0.000148,24.101898,0.0057,-1.043
4934.00,4.676987,25.01789,0.000147,24.102409,0.0058,-1.044
4936.00,4.675936,25.01796,0.000148,24.102580,0.0058,-1.045
4938.00,4.677711,25.01770,0.000146,24.101506,0.0057,-1.046
4940.00,4.681172,25.01848,0.000144,24.101752,0.0058,-1.046
4942.00,4.683039,25.01809,0.000144,24.101798,0.0058,-1.045
4944.00,4.683385,25.01771,0.000147,24.101477,0.0058,-1.044
4946.00,4.683543,25.01742,0.000146,24.101074,0.0057,-1.044
4948.00,4.682625,25.01791,0.000145,24.101958,0.0057,-1.044
4950.00,4.683697,25.01785,0.000147,24.101421,0.0058,-1.045
4952.00,4.685125,25.01738,0.000147,24.101445,0.0058,-1.045
4954.00,4.687078,25.01747,0.000148,24.102235,0.0057,-1.044
4956.00,4.687717,25.01714,0.000148,24.101924,0.0058,-1.044
4958.00,4.688153,25.01697,0.000147,24.101705,0.0057,-1.044
4960.00,4.690479,25.01636,0.000147,24.101625,0.0058,-1.045
4962.00,4.693060,25.01728,0.000148,24.102045,0.0058,-1.044
4964.00,4.693928,25.01745,0.000147,24.102652,0.0058,-1.044
4966.00,4.693815,25.01728,0.000147,24.101674,0.0058,-1.044
4968.00,4.692961,25.01680,0.000148,24.101228,0.0058,-1.044
4970.00,4.691593,25.01736,0.000147,24.102383,0.0058,-1.045
4972.00,4.692496,25.01753,0.000148,24.102097,0.0057,-1.044
4974.00,4.694223,25.01695,0.000148,24.101612,0.0057,-1.045
4976.00,4.694776,25.01718,0.000147,24.101297,0.0057,-1.044
4978.00,4.693747,25.01697,0.000146,24.101633,0.0057,-1.044
4980.00,4.692984,25.01609,0.000147,24.101557,0.0058,-1.044
4982.00,4.693313,25.01670,0.000147,24.102246,0.0057,-1.043
4984.00,4.694575,25.01655,0.000148,24.102454,0.0057,-1.043
4986.00,4.695196,25.01688,0.000148,24.102026,0.0058,-1.044
4988.00,4.696380,25.01723,0.000146,24.101733,0.0057,-1.045
4990.00,4.696251,25.01720,0.000148,24.101698,0.0058,-1.044
4992.00,4.696253,25.01741,0.000147,24.102084,0.0058,-1.044
4994.00,4.695317,25.01728,0.000147,24.101896,0.0057,-1.044
4996.00,4.694600,25.01778,0.000147,24.102537,0.0058,-1.044
4998.00,4.694425,25.01745,0.000147,24.102026,0.0058,-1.044
5000.00,4.694379,25.01790,0.000147,24.101150,0.0058,-1.045
5002.00,4.694608,25.01778,0.000146,24.102129,0.0058,-1.044
5004.00,4.694665,25.01786,0.000147,24.101911,0.0057,-1.044
5006.00,4.695265,25.01733,0.000148,24.101336,0.0058,-1.043
5008.00,4.695154,25.01735,0.000148,24.101945,0.0057,-1.044
5010.00,4.694768,25.01779,0.000148,24.101895,0.0057,-1.045
5012.00,4.695334,25.01825,0.000146,24.102307,0.0057,-1.044
5014.00,4.695785,25.01872,0.000147,24.101514,0.0058,-1.043
5016.00,4.695458,25.01808,0.000148,24.101841,0.0058,-1.044
5018.00,4.694896,25.01791,0.000148,24.102307,0.0057,-1.045
5020.00,4.695098,25.01854,0.000147,24.101382,0.0057,-1.044
5022.00,4.695697,25.01859,0.000146,24.102365,0.0058,-1.044
5024.00,4.694485,25.01895,0.000147,24.101690,0.0057,-1.044
5026.00,4.693972,25.01853,0.000148,24.101605,0.0057,-1.044
5028.00,4.693923,25.01851,0.000147,24.101328,0.0058,-1.043
5030.00,4.694376,25.01891,0.000147,24.101854,0.0058,-1.045
5032.00,4.693903,25.01881,0.000147,24.102077,0.0058,-1.044
5034.00,4.693364,25.01932,0.000147,24.102290,0.0058,-1.043
5036.00,4.693995,25.01845,0.000149,24.102621,0.0058,-1.044
5038.00,4.694528,25.01897,0.000148,24.101854,0.0058,-1.045
5040.00,4.693826,25.01878,0.000147,24.102160,0.0058,-1.044
5042.00,4.693362,25.01887,0.000148,24.102400,0.0058,-1.043
5044.00,4.693047,25.01971,0.000148,24.102010,0.0058,-1.044
5046.00,4.693517,25.01909,0.000146,24.102361,0.0058,-1.045
5048.00,4.693692,25.01952,0.000147,24.101547,0.0058,-1.044
5050.00,4.694719,25.02022,0.000147,24.102411,0.0058,-1.044
5052.00,4.695238,25.01920,0.000148,24.101674,0.0058,-1.044
5054.00,4.693580,25.01959,0.000148,24.102277,0.0058,-1.045
5056.00,4.692832,25.02048,0.000147,24.102205,0.0058,-1.044
5058.00,4.692723,25.02045,0.000147,24.101831,0.0058,-1.045
5060.00,4.693098,25.01943,0.000146,24.101772,0.0058,-1.044
5062.00,4.693376,25.01953,0.000149,24.102634,0.0058,-1.044
@32,5.0002,10.0
5064.00,4.694152,25.01967,0.000147,24.101648,0.0058,-1.045
5066.00,4.692599,25.01964,0.000147,24.101538,0.0058,-1.044
5068.00,4.688652,25.01907,0.000147,24.102457,0.0058,-1.043
5070.00,4.683316,25.01873,0.000147,24.102376,0.0058,-1.043
5072.00,4.680250,25.01851,0.000147,24.101590,0.0058,-1.043
5074.00,4.677987,25.01869,0.000147,24.101987,0.0057,-1.044
5076.00,4.676221,25.01858,0.000147,24.102307,0.0058,-1.044
5078.00,4.678785,25.01930,0.000147,24.102231,0.0058,-1.045
5080.00,4.681067,25.01912,0.000147,24.101796,0.0058,-1.046
5082.00,4.682704,25.01956,0.000145,24.102145,0.0058,-1.046
5084.00,4.683333,25.02016,0.000145,24.100986,0.0058,-1.045
5086.00,4.683380,25.01978,0.000148,24.101360,0.0058,-1.044
5088.00,4.684083,25.01955,0.000147,24.101748,0.0058,-1.044
5090.00,4.685882,25.01961,0.000147,24.101577,0.0058,-1.045
5092.00,4.686365,25.01891,0.000146,24.101633,0.0057,-1.045
5094.00,4.686869,25.01939,0.000147,24.102537,0.0058,-1.044
5096.00,4.688769,25.01978,0.000148,24.101687,0.0058,-1.044
5098.00,4.689542,25.01944,0.000148,24.101612,0.0058,-1.044
5100.00,4.690196,25.01878,0.000148,24.102103,0.0058,-1.044
5102.00,4.691504,25.01917,0.000149,24.101755,0.0057,-1.045
5104.00,4.692393,25.01851,0.000147,24.101402,0.0057,-1.044
5106.00,4.693546,25.01858,0.000148,24.102236,0.0057,-1.043
5108.00,4.693485,25.01890,0.000147,24.100762,0.0058,-1.045
5110.00,4.693725,25.01939,0.000147,24.102472,0.0058,-1.045
5112.00,4.694397,25.01864,0.000148,24.101887,0.0058,-1.044
5114.00,4.694698,25.01881,0.000148,24.102270,0.0058,-1.045
5116.00,4.694884,25.01786,0.000147,24.102660,0.0058,-1.044
5118.00,4.694447,25.01851,0.000147,24.102344,0.0057,-1.044
5120.00,4.694413,25.01812,0.000147,24.102862,0.0058,-1.044
5122.00,4.694133,25.01884,0.000148,24.101714,0.0058,-1.044
5124.00,4.694752,25.01807,0.000148,24.101854,0.0057,-1.044
5126.00,4.694365,25.01761,0.000147,24.101642,0.0058,-1.044
5128.00,4.694975,25.01852,0.000147,24.101287,0.0058,-1.044
5130.00,4.695953,25.01890,0.000146,24.101857,0.0058,-1.045
5132.00,4.696069,25.01953,0.000145,24.102298,0.0058,-1.045
5134.00,4.695850,25.01878,0.000147,24.102242,0.0058,-1.043
5136.00,4.696345,25.01894,0.000149,24.102552,0.0058,-1.043
5138.00,4.695566,25.01833,0.000149,24.101146,0.0058,-1.045
5140.00,4.694579,25.01865,0.000149,24.101922,0.0057,-1.044
5142.00,4.695545,25.01893,0.000149,24.101779,0.0058,-1.044
5144.00,4.696103,25.01869,0.000148,24.101367,0.0058,-1.044
5146.00,4.696272,25.01802,0.000148,24.101796,0.0058,-1.044
5148.00,4.695256,25.01846,0.000148,24.102309,0.0058,-1.045
5150.00,4.695216,25.01921,0.000148,24.102010,0.0058,-1.044
5152.00,4.695726,25.01856,0.000148,24.101716,0.0058,-1.044
5154.00,4.695495,25.01841,0.000148,24.101505,0.0058,-1.044
5156.00,4.695521,25.01843,0.000147,24.102039,0.0058,-1.044
5158.00,4.695257,25.01865,0.000147,24.102920,0.0058,-1.044
5160.00,4.694798,25.01889,0.000148,24.101779,0.0057,-1.044
5162.00,4.694589,25.01917,0.000148,24.101484,0.0057,-1.045
5164.00,4.695054,25.01830,0.000147,24.102181,0.0057,-1.044
5166.00,4.695383,25.01813,0.000148,24.102038,0.0058,-1.044
5168.00,4.694472,25.01786,0.000148,24.102433,0.0058,-1.044
5170.00,4.694297,25.01768,0.000147,24.102082,0.0057,-1.045
5172.00,4.694543,25.01716,0.000148,24.101521,0.0057,-1.045
5174.00,4.693785,25.01745,0.000147,24.101330,0.0058,-1.044
5176.00,4.693639,25.01652,0.000148,24.102539,0.0058,-1.044
5178.00,4.693671,25.01683,0.000148,24.102209,0.0058,-1.044
5180.00,4.693919,25.01735,0.000147,24.102121,0.0058,-1.045
5182.00,4.693292,25.01802,0.000147,24.101789,0.0058,-1.045
5184.00,4.693546,25.01778,0.000148,24.102454,0.0058,-1.044
5186.00,4.693488,25.01730,0.000149,24.102404,0.0057,-1.044
5188.00,4.692751,25.01684,0.000148,24.101659,0.0058,-1.044
5190.00,4.693126,25.01717,0.000148,24.102405,0.0058,-1.043
5192.00,4.693143,25.01719,0.000148,24.101939,0.0058,-1.044
5194.00,4.693836,25.01731,0.000149,24.101976,0.0058,-1.044
5196.00,4.693565,25.01703,0.000148,24.101911,0.0058,-1.045
5198.00,4.693599,25.01755,0.000149,24.101226,0.0058,-1.044
5200.00,4.693590,25.01753,0.000147,24.101872,0.0058,-1.045
5202.00,4.694435,25.01837,0.000147,24.102251,0.0058,-1.045
@33,5.0002,10.0
5204.00,4.695096,25.01869,0.000147,24.101952,0.0058,-1.044
5206.00,4.694447,25.01843,0.000148,24.101833,0.0058,-1.043
5208.00,4.690439,25.01808,0.000149,24.101425,0.0058,-1.043
5210.00,4.684696,25.01834,0.000148,24.102105,0.0058,-1.044
5212.00,4.681056,25.01875,0.000149,24.101908,0.0058,-1.043
5214.00,4.678247,25.01807,0.000149,24.102435,0.0058,-1.043
5216.00,4.678159,25.01858,0.000148,24.102630,0.0057,-1.045
5218.00,4.679074,25.01870,0.000147,24.101917,0.0058,-1.045
5220.00,4.681491,25.01848,0.000147,24.102235,0.0058,-1.046
5222.00,4.682820,25.01931,0.000146,24.101662,0.0058,-1.046
5224.00,4.682760,25.01910,0.000146,24.102106,0.0058,-1.045
5226.00,4.682913,25.01937,0.000147,24.102034,0.0057,-1.044
5228.00,4.683119,25.01831,0.000147,24.101902,0.0057,-1.044
5230.00,4.683904,25.01854,0.000148,24.102417,0.0058,-1.045
5232.00,4.685282,25.01937,0.000148,24.102303,0.0058,-1.044
5234.00,4.686549,25.01933,0.000149,24.102407,0.0058,-1.044
5236.00,4.687968,25.02004,0.000149,24.102183,0.0058,-1.044
5238.00,4.688644,25.02121,0.000148,24.102608,0.0058,-1.044
5240.00,4.688989,25.02036,0.000148,24.102093,0.0058,-1.045
5242.00,4.690563,25.01994,0.000148,24.102459,0.0058,-1.044
5244.00,4.692399,25.02000,0.000149,24.102240,0.0058,-1.044
5246.00,4.692743,25.01934,0.000149,24.102420,0.0058,-1.045
5248.00,4.693638,25.01928,0.000148,24.101913,0.0058,-1.045
5250.00,4.693918,25.01958,0.000148,24.101334,0.0058,-1.044
5252.00,4.693621,25.01994,0.000149,24.102402,0.0058,-1.043
5254.00,4.694140,25.01912,0.000148,24.101982,0.0058,-1.045
5256.00,4.694271,25.01900,0.000148,24.101655,0.0058,-1.045
5258.00,4.694565,25.01899,0.000147,24.102723,0.0058,-1.044
5260.00,4.695413,25.01901,0.000148,24.101646,0.0058,-1.044
5262.00,4.695760,25.01865,0.000147,24.101557,0.0059,-1.045
5264.00,4.695392,25.01789,0.000148,24.102052,0.0058,-1.043
5266.00,4.695196,25.01796,0.000149,24.101831,0.0058,-1.044
5268.00,4.694380,25.01788,0.000149,24.102121,0.0058,-1.045
5270.00,4.695764,25.01804,0.000148,24.102307,0.0058,-1.044
5272.00,4.696089,25.01793,0.000148,24.102220,0.0058,-1.044
5274.00,4.696170,25.01814,0.000148,24.102701,0.0058,-1.044
5276.00,4.696038,25.01931,0.000148,24.102591,0.0057,-1.044
5278.00,4.695317,25.01958,0.000149,24.102249,0.0058,-1.044
5280.00,4.694902,25.01990,0.000149,24.102511,0.0058,-1.044
5282.00,4.695143,25.01867,0.000148,24.102093,0.0058,-1.044
5284.00,4.694827,25.01796,0.000150,24.101705,0.0058,-1.043
5286.00,4.695157,25.01741,0.000148,24.101791,0.0058,-1.045
5288.00,4.696147,25.01796,0.000147,24.102301,0.0058,-1.044
5290.00,4.696659,25.01805,0.000147,24.101326,0.0058,-1.045
5292.00,4.695292,25.01828,0.000148,24.102056,0.0058,-1.044
5294.00,4.694588,25.01818,0.000147,24.101874,0.0058,-1.045
5296.00,4.694986,25.01766,0.000148,24.101889,0.0058,-1.045
5298.00,4.695148,25.01806,0.000148,24.102567,0.0058,-1.043
5300.00,4.695460,25.01778,0.000150,24.102207,0.0058,-1.044
5302.00,4.696052,25.01750,0.000147,24.102994,0.0058,-1.045
5304.00,4.695713,25.01744,0.000148,24.101804,0.0058,-1.044
5306.00,4.694816,25.01694,0.000148,24.101544,0.0058,-1.044
5308.00,4.695439,25.01806,0.000147,24.102140,0.0058,-1.044
5310.00,4.695078,25.01848,0.000148,24.102164,0.0058,-1.045
5312.00,4.694809,25.01870,0.000147,24.101898,0.0058,-1.044
5314.00,4.694737,25.01860,0.000147,24.102064,0.0058,-1.044
5316.00,4.695106,25.01810,0.000147,24.102573,0.0058,-1.044
5318.00,4.695395,25.01814,0.000147,24.101833,0.0058,-1.044
5320.00,4.695652,25.01784,0.000148,24.102196,0.0058,-1.044
5322.00,4.695285,25.01762,0.000148,24.102301,0.0058,-1.044
5324.00,4.694250,25.01773,0.000149,24.102664,0.0058,-1.044
5326.00,4.693923,25.01813,0.000148,24.102073,0.0058,-1.044
5328.00,4.694720,25.01807,0.000147,24.102786,0.0058,-1.045
5330.00,4.694769,25.01714,0.000147,24.102352,0.0058,-1.044
5332.00,4.693918,25.01737,0.000147,24.102660,0.0058,-1.044
5334.00,4.693730,25.01785,0.000148,24.101900,0.0058,-1.044
5336.00,4.693322,25.01772,0.000147,24.101830,0.0058,-1.045
5338.00,4.694112,25.01755,0.000148,24.102134,0.0058,-1.044
5340.00,4.694274,25.01797,0.000148,24.102238,0.0058,-1.044
5342.00,4.694665,25.01791,0.000148,24.101967,0.0058,-1.044
@34,5.0002,10.0
5344.00,4.694221,25.01731,0.000149,24.102459,0.0058,-1.044
5346.00,4.693905,25.01688,0.000148,24.102387,0.0058,-1.045
5348.00,4.690187,25.01638,0.000148,24.102327,0.0058,-1.044
5350.00,4.685294,25.01686,0.000148,24.102526,0.0058,-1.043
5352.00,4.681391,25.01722,0.000147,24.102424,0.0058,-1.044
5354.00,4.678862,25.01764,0.000148,24.102509,0.0058,-1.044
5356.00,4.676990,25.01755,0.000147,24.102207,0.0058,-1.045
5358.00,4.679540,25.01797,0.000147,24.101289,0.0058,-1.046
5360.00,4.682639,25.01888,0.000147,24.101731,0.0058,-1.046
5362.00,4.683284,25.01871,0.000146,24.102030,0.0058,-1.046
5364.00,4.683252,25.01792,0.000146,24.101752,0.0058,-1.044
5366.00,4.683032,25.01856,0.000147,24.102686,0.0058,-1.044
5368.00,4.682412,25.01882,0.000147,24.102753,0.0058,-1.045
5370.00,4.683312,25.01862,0.000148,24.101726,0.0058,-1.045
5372.00,4.686112,25.01878,0.000148,24.101908,0.0058,-1.044
5374.00,4.688166,25.01862,0.000147,24.101687,0.0058,-1.045
5376.00,4.689372,25.01820,0.000148,24.102933,0.0058,-1.044
5378.00,4.690130,25.01862,0.000148,24.102913,0.0058,-1.044
5380.00,4.690903,25.01844,0.000149,24.102118,0.0058,-1.044
5382.00,4.692617,25.01851,0.000149,24.101568,0.0058,-1.045
5384.00,4.693386,25.01790,0.000149,24.102158,0.0058,-1.045
5386.00,4.693819,25.01856,0.000150,24.102441,0.0058,-1.044
5388.00,4.694204,25.01844,0.000148,24.102372,0.0058,-1.044
5390.00,4.694686,25.01869,0.000148,24.102075,0.0058,-1.044
5392.00,4.693981,25.01854,0.000149,24.102099,0.0058,-1.045
5394.00,4.694319,25.01852,0.000149,24.102123,0.0058,-1.044
5396.00,4.694669,25.01845,0.000149,24.101733,0.0058,-1.045
5398.00,4.694427,25.01783,0.000148,24.102039,0.0058,-1.045
5400.00,4.694750,25.01834,0.000148,24.102324,0.0058,-1.044
5402.00,4.694486,25.01827,0.000149,24.102108,0.0058,-1.044
5404.00,4.693899,25.01837,0.000148,24.102682,0.0058,-1.045
5406.00,4.695048,25.01762,0.000148,24.102716,0.0058,-1.045
5408.00,4.696782,25.01874,0.000149,24.102056,0.0059,-1.044
5410.00,4.696623,25.01864,0.000149,24.102786,0.0058,-1.045
5412.00,4.696744,25.01954,0.000147,24.102292,0.0058,-1.045
5414.00,4.697059,25.01918,0.000149,24.101872,0.0058,-1.044
5416.00,4.696172,25.01897,0.000148,24.102259,0.0058,-1.045
5418.00,4.696761,25.01869,0.000148,24.102747,0.0058,-1.044
5420.00,4.697233,25.01830,0.000149,24.101765,0.0058,-1.044
5422.00,4.697078,25.01836,0.000149,24.102127,0.0058,-1.044
5424.00,4.696787,25.01852,0.000149,24.102101,0.0058,-1.044
5426.00,4.695996,25.01877,0.000148,24.102352,0.0058,-1.045
5428.00,4.695497,25.01907,0.000147,24.101934,0.0058,-1.045
5430.00,4.695544,25.01908,0.000148,24.101365,0.0058,-1.045
5432.00,4.695132,25.01808,0.000150,24.102411,0.0058,-1.044
5434.00,4.695100,25.01774,0.000150,24.102950,0.0058,-1.045
5436.00,4.695213,25.01841,0.000149,24.102220,0.0058,-1.044
5438.00,4.696101,25.01816,0.000148,24.102452,0.0058,-1.045
5440.00,4.695201,25.01772,0.000147,24.102586,0.0058,-1.045
5442.00,4.694711,25.01782,0.000147,24.102337,0.0058,-1.045
5444.00,4.695265,25.01770,0.000149,24.102842,0.0058,-1.045
5446.00,4.695261,25.01798,0.000149,24.102300,0.0058,-1.045
5448.00,4.694828,25.01807,0.000149,24.102186,0.0058,-1.044
5450.00,4.694750,25.01833,0.000149,24.102340,0.0058,-1.044
5452.00,4.694959,25.01812,0.000150,24.102038,0.0058,-1.044
5454.00,4.694956,25.01850,0.000148,24.102541,0.0058,-1.045
5456.00,4.694619,25.01762,0.000148,24.102212,0.0058,-1.045
5458.00,4.694638,25.01806,0.000147,24.101846,0.0058,-1.045
5460.00,4.694607,25.01849,0.000147,24.102235,0.0057,-1.044
5462.00,4.694535,25.01803,0.000147,24.101954,0.0058,-1.044
5464.00,4.694869,25.01851,0.000147,24.102175,0.0058,-1.045
5466.00,4.695309,25.01839,0.000147,24.101649,0.0058,-1.045
5468.00,4.695093,25.01858,0.000148,24.101737,0.0058,-1.045
5470.00,4.695296,25.01918,0.000149,24.101989,0.0058,-1.045
5472.00,4.694631,25.01875,0.000148,24.101740,0.0058,-1.045
5474.00,4.694436,25.01841,0.000149,24.102307,0.0058,-1.044
5476.00,4.694280,25.01794,0.000148,24.102420,0.0058,-1.044
5478.00,4.694334,25.01787,0.000149,24.102612,0.0058,-1.044
5480.00,4.695424,25.01728,0.000149,24.102099,0.0058,-1.045
5482.00,4.694751,25.01752,0.000147,24.101739,0.0058,-1.045
@35,5.0002,10.0
5484.00,4.694119,25.01658,0.000148,24.102266,0.0058,-1.045
5486.00,4.693418,25.01634,0.000148,24.102320,0.0058,-1.044
5488.00,4.689708,25.01632,0.000147,24.102227,0.0058,-1.044
5490.00,4.684448,25.01651,0.000147,24.101971,0.0058,-1.044
5492.00,4.680711,25.01673,0.000149,24.101674,0.0058,-1.044
5494.00,4.678865,25.01681,0.000148,24.101698,0.0057,-1.044
5496.00,4.678089,25.01711,0.000147,24.102426,0.0058,-1.045
5498.00,4.679131,25.01729,0.000146,24.101971,0.0058,-1.046
5500.00,4.681500,25.01803,0.000145,24.101876,0.0058,-1.047
5502.00,4.683807,25.01780,0.000146,24.101818,0.0058,-1.045
5504.00,4.684973,25.01721,0.000147,24.102502,0.0058,-1.045
5506.00,4.685904,25.01709,0.000148,24.102095,0.0058,-1.044
5508.00,4.685875,25.01752,0.000148,24.102075,0.0058,-1.045
5510.00,4.685584,25.01754,0.000148,24.101961,0.0058,-1.045
5512.00,4.686123,25.01744,0.000148,24.101235,0.0058,-1.045
5514.00,4.687390,25.01726,0.000147,24.102528,0.0058,-1.045
5516.00,4.688136,25.01812,0.000147,24.102012,0.0058,-1.045
5518.00,4.689249,25.01796,0.000147,24.102287,0.0058,-1.045
5520.00,4.690214,25.01750,0.000148,24.102131,0.0058,-1.044
5522.00,4.691834,25.01779,0.000148,24.101963,0.0058,-1.045
5524.00,4.693599,25.01747,0.000148,24.101755,0.0058,-1.045
5526.00,4.694573,25.01688,0.000147,24.102175,0.0058,-1.045
5528.00,4.694733,25.01755,0.000148,24.101958,0.0057,-1.044
5530.00,4.694213,25.01728,0.000148,24.102222,0.0057,-1.045
5532.00,4.694851,25.01747,0.000147,24.102021,0.0058,-1.046
5534.00,4.694445,25.01763,0.000147,24.101287,0.0058,-1.045
5536.00,4.694956,25.01764,0.000148,24.101911,0.0057,-1.044
5538.00,4.696105,25.01769,0.000149,24.101687,0.0057,-1.044
5540.00,4.695622,25.01724,0.000148,24.101638,0.0058,-1.045
5542.00,4.696066,25.01747,0.000148,24.101362,0.0058,-1.044
5544.00,4.695943,25.01825,0.000147,24.101980,0.0058,-1.046
5546.00,4.695921,25.01799,0.000148,24.101831,0.0058,-1.045
5548.00,4.696439,25.01870,0.000147,24.100951,0.0058,-1.045
5550.00,4.695469,25.01860,0.000147,24.102329,0.0058,-1.045
5552.00,4.696144,25.01807,0.000147,24.102240,0.0058,-1.044
5554.00,4.697534,25.01734,0.000147,24.101711,0.0058,-1.044
5556.00,4.696964,25.01731,0.000148,24.101427,0.0058,-1.045
5558.00,4.696604,25.01778,0.000147,24.102493,0.0058,-1.044
5560.00,4.697020,25.01730,0.000149,24.102469,0.0058,-1.044
5562.00,4.695688,25.01739,0.000149,24.101668,0.0058,-1.045
5564.00,4.695928,25.01705,0.000147,24.102138,0.0058,-1.045
5566.00,4.695820,25.01729,0.000148,24.101456,0.0057,-1.045
5568.00,4.695630,25.01757,0.000147,24.101401,0.0057,-1.045
5570.00,4.696018,25.01754,0.000147,24.101597,0.0058,-1.045
5572.00,4.696098,25.01767,0.000148,24.101421,0.0058,-1.045
5574.00,4.696577,25.01716,0.000147,24.101347,0.0057,-1.044
5576.00,4.695862,25.01718,0.000146,24.101610,0.0057,-1.045
5578.00,4.695068,25.01717,0.000148,24.101779,0.0058,-1.045
5580.00,4.695248,25.01737,0.000147,24.102409,0.0058,-1.045
5582.00,4.694693,25.01725,0.000147,24.101848,0.0058,-1.045
5584.00,4.695032,25.01670,0.000147,24.101454,0.0058,-1.045
5586.00,4.694970,25.01734,0.000148,24.101378,0.0058,-1.044
5588.00,4.695915,25.01737,0.000148,24.101954,0.0058,-1.044
5590.00,4.696195,25.01760,0.000148,24.102248,0.0058,-1.044
5592.00,4.696251,25.01822,0.000148,24.102220,0.0058,-1.045
5594.00,4.695841,25.01784,0.000150,24.101521,0.0058,-1.044
5596.00,4.696796,25.01752,0.000149,24.101935,0.0058,-1.045
5598.00,4.696126,25.01802,0.000147,24.102788,0.0058,-1.045
5600.00,4.695621,25.01880,0.000147,24.102086,0.0058,-1.045
5602.00,4.694997,25.01866,0.000148,24.101493,0.0058,-1.045
5604.00,4.695371,25.01787,0.000148,24.101724,0.0057,-1.044
5606.00,4.695557,25.01785,0.000148,24.101258,0.0057,-1.045
5608.00,4.696660,25.01702,0.000148,24.102398,0.0058,-1.045
5610.00,4.696234,25.01705,0.000147,24.102255,0.0058,-1.045
5612.00,4.694811,25.01743,0.000147,24.101558,0.0058,-1.045
5614.00,4.694985,25.01716,0.000148,24.102747,0.0058,-1.044
5616.00,4.695652,25.01665,0.000148,24.102238,0.0058,-1.045
5618.00,4.694778,25.01684,0.000149,24.101696,0.0058,-1.044
5620.00,4.694317,25.01727,0.000148,24.102394,0.0058,-1.045
5622.00,4.694693,25.01794,0.000148,24.102056,0.0058,-1.044
@36,5.0002,10.0
5624.00,4.694986,25.01783,0.000149,24.102680,0.0058,-1.045
5626.00,4.694301,25.01753,0.000149,24.101908,0.0058,-1.045
5628.00,4.690117,25.01829,0.000148,24.101863,0.0058,-1.044
5630.00,4.686244,25.01786,0.000148,24.102248,0.0058,-1.044
5632.00,4.681889,25.01769,0.000148,24.102290,0.0057,-1.044
5634.00,4.679419,25.01708,0.000148,24.102361,0.0058,-1.044
5636.00,4.678463,25.01768,0.000147,24.102307,0.0058,-1.045
5638.00,4.680215,25.01810,0.000147,24.101681,0.0058,-1.045
5640.00,4.682694,25.01895,0.000147,24.101809,0.0058,-1.046
5642.00,4.683467,25.01897,0.000147,24.102151,0.0058,-1.046
5644.00,4.684000,25.01838,0.000147,24.101818,0.0058,-1.046
5646.00,4.683655,25.01912,0.000147,24.101763,0.0058,-1.046
5648.00,4.684288,25.01865,0.000148,24.102326,0.0058,-1.046
5650.00,4.685706,25.01874,0.000148,24.102008,0.0058,-1.045
5652.00,4.686462,25.01987,0.000149,24.102426,0.0058,-1.044
5654.00,4.687728,25.01869,0.000148,24.102459,0.0058,-1.045
5656.00,4.689151,25.01764,0.000146,24.102350,0.0058,-1.045
5658.00,4.690248,25.01738,0.000148,24.102229,0.0058,-1.044
5660.00,4.690519,25.01787,0.000148,24.102283,0.0057,-1.045
5662.00,4.691235,25.01746,0.000148,24.101644,0.0057,-1.044
5664.00,4.692326,25.01781,0.000150,24.101800,0.0058,-1.045
5666.00,4.693102,25.01778,0.000148,24.102242,0.0058,-1.045
5668.00,4.694212,25.01828,0.000147,24.102175,0.0058,-1.045
5670.00,4.694477,25.01722,0.000148,24.102036,0.0058,-1.045
5672.00,4.695281,25.01813,0.000147,24.102231,0.0058,-1.045
5674.00,4.696001,25.01797,0.000149,24.102626,0.0058,-1.044
5676.00,4.696187,25.01814,0.000147,24.101939,0.0058,-1.045
5678.00,4.697262,25.01807,0.000148,24.102225,0.0058,-1.045
5680.00,4.696600,25.01865,0.000147,24.102207,0.0057,-1.045
5682.00,4.696160,25.01858,0.000148,24.102357,0.0057,-1.044
5684.00,4.696235,25.01865,0.000149,24.101399,0.0058,-1.044
5686.00,4.696326,25.01857,0.000148,24.101973,0.0057,-1.044
5688.00,4.696983,25.01901,0.000148,24.102231,0.0057,-1.044
5690.00,4.695990,25.01826,0.000148,24.101339,0.0058,-1.045
5692.00,4.696356,25.01860,0.000149,24.101718,0.0058,-1.045
5694.00,4.696832,25.01812,0.000149,24.102649,0.0058,-1.045
5696.00,4.697100,25.01900,0.000148,24.101974,0.0058,-1.044
5698.00,4.698046,25.01915,0.000148,24.101388,0.0058,-1.044
5700.00,4.697899,25.01903,0.000148,24.101776,0.0058,-1.045
5702.00,4.697920,25.01930,0.000148,24.101633,0.0058,-1.045
5704.00,4.697138,25.01839,0.000147,24.101640,0.0058,-1.044
5706.00,4.696960,25.01829,0.000147,24.102658,0.0058,-1.045
5708.00,4.697666,25.01801,0.000146,24.101846,0.0058,-1.046
5710.00,4.696225,25.01794,0.000147,24.101635,0.0057,-1.044
5712.00,4.695537,25.01847,0.000147,24.102227,0.0058,-1.044
5714.00,4.695837,25.01844,0.000147,24.101651,0.0058,-1.045
5716.00,4.696452,25.01867,0.000147,24.101932,0.0058,-1.045
5718.00,4.697103,25.01733,0.000147,24.101748,0.0058,-1.044
5720.00,4.697940,25.01786,0.000147,24.101456,0.0058,-1.045
5722.00,4.697000,25.01744,0.000148,24.101594,0.0058,-1.045
5724.00,4.697010,25.01692,0.000149,24.102175,0.0058,-1.045
5726.00,4.697110,25.01605,0.000149,24.102004,0.0058,-1.045
5728.00,4.696833,25.01616,0.000149,24.101454,0.0058,-1.044
5730.00,4.696329,25.01637,0.000149,24.102574,0.0057,-1.045
5732.00,4.696156,25.01680,0.000149,24.103076,0.0058,-1.044
5734.00,4.695636,25.01793,0.000149,24.102004,0.0058,-1.045
5736.00,4.695725,25.01813,0.000148,24.101428,0.0058,-1.045
5738.00,4.694930,25.01744,0.000148,24.101911,0.0058,-1.045
5740.00,4.696656,25.01725,0.000148,24.102084,0.0058,-1.044
5742.00,4.696510,25.01599,0.000149,24.101993,0.0058,-1.045
5744.00,4.695016,25.01635,0.000148,24.101449,0.0057,-1.044
5746.00,4.694690,25.01676,0.000148,24.101575,0.0057,-1.044
5748.00,4.694450,25.01596,0.000148,24.102981,0.0058,-1.045
5750.00,4.694777,25.01625,0.000147,24.102322,0.0058,-1.045
5752.00,4.694242,25.01641,0.000148,24.101328,0.0058,-1.043
5754.00,4.694750,25.01642,0.000149,24.102060,0.0057,-1.043
5756.00,4.694901,25.01620,0.000149,24.102396,0.0057,-1.043
5758.00,4.695962,25.01678,0.000148,24.102004,0.0057,-1.044
5760.00,4.695985,25.01713,0.000149,24.102000,0.0058,-1.044
5762.00,4.695258,25.01708,0.000148,24.102732,0.0058,-1.044
@37,5.0002,10.0
5764.00,4.694141,25.01745,0.000149,24.102779,0.0058,-1.044
5766.00,4.692854,25.01694,0.000149,24.101518,0.0058,-1.044
5768.00,4.690038,25.01632,0.000148,24.101428,0.0058,-1.043
5770.00,4.686215,25.01636,0.000147,24.102012,0.0057,-1.044
5772.00,4.683065,25.01658,0.000148,24.101636,0.0058,-1.043
5774.00,4.680072,25.01658,0.000147,24.101971,0.0058,-1.044
5776.00,4.678682,25.01673,0.000147,24.102639,0.0058,-1.044
5778.00,4.679866,25.01658,0.000146,24.102340,0.0058,-1.045
5780.00,4.682852,25.01742,0.000147,24.102285,0.0058,-1.045
5782.00,4.684812,25.01734,0.000146,24.101620,0.0058,-1.045
5784.00,4.685314,25.01665,0.000146,24.101245,0.0058,-1.045
5786.00,4.684503,25.01622,0.000146,24.102320,0.0057,-1.045
5788.00,4.684585,25.01563,0.000147,24.101473,0.0058,-1.044
5790.00,4.685702,25.01611,0.000147,24.102509,0.0058,-1.045
5792.00,4.686203,25.01668,0.000147,24.102422,0.0057,-1.045
5794.00,4.688262,25.01580,0.000147,24.102283,0.0057,-1.044
5796.00,4.688886,25.01616,0.000147,24.101280,0.0057,-1.044
5798.00,4.690174,25.01596,0.000147,24.101382,0.0058,-1.044
5800.00,4.691982,25.01554,0.000147,24.101233,0.0058,-1.045
5802.00,4.693617,25.01596,0.000147,24.102125,0.0057,-1.044
5804.00,4.693863,25.01658,0.000148,24.102093,0.0057,-1.044
5806.00,4.694014,25.01759,0.000148,24.102216,0.0057,-1.044
5808.00,4.694526,25.01782,0.000148,24.101757,0.0057,-1.045
5810.00,4.693828,25.01754,0.000147,24.102383,0.0058,-1.044
5812.00,4.693167,25.01737,0.000147,24.102155,0.0057,-1.044
5814.00,4.693589,25.01768,0.000147,24.101568,0.0057,-1.045
5816.00,4.694786,25.01775,0.000148,24.101844,0.0058,-1.044
5818.00,4.695436,25.01873,0.000148,24.102060,0.0057,-1.045
5820.00,4.696183,25.01868,0.000146,24.102444,0.0057,-1.045
5822.00,4.696730,25.01831,0.000146,24.101843,0.0058,-1.045
5824.00,4.695859,25.01915,0.000146,24.101870,0.0057,-1.044
5826.00,4.695750,25.01836,0.000147,24.101726,0.0058,-1.045
5828.00,4.695759,25.01829,0.000147,24.101655,0.0058,-1.045
5830.00,4.696648,25.01861,0.000148,24.101462,0.0058,-1.044
5832.00,4.697781,25.01894,0.000147,24.102385,0.0057,-1.044
5834.00,4.697966,25.01939,0.000148,24.101895,0.0057,-1.045
5836.00,4.698231,25.01834,0.000147,24.100802,0.0058,-1.045
5838.00,4.697919,25.01706,0.000147,24.101202,0.0058,-1.044
5840.00,4.697408,25.01732,0.000147,24.102028,0.0057,-1.045
5842.00,4.698459,25.01814,0.000148,24.102166,0.0057,-1.045
5844.00,4.697338,25.01800,0.000147,24.102305,0.0057,-1.045
5846.00,4.697167,25.01882,0.000147,24.101791,0.0058,-1.044
5848.00,4.696983,25.01835,0.000148,24.101636,0.0058,-1.044
5850.00,4.697057,25.01797,0.000148,24.101594,0.0058,-1.044
5852.00,4.696716,25.01744,0.000147,24.102283,0.0058,-1.045
5854.00,4.696003,25.01766,0.000146,24.102171,0.0057,-1.046
5856.00,4.695795,25.01832,0.000147,24.102069,0.0058,-1.044
5858.00,4.696493,25.01851,0.000148,24.102236,0.0058,-1.045
5860.00,4.696138,25.01791,0.000147,24.100945,0.0058,-1.045
5862.00,4.695879,25.01764,0.000147,24.100951,0.0058,-1.045
5864.00,4.695998,25.01750,0.000147,24.102080,0.0058,-1.044
5866.00,4.695560,25.01754,0.000149,24.101924,0.0058,-1.044
5868.00,4.695394,25.01731,0.000148,24.102257,0.0057,-1.045
5870.00,4.695977,25.01823,0.000147,24.101081,0.0058,-1.046
5872.00,4.695688,25.01863,0.000145,24.101172,0.0058,-1.045
5874.00,4.695387,25.01764,0.000147,24.102119,0.0058,-1.044
5876.00,4.695379,25.01797,0.000148,24.101982,0.0058,-1.044
5878.00,4.695527,25.01702,0.000148,24.100964,0.0058,-1.044
5880.00,4.695163,25.01759,0.000148,24.101961,0.0058,-1.044
5882.00,4.695517,25.01730,0.000148,24.102392,0.0058,-1.044
5884.00,4.696116,25.01766,0.000148,24.102389,0.0057,-1.044
5886.00,4.697040,25.01882,0.000147,24.102420,0.0058,-1.044
5888.00,4.696910,25.01970,0.000147,24.101984,0.0058,-1.045
5890.00,4.697137,25.01918,0.000146,24.101623,0.0057,-1.045
5892.00,4.695930,25.01952,0.000147,24.101618,0.0057,-1.044
5894.00,4.694554,25.02006,0.000147,24.102444,0.0057,-1.045
5896.00,4.694206,25.01942,0.000148,24.102350,0.0058,-1.044
5898.00,4.695359,25.01864,0.000147,24.101107,0.0058,-1.045
5900.00,4.696431,25.01881,0.000145,24.101534,0.0058,-1.045
5902.00,4.696171,25.01912,0.000146,24.101681,0.0058,-1.044
@38,5.0002,10.0
5904.00,4.695648,25.01878,0.000147,24.102012,0.0058,-1.045
5906.00,4.694676,25.01936,0.000147,24.101921,0.0058,-1.045
5908.00,4.691915,25.01876,0.000149,24.101878,0.0057,-1.043
5910.00,4.686905,25.01915,0.000147,24.101815,0.0057,-1.043
5912.00,4.683937,25.01876,0.000146,24.102470,0.0057,-1.044
5914.00,4.682434,25.01786,0.000148,24.102119,0.0057,-1.045
5916.00,4.680207,25.01796,0.000148,24.102511,0.0058,-1.045
5918.00,4.679893,25.01876,0.000146,24.102229,0.0058,-1.046
5920.00,4.682837,25.01884,0.000145,24.102353,0.0057,-1.046
5922.00,4.685123,25.01851,0.000145,24.101466,0.0058,-1.047
5924.00,4.685507,25.01955,0.000145,24.101830,0.0057,-1.046
5926.00,4.686595,25.01921,0.000146,24.101690,0.0057,-1.045
5928.00,4.686620,25.01872,0.000146,24.101469,0.0058,-1.045
5930.00,4.687123,25.01852,0.000148,24.101770,0.0058,-1.045
5932.00,4.686903,25.01945,0.000148,24.102179,0.0057,-1.044
5934.00,4.688488,25.01873,0.000147,24.102517,0.0057,-1.045
5936.00,4.689993,25.01849,0.000147,24.102361,0.0057,-1.045
5938.00,4.691742,25.01790,0.000148,24.101250,0.0057,-1.045
5940.00,4.692438,25.01785,0.000148,24.101581,0.0058,-1.046
5942.00,4.693788,25.01808,0.000147,24.101861,0.0058,-1.044
5944.00,4.694617,25.01797,0.000148,24.101694,0.0057,-1.045
5946.00,4.695234,25.01856,0.000147,24.102147,0.0057,-1.045
5948.00,4.696034,25.01892,0.000148,24.102383,0.0057,-1.045
5950.00,4.696467,25.01830,0.000147,24.101681,0.0057,-1.046
5952.00,4.696479,25.01776,0.000148,24.101174,0.0058,-1.044
5954.00,4.696357,25.01823,0.000148,24.101726,0.0057,-1.045
5956.00,4.697366,25.01745,0.000147,24.101646,0.0057,-1.045
5958.00,4.697845,25.01719,0.000147,24.102071,0.0058,-1.045
5960.00,4.697294,25.01714,0.000147,24.102788,0.0058,-1.044
5962.00,4.696656,25.01733,0.000147,24.102621,0.0057,-1.045
5964.00,4.697869,25.01730,0.000147,24.102012,0.0058,-1.045
5966.00,4.698256,25.01667,0.000147,24.102355,0.0058,-1.045
5968.00,4.697970,25.01746,0.000147,24.102879,0.0058,-1.045
5970.00,4.697841,25.01709,0.000148,24.102183,0.0058,-1.044
5972.00,4.697596,25.01652,0.000148,24.101571,0.0058,-1.045
5974.00,4.697607,25.01728,0.000147,24.101479,0.0057,-1.045
5976.00,4.697348,25.01696,0.000148,24.101781,0.0057,-1.045
5978.00,4.697326,25.01626,0.000147,24.101083,0.0057,-1.045
5980.00,4.697853,25.01689,0.000147,24.101536,0.0057,-1.045
5982.00,4.698575,25.01685,0.000148,24.101339,0.0058,-1.044
5984.00,4.699079,25.01780,0.000148,24.102209,0.0058,-1.044
5986.00,4.699379,25.01802,0.000148,24.102456,0.0058,-1.045
5988.00,4.699023,25.01769,0.000148,24.102039,0.0058,-1.044
5990.00,4.698861,25.01750,0.000148,24.102389,0.0058,-1.044
5992.00,4.697882,25.01831,0.000148,24.101859,0.0057,-1.044
5994.00,4.698049,25.01776,0.000147,24.102223,0.0057,-1.045
5996.00,4.698207,25.01795,0.000146,24.102927,0.0057,-1.045
5998.00,4.696880,25.01856,0.000148,24.101633,0.0058,-1.044
6000.00,4.696387,25.01875,0.000149,24.102056,0.0058,-1.044
6002.00,4.697572,25.01846,0.000147,24.102270,0.0057,-1.045
6004.00,4.698433,25.01851,0.000148,24.101263,0.0058,-1.044
6006.00,4.697887,25.01861,0.000148,24.101893,0.0057,-1.045
6008.00,4.697285,25.01861,0.000147,24.101703,0.0058,-1.046
6010.00,4.697031,25.01772,0.000146,24.102340,0.0057,-1.044
6012.00,4.697894,25.01807,0.000147,24.101870,0.0058,-1.044
6014.00,4.697339,25.01779,0.000146,24.101722,0.0057,-1.044
6016.00,4.697235,25.01794,0.000148,24.101792,0.0057,-1.044
6018.00,4.697059,25.01831,0.000147,24.102346,0.0058,-1.045
6020.00,4.697212,25.01858,0.000147,24.102002,0.0057,-1.045
6022.00,4.696885,25.01906,0.000148,24.101672,0.0058,-1.043
6024.00,4.698359,25.01933,0.000147,24.102233,0.0058,-1.046
6026.00,4.698992,25.01903,0.000147,24.102136,0.0058,-1.043
6028.00,4.698633,25.01957,0.000148,24.101354,0.0058,-1.044
6030.00,4.697735,25.01928,0.000148,24.102448,0.0057,-1.045
