# Supplementary material for: The complex of ferric-enterobactin with its transporter from Pseudomonas aeruginosa suggests a two-site model
Source: Nat Commun. 2019 Aug 14;10:3673. doi: 10.1038/s41467-019-11508-y (PMC6694100; doi:10.1038/s41467-019-11508-y)
Supplement: Supplementary file 11 — Supplementary Data 8 [file 41467_2019_11508_MOESM11_ESM.zip]

Archive with 3 entries (2 files):
- PfeAR480A-Entro-titra.itc
- __MACOSX/
- __MACOSX/._PfeAR480A-Entro-titra.itc
