# Supplementary material for: The complex of ferric-enterobactin with its transporter from Pseudomonas aeruginosa suggests a two-site model
Source: Nat Commun. 2019 Aug 14;10:3673. doi: 10.1038/s41467-019-11508-y (PMC6694100; doi:10.1038/s41467-019-11508-y)
Supplement: Supplementary file 11 — Supplementary Data 8 [file 41467_2019_11508_MOESM11_ESM.zip › PfeAR480A-Entro-titra.itc]

$ITC
$ 140 
$NOT
$ 25 
$ 120 
$ 242 
$ 5 
$ 2 
$ADCGainCode:  3 
$False,True,True
$ 2.0005 , 4 , 180 , 2 
$ 5.0002 , 10.0004 , 180 , 2 
$ 5.0002 , 10.0004 , 180 , 2 
$ 5.0002 , 10.0004 , 180 , 2 
$ 5.0002 , 10.0004 , 180 , 2 
$ 5.0002 , 10.0004 , 180 , 2 
$ 5.0002 , 10.0004 , 180 , 2 
$ 5.0002 , 10.0004 , 180 , 2 
$ 5.0002 , 10.0004 , 180 , 2 
$ 5.0002 , 10.0004 , 180 , 2 
$ 5.0002 , 10.0004 , 180 , 2 
$ 5.0002 , 10.0004 , 180 , 2 
$ 5.0002 , 10.0004 , 180 , 2 
$ 5.0002 , 10.0004 , 180 , 2 
$ 5.0002 , 10.0004 , 180 , 2 
$ 5.0002 , 10.0004 , 180 , 2 
$ 5.0002 , 10.0004 , 180 , 2 
$ 5.0002 , 10.0004 , 180 , 2 
$ 5.0002 , 10.0004 , 180 , 2 
$ 5.0002 , 10.0004 , 180 , 2 
$ 5.0002 , 10.0004 , 180 , 2 
$ 5.0002 , 10.0004 , 180 , 2 
$ 5.0002 , 10.0004 , 180 , 2 
$ 5.0002 , 10.0004 , 180 , 2 
$ 5.0002 , 10.0004 , 180 , 2 
$ 5.0002 , 10.0004 , 180 , 2 
$ 5.0002 , 10.0004 , 180 , 2 
$ 5.0002 , 10.0004 , 180 , 2 
$ 5.0002 , 10.0004 , 180 , 2 
$ 5.0002 , 10.0004 , 180 , 2 
$ 5.0002 , 10.0004 , 180 , 2 
$ 5.0002 , 10.0004 , 180 , 2 
$ 5.0002 , 10.0004 , 180 , 2 
$ 5.0002 , 10.0004 , 180 , 2 
$ 5.0002 , 10.0004 , 180 , 2 
$ 5.0002 , 10.0004 , 180 , 2 
$ 5.0002 , 10.0004 , 180 , 2 
$ 5.0002 , 10.0004 , 180 , 2 
$ 5.0002 , 10.0004 , 180 , 2 
$ 5.0002 , 10.0004 , 180 , 2 
$ 5.0002 , 10.0004 , 180 , 2 
$ 5.0002 , 10.0004 , 180 , 2 
$ 5.0002 , 10.0004 , 180 , 2 
$ 5.0002 , 10.0004 , 180 , 2 
$ 5.0002 , 10.0004 , 180 , 2 
$ 5.0002 , 10.0004 , 180 , 2 
$ 5.0002 , 10.0004 , 180 , 2 
$ 5.0002 , 10.0004 , 180 , 2 
$ 5.0002 , 10.0004 , 180 , 2 
$ 5.0002 , 10.0004 , 180 , 2 
$ 5.0002 , 10.0004 , 180 , 2 
$ 5.0002 , 10.0004 , 180 , 2 
$ 5.0002 , 10.0004 , 180 , 2 
$ 5.0002 , 10.0004 , 180 , 2 
$ 5.0002 , 10.0004 , 180 , 2 
$ 5.0002 , 10.0004 , 180 , 2 
$ 5.0002 , 10.0004 , 180 , 2 
$ 5.0002 , 10.0004 , 180 , 2 
$ 5.0002 , 10.0004 , 180 , 2 
$ 5.0002 , 10.0004 , 180 , 2 
$ 5.0002 , 10.0004 , 180 , 2 
$ 5.0002 , 10.0004 , 180 , 2 
$ 5.0002 , 10.0004 , 180 , 2 
$ 5.0002 , 10.0004 , 180 , 2 
$ 5.0002 , 10.0004 , 180 , 2 
$ 5.0002 , 10.0004 , 180 , 2 
$ 5.0002 , 10.0004 , 180 , 2 
$ 5.0002 , 10.0004 , 180 , 2 
$ 5.0002 , 10.0004 , 180 , 2 
$ 5.0002 , 10.0004 , 180 , 2 
$ 5.0002 , 10.0004 , 180 , 2 
$ 5.0002 , 10.0004 , 180 , 2 
$ 5.0002 , 10.0004 , 180 , 2 
$ 5.0002 , 10.0004 , 180 , 2 
$ 5.0002 , 10.0004 , 180 , 2 
$ 5.0002 , 10.0004 , 180 , 2 
$ 5.0002 , 10.0004 , 180 , 2 
$ 5.0002 , 10.0004 , 180 , 2 
$ 5.0002 , 10.0004 , 180 , 2 
$ 5.0002 , 10.0004 , 180 , 2 
$ 5.0002 , 10.0004 , 180 , 2 
$ 5.0002 , 10.0004 , 180 , 2 
$ 5.0002 , 10.0004 , 180 , 2 
$ 5.0002 , 10.0004 , 180 , 2 
$ 5.0002 , 10.0004 , 180 , 2 
$ 5.0002 , 10.0004 , 180 , 2 
$ 5.0002 , 10.0004 , 180 , 2 
$ 5.0002 , 10.0004 , 180 , 2 
$ 5.0002 , 10.0004 , 180 , 2 
$ 5.0002 , 10.0004 , 180 , 2 
$ 5.0002 , 10.0004 , 180 , 2 
$ 5.0002 , 10.0004 , 180 , 2 
$ 5.0002 , 10.0004 , 180 , 2 
$ 5.0002 , 10.0004 , 180 , 2 
$ 5.0002 , 10.0004 , 180 , 2 
$ 5.0002 , 10.0004 , 180 , 2 
$ 5.0002 , 10.0004 , 180 , 2 
$ 5.0002 , 10.0004 , 180 , 2 
$ 5.0002 , 10.0004 , 180 , 2 
$ 5.0002 , 10.0004 , 180 , 2 
$ 5.0002 , 10.0004 , 180 , 2 
$ 5.0002 , 10.0004 , 180 , 2 
$ 5.0002 , 10.0004 , 180 , 2 
$ 5.0002 , 10.0004 , 180 , 2 
$ 5.0002 , 10.0004 , 180 , 2 
$ 5.0002 , 10.0004 , 180 , 2 
$ 5.0002 , 10.0004 , 180 , 2 
$ 5.0002 , 10.0004 , 180 , 2 
$ 5.0002 , 10.0004 , 180 , 2 
$ 5.0002 , 10.0004 , 180 , 2 
$ 5.0002 , 10.0004 , 180 , 2 
$ 5.0002 , 10.0004 , 180 , 2 
$ 5.0002 , 10.0004 , 180 , 2 
$ 5.0002 , 10.0004 , 180 , 2 
$ 5.0002 , 10.0004 , 180 , 2 
$ 5.0002 , 10.0004 , 180 , 2 
$ 5.0002 , 10.0004 , 180 , 2 
$ 5.0002 , 10.0004 , 180 , 2 
$ 5.0002 , 10.0004 , 180 , 2 
$ 5.0002 , 10.0004 , 180 , 2 
$ 5.0002 , 10.0004 , 180 , 2 
$ 5.0002 , 10.0004 , 180 , 2 
$ 5.0002 , 10.0004 , 180 , 2 
$ 5.0002 , 10.0004 , 180 , 2 
$ 5.0002 , 10.0004 , 180 , 2 
$ 5.0002 , 10.0004 , 180 , 2 
$ 5.0002 , 10.0004 , 180 , 2 
$ 5.0002 , 10.0004 , 180 , 2 
$ 5.0002 , 10.0004 , 180 , 2 
$ 5.0002 , 10.0004 , 180 , 2 
$ 5.0002 , 10.0004 , 180 , 2 
$ 5.0002 , 10.0004 , 180 , 2 
$ 5.0002 , 10.0004 , 180 , 2 
$ 5.0002 , 10.0004 , 180 , 2 
$ 5.0002 , 10.0004 , 180 , 2 
$ 5.0002 , 10.0004 , 180 , 2 
$ 5.0002 , 10.0004 , 180 , 2 
$ 5.0002 , 10.0004 , 180 , 2 
$ 5.0002 , 10.0004 , 180 , 2 
$ 5.0002 , 10.0004 , 180 , 2 
# 0 
# 0.057 
# 0.01 
# 1.4314 
# 25 
# 30.1205 
# 10.4 
?
% VPITC08.01.258
% 1.4314 
% 30.1205 
%-0.361016 , 98.541354 
%-0.41914 , 98.12339 
% 0.2232 
% 125.24 , 125.41 
% 1 , 80 
% 0.0342649 , 0.054004 
% 0 , 8 
% 0 , 18 
% 104422       319516 
% 101.8 
% 260 , 300 , 470 , 530 
% 0.087420033762 ,-0.003123428547 ,-6.491882664871E-06 , 5.381089916002E-07 ,-3.01889280243E-09 
% VPViewer2000 Ver: 1.30.2
@0
2.00,4.625724,25.00624,0.000148,24.102574,0.0057,-1.050
4.00,4.626038,25.00695,0.000149,24.102721,0.0057,-1.049
6.00,4.626285,25.00715,0.000149,24.102283,0.0057,-1.050
8.00,4.625905,25.00661,0.000149,24.103070,0.0057,-1.050
10.00,4.626324,25.00627,0.000149,24.102643,0.0058,-1.050
12.00,4.625891,25.00678,0.000149,24.103065,0.0058,-1.050
14.00,4.626329,25.00676,0.000150,24.102864,0.0058,-1.050
16.00,4.626013,25.00676,0.000149,24.102662,0.0058,-1.050
18.00,4.625966,25.00603,0.000148,24.102573,0.0057,-1.050
20.00,4.626131,25.00617,0.000149,24.102732,0.0058,-1.050
22.00,4.626625,25.00636,0.000148,24.102283,0.0057,-1.049
24.00,4.626193,25.00606,0.000148,24.102613,0.0057,-1.050
26.00,4.625350,25.00697,0.000148,24.102181,0.0057,-1.050
28.00,4.625628,25.00690,0.000149,24.101727,0.0057,-1.050
30.00,4.625090,25.00663,0.000148,24.102047,0.0057,-1.050
32.00,4.624298,25.00631,0.000148,24.102797,0.0058,-1.050
34.00,4.625193,25.00632,0.000149,24.102710,0.0057,-1.049
36.00,4.624379,25.00734,0.000149,24.102069,0.0057,-1.050
38.00,4.625016,25.00798,0.000148,24.101861,0.0058,-1.050
40.00,4.625641,25.00610,0.000147,24.102329,0.0058,-1.050
42.00,4.625592,25.00547,0.000148,24.103364,0.0058,-1.049
44.00,4.625116,25.00712,0.000149,24.102238,0.0058,-1.050
46.00,4.625177,25.00664,0.000149,24.101289,0.0058,-1.050
48.00,4.625779,25.00669,0.000148,24.101986,0.0057,-1.050
50.00,4.625997,25.00583,0.000147,24.101499,0.0057,-1.049
52.00,4.626240,25.00670,0.000149,24.102532,0.0058,-1.049
54.00,4.625898,25.00788,0.000150,24.100921,0.0058,-1.049
56.00,4.625371,25.00690,0.000149,24.102513,0.0058,-1.049
58.00,4.624948,25.00741,0.000149,24.102034,0.0058,-1.050
60.00,4.625426,25.00806,0.000148,24.101720,0.0058,-1.050
62.00,4.625460,25.00760,0.000148,24.102508,0.0058,-1.049
64.00,4.624685,25.00802,0.000148,24.102041,0.0057,-1.049
66.00,4.624365,25.00859,0.000148,24.102013,0.0058,-1.049
68.00,4.623998,25.00845,0.000148,24.102088,0.0058,-1.050
70.00,4.624242,25.00822,0.000148,24.101731,0.0058,-1.049
72.00,4.625025,25.00821,0.000148,24.102600,0.0058,-1.049
74.00,4.625149,25.00854,0.000149,24.102422,0.0057,-1.049
76.00,4.625585,25.00818,0.000148,24.102082,0.0058,-1.050
78.00,4.625456,25.00728,0.000149,24.101620,0.0057,-1.049
80.00,4.624449,25.00743,0.000149,24.102859,0.0057,-1.049
82.00,4.625038,25.00829,0.000148,24.102355,0.0057,-1.049
84.00,4.624642,25.00872,0.000148,24.102331,0.0057,-1.050
86.00,4.624398,25.00797,0.000148,24.101573,0.0057,-1.050
88.00,4.623845,25.00785,0.000148,24.102311,0.0057,-1.050
90.00,4.623331,25.00768,0.000148,24.103160,0.0058,-1.049
92.00,4.623604,25.00829,0.000148,24.101887,0.0058,-1.050
94.00,4.624200,25.00854,0.000149,24.102630,0.0057,-1.049
96.00,4.624063,25.00760,0.000149,24.102552,0.0057,-1.049
98.00,4.624990,25.00891,0.000149,24.102216,0.0058,-1.050
100.00,4.624607,25.00793,0.000149,24.101807,0.0058,-1.048
102.00,4.624656,25.00784,0.000148,24.101742,0.0057,-1.050
104.00,4.624801,25.00801,0.000149,24.101553,0.0057,-1.049
106.00,4.624631,25.00767,0.000149,24.101493,0.0058,-1.049
108.00,4.624861,25.00691,0.000148,24.102296,0.0058,-1.050
110.00,4.624425,25.00739,0.000148,24.102220,0.0058,-1.049
112.00,4.623318,25.00755,0.000148,24.102586,0.0058,-1.048
114.00,4.622766,25.00767,0.000148,24.102838,0.0058,-1.050
116.00,4.623518,25.00854,0.000148,24.102296,0.0058,-1.049
118.00,4.624774,25.00842,0.000148,24.102402,0.0058,-1.050
120.00,4.624768,25.00757,0.000147,24.101863,0.0057,-1.049
@1,2.0005,4.0
122.00,4.624356,25.00759,0.000148,24.102320,0.0058,-1.049
124.00,4.623159,25.00690,0.000147,24.102448,0.0058,-1.050
126.00,4.603336,25.00783,0.000148,24.103096,0.0057,-1.048
128.00,4.544339,25.00777,0.000150,24.102725,0.0057,-1.048
130.00,4.472214,25.00770,0.000149,24.102352,0.0058,-1.049
132.00,4.426985,25.00743,0.000148,24.102030,0.0057,-1.050
134.00,4.407947,25.00784,0.000148,24.102158,0.0058,-1.050
136.00,4.405136,25.00772,0.000147,24.102448,0.0057,-1.049
138.00,4.411748,25.00756,0.000147,24.102092,0.0057,-1.049
140.00,4.420963,25.00766,0.000148,24.102099,0.0057,-1.049
142.00,4.431822,25.00788,0.000148,24.102608,0.0057,-1.049
144.00,4.442286,25.00797,0.000150,24.102764,0.0057,-1.049
146.00,4.454127,25.00846,0.000149,24.101924,0.0058,-1.049
148.00,4.468809,25.00822,0.000148,24.102264,0.0058,-1.050
150.00,4.481701,25.00758,0.000147,24.102184,0.0057,-1.049
152.00,4.494695,25.00818,0.000148,24.102205,0.0057,-1.049
154.00,4.507678,25.00781,0.000149,24.102517,0.0057,-1.049
156.00,4.518432,25.00789,0.000149,24.101883,0.0057,-1.049
158.00,4.528397,25.00894,0.000148,24.102901,0.0057,-1.049
160.00,4.538133,25.00979,0.000148,24.101545,0.0057,-1.049
162.00,4.545980,25.00987,0.000149,24.102292,0.0058,-1.049
164.00,4.553439,25.00905,0.000148,24.103119,0.0058,-1.050
166.00,4.560593,25.00796,0.000149,24.102846,0.0057,-1.049
168.00,4.567262,25.00888,0.000148,24.102476,0.0057,-1.049
170.00,4.573534,25.00837,0.000148,24.101703,0.0057,-1.049
172.00,4.579274,25.00798,0.000148,24.101872,0.0057,-1.050
174.00,4.582738,25.00774,0.000148,24.102262,0.0057,-1.050
176.00,4.586056,25.00804,0.000147,24.101802,0.0057,-1.050
178.00,4.590035,25.00818,0.000148,24.102177,0.0057,-1.049
180.00,4.593259,25.00851,0.000148,24.103017,0.0057,-1.048
182.00,4.596276,25.00918,0.000149,24.102909,0.0057,-1.049
184.00,4.599150,25.00849,0.000148,24.102998,0.0057,-1.049
186.00,4.601270,25.00845,0.000147,24.102013,0.0058,-1.049
188.00,4.602854,25.00815,0.000148,24.101694,0.0058,-1.049
190.00,4.605102,25.00932,0.000148,24.102560,0.0058,-1.049
192.00,4.607040,25.00902,0.000148,24.102625,0.0057,-1.049
194.00,4.609748,25.00844,0.000148,24.101155,0.0058,-1.049
196.00,4.611055,25.00909,0.000147,24.101948,0.0057,-1.050
198.00,4.611493,25.00877,0.000146,24.101934,0.0057,-1.049
200.00,4.612964,25.00900,0.000146,24.102223,0.0057,-1.049
202.00,4.612754,25.00836,0.000147,24.101493,0.0057,-1.049
204.00,4.613361,25.00858,0.000147,24.102955,0.0057,-1.049
206.00,4.613846,25.00858,0.000146,24.101895,0.0057,-1.049
208.00,4.614284,25.00893,0.000147,24.102188,0.0058,-1.049
210.00,4.615524,25.00841,0.000147,24.102437,0.0057,-1.049
212.00,4.615904,25.00843,0.000147,24.101945,0.0057,-1.049
214.00,4.616305,25.00748,0.000147,24.102045,0.0057,-1.050
216.00,4.617218,25.00730,0.000146,24.101570,0.0057,-1.049
218.00,4.617620,25.00832,0.000147,24.102233,0.0057,-1.049
220.00,4.618486,25.00839,0.000148,24.101127,0.0057,-1.049
222.00,4.619078,25.00785,0.000148,24.102543,0.0057,-1.049
224.00,4.619117,25.00777,0.000147,24.102175,0.0057,-1.049
226.00,4.618849,25.00807,0.000148,24.101061,0.0057,-1.049
228.00,4.619652,25.00829,0.000148,24.102240,0.0057,-1.049
230.00,4.620157,25.00759,0.000147,24.102287,0.0057,-1.050
232.00,4.620756,25.00752,0.000147,24.102049,0.0057,-1.050
234.00,4.621234,25.00754,0.000147,24.101874,0.0058,-1.049
236.00,4.620942,25.00674,0.000148,24.102194,0.0057,-1.048
238.00,4.620880,25.00709,0.000147,24.102231,0.0057,-1.049
240.00,4.620049,25.00760,0.000147,24.102719,0.0057,-1.049
242.00,4.620740,25.00730,0.000148,24.101293,0.0057,-1.049
244.00,4.621454,25.00754,0.000149,24.100247,0.0057,-1.049
246.00,4.621670,25.00805,0.000148,24.101896,0.0057,-1.049
248.00,4.621780,25.00845,0.000148,24.101055,0.0057,-1.049
250.00,4.621248,25.00828,0.000147,24.101518,0.0057,-1.049
252.00,4.621194,25.00850,0.000147,24.102028,0.0057,-1.050
254.00,4.620953,25.00852,0.000147,24.101674,0.0058,-1.049
256.00,4.621207,25.00859,0.000148,24.101731,0.0057,-1.048
258.00,4.621868,25.00876,0.000147,24.102229,0.0057,-1.049
260.00,4.621903,25.00873,0.000147,24.102307,0.0058,-1.050
262.00,4.622306,25.00889,0.000146,24.102547,0.0057,-1.050
264.00,4.623497,25.00928,0.000148,24.102164,0.0057,-1.049
266.00,4.622907,25.00874,0.000148,24.102547,0.0057,-1.049
268.00,4.621277,25.00854,0.000147,24.102764,0.0057,-1.049
270.00,4.621560,25.00822,0.000148,24.102370,0.0057,-1.049
272.00,4.621603,25.01005,0.000148,24.102301,0.0057,-1.050
274.00,4.621559,25.01022,0.000146,24.102753,0.0058,-1.050
276.00,4.621575,25.00882,0.000145,24.101783,0.0057,-1.050
278.00,4.621633,25.00787,0.000147,24.101681,0.0057,-1.048
280.00,4.621827,25.00868,0.000149,24.102506,0.0057,-1.048
282.00,4.620975,25.00886,0.000147,24.101987,0.0057,-1.049
284.00,4.621421,25.00903,0.000147,24.101922,0.0057,-1.049
286.00,4.621023,25.00788,0.000147,24.102223,0.0057,-1.049
288.00,4.620531,25.00845,0.000147,24.102125,0.0057,-1.049
290.00,4.620856,25.00776,0.000148,24.102331,0.0057,-1.048
292.00,4.621379,25.00810,0.000148,24.101700,0.0057,-1.049
294.00,4.622237,25.00781,0.000147,24.101945,0.0057,-1.050
296.00,4.622804,25.00765,0.000146,24.101792,0.0057,-1.049
298.00,4.622468,25.00834,0.000146,24.101794,0.0057,-1.049
300.00,4.622285,25.00827,0.000147,24.102038,0.0057,-1.049
@2,5.0002,10.0
302.00,4.622253,25.00899,0.000147,24.102285,0.0057,-1.048
304.00,4.620764,25.00898,0.000146,24.101809,0.0057,-1.049
306.00,4.602678,25.00914,0.000148,24.103173,0.0057,-1.048
308.00,4.545961,25.00750,0.000149,24.102838,0.0057,-1.048
310.00,4.460972,25.00823,0.000148,24.101737,0.0057,-1.049
312.00,4.364370,25.00837,0.000146,24.102108,0.0057,-1.050
314.00,4.268723,25.00757,0.000147,24.102333,0.0057,-1.049
316.00,4.191239,25.00713,0.000146,24.102287,0.0057,-1.051
318.00,4.149522,25.00831,0.000145,24.101350,0.0057,-1.051
320.00,4.137462,25.00860,0.000146,24.101300,0.0057,-1.049
322.00,4.143736,25.00847,0.000147,24.102487,0.0057,-1.050
324.00,4.161169,25.00771,0.000146,24.101373,0.0057,-1.049
326.00,4.184718,25.00846,0.000146,24.101057,0.0057,-1.048
328.00,4.210330,25.00885,0.000148,24.102079,0.0057,-1.049
330.00,4.237792,25.00836,0.000147,24.101538,0.0057,-1.049
332.00,4.267021,25.00866,0.000146,24.102311,0.0057,-1.049
334.00,4.295967,25.00858,0.000147,24.101999,0.0057,-1.049
336.00,4.323168,25.00789,0.000147,24.102645,0.0057,-1.049
338.00,4.350226,25.00774,0.000146,24.101727,0.0057,-1.049
340.00,4.374968,25.00787,0.000147,24.101705,0.0057,-1.049
342.00,4.396822,25.00851,0.000147,24.101735,0.0057,-1.048
344.00,4.416828,25.00726,0.000146,24.101083,0.0057,-1.048
346.00,4.434543,25.00742,0.000146,24.101928,0.0057,-1.049
348.00,4.451290,25.00772,0.000148,24.102188,0.0057,-1.049
350.00,4.467473,25.00801,0.000146,24.102340,0.0057,-1.049
352.00,4.482811,25.00798,0.000147,24.102469,0.0057,-1.049
354.00,4.495984,25.00860,0.000148,24.101750,0.0057,-1.048
356.00,4.506922,25.00804,0.000147,24.100897,0.0057,-1.049
358.00,4.517866,25.00844,0.000147,24.101824,0.0057,-1.050
360.00,4.527326,25.00803,0.000146,24.101531,0.0057,-1.049
362.00,4.535381,25.00838,0.000146,24.101401,0.0057,-1.049
364.00,4.544168,25.00825,0.000147,24.101711,0.0057,-1.048
366.00,4.552487,25.00793,0.000147,24.102831,0.0057,-1.048
368.00,4.559402,25.00790,0.000145,24.102573,0.0057,-1.049
370.00,4.563970,25.00860,0.000147,24.101571,0.0057,-1.049
372.00,4.569670,25.00912,0.000147,24.102097,0.0057,-1.049
374.00,4.574411,25.00886,0.000147,24.102366,0.0057,-1.048
376.00,4.577667,25.00864,0.000147,24.102361,0.0057,-1.049
378.00,4.582031,25.00881,0.000147,24.101178,0.0057,-1.050
380.00,4.586066,25.00805,0.000146,24.101789,0.0057,-1.049
382.00,4.589101,25.00712,0.000147,24.101956,0.0057,-1.049
384.00,4.591794,25.00701,0.000147,24.102483,0.0057,-1.048
386.00,4.594459,25.00767,0.000146,24.102346,0.0057,-1.049
388.00,4.596607,25.00764,0.000147,24.101848,0.0057,-1.048
390.00,4.598763,25.00762,0.000146,24.102463,0.0057,-1.049
392.00,4.600829,25.00874,0.000147,24.102667,0.0057,-1.049
394.00,4.602248,25.00835,0.000145,24.102483,0.0057,-1.048
396.00,4.604493,25.00807,0.000146,24.101967,0.0057,-1.049
398.00,4.605753,25.00866,0.000147,24.101612,0.0057,-1.049
400.00,4.606915,25.00853,0.000147,24.101742,0.0057,-1.049
402.00,4.607902,25.00833,0.000147,24.101794,0.0057,-1.049
404.00,4.608545,25.00834,0.000146,24.102329,0.0056,-1.048
406.00,4.609998,25.00740,0.000146,24.102426,0.0057,-1.049
408.00,4.610814,25.00825,0.000145,24.101389,0.0057,-1.049
410.00,4.612114,25.00876,0.000146,24.101844,0.0057,-1.049
412.00,4.613267,25.00875,0.000147,24.101967,0.0057,-1.048
414.00,4.613777,25.00863,0.000146,24.102047,0.0057,-1.049
416.00,4.614361,25.00771,0.000146,24.101529,0.0057,-1.049
418.00,4.615630,25.00849,0.000146,24.101571,0.0057,-1.049
420.00,4.616451,25.00832,0.000146,24.101752,0.0057,-1.047
422.00,4.616605,25.00846,0.000148,24.101196,0.0057,-1.048
424.00,4.616914,25.00740,0.000146,24.102719,0.0057,-1.049
426.00,4.616992,25.00793,0.000146,24.102314,0.0057,-1.049
428.00,4.616242,25.00773,0.000147,24.101103,0.0057,-1.048
430.00,4.616720,25.00830,0.000147,24.101103,0.0057,-1.048
432.00,4.616783,25.00795,0.000146,24.101423,0.0056,-1.049
434.00,4.616798,25.00788,0.000145,24.100659,0.0057,-1.049
436.00,4.615913,25.00792,0.000145,24.101696,0.0057,-1.048
438.00,4.617134,25.00776,0.000147,24.101976,0.0056,-1.048
440.00,4.617958,25.00778,0.000147,24.101982,0.0057,-1.050
442.00,4.618560,25.00765,0.000146,24.101781,0.0057,-1.049
444.00,4.618720,25.00791,0.000147,24.101170,0.0056,-1.048
446.00,4.618662,25.00777,0.000147,24.101900,0.0056,-1.048
448.00,4.619156,25.00839,0.000147,24.102000,0.0057,-1.049
450.00,4.620012,25.00796,0.000146,24.101514,0.0057,-1.049
452.00,4.619565,25.00793,0.000146,24.100975,0.0057,-1.048
454.00,4.618673,25.00731,0.000146,24.101902,0.0057,-1.048
456.00,4.619165,25.00873,0.000147,24.102210,0.0057,-1.048
458.00,4.619803,25.00836,0.000146,24.101906,0.0057,-1.048
460.00,4.620045,25.00810,0.000146,24.101109,0.0057,-1.048
462.00,4.619765,25.00826,0.000145,24.101003,0.0057,-1.050
464.00,4.620269,25.00787,0.000145,24.101610,0.0057,-1.048
466.00,4.620004,25.00849,0.000145,24.101226,0.0057,-1.049
468.00,4.620035,25.00762,0.000145,24.101042,0.0057,-1.048
470.00,4.619490,25.00784,0.000146,24.101661,0.0056,-1.048
472.00,4.619908,25.00790,0.000145,24.102558,0.0056,-1.048
474.00,4.620082,25.00838,0.000146,24.101373,0.0056,-1.048
476.00,4.620397,25.00838,0.000146,24.101867,0.0056,-1.048
478.00,4.619948,25.00844,0.000146,24.101473,0.0057,-1.048
480.00,4.620292,25.00877,0.000145,24.101857,0.0057,-1.048
@3,5.0002,10.0
482.00,4.620844,25.00838,0.000146,24.101826,0.0057,-1.048
484.00,4.618988,25.00952,0.000145,24.102079,0.0057,-1.049
486.00,4.605265,25.00951,0.000146,24.101696,0.0057,-1.047
488.00,4.558738,25.00876,0.000147,24.101159,0.0057,-1.047
490.00,4.484972,25.00949,0.000145,24.101974,0.0057,-1.047
492.00,4.398764,25.00867,0.000144,24.101956,0.0056,-1.049
494.00,4.312109,25.00819,0.000145,24.102251,0.0057,-1.049
496.00,4.239868,25.00919,0.000144,24.101239,0.0057,-1.049
498.00,4.200206,25.00924,0.000144,24.102073,0.0057,-1.050
500.00,4.188253,25.00845,0.000144,24.102259,0.0057,-1.049
502.00,4.191954,25.00886,0.000144,24.100953,0.0056,-1.048
504.00,4.205791,25.00937,0.000146,24.101893,0.0056,-1.047
506.00,4.226186,25.00840,0.000145,24.101501,0.0057,-1.048
508.00,4.248936,25.00933,0.000143,24.101540,0.0056,-1.049
510.00,4.273299,25.00864,0.000144,24.101973,0.0057,-1.049
512.00,4.298801,25.00931,0.000145,24.100667,0.0057,-1.048
514.00,4.325774,25.00869,0.000146,24.100789,0.0057,-1.049
516.00,4.351664,25.00896,0.000145,24.101397,0.0057,-1.048
518.00,4.377326,25.00957,0.000146,24.101989,0.0057,-1.049
520.00,4.400783,25.00950,0.000146,24.101750,0.0056,-1.048
522.00,4.421014,25.00901,0.000147,24.101009,0.0057,-1.048
524.00,4.440549,25.00800,0.000146,24.101306,0.0056,-1.048
526.00,4.457792,25.00838,0.000145,24.102452,0.0056,-1.048
528.00,4.473723,25.00851,0.000146,24.101778,0.0057,-1.048
530.00,4.488585,25.00899,0.000146,24.101523,0.0057,-1.049
532.00,4.500759,25.00853,0.000145,24.102418,0.0056,-1.048
534.00,4.513447,25.00925,0.000144,24.101358,0.0056,-1.048
536.00,4.523972,25.00927,0.000145,24.101460,0.0057,-1.048
538.00,4.532826,25.00941,0.000145,24.101490,0.0057,-1.049
540.00,4.540064,25.00859,0.000144,24.101402,0.0057,-1.049
542.00,4.547714,25.00837,0.000144,24.101902,0.0057,-1.048
544.00,4.554739,25.00880,0.000144,24.101375,0.0056,-1.048
546.00,4.561046,25.00959,0.000145,24.102242,0.0056,-1.048
548.00,4.567440,25.00946,0.000145,24.101516,0.0056,-1.048
550.00,4.572827,25.00915,0.000145,24.100931,0.0056,-1.048
552.00,4.577232,25.00867,0.000145,24.100529,0.0056,-1.048
554.00,4.581735,25.00809,0.000144,24.101308,0.0056,-1.049
556.00,4.585488,25.00907,0.000145,24.101265,0.0056,-1.048
558.00,4.589278,25.00806,0.000144,24.100513,0.0056,-1.048
560.00,4.592955,25.00879,0.000144,24.101681,0.0057,-1.048
562.00,4.595363,25.00835,0.000145,24.100724,0.0056,-1.048
564.00,4.596968,25.00864,0.000145,24.100260,0.0056,-1.048
566.00,4.599368,25.00822,0.000145,24.101716,0.0056,-1.048
568.00,4.600047,25.00789,0.000145,24.101525,0.0056,-1.048
570.00,4.601538,25.00866,0.000145,24.100533,0.0057,-1.047
572.00,4.602709,25.00933,0.000145,24.100945,0.0057,-1.048
574.00,4.602930,25.00864,0.000145,24.101700,0.0056,-1.049
576.00,4.604709,25.00854,0.000145,24.101763,0.0056,-1.047
578.00,4.605474,25.00868,0.000146,24.101048,0.0056,-1.048
580.00,4.607798,25.00852,0.000145,24.100470,0.0056,-1.048
582.00,4.609526,25.00893,0.000145,24.101928,0.0056,-1.048
584.00,4.611022,25.00795,0.000144,24.100622,0.0056,-1.048
586.00,4.612246,25.00891,0.000144,24.100136,0.0056,-1.048
588.00,4.612241,25.00851,0.000146,24.101700,0.0057,-1.048
590.00,4.612773,25.00761,0.000145,24.101081,0.0056,-1.048
592.00,4.613680,25.00836,0.000145,24.101072,0.0056,-1.048
594.00,4.614267,25.00871,0.000143,24.101241,0.0056,-1.048
596.00,4.614311,25.00954,0.000143,24.101343,0.0056,-1.048
598.00,4.615111,25.00727,0.000143,24.101729,0.0056,-1.048
600.00,4.616782,25.00786,0.000144,24.101460,0.0056,-1.048
602.00,4.617846,25.00829,0.000144,24.100546,0.0056,-1.049
604.00,4.617763,25.00885,0.000143,24.100609,0.0056,-1.048
606.00,4.617065,25.00897,0.000143,24.100399,0.0056,-1.048
608.00,4.616595,25.00804,0.000144,24.101553,0.0056,-1.048
610.00,4.616596,25.00739,0.000146,24.101336,0.0056,-1.048
612.00,4.617702,25.00818,0.000145,24.100775,0.0056,-1.047
614.00,4.618026,25.00733,0.000145,24.100516,0.0056,-1.047
616.00,4.617949,25.00766,0.000146,24.101544,0.0056,-1.048
618.00,4.618316,25.00834,0.000144,24.101246,0.0056,-1.048
620.00,4.618807,25.00721,0.000145,24.101129,0.0056,-1.048
622.00,4.619814,25.00691,0.000144,24.101742,0.0056,-1.048
624.00,4.619938,25.00792,0.000144,24.101557,0.0056,-1.048
626.00,4.620244,25.00725,0.000145,24.102153,0.0056,-1.048
628.00,4.619760,25.00745,0.000144,24.101796,0.0056,-1.049
630.00,4.619258,25.00724,0.000143,24.100565,0.0056,-1.048
632.00,4.618566,25.00694,0.000144,24.101607,0.0056,-1.048
634.00,4.619197,25.00828,0.000144,24.101237,0.0057,-1.048
636.00,4.619941,25.00788,0.000144,24.100531,0.0056,-1.048
638.00,4.620413,25.00810,0.000144,24.101443,0.0056,-1.048
640.00,4.619221,25.00818,0.000145,24.101616,0.0056,-1.048
642.00,4.620408,25.00861,0.000144,24.101746,0.0056,-1.048
644.00,4.620273,25.00774,0.000144,24.101289,0.0056,-1.047
646.00,4.620333,25.00787,0.000144,24.101895,0.0056,-1.048
648.00,4.619807,25.00817,0.000145,24.101558,0.0056,-1.048
650.00,4.619867,25.00732,0.000144,24.101714,0.0056,-1.047
652.00,4.619869,25.00807,0.000144,24.101425,0.0056,-1.048
654.00,4.620488,25.00789,0.000144,24.100654,0.0056,-1.049
656.00,4.620068,25.00732,0.000143,24.101991,0.0056,-1.048
658.00,4.618956,25.00743,0.000144,24.101285,0.0056,-1.048
660.00,4.618889,25.00819,0.000144,24.101150,0.0057,-1.048
@4,5.0002,10.0
662.00,4.619435,25.00782,0.000145,24.100715,0.0056,-1.048
664.00,4.618475,25.00712,0.000145,24.100775,0.0056,-1.048
666.00,4.607515,25.00762,0.000145,24.101672,0.0056,-1.047
668.00,4.565777,25.00825,0.000145,24.101703,0.0056,-1.046
670.00,4.498846,25.00679,0.000146,24.101486,0.0056,-1.047
672.00,4.421449,25.00662,0.000146,24.101984,0.0056,-1.047
674.00,4.341725,25.00788,0.000143,24.101707,0.0056,-1.048
676.00,4.273951,25.00744,0.000143,24.101369,0.0056,-1.049
678.00,4.235266,25.00701,0.000144,24.101157,0.0057,-1.049
680.00,4.221574,25.00781,0.000143,24.101467,0.0056,-1.050
682.00,4.223655,25.00860,0.000143,24.100780,0.0056,-1.049
684.00,4.236974,25.00785,0.000143,24.101607,0.0056,-1.048
686.00,4.255303,25.00742,0.000144,24.102026,0.0056,-1.048
688.00,4.276015,25.00833,0.000144,24.102056,0.0056,-1.048
690.00,4.299481,25.00766,0.000145,24.101570,0.0057,-1.047
692.00,4.323913,25.00805,0.000145,24.101049,0.0056,-1.048
694.00,4.349058,25.00761,0.000144,24.100895,0.0056,-1.049
696.00,4.374441,25.00758,0.000144,24.101280,0.0056,-1.048
698.00,4.397487,25.00715,0.000144,24.100654,0.0056,-1.047
700.00,4.419318,25.00715,0.000144,24.101172,0.0056,-1.048
702.00,4.439047,25.00806,0.000144,24.101440,0.0056,-1.048
704.00,4.456531,25.00828,0.000144,24.100318,0.0056,-1.049
706.00,4.472619,25.00807,0.000143,24.101092,0.0056,-1.048
708.00,4.486649,25.00852,0.000143,24.101549,0.0056,-1.047
710.00,4.499525,25.00821,0.000143,24.100009,0.0056,-1.048
712.00,4.510790,25.00793,0.000143,24.100958,0.0056,-1.047
714.00,4.521773,25.00795,0.000143,24.101321,0.0056,-1.048
716.00,4.532225,25.00818,0.000143,24.101445,0.0056,-1.048
718.00,4.541420,25.00804,0.000143,24.102197,0.0056,-1.048
720.00,4.548574,25.00786,0.000143,24.101157,0.0056,-1.048
722.00,4.555632,25.00772,0.000142,24.100531,0.0056,-1.047
724.00,4.562666,25.00782,0.000143,24.101969,0.0056,-1.048
726.00,4.567470,25.00839,0.000144,24.101893,0.0056,-1.048
728.00,4.572087,25.00862,0.000143,24.101062,0.0056,-1.048
730.00,4.576910,25.00809,0.000144,24.100767,0.0056,-1.048
732.00,4.580664,25.00823,0.000144,24.101352,0.0056,-1.047
734.00,4.584447,25.00857,0.000145,24.101157,0.0056,-1.048
736.00,4.588144,25.00923,0.000144,24.101445,0.0056,-1.048
738.00,4.591302,25.00890,0.000144,24.101898,0.0056,-1.048
740.00,4.593210,25.00819,0.000144,24.101635,0.0056,-1.048
742.00,4.595320,25.00878,0.000144,24.101347,0.0056,-1.048
744.00,4.598217,25.00862,0.000143,24.101454,0.0056,-1.047
746.00,4.601133,25.00938,0.000144,24.101137,0.0056,-1.048
748.00,4.602605,25.00820,0.000143,24.101337,0.0056,-1.048
750.00,4.604384,25.00779,0.000144,24.100830,0.0056,-1.047
752.00,4.605592,25.00873,0.000144,24.100697,0.0056,-1.047
754.00,4.606060,25.00810,0.000144,24.101278,0.0056,-1.048
756.00,4.606867,25.00695,0.000142,24.101724,0.0056,-1.048
758.00,4.607865,25.00730,0.000144,24.101460,0.0056,-1.049
760.00,4.609944,25.00704,0.000144,24.100559,0.0056,-1.048
762.00,4.611061,25.00707,0.000143,24.101044,0.0056,-1.048
764.00,4.612460,25.00709,0.000144,24.101584,0.0056,-1.047
766.00,4.612660,25.00740,0.000144,24.101722,0.0056,-1.048
768.00,4.613230,25.00807,0.000144,24.101412,0.0056,-1.048
770.00,4.614380,25.00719,0.000144,24.101607,0.0056,-1.048
772.00,4.614647,25.00743,0.000144,24.102036,0.0056,-1.048
774.00,4.614959,25.00791,0.000144,24.100871,0.0056,-1.048
776.00,4.615621,25.00657,0.000143,24.100775,0.0056,-1.048
778.00,4.616075,25.00671,0.000144,24.101399,0.0056,-1.048
780.00,4.616611,25.00814,0.000144,24.100715,0.0056,-1.048
782.00,4.617352,25.00829,0.000143,24.100771,0.0056,-1.048
784.00,4.618283,25.00790,0.000143,24.100851,0.0056,-1.048
786.00,4.617948,25.00830,0.000144,24.100617,0.0056,-1.048
788.00,4.617807,25.00717,0.000143,24.101187,0.0056,-1.047
790.00,4.618289,25.00768,0.000144,24.100093,0.0056,-1.048
792.00,4.618289,25.00750,0.000144,24.101168,0.0056,-1.048
794.00,4.618639,25.00810,0.000144,24.100739,0.0056,-1.048
796.00,4.619338,25.00663,0.000144,24.101343,0.0056,-1.048
798.00,4.619226,25.00742,0.000144,24.100983,0.0056,-1.048
800.00,4.619664,25.00781,0.000143,24.100221,0.0056,-1.048
802.00,4.620064,25.00749,0.000144,24.100275,0.0056,-1.048
804.00,4.619385,25.00724,0.000144,24.101178,0.0056,-1.048
806.00,4.619694,25.00701,0.000144,24.101228,0.0056,-1.048
808.00,4.619484,25.00673,0.000144,24.101701,0.0056,-1.048
810.00,4.619120,25.00720,0.000143,24.101295,0.0056,-1.048
812.00,4.619305,25.00742,0.000143,24.101605,0.0056,-1.048
814.00,4.619929,25.00716,0.000144,24.100853,0.0056,-1.048
816.00,4.619815,25.00701,0.000143,24.101049,0.0056,-1.048
818.00,4.620027,25.00730,0.000144,24.100981,0.0056,-1.048
820.00,4.620437,25.00666,0.000143,24.100983,0.0056,-1.047
822.00,4.620242,25.00679,0.000143,24.100711,0.0056,-1.048
824.00,4.620032,25.00692,0.000144,24.101139,0.0056,-1.048
826.00,4.619658,25.00736,0.000144,24.100455,0.0056,-1.048
828.00,4.619792,25.00708,0.000144,24.101388,0.0055,-1.048
830.00,4.619530,25.00678,0.000143,24.101111,0.0056,-1.048
832.00,4.619283,25.00739,0.000144,24.100966,0.0056,-1.047
834.00,4.620555,25.00709,0.000145,24.100388,0.0056,-1.048
836.00,4.621353,25.00763,0.000144,24.100628,0.0055,-1.048
838.00,4.621320,25.00722,0.000143,24.100498,0.0055,-1.048
840.00,4.622260,25.00815,0.000144,24.101389,0.0056,-1.048
@5,5.0002,10.0
842.00,4.622440,25.00726,0.000144,24.100962,0.0055,-1.048
844.00,4.621020,25.00681,0.000144,24.101044,0.0056,-1.048
846.00,4.610546,25.00754,0.000143,24.101521,0.0056,-1.047
848.00,4.573597,25.00757,0.000144,24.100123,0.0056,-1.046
850.00,4.513011,25.00780,0.000146,24.100901,0.0056,-1.047
852.00,4.441942,25.00770,0.000145,24.100674,0.0056,-1.048
854.00,4.368806,25.00835,0.000144,24.101610,0.0056,-1.049
856.00,4.305279,25.00692,0.000143,24.100169,0.0055,-1.049
858.00,4.267771,25.00739,0.000142,24.100420,0.0056,-1.049
860.00,4.254838,25.00796,0.000141,24.100266,0.0056,-1.049
862.00,4.257522,25.00706,0.000141,24.101027,0.0056,-1.048
864.00,4.269243,25.00726,0.000142,24.101577,0.0055,-1.048
866.00,4.287185,25.00724,0.000142,24.100724,0.0056,-1.048
868.00,4.307045,25.00771,0.000141,24.100503,0.0056,-1.049
870.00,4.327608,25.00830,0.000141,24.099550,0.0056,-1.048
872.00,4.349713,25.00807,0.000142,24.100002,0.0055,-1.048
874.00,4.372229,25.00824,0.000143,24.099959,0.0055,-1.048
876.00,4.395295,25.00844,0.000143,24.100659,0.0056,-1.048
878.00,4.416597,25.00871,0.000142,24.099968,0.0056,-1.048
880.00,4.436796,25.00859,0.000144,24.099714,0.0056,-1.048
882.00,4.455346,25.00944,0.000143,24.100347,0.0055,-1.047
884.00,4.472146,25.00875,0.000143,24.100383,0.0056,-1.048
886.00,4.486082,25.00847,0.000144,24.100847,0.0055,-1.048
888.00,4.499231,25.00775,0.000142,24.101044,0.0055,-1.048
890.00,4.512177,25.00731,0.000143,24.100336,0.0056,-1.048
892.00,4.522570,25.00786,0.000143,24.100810,0.0056,-1.047
894.00,4.532304,25.00790,0.000144,24.100873,0.0056,-1.048
896.00,4.541196,25.00878,0.000144,24.100897,0.0056,-1.048
898.00,4.548644,25.00919,0.000143,24.100966,0.0056,-1.048
900.00,4.554864,25.00868,0.000142,24.100407,0.0055,-1.047
902.00,4.561624,25.00820,0.000143,24.101254,0.0056,-1.048
904.00,4.568077,25.00797,0.000143,24.101241,0.0056,-1.047
906.00,4.573472,25.00830,0.000142,24.099567,0.0056,-1.049
908.00,4.577409,25.00765,0.000142,24.101215,0.0056,-1.048
910.00,4.581037,25.00768,0.000143,24.100934,0.0055,-1.047
912.00,4.584940,25.00762,0.000142,24.101376,0.0056,-1.048
914.00,4.588357,25.00757,0.000143,24.100901,0.0056,-1.047
916.00,4.591626,25.00784,0.000142,24.101272,0.0055,-1.048
918.00,4.595320,25.00837,0.000142,24.100368,0.0056,-1.048
920.00,4.597028,25.00865,0.000142,24.100087,0.0055,-1.048
922.00,4.599580,25.00719,0.000143,24.100966,0.0056,-1.048
924.00,4.602489,25.00800,0.000143,24.100702,0.0055,-1.047
926.00,4.603575,25.00782,0.000143,24.100932,0.0055,-1.048
928.00,4.603631,25.00758,0.000144,24.101165,0.0056,-1.048
930.00,4.605421,25.00747,0.000142,24.100221,0.0056,-1.048
932.00,4.607270,25.00747,0.000143,24.100698,0.0055,-1.049
934.00,4.609301,25.00771,0.000142,24.101187,0.0056,-1.048
936.00,4.611308,25.00847,0.000142,24.100581,0.0055,-1.048
938.00,4.612803,25.00863,0.000143,24.100280,0.0056,-1.047
940.00,4.613706,25.00864,0.000142,24.100481,0.0056,-1.048
942.00,4.613517,25.00749,0.000142,24.100919,0.0056,-1.048
944.00,4.613809,25.00753,0.000142,24.100869,0.0056,-1.048
946.00,4.615014,25.00764,0.000142,24.099974,0.0056,-1.048
948.00,4.615338,25.00712,0.000143,24.100815,0.0055,-1.048
950.00,4.615738,25.00762,0.000142,24.100776,0.0056,-1.048
952.00,4.615103,25.00739,0.000142,24.100500,0.0055,-1.048
954.00,4.616401,25.00790,0.000143,24.101094,0.0055,-1.048
956.00,4.616818,25.00812,0.000143,24.100379,0.0055,-1.047
958.00,4.617254,25.00738,0.000142,24.100542,0.0056,-1.047
960.00,4.618013,25.00717,0.000143,24.101501,0.0056,-1.048
962.00,4.618709,25.00818,0.000143,24.100063,0.0056,-1.048
964.00,4.619673,25.00785,0.000144,24.100254,0.0056,-1.048
966.00,4.620009,25.00742,0.000142,24.100949,0.0055,-1.047
968.00,4.620440,25.00777,0.000143,24.100349,0.0056,-1.048
970.00,4.620043,25.00753,0.000143,24.100375,0.0056,-1.048
972.00,4.620369,25.00816,0.000143,24.100591,0.0055,-1.047
974.00,4.620069,25.00801,0.000143,24.099967,0.0055,-1.047
976.00,4.620419,25.00799,0.000143,24.100275,0.0056,-1.048
978.00,4.620557,25.00683,0.000142,24.100713,0.0056,-1.048
980.00,4.619991,25.00697,0.000142,24.101269,0.0056,-1.047
982.00,4.619158,25.00762,0.000142,24.101100,0.0056,-1.048
984.00,4.619171,25.00774,0.000142,24.100533,0.0056,-1.048
986.00,4.620196,25.00760,0.000142,24.100024,0.0056,-1.047
988.00,4.620656,25.00763,0.000143,24.100435,0.0056,-1.047
990.00,4.621672,25.00794,0.000144,24.100970,0.0056,-1.048
992.00,4.621706,25.00696,0.000142,24.100405,0.0056,-1.047
994.00,4.621783,25.00781,0.000144,24.100509,0.0056,-1.048
996.00,4.621526,25.00687,0.000144,24.100880,0.0056,-1.048
998.00,4.620439,25.00685,0.000143,24.100828,0.0056,-1.047
1000.00,4.621065,25.00731,0.000142,24.100596,0.0056,-1.047
1002.00,4.620891,25.00913,0.000143,24.100518,0.0055,-1.048
1004.00,4.621127,25.00876,0.000144,24.100769,0.0055,-1.048
1006.00,4.620615,25.00743,0.000144,24.101044,0.0056,-1.047
1008.00,4.621134,25.00661,0.000144,24.100275,0.0056,-1.048
1010.00,4.620597,25.00704,0.000144,24.101127,0.0056,-1.048
1012.00,4.621099,25.00762,0.000144,24.100710,0.0056,-1.048
1014.00,4.621733,25.00708,0.000144,24.100539,0.0056,-1.047
1016.00,4.622220,25.00699,0.000143,24.100282,0.0056,-1.048
1018.00,4.622136,25.00739,0.000143,24.100704,0.0056,-1.047
1020.00,4.622078,25.00739,0.000143,24.100882,0.0056,-1.047
@6,5.0002,10.0
1022.00,4.622327,25.00671,0.000144,24.099924,0.0056,-1.048
1024.00,4.622002,25.00734,0.000143,24.100713,0.0056,-1.048
1026.00,4.613755,25.00808,0.000143,24.100273,0.0056,-1.047
1028.00,4.579517,25.00760,0.000143,24.099744,0.0055,-1.047
1030.00,4.523982,25.00709,0.000143,24.099991,0.0056,-1.047
1032.00,4.457627,25.00778,0.000144,24.100737,0.0056,-1.047
1034.00,4.388957,25.00746,0.000144,24.099929,0.0055,-1.048
1036.00,4.329438,25.00640,0.000143,24.100366,0.0055,-1.049
1038.00,4.294048,25.00628,0.000142,24.099404,0.0056,-1.048
1040.00,4.282323,25.00701,0.000141,24.101388,0.0056,-1.048
1042.00,4.285235,25.00730,0.000143,24.100043,0.0056,-1.048
1044.00,4.295879,25.00739,0.000144,24.101144,0.0056,-1.049
1046.00,4.311053,25.00864,0.000141,24.100511,0.0056,-1.048
1048.00,4.329571,25.00780,0.000143,24.099807,0.0056,-1.048
1050.00,4.350093,25.00758,0.000143,24.100490,0.0056,-1.048
1052.00,4.371044,25.00743,0.000144,24.100730,0.0056,-1.048
1054.00,4.392008,25.00679,0.000143,24.101445,0.0056,-1.046
1056.00,4.413133,25.00686,0.000144,24.099998,0.0055,-1.047
1058.00,4.432993,25.00724,0.000144,24.100234,0.0056,-1.047
1060.00,4.450556,25.00788,0.000145,24.100461,0.0056,-1.048
1062.00,4.467716,25.00817,0.000144,24.100704,0.0056,-1.047
1064.00,4.484054,25.00841,0.000143,24.100880,0.0056,-1.047
1066.00,4.497870,25.00933,0.000144,24.100962,0.0056,-1.047
1068.00,4.510321,25.00909,0.000144,24.100767,0.0056,-1.046
1070.00,4.521730,25.00824,0.000144,24.101202,0.0056,-1.047
1072.00,4.532176,25.00737,0.000144,24.101479,0.0056,-1.048
1074.00,4.541500,25.00716,0.000144,24.101018,0.0056,-1.047
1076.00,4.549068,25.00736,0.000144,24.101525,0.0056,-1.047
1078.00,4.556535,25.00817,0.000144,24.100646,0.0055,-1.047
1080.00,4.563002,25.00825,0.000143,24.100117,0.0056,-1.048
1082.00,4.569632,25.00832,0.000143,24.100288,0.0056,-1.047
1084.00,4.575303,25.00746,0.000143,24.100938,0.0056,-1.048
1086.00,4.579229,25.00783,0.000143,24.100724,0.0056,-1.048
1088.00,4.582950,25.00857,0.000142,24.099415,0.0056,-1.047
1090.00,4.586905,25.00789,0.000143,24.101204,0.0056,-1.046
1092.00,4.589978,25.00841,0.000145,24.101493,0.0056,-1.046
1094.00,4.593203,25.00804,0.000145,24.100879,0.0056,-1.047
1096.00,4.596646,25.00839,0.000143,24.100130,0.0056,-1.047
1098.00,4.599714,25.00827,0.000143,24.100918,0.0056,-1.047
1100.00,4.601051,25.00917,0.000144,24.101794,0.0056,-1.047
1102.00,4.603347,25.00866,0.000144,24.100600,0.0056,-1.047
1104.00,4.604934,25.00846,0.000142,24.100810,0.0056,-1.048
1106.00,4.606653,25.00814,0.000142,24.101235,0.0056,-1.047
1108.00,4.608382,25.00860,0.000144,24.099738,0.0055,-1.047
1110.00,4.609415,25.00845,0.000144,24.100602,0.0056,-1.046
1112.00,4.610398,25.00854,0.000144,24.101207,0.0056,-1.046
1114.00,4.611949,25.00789,0.000144,24.102127,0.0056,-1.048
1116.00,4.613373,25.00755,0.000143,24.101787,0.0056,-1.046
1118.00,4.614257,25.00776,0.000143,24.100975,0.0056,-1.047
1120.00,4.614477,25.00778,0.000144,24.100578,0.0056,-1.045
1122.00,4.615819,25.00655,0.000144,24.101243,0.0056,-1.046
1124.00,4.616191,25.00697,0.000144,24.101267,0.0056,-1.046
1126.00,4.615760,25.00775,0.000143,24.100723,0.0056,-1.047
1128.00,4.616031,25.00739,0.000144,24.101376,0.0056,-1.046
1130.00,4.616964,25.00668,0.000144,24.100596,0.0056,-1.046
1132.00,4.617973,25.00652,0.000143,24.101761,0.0056,-1.046
1134.00,4.618561,25.00704,0.000143,24.101187,0.0056,-1.047
1136.00,4.618384,25.00641,0.000143,24.101140,0.0056,-1.046
1138.00,4.617649,25.00729,0.000143,24.100734,0.0056,-1.047
1140.00,4.617217,25.00763,0.000143,24.100929,0.0056,-1.046
1142.00,4.618424,25.00758,0.000144,24.100568,0.0055,-1.046
1144.00,4.618626,25.00648,0.000144,24.099760,0.0056,-1.046
1146.00,4.618309,25.00767,0.000144,24.100396,0.0056,-1.046
1148.00,4.619025,25.00809,0.000144,24.100819,0.0056,-1.047
1150.00,4.620152,25.00732,0.000143,24.099887,0.0056,-1.046
1152.00,4.620926,25.00718,0.000144,24.101406,0.0056,-1.046
1154.00,4.620198,25.00670,0.000144,24.100955,0.0056,-1.046
1156.00,4.621109,25.00737,0.000144,24.101083,0.0056,-1.046
1158.00,4.621562,25.00737,0.000144,24.100654,0.0056,-1.045
1160.00,4.621636,25.00766,0.000144,24.099998,0.0056,-1.046
1162.00,4.621536,25.00731,0.000144,24.100877,0.0056,-1.046
1164.00,4.619960,25.00788,0.000143,24.101155,0.0056,-1.047
1166.00,4.620498,25.00806,0.000142,24.100009,0.0056,-1.047
1168.00,4.621518,25.00782,0.000143,24.101235,0.0056,-1.047
1170.00,4.621406,25.00713,0.000142,24.100591,0.0056,-1.046
1172.00,4.621702,25.00716,0.000144,24.100295,0.0056,-1.046
1174.00,4.622115,25.00699,0.000144,24.100858,0.0056,-1.046
1176.00,4.622849,25.00629,0.000144,24.101209,0.0056,-1.046
1178.00,4.623648,25.00685,0.000144,24.101295,0.0056,-1.045
1180.00,4.622426,25.00673,0.000145,24.101231,0.0056,-1.046
1182.00,4.621949,25.00691,0.000144,24.100771,0.0056,-1.045
1184.00,4.621379,25.00672,0.000144,24.100986,0.0056,-1.046
1186.00,4.622396,25.00743,0.000145,24.101101,0.0056,-1.046
1188.00,4.622057,25.00839,0.000144,24.101192,0.0056,-1.046
1190.00,4.621012,25.00826,0.000144,24.100784,0.0056,-1.046
1192.00,4.620844,25.00780,0.000143,24.100273,0.0056,-1.047
1194.00,4.622087,25.00742,0.000143,24.101243,0.0056,-1.045
1196.00,4.622144,25.00774,0.000143,24.100775,0.0055,-1.046
1198.00,4.622038,25.00845,0.000143,24.100611,0.0056,-1.046
1200.00,4.622320,25.00846,0.000143,24.100788,0.0056,-1.046
@7,5.0002,10.0
1202.00,4.622200,25.00762,0.000143,24.100895,0.0056,-1.046
1204.00,4.622870,25.00669,0.000144,24.101321,0.0056,-1.046
1206.00,4.614032,25.00775,0.000144,24.101566,0.0056,-1.046
1208.00,4.581143,25.00766,0.000144,24.100617,0.0056,-1.045
1210.00,4.529061,25.00713,0.000145,24.100254,0.0056,-1.044
1212.00,4.466939,25.00694,0.000145,24.100892,0.0056,-1.046
1214.00,4.402344,25.00743,0.000144,24.100150,0.0056,-1.046
1216.00,4.346351,25.00698,0.000143,24.100845,0.0056,-1.047
1218.00,4.312796,25.00670,0.000143,24.102203,0.0056,-1.047
1220.00,4.301527,25.00618,0.000143,24.101716,0.0055,-1.046
1222.00,4.303935,25.00697,0.000143,24.100587,0.0056,-1.047
1224.00,4.313029,25.00670,0.000144,24.101354,0.0056,-1.046
1226.00,4.327038,25.00677,0.000144,24.101384,0.0056,-1.046
1228.00,4.344648,25.00729,0.000144,24.101356,0.0056,-1.045
1230.00,4.363815,25.00699,0.000142,24.101590,0.0055,-1.046
1232.00,4.383122,25.00728,0.000143,24.100706,0.0056,-1.046
1234.00,4.404060,25.00717,0.000143,24.100526,0.0056,-1.046
1236.00,4.424471,25.00838,0.000144,24.100899,0.0056,-1.046
1238.00,4.444516,25.00784,0.000144,24.100535,0.0055,-1.045
1240.00,4.463048,25.00717,0.000144,24.100921,0.0056,-1.045
1242.00,4.479407,25.00782,0.000143,24.101204,0.0056,-1.046
1244.00,4.492393,25.00753,0.000142,24.101051,0.0056,-1.046
1246.00,4.505563,25.00767,0.000143,24.100188,0.0055,-1.046
1248.00,4.517959,25.00825,0.000144,24.100840,0.0056,-1.046
1250.00,4.528240,25.00826,0.000144,24.099621,0.0056,-1.046
1252.00,4.538055,25.00813,0.000143,24.100708,0.0056,-1.045
1254.00,4.546759,25.00896,0.000145,24.099853,0.0056,-1.046
1256.00,4.554363,25.00914,0.000143,24.100756,0.0056,-1.047
1258.00,4.561520,25.00811,0.000144,24.101131,0.0056,-1.046
1260.00,4.567512,25.00853,0.000145,24.101179,0.0055,-1.045
1262.00,4.573800,25.00909,0.000144,24.100869,0.0056,-1.045
1264.00,4.578950,25.00841,0.000144,24.100557,0.0056,-1.046
1266.00,4.582557,25.00789,0.000145,24.100815,0.0056,-1.046
1268.00,4.585813,25.00771,0.000145,24.101053,0.0056,-1.046
1270.00,4.589962,25.00832,0.000144,24.101298,0.0056,-1.046
1272.00,4.593400,25.00796,0.000143,24.100780,0.0056,-1.046
1274.00,4.596841,25.00699,0.000142,24.100043,0.0056,-1.046
1276.00,4.598662,25.00771,0.000142,24.100613,0.0056,-1.045
1278.00,4.600434,25.00759,0.000144,24.100893,0.0056,-1.045
1280.00,4.603006,25.00797,0.000143,24.099950,0.0056,-1.046
1282.00,4.604525,25.00757,0.000143,24.101191,0.0056,-1.045
1284.00,4.606131,25.00799,0.000144,24.100821,0.0055,-1.045
1286.00,4.608171,25.00838,0.000143,24.100476,0.0056,-1.046
1288.00,4.609581,25.00731,0.000144,24.100353,0.0056,-1.045
1290.00,4.610594,25.00752,0.000144,24.100373,0.0056,-1.046
1292.00,4.612035,25.00773,0.000144,24.100201,0.0056,-1.046
1294.00,4.612848,25.00811,0.000143,24.100674,0.0056,-1.046
1296.00,4.612257,25.00739,0.000144,24.101310,0.0056,-1.045
1298.00,4.613752,25.00785,0.000143,24.100550,0.0056,-1.046
1300.00,4.615911,25.00791,0.000143,24.101098,0.0056,-1.046
1302.00,4.616978,25.00748,0.000143,24.101196,0.0056,-1.045
1304.00,4.615969,25.00804,0.000144,24.100338,0.0056,-1.045
1306.00,4.616408,25.00707,0.000144,24.100708,0.0056,-1.045
1308.00,4.617185,25.00768,0.000143,24.100947,0.0056,-1.045
1310.00,4.618330,25.00610,0.000143,24.101237,0.0056,-1.046
1312.00,4.618713,25.00598,0.000143,24.101269,0.0056,-1.046
1314.00,4.619276,25.00829,0.000144,24.100708,0.0056,-1.046
1316.00,4.618334,25.00724,0.000144,24.101031,0.0055,-1.046
1318.00,4.618224,25.00638,0.000144,24.100964,0.0056,-1.046
1320.00,4.619153,25.00759,0.000143,24.100767,0.0056,-1.045
1322.00,4.621020,25.00732,0.000144,24.100319,0.0056,-1.045
1324.00,4.621560,25.00690,0.000144,24.100880,0.0056,-1.044
1326.00,4.621852,25.00785,0.000145,24.100321,0.0055,-1.046
1328.00,4.621726,25.00755,0.000143,24.101051,0.0055,-1.045
1330.00,4.621279,25.00746,0.000144,24.100713,0.0056,-1.046
1332.00,4.620822,25.00687,0.000144,24.101909,0.0056,-1.045
1334.00,4.620966,25.00862,0.000144,24.101477,0.0056,-1.046
1336.00,4.620773,25.00840,0.000143,24.100700,0.0056,-1.046
1338.00,4.620243,25.00806,0.000143,24.100477,0.0056,-1.045
1340.00,4.620047,25.00820,0.000144,24.101126,0.0056,-1.044
1342.00,4.620921,25.00730,0.000145,24.101633,0.0056,-1.046
1344.00,4.620687,25.00729,0.000144,24.101466,0.0056,-1.046
1346.00,4.620644,25.00667,0.000145,24.101449,0.0056,-1.044
1348.00,4.620591,25.00595,0.000145,24.101480,0.0056,-1.045
1350.00,4.621547,25.00653,0.000144,24.101109,0.0056,-1.046
1352.00,4.621698,25.00749,0.000143,24.101135,0.0056,-1.045
1354.00,4.622007,25.00664,0.000143,24.100563,0.0056,-1.045
1356.00,4.621984,25.00664,0.000143,24.101757,0.0056,-1.046
1358.00,4.622281,25.00735,0.000144,24.100905,0.0056,-1.046
1360.00,4.622136,25.00698,0.000144,24.100481,0.0056,-1.046
1362.00,4.623067,25.00667,0.000143,24.100957,0.0056,-1.045
1364.00,4.622641,25.00711,0.000144,24.100524,0.0056,-1.045
1366.00,4.622151,25.00706,0.000145,24.099235,0.0056,-1.045
1368.00,4.622446,25.00764,0.000143,24.099629,0.0056,-1.045
1370.00,4.623243,25.00743,0.000144,24.100932,0.0056,-1.045
1372.00,4.622913,25.00727,0.000143,24.101380,0.0056,-1.045
1374.00,4.622122,25.00712,0.000144,24.101077,0.0055,-1.045
1376.00,4.623013,25.00679,0.000145,24.101514,0.0056,-1.045
1378.00,4.623416,25.00600,0.000144,24.100877,0.0056,-1.046
1380.00,4.622720,25.00751,0.000144,24.100241,0.0055,-1.046
@8,5.0002,10.0
1382.00,4.622473,25.00827,0.000144,24.099807,0.0056,-1.046
1384.00,4.621047,25.00791,0.000144,24.100266,0.0056,-1.045
1386.00,4.613605,25.00746,0.000144,24.100973,0.0056,-1.044
1388.00,4.584206,25.00822,0.000145,24.101544,0.0055,-1.044
1390.00,4.535348,25.00722,0.000144,24.101330,0.0056,-1.045
1392.00,4.476920,25.00790,0.000145,24.101295,0.0056,-1.045
1394.00,4.416516,25.00795,0.000143,24.100871,0.0056,-1.045
1396.00,4.363504,25.00779,0.000142,24.100834,0.0055,-1.047
1398.00,4.331212,25.00774,0.000142,24.100700,0.0055,-1.047
1400.00,4.319228,25.00791,0.000142,24.100425,0.0056,-1.046
1402.00,4.320139,25.00719,0.000142,24.100697,0.0056,-1.046
1404.00,4.330071,25.00703,0.000143,24.100184,0.0056,-1.046
1406.00,4.344418,25.00732,0.000143,24.100199,0.0056,-1.045
1408.00,4.360654,25.00751,0.000142,24.100267,0.0056,-1.045
1410.00,4.378588,25.00705,0.000144,24.100489,0.0055,-1.045
1412.00,4.397162,25.00713,0.000144,24.100760,0.0056,-1.046
1414.00,4.415164,25.00723,0.000144,24.100977,0.0056,-1.045
1416.00,4.434743,25.00661,0.000143,24.101323,0.0056,-1.046
1418.00,4.453149,25.00648,0.000144,24.101343,0.0056,-1.045
1420.00,4.471103,25.00638,0.000144,24.100771,0.0056,-1.045
1422.00,4.487369,25.00618,0.000143,24.100840,0.0056,-1.046
1424.00,4.501346,25.00633,0.000142,24.100607,0.0056,-1.046
1426.00,4.513323,25.00647,0.000143,24.100069,0.0056,-1.045
1428.00,4.524461,25.00618,0.000143,24.101304,0.0056,-1.045
1430.00,4.534583,25.00548,0.000144,24.101798,0.0056,-1.045
1432.00,4.542953,25.00624,0.000145,24.101213,0.0056,-1.045
1434.00,4.551212,25.00724,0.000144,24.100375,0.0056,-1.045
1436.00,4.558694,25.00608,0.000144,24.100074,0.0056,-1.046
1438.00,4.565770,25.00666,0.000145,24.102134,0.0056,-1.045
1440.00,4.571314,25.00712,0.000143,24.099738,0.0056,-1.045
1442.00,4.575785,25.00749,0.000144,24.100929,0.0056,-1.046
1444.00,4.580988,25.00734,0.000144,24.101191,0.0056,-1.046
1446.00,4.586125,25.00709,0.000144,24.100828,0.0056,-1.045
1448.00,4.590519,25.00651,0.000144,24.100552,0.0056,-1.045
1450.00,4.593144,25.00644,0.000144,24.101900,0.0056,-1.045
1452.00,4.596032,25.00750,0.000143,24.101471,0.0056,-1.045
1454.00,4.598582,25.00789,0.000143,24.101464,0.0056,-1.046
1456.00,4.600496,25.00763,0.000143,24.101451,0.0056,-1.045
1458.00,4.602451,25.00759,0.000145,24.101059,0.0056,-1.045
1460.00,4.604764,25.00640,0.000143,24.101627,0.0056,-1.045
1462.00,4.606238,25.00626,0.000144,24.101525,0.0056,-1.045
1464.00,4.606904,25.00697,0.000143,24.100938,0.0056,-1.045
1466.00,4.608175,25.00554,0.000142,24.100775,0.0055,-1.045
1468.00,4.610038,25.00581,0.000143,24.100962,0.0055,-1.045
1470.00,4.611633,25.00619,0.000143,24.101239,0.0056,-1.046
1472.00,4.611986,25.00650,0.000143,24.101114,0.0056,-1.045
1474.00,4.612124,25.00638,0.000142,24.099857,0.0056,-1.045
1476.00,4.613303,25.00732,0.000143,24.099736,0.0056,-1.045
1478.00,4.614648,25.00580,0.000144,24.100897,0.0056,-1.045
1480.00,4.615510,25.00612,0.000144,24.101088,0.0056,-1.045
1482.00,4.615236,25.00619,0.000144,24.101018,0.0056,-1.045
1484.00,4.615978,25.00632,0.000145,24.100253,0.0056,-1.045
1486.00,4.617239,25.00692,0.000144,24.100442,0.0056,-1.045
1488.00,4.618648,25.00700,0.000145,24.100661,0.0056,-1.044
1490.00,4.619710,25.00674,0.000145,24.101070,0.0056,-1.046
1492.00,4.620261,25.00601,0.000145,24.101007,0.0056,-1.046
1494.00,4.620903,25.00663,0.000144,24.101753,0.0056,-1.045
1496.00,4.620725,25.00617,0.000145,24.100804,0.0056,-1.045
1498.00,4.619733,25.00563,0.000144,24.100923,0.0056,-1.044
1500.00,4.619864,25.00600,0.000144,24.100988,0.0056,-1.046
1502.00,4.620837,25.00640,0.000145,24.101404,0.0056,-1.045
1504.00,4.621855,25.00732,0.000144,24.100845,0.0056,-1.045
1506.00,4.621987,25.00699,0.000145,24.100306,0.0056,-1.045
1508.00,4.621171,25.00728,0.000144,24.099829,0.0056,-1.045
1510.00,4.620681,25.00755,0.000144,24.100243,0.0056,-1.045
1512.00,4.621682,25.00796,0.000145,24.100615,0.0056,-1.044
1514.00,4.622660,25.00834,0.000144,24.101040,0.0056,-1.045
1516.00,4.622472,25.00631,0.000146,24.101896,0.0056,-1.045
1518.00,4.622412,25.00729,0.000145,24.101878,0.0056,-1.045
1520.00,4.622467,25.00735,0.000144,24.101700,0.0056,-1.046
1522.00,4.622800,25.00700,0.000144,24.101120,0.0056,-1.045
1524.00,4.622326,25.00783,0.000144,24.100901,0.0056,-1.045
1526.00,4.622448,25.00736,0.000146,24.100942,0.0056,-1.045
1528.00,4.622803,25.00764,0.000144,24.100854,0.0056,-1.045
1530.00,4.623385,25.00827,0.000144,24.101200,0.0056,-1.045
1532.00,4.623444,25.00768,0.000145,24.100971,0.0056,-1.044
1534.00,4.623843,25.00774,0.000145,24.101211,0.0056,-1.045
1536.00,4.622794,25.00723,0.000144,24.100762,0.0056,-1.044
1538.00,4.622274,25.00774,0.000145,24.100587,0.0057,-1.046
1540.00,4.622256,25.00820,0.000145,24.101187,0.0056,-1.045
1542.00,4.621821,25.00780,0.000145,24.100479,0.0056,-1.045
1544.00,4.621962,25.00678,0.000144,24.100290,0.0056,-1.045
1546.00,4.622436,25.00663,0.000144,24.101235,0.0056,-1.045
1548.00,4.622561,25.00831,0.000144,24.100838,0.0056,-1.045
1550.00,4.621920,25.00748,0.000143,24.101131,0.0056,-1.045
1552.00,4.622495,25.00737,0.000145,24.101088,0.0056,-1.045
1554.00,4.622411,25.00779,0.000145,24.100594,0.0056,-1.044
1556.00,4.623255,25.00778,0.000145,24.100741,0.0056,-1.045
1558.00,4.622626,25.00802,0.000145,24.100767,0.0056,-1.044
1560.00,4.622255,25.00691,0.000145,24.100869,0.0056,-1.045
@9,5.0002,10.0
1562.00,4.621505,25.00690,0.000145,24.101421,0.0056,-1.046
1564.00,4.621017,25.00653,0.000145,24.101659,0.0056,-1.045
1566.00,4.614326,25.00638,0.000145,24.101434,0.0056,-1.045
1568.00,4.587509,25.00661,0.000144,24.100869,0.0056,-1.045
1570.00,4.542225,25.00625,0.000145,24.101590,0.0057,-1.044
1572.00,4.487276,25.00579,0.000145,24.101109,0.0056,-1.044
1574.00,4.430482,25.00653,0.000146,24.100951,0.0056,-1.045
1576.00,4.379748,25.00566,0.000144,24.100256,0.0057,-1.046
1578.00,4.349239,25.00646,0.000142,24.100762,0.0056,-1.046
1580.00,4.337119,25.00704,0.000143,24.100349,0.0056,-1.046
1582.00,4.337741,25.00691,0.000143,24.100736,0.0056,-1.046
1584.00,4.345810,25.00642,0.000143,24.100802,0.0056,-1.045
1586.00,4.358249,25.00628,0.000144,24.101419,0.0056,-1.045
1588.00,4.373239,25.00733,0.000144,24.102002,0.0057,-1.045
1590.00,4.390467,25.00702,0.000143,24.102030,0.0056,-1.045
1592.00,4.408879,25.00729,0.000145,24.101035,0.0056,-1.045
1594.00,4.427142,25.00728,0.000145,24.101313,0.0056,-1.045
1596.00,4.445091,25.00655,0.000145,24.101950,0.0056,-1.045
1598.00,4.462563,25.00648,0.000145,24.101644,0.0056,-1.045
1600.00,4.478622,25.00707,0.000145,24.101460,0.0056,-1.045
1602.00,4.491981,25.00685,0.000146,24.101421,0.0056,-1.044
1604.00,4.505832,25.00808,0.000145,24.101908,0.0056,-1.045
1606.00,4.518409,25.00811,0.000144,24.101129,0.0057,-1.044
1608.00,4.529590,25.00754,0.000145,24.100767,0.0057,-1.046
1610.00,4.538980,25.00792,0.000144,24.100661,0.0057,-1.045
1612.00,4.547817,25.00761,0.000145,24.101289,0.0056,-1.045
1614.00,4.556417,25.00780,0.000144,24.101430,0.0056,-1.044
1616.00,4.563364,25.00755,0.000145,24.100630,0.0057,-1.045
1618.00,4.569493,25.00722,0.000144,24.101571,0.0056,-1.045
1620.00,4.575254,25.00858,0.000145,24.101137,0.0056,-1.044
1622.00,4.580455,25.00806,0.000144,24.100637,0.0056,-1.046
1624.00,4.585370,25.00757,0.000144,24.100559,0.0057,-1.045
1626.00,4.588662,25.00736,0.000144,24.101382,0.0056,-1.045
1628.00,4.593055,25.00702,0.000144,24.100641,0.0056,-1.045
1630.00,4.596745,25.00656,0.000145,24.101532,0.0056,-1.045
1632.00,4.597922,25.00763,0.000145,24.101601,0.0056,-1.045
1634.00,4.599990,25.00713,0.000145,24.100884,0.0057,-1.045
1636.00,4.601927,25.00645,0.000144,24.100866,0.0056,-1.046
1638.00,4.605321,25.00644,0.000145,24.101965,0.0056,-1.045
1640.00,4.607608,25.00703,0.000145,24.102337,0.0056,-1.044
1642.00,4.608665,25.00717,0.000145,24.101079,0.0056,-1.045
1644.00,4.609808,25.00732,0.000144,24.101588,0.0056,-1.045
1646.00,4.610260,25.00766,0.000145,24.101131,0.0056,-1.045
1648.00,4.611732,25.00832,0.000145,24.100836,0.0057,-1.045
1650.00,4.613781,25.00750,0.000145,24.101269,0.0056,-1.045
1652.00,4.614561,25.00714,0.000144,24.101230,0.0056,-1.045
1654.00,4.615214,25.00813,0.000144,24.100864,0.0056,-1.045
1656.00,4.616229,25.00757,0.000145,24.100869,0.0057,-1.045
1658.00,4.617640,25.00770,0.000145,24.100509,0.0056,-1.044
1660.00,4.617675,25.00777,0.000145,24.101752,0.0056,-1.045
1662.00,4.617991,25.00810,0.000145,24.101818,0.0057,-1.045
1664.00,4.619001,25.00803,0.000145,24.100860,0.0056,-1.044
1666.00,4.619814,25.00775,0.000146,24.101122,0.0056,-1.045
1668.00,4.619507,25.00871,0.000145,24.101350,0.0056,-1.046
1670.00,4.619684,25.00875,0.000143,24.100736,0.0056,-1.045
1672.00,4.619800,25.00754,0.000143,24.100453,0.0056,-1.045
1674.00,4.621534,25.00679,0.000144,24.101237,0.0057,-1.044
1676.00,4.622071,25.00771,0.000145,24.101088,0.0056,-1.045
1678.00,4.621198,25.00847,0.000145,24.101090,0.0057,-1.045
1680.00,4.621181,25.00853,0.000146,24.100470,0.0057,-1.045
1682.00,4.621975,25.00799,0.000145,24.101131,0.0056,-1.045
1684.00,4.621915,25.00762,0.000145,24.101729,0.0056,-1.044
1686.00,4.622606,25.00900,0.000145,24.101579,0.0056,-1.045
1688.00,4.623752,25.00837,0.000145,24.100472,0.0056,-1.045
1690.00,4.623897,25.00882,0.000145,24.101441,0.0056,-1.045
1692.00,4.622810,25.00823,0.000145,24.100392,0.0056,-1.045
1694.00,4.621976,25.00830,0.000144,24.100791,0.0056,-1.046
1696.00,4.622563,25.00815,0.000146,24.101022,0.0056,-1.045
1698.00,4.623615,25.00785,0.000145,24.101183,0.0057,-1.045
1700.00,4.623979,25.00733,0.000144,24.101111,0.0056,-1.045
1702.00,4.623997,25.00840,0.000146,24.101297,0.0056,-1.045
1704.00,4.624300,25.00881,0.000145,24.101993,0.0056,-1.046
1706.00,4.624227,25.00877,0.000145,24.100988,0.0056,-1.045
1708.00,4.622542,25.00782,0.000145,24.101616,0.0056,-1.044
1710.00,4.622546,25.00822,0.000143,24.101616,0.0056,-1.045
1712.00,4.623141,25.00856,0.000145,24.101092,0.0056,-1.044
1714.00,4.623084,25.00814,0.000144,24.101638,0.0056,-1.045
1716.00,4.622812,25.00863,0.000145,24.101635,0.0056,-1.046
1718.00,4.622509,25.00818,0.000144,24.101267,0.0056,-1.045
1720.00,4.622873,25.00718,0.000145,24.101425,0.0056,-1.045
1722.00,4.623472,25.00740,0.000144,24.101733,0.0056,-1.045
1724.00,4.623825,25.00726,0.000144,24.101419,0.0056,-1.046
1726.00,4.623991,25.00757,0.000144,24.102114,0.0056,-1.045
1728.00,4.623852,25.00734,0.000144,24.101090,0.0056,-1.045
1730.00,4.623594,25.00674,0.000146,24.101698,0.0056,-1.044
1732.00,4.624946,25.00683,0.000146,24.101867,0.0056,-1.045
1734.00,4.624801,25.00709,0.000144,24.101441,0.0056,-1.045
1736.00,4.624852,25.00763,0.000143,24.100736,0.0056,-1.045
1738.00,4.624719,25.00700,0.000144,24.101402,0.0056,-1.045
1740.00,4.624855,25.00707,0.000144,24.101857,0.0056,-1.045
@10,5.0002,10.0
1742.00,4.624332,25.00760,0.000144,24.100498,0.0057,-1.045
1744.00,4.624033,25.00761,0.000144,24.101174,0.0056,-1.045
1746.00,4.617664,25.00757,0.000145,24.101349,0.0056,-1.044
1748.00,4.593748,25.00643,0.000144,24.100674,0.0056,-1.043
1750.00,4.551403,25.00751,0.000145,24.100191,0.0056,-1.043
1752.00,4.500898,25.00638,0.000145,24.101674,0.0056,-1.045
1754.00,4.447351,25.00726,0.000143,24.100934,0.0057,-1.046
1756.00,4.399789,25.00714,0.000142,24.100949,0.0056,-1.046
1758.00,4.369410,25.00664,0.000143,24.101187,0.0056,-1.046
1760.00,4.355764,25.00719,0.000142,24.101291,0.0056,-1.046
1762.00,4.353425,25.00676,0.000143,24.101672,0.0056,-1.045
1764.00,4.360437,25.00806,0.000144,24.100897,0.0056,-1.045
1766.00,4.372032,25.00804,0.000144,24.101079,0.0056,-1.046
1768.00,4.386258,25.00726,0.000144,24.101519,0.0056,-1.046
1770.00,4.402406,25.00658,0.000144,24.101127,0.0056,-1.044
1772.00,4.419097,25.00679,0.000143,24.101049,0.0056,-1.044
1774.00,4.436628,25.00657,0.000145,24.101378,0.0056,-1.044
1776.00,4.454338,25.00693,0.000145,24.100960,0.0056,-1.045
1778.00,4.470591,25.00730,0.000145,24.100932,0.0056,-1.046
1780.00,4.486300,25.00668,0.000145,24.101250,0.0056,-1.045
1782.00,4.499521,25.00764,0.000145,24.100947,0.0057,-1.045
1784.00,4.512757,25.00839,0.000145,24.101246,0.0056,-1.045
1786.00,4.524430,25.00815,0.000145,24.101852,0.0057,-1.044
1788.00,4.535359,25.00765,0.000146,24.100903,0.0056,-1.044
1790.00,4.544902,25.00798,0.000144,24.100165,0.0056,-1.045
1792.00,4.552056,25.00696,0.000144,24.101766,0.0056,-1.045
1794.00,4.559547,25.00674,0.000144,24.100533,0.0056,-1.045
1796.00,4.567325,25.00801,0.000144,24.100201,0.0056,-1.045
1798.00,4.572683,25.00802,0.000145,24.101124,0.0056,-1.045
1800.00,4.578187,25.00683,0.000144,24.100646,0.0056,-1.045
1802.00,4.582697,25.00737,0.000147,24.100754,0.0056,-1.044
1804.00,4.586881,25.00828,0.000146,24.100453,0.0056,-1.045
1806.00,4.590040,25.00752,0.000145,24.100862,0.0056,-1.044
1808.00,4.593236,25.00734,0.000145,24.100886,0.0056,-1.045
1810.00,4.596818,25.00695,0.000145,24.102032,0.0056,-1.045
1812.00,4.599928,25.00784,0.000144,24.101092,0.0056,-1.045
1814.00,4.602041,25.00758,0.000144,24.100695,0.0056,-1.045
1816.00,4.604059,25.00632,0.000144,24.101328,0.0056,-1.045
1818.00,4.605781,25.00690,0.000144,24.101226,0.0056,-1.044
1820.00,4.607251,25.00734,0.000146,24.101545,0.0056,-1.045
1822.00,4.609611,25.00753,0.000145,24.101367,0.0056,-1.045
1824.00,4.611355,25.00713,0.000144,24.101813,0.0056,-1.045
1826.00,4.612969,25.00755,0.000144,24.100893,0.0057,-1.045
1828.00,4.614567,25.00654,0.000144,24.099690,0.0056,-1.044
1830.00,4.614501,25.00691,0.000144,24.101386,0.0056,-1.045
1832.00,4.614927,25.00628,0.000143,24.101952,0.0056,-1.045
1834.00,4.616707,25.00691,0.000144,24.100615,0.0056,-1.044
1836.00,4.617760,25.00655,0.000145,24.101744,0.0056,-1.044
1838.00,4.617819,25.00699,0.000145,24.101486,0.0057,-1.045
1840.00,4.618386,25.00621,0.000146,24.101467,0.0056,-1.044
1842.00,4.618630,25.00584,0.000146,24.100788,0.0056,-1.045
1844.00,4.620156,25.00638,0.000146,24.100853,0.0056,-1.044
1846.00,4.621268,25.00641,0.000145,24.101791,0.0056,-1.045
1848.00,4.621544,25.00635,0.000145,24.100336,0.0056,-1.044
1850.00,4.621435,25.00619,0.000144,24.101503,0.0056,-1.045
1852.00,4.620725,25.00598,0.000144,24.101928,0.0056,-1.044
1854.00,4.620803,25.00660,0.000145,24.101228,0.0056,-1.044
1856.00,4.621535,25.00632,0.000144,24.101633,0.0056,-1.046
1858.00,4.622514,25.00691,0.000143,24.100890,0.0056,-1.045
1860.00,4.623293,25.00568,0.000144,24.101170,0.0056,-1.045
1862.00,4.623504,25.00543,0.000144,24.101404,0.0056,-1.045
1864.00,4.622212,25.00518,0.000145,24.100996,0.0056,-1.043
1866.00,4.621545,25.00534,0.000146,24.101092,0.0056,-1.044
1868.00,4.621520,25.00526,0.000145,24.101287,0.0056,-1.045
1870.00,4.621558,25.00508,0.000143,24.101878,0.0056,-1.044
1872.00,4.621692,25.00517,0.000144,24.101213,0.0056,-1.044
1874.00,4.621452,25.00563,0.000145,24.100362,0.0056,-1.045
1876.00,4.621243,25.00585,0.000145,24.100739,0.0056,-1.044
1878.00,4.621810,25.00557,0.000146,24.101495,0.0056,-1.044
1880.00,4.622393,25.00592,0.000144,24.100500,0.0056,-1.044
1882.00,4.622903,25.00582,0.000145,24.101735,0.0056,-1.044
1884.00,4.622624,25.00592,0.000145,24.101623,0.0056,-1.045
1886.00,4.623429,25.00614,0.000145,24.101207,0.0056,-1.044
1888.00,4.623204,25.00682,0.000144,24.100451,0.0056,-1.044
1890.00,4.622748,25.00665,0.000144,24.101231,0.0057,-1.044
1892.00,4.623462,25.00648,0.000145,24.100750,0.0056,-1.045
1894.00,4.623046,25.00735,0.000145,24.101687,0.0056,-1.045
1896.00,4.622857,25.00717,0.000145,24.100492,0.0056,-1.044
1898.00,4.623891,25.00686,0.000145,24.100570,0.0056,-1.043
1900.00,4.624590,25.00571,0.000146,24.101488,0.0056,-1.045
1902.00,4.625065,25.00658,0.000144,24.100840,0.0056,-1.044
1904.00,4.623793,25.00704,0.000145,24.101142,0.0056,-1.045
1906.00,4.624147,25.00704,0.000144,24.101672,0.0057,-1.045
1908.00,4.624732,25.00656,0.000145,24.102157,0.0056,-1.044
1910.00,4.624102,25.00650,0.000146,24.100624,0.0056,-1.045
1912.00,4.624148,25.00738,0.000145,24.100988,0.0056,-1.044
1914.00,4.624731,25.00655,0.000145,24.101902,0.0056,-1.044
1916.00,4.624827,25.00655,0.000144,24.101040,0.0056,-1.044
1918.00,4.623841,25.00684,0.000145,24.100801,0.0056,-1.045
1920.00,4.624980,25.00597,0.000144,24.101763,0.0056,-1.045
@11,5.0002,10.0
1922.00,4.625983,25.00652,0.000144,24.101861,0.0057,-1.044
1924.00,4.624326,25.00680,0.000145,24.101529,0.0056,-1.045
1926.00,4.618768,25.00659,0.000146,24.101285,0.0056,-1.043
1928.00,4.597035,25.00673,0.000146,24.100775,0.0056,-1.043
1930.00,4.558683,25.00654,0.000146,24.101326,0.0056,-1.043
1932.00,4.510999,25.00704,0.000146,24.101228,0.0056,-1.044
1934.00,4.459817,25.00704,0.000145,24.100645,0.0056,-1.045
1936.00,4.412713,25.00662,0.000144,24.101636,0.0057,-1.046
1938.00,4.382670,25.00659,0.000143,24.101114,0.0056,-1.046
1940.00,4.370524,25.00726,0.000143,24.100743,0.0056,-1.046
1942.00,4.367964,25.00646,0.000144,24.100767,0.0056,-1.045
1944.00,4.374091,25.00673,0.000146,24.101592,0.0056,-1.044
1946.00,4.384217,25.00704,0.000146,24.101960,0.0056,-1.044
1948.00,4.397292,25.00645,0.000146,24.101319,0.0057,-1.044
1950.00,4.412084,25.00644,0.000146,24.102062,0.0056,-1.044
1952.00,4.427857,25.00679,0.000146,24.101194,0.0056,-1.043
1954.00,4.444872,25.00642,0.000146,24.101324,0.0057,-1.044
1956.00,4.461862,25.00611,0.000146,24.101423,0.0056,-1.045
1958.00,4.478164,25.00648,0.000144,24.101094,0.0056,-1.045
1960.00,4.493345,25.00622,0.000144,24.101163,0.0057,-1.044
1962.00,4.506522,25.00683,0.000145,24.100561,0.0056,-1.044
1964.00,4.519087,25.00748,0.000145,24.100500,0.0056,-1.044
1966.00,4.529809,25.00714,0.000145,24.100708,0.0056,-1.043
1968.00,4.539356,25.00721,0.000143,24.101373,0.0056,-1.045
1970.00,4.547993,25.00713,0.000143,24.101235,0.0056,-1.044
1972.00,4.555809,25.00693,0.000144,24.100561,0.0056,-1.044
1974.00,4.562045,25.00630,0.000144,24.101343,0.0056,-1.044
1976.00,4.568519,25.00609,0.000144,24.101083,0.0056,-1.044
1978.00,4.574032,25.00585,0.000143,24.100823,0.0056,-1.044
1980.00,4.578889,25.00615,0.000144,24.099266,0.0056,-1.044
1982.00,4.583586,25.00607,0.000144,24.101542,0.0056,-1.044
1984.00,4.588123,25.00616,0.000145,24.101261,0.0056,-1.044
1986.00,4.591872,25.00689,0.000145,24.101267,0.0056,-1.045
1988.00,4.594809,25.00757,0.000145,24.101323,0.0056,-1.044
1990.00,4.596660,25.00696,0.000146,24.101479,0.0056,-1.044
1992.00,4.599289,25.00705,0.000145,24.101545,0.0056,-1.044
1994.00,4.602077,25.00731,0.000144,24.101861,0.0056,-1.043
1996.00,4.603874,25.00813,0.000145,24.101685,0.0056,-1.045
1998.00,4.606328,25.00711,0.000145,24.100832,0.0056,-1.044
2000.00,4.608526,25.00807,0.000145,24.101644,0.0056,-1.044
2002.00,4.609715,25.00785,0.000144,24.101389,0.0056,-1.045
2004.00,4.611306,25.00796,0.000144,24.100472,0.0056,-1.044
2006.00,4.612795,25.00800,0.000145,24.100650,0.0056,-1.044
2008.00,4.613555,25.00745,0.000145,24.101471,0.0057,-1.044
2010.00,4.615032,25.00745,0.000146,24.101222,0.0057,-1.044
2012.00,4.615777,25.00678,0.000145,24.101683,0.0056,-1.045
2014.00,4.615602,25.00766,0.000145,24.101148,0.0056,-1.044
2016.00,4.616485,25.00659,0.000146,24.101042,0.0056,-1.044
2018.00,4.618456,25.00629,0.000146,24.101038,0.0056,-1.044
2020.00,4.618837,25.00670,0.000145,24.102365,0.0056,-1.044
2022.00,4.618905,25.00673,0.000144,24.101518,0.0056,-1.044
2024.00,4.618935,25.00717,0.000144,24.100310,0.0056,-1.044
2026.00,4.619724,25.00756,0.000145,24.101735,0.0056,-1.044
2028.00,4.620571,25.00750,0.000145,24.100864,0.0056,-1.044
2030.00,4.620886,25.00862,0.000146,24.101029,0.0056,-1.044
2032.00,4.619955,25.00763,0.000146,24.100994,0.0056,-1.044
2034.00,4.620353,25.00804,0.000145,24.101213,0.0056,-1.043
2036.00,4.620280,25.00758,0.000145,24.101837,0.0056,-1.044
2038.00,4.621075,25.00641,0.000145,24.100936,0.0057,-1.044
2040.00,4.621486,25.00684,0.000145,24.102656,0.0056,-1.044
2042.00,4.621057,25.00738,0.000143,24.101293,0.0056,-1.045
2044.00,4.622088,25.00738,0.000144,24.100996,0.0056,-1.044
2046.00,4.622186,25.00717,0.000145,24.101445,0.0056,-1.044
2048.00,4.621554,25.00667,0.000144,24.101458,0.0056,-1.044
2050.00,4.621472,25.00751,0.000145,24.101980,0.0056,-1.044
2052.00,4.622278,25.00717,0.000145,24.101079,0.0056,-1.044
2054.00,4.623035,25.00724,0.000145,24.100619,0.0057,-1.044
2056.00,4.624071,25.00864,0.000145,24.101310,0.0056,-1.044
2058.00,4.623829,25.00763,0.000146,24.101798,0.0056,-1.044
2060.00,4.623475,25.00863,0.000146,24.101018,0.0056,-1.044
2062.00,4.623904,25.00873,0.000145,24.099746,0.0056,-1.044
2064.00,4.624662,25.00928,0.000144,24.100554,0.0056,-1.043
2066.00,4.624914,25.00799,0.000145,24.101027,0.0056,-1.044
2068.00,4.625422,25.00808,0.000145,24.101469,0.0056,-1.043
2070.00,4.625171,25.00948,0.000145,24.100440,0.0056,-1.044
2072.00,4.626053,25.00839,0.000145,24.100606,0.0056,-1.044
2074.00,4.625826,25.00750,0.000145,24.101904,0.0057,-1.044
2076.00,4.626079,25.00758,0.000144,24.102129,0.0056,-1.044
2078.00,4.626566,25.00803,0.000145,24.101661,0.0056,-1.044
2080.00,4.626309,25.00841,0.000144,24.101010,0.0056,-1.044
2082.00,4.625171,25.00841,0.000145,24.101583,0.0057,-1.043
2084.00,4.624547,25.00854,0.000145,24.100370,0.0056,-1.044
2086.00,4.625577,25.00876,0.000144,24.100204,0.0056,-1.045
2088.00,4.626176,25.00864,0.000144,24.101391,0.0056,-1.044
2090.00,4.626674,25.00905,0.000145,24.101531,0.0056,-1.043
2092.00,4.625082,25.00919,0.000144,24.102339,0.0056,-1.044
2094.00,4.624431,25.00910,0.000144,24.099829,0.0056,-1.044
2096.00,4.624674,25.00923,0.000143,24.101263,0.0056,-1.044
2098.00,4.625174,25.00928,0.000145,24.101499,0.0056,-1.044
2100.00,4.625009,25.00851,0.000146,24.101636,0.0056,-1.043
@12,5.0002,10.0
2102.00,4.625502,25.00761,0.000146,24.101334,0.0056,-1.044
2104.00,4.625611,25.00834,0.000144,24.100204,0.0056,-1.044
2106.00,4.621407,25.00811,0.000145,24.100776,0.0056,-1.044
2108.00,4.601614,25.00855,0.000145,24.101285,0.0056,-1.043
2110.00,4.565105,25.00903,0.000145,24.100316,0.0056,-1.043
2112.00,4.519798,25.00976,0.000145,24.100308,0.0056,-1.044
2114.00,4.472262,25.00816,0.000145,24.101389,0.0056,-1.044
2116.00,4.429756,25.00771,0.000145,24.100749,0.0056,-1.045
2118.00,4.400890,25.00821,0.000144,24.100580,0.0056,-1.045
2120.00,4.387591,25.00843,0.000143,24.101869,0.0056,-1.046
2122.00,4.384837,25.00804,0.000144,24.100784,0.0056,-1.045
2124.00,4.390276,25.00835,0.000143,24.100611,0.0056,-1.044
2126.00,4.400463,25.00776,0.000143,24.101337,0.0056,-1.045
2128.00,4.413489,25.00802,0.000143,24.101739,0.0056,-1.044
2130.00,4.427936,25.00895,0.000145,24.100674,0.0056,-1.044
2132.00,4.442186,25.00827,0.000146,24.101453,0.0056,-1.044
2134.00,4.457747,25.00773,0.000146,24.100241,0.0056,-1.044
2136.00,4.473607,25.00829,0.000144,24.100401,0.0056,-1.044
2138.00,4.489602,25.00862,0.000144,24.101077,0.0056,-1.044
2140.00,4.503783,25.00897,0.000145,24.100782,0.0056,-1.044
2142.00,4.516332,25.00824,0.000145,24.099669,0.0056,-1.044
2144.00,4.527806,25.00926,0.000144,24.100266,0.0056,-1.044
2146.00,4.538413,25.01032,0.000144,24.101079,0.0056,-1.045
2148.00,4.547807,25.00952,0.000145,24.100405,0.0056,-1.045
2150.00,4.555890,25.00920,0.000144,24.101023,0.0056,-1.044
2152.00,4.562803,25.00904,0.000144,24.101447,0.0056,-1.044
2154.00,4.569720,25.00837,0.000144,24.101174,0.0056,-1.044
2156.00,4.576243,25.00777,0.000143,24.100970,0.0056,-1.045
2158.00,4.581662,25.00804,0.000145,24.100769,0.0056,-1.044
2160.00,4.585850,25.00830,0.000144,24.100843,0.0056,-1.045
2162.00,4.589499,25.00810,0.000145,24.101313,0.0056,-1.044
2164.00,4.592722,25.00746,0.000145,24.100780,0.0056,-1.044
2166.00,4.597359,25.00835,0.000145,24.101012,0.0056,-1.045
2168.00,4.600848,25.00848,0.000144,24.100659,0.0057,-1.045
2170.00,4.603132,25.00849,0.000144,24.100854,0.0056,-1.044
2172.00,4.604152,25.00799,0.000145,24.100966,0.0056,-1.044
2174.00,4.606032,25.00798,0.000145,24.101140,0.0056,-1.044
2176.00,4.607710,25.00808,0.000143,24.101480,0.0056,-1.044
2178.00,4.609481,25.00822,0.000144,24.101826,0.0057,-1.044
2180.00,4.610929,25.00862,0.000145,24.101343,0.0056,-1.043
2182.00,4.613276,25.00846,0.000145,24.100880,0.0056,-1.044
2184.00,4.615029,25.00895,0.000144,24.100321,0.0056,-1.045
2186.00,4.616921,25.00869,0.000143,24.099426,0.0056,-1.045
2188.00,4.617388,25.00822,0.000144,24.100561,0.0056,-1.045
2190.00,4.617107,25.00819,0.000143,24.100253,0.0056,-1.045
2192.00,4.617966,25.00831,0.000145,24.100570,0.0056,-1.044
2194.00,4.617807,25.00915,0.000145,24.101469,0.0056,-1.043
2196.00,4.619726,25.00806,0.000146,24.102118,0.0056,-1.045
2198.00,4.621250,25.00876,0.000144,24.101811,0.0056,-1.045
2200.00,4.621793,25.00818,0.000145,24.101282,0.0056,-1.045
2202.00,4.622733,25.00829,0.000145,24.100141,0.0056,-1.044
2204.00,4.622425,25.00818,0.000143,24.101479,0.0056,-1.045
2206.00,4.622580,25.00893,0.000144,24.100873,0.0056,-1.044
2208.00,4.623558,25.00894,0.000145,24.101157,0.0056,-1.045
2210.00,4.624766,25.00841,0.000144,24.100771,0.0056,-1.045
2212.00,4.625041,25.00860,0.000145,24.100890,0.0056,-1.044
2214.00,4.625386,25.00769,0.000144,24.101445,0.0056,-1.045
2216.00,4.624941,25.00848,0.000144,24.101302,0.0056,-1.045
2218.00,4.625566,25.00839,0.000145,24.101263,0.0056,-1.045
2220.00,4.626522,25.00856,0.000145,24.100464,0.0056,-1.044
2222.00,4.626125,25.00753,0.000146,24.100587,0.0056,-1.044
2224.00,4.626067,25.00686,0.000145,24.101378,0.0056,-1.044
2226.00,4.626688,25.00661,0.000144,24.101581,0.0056,-1.044
2228.00,4.626607,25.00763,0.000144,24.100951,0.0056,-1.045
2230.00,4.626478,25.00722,0.000144,24.100620,0.0056,-1.044
2232.00,4.625980,25.00774,0.000144,24.100780,0.0056,-1.044
2234.00,4.625884,25.00802,0.000144,24.099941,0.0056,-1.045
2236.00,4.626166,25.00884,0.000144,24.101586,0.0056,-1.045
2238.00,4.626580,25.00804,0.000144,24.100697,0.0056,-1.045
2240.00,4.626319,25.00788,0.000143,24.101194,0.0057,-1.044
2242.00,4.625992,25.00745,0.000144,24.102108,0.0056,-1.045
2244.00,4.625762,25.00744,0.000144,24.101625,0.0056,-1.045
2246.00,4.625564,25.00788,0.000144,24.100838,0.0056,-1.044
2248.00,4.625703,25.00871,0.000145,24.101330,0.0056,-1.044
2250.00,4.625862,25.00861,0.000144,24.101856,0.0056,-1.044
2252.00,4.625872,25.00801,0.000144,24.101421,0.0056,-1.045
2254.00,4.626182,25.00767,0.000144,24.101042,0.0056,-1.044
2256.00,4.625577,25.00850,0.000144,24.101218,0.0056,-1.044
2258.00,4.625689,25.00808,0.000144,24.101869,0.0056,-1.045
2260.00,4.626619,25.00796,0.000144,24.101059,0.0056,-1.045
2262.00,4.626642,25.00907,0.000144,24.099963,0.0056,-1.044
2264.00,4.627739,25.00772,0.000144,24.100944,0.0056,-1.045
2266.00,4.626898,25.00812,0.000144,24.101023,0.0056,-1.045
2268.00,4.626151,25.00972,0.000144,24.100247,0.0056,-1.044
2270.00,4.626904,25.00884,0.000144,24.100923,0.0056,-1.045
2272.00,4.627103,25.00852,0.000144,24.100762,0.0056,-1.045
2274.00,4.626483,25.00877,0.000144,24.100737,0.0056,-1.045
2276.00,4.626945,25.00862,0.000143,24.100505,0.0056,-1.044
2278.00,4.627626,25.00886,0.000144,24.100542,0.0056,-1.044
2280.00,4.628003,25.00894,0.000144,24.101215,0.0056,-1.045
@13,5.0002,10.0
2282.00,4.627993,25.00981,0.000144,24.100921,0.0056,-1.045
2284.00,4.627263,25.00902,0.000144,24.100710,0.0056,-1.044
2286.00,4.624284,25.00928,0.000144,24.100654,0.0056,-1.044
2288.00,4.607055,25.00881,0.000145,24.101460,0.0056,-1.044
2290.00,4.572995,25.00862,0.000144,24.101133,0.0056,-1.044
2292.00,4.530727,25.00853,0.000145,24.100345,0.0056,-1.044
2294.00,4.485452,25.00919,0.000144,24.101882,0.0056,-1.045
2296.00,4.442747,25.00890,0.000143,24.100892,0.0056,-1.046
2298.00,4.414184,25.00832,0.000142,24.100680,0.0056,-1.046
2300.00,4.401084,25.00907,0.000141,24.100708,0.0056,-1.046
2302.00,4.397724,25.00862,0.000142,24.100888,0.0056,-1.046
2304.00,4.402404,25.00902,0.000143,24.100843,0.0056,-1.045
2306.00,4.411145,25.00988,0.000144,24.099911,0.0056,-1.045
2308.00,4.421949,25.00910,0.000143,24.100942,0.0056,-1.045
2310.00,4.434501,25.00920,0.000145,24.100687,0.0056,-1.044
2312.00,4.448418,25.00918,0.000145,24.100825,0.0056,-1.044
2314.00,4.464214,25.00995,0.000144,24.100828,0.0056,-1.045
2316.00,4.479192,25.01047,0.000143,24.099807,0.0056,-1.046
2318.00,4.493258,25.00972,0.000143,24.100884,0.0056,-1.044
2320.00,4.506580,25.01000,0.000144,24.101748,0.0056,-1.045
2322.00,4.519300,25.00954,0.000144,24.099902,0.0056,-1.045
2324.00,4.531319,25.01062,0.000144,24.099772,0.0056,-1.045
2326.00,4.541376,25.01075,0.000144,24.101163,0.0056,-1.045
2328.00,4.550905,25.00972,0.000143,24.100888,0.0056,-1.045
2330.00,4.559229,25.00952,0.000143,24.101217,0.0056,-1.045
2332.00,4.566131,25.00961,0.000143,24.100487,0.0056,-1.046
2334.00,4.572063,25.00992,0.000144,24.099792,0.0056,-1.044
2336.00,4.578524,25.00935,0.000143,24.100823,0.0056,-1.045
2338.00,4.583873,25.00919,0.000144,24.100862,0.0056,-1.045
2340.00,4.588649,25.01007,0.000143,24.099528,0.0056,-1.045
2342.00,4.592558,25.00948,0.000143,24.100624,0.0056,-1.045
2344.00,4.595775,25.00982,0.000143,24.100955,0.0056,-1.045
2346.00,4.598832,25.00929,0.000144,24.100123,0.0056,-1.045
2348.00,4.601599,25.00906,0.000144,24.101085,0.0056,-1.045
2350.00,4.604220,25.01013,0.000144,24.099712,0.0056,-1.045
2352.00,4.606357,25.00993,0.000143,24.100691,0.0056,-1.045
2354.00,4.607838,25.00957,0.000144,24.100659,0.0056,-1.045
2356.00,4.610595,25.00974,0.000144,24.100544,0.0056,-1.044
2358.00,4.611735,25.01024,0.000144,24.100288,0.0056,-1.045
2360.00,4.613188,25.00905,0.000144,24.101293,0.0056,-1.045
2362.00,4.614656,25.00978,0.000143,24.100591,0.0056,-1.046
2364.00,4.616128,25.00993,0.000143,24.100910,0.0056,-1.045
2366.00,4.617433,25.00928,0.000144,24.100856,0.0056,-1.044
2368.00,4.619172,25.00943,0.000144,24.100124,0.0056,-1.045
2370.00,4.620200,25.00877,0.000143,24.100646,0.0056,-1.045
2372.00,4.620484,25.00951,0.000143,24.100981,0.0056,-1.044
2374.00,4.621572,25.01082,0.000144,24.100528,0.0056,-1.045
2376.00,4.621958,25.01024,0.000144,24.100867,0.0056,-1.046
2378.00,4.621493,25.00978,0.000143,24.101246,0.0056,-1.045
2380.00,4.623003,25.01023,0.000143,24.100628,0.0056,-1.044
2382.00,4.622774,25.01008,0.000145,24.100617,0.0056,-1.045
2384.00,4.623079,25.00913,0.000143,24.100925,0.0056,-1.046
2386.00,4.623285,25.00841,0.000144,24.101577,0.0056,-1.045
2388.00,4.623810,25.00932,0.000144,24.101512,0.0056,-1.044
2390.00,4.623896,25.00884,0.000145,24.100479,0.0056,-1.045
2392.00,4.623852,25.00873,0.000143,24.101336,0.0056,-1.044
2394.00,4.623835,25.01009,0.000143,24.100685,0.0056,-1.045
2396.00,4.623943,25.00980,0.000145,24.100674,0.0056,-1.045
2398.00,4.625133,25.00877,0.000144,24.101300,0.0056,-1.045
2400.00,4.626051,25.00920,0.000143,24.101969,0.0056,-1.045
2402.00,4.626323,25.00891,0.000144,24.100494,0.0056,-1.044
2404.00,4.626584,25.00920,0.000144,24.100970,0.0056,-1.044
2406.00,4.626664,25.00916,0.000142,24.100867,0.0056,-1.045
2408.00,4.627018,25.00891,0.000143,24.100749,0.0056,-1.045
2410.00,4.627146,25.00884,0.000143,24.100856,0.0056,-1.045
2412.00,4.626488,25.00832,0.000143,24.100110,0.0056,-1.044
2414.00,4.626450,25.00802,0.000144,24.101430,0.0056,-1.045
2416.00,4.625839,25.00797,0.000143,24.101694,0.0056,-1.045
2418.00,4.626632,25.00802,0.000144,24.101529,0.0056,-1.046
2420.00,4.627900,25.00926,0.000144,24.100776,0.0056,-1.045
2422.00,4.627575,25.00861,0.000143,24.101698,0.0056,-1.045
2424.00,4.626835,25.00864,0.000145,24.100940,0.0056,-1.045
2426.00,4.627317,25.00890,0.000144,24.100615,0.0056,-1.045
2428.00,4.627425,25.00912,0.000145,24.100732,0.0056,-1.045
2430.00,4.628304,25.00985,0.000144,24.100254,0.0056,-1.044
2432.00,4.628638,25.00976,0.000143,24.099759,0.0056,-1.044
2434.00,4.628710,25.00926,0.000144,24.100882,0.0056,-1.044
2436.00,4.628473,25.01015,0.000143,24.101239,0.0056,-1.045
2438.00,4.628180,25.01005,0.000143,24.100080,0.0056,-1.045
2440.00,4.628707,25.00924,0.000143,24.101111,0.0056,-1.045
2442.00,4.628718,25.00948,0.000143,24.100522,0.0057,-1.046
2444.00,4.627952,25.00962,0.000144,24.100529,0.0056,-1.044
2446.00,4.627810,25.01025,0.000146,24.101105,0.0056,-1.045
2448.00,4.627579,25.00929,0.000144,24.100864,0.0056,-1.045
2450.00,4.627249,25.00942,0.000144,24.101049,0.0056,-1.045
2452.00,4.626367,25.00850,0.000145,24.100407,0.0056,-1.045
2454.00,4.626373,25.00874,0.000144,24.100271,0.0056,-1.045
2456.00,4.626309,25.00844,0.000144,24.101438,0.0056,-1.044
2458.00,4.626241,25.00952,0.000144,24.100158,0.0055,-1.045
2460.00,4.626563,25.00922,0.000144,24.100197,0.0056,-1.045
@14,5.0002,10.0
2462.00,4.628045,25.00849,0.000143,24.100453,0.0056,-1.044
2464.00,4.627841,25.00887,0.000143,24.101235,0.0056,-1.045
2466.00,4.623770,25.00910,0.000144,24.100507,0.0056,-1.044
2468.00,4.606618,25.00827,0.000144,24.100626,0.0056,-1.044
2470.00,4.574411,25.00896,0.000143,24.100245,0.0056,-1.044
2472.00,4.535513,25.00872,0.000145,24.100433,0.0056,-1.044
2474.00,4.493115,25.00818,0.000145,24.101297,0.0056,-1.045
2476.00,4.451930,25.00812,0.000143,24.101594,0.0056,-1.046
2478.00,4.424193,25.00821,0.000142,24.099707,0.0056,-1.047
2480.00,4.410745,25.00862,0.000142,24.098878,0.0056,-1.046
2482.00,4.407767,25.00882,0.000143,24.099861,0.0056,-1.045
2484.00,4.411740,25.00984,0.000143,24.101211,0.0056,-1.045
2486.00,4.420610,25.00994,0.000143,24.100362,0.0056,-1.045
2488.00,4.431733,25.00923,0.000145,24.101300,0.0057,-1.045
2490.00,4.443446,25.00910,0.000144,24.101252,0.0056,-1.045
2492.00,4.456903,25.00907,0.000145,24.100163,0.0056,-1.045
2494.00,4.471772,25.00945,0.000145,24.100331,0.0056,-1.045
2496.00,4.485622,25.00965,0.000144,24.100654,0.0056,-1.044
2498.00,4.499315,25.01016,0.000144,24.100247,0.0056,-1.045
2500.00,4.511921,25.01010,0.000143,24.100841,0.0056,-1.046
2502.00,4.524693,25.00942,0.000144,24.100988,0.0056,-1.045
2504.00,4.536236,25.00928,0.000143,24.101140,0.0056,-1.045
2506.00,4.545858,25.01016,0.000144,24.100999,0.0056,-1.045
2508.00,4.554270,25.01022,0.000143,24.100745,0.0056,-1.045
2510.00,4.562767,25.01005,0.000144,24.101176,0.0056,-1.045
2512.00,4.569988,25.00984,0.000145,24.100446,0.0056,-1.045
2514.00,4.576077,25.00934,0.000144,24.101319,0.0056,-1.045
2516.00,4.582505,25.00932,0.000145,24.100769,0.0056,-1.044
2518.00,4.588496,25.00929,0.000144,24.101246,0.0056,-1.044
2520.00,4.592767,25.00894,0.000143,24.101194,0.0056,-1.046
2522.00,4.595209,25.00866,0.000142,24.101332,0.0056,-1.045
2524.00,4.598200,25.00945,0.000144,24.100487,0.0056,-1.045
2526.00,4.601386,25.00915,0.000143,24.101521,0.0056,-1.045
2528.00,4.604751,25.00880,0.000143,24.100531,0.0056,-1.045
2530.00,4.606099,25.00886,0.000144,24.100706,0.0056,-1.044
2532.00,4.607346,25.00855,0.000145,24.100983,0.0056,-1.044
2534.00,4.609548,25.00901,0.000143,24.100758,0.0056,-1.046
2536.00,4.611516,25.00908,0.000142,24.100386,0.0056,-1.046
2538.00,4.612678,25.00899,0.000143,24.100061,0.0056,-1.045
2540.00,4.613408,25.00971,0.000143,24.100303,0.0056,-1.044
2542.00,4.614951,25.00991,0.000144,24.099621,0.0055,-1.044
2544.00,4.617242,25.00947,0.000145,24.101062,0.0056,-1.045
2546.00,4.619377,25.00931,0.000144,24.100528,0.0056,-1.045
2548.00,4.620611,25.00919,0.000144,24.101484,0.0056,-1.045
2550.00,4.621474,25.00886,0.000143,24.099942,0.0055,-1.045
2552.00,4.621531,25.00877,0.000144,24.099801,0.0056,-1.044
2554.00,4.622065,25.00821,0.000144,24.101326,0.0056,-1.044
2556.00,4.622419,25.00965,0.000144,24.100552,0.0056,-1.044
2558.00,4.623000,25.01004,0.000143,24.100176,0.0056,-1.045
2560.00,4.623349,25.00969,0.000143,24.100654,0.0056,-1.045
2562.00,4.623352,25.00929,0.000144,24.100736,0.0056,-1.044
2564.00,4.622705,25.01037,0.000144,24.100295,0.0056,-1.045
2566.00,4.623443,25.01030,0.000142,24.100020,0.0056,-1.045
2568.00,4.624586,25.00914,0.000143,24.100656,0.0056,-1.045
2570.00,4.624869,25.00937,0.000143,24.100999,0.0055,-1.045
2572.00,4.625176,25.00859,0.000143,24.100358,0.0056,-1.045
2574.00,4.625914,25.00788,0.000143,24.100440,0.0056,-1.044
2576.00,4.626334,25.00824,0.000143,24.100983,0.0056,-1.044
2578.00,4.627227,25.00965,0.000143,24.100279,0.0056,-1.045
2580.00,4.627658,25.00905,0.000142,24.100022,0.0056,-1.045
2582.00,4.627521,25.00819,0.000145,24.100249,0.0056,-1.043
2584.00,4.627527,25.00997,0.000144,24.100682,0.0056,-1.045
2586.00,4.626966,25.01026,0.000143,24.099786,0.0056,-1.044
2588.00,4.628488,25.01018,0.000143,24.100126,0.0056,-1.045
2590.00,4.629598,25.00997,0.000144,24.101087,0.0056,-1.044
2592.00,4.628977,25.00971,0.000145,24.100470,0.0056,-1.044
2594.00,4.627841,25.01012,0.000145,24.100152,0.0056,-1.044
2596.00,4.627171,25.00942,0.000145,24.100548,0.0056,-1.045
2598.00,4.627678,25.00915,0.000144,24.101246,0.0056,-1.045
2600.00,4.627764,25.00953,0.000143,24.100892,0.0056,-1.045
2602.00,4.627698,25.00918,0.000144,24.101239,0.0056,-1.045
2604.00,4.627581,25.00986,0.000143,24.101523,0.0056,-1.045
2606.00,4.628600,25.00943,0.000143,24.101146,0.0056,-1.044
2608.00,4.628727,25.00997,0.000143,24.099993,0.0056,-1.044
2610.00,4.628577,25.00896,0.000145,24.100487,0.0056,-1.045
2612.00,4.628820,25.00942,0.000144,24.100293,0.0056,-1.044
2614.00,4.628945,25.00981,0.000144,24.100020,0.0055,-1.043
2616.00,4.629576,25.00965,0.000145,24.100682,0.0056,-1.044
2618.00,4.628741,25.00877,0.000144,24.100643,0.0056,-1.045
2620.00,4.627806,25.00986,0.000143,24.100429,0.0056,-1.044
2622.00,4.627583,25.00866,0.000144,24.101263,0.0056,-1.044
2624.00,4.627013,25.00961,0.000144,24.101109,0.0056,-1.045
2626.00,4.627916,25.00953,0.000142,24.101345,0.0056,-1.045
2628.00,4.627727,25.00989,0.000142,24.100438,0.0056,-1.045
2630.00,4.627837,25.00938,0.000143,24.100756,0.0056,-1.044
2632.00,4.629300,25.00985,0.000143,24.100121,0.0056,-1.044
2634.00,4.629972,25.00960,0.000144,24.101369,0.0056,-1.044
2636.00,4.629212,25.00922,0.000144,24.100814,0.0056,-1.045
2638.00,4.628188,25.00903,0.000143,24.100552,0.0056,-1.045
2640.00,4.627990,25.00903,0.000144,24.100661,0.0056,-1.044
@15,5.0002,10.0
2642.00,4.628851,25.00925,0.000145,24.100604,0.0056,-1.045
2644.00,4.628958,25.01021,0.000144,24.100282,0.0056,-1.044
2646.00,4.625150,25.00870,0.000144,24.100633,0.0056,-1.044
2648.00,4.609243,25.00918,0.000145,24.101805,0.0056,-1.043
2650.00,4.579245,25.00873,0.000145,24.100654,0.0056,-1.043
2652.00,4.541441,25.00874,0.000144,24.099714,0.0056,-1.045
2654.00,4.499274,25.00913,0.000143,24.100767,0.0056,-1.044
2656.00,4.460600,25.00919,0.000144,24.099967,0.0056,-1.044
2658.00,4.433560,25.00910,0.000143,24.100693,0.0056,-1.046
2660.00,4.420996,25.00900,0.000143,24.101425,0.0056,-1.045
2662.00,4.417192,25.00852,0.000144,24.100149,0.0057,-1.045
2664.00,4.419819,25.00858,0.000143,24.101116,0.0056,-1.046
2666.00,4.428212,25.00819,0.000143,24.100895,0.0056,-1.045
2668.00,4.438217,25.00868,0.000143,24.101233,0.0056,-1.044
2670.00,4.450059,25.00892,0.000144,24.101683,0.0056,-1.044
2672.00,4.463872,25.00909,0.000144,24.100667,0.0056,-1.043
2674.00,4.477746,25.00853,0.000145,24.100971,0.0056,-1.045
2676.00,4.490885,25.00896,0.000144,24.100438,0.0056,-1.044
2678.00,4.504443,25.00863,0.000144,24.099435,0.0055,-1.045
2680.00,4.517307,25.00821,0.000145,24.101087,0.0056,-1.044
2682.00,4.529090,25.00805,0.000144,24.101051,0.0056,-1.044
2684.00,4.539109,25.00844,0.000143,24.100271,0.0056,-1.044
2686.00,4.547916,25.00848,0.000144,24.100860,0.0056,-1.044
2688.00,4.557286,25.01045,0.000144,24.100284,0.0056,-1.044
2690.00,4.565836,25.00974,0.000145,24.101791,0.0056,-1.044
2692.00,4.573130,25.00967,0.000145,24.101750,0.0056,-1.045
2694.00,4.578837,25.01042,0.000144,24.100719,0.0056,-1.044
2696.00,4.584806,25.01015,0.000144,24.100604,0.0056,-1.045
2698.00,4.589369,25.00959,0.000144,24.101623,0.0056,-1.044
2700.00,4.592840,25.01018,0.000144,24.101243,0.0056,-1.044
2702.00,4.597124,25.01008,0.000144,24.101198,0.0056,-1.045
2704.00,4.601084,25.00978,0.000145,24.101239,0.0056,-1.045
2706.00,4.604920,25.01009,0.000144,24.100762,0.0056,-1.044
2708.00,4.607887,25.01018,0.000144,24.101168,0.0056,-1.044
2710.00,4.609686,25.01060,0.000144,24.100613,0.0056,-1.044
2712.00,4.612239,25.01074,0.000144,24.099963,0.0057,-1.043
2714.00,4.613309,25.01019,0.000145,24.100788,0.0056,-1.045
2716.00,4.614365,25.01045,0.000144,24.100154,0.0056,-1.045
2718.00,4.615361,25.01042,0.000144,24.101586,0.0056,-1.044
2720.00,4.617006,25.01125,0.000145,24.101109,0.0056,-1.044
2722.00,4.618005,25.01127,0.000144,24.100152,0.0056,-1.045
2724.00,4.618535,25.01041,0.000144,24.100903,0.0056,-1.045
2726.00,4.619867,25.01007,0.000144,24.101479,0.0056,-1.045
2728.00,4.620656,25.01054,0.000144,24.100721,0.0056,-1.045
2730.00,4.621761,25.01011,0.000143,24.100022,0.0056,-1.045
2732.00,4.622464,25.00977,0.000143,24.100778,0.0056,-1.045
2734.00,4.623673,25.01049,0.000143,24.100977,0.0056,-1.044
2736.00,4.624835,25.01215,0.000144,24.100801,0.0056,-1.044
2738.00,4.624351,25.01121,0.000144,24.100847,0.0056,-1.044
2740.00,4.624092,25.01063,0.000144,24.100752,0.0056,-1.044
2742.00,4.625412,25.01122,0.000143,24.101209,0.0056,-1.046
2744.00,4.625654,25.01212,0.000142,24.100604,0.0056,-1.045
2746.00,4.625874,25.01187,0.000144,24.100689,0.0056,-1.044
2748.00,4.626275,25.01079,0.000144,24.101022,0.0056,-1.046
2750.00,4.627739,25.01089,0.000144,24.101256,0.0056,-1.045
2752.00,4.627769,25.01149,0.000143,24.100728,0.0056,-1.045
2754.00,4.627451,25.01183,0.000143,24.100392,0.0056,-1.044
2756.00,4.627185,25.01132,0.000144,24.101181,0.0056,-1.043
2758.00,4.626825,25.01112,0.000144,24.101334,0.0056,-1.045
2760.00,4.627871,25.01146,0.000144,24.100399,0.0056,-1.045
2762.00,4.628182,25.01125,0.000144,24.100687,0.0056,-1.044
2764.00,4.627290,25.01078,0.000144,24.101649,0.0056,-1.046
2766.00,4.627536,25.01119,0.000143,24.100691,0.0056,-1.046
2768.00,4.628468,25.01098,0.000142,24.100802,0.0056,-1.045
2770.00,4.628998,25.01086,0.000143,24.100710,0.0056,-1.044
2772.00,4.629382,25.01029,0.000145,24.100585,0.0056,-1.044
2774.00,4.630235,25.01091,0.000144,24.100628,0.0056,-1.045
2776.00,4.630707,25.01167,0.000144,24.100678,0.0056,-1.044
2778.00,4.630754,25.01165,0.000144,24.100864,0.0056,-1.045
2780.00,4.629716,25.01136,0.000144,24.101662,0.0056,-1.045
2782.00,4.629552,25.01133,0.000145,24.101811,0.0056,-1.045
2784.00,4.630322,25.01057,0.000144,24.101512,0.0056,-1.045
2786.00,4.629427,25.01149,0.000143,24.100758,0.0056,-1.045
2788.00,4.628482,25.01115,0.000143,24.100221,0.0056,-1.045
2790.00,4.628383,25.01055,0.000144,24.100663,0.0056,-1.045
2792.00,4.628803,25.01111,0.000145,24.100901,0.0056,-1.045
2794.00,4.629105,25.01131,0.000145,24.100396,0.0056,-1.045
2796.00,4.629209,25.01057,0.000144,24.100812,0.0056,-1.045
2798.00,4.629193,25.01007,0.000143,24.100626,0.0056,-1.045
2800.00,4.629060,25.01070,0.000144,24.100793,0.0056,-1.045
2802.00,4.629062,25.01093,0.000145,24.100332,0.0056,-1.044
2804.00,4.629564,25.01070,0.000144,24.101254,0.0056,-1.044
2806.00,4.630099,25.01038,0.000144,24.100279,0.0056,-1.045
2808.00,4.629739,25.01093,0.000143,24.100886,0.0056,-1.045
2810.00,4.629260,25.01098,0.000142,24.101243,0.0056,-1.045
2812.00,4.629648,25.01129,0.000143,24.101038,0.0056,-1.046
2814.00,4.629954,25.01042,0.000144,24.100435,0.0056,-1.045
2816.00,4.629386,25.01048,0.000143,24.100065,0.0056,-1.045
2818.00,4.628511,25.01124,0.000143,24.099850,0.0056,-1.046
2820.00,4.627847,25.01165,0.000143,24.100217,0.0056,-1.045
@16,5.0002,10.0
2822.00,4.627807,25.01006,0.000143,24.100617,0.0056,-1.045
2824.00,4.628343,25.01054,0.000143,24.099944,0.0056,-1.045
2826.00,4.625214,25.01122,0.000144,24.100485,0.0056,-1.044
2828.00,4.609446,25.01136,0.000146,24.100520,0.0055,-1.044
2830.00,4.581593,25.01098,0.000144,24.101159,0.0056,-1.045
2832.00,4.546152,25.01087,0.000144,24.100782,0.0056,-1.044
2834.00,4.506889,25.01142,0.000144,24.100715,0.0056,-1.045
2836.00,4.469538,25.01141,0.000142,24.101062,0.0056,-1.046
2838.00,4.443206,25.01090,0.000144,24.101376,0.0056,-1.046
2840.00,4.430553,25.01035,0.000143,24.101941,0.0056,-1.046
2842.00,4.427365,25.01152,0.000142,24.101573,0.0056,-1.048
2844.00,4.431663,25.01157,0.000142,24.100814,0.0056,-1.045
2846.00,4.438405,25.01092,0.000144,24.100463,0.0056,-1.046
2848.00,4.448035,25.01041,0.000145,24.101096,0.0056,-1.045
2850.00,4.458380,25.01028,0.000145,24.101298,0.0056,-1.045
2852.00,4.470490,25.01091,0.000145,24.100903,0.0056,-1.046
2854.00,4.484039,25.01080,0.000144,24.100321,0.0056,-1.045
2856.00,4.497120,25.00967,0.000144,24.100994,0.0056,-1.045
2858.00,4.510788,25.00953,0.000143,24.101139,0.0056,-1.045
2860.00,4.524202,25.01077,0.000143,24.099779,0.0056,-1.044
2862.00,4.535350,25.00997,0.000144,24.100583,0.0056,-1.045
2864.00,4.545749,25.01004,0.000144,24.100615,0.0056,-1.045
2866.00,4.554501,25.01002,0.000143,24.100973,0.0056,-1.045
2868.00,4.562337,25.00998,0.000144,24.101627,0.0056,-1.045
2870.00,4.569797,25.01086,0.000144,24.100929,0.0056,-1.045
2872.00,4.574697,25.01027,0.000143,24.099931,0.0056,-1.045
2874.00,4.579788,25.00969,0.000145,24.101166,0.0056,-1.045
2876.00,4.585815,25.00912,0.000144,24.101592,0.0056,-1.046
2878.00,4.590636,25.01036,0.000144,24.101200,0.0056,-1.045
2880.00,4.594614,25.01037,0.000144,24.100212,0.0056,-1.045
2882.00,4.598825,25.01089,0.000145,24.100687,0.0056,-1.045
2884.00,4.602159,25.01123,0.000144,24.100420,0.0056,-1.045
2886.00,4.605197,25.01039,0.000144,24.100853,0.0056,-1.045
2888.00,4.608127,25.01092,0.000143,24.101189,0.0056,-1.046
2890.00,4.611521,25.01128,0.000143,24.100721,0.0056,-1.046
2892.00,4.612639,25.00984,0.000143,24.101261,0.0056,-1.045
2894.00,4.613749,25.01048,0.000144,24.100468,0.0056,-1.045
2896.00,4.615111,25.01037,0.000144,24.101427,0.0056,-1.045
2898.00,4.616759,25.01029,0.000144,24.101179,0.0056,-1.046
2900.00,4.618109,25.01003,0.000144,24.100539,0.0056,-1.045
2902.00,4.619063,25.00966,0.000145,24.100206,0.0056,-1.045
2904.00,4.621169,25.01041,0.000144,24.100407,0.0056,-1.046
2906.00,4.621921,25.01039,0.000142,24.102036,0.0056,-1.045
2908.00,4.621794,25.01066,0.000144,24.101090,0.0056,-1.045
2910.00,4.621985,25.01085,0.000144,24.100702,0.0056,-1.045
2912.00,4.622347,25.01001,0.000144,24.100698,0.0056,-1.045
2914.00,4.623658,25.01007,0.000144,24.100507,0.0056,-1.045
2916.00,4.625154,25.00982,0.000144,24.100912,0.0056,-1.045
2918.00,4.625583,25.00937,0.000145,24.100461,0.0056,-1.045
2920.00,4.625551,25.01040,0.000143,24.100548,0.0056,-1.046
2922.00,4.625996,25.00929,0.000144,24.101675,0.0056,-1.045
2924.00,4.626648,25.00905,0.000144,24.099967,0.0056,-1.045
2926.00,4.626376,25.00845,0.000144,24.100607,0.0056,-1.045
2928.00,4.627483,25.00994,0.000144,24.101101,0.0056,-1.045
2930.00,4.628167,25.01046,0.000144,24.100838,0.0056,-1.045
2932.00,4.627984,25.00975,0.000145,24.100827,0.0056,-1.045
2934.00,4.629013,25.00999,0.000145,24.100381,0.0056,-1.045
2936.00,4.629601,25.00968,0.000144,24.100490,0.0056,-1.045
2938.00,4.629377,25.00978,0.000143,24.101310,0.0056,-1.045
2940.00,4.628909,25.01002,0.000144,24.101633,0.0056,-1.045
2942.00,4.628407,25.01116,0.000144,24.100143,0.0056,-1.045
2944.00,4.628923,25.00934,0.000144,24.101068,0.0056,-1.046
2946.00,4.628828,25.00955,0.000145,24.100964,0.0056,-1.045
2948.00,4.628718,25.00933,0.000143,24.100892,0.0056,-1.045
2950.00,4.628892,25.00994,0.000144,24.099656,0.0056,-1.045
2952.00,4.630048,25.00924,0.000144,24.100323,0.0056,-1.044
2954.00,4.629659,25.00994,0.000144,24.100658,0.0056,-1.045
2956.00,4.629865,25.01052,0.000143,24.100388,0.0055,-1.045
2958.00,4.630282,25.01021,0.000144,24.100804,0.0055,-1.044
2960.00,4.630549,25.00960,0.000143,24.100371,0.0056,-1.045
2962.00,4.631038,25.01048,0.000144,24.100173,0.0056,-1.045
2964.00,4.630035,25.00983,0.000143,24.099877,0.0056,-1.045
2966.00,4.629831,25.01020,0.000144,24.100388,0.0056,-1.044
2968.00,4.629816,25.00881,0.000143,24.100691,0.0056,-1.045
2970.00,4.630053,25.00913,0.000143,24.100808,0.0056,-1.046
2972.00,4.630017,25.00942,0.000144,24.100879,0.0056,-1.044
2974.00,4.630324,25.00945,0.000143,24.099926,0.0056,-1.045
2976.00,4.630240,25.00968,0.000145,24.100035,0.0056,-1.045
2978.00,4.629763,25.00864,0.000142,24.100327,0.0055,-1.045
2980.00,4.630022,25.00863,0.000142,24.101005,0.0056,-1.045
2982.00,4.629044,25.00874,0.000143,24.100323,0.0056,-1.045
2984.00,4.629281,25.00863,0.000143,24.100606,0.0056,-1.044
2986.00,4.631214,25.00871,0.000143,24.100184,0.0056,-1.045
2988.00,4.631420,25.00819,0.000142,24.101573,0.0056,-1.045
2990.00,4.630978,25.00855,0.000144,24.100867,0.0056,-1.045
2992.00,4.630847,25.00923,0.000144,24.100217,0.0056,-1.044
2994.00,4.630688,25.00881,0.000144,24.100331,0.0056,-1.045
2996.00,4.631067,25.00946,0.000143,24.100433,0.0056,-1.044
2998.00,4.631070,25.00928,0.000143,24.100130,0.0056,-1.045
3000.00,4.630579,25.00952,0.000144,24.100232,0.0056,-1.044
@17,5.0002,10.0
3002.00,4.630756,25.00877,0.000143,24.101016,0.0056,-1.045
3004.00,4.631284,25.00867,0.000143,24.100843,0.0056,-1.045
3006.00,4.627749,25.00885,0.000143,24.099786,0.0056,-1.044
3008.00,4.612682,25.00837,0.000143,24.100565,0.0056,-1.043
3010.00,4.585206,25.00775,0.000145,24.100136,0.0056,-1.043
3012.00,4.550782,25.00762,0.000144,24.099835,0.0056,-1.044
3014.00,4.513453,25.00803,0.000143,24.100854,0.0056,-1.045
3016.00,4.477459,25.00901,0.000145,24.100838,0.0056,-1.045
3018.00,4.452208,25.00949,0.000143,24.100195,0.0056,-1.046
3020.00,4.441047,25.00924,0.000141,24.100201,0.0055,-1.046
3022.00,4.437690,25.00928,0.000141,24.100806,0.0056,-1.046
3024.00,4.438800,25.00910,0.000142,24.100074,0.0056,-1.045
3026.00,4.445767,25.00901,0.000144,24.100227,0.0056,-1.045
3028.00,4.454425,25.00980,0.000144,24.100661,0.0056,-1.045
3030.00,4.464284,25.00870,0.000144,24.100903,0.0056,-1.045
3032.00,4.475807,25.00945,0.000144,24.099833,0.0056,-1.045
3034.00,4.489307,25.01045,0.000143,24.099965,0.0056,-1.044
3036.00,4.502980,25.00893,0.000144,24.101818,0.0056,-1.045
3038.00,4.515561,25.00964,0.000144,24.100799,0.0056,-1.045
3040.00,4.528025,25.01044,0.000144,24.100136,0.0056,-1.046
3042.00,4.539029,25.01044,0.000144,24.101218,0.0056,-1.044
3044.00,4.548069,25.00992,0.000144,24.100793,0.0056,-1.045
3046.00,4.556788,25.00974,0.000144,24.100983,0.0056,-1.045
3048.00,4.564685,25.00945,0.000143,24.100578,0.0056,-1.044
3050.00,4.572325,25.01032,0.000143,24.100745,0.0056,-1.044
3052.00,4.577201,25.00987,0.000143,24.100377,0.0056,-1.045
3054.00,4.582774,25.01065,0.000143,24.100334,0.0056,-1.044
3056.00,4.588946,25.01018,0.000144,24.101003,0.0056,-1.044
3058.00,4.593623,25.01030,0.000144,24.100442,0.0056,-1.045
3060.00,4.597461,25.01014,0.000143,24.100227,0.0056,-1.044
3062.00,4.600661,25.00945,0.000144,24.101148,0.0056,-1.045
3064.00,4.604117,25.00911,0.000144,24.100743,0.0056,-1.045
3066.00,4.607326,25.01005,0.000143,24.100299,0.0056,-1.045
3068.00,4.609569,25.00943,0.000144,24.100524,0.0056,-1.044
3070.00,4.611871,25.00903,0.000144,24.100308,0.0056,-1.044
3072.00,4.614380,25.00982,0.000144,24.100223,0.0056,-1.045
3074.00,4.615797,25.00997,0.000143,24.100487,0.0056,-1.045
3076.00,4.616321,25.00939,0.000144,24.100520,0.0056,-1.044
3078.00,4.617816,25.00908,0.000144,24.101258,0.0056,-1.044
3080.00,4.619477,25.00897,0.000143,24.101315,0.0057,-1.044
3082.00,4.620397,25.00905,0.000144,24.101271,0.0056,-1.042
3084.00,4.619581,25.00730,0.000147,24.101971,0.0056,-1.039
3086.00,4.621190,25.00726,0.000149,24.101408,0.0056,-1.039
3088.00,4.623388,25.00859,0.000149,24.099859,0.0056,-1.039
3090.00,4.624239,25.00922,0.000149,24.100505,0.0056,-1.040
3092.00,4.624439,25.00862,0.000148,24.101568,0.0056,-1.040
3094.00,4.625192,25.00951,0.000146,24.100607,0.0056,-1.042
3096.00,4.625630,25.00866,0.000144,24.100869,0.0056,-1.041
3098.00,4.626110,25.00904,0.000145,24.101488,0.0056,-1.041
3100.00,4.626301,25.00917,0.000144,24.100331,0.0056,-1.042
3102.00,4.625935,25.00908,0.000144,24.100596,0.0056,-1.042
3104.00,4.625471,25.00938,0.000143,24.100245,0.0056,-1.042
3106.00,4.626508,25.01025,0.000143,24.100960,0.0056,-1.042
3108.00,4.627891,25.01017,0.000144,24.101166,0.0056,-1.041
3110.00,4.628395,25.00980,0.000145,24.101170,0.0056,-1.042
3112.00,4.628644,25.00941,0.000144,24.101324,0.0056,-1.042
3114.00,4.628237,25.00993,0.000144,24.100550,0.0056,-1.042
3116.00,4.629269,25.00995,0.000143,24.099926,0.0056,-1.042
3118.00,4.629647,25.00919,0.000143,24.099591,0.0056,-1.043
3120.00,4.629710,25.00892,0.000144,24.100370,0.0056,-1.043
3122.00,4.630718,25.00971,0.000143,24.100641,0.0056,-1.043
3124.00,4.630647,25.00940,0.000144,24.100804,0.0056,-1.043
3126.00,4.631020,25.00966,0.000144,24.100126,0.0056,-1.042
3128.00,4.630854,25.00957,0.000143,24.100877,0.0056,-1.043
3130.00,4.630819,25.00953,0.000143,24.100548,0.0056,-1.043
3132.00,4.631636,25.00937,0.000142,24.099890,0.0056,-1.043
3134.00,4.632553,25.00944,0.000144,24.099731,0.0055,-1.043
3136.00,4.632697,25.00921,0.000144,24.099656,0.0056,-1.043
3138.00,4.633185,25.00880,0.000143,24.101155,0.0056,-1.043
3140.00,4.632086,25.00906,0.000143,24.100325,0.0056,-1.043
3142.00,4.632523,25.00910,0.000143,24.101114,0.0056,-1.043
3144.00,4.633306,25.00912,0.000143,24.100093,0.0056,-1.043
3146.00,4.632950,25.00903,0.000144,24.100815,0.0056,-1.043
3148.00,4.632575,25.00928,0.000143,24.101042,0.0056,-1.044
3150.00,4.632699,25.00929,0.000144,24.099772,0.0056,-1.042
3152.00,4.633573,25.00983,0.000145,24.099318,0.0056,-1.043
3154.00,4.633084,25.00961,0.000144,24.100932,0.0056,-1.043
3156.00,4.632909,25.00999,0.000143,24.100273,0.0056,-1.044
3158.00,4.633116,25.01010,0.000144,24.099807,0.0056,-1.044
3160.00,4.632845,25.00906,0.000144,24.101231,0.0056,-1.043
3162.00,4.632483,25.00879,0.000144,24.101590,0.0056,-1.043
3164.00,4.632679,25.00891,0.000144,24.099734,0.0056,-1.044
3166.00,4.633070,25.00893,0.000145,24.100401,0.0055,-1.043
3168.00,4.632937,25.00924,0.000144,24.100410,0.0056,-1.043
3170.00,4.633982,25.00810,0.000144,24.100472,0.0056,-1.043
3172.00,4.634714,25.00849,0.000143,24.101512,0.0056,-1.043
3174.00,4.634432,25.00830,0.000143,24.100999,0.0056,-1.044
3176.00,4.634048,25.00817,0.000143,24.100971,0.0056,-1.043
3178.00,4.633839,25.00793,0.000144,24.101503,0.0056,-1.043
3180.00,4.634329,25.00815,0.000144,24.100189,0.0056,-1.043
3182.00,4.634340,25.00827,0.000143,24.100684,0.0056,-1.043
@18,5.0002,10.0
3184.00,4.634512,25.00829,0.000143,24.100968,0.0056,-1.043
3186.00,4.631835,25.00760,0.000144,24.100500,0.0056,-1.042
3188.00,4.617042,25.00771,0.000144,24.100741,0.0056,-1.042
3190.00,4.591739,25.00769,0.000145,24.101213,0.0056,-1.042
3192.00,4.558530,25.00785,0.000144,24.101932,0.0056,-1.043
3194.00,4.522671,25.00796,0.000144,24.101096,0.0056,-1.043
3196.00,4.488982,25.00835,0.000143,24.100730,0.0055,-1.044
3198.00,4.464269,25.00776,0.000143,24.100550,0.0056,-1.044
3200.00,4.452289,25.00764,0.000143,24.100604,0.0055,-1.044
3202.00,4.447817,25.00835,0.000143,24.100063,0.0056,-1.044
3204.00,4.449439,25.00857,0.000143,24.100290,0.0056,-1.044
3206.00,4.455851,25.00916,0.000143,24.099433,0.0056,-1.044
3208.00,4.465271,25.00815,0.000144,24.100511,0.0056,-1.043
3210.00,4.475763,25.00782,0.000145,24.101397,0.0056,-1.043
3212.00,4.486682,25.00792,0.000145,24.100925,0.0056,-1.044
3214.00,4.498277,25.00746,0.000143,24.099857,0.0056,-1.044
3216.00,4.510836,25.00759,0.000144,24.100908,0.0056,-1.043
3218.00,4.523055,25.00800,0.000145,24.101062,0.0056,-1.042
3220.00,4.534414,25.00899,0.000144,24.101226,0.0056,-1.043
3222.00,4.545165,25.00892,0.000144,24.100936,0.0056,-1.043
3224.00,4.554372,25.00935,0.000145,24.101001,0.0056,-1.043
3226.00,4.563277,25.00799,0.000145,24.100960,0.0056,-1.043
3228.00,4.571092,25.00803,0.000145,24.100574,0.0056,-1.043
3230.00,4.577364,25.00779,0.000143,24.100721,0.0056,-1.043
3232.00,4.584128,25.00825,0.000144,24.100711,0.0056,-1.044
3234.00,4.590158,25.00720,0.000143,24.100908,0.0056,-1.043
3236.00,4.596036,25.00849,0.000144,24.101237,0.0056,-1.044
3238.00,4.599608,25.00839,0.000145,24.101096,0.0056,-1.043
3240.00,4.602835,25.00913,0.000145,24.100754,0.0056,-1.043
3242.00,4.606618,25.00902,0.000142,24.100498,0.0056,-1.044
3244.00,4.609132,25.00827,0.000143,24.100945,0.0056,-1.044
3246.00,4.611617,25.00772,0.000144,24.100338,0.0056,-1.043
3248.00,4.614890,25.00755,0.000144,24.100384,0.0056,-1.043
3250.00,4.617655,25.00716,0.000143,24.101406,0.0056,-1.043
3252.00,4.618740,25.00744,0.000144,24.100033,0.0056,-1.043
3254.00,4.620701,25.00778,0.000144,24.101220,0.0056,-1.043
3256.00,4.621170,25.00780,0.000144,24.100886,0.0056,-1.043
3258.00,4.622497,25.00816,0.000144,24.099736,0.0056,-1.043
3260.00,4.624421,25.00825,0.000145,24.101302,0.0056,-1.043
3262.00,4.625705,25.00763,0.000145,24.101137,0.0056,-1.043
3264.00,4.626293,25.00751,0.000144,24.101285,0.0056,-1.043
3266.00,4.627856,25.00811,0.000144,24.101789,0.0056,-1.043
3268.00,4.628185,25.00814,0.000144,24.100960,0.0056,-1.043
3270.00,4.627749,25.00875,0.000144,24.101506,0.0056,-1.044
3272.00,4.628490,25.00848,0.000143,24.101688,0.0056,-1.044
3274.00,4.629282,25.00752,0.000143,24.101529,0.0056,-1.043
3276.00,4.629052,25.00840,0.000144,24.100251,0.0056,-1.044
3278.00,4.629255,25.00797,0.000144,24.099751,0.0056,-1.043
3280.00,4.629539,25.00755,0.000144,24.101077,0.0056,-1.043
3282.00,4.631183,25.00824,0.000144,24.100470,0.0056,-1.042
3284.00,4.631916,25.00820,0.000143,24.100500,0.0056,-1.043
3286.00,4.631817,25.00906,0.000145,24.100981,0.0056,-1.044
3288.00,4.631503,25.00868,0.000143,24.100489,0.0056,-1.043
3290.00,4.631567,25.00896,0.000143,24.100749,0.0056,-1.043
3292.00,4.631585,25.00905,0.000145,24.100533,0.0056,-1.043
3294.00,4.632667,25.00869,0.000144,24.100189,0.0056,-1.043
3296.00,4.633023,25.00855,0.000144,24.101217,0.0055,-1.043
3298.00,4.632032,25.00888,0.000145,24.100178,0.0056,-1.043
3300.00,4.632030,25.00887,0.000143,24.100815,0.0056,-1.044
3302.00,4.632796,25.00869,0.000144,24.100617,0.0056,-1.043
3304.00,4.633083,25.00796,0.000143,24.101646,0.0056,-1.043
3306.00,4.634028,25.00825,0.000144,24.101031,0.0056,-1.043
3308.00,4.634421,25.00882,0.000144,24.100767,0.0056,-1.043
3310.00,4.634047,25.00935,0.000143,24.100355,0.0056,-1.043
3312.00,4.633985,25.00913,0.000143,24.101148,0.0056,-1.043
3314.00,4.633212,25.00879,0.000144,24.101603,0.0056,-1.043
3316.00,4.632752,25.00887,0.000144,24.100531,0.0056,-1.044
3318.00,4.633304,25.00888,0.000144,24.100357,0.0056,-1.044
3320.00,4.633520,25.00800,0.000143,24.100970,0.0056,-1.043
3322.00,4.634204,25.00801,0.000143,24.101369,0.0056,-1.043
3324.00,4.634490,25.00823,0.000144,24.101506,0.0056,-1.044
3326.00,4.633874,25.00889,0.000144,24.100934,0.0056,-1.043
3328.00,4.633977,25.00828,0.000144,24.100492,0.0056,-1.043
3330.00,4.635196,25.00814,0.000144,24.100646,0.0056,-1.043
3332.00,4.635560,25.00843,0.000143,24.100327,0.0056,-1.043
3334.00,4.635072,25.00877,0.000143,24.099090,0.0056,-1.043
3336.00,4.634788,25.00796,0.000143,24.100849,0.0056,-1.044
3338.00,4.633646,25.00857,0.000144,24.100524,0.0055,-1.043
3340.00,4.634852,25.00865,0.000144,24.099998,0.0056,-1.042
3342.00,4.635238,25.00888,0.000143,24.100966,0.0056,-1.043
3344.00,4.635720,25.00883,0.000144,24.101729,0.0056,-1.043
3346.00,4.635503,25.00923,0.000143,24.100964,0.0056,-1.044
3348.00,4.635029,25.00928,0.000144,24.100750,0.0056,-1.044
3350.00,4.635701,25.00899,0.000143,24.100611,0.0056,-1.044
3352.00,4.636597,25.00959,0.000143,24.100485,0.0056,-1.043
3354.00,4.636584,25.00902,0.000145,24.101250,0.0056,-1.044
3356.00,4.636347,25.00931,0.000145,24.100812,0.0056,-1.043
3358.00,4.635425,25.00850,0.000145,24.100108,0.0056,-1.043
3360.00,4.635290,25.00709,0.000144,24.101005,0.0056,-1.043
3362.00,4.634388,25.00835,0.000144,24.100784,0.0056,-1.043
@19,5.0002,10.0
3364.00,4.634163,25.00770,0.000143,24.100648,0.0056,-1.044
3366.00,4.631638,25.00827,0.000143,24.099840,0.0056,-1.043
3368.00,4.618777,25.00816,0.000143,24.100061,0.0056,-1.042
3370.00,4.594622,25.00703,0.000144,24.101319,0.0056,-1.042
3372.00,4.564213,25.00809,0.000144,24.100713,0.0056,-1.043
3374.00,4.530174,25.00758,0.000144,24.101003,0.0056,-1.043
3376.00,4.497493,25.00761,0.000143,24.100862,0.0056,-1.044
3378.00,4.472887,25.00762,0.000141,24.100078,0.0056,-1.045
3380.00,4.461209,25.00761,0.000141,24.100840,0.0056,-1.045
3382.00,4.456590,25.00728,0.000141,24.100788,0.0055,-1.045
3384.00,4.457834,25.00727,0.000143,24.101584,0.0056,-1.043
3386.00,4.463417,25.00791,0.000143,24.101196,0.0056,-1.044
3388.00,4.470921,25.00819,0.000143,24.100866,0.0056,-1.042
3390.00,4.480138,25.00900,0.000143,24.101207,0.0056,-1.043
3392.00,4.492123,25.00936,0.000143,24.100022,0.0056,-1.045
3394.00,4.502945,25.00911,0.000144,24.100697,0.0056,-1.043
3396.00,4.515147,25.00944,0.000144,24.100609,0.0055,-1.043
3398.00,4.527656,25.00884,0.000144,24.101345,0.0056,-1.043
3400.00,4.539217,25.00898,0.000145,24.100918,0.0056,-1.043
3402.00,4.549212,25.00848,0.000144,24.100223,0.0056,-1.044
3404.00,4.558182,25.00955,0.000143,24.100279,0.0056,-1.044
3406.00,4.566729,25.00886,0.000142,24.101057,0.0056,-1.044
3408.00,4.574140,25.00869,0.000142,24.100903,0.0056,-1.043
3410.00,4.580179,25.00863,0.000143,24.100927,0.0056,-1.044
3412.00,4.587290,25.00804,0.000144,24.100366,0.0056,-1.043
3414.00,4.592664,25.00886,0.000144,24.100760,0.0056,-1.044
3416.00,4.597323,25.00870,0.000144,24.099619,0.0055,-1.043
3418.00,4.601573,25.00840,0.000144,24.099967,0.0056,-1.043
3420.00,4.604756,25.00816,0.000145,24.101297,0.0056,-1.044
3422.00,4.608398,25.00890,0.000144,24.100355,0.0056,-1.043
3424.00,4.611109,25.00918,0.000145,24.100906,0.0056,-1.043
3426.00,4.612526,25.00827,0.000144,24.100080,0.0056,-1.043
3428.00,4.614825,25.00872,0.000143,24.100988,0.0056,-1.045
3430.00,4.616895,25.00945,0.000143,24.099279,0.0056,-1.043
3432.00,4.619082,25.00892,0.000144,24.099955,0.0056,-1.043
3434.00,4.619681,25.00873,0.000144,24.101259,0.0056,-1.043
3436.00,4.620944,25.00855,0.000143,24.100524,0.0056,-1.044
3438.00,4.622431,25.00812,0.000145,24.100955,0.0056,-1.044
3440.00,4.623185,25.00958,0.000145,24.101088,0.0056,-1.044
3442.00,4.625015,25.00928,0.000144,24.100717,0.0056,-1.043
3444.00,4.626144,25.00878,0.000142,24.101122,0.0056,-1.043
3446.00,4.627284,25.01005,0.000144,24.100080,0.0055,-1.043
3448.00,4.627390,25.00996,0.000144,24.100186,0.0056,-1.044
3450.00,4.628956,25.01132,0.000143,24.100934,0.0056,-1.043
3452.00,4.630437,25.01076,0.000144,24.100375,0.0056,-1.043
3454.00,4.631469,25.01053,0.000145,24.100397,0.0056,-1.043
3456.00,4.631434,25.01110,0.000144,24.100230,0.0056,-1.044
3458.00,4.631939,25.00924,0.000143,24.101165,0.0056,-1.044
3460.00,4.633129,25.00885,0.000142,24.100799,0.0056,-1.044
3462.00,4.633162,25.00857,0.000143,24.100899,0.0055,-1.043
3464.00,4.632634,25.00990,0.000144,24.100258,0.0056,-1.043
3466.00,4.632669,25.00916,0.000142,24.100661,0.0056,-1.043
3468.00,4.632567,25.00958,0.000143,24.100932,0.0056,-1.044
3470.00,4.632549,25.00933,0.000142,24.100388,0.0056,-1.044
3472.00,4.633188,25.00903,0.000142,24.100932,0.0056,-1.043
3474.00,4.633380,25.00910,0.000143,24.100594,0.0056,-1.044
3476.00,4.633838,25.00982,0.000144,24.100054,0.0056,-1.043
3478.00,4.634330,25.00916,0.000144,24.100442,0.0056,-1.043
3480.00,4.634379,25.00870,0.000143,24.100994,0.0056,-1.044
3482.00,4.634834,25.00894,0.000144,24.101440,0.0056,-1.044
3484.00,4.634821,25.00881,0.000144,24.101460,0.0056,-1.043
3486.00,4.634385,25.00894,0.000143,24.100851,0.0056,-1.044
3488.00,4.634237,25.00894,0.000144,24.100736,0.0055,-1.043
3490.00,4.634703,25.00852,0.000144,24.100366,0.0056,-1.043
3492.00,4.634945,25.00859,0.000144,24.100191,0.0056,-1.043
3494.00,4.635629,25.00839,0.000144,24.099422,0.0056,-1.044
3496.00,4.635806,25.00879,0.000144,24.100271,0.0056,-1.043
3498.00,4.635464,25.00867,0.000143,24.100697,0.0056,-1.043
3500.00,4.635708,25.00896,0.000144,24.100856,0.0056,-1.044
3502.00,4.635669,25.00910,0.000144,24.100474,0.0056,-1.045
3504.00,4.635294,25.00941,0.000143,24.100464,0.0056,-1.044
3506.00,4.634967,25.00996,0.000145,24.100154,0.0056,-1.043
3508.00,4.635395,25.01014,0.000144,24.100318,0.0056,-1.043
3510.00,4.636002,25.00951,0.000144,24.100520,0.0056,-1.043
3512.00,4.635397,25.00911,0.000144,24.100949,0.0056,-1.044
3514.00,4.635548,25.00923,0.000144,24.100715,0.0056,-1.044
3516.00,4.635781,25.00962,0.000143,24.100548,0.0056,-1.044
3518.00,4.635918,25.00955,0.000144,24.100760,0.0056,-1.043
3520.00,4.636262,25.00861,0.000145,24.101068,0.0056,-1.043
3522.00,4.635597,25.00883,0.000145,24.100306,0.0056,-1.043
3524.00,4.636065,25.00817,0.000145,24.099790,0.0056,-1.044
3526.00,4.636809,25.00804,0.000145,24.100908,0.0056,-1.044
3528.00,4.636951,25.00784,0.000144,24.100461,0.0056,-1.043
3530.00,4.636641,25.00737,0.000145,24.100823,0.0056,-1.044
3532.00,4.636190,25.00797,0.000144,24.099433,0.0056,-1.043
3534.00,4.636041,25.00730,0.000143,24.101157,0.0056,-1.043
3536.00,4.636157,25.00705,0.000144,24.101109,0.0056,-1.043
3538.00,4.636345,25.00848,0.000144,24.099734,0.0056,-1.044
3540.00,4.636795,25.00765,0.000143,24.100793,0.0056,-1.045
3542.00,4.636743,25.00799,0.000144,24.100210,0.0056,-1.043
@20,5.0002,10.0
3544.00,4.636328,25.00818,0.000143,24.100277,0.0056,-1.043
3546.00,4.633414,25.00863,0.000144,24.100947,0.0056,-1.043
3548.00,4.622939,25.00876,0.000143,24.101406,0.0056,-1.042
3550.00,4.600476,25.00878,0.000146,24.101579,0.0056,-1.041
3552.00,4.570685,25.01015,0.000146,24.100479,0.0056,-1.042
3554.00,4.537636,25.01008,0.000145,24.100676,0.0056,-1.043
3556.00,4.507204,25.00996,0.000144,24.100424,0.0056,-1.044
3558.00,4.484340,25.00991,0.000143,24.101105,0.0056,-1.044
3560.00,4.471094,25.01033,0.000143,24.100565,0.0056,-1.045
3562.00,4.466138,25.01069,0.000141,24.100906,0.0056,-1.045
3564.00,4.467079,25.00988,0.000143,24.101668,0.0056,-1.044
3566.00,4.471229,25.01005,0.000144,24.100719,0.0056,-1.043
3568.00,4.477616,25.00954,0.000145,24.101196,0.0056,-1.043
3570.00,4.486811,25.00863,0.000145,24.100964,0.0056,-1.044
3572.00,4.496268,25.00928,0.000144,24.100271,0.0056,-1.043
3574.00,4.507839,25.00913,0.000144,24.099993,0.0056,-1.043
3576.00,4.519533,25.00914,0.000143,24.099998,0.0056,-1.043
3578.00,4.531113,25.00984,0.000143,24.099918,0.0056,-1.043
3580.00,4.542967,25.00869,0.000143,24.100652,0.0056,-1.044
3582.00,4.552246,25.00929,0.000143,24.101166,0.0056,-1.043
3584.00,4.560646,25.00879,0.000143,24.100845,0.0056,-1.044
3586.00,4.568546,25.00721,0.000144,24.100999,0.0056,-1.043
3588.00,4.576136,25.00821,0.000143,24.100884,0.0056,-1.043
3590.00,4.583257,25.00798,0.000144,24.101477,0.0056,-1.042
3592.00,4.589057,25.00828,0.000144,24.100689,0.0056,-1.043
3594.00,4.594249,25.00838,0.000145,24.100594,0.0056,-1.044
3596.00,4.599637,25.00770,0.000145,24.100697,0.0056,-1.043
3598.00,4.603788,25.00877,0.000145,24.099991,0.0056,-1.044
3600.00,4.607527,25.00846,0.000144,24.100537,0.0055,-1.044
3602.00,4.610618,25.00917,0.000145,24.100373,0.0056,-1.042
3604.00,4.611702,25.00874,0.000145,24.100899,0.0056,-1.044
3606.00,4.614562,25.00894,0.000145,24.101157,0.0056,-1.044
3608.00,4.616880,25.00912,0.000144,24.100388,0.0056,-1.043
3610.00,4.619068,25.00936,0.000143,24.100706,0.0056,-1.044
3612.00,4.620805,25.00913,0.000144,24.100981,0.0056,-1.043
3614.00,4.622397,25.00980,0.000145,24.100175,0.0056,-1.042
3616.00,4.623510,25.00879,0.000144,24.100880,0.0056,-1.044
3618.00,4.624489,25.00809,0.000144,24.100262,0.0056,-1.044
3620.00,4.625102,25.00888,0.000144,24.100903,0.0056,-1.044
3622.00,4.626246,25.00910,0.000144,24.100854,0.0056,-1.043
3624.00,4.626964,25.00925,0.000144,24.100319,0.0056,-1.044
3626.00,4.627455,25.00958,0.000144,24.100615,0.0056,-1.043
3628.00,4.629405,25.00996,0.000143,24.100215,0.0056,-1.043
3630.00,4.630525,25.00837,0.000144,24.101218,0.0056,-1.044
3632.00,4.631557,25.00886,0.000144,24.101648,0.0056,-1.043
3634.00,4.631188,25.00937,0.000145,24.100693,0.0056,-1.043
3636.00,4.631692,25.00864,0.000144,24.100814,0.0056,-1.044
3638.00,4.632742,25.00953,0.000144,24.100204,0.0056,-1.044
3640.00,4.632898,25.01010,0.000144,24.099998,0.0056,-1.044
3642.00,4.632599,25.00999,0.000144,24.101124,0.0056,-1.044
3644.00,4.632259,25.00913,0.000144,24.100958,0.0056,-1.043
3646.00,4.632631,25.00976,0.000144,24.100292,0.0056,-1.043
3648.00,4.633860,25.00946,0.000146,24.101077,0.0056,-1.043
3650.00,4.633816,25.00866,0.000144,24.100771,0.0056,-1.043
3652.00,4.633328,25.00846,0.000144,24.101640,0.0056,-1.043
3654.00,4.634628,25.00919,0.000143,24.100377,0.0056,-1.044
3656.00,4.635022,25.00849,0.000144,24.100266,0.0057,-1.044
3658.00,4.635585,25.00918,0.000146,24.100689,0.0056,-1.043
3660.00,4.635023,25.00946,0.000144,24.100329,0.0056,-1.043
3662.00,4.634889,25.00964,0.000144,24.100448,0.0056,-1.044
3664.00,4.635697,25.00959,0.000143,24.101295,0.0056,-1.044
3666.00,4.636030,25.00883,0.000144,24.101404,0.0056,-1.044
3668.00,4.635691,25.00970,0.000145,24.101646,0.0056,-1.043
3670.00,4.635614,25.00973,0.000144,24.100457,0.0056,-1.043
3672.00,4.636119,25.00936,0.000143,24.100990,0.0056,-1.043
3674.00,4.635957,25.00904,0.000144,24.101248,0.0056,-1.043
3676.00,4.635522,25.00969,0.000145,24.100929,0.0056,-1.043
3678.00,4.636234,25.00913,0.000145,24.100069,0.0056,-1.043
3680.00,4.636734,25.00904,0.000144,24.100561,0.0056,-1.044
3682.00,4.635816,25.00945,0.000145,24.100871,0.0056,-1.044
3684.00,4.635973,25.00960,0.000144,24.101393,0.0056,-1.044
3686.00,4.635705,25.00982,0.000144,24.100704,0.0056,-1.043
3688.00,4.636516,25.00854,0.000145,24.100028,0.0056,-1.043
3690.00,4.636578,25.00887,0.000145,24.101161,0.0056,-1.043
3692.00,4.636361,25.00983,0.000143,24.101096,0.0056,-1.044
3694.00,4.635711,25.00953,0.000144,24.100321,0.0056,-1.044
3696.00,4.635393,25.00999,0.000144,24.100910,0.0056,-1.043
3698.00,4.635564,25.01007,0.000144,24.100214,0.0056,-1.044
3700.00,4.635055,25.00984,0.000144,24.100975,0.0056,-1.043
3702.00,4.635350,25.01040,0.000144,24.100195,0.0056,-1.044
3704.00,4.636257,25.01067,0.000143,24.099876,0.0056,-1.044
3706.00,4.636477,25.00884,0.000144,24.100860,0.0056,-1.043
3708.00,4.636423,25.00962,0.000144,24.100656,0.0056,-1.044
3710.00,4.635987,25.01011,0.000144,24.100589,0.0056,-1.043
3712.00,4.635775,25.01065,0.000146,24.100611,0.0056,-1.044
3714.00,4.635861,25.00990,0.000145,24.100089,0.0056,-1.043
3716.00,4.636029,25.00963,0.000144,24.100756,0.0056,-1.043
3718.00,4.636521,25.00994,0.000144,24.101044,0.0056,-1.044
3720.00,4.637656,25.01063,0.000144,24.100793,0.0056,-1.044
3722.00,4.637171,25.01074,0.000143,24.100121,0.0056,-1.043
@21,5.0002,10.0
3724.00,4.636566,25.01036,0.000143,24.100581,0.0056,-1.044
3726.00,4.634613,25.01022,0.000144,24.101241,0.0056,-1.043
3728.00,4.623569,25.01070,0.000145,24.100756,0.0056,-1.042
3730.00,4.601991,25.01086,0.000145,24.100877,0.0056,-1.042
3732.00,4.573641,25.01111,0.000144,24.100615,0.0056,-1.043
3734.00,4.542283,25.01163,0.000143,24.100158,0.0056,-1.044
3736.00,4.512069,25.01113,0.000143,24.101088,0.0056,-1.044
3738.00,4.489834,25.01091,0.000143,24.100962,0.0056,-1.045
3740.00,4.478382,25.01069,0.000143,24.100656,0.0056,-1.044
3742.00,4.473390,25.01127,0.000143,24.100817,0.0056,-1.044
3744.00,4.473260,25.01237,0.000144,24.102522,0.0056,-1.044
3746.00,4.477969,25.01207,0.000144,24.100788,0.0056,-1.043
3748.00,4.484208,25.01160,0.000144,24.100723,0.0056,-1.043
3750.00,4.492794,25.01224,0.000144,24.100992,0.0056,-1.044
3752.00,4.502822,25.01174,0.000144,24.101187,0.0056,-1.043
3754.00,4.513377,25.01165,0.000144,24.100572,0.0056,-1.044
3756.00,4.524891,25.01041,0.000143,24.100886,0.0056,-1.044
3758.00,4.536258,25.01120,0.000144,24.101172,0.0056,-1.042
3760.00,4.547526,25.01146,0.000144,24.100994,0.0056,-1.043
3762.00,4.556664,25.01134,0.000143,24.100379,0.0056,-1.044
3764.00,4.565121,25.01194,0.000144,24.100778,0.0056,-1.043
3766.00,4.572720,25.01221,0.000145,24.099263,0.0056,-1.044
3768.00,4.579284,25.01130,0.000143,24.099504,0.0056,-1.043
3770.00,4.586020,25.01158,0.000143,24.100840,0.0056,-1.043
3772.00,4.591991,25.01129,0.000144,24.101636,0.0056,-1.044
3774.00,4.596802,25.01135,0.000144,24.100678,0.0056,-1.043
3776.00,4.600707,25.01057,0.000146,24.101438,0.0056,-1.043
3778.00,4.605357,25.01197,0.000144,24.100970,0.0056,-1.043
3780.00,4.608777,25.01217,0.000144,24.100175,0.0056,-1.044
3782.00,4.611472,25.01182,0.000144,24.100825,0.0056,-1.043
3784.00,4.614544,25.01223,0.000145,24.100814,0.0056,-1.043
3786.00,4.617361,25.01231,0.000144,24.100866,0.0056,-1.042
3788.00,4.618996,25.01184,0.000144,24.101230,0.0056,-1.044
3790.00,4.620863,25.01205,0.000144,24.100778,0.0056,-1.045
3792.00,4.623149,25.01245,0.000144,24.100786,0.0056,-1.044
3794.00,4.624237,25.01154,0.000144,24.100817,0.0056,-1.043
3796.00,4.624495,25.01102,0.000145,24.101170,0.0056,-1.042
3798.00,4.625549,25.01157,0.000144,24.101317,0.0057,-1.043
3800.00,4.627559,25.01123,0.000144,24.100659,0.0056,-1.043
3802.00,4.628305,25.00959,0.000143,24.099556,0.0056,-1.043
3804.00,4.628641,25.01036,0.000145,24.100908,0.0056,-1.043
3806.00,4.630130,25.01012,0.000146,24.102067,0.0056,-1.043
3808.00,4.631252,25.01072,0.000144,24.100849,0.0056,-1.043
3810.00,4.630830,25.01045,0.000143,24.099738,0.0056,-1.043
3812.00,4.631520,25.01018,0.000145,24.100316,0.0056,-1.044
3814.00,4.631708,25.01098,0.000145,24.100810,0.0056,-1.043
3816.00,4.632388,25.01095,0.000144,24.100646,0.0056,-1.043
3818.00,4.633614,25.01042,0.000144,24.100420,0.0056,-1.042
3820.00,4.633631,25.01102,0.000146,24.101048,0.0056,-1.043
3822.00,4.634213,25.01047,0.000145,24.101066,0.0056,-1.043
3824.00,4.634664,25.01135,0.000144,24.100684,0.0056,-1.044
3826.00,4.635205,25.01135,0.000144,24.101531,0.0056,-1.044
3828.00,4.634973,25.01146,0.000144,24.100658,0.0056,-1.043
3830.00,4.635271,25.01057,0.000144,24.100199,0.0056,-1.044
3832.00,4.635096,25.01006,0.000143,24.100793,0.0056,-1.043
3834.00,4.635570,25.00906,0.000144,24.101659,0.0056,-1.043
3836.00,4.635918,25.00899,0.000145,24.101453,0.0056,-1.043
3838.00,4.636473,25.00871,0.000145,24.101174,0.0056,-1.044
3840.00,4.636220,25.00928,0.000144,24.101098,0.0056,-1.044
3842.00,4.636580,25.00971,0.000145,24.101419,0.0056,-1.042
3844.00,4.636931,25.01026,0.000145,24.100947,0.0056,-1.043
3846.00,4.637119,25.01030,0.000143,24.100789,0.0056,-1.044
3848.00,4.637559,25.01010,0.000144,24.101625,0.0056,-1.043
3850.00,4.637137,25.00971,0.000146,24.100916,0.0056,-1.043
3852.00,4.636890,25.01013,0.000146,24.100388,0.0056,-1.044
3854.00,4.635345,25.01050,0.000144,24.101003,0.0056,-1.044
3856.00,4.635376,25.01121,0.000145,24.100687,0.0056,-1.043
3858.00,4.636013,25.01117,0.000145,24.100687,0.0056,-1.043
3860.00,4.636441,25.00978,0.000144,24.101302,0.0056,-1.044
3862.00,4.636539,25.00995,0.000144,24.099619,0.0056,-1.042
3864.00,4.637086,25.01029,0.000144,24.100808,0.0056,-1.043
3866.00,4.636745,25.01053,0.000143,24.101200,0.0056,-1.044
3868.00,4.637469,25.01166,0.000144,24.101185,0.0056,-1.043
3870.00,4.637779,25.01222,0.000145,24.100505,0.0056,-1.043
3872.00,4.637967,25.01264,0.000144,24.101393,0.0056,-1.043
3874.00,4.638329,25.01206,0.000144,24.100918,0.0056,-1.043
3876.00,4.637879,25.01200,0.000145,24.100195,0.0056,-1.043
3878.00,4.638006,25.01175,0.000145,24.100574,0.0056,-1.043
3880.00,4.637404,25.01177,0.000145,24.100864,0.0056,-1.043
3882.00,4.637273,25.01099,0.000144,24.100853,0.0056,-1.043
3884.00,4.637298,25.01175,0.000145,24.101025,0.0056,-1.043
3886.00,4.636968,25.01108,0.000143,24.100684,0.0056,-1.044
3888.00,4.637904,25.01052,0.000144,24.100951,0.0056,-1.043
3890.00,4.637801,25.01130,0.000144,24.100884,0.0056,-1.043
3892.00,4.637554,25.01117,0.000143,24.100303,0.0056,-1.043
3894.00,4.637185,25.01112,0.000144,24.100821,0.0056,-1.044
3896.00,4.637946,25.01186,0.000144,24.101395,0.0056,-1.043
3898.00,4.637635,25.01085,0.000144,24.100908,0.0056,-1.043
3900.00,4.637731,25.01075,0.000145,24.100537,0.0056,-1.043
3902.00,4.637758,25.01026,0.000144,24.100303,0.0056,-1.044
@22,5.0002,10.0
3904.00,4.638018,25.01067,0.000145,24.101217,0.0056,-1.043
3906.00,4.635359,25.01065,0.000145,24.100845,0.0056,-1.043
3908.00,4.624959,25.01124,0.000144,24.100810,0.0056,-1.042
3910.00,4.604655,25.01222,0.000145,24.099484,0.0056,-1.042
3912.00,4.577434,25.01062,0.000144,24.101070,0.0056,-1.042
3914.00,4.547815,25.01132,0.000144,24.101057,0.0055,-1.043
3916.00,4.518233,25.01050,0.000143,24.100559,0.0056,-1.044
3918.00,4.495666,25.00968,0.000143,24.100745,0.0056,-1.045
3920.00,4.483580,25.01018,0.000142,24.100986,0.0056,-1.044
3922.00,4.479299,25.01071,0.000143,24.100191,0.0056,-1.044
3924.00,4.480087,25.00977,0.000143,24.101178,0.0056,-1.044
3926.00,4.484274,25.00943,0.000143,24.100867,0.0057,-1.044
3928.00,4.490480,25.01026,0.000144,24.099922,0.0056,-1.043
3930.00,4.498246,25.00921,0.000144,24.100919,0.0056,-1.043
3932.00,4.507672,25.00916,0.000144,24.101124,0.0056,-1.044
3934.00,4.519426,25.00903,0.000144,24.101337,0.0056,-1.043
3936.00,4.529770,25.00915,0.000144,24.100483,0.0056,-1.043
3938.00,4.541395,25.00881,0.000145,24.100684,0.0056,-1.042
3940.00,4.551698,25.00847,0.000144,24.101243,0.0056,-1.044
3942.00,4.560951,25.00860,0.000143,24.100628,0.0056,-1.043
3944.00,4.569109,25.00906,0.000142,24.100334,0.0056,-1.044
3946.00,4.575521,25.00894,0.000143,24.100301,0.0056,-1.043
3948.00,4.582274,25.00917,0.000144,24.100689,0.0056,-1.044
3950.00,4.589035,25.00912,0.000144,24.100448,0.0056,-1.043
3952.00,4.594159,25.00886,0.000144,24.099929,0.0056,-1.043
3954.00,4.598892,25.00861,0.000145,24.100310,0.0056,-1.043
3956.00,4.601945,25.00849,0.000144,24.100964,0.0056,-1.043
3958.00,4.606286,25.00816,0.000144,24.100409,0.0056,-1.042
3960.00,4.610309,25.00904,0.000144,24.101213,0.0056,-1.043
3962.00,4.612923,25.00918,0.000143,24.101103,0.0056,-1.044
3964.00,4.615814,25.00849,0.000144,24.100788,0.0056,-1.043
3966.00,4.618704,25.00818,0.000144,24.100782,0.0056,-1.043
3968.00,4.621697,25.00892,0.000144,24.100442,0.0056,-1.043
3970.00,4.623063,25.00885,0.000144,24.100910,0.0056,-1.043
3972.00,4.624537,25.00875,0.000144,24.101142,0.0056,-1.043
3974.00,4.625699,25.00958,0.000144,24.100752,0.0056,-1.043
3976.00,4.625952,25.00927,0.000143,24.100407,0.0056,-1.043
3978.00,4.627821,25.00858,0.000144,24.100999,0.0056,-1.042
3980.00,4.629594,25.00880,0.000145,24.100301,0.0056,-1.042
3982.00,4.630561,25.00936,0.000144,24.100693,0.0056,-1.043
3984.00,4.630807,25.00991,0.000144,24.101226,0.0056,-1.043
3986.00,4.630159,25.00980,0.000144,24.100905,0.0056,-1.043
3988.00,4.631691,25.00904,0.000143,24.101291,0.0056,-1.043
3990.00,4.632288,25.00985,0.000143,24.100854,0.0056,-1.043
3992.00,4.633198,25.00968,0.000143,24.100983,0.0056,-1.043
3994.00,4.633758,25.00943,0.000143,24.101404,0.0056,-1.043
3996.00,4.634403,25.01006,0.000144,24.101187,0.0056,-1.043
3998.00,4.634578,25.01006,0.000143,24.100321,0.0056,-1.043
4000.00,4.635775,25.00972,0.000144,24.100866,0.0055,-1.042
4002.00,4.635856,25.00945,0.000144,24.100741,0.0056,-1.043
4004.00,4.636282,25.00955,0.000144,24.100836,0.0056,-1.042
4006.00,4.636255,25.00979,0.000145,24.100633,0.0056,-1.042
4008.00,4.636354,25.00969,0.000145,24.100619,0.0056,-1.044
4010.00,4.636224,25.01008,0.000144,24.100299,0.0056,-1.042
4012.00,4.636997,25.01013,0.000144,24.100713,0.0055,-1.042
4014.00,4.637763,25.01022,0.000145,24.100253,0.0056,-1.043
4016.00,4.637603,25.01062,0.000146,24.099365,0.0056,-1.043
4018.00,4.637638,25.00953,0.000144,24.100266,0.0056,-1.043
4020.00,4.638094,25.00992,0.000143,24.101220,0.0056,-1.043
4022.00,4.638075,25.00975,0.000143,24.101220,0.0056,-1.043
4024.00,4.638240,25.01027,0.000144,24.099993,0.0055,-1.043
4026.00,4.638584,25.01062,0.000143,24.100440,0.0055,-1.042
4028.00,4.638429,25.01052,0.000144,24.100789,0.0056,-1.043
4030.00,4.638986,25.00967,0.000144,24.101185,0.0055,-1.043
4032.00,4.639061,25.00971,0.000144,24.101042,0.0056,-1.042
4034.00,4.639120,25.00979,0.000144,24.100358,0.0056,-1.043
4036.00,4.639009,25.00920,0.000145,24.101187,0.0056,-1.043
4038.00,4.638824,25.00993,0.000143,24.100808,0.0056,-1.043
4040.00,4.639626,25.00884,0.000144,24.100273,0.0056,-1.043
4042.00,4.638840,25.00902,0.000143,24.100323,0.0056,-1.043
4044.00,4.639450,25.00898,0.000143,24.099948,0.0056,-1.043
4046.00,4.639293,25.00934,0.000143,24.100396,0.0056,-1.042
4048.00,4.638733,25.00863,0.000143,24.100487,0.0056,-1.042
4050.00,4.638311,25.00974,0.000144,24.100037,0.0056,-1.042
4052.00,4.638567,25.00920,0.000144,24.101081,0.0056,-1.043
4054.00,4.638421,25.00882,0.000144,24.100145,0.0056,-1.044
4056.00,4.639263,25.00961,0.000142,24.100176,0.0055,-1.043
4058.00,4.639312,25.00834,0.000143,24.101025,0.0056,-1.042
4060.00,4.639571,25.00799,0.000144,24.100658,0.0056,-1.043
4062.00,4.639128,25.00857,0.000143,24.101384,0.0056,-1.043
4064.00,4.638549,25.00943,0.000144,24.100984,0.0056,-1.042
4066.00,4.638663,25.00910,0.000145,24.099985,0.0055,-1.042
4068.00,4.639092,25.00923,0.000145,24.100440,0.0056,-1.043
4070.00,4.639546,25.00919,0.000143,24.100717,0.0056,-1.043
4072.00,4.639018,25.00977,0.000142,24.099993,0.0055,-1.043
4074.00,4.639245,25.00915,0.000142,24.100173,0.0056,-1.043
4076.00,4.638552,25.00966,0.000143,24.101064,0.0056,-1.043
4078.00,4.637815,25.00964,0.000144,24.101157,0.0055,-1.043
4080.00,4.638492,25.00942,0.000144,24.099942,0.0056,-1.042
4082.00,4.639093,25.00982,0.000144,24.099915,0.0055,-1.042
@23,5.0002,10.0
4084.00,4.638668,25.00970,0.000144,24.100275,0.0056,-1.043
4086.00,4.636628,25.00968,0.000143,24.100537,0.0056,-1.042
4088.00,4.627505,25.01004,0.000144,24.100373,0.0056,-1.042
4090.00,4.608496,25.01000,0.000144,24.101505,0.0056,-1.041
4092.00,4.581270,25.00948,0.000143,24.099833,0.0056,-1.043
4094.00,4.552777,25.00913,0.000143,24.101101,0.0056,-1.043
4096.00,4.525049,25.00878,0.000144,24.100619,0.0056,-1.044
4098.00,4.503581,25.00949,0.000143,24.100437,0.0055,-1.044
4100.00,4.491531,25.00863,0.000143,24.101349,0.0056,-1.044
4102.00,4.486387,25.00875,0.000143,24.100292,0.0056,-1.044
4104.00,4.487181,25.00896,0.000142,24.100362,0.0056,-1.043
4106.00,4.491598,25.00869,0.000143,24.100264,0.0056,-1.043
4108.00,4.497450,25.00796,0.000143,24.100273,0.0056,-1.043
4110.00,4.505061,25.00790,0.000142,24.100308,0.0056,-1.043
4112.00,4.514811,25.00907,0.000144,24.100015,0.0056,-1.044
4114.00,4.524240,25.00912,0.000144,24.100197,0.0056,-1.043
4116.00,4.534810,25.00952,0.000144,24.100254,0.0056,-1.043
4118.00,4.545128,25.00897,0.000143,24.101068,0.0056,-1.042
4120.00,4.555345,25.00935,0.000143,24.100384,0.0056,-1.043
4122.00,4.564483,25.00866,0.000145,24.101503,0.0056,-1.042
4124.00,4.572555,25.00937,0.000144,24.101360,0.0056,-1.043
4126.00,4.579316,25.00919,0.000143,24.101202,0.0055,-1.042
4128.00,4.585473,25.00830,0.000144,24.101075,0.0055,-1.043
4130.00,4.591540,25.00880,0.000144,24.100713,0.0055,-1.044
4132.00,4.597769,25.00878,0.000143,24.100574,0.0055,-1.043
4134.00,4.601943,25.00865,0.000143,24.100724,0.0055,-1.043
4136.00,4.605252,25.00883,0.000144,24.100332,0.0056,-1.043
4138.00,4.609477,25.00964,0.000144,24.100858,0.0056,-1.042
4140.00,4.612837,25.00970,0.000144,24.100945,0.0056,-1.043
4142.00,4.616052,25.00945,0.000143,24.100622,0.0056,-1.043
4144.00,4.618571,25.01017,0.000144,24.099725,0.0056,-1.043
4146.00,4.621276,25.00968,0.000144,24.100403,0.0056,-1.042
4148.00,4.623288,25.00991,0.000144,24.100490,0.0056,-1.043
4150.00,4.625405,25.00917,0.000143,24.101245,0.0056,-1.043
4152.00,4.626845,25.00863,0.000143,24.101577,0.0056,-1.044
4154.00,4.628031,25.00836,0.000143,24.100853,0.0056,-1.042
4156.00,4.629387,25.00940,0.000144,24.100641,0.0056,-1.043
4158.00,4.630223,25.01005,0.000143,24.100410,0.0056,-1.044
4160.00,4.631240,25.00991,0.000143,24.100338,0.0056,-1.043
4162.00,4.632378,25.01036,0.000144,24.100502,0.0056,-1.043
4164.00,4.633656,25.01066,0.000144,24.101287,0.0056,-1.042
4166.00,4.635024,25.01034,0.000144,24.101412,0.0056,-1.042
4168.00,4.635033,25.01052,0.000144,24.099857,0.0056,-1.043
4170.00,4.635914,25.00923,0.000145,24.100552,0.0056,-1.043
4172.00,4.635844,25.00922,0.000144,24.101241,0.0055,-1.043
4174.00,4.636105,25.00989,0.000144,24.100115,0.0056,-1.043
4176.00,4.636305,25.01043,0.000143,24.100329,0.0056,-1.043
4178.00,4.635657,25.00962,0.000145,24.101109,0.0056,-1.043
4180.00,4.635971,25.00915,0.000145,24.101254,0.0056,-1.042
4182.00,4.636308,25.00964,0.000144,24.101044,0.0056,-1.043
4184.00,4.637350,25.00924,0.000144,24.101969,0.0056,-1.043
4186.00,4.638304,25.00912,0.000144,24.100509,0.0056,-1.043
4188.00,4.638041,25.00938,0.000145,24.100134,0.0056,-1.042
4190.00,4.638417,25.00920,0.000143,24.100489,0.0056,-1.043
4192.00,4.638612,25.00932,0.000144,24.100646,0.0056,-1.043
4194.00,4.638706,25.01035,0.000144,24.099924,0.0056,-1.041
4196.00,4.638957,25.01065,0.000145,24.100990,0.0056,-1.042
4198.00,4.639891,25.01062,0.000145,24.100412,0.0056,-1.043
4200.00,4.639364,25.01019,0.000143,24.099400,0.0056,-1.044
4202.00,4.638462,25.01031,0.000144,24.100795,0.0056,-1.042
4204.00,4.638969,25.01024,0.000145,24.100193,0.0056,-1.042
4206.00,4.640372,25.00985,0.000145,24.099816,0.0056,-1.043
4208.00,4.639826,25.00914,0.000144,24.100763,0.0056,-1.043
4210.00,4.640439,25.00955,0.000143,24.100587,0.0056,-1.043
4212.00,4.639982,25.00990,0.000143,24.100453,0.0055,-1.043
4214.00,4.639916,25.00963,0.000143,24.100869,0.0055,-1.043
4216.00,4.640529,25.01058,0.000143,24.100542,0.0056,-1.043
4218.00,4.640808,25.01064,0.000144,24.100706,0.0056,-1.043
4220.00,4.640684,25.01032,0.000145,24.101310,0.0056,-1.042
4222.00,4.640010,25.01000,0.000144,24.101436,0.0056,-1.042
4224.00,4.640198,25.00983,0.000143,24.101363,0.0055,-1.043
4226.00,4.641159,25.01093,0.000143,24.100399,0.0055,-1.043
4228.00,4.641201,25.01009,0.000143,24.100667,0.0056,-1.043
4230.00,4.641800,25.01036,0.000144,24.100594,0.0056,-1.043
4232.00,4.641057,25.01053,0.000143,24.099954,0.0056,-1.043
4234.00,4.640122,25.01075,0.000145,24.100877,0.0056,-1.043
4236.00,4.640968,25.01089,0.000144,24.100576,0.0056,-1.042
4238.00,4.640681,25.01101,0.000144,24.100598,0.0056,-1.043
4240.00,4.640704,25.01100,0.000143,24.100596,0.0056,-1.042
4242.00,4.640866,25.01064,0.000143,24.101213,0.0056,-1.043
4244.00,4.640647,25.01038,0.000142,24.100971,0.0056,-1.043
4246.00,4.640862,25.00961,0.000142,24.100418,0.0056,-1.044
4248.00,4.640707,25.00952,0.000142,24.100401,0.0056,-1.043
4250.00,4.639394,25.01044,0.000143,24.100199,0.0056,-1.042
4252.00,4.639632,25.01080,0.000144,24.101349,0.0056,-1.043
4254.00,4.640862,25.01052,0.000144,24.101909,0.0056,-1.042
4256.00,4.641275,25.01039,0.000144,24.100964,0.0056,-1.042
4258.00,4.640227,25.01120,0.000142,24.101048,0.0056,-1.043
4260.00,4.639898,25.01088,0.000142,24.100897,0.0056,-1.043
4262.00,4.640599,25.01014,0.000144,24.100632,0.0056,-1.043
@24,5.0002,10.0
4264.00,4.640864,25.01088,0.000143,24.100050,0.0056,-1.043
4266.00,4.639168,25.01042,0.000142,24.099623,0.0056,-1.042
4268.00,4.630817,25.01102,0.000144,24.100160,0.0056,-1.042
4270.00,4.612488,25.01177,0.000144,24.100236,0.0056,-1.042
4272.00,4.587669,25.01222,0.000144,24.100256,0.0056,-1.042
4274.00,4.559272,25.01172,0.000144,24.100802,0.0056,-1.043
4276.00,4.531941,25.01108,0.000143,24.100349,0.0056,-1.044
4278.00,4.510725,25.01105,0.000143,24.099545,0.0055,-1.044
4280.00,4.499608,25.01122,0.000141,24.100591,0.0055,-1.044
4282.00,4.494437,25.01018,0.000141,24.101107,0.0056,-1.044
4284.00,4.493166,25.01026,0.000141,24.100555,0.0056,-1.043
4286.00,4.495949,25.01012,0.000143,24.100405,0.0056,-1.043
4288.00,4.501533,25.00967,0.000142,24.100637,0.0056,-1.043
4290.00,4.508601,25.01008,0.000144,24.100093,0.0056,-1.043
4292.00,4.517761,25.01000,0.000144,24.100470,0.0056,-1.043
4294.00,4.527938,25.01033,0.000144,24.100379,0.0056,-1.043
4296.00,4.538193,25.01024,0.000144,24.100797,0.0056,-1.043
4298.00,4.548015,25.00978,0.000144,24.100749,0.0056,-1.043
4300.00,4.557195,25.00919,0.000144,24.100905,0.0055,-1.042
4302.00,4.566494,25.00937,0.000144,24.101328,0.0055,-1.043
4304.00,4.574264,25.01046,0.000142,24.101061,0.0055,-1.043
4306.00,4.582260,25.01114,0.000142,24.100102,0.0055,-1.043
4308.00,4.589584,25.01093,0.000145,24.101111,0.0056,-1.042
4310.00,4.595123,25.01185,0.000143,24.101488,0.0056,-1.043
4312.00,4.599105,25.01186,0.000143,24.100256,0.0056,-1.043
4314.00,4.603180,25.01147,0.000143,24.100225,0.0056,-1.043
4316.00,4.607719,25.01194,0.000143,24.100845,0.0056,-1.043
4318.00,4.610874,25.01244,0.000144,24.100606,0.0055,-1.043
4320.00,4.614724,25.01157,0.000144,24.100964,0.0056,-1.043
4322.00,4.617865,25.01128,0.000144,24.099380,0.0056,-1.043
4324.00,4.619357,25.01129,0.000142,24.100097,0.0056,-1.043
4326.00,4.621348,25.01211,0.000143,24.099259,0.0056,-1.042
4328.00,4.624044,25.01150,0.000144,24.100775,0.0056,-1.042
4330.00,4.626647,25.01040,0.000144,24.101055,0.0056,-1.044
4332.00,4.628517,25.01104,0.000142,24.100906,0.0055,-1.043
4334.00,4.629925,25.01115,0.000142,24.100234,0.0055,-1.042
4336.00,4.630848,25.01033,0.000144,24.100418,0.0056,-1.043
4338.00,4.630614,25.01118,0.000143,24.100633,0.0056,-1.044
4340.00,4.631794,25.01173,0.000143,24.100388,0.0056,-1.043
4342.00,4.632897,25.01136,0.000143,24.101070,0.0056,-1.042
4344.00,4.632893,25.01163,0.000143,24.100717,0.0056,-1.043
4346.00,4.632885,25.01182,0.000143,24.101248,0.0056,-1.043
4348.00,4.634392,25.01229,0.000144,24.100466,0.0056,-1.042
4350.00,4.634417,25.01170,0.000144,24.100932,0.0056,-1.043
4352.00,4.635018,25.01223,0.000143,24.101035,0.0055,-1.043
4354.00,4.636666,25.01208,0.000143,24.100968,0.0056,-1.043
4356.00,4.637651,25.01199,0.000143,24.101012,0.0056,-1.043
4358.00,4.638342,25.01242,0.000143,24.100953,0.0056,-1.043
4360.00,4.638200,25.01186,0.000143,24.100903,0.0056,-1.043
4362.00,4.638186,25.01210,0.000143,24.100431,0.0056,-1.043
4364.00,4.638373,25.01319,0.000144,24.101157,0.0056,-1.043
4366.00,4.638559,25.01330,0.000144,24.100290,0.0056,-1.043
4368.00,4.639156,25.01343,0.000143,24.099911,0.0056,-1.043
4370.00,4.639704,25.01341,0.000143,24.100788,0.0056,-1.044
4372.00,4.640049,25.01291,0.000143,24.101362,0.0056,-1.043
4374.00,4.639628,25.01322,0.000143,24.099976,0.0056,-1.043
4376.00,4.639833,25.01380,0.000143,24.099855,0.0056,-1.043
4378.00,4.640549,25.01299,0.000143,24.100143,0.0056,-1.043
4380.00,4.640193,25.01342,0.000144,24.100215,0.0056,-1.043
4382.00,4.641554,25.01374,0.000144,24.100684,0.0056,-1.043
4384.00,4.641353,25.01426,0.000144,24.100470,0.0056,-1.044
4386.00,4.640872,25.01363,0.000143,24.100975,0.0056,-1.043
4388.00,4.640487,25.01299,0.000143,24.100604,0.0056,-1.042
4390.00,4.641097,25.01301,0.000144,24.100758,0.0056,-1.044
4392.00,4.641527,25.01249,0.000142,24.100973,0.0056,-1.044
4394.00,4.641248,25.01267,0.000143,24.100832,0.0056,-1.043
4396.00,4.640677,25.01262,0.000143,24.100353,0.0056,-1.043
4398.00,4.640725,25.01121,0.000143,24.100559,0.0056,-1.043
4400.00,4.641053,25.01131,0.000144,24.100841,0.0056,-1.042
4402.00,4.641535,25.01148,0.000143,24.100680,0.0056,-1.043
4404.00,4.641420,25.01178,0.000143,24.100442,0.0056,-1.043
4406.00,4.641313,25.01102,0.000144,24.100966,0.0056,-1.043
4408.00,4.641666,25.01109,0.000142,24.100567,0.0056,-1.044
4410.00,4.641105,25.01117,0.000143,24.100719,0.0056,-1.043
4412.00,4.641596,25.01077,0.000144,24.100750,0.0056,-1.043
4414.00,4.640901,25.01077,0.000144,24.100827,0.0056,-1.043
4416.00,4.639725,25.00977,0.000144,24.100682,0.0056,-1.043
4418.00,4.639680,25.01026,0.000144,24.101315,0.0056,-1.043
4420.00,4.640114,25.00987,0.000144,24.101261,0.0056,-1.044
4422.00,4.641409,25.00999,0.000143,24.101289,0.0056,-1.043
4424.00,4.641488,25.01075,0.000144,24.099697,0.0056,-1.043
4426.00,4.640867,25.01148,0.000144,24.100613,0.0056,-1.044
4428.00,4.641356,25.01202,0.000142,24.099292,0.0056,-1.044
4430.00,4.640998,25.01100,0.000143,24.100992,0.0056,-1.044
4432.00,4.640949,25.01112,0.000144,24.101036,0.0056,-1.043
4434.00,4.641526,25.01220,0.000145,24.100752,0.0056,-1.043
4436.00,4.640829,25.01227,0.000146,24.100594,0.0055,-1.043
4438.00,4.640328,25.01235,0.000143,24.100004,0.0055,-1.043
4440.00,4.641311,25.01136,0.000144,24.101334,0.0056,-1.042
4442.00,4.642120,25.01016,0.000142,24.100507,0.0056,-1.044
@25,5.0002,10.0
4444.00,4.642716,25.01037,0.000143,24.101159,0.0056,-1.043
4446.00,4.640819,25.01052,0.000143,24.100836,0.0056,-1.044
4448.00,4.632164,25.01055,0.000144,24.100687,0.0056,-1.042
4450.00,4.614416,25.01082,0.000144,24.100817,0.0056,-1.042
4452.00,4.591588,25.01067,0.000145,24.100477,0.0056,-1.043
4454.00,4.564558,25.01094,0.000144,24.100737,0.0056,-1.043
4456.00,4.537403,25.01143,0.000143,24.100771,0.0056,-1.044
4458.00,4.516659,25.01108,0.000143,24.100999,0.0056,-1.045
4460.00,4.505897,25.01110,0.000143,24.101681,0.0056,-1.044
4462.00,4.501489,25.01068,0.000142,24.101575,0.0056,-1.046
4464.00,4.500726,25.01069,0.000141,24.101228,0.0056,-1.044
4466.00,4.503831,25.01051,0.000142,24.100091,0.0056,-1.044
4468.00,4.508140,25.01102,0.000144,24.101198,0.0056,-1.044
4470.00,4.514437,25.01131,0.000144,24.101114,0.0056,-1.043
4472.00,4.522381,25.00970,0.000144,24.101583,0.0056,-1.043
4474.00,4.532217,25.01026,0.000145,24.101226,0.0056,-1.044
4476.00,4.542469,25.01002,0.000144,24.101170,0.0056,-1.044
4478.00,4.551214,25.01011,0.000143,24.101196,0.0056,-1.043
4480.00,4.561100,25.00997,0.000144,24.100554,0.0056,-1.044
4482.00,4.569721,25.00998,0.000143,24.099816,0.0056,-1.043
4484.00,4.577046,25.00944,0.000144,24.101623,0.0056,-1.043
4486.00,4.584779,25.00989,0.000144,24.100808,0.0056,-1.043
4488.00,4.590749,25.01064,0.000145,24.100323,0.0056,-1.043
4490.00,4.596697,25.01055,0.000144,24.100262,0.0056,-1.043
4492.00,4.601656,25.01063,0.000144,24.100632,0.0056,-1.043
4494.00,4.606294,25.00990,0.000145,24.101410,0.0056,-1.043
4496.00,4.609941,25.01023,0.000144,24.100264,0.0056,-1.044
4498.00,4.613342,25.00988,0.000143,24.099892,0.0056,-1.043
4500.00,4.616223,25.01011,0.000143,24.100409,0.0056,-1.043
4502.00,4.618752,25.01053,0.000145,24.100399,0.0056,-1.043
4504.00,4.621327,25.00986,0.000145,24.100776,0.0056,-1.043
4506.00,4.623683,25.01055,0.000143,24.101282,0.0056,-1.044
4508.00,4.625537,25.01071,0.000144,24.101690,0.0056,-1.043
4510.00,4.627977,25.01086,0.000144,24.101583,0.0056,-1.044
4512.00,4.629261,25.01124,0.000144,24.101217,0.0056,-1.043
4514.00,4.630183,25.00935,0.000144,24.100704,0.0056,-1.043
4516.00,4.631131,25.00924,0.000145,24.100435,0.0055,-1.042
4518.00,4.632115,25.01017,0.000144,24.100964,0.0056,-1.043
4520.00,4.633863,25.01010,0.000143,24.101287,0.0055,-1.043
4522.00,4.634067,25.00993,0.000143,24.100700,0.0056,-1.043
4524.00,4.634761,25.01039,0.000143,24.100897,0.0056,-1.043
4526.00,4.635630,25.01125,0.000144,24.101830,0.0056,-1.043
4528.00,4.636038,25.01040,0.000144,24.101178,0.0056,-1.043
4530.00,4.637364,25.01017,0.000145,24.101319,0.0056,-1.042
4532.00,4.637691,25.00957,0.000144,24.100266,0.0056,-1.042
4534.00,4.637311,25.00944,0.000143,24.101010,0.0056,-1.043
4536.00,4.637636,25.00929,0.000144,24.100139,0.0056,-1.043
4538.00,4.638776,25.01044,0.000144,24.100723,0.0056,-1.043
4540.00,4.639405,25.00971,0.000143,24.101224,0.0055,-1.043
4542.00,4.640138,25.01073,0.000144,24.100908,0.0056,-1.043
4544.00,4.639530,25.00987,0.000144,24.100557,0.0056,-1.043
4546.00,4.639949,25.01066,0.000144,24.101328,0.0056,-1.043
4548.00,4.639972,25.01080,0.000144,24.100678,0.0056,-1.043
4550.00,4.639431,25.01031,0.000142,24.100906,0.0056,-1.043
4552.00,4.640998,25.01013,0.000142,24.100780,0.0056,-1.042
4554.00,4.642172,25.01104,0.000144,24.100243,0.0055,-1.043
4556.00,4.642283,25.01079,0.000144,24.099968,0.0056,-1.043
4558.00,4.642051,25.01009,0.000143,24.100098,0.0056,-1.042
4560.00,4.642000,25.01000,0.000143,24.100685,0.0056,-1.043
4562.00,4.641551,25.01011,0.000143,24.100338,0.0055,-1.043
4564.00,4.641212,25.01054,0.000144,24.100076,0.0055,-1.042
4566.00,4.641717,25.00958,0.000143,24.099783,0.0056,-1.042
4568.00,4.642624,25.00970,0.000142,24.100862,0.0056,-1.043
4570.00,4.643793,25.00988,0.000143,24.100645,0.0055,-1.043
4572.00,4.642633,25.01013,0.000143,24.100004,0.0056,-1.042
4574.00,4.641280,25.00992,0.000145,24.100804,0.0056,-1.042
4576.00,4.641974,25.00948,0.000143,24.100444,0.0056,-1.043
4578.00,4.642007,25.00933,0.000144,24.100117,0.0056,-1.043
4580.00,4.642269,25.00899,0.000144,24.101094,0.0056,-1.042
4582.00,4.642721,25.00981,0.000144,24.101284,0.0056,-1.042
4584.00,4.643060,25.00960,0.000143,24.100906,0.0056,-1.043
4586.00,4.642605,25.00892,0.000144,24.100778,0.0056,-1.042
4588.00,4.642494,25.00934,0.000143,24.101066,0.0056,-1.042
4590.00,4.642437,25.00966,0.000142,24.100711,0.0056,-1.043
4592.00,4.642379,25.00927,0.000144,24.100124,0.0055,-1.043
4594.00,4.642282,25.00959,0.000144,24.099978,0.0056,-1.043
4596.00,4.642885,25.00949,0.000144,24.100362,0.0056,-1.043
4598.00,4.643091,25.00965,0.000143,24.100619,0.0056,-1.042
4600.00,4.642014,25.00908,0.000143,24.100567,0.0056,-1.043
4602.00,4.641329,25.00977,0.000143,24.100765,0.0056,-1.043
4604.00,4.641631,25.00957,0.000143,24.100654,0.0056,-1.042
4606.00,4.641877,25.00925,0.000144,24.100938,0.0056,-1.042
4608.00,4.642172,25.01074,0.000144,24.100884,0.0055,-1.043
4610.00,4.642240,25.00988,0.000143,24.100544,0.0056,-1.043
4612.00,4.642632,25.00869,0.000142,24.101397,0.0056,-1.044
4614.00,4.642889,25.01005,0.000143,24.100728,0.0056,-1.043
4616.00,4.642098,25.01090,0.000143,24.100351,0.0056,-1.042
4618.00,4.642485,25.01079,0.000144,24.100789,0.0055,-1.042
4620.00,4.642959,25.01013,0.000144,24.101226,0.0056,-1.043
4622.00,4.642260,25.01034,0.000144,24.100905,0.0056,-1.043
@26,5.0002,10.0
4624.00,4.642121,25.00950,0.000143,24.100119,0.0056,-1.043
4626.00,4.641413,25.00928,0.000144,24.100147,0.0056,-1.041
4628.00,4.633046,25.00887,0.000145,24.101796,0.0056,-1.042
4630.00,4.615308,25.00893,0.000144,24.101038,0.0056,-1.041
4632.00,4.592953,25.00860,0.000144,24.101224,0.0056,-1.042
4634.00,4.567643,25.00807,0.000144,24.101157,0.0056,-1.042
4636.00,4.541626,25.00920,0.000144,24.100531,0.0056,-1.044
4638.00,4.521007,25.00893,0.000142,24.100260,0.0056,-1.044
4640.00,4.509994,25.00832,0.000144,24.101462,0.0056,-1.043
4642.00,4.505040,25.00910,0.000144,24.100674,0.0056,-1.043
4644.00,4.505133,25.00892,0.000144,24.100178,0.0056,-1.042
4646.00,4.508558,25.00833,0.000144,24.100988,0.0056,-1.042
4648.00,4.513745,25.00911,0.000144,24.100572,0.0056,-1.043
4650.00,4.519068,25.00903,0.000146,24.100624,0.0056,-1.042
4652.00,4.526941,25.00822,0.000144,24.101406,0.0056,-1.043
4654.00,4.535839,25.00937,0.000144,24.099701,0.0056,-1.043
4656.00,4.544932,25.00954,0.000145,24.101220,0.0056,-1.042
4658.00,4.554347,25.00944,0.000145,24.101036,0.0056,-1.043
4660.00,4.563443,25.01009,0.000144,24.101014,0.0056,-1.043
4662.00,4.572579,25.00975,0.000144,24.099718,0.0056,-1.042
4664.00,4.579789,25.01003,0.000145,24.101493,0.0056,-1.041
4666.00,4.587050,25.01032,0.000145,24.100195,0.0056,-1.043
4668.00,4.593245,25.00979,0.000145,24.100102,0.0056,-1.043
4670.00,4.598068,25.00918,0.000144,24.101659,0.0056,-1.042
4672.00,4.602992,25.00941,0.000145,24.101466,0.0056,-1.042
4674.00,4.607666,25.00922,0.000145,24.100632,0.0056,-1.042
4676.00,4.610863,25.01013,0.000145,24.101053,0.0056,-1.042
4678.00,4.614598,25.01052,0.000144,24.100983,0.0056,-1.042
4680.00,4.617442,25.01040,0.000144,24.101380,0.0056,-1.042
4682.00,4.620799,25.00971,0.000143,24.100596,0.0056,-1.042
4684.00,4.624081,25.00990,0.000144,24.100067,0.0056,-1.042
4686.00,4.626608,25.01075,0.000144,24.100903,0.0056,-1.043
4688.00,4.628110,25.01115,0.000144,24.100875,0.0056,-1.042
4690.00,4.630168,25.01070,0.000143,24.101012,0.0056,-1.042
4692.00,4.632170,25.00997,0.000144,24.100658,0.0056,-1.042
4694.00,4.633674,25.01021,0.000144,24.101488,0.0056,-1.042
4696.00,4.634125,25.01043,0.000143,24.101189,0.0056,-1.043
4698.00,4.634160,25.01006,0.000144,24.101022,0.0056,-1.042
4700.00,4.634624,25.00932,0.000143,24.100921,0.0056,-1.043
4702.00,4.635873,25.00936,0.000144,24.101179,0.0056,-1.042
4704.00,4.637254,25.00942,0.000144,24.101183,0.0056,-1.042
4706.00,4.638262,25.00970,0.000145,24.101807,0.0056,-1.041
4708.00,4.637817,25.00995,0.000144,24.100880,0.0055,-1.042
4710.00,4.637378,25.00951,0.000143,24.100700,0.0056,-1.043
4712.00,4.637235,25.00956,0.000143,24.100895,0.0056,-1.042
4714.00,4.637731,25.00890,0.000143,24.100849,0.0056,-1.043
4716.00,4.639841,25.00913,0.000144,24.100802,0.0056,-1.042
4718.00,4.640096,25.00930,0.000144,24.100056,0.0056,-1.043
4720.00,4.640354,25.00943,0.000144,24.100437,0.0056,-1.042
4722.00,4.641528,25.00928,0.000146,24.101055,0.0056,-1.041
4724.00,4.642020,25.00903,0.000145,24.100325,0.0056,-1.042
4726.00,4.642115,25.00942,0.000145,24.100698,0.0056,-1.043
4728.00,4.642227,25.00931,0.000145,24.100214,0.0056,-1.041
4730.00,4.641262,25.00995,0.000144,24.100736,0.0056,-1.042
4732.00,4.641061,25.00930,0.000143,24.102736,0.0056,-1.043
4734.00,4.641653,25.00910,0.000143,24.101181,0.0056,-1.042
4736.00,4.641914,25.00962,0.000144,24.100843,0.0056,-1.042
4738.00,4.641440,25.01023,0.000145,24.100953,0.0056,-1.042
4740.00,4.641313,25.01026,0.000145,24.101627,0.0057,-1.043
4742.00,4.642581,25.01014,0.000143,24.101241,0.0056,-1.042
4744.00,4.642344,25.01093,0.000145,24.100862,0.0056,-1.042
4746.00,4.642472,25.00989,0.000145,24.101934,0.0056,-1.042
4748.00,4.643052,25.01026,0.000144,24.101410,0.0056,-1.042
4750.00,4.642455,25.01017,0.000144,24.100139,0.0056,-1.042
4752.00,4.643253,25.01133,0.000144,24.100886,0.0056,-1.042
4754.00,4.642940,25.00996,0.000144,24.101421,0.0056,-1.043
4756.00,4.641981,25.01018,0.000144,24.101033,0.0056,-1.042
4758.00,4.642979,25.01004,0.000145,24.101074,0.0056,-1.041
4760.00,4.643532,25.01117,0.000145,24.100737,0.0056,-1.041
4762.00,4.644223,25.01135,0.000145,24.101010,0.0056,-1.043
4764.00,4.643589,25.01128,0.000144,24.100984,0.0056,-1.042
4766.00,4.642862,25.01062,0.000144,24.099915,0.0056,-1.042
4768.00,4.642760,25.01077,0.000143,24.101016,0.0056,-1.042
4770.00,4.642005,25.01095,0.000143,24.101035,0.0056,-1.042
4772.00,4.642568,25.01072,0.000143,24.100104,0.0056,-1.042
4774.00,4.643212,25.01019,0.000144,24.100706,0.0056,-1.042
4776.00,4.643530,25.00922,0.000144,24.100849,0.0056,-1.042
4778.00,4.643350,25.00999,0.000145,24.101592,0.0056,-1.041
4780.00,4.642260,25.01039,0.000145,24.100919,0.0056,-1.041
4782.00,4.642030,25.00985,0.000144,24.100483,0.0056,-1.042
4784.00,4.642899,25.00974,0.000144,24.100277,0.0056,-1.042
4786.00,4.642628,25.01095,0.000144,24.099967,0.0056,-1.042
4788.00,4.642915,25.01146,0.000143,24.101211,0.0056,-1.043
4790.00,4.643777,25.01111,0.000143,24.100494,0.0056,-1.043
4792.00,4.644224,25.01058,0.000143,24.100332,0.0056,-1.042
4794.00,4.643439,25.01067,0.000143,24.099866,0.0055,-1.042
4796.00,4.642611,25.01069,0.000144,24.100113,0.0056,-1.043
4798.00,4.642745,25.01077,0.000144,24.101367,0.0056,-1.042
4800.00,4.643457,25.01027,0.000144,24.101035,0.0056,-1.043
4802.00,4.643454,25.01046,0.000144,24.099968,0.0056,-1.042
@27,5.0002,10.0
4804.00,4.643908,25.01026,0.000143,24.100202,0.0056,-1.042
4806.00,4.643269,25.01052,0.000145,24.101410,0.0056,-1.042
4808.00,4.635349,25.00955,0.000145,24.101696,0.0055,-1.041
4810.00,4.618656,25.00952,0.000145,24.101233,0.0055,-1.041
4812.00,4.596603,25.00960,0.000144,24.101841,0.0056,-1.041
4814.00,4.572237,25.00911,0.000143,24.101410,0.0056,-1.042
4816.00,4.547126,25.00931,0.000144,24.099876,0.0056,-1.042
4818.00,4.526924,25.00879,0.000144,24.101183,0.0056,-1.043
4820.00,4.517193,25.01017,0.000143,24.101326,0.0056,-1.044
4822.00,4.511854,25.00953,0.000142,24.100546,0.0056,-1.044
4824.00,4.510701,25.00962,0.000143,24.100801,0.0056,-1.042
4826.00,4.513911,25.00919,0.000144,24.101666,0.0056,-1.041
4828.00,4.518078,25.01011,0.000145,24.101373,0.0056,-1.043
4830.00,4.523992,25.01034,0.000144,24.101467,0.0056,-1.042
4832.00,4.530466,25.00979,0.000144,24.101243,0.0056,-1.042
4834.00,4.538083,25.01020,0.000143,24.101248,0.0056,-1.043
4836.00,4.547021,25.00904,0.000143,24.100786,0.0056,-1.042
4838.00,4.557667,25.00898,0.000143,24.100620,0.0056,-1.043
4840.00,4.567497,25.00885,0.000143,24.100384,0.0056,-1.042
4842.00,4.575229,25.00919,0.000144,24.100648,0.0056,-1.041
4844.00,4.582129,25.00890,0.000143,24.100918,0.0056,-1.042
4846.00,4.589690,25.00864,0.000144,24.101153,0.0056,-1.042
4848.00,4.596150,25.00899,0.000144,24.100821,0.0056,-1.043
4850.00,4.600278,25.00848,0.000144,24.100247,0.0056,-1.042
4852.00,4.605488,25.00773,0.000144,24.099946,0.0055,-1.042
4854.00,4.610219,25.00829,0.000143,24.100028,0.0055,-1.041
4856.00,4.613449,25.00747,0.000144,24.101510,0.0055,-1.041
4858.00,4.616535,25.00843,0.000144,24.100996,0.0056,-1.042
4860.00,4.620217,25.00867,0.000144,24.100123,0.0056,-1.043
4862.00,4.622445,25.00849,0.000143,24.100539,0.0056,-1.042
4864.00,4.624640,25.00905,0.000144,24.100520,0.0056,-1.042
4866.00,4.626916,25.00861,0.000144,24.101126,0.0056,-1.042
4868.00,4.628758,25.00840,0.000144,24.101566,0.0056,-1.042
4870.00,4.629951,25.00847,0.000144,24.101196,0.0056,-1.042
4872.00,4.631111,25.00908,0.000143,24.099833,0.0056,-1.043
4874.00,4.632796,25.00889,0.000144,24.101245,0.0056,-1.042
4876.00,4.633940,25.00875,0.000145,24.100176,0.0056,-1.041
4878.00,4.633993,25.00852,0.000144,24.100474,0.0056,-1.042
4880.00,4.634796,25.00901,0.000144,24.101843,0.0056,-1.043
4882.00,4.635522,25.00888,0.000144,24.100682,0.0056,-1.041
4884.00,4.636177,25.00899,0.000145,24.101101,0.0056,-1.041
4886.00,4.637084,25.00847,0.000144,24.100555,0.0055,-1.042
4888.00,4.638229,25.00864,0.000143,24.101428,0.0055,-1.043
4890.00,4.638871,25.00936,0.000143,24.100719,0.0055,-1.042
4892.00,4.639893,25.00908,0.000142,24.100810,0.0056,-1.043
4894.00,4.639966,25.01002,0.000143,24.100841,0.0056,-1.042
4896.00,4.640841,25.01000,0.000144,24.100139,0.0056,-1.041
4898.00,4.640224,25.00973,0.000143,24.100555,0.0055,-1.042
4900.00,4.640646,25.01029,0.000143,24.100123,0.0055,-1.042
4902.00,4.641146,25.01091,0.000144,24.100392,0.0056,-1.042
4904.00,4.641606,25.01053,0.000143,24.100600,0.0055,-1.041
4906.00,4.641525,25.01047,0.000143,24.100637,0.0056,-1.042
4908.00,4.641804,25.01041,0.000144,24.101235,0.0056,-1.041
4910.00,4.641800,25.01083,0.000143,24.099994,0.0056,-1.042
4912.00,4.641663,25.01044,0.000143,24.099976,0.0056,-1.043
4914.00,4.641016,25.01108,0.000142,24.100615,0.0056,-1.043
4916.00,4.640534,25.01074,0.000143,24.100754,0.0055,-1.041
4918.00,4.640677,25.00992,0.000142,24.100905,0.0056,-1.042
4920.00,4.641295,25.01048,0.000143,24.100630,0.0056,-1.042
4922.00,4.642399,25.01001,0.000143,24.100957,0.0056,-1.042
4924.00,4.643020,25.00943,0.000144,24.100730,0.0056,-1.042
4926.00,4.643356,25.00922,0.000143,24.100424,0.0055,-1.042
4928.00,4.643719,25.01043,0.000142,24.100104,0.0056,-1.043
4930.00,4.644384,25.01031,0.000144,24.101415,0.0056,-1.042
4932.00,4.645051,25.00941,0.000144,24.101204,0.0056,-1.041
4934.00,4.644582,25.00988,0.000144,24.100672,0.0056,-1.042
4936.00,4.644022,25.01040,0.000144,24.100338,0.0056,-1.043
4938.00,4.644367,25.00959,0.000143,24.101449,0.0056,-1.043
4940.00,4.644364,25.01025,0.000142,24.100331,0.0055,-1.043
4942.00,4.644135,25.00981,0.000142,24.100102,0.0055,-1.042
4944.00,4.643800,25.01049,0.000144,24.100810,0.0056,-1.042
4946.00,4.644031,25.01057,0.000145,24.099796,0.0056,-1.042
4948.00,4.644861,25.01058,0.000143,24.100247,0.0055,-1.042
4950.00,4.645868,25.01086,0.000143,24.100934,0.0056,-1.042
4952.00,4.646126,25.01051,0.000144,24.100314,0.0056,-1.042
4954.00,4.645851,25.00994,0.000142,24.100541,0.0055,-1.042
4956.00,4.644975,25.01105,0.000142,24.100124,0.0056,-1.042
4958.00,4.643696,25.01227,0.000142,24.100552,0.0056,-1.042
4960.00,4.643436,25.01110,0.000143,24.100318,0.0056,-1.042
4962.00,4.643017,25.01150,0.000143,24.099331,0.0056,-1.041
4964.00,4.643538,25.01197,0.000143,24.100163,0.0055,-1.042
4966.00,4.643618,25.01236,0.000142,24.100689,0.0056,-1.042
4968.00,4.643801,25.01205,0.000143,24.100160,0.0056,-1.043
4970.00,4.645067,25.01252,0.000142,24.100059,0.0056,-1.043
4972.00,4.645006,25.01227,0.000143,24.100373,0.0056,-1.042
4974.00,4.644434,25.01094,0.000143,24.100039,0.0055,-1.042
4976.00,4.644054,25.01092,0.000143,24.101239,0.0056,-1.042
4978.00,4.645103,25.01136,0.000145,24.100195,0.0056,-1.042
4980.00,4.646412,25.01151,0.000144,24.100505,0.0056,-1.042
4982.00,4.646632,25.01101,0.000142,24.100708,0.0056,-1.042
@28,5.0002,10.0
4984.00,4.646054,25.01067,0.000144,24.100626,0.0056,-1.042
4986.00,4.645778,25.01150,0.000143,24.100554,0.0056,-1.042
4988.00,4.639420,25.01074,0.000144,24.100637,0.0056,-1.042
4990.00,4.623375,25.01057,0.000143,24.101254,0.0056,-1.041
4992.00,4.601339,25.01031,0.000145,24.100418,0.0056,-1.042
4994.00,4.577113,25.01013,0.000144,24.100048,0.0056,-1.042
4996.00,4.552583,25.01049,0.000144,24.100695,0.0056,-1.042
4998.00,4.534099,25.01074,0.000143,24.100472,0.0056,-1.044
5000.00,4.523196,25.01145,0.000143,24.101285,0.0056,-1.044
5002.00,4.516646,25.01079,0.000143,24.100708,0.0056,-1.043
5004.00,4.515077,25.01122,0.000143,24.100124,0.0056,-1.044
5006.00,4.517187,25.01096,0.000143,24.100784,0.0055,-1.043
5008.00,4.521519,25.01090,0.000143,24.100481,0.0056,-1.042
5010.00,4.527661,25.01118,0.000144,24.100632,0.0056,-1.042
5012.00,4.534644,25.01036,0.000144,24.101174,0.0056,-1.043
5014.00,4.542677,25.01079,0.000144,24.100427,0.0056,-1.041
5016.00,4.551607,25.01032,0.000144,24.099419,0.0056,-1.042
5018.00,4.560102,25.00965,0.000144,24.101178,0.0055,-1.042
5020.00,4.568364,25.01018,0.000144,24.101144,0.0056,-1.043
5022.00,4.577015,25.01018,0.000143,24.100095,0.0056,-1.043
5024.00,4.584419,25.01063,0.000144,24.100817,0.0056,-1.042
5026.00,4.590403,25.01097,0.000144,24.100723,0.0056,-1.042
5028.00,4.596309,25.01039,0.000144,24.100645,0.0055,-1.042
5030.00,4.602009,25.00986,0.000144,24.100574,0.0056,-1.042
5032.00,4.607335,25.01022,0.000144,24.101135,0.0056,-1.043
5034.00,4.612170,25.00987,0.000142,24.100832,0.0056,-1.043
5036.00,4.615636,25.00989,0.000143,24.100945,0.0056,-1.043
5038.00,4.617687,25.01071,0.000144,24.100412,0.0056,-1.043
5040.00,4.620044,25.01154,0.000144,24.100754,0.0056,-1.042
5042.00,4.623655,25.01145,0.000144,24.100481,0.0056,-1.042
5044.00,4.626453,25.01043,0.000144,24.100509,0.0056,-1.042
5046.00,4.628900,25.00989,0.000143,24.100968,0.0056,-1.044
5048.00,4.629492,25.01024,0.000143,24.100814,0.0056,-1.043
5050.00,4.630311,25.01088,0.000144,24.101057,0.0056,-1.042
5052.00,4.632750,25.01071,0.000144,24.100767,0.0055,-1.042
5054.00,4.634078,25.01024,0.000144,24.100342,0.0056,-1.042
5056.00,4.635520,25.01073,0.000144,24.100719,0.0056,-1.042
5058.00,4.636835,25.01093,0.000144,24.100410,0.0056,-1.043
5060.00,4.637674,25.01101,0.000143,24.100377,0.0056,-1.043
5062.00,4.637781,25.01130,0.000143,24.101230,0.0056,-1.042
5064.00,4.638105,25.01081,0.000144,24.100684,0.0056,-1.041
5066.00,4.638585,25.01021,0.000144,24.100228,0.0056,-1.042
5068.00,4.639772,25.01014,0.000143,24.101168,0.0056,-1.043
5070.00,4.639428,25.01056,0.000143,24.101560,0.0056,-1.043
5072.00,4.640989,25.01071,0.000144,24.100838,0.0056,-1.042
5074.00,4.641672,25.01048,0.000143,24.100386,0.0056,-1.042
5076.00,4.641649,25.01012,0.000143,24.100388,0.0056,-1.043
5078.00,4.641565,25.01079,0.000142,24.100017,0.0056,-1.043
5080.00,4.642033,25.01124,0.000143,24.100858,0.0056,-1.042
5082.00,4.643107,25.01104,0.000144,24.100526,0.0056,-1.043
5084.00,4.643738,25.01060,0.000144,24.100084,0.0056,-1.042
5086.00,4.643235,25.01049,0.000143,24.101358,0.0056,-1.042
5088.00,4.641757,25.01057,0.000142,24.100342,0.0056,-1.042
5090.00,4.642214,25.01046,0.000142,24.099517,0.0056,-1.043
5092.00,4.642371,25.01023,0.000144,24.100574,0.0056,-1.042
5094.00,4.642053,25.01000,0.000145,24.100680,0.0056,-1.042
5096.00,4.642932,25.01050,0.000144,24.100388,0.0056,-1.042
5098.00,4.643941,25.01009,0.000144,24.101246,0.0056,-1.042
5100.00,4.644613,25.01042,0.000143,24.100711,0.0056,-1.042
5102.00,4.644407,25.01071,0.000144,24.101150,0.0056,-1.042
5104.00,4.643633,25.01068,0.000144,24.101657,0.0056,-1.043
5106.00,4.643212,25.01035,0.000142,24.100665,0.0056,-1.042
5108.00,4.643368,25.00972,0.000144,24.099144,0.0056,-1.042
5110.00,4.644385,25.00955,0.000144,24.100708,0.0056,-1.042
5112.00,4.643928,25.00964,0.000143,24.100786,0.0056,-1.042
5114.00,4.643981,25.01039,0.000143,24.101393,0.0056,-1.042
5116.00,4.644275,25.00937,0.000143,24.100801,0.0056,-1.042
5118.00,4.644472,25.00944,0.000143,24.100366,0.0056,-1.042
5120.00,4.645079,25.00940,0.000143,24.101009,0.0056,-1.043
5122.00,4.644577,25.00918,0.000142,24.100882,0.0056,-1.042
5124.00,4.643072,25.00921,0.000143,24.100845,0.0056,-1.042
5126.00,4.643283,25.00983,0.000144,24.100947,0.0056,-1.043
5128.00,4.644751,25.00975,0.000143,24.099781,0.0055,-1.042
5130.00,4.643937,25.01068,0.000142,24.100067,0.0055,-1.042
5132.00,4.643987,25.01140,0.000143,24.100977,0.0056,-1.042
5134.00,4.644336,25.01085,0.000143,24.101127,0.0056,-1.042
5136.00,4.645613,25.01046,0.000143,24.101440,0.0055,-1.042
5138.00,4.645491,25.01116,0.000145,24.101051,0.0056,-1.042
5140.00,4.645978,25.01097,0.000143,24.100236,0.0055,-1.042
5142.00,4.645443,25.01057,0.000143,24.100384,0.0056,-1.043
5144.00,4.645332,25.01081,0.000143,24.099894,0.0055,-1.042
5146.00,4.644959,25.01018,0.000143,24.100602,0.0055,-1.042
5148.00,4.644646,25.01021,0.000143,24.100877,0.0056,-1.042
5150.00,4.644165,25.01060,0.000143,24.101512,0.0056,-1.042
5152.00,4.644475,25.01067,0.000143,24.099816,0.0056,-1.042
5154.00,4.644416,25.01034,0.000144,24.100325,0.0055,-1.042
5156.00,4.644181,25.01077,0.000144,24.100162,0.0056,-1.042
5158.00,4.643112,25.01068,0.000144,24.100671,0.0056,-1.042
5160.00,4.643912,25.01018,0.000144,24.101055,0.0055,-1.043
5162.00,4.645340,25.01029,0.000143,24.100574,0.0055,-1.042
@29,5.0002,10.0
5164.00,4.645471,25.01012,0.000143,24.100440,0.0055,-1.041
5166.00,4.643688,25.00885,0.000143,24.100893,0.0055,-1.042
5168.00,4.636757,25.00958,0.000141,24.100587,0.0055,-1.041
5170.00,4.622409,25.00914,0.000144,24.101274,0.0056,-1.041
5172.00,4.602428,25.00901,0.000145,24.100438,0.0055,-1.041
5174.00,4.580030,25.00958,0.000144,24.101399,0.0056,-1.042
5176.00,4.556453,25.00996,0.000143,24.101237,0.0056,-1.042
5178.00,4.538644,25.00995,0.000141,24.099987,0.0055,-1.044
5180.00,4.528201,25.00995,0.000141,24.099844,0.0055,-1.043
5182.00,4.522708,25.00965,0.000141,24.100334,0.0055,-1.043
5184.00,4.519828,25.01032,0.000142,24.099394,0.0055,-1.042
5186.00,4.521631,25.00944,0.000143,24.100628,0.0056,-1.042
5188.00,4.526026,25.00896,0.000143,24.101077,0.0056,-1.043
5190.00,4.532145,25.00997,0.000143,24.101295,0.0056,-1.042
5192.00,4.538208,25.01057,0.000143,24.100795,0.0056,-1.041
5194.00,4.546071,25.01022,0.000144,24.100700,0.0056,-1.041
5196.00,4.555963,25.00996,0.000144,24.100918,0.0056,-1.042
5198.00,4.565541,25.01028,0.000144,24.100422,0.0056,-1.042
5200.00,4.572758,25.00945,0.000143,24.100409,0.0056,-1.042
5202.00,4.580954,25.00966,0.000143,24.100814,0.0056,-1.041
5204.00,4.588834,25.01063,0.000144,24.100238,0.0056,-1.041
5206.00,4.594808,25.01090,0.000144,24.100879,0.0056,-1.042
5208.00,4.599369,25.01112,0.000144,24.100626,0.0056,-1.041
5210.00,4.603919,25.01095,0.000143,24.100115,0.0056,-1.042
5212.00,4.608450,25.01068,0.000142,24.100797,0.0056,-1.042
5214.00,4.611504,25.01067,0.000143,24.101165,0.0055,-1.042
5216.00,4.614759,25.01070,0.000143,24.100671,0.0056,-1.041
5218.00,4.618552,25.01036,0.000143,24.100370,0.0056,-1.042
5220.00,4.620559,25.01059,0.000144,24.100988,0.0056,-1.042
5222.00,4.623522,25.01126,0.000145,24.100873,0.0056,-1.042
5224.00,4.626739,25.01107,0.000144,24.100345,0.0056,-1.042
5226.00,4.628929,25.01043,0.000143,24.099536,0.0056,-1.041
5228.00,4.630013,25.01092,0.000143,24.100249,0.0056,-1.042
5230.00,4.631555,25.01026,0.000143,24.100319,0.0055,-1.042
5232.00,4.632899,25.01049,0.000143,24.100492,0.0056,-1.042
5234.00,4.634627,25.01104,0.000143,24.100658,0.0056,-1.042
5236.00,4.635446,25.01067,0.000143,24.101124,0.0056,-1.041
5238.00,4.636536,25.01004,0.000144,24.100544,0.0056,-1.042
5240.00,4.638106,25.01034,0.000143,24.100628,0.0056,-1.042
5242.00,4.638815,25.01065,0.000142,24.100970,0.0056,-1.042
5244.00,4.639591,25.01086,0.000142,24.100377,0.0055,-1.041
5246.00,4.640268,25.01071,0.000143,24.100927,0.0055,-1.042
5248.00,4.640622,25.01102,0.000142,24.101672,0.0055,-1.042
5250.00,4.640761,25.00995,0.000143,24.099876,0.0055,-1.042
5252.00,4.640944,25.00995,0.000143,24.100572,0.0056,-1.041
5254.00,4.641663,25.00966,0.000143,24.101391,0.0056,-1.042
5256.00,4.641833,25.00970,0.000143,24.099354,0.0055,-1.042
5258.00,4.642528,25.01017,0.000143,24.099142,0.0055,-1.042
5260.00,4.643188,25.01055,0.000143,24.101025,0.0055,-1.042
5262.00,4.643090,25.01132,0.000143,24.100531,0.0056,-1.042
5264.00,4.642446,25.01085,0.000142,24.099996,0.0055,-1.041
5266.00,4.642189,25.01000,0.000143,24.100970,0.0055,-1.042
5268.00,4.642638,25.01045,0.000143,24.100464,0.0055,-1.042
5270.00,4.643073,25.01071,0.000142,24.100121,0.0055,-1.042
5272.00,4.642518,25.01045,0.000144,24.100043,0.0056,-1.041
5274.00,4.642854,25.01078,0.000143,24.100485,0.0056,-1.042
5276.00,4.643676,25.01158,0.000143,24.100836,0.0055,-1.042
5278.00,4.644391,25.01153,0.000143,24.100788,0.0056,-1.042
5280.00,4.643603,25.01155,0.000142,24.100457,0.0056,-1.041
5282.00,4.643489,25.01003,0.000142,24.099651,0.0055,-1.041
5284.00,4.644746,25.01088,0.000143,24.100106,0.0055,-1.042
5286.00,4.644967,25.01077,0.000143,24.099853,0.0055,-1.042
5288.00,4.643516,25.01048,0.000142,24.100334,0.0055,-1.042
5290.00,4.644610,25.01017,0.000144,24.100758,0.0055,-1.041
5292.00,4.644932,25.01072,0.000143,24.100407,0.0055,-1.042
5294.00,4.644434,25.01069,0.000143,24.101023,0.0055,-1.041
5296.00,4.644354,25.01013,0.000144,24.100979,0.0056,-1.041
5298.00,4.644875,25.00966,0.000143,24.101178,0.0055,-1.042
5300.00,4.644843,25.00947,0.000142,24.100524,0.0056,-1.042
5302.00,4.645219,25.00846,0.000142,24.100485,0.0056,-1.042
5304.00,4.645213,25.00883,0.000143,24.099994,0.0056,-1.042
5306.00,4.645077,25.00941,0.000142,24.099902,0.0055,-1.042
5308.00,4.645067,25.00952,0.000142,24.100810,0.0056,-1.042
5310.00,4.645053,25.00975,0.000143,24.099939,0.0056,-1.042
5312.00,4.644841,25.00996,0.000143,24.100059,0.0056,-1.042
5314.00,4.644734,25.01004,0.000143,24.100225,0.0055,-1.042
5316.00,4.645055,25.01047,0.000142,24.100178,0.0056,-1.042
5318.00,4.645511,25.00888,0.000144,24.100414,0.0055,-1.041
5320.00,4.644731,25.01009,0.000144,24.099705,0.0056,-1.041
5322.00,4.645240,25.01061,0.000143,24.100580,0.0055,-1.041
5324.00,4.645975,25.00926,0.000143,24.099978,0.0056,-1.042
5326.00,4.646407,25.00968,0.000143,24.098744,0.0056,-1.042
5328.00,4.645314,25.01026,0.000142,24.098975,0.0056,-1.041
5330.00,4.644248,25.00975,0.000142,24.099926,0.0056,-1.042
5332.00,4.644440,25.00939,0.000142,24.100450,0.0056,-1.042
5334.00,4.645287,25.00958,0.000143,24.100464,0.0056,-1.042
5336.00,4.645848,25.00991,0.000142,24.100258,0.0055,-1.042
5338.00,4.646002,25.00934,0.000142,24.100477,0.0056,-1.042
5340.00,4.646143,25.01016,0.000143,24.100526,0.0056,-1.041
5342.00,4.645853,25.00998,0.000144,24.101079,0.0056,-1.042
@30,5.0002,10.0
5344.00,4.646061,25.00904,0.000143,24.100765,0.0056,-1.042
5346.00,4.645180,25.00877,0.000141,24.100345,0.0056,-1.042
5348.00,4.639490,25.00956,0.000144,24.100591,0.0056,-1.040
5350.00,4.625458,25.00925,0.000145,24.100529,0.0055,-1.041
5352.00,4.606253,25.01039,0.000144,24.100474,0.0056,-1.040
5354.00,4.584046,25.01060,0.000143,24.100628,0.0056,-1.042
5356.00,4.560819,25.01033,0.000143,24.100908,0.0055,-1.042
5358.00,4.542872,25.01084,0.000142,24.101187,0.0055,-1.044
5360.00,4.531864,25.01068,0.000141,24.100106,0.0055,-1.043
5362.00,4.526726,25.00961,0.000142,24.099822,0.0056,-1.043
5364.00,4.525094,25.00965,0.000142,24.099887,0.0056,-1.043
5366.00,4.527095,25.00958,0.000142,24.100723,0.0055,-1.043
5368.00,4.531202,25.01005,0.000142,24.100775,0.0056,-1.042
5370.00,4.537348,25.01034,0.000144,24.100513,0.0056,-1.042
5372.00,4.543662,25.01001,0.000143,24.100758,0.0056,-1.041
5374.00,4.551590,25.00998,0.000143,24.100370,0.0056,-1.042
5376.00,4.559687,25.01037,0.000143,24.099993,0.0055,-1.043
5378.00,4.567188,25.01008,0.000142,24.100483,0.0056,-1.042
5380.00,4.576483,25.01044,0.000144,24.101061,0.0056,-1.042
5382.00,4.585533,25.00988,0.000143,24.099547,0.0056,-1.042
5384.00,4.592220,25.00961,0.000144,24.100581,0.0056,-1.042
5386.00,4.598220,25.00884,0.000143,24.100962,0.0056,-1.042
5388.00,4.604375,25.00881,0.000142,24.100687,0.0056,-1.042
5390.00,4.608565,25.00930,0.000143,24.100563,0.0056,-1.042
5392.00,4.612442,25.00925,0.000144,24.100065,0.0056,-1.041
5394.00,4.616245,25.00888,0.000144,24.100186,0.0056,-1.042
5396.00,4.619027,25.00881,0.000144,24.101408,0.0056,-1.042
5398.00,4.622649,25.00917,0.000142,24.100672,0.0055,-1.042
5400.00,4.625093,25.00893,0.000143,24.099695,0.0055,-1.041
5402.00,4.626667,25.00851,0.000144,24.100496,0.0055,-1.042
5404.00,4.629948,25.00923,0.000142,24.100297,0.0055,-1.043
5406.00,4.631913,25.00900,0.000142,24.100349,0.0055,-1.042
5408.00,4.633188,25.00932,0.000142,24.100453,0.0056,-1.042
5410.00,4.634168,25.00914,0.000144,24.100253,0.0056,-1.042
5412.00,4.635644,25.00887,0.000144,24.100866,0.0056,-1.042
5414.00,4.638110,25.00895,0.000145,24.100550,0.0056,-1.041
5416.00,4.638643,25.00925,0.000144,24.100383,0.0056,-1.042
5418.00,4.638789,25.00991,0.000143,24.099978,0.0055,-1.042
5420.00,4.638933,25.00981,0.000143,24.100273,0.0056,-1.042
5422.00,4.640677,25.00996,0.000143,24.101070,0.0056,-1.041
5424.00,4.641076,25.00960,0.000143,24.100377,0.0056,-1.042
5426.00,4.641215,25.01006,0.000143,24.100763,0.0056,-1.043
5428.00,4.641571,25.00968,0.000143,24.100819,0.0055,-1.042
5430.00,4.641955,25.00933,0.000143,24.100802,0.0055,-1.042
5432.00,4.641441,25.01013,0.000142,24.100929,0.0055,-1.042
5434.00,4.643071,25.01001,0.000143,24.100648,0.0055,-1.042
5436.00,4.644055,25.01005,0.000143,24.101408,0.0056,-1.041
5438.00,4.644228,25.01002,0.000142,24.099918,0.0056,-1.042
5440.00,4.645134,25.00990,0.000141,24.101023,0.0055,-1.043
5442.00,4.645390,25.00985,0.000142,24.101148,0.0055,-1.042
5444.00,4.645499,25.00975,0.000142,24.101423,0.0056,-1.042
5446.00,4.646279,25.01126,0.000143,24.101224,0.0056,-1.042
5448.00,4.646657,25.01079,0.000143,24.100520,0.0056,-1.041
5450.00,4.645999,25.01053,0.000143,24.100217,0.0056,-1.041
5452.00,4.645323,25.01003,0.000143,24.100429,0.0055,-1.042
5454.00,4.644997,25.01010,0.000142,24.100934,0.0055,-1.043
5456.00,4.645303,25.01061,0.000143,24.100516,0.0056,-1.042
5458.00,4.645928,25.01074,0.000144,24.100331,0.0056,-1.041
5460.00,4.645673,25.01055,0.000143,24.098986,0.0056,-1.042
5462.00,4.645839,25.01030,0.000143,24.100056,0.0056,-1.043
5464.00,4.646557,25.01099,0.000142,24.101688,0.0056,-1.042
5466.00,4.646199,25.01153,0.000143,24.100940,0.0056,-1.042
5468.00,4.646515,25.01101,0.000143,24.100685,0.0056,-1.041
5470.00,4.647297,25.01112,0.000143,24.100834,0.0056,-1.042
5472.00,4.646853,25.01232,0.000144,24.100801,0.0056,-1.042
5474.00,4.647248,25.01175,0.000144,24.100877,0.0056,-1.041
5476.00,4.648169,25.01173,0.000143,24.101302,0.0056,-1.043
5478.00,4.648432,25.01188,0.000144,24.101200,0.0056,-1.041
5480.00,4.648185,25.01104,0.000143,24.101146,0.0056,-1.043
5482.00,4.647904,25.01154,0.000144,24.100507,0.0056,-1.043
5484.00,4.647012,25.01102,0.000144,24.100217,0.0056,-1.042
5486.00,4.646777,25.01129,0.000144,24.100301,0.0056,-1.043
5488.00,4.647472,25.01164,0.000143,24.100929,0.0056,-1.042
5490.00,4.647208,25.01103,0.000144,24.100254,0.0056,-1.041
5492.00,4.647328,25.01129,0.000144,24.100585,0.0055,-1.042
5494.00,4.648022,25.01141,0.000143,24.099569,0.0055,-1.042
5496.00,4.647098,25.01123,0.000144,24.100719,0.0056,-1.042
5498.00,4.646536,25.01105,0.000144,24.100693,0.0056,-1.043
5500.00,4.646777,25.01064,0.000144,24.101302,0.0056,-1.042
5502.00,4.647048,25.01072,0.000144,24.101391,0.0056,-1.042
5504.00,4.646777,25.01059,0.000143,24.101022,0.0056,-1.041
5506.00,4.646981,25.01069,0.000143,24.101215,0.0056,-1.042
5508.00,4.646429,25.01054,0.000144,24.100555,0.0056,-1.042
5510.00,4.646405,25.01010,0.000143,24.100102,0.0056,-1.043
5512.00,4.647146,25.01097,0.000143,24.101412,0.0056,-1.043
5514.00,4.648762,25.01075,0.000143,24.100565,0.0056,-1.042
5516.00,4.648413,25.01152,0.000143,24.099983,0.0056,-1.042
5518.00,4.648094,25.01139,0.000144,24.100182,0.0056,-1.042
5520.00,4.646740,25.01075,0.000144,24.100145,0.0056,-1.042
5522.00,4.645972,25.01057,0.000143,24.100711,0.0056,-1.042
@31,5.0002,10.0
5524.00,4.646060,25.01077,0.000142,24.100871,0.0056,-1.042
5526.00,4.646243,25.01043,0.000142,24.100293,0.0056,-1.042
5528.00,4.641581,25.01047,0.000142,24.100479,0.0056,-1.041
5530.00,4.627906,25.01008,0.000143,24.100602,0.0056,-1.041
5532.00,4.608660,25.00999,0.000143,24.101259,0.0056,-1.041
5534.00,4.587926,25.01015,0.000144,24.101363,0.0056,-1.043
5536.00,4.566487,25.01000,0.000142,24.101274,0.0056,-1.043
5538.00,4.548721,25.00986,0.000142,24.100085,0.0055,-1.044
5540.00,4.538162,25.00981,0.000140,24.099853,0.0055,-1.043
5542.00,4.533312,25.01069,0.000142,24.100581,0.0056,-1.043
5544.00,4.532468,25.01093,0.000141,24.100886,0.0055,-1.043
5546.00,4.532462,25.01145,0.000142,24.100637,0.0056,-1.042
5548.00,4.535387,25.01116,0.000143,24.099998,0.0056,-1.042
5550.00,4.540435,25.01030,0.000142,24.100853,0.0056,-1.043
5552.00,4.547472,25.01019,0.000142,24.099941,0.0056,-1.043
5554.00,4.554205,25.00992,0.000143,24.100370,0.0056,-1.042
5556.00,4.563008,25.01041,0.000143,24.100318,0.0056,-1.043
5558.00,4.570450,25.01029,0.000143,24.100723,0.0056,-1.043
5560.00,4.578034,25.01092,0.000144,24.101285,0.0056,-1.042
5562.00,4.586507,25.01042,0.000142,24.100310,0.0056,-1.043
5564.00,4.592523,25.01053,0.000143,24.100084,0.0056,-1.042
5566.00,4.599439,25.01104,0.000143,24.100249,0.0056,-1.042
5568.00,4.605012,25.01029,0.000142,24.100537,0.0056,-1.042
5570.00,4.609179,25.01013,0.000143,24.100059,0.0056,-1.042
5572.00,4.613163,25.00958,0.000144,24.100516,0.0056,-1.042
5574.00,4.617335,25.00912,0.000144,24.100643,0.0056,-1.042
5576.00,4.621462,25.00940,0.000143,24.101192,0.0055,-1.042
5578.00,4.624404,25.00957,0.000144,24.100877,0.0056,-1.042
5580.00,4.626505,25.00997,0.000144,24.100936,0.0056,-1.042
5582.00,4.628901,25.01052,0.000144,24.101003,0.0056,-1.043
5584.00,4.630828,25.00975,0.000143,24.100860,0.0056,-1.043
5586.00,4.632429,25.01034,0.000142,24.100204,0.0056,-1.042
5588.00,4.635049,25.01056,0.000143,24.100364,0.0056,-1.042
5590.00,4.635478,25.00938,0.000143,24.100546,0.0056,-1.043
5592.00,4.636717,25.01040,0.000142,24.099664,0.0056,-1.043
5594.00,4.638203,25.01022,0.000142,24.100188,0.0056,-1.043
5596.00,4.639539,25.00922,0.000143,24.100741,0.0055,-1.042
5598.00,4.639973,25.00942,0.000142,24.100160,0.0056,-1.042
5600.00,4.641236,25.00944,0.000142,24.100022,0.0056,-1.042
5602.00,4.641326,25.00940,0.000141,24.100890,0.0056,-1.044
5604.00,4.641241,25.00970,0.000142,24.100895,0.0056,-1.043
5606.00,4.641704,25.00893,0.000141,24.099887,0.0056,-1.042
5608.00,4.642521,25.00990,0.000142,24.100687,0.0056,-1.042
5610.00,4.643581,25.01087,0.000143,24.100544,0.0056,-1.043
5612.00,4.644306,25.01043,0.000142,24.100450,0.0056,-1.043
5614.00,4.644758,25.00955,0.000143,24.100412,0.0056,-1.042
5616.00,4.644405,25.00979,0.000142,24.100154,0.0056,-1.043
5618.00,4.644255,25.01040,0.000143,24.099740,0.0056,-1.042
5620.00,4.644730,25.00947,0.000143,24.101061,0.0056,-1.043
5622.00,4.645590,25.00907,0.000142,24.100927,0.0055,-1.042
5624.00,4.645595,25.00945,0.000143,24.100851,0.0056,-1.042
5626.00,4.645155,25.00895,0.000143,24.101033,0.0056,-1.043
5628.00,4.646259,25.01027,0.000143,24.101179,0.0056,-1.043
5630.00,4.646743,25.01046,0.000142,24.100730,0.0056,-1.043
5632.00,4.647517,25.01085,0.000143,24.100091,0.0056,-1.043
5634.00,4.647010,25.01109,0.000143,24.100403,0.0055,-1.043
5636.00,4.646859,25.00970,0.000144,24.100316,0.0056,-1.043
5638.00,4.646629,25.00994,0.000143,24.099777,0.0055,-1.043
5640.00,4.647530,25.01041,0.000142,24.100074,0.0055,-1.043
5642.00,4.647522,25.00973,0.000142,24.099768,0.0055,-1.043
5644.00,4.646566,25.00989,0.000142,24.100006,0.0056,-1.043
5646.00,4.646402,25.00988,0.000141,24.100535,0.0056,-1.043
5648.00,4.646480,25.00969,0.000142,24.100195,0.0056,-1.043
5650.00,4.647043,25.00976,0.000142,24.100028,0.0055,-1.043
5652.00,4.647902,25.00891,0.000143,24.100137,0.0056,-1.043
5654.00,4.648597,25.00882,0.000143,24.100483,0.0056,-1.043
5656.00,4.647508,25.00937,0.000142,24.100841,0.0056,-1.043
5658.00,4.646793,25.00912,0.000142,24.100847,0.0056,-1.043
5660.00,4.647689,25.00899,0.000143,24.100626,0.0056,-1.042
5662.00,4.648044,25.00971,0.000143,24.100654,0.0056,-1.043
5664.00,4.648128,25.00939,0.000143,24.101120,0.0056,-1.043
5666.00,4.647799,25.00964,0.000143,24.100717,0.0056,-1.044
5668.00,4.646959,25.00901,0.000142,24.100176,0.0056,-1.043
5670.00,4.646825,25.00964,0.000143,24.101596,0.0056,-1.042
5672.00,4.646813,25.01019,0.000143,24.100593,0.0056,-1.042
5674.00,4.646682,25.00965,0.000143,24.101462,0.0055,-1.043
5676.00,4.647331,25.01023,0.000142,24.100528,0.0056,-1.043
5678.00,4.647010,25.00979,0.000142,24.099636,0.0055,-1.044
5680.00,4.646618,25.01027,0.000141,24.100280,0.0055,-1.044
5682.00,4.646640,25.01018,0.000142,24.100134,0.0055,-1.042
5684.00,4.647123,25.01009,0.000143,24.100293,0.0055,-1.043
5686.00,4.647660,25.01049,0.000143,24.101070,0.0056,-1.043
5688.00,4.648704,25.01069,0.000143,24.100890,0.0056,-1.042
5690.00,4.648149,25.01091,0.000143,24.100732,0.0056,-1.043
5692.00,4.647903,25.01091,0.000144,24.099994,0.0056,-1.042
5694.00,4.648371,25.01169,0.000142,24.100184,0.0056,-1.043
5696.00,4.646994,25.01157,0.000142,24.100208,0.0055,-1.044
5698.00,4.647180,25.01141,0.000143,24.100975,0.0056,-1.044
5700.00,4.647718,25.01072,0.000144,24.100788,0.0056,-1.043
5702.00,4.648188,25.01025,0.000142,24.101007,0.0056,-1.043
@32,5.0002,10.0
5704.00,4.647894,25.01033,0.000142,24.100862,0.0055,-1.043
5706.00,4.647057,25.01106,0.000143,24.100024,0.0055,-1.043
5708.00,4.642592,25.01107,0.000143,24.100529,0.0056,-1.042
5710.00,4.629950,25.01196,0.000145,24.100130,0.0056,-1.041
5712.00,4.610606,25.01222,0.000143,24.100492,0.0056,-1.042
5714.00,4.590344,25.01213,0.000143,24.100002,0.0055,-1.044
5716.00,4.570228,25.01177,0.000142,24.099747,0.0056,-1.044
5718.00,4.553405,25.01101,0.000141,24.100063,0.0056,-1.044
5720.00,4.542215,25.01151,0.000142,24.099677,0.0056,-1.044
5722.00,4.536786,25.01202,0.000141,24.100251,0.0055,-1.044
5724.00,4.535499,25.01213,0.000141,24.100182,0.0055,-1.044
5726.00,4.535832,25.01175,0.000142,24.100108,0.0055,-1.044
5728.00,4.538341,25.01155,0.000142,24.100201,0.0056,-1.044
5730.00,4.542986,25.01109,0.000142,24.100477,0.0055,-1.044
5732.00,4.549831,25.01173,0.000143,24.099539,0.0055,-1.044
5734.00,4.557603,25.01081,0.000143,24.100145,0.0056,-1.043
5736.00,4.565526,25.01057,0.000144,24.100760,0.0056,-1.043
5738.00,4.573300,25.01120,0.000144,24.100418,0.0056,-1.043
5740.00,4.581928,25.01169,0.000144,24.100451,0.0056,-1.043
5742.00,4.589915,25.01171,0.000143,24.100815,0.0056,-1.043
5744.00,4.595143,25.01238,0.000143,24.100431,0.0056,-1.044
5746.00,4.600591,25.01208,0.000144,24.099257,0.0056,-1.044
5748.00,4.606579,25.01161,0.000143,24.100856,0.0056,-1.044
5750.00,4.611653,25.01168,0.000142,24.100528,0.0056,-1.043
5752.00,4.614613,25.01138,0.000142,24.100780,0.0056,-1.043
5754.00,4.617436,25.01161,0.000143,24.100186,0.0055,-1.044
5756.00,4.620676,25.01189,0.000142,24.100687,0.0056,-1.044
5758.00,4.623348,25.01209,0.000142,24.100364,0.0056,-1.044
5760.00,4.625607,25.01225,0.000143,24.100210,0.0056,-1.043
5762.00,4.629128,25.01186,0.000143,24.100019,0.0056,-1.044
5764.00,4.632905,25.01104,0.000143,24.100156,0.0055,-1.045
5766.00,4.634809,25.01187,0.000143,24.099820,0.0056,-1.043
5768.00,4.635770,25.01145,0.000143,24.100098,0.0055,-1.043
5770.00,4.636437,25.01061,0.000143,24.100020,0.0056,-1.043
5772.00,4.638220,25.01142,0.000144,24.100121,0.0056,-1.043
5774.00,4.640040,25.01195,0.000143,24.100251,0.0055,-1.044
5776.00,4.641049,25.01136,0.000142,24.100897,0.0055,-1.043
5778.00,4.640817,25.01085,0.000143,24.100054,0.0055,-1.044
5780.00,4.641040,25.01087,0.000143,24.100071,0.0056,-1.044
5782.00,4.642126,25.01136,0.000143,24.099649,0.0056,-1.044
5784.00,4.643870,25.01070,0.000143,24.100149,0.0055,-1.044
5786.00,4.643917,25.01118,0.000143,24.100555,0.0056,-1.044
5788.00,4.644773,25.01070,0.000142,24.100410,0.0055,-1.043
5790.00,4.644908,25.01032,0.000143,24.100747,0.0055,-1.044
5792.00,4.644910,25.01067,0.000143,24.101410,0.0056,-1.043
5794.00,4.645739,25.01086,0.000143,24.100841,0.0056,-1.044
5796.00,4.645280,25.01034,0.000144,24.100771,0.0056,-1.044
5798.00,4.644922,25.01074,0.000142,24.101466,0.0055,-1.044
5800.00,4.645276,25.01136,0.000143,24.100182,0.0055,-1.044
5802.00,4.645842,25.01145,0.000143,24.099012,0.0055,-1.044
5804.00,4.646498,25.01132,0.000144,24.100574,0.0056,-1.043
5806.00,4.646853,25.01192,0.000144,24.100435,0.0056,-1.043
5808.00,4.646351,25.01127,0.000143,24.099140,0.0056,-1.044
5810.00,4.646625,25.01117,0.000144,24.100622,0.0056,-1.044
5812.00,4.647018,25.01111,0.000142,24.100654,0.0055,-1.044
5814.00,4.647290,25.01137,0.000144,24.100308,0.0056,-1.043
5816.00,4.647673,25.01102,0.000143,24.101029,0.0056,-1.044
5818.00,4.647454,25.01114,0.000144,24.100860,0.0056,-1.043
5820.00,4.647657,25.01160,0.000144,24.101035,0.0056,-1.044
5822.00,4.647525,25.01132,0.000143,24.100927,0.0056,-1.044
5824.00,4.647891,25.01141,0.000143,24.100516,0.0056,-1.043
5826.00,4.648259,25.01195,0.000144,24.100509,0.0056,-1.044
5828.00,4.648019,25.01132,0.000142,24.100832,0.0056,-1.043
5830.00,4.647993,25.01065,0.000143,24.100862,0.0056,-1.045
5832.00,4.648626,25.01098,0.000142,24.100314,0.0056,-1.043
5834.00,4.648161,25.01163,0.000142,24.100082,0.0055,-1.043
5836.00,4.647981,25.01096,0.000143,24.100606,0.0055,-1.044
5838.00,4.649294,25.01102,0.000143,24.099831,0.0056,-1.044
5840.00,4.649112,25.01100,0.000143,24.100176,0.0055,-1.043
5842.00,4.648978,25.01158,0.000143,24.100074,0.0055,-1.043
5844.00,4.649140,25.01136,0.000143,24.100332,0.0056,-1.043
5846.00,4.648818,25.01204,0.000143,24.100485,0.0056,-1.043
5848.00,4.648904,25.01233,0.000143,24.100035,0.0056,-1.044
5850.00,4.648105,25.01229,0.000142,24.099896,0.0056,-1.043
5852.00,4.648234,25.01210,0.000143,24.099954,0.0056,-1.043
5854.00,4.648568,25.01229,0.000143,24.101009,0.0056,-1.044
5856.00,4.648382,25.01170,0.000143,24.101987,0.0056,-1.044
5858.00,4.647531,25.01170,0.000142,24.100282,0.0056,-1.044
5860.00,4.647154,25.01205,0.000142,24.100195,0.0056,-1.044
5862.00,4.647498,25.01242,0.000143,24.101027,0.0056,-1.043
5864.00,4.647747,25.01219,0.000143,24.099586,0.0056,-1.044
5866.00,4.648115,25.01223,0.000143,24.099915,0.0056,-1.043
5868.00,4.647849,25.01191,0.000143,24.099755,0.0056,-1.044
5870.00,4.647100,25.01251,0.000144,24.100433,0.0056,-1.044
5872.00,4.647164,25.01238,0.000143,24.100529,0.0056,-1.043
5874.00,4.648178,25.01197,0.000143,24.100864,0.0056,-1.043
5876.00,4.648476,25.01173,0.000144,24.100457,0.0056,-1.043
5878.00,4.648988,25.01170,0.000144,24.100182,0.0055,-1.043
5880.00,4.649178,25.01146,0.000143,24.101025,0.0056,-1.044
5882.00,4.648487,25.01143,0.000143,24.100678,0.0056,-1.043
@33,5.0002,10.0
5884.00,4.647961,25.01209,0.000143,24.100585,0.0056,-1.044
5886.00,4.647846,25.01170,0.000144,24.100983,0.0056,-1.043
5888.00,4.642762,25.01219,0.000143,24.102038,0.0055,-1.043
5890.00,4.631208,25.01228,0.000144,24.100934,0.0056,-1.041
5892.00,4.613451,25.01074,0.000144,24.100544,0.0056,-1.043
5894.00,4.593205,25.01057,0.000144,24.100581,0.0056,-1.043
5896.00,4.572717,25.01106,0.000144,24.100262,0.0056,-1.044
5898.00,4.555928,25.01100,0.000143,24.100329,0.0056,-1.044
5900.00,4.546088,25.01088,0.000143,24.100162,0.0056,-1.045
5902.00,4.540695,25.01163,0.000142,24.100828,0.0056,-1.045
5904.00,4.539134,25.01173,0.000142,24.099933,0.0056,-1.045
5906.00,4.540206,25.01241,0.000143,24.100349,0.0056,-1.044
5908.00,4.543747,25.01173,0.000142,24.100689,0.0056,-1.043
5910.00,4.547880,25.01203,0.000143,24.100609,0.0056,-1.044
5912.00,4.553619,25.01118,0.000144,24.100929,0.0056,-1.043
5914.00,4.560992,25.01174,0.000143,24.100778,0.0056,-1.044
5916.00,4.567813,25.01115,0.000143,24.101382,0.0056,-1.044
5918.00,4.575250,25.01142,0.000143,24.100921,0.0056,-1.044
5920.00,4.583314,25.01126,0.000144,24.100884,0.0056,-1.043
5922.00,4.591405,25.01068,0.000143,24.099989,0.0056,-1.043
5924.00,4.598251,25.01097,0.000143,24.100474,0.0056,-1.044
5926.00,4.603602,25.01107,0.000144,24.100085,0.0055,-1.043
5928.00,4.608639,25.01078,0.000144,24.099822,0.0056,-1.043
5930.00,4.613275,25.01053,0.000143,24.100284,0.0056,-1.044
5932.00,4.617673,25.01030,0.000142,24.100306,0.0055,-1.043
5934.00,4.620858,25.01112,0.000144,24.100364,0.0056,-1.043
5936.00,4.624383,25.01045,0.000143,24.100604,0.0056,-1.044
5938.00,4.627256,25.01066,0.000144,24.100667,0.0056,-1.043
5940.00,4.629250,25.01083,0.000143,24.100476,0.0055,-1.044
5942.00,4.631176,25.01015,0.000142,24.100632,0.0055,-1.044
5944.00,4.633454,25.00945,0.000143,24.101072,0.0055,-1.043
5946.00,4.635010,25.00999,0.000143,24.101168,0.0056,-1.043
5948.00,4.635900,25.01033,0.000142,24.100875,0.0056,-1.044
5950.00,4.636773,25.01012,0.000142,24.101250,0.0056,-1.043
5952.00,4.637997,25.01065,0.000143,24.099446,0.0055,-1.043
5954.00,4.640010,25.01063,0.000144,24.100905,0.0056,-1.043
5956.00,4.640774,25.01154,0.000143,24.100091,0.0056,-1.044
5958.00,4.641174,25.01081,0.000142,24.100069,0.0056,-1.044
5960.00,4.641803,25.01156,0.000144,24.100143,0.0056,-1.044
5962.00,4.642103,25.01144,0.000143,24.100119,0.0055,-1.044
5964.00,4.642816,25.01179,0.000141,24.101153,0.0055,-1.043
5966.00,4.644710,25.01068,0.000143,24.101088,0.0056,-1.043
5968.00,4.645433,25.01112,0.000143,24.100097,0.0055,-1.042
5970.00,4.646381,25.01168,0.000143,24.100184,0.0055,-1.044
5972.00,4.645394,25.01151,0.000142,24.099983,0.0056,-1.043
5974.00,4.647258,25.01145,0.000142,24.100763,0.0055,-1.044
5976.00,4.648134,25.01117,0.000141,24.100071,0.0055,-1.043
5978.00,4.647299,25.01127,0.000142,24.100457,0.0055,-1.043
5980.00,4.647541,25.01106,0.000142,24.099638,0.0055,-1.043
5982.00,4.647162,25.01098,0.000142,24.100143,0.0055,-1.044
5984.00,4.646208,25.01064,0.000143,24.100236,0.0055,-1.043
5986.00,4.646647,25.01145,0.000143,24.100227,0.0055,-1.043
5988.00,4.647207,25.01117,0.000142,24.100776,0.0055,-1.044
5990.00,4.648151,25.01123,0.000141,24.100065,0.0055,-1.043
5992.00,4.648989,25.01155,0.000143,24.100329,0.0055,-1.043
5994.00,4.649273,25.01160,0.000142,24.100450,0.0056,-1.044
5996.00,4.649236,25.01131,0.000142,24.099965,0.0056,-1.044
5998.00,4.648846,25.01198,0.000141,24.101157,0.0056,-1.043
6000.00,4.649032,25.01131,0.000142,24.101375,0.0056,-1.043
6002.00,4.648759,25.01215,0.000144,24.100043,0.0056,-1.043
6004.00,4.648714,25.01200,0.000143,24.099775,0.0056,-1.044
6006.00,4.648592,25.01191,0.000143,24.100416,0.0056,-1.043
6008.00,4.648250,25.01139,0.000142,24.100431,0.0055,-1.043
6010.00,4.648299,25.01096,0.000143,24.100195,0.0056,-1.044
6012.00,4.649162,25.01137,0.000143,24.100152,0.0055,-1.043
6014.00,4.648979,25.01187,0.000142,24.100617,0.0055,-1.044
6016.00,4.650532,25.01157,0.000142,24.100771,0.0055,-1.044
6018.00,4.651764,25.01191,0.000142,24.100143,0.0056,-1.043
6020.00,4.650923,25.01177,0.000142,24.100693,0.0055,-1.043
6022.00,4.649490,25.01131,0.000143,24.100890,0.0055,-1.044
6024.00,4.649266,25.01200,0.000143,24.100450,0.0056,-1.043
6026.00,4.649946,25.01208,0.000143,24.100396,0.0055,-1.043
6028.00,4.650690,25.01080,0.000142,24.100906,0.0056,-1.044
6030.00,4.650714,25.01100,0.000143,24.101261,0.0056,-1.043
6032.00,4.650389,25.01072,0.000143,24.100490,0.0056,-1.044
6034.00,4.650682,25.01082,0.000143,24.100381,0.0055,-1.043
6036.00,4.650046,25.01090,0.000143,24.101094,0.0055,-1.044
6038.00,4.650015,25.01194,0.000142,24.100210,0.0056,-1.043
6040.00,4.649611,25.01236,0.000142,24.100269,0.0056,-1.044
6042.00,4.648507,25.01195,0.000143,24.100319,0.0055,-1.043
6044.00,4.648658,25.01153,0.000143,24.099994,0.0056,-1.043
6046.00,4.649224,25.01234,0.000142,24.100780,0.0056,-1.043
6048.00,4.649524,25.01257,0.000142,24.100983,0.0056,-1.044
6050.00,4.649551,25.01253,0.000142,24.100542,0.0056,-1.044
6052.00,4.649440,25.01231,0.000144,24.100940,0.0055,-1.044
6054.00,4.649844,25.01193,0.000142,24.100162,0.0055,-1.044
6056.00,4.648889,25.01286,0.000141,24.100292,0.0056,-1.044
6058.00,4.649699,25.01196,0.000142,24.099911,0.0056,-1.043
6060.00,4.650489,25.01186,0.000143,24.099394,0.0056,-1.043
6062.00,4.650183,25.01134,0.000143,24.099825,0.0056,-1.044
@34,5.0002,10.0
6064.00,4.649535,25.01175,0.000141,24.099645,0.0055,-1.044
6066.00,4.649113,25.01192,0.000142,24.100585,0.0055,-1.043
6068.00,4.645524,25.01180,0.000143,24.100841,0.0056,-1.043
6070.00,4.633712,25.01163,0.000143,24.101150,0.0055,-1.042
6072.00,4.617031,25.01138,0.000143,24.101062,0.0056,-1.043
6074.00,4.596598,25.01169,0.000144,24.101038,0.0056,-1.044
6076.00,4.576673,25.01137,0.000143,24.100613,0.0056,-1.045
6078.00,4.559729,25.01199,0.000143,24.099603,0.0056,-1.045
6080.00,4.549659,25.01168,0.000141,24.099955,0.0056,-1.045
6082.00,4.544551,25.01187,0.000141,24.100531,0.0055,-1.046
6084.00,4.542741,25.01162,0.000142,24.101505,0.0056,-1.044
6086.00,4.543682,25.01261,0.000142,24.100373,0.0056,-1.044
6088.00,4.545979,25.01276,0.000142,24.100169,0.0056,-1.044
6090.00,4.550096,25.01260,0.000143,24.100483,0.0056,-1.044
6092.00,4.555979,25.01318,0.000143,24.101120,0.0056,-1.044
6094.00,4.563647,25.01361,0.000144,24.099850,0.0056,-1.044
6096.00,4.571452,25.01288,0.000142,24.099658,0.0056,-1.044
6098.00,4.578382,25.01277,0.000143,24.100121,0.0055,-1.044
6100.00,4.586245,25.01338,0.000144,24.100188,0.0056,-1.044
6102.00,4.593826,25.01407,0.000143,24.100422,0.0056,-1.044
6104.00,4.599947,25.01368,0.000142,24.100557,0.0055,-1.043
6106.00,4.606295,25.01360,0.000144,24.101389,0.0056,-1.043
6108.00,4.610138,25.01362,0.000143,24.100069,0.0056,-1.044
6110.00,4.613728,25.01289,0.000142,24.099803,0.0056,-1.045
6112.00,4.617233,25.01361,0.000142,24.100704,0.0056,-1.044
6114.00,4.619855,25.01378,0.000143,24.100160,0.0056,-1.044
6116.00,4.623867,25.01335,0.000143,24.099935,0.0055,-1.044
6118.00,4.626822,25.01283,0.000142,24.100325,0.0055,-1.044
6120.00,4.629786,25.01314,0.000142,24.100286,0.0055,-1.044
6122.00,4.632548,25.01295,0.000143,24.101250,0.0055,-1.044
6124.00,4.635126,25.01375,0.000142,24.101224,0.0055,-1.045
6126.00,4.636436,25.01342,0.000142,24.100741,0.0056,-1.044
6128.00,4.638383,25.01411,0.000143,24.099718,0.0055,-1.044
6130.00,4.640008,25.01405,0.000143,24.100765,0.0055,-1.043
6132.00,4.641051,25.01397,0.000143,24.101007,0.0055,-1.044
6134.00,4.642494,25.01331,0.000143,24.100528,0.0055,-1.044
6136.00,4.643082,25.01303,0.000143,24.100704,0.0055,-1.044
6138.00,4.643823,25.01321,0.000143,24.100474,0.0055,-1.044
6140.00,4.645482,25.01286,0.000142,24.100033,0.0056,-1.044
6142.00,4.646042,25.01334,0.000143,24.101140,0.0056,-1.044
6144.00,4.645924,25.01331,0.000142,24.100617,0.0056,-1.044
6146.00,4.645689,25.01335,0.000141,24.100765,0.0056,-1.044
6148.00,4.645953,25.01307,0.000143,24.100470,0.0056,-1.044
6150.00,4.646147,25.01392,0.000144,24.100325,0.0056,-1.044
6152.00,4.646850,25.01373,0.000143,24.100234,0.0055,-1.044
6154.00,4.647320,25.01309,0.000143,24.100041,0.0055,-1.043
6156.00,4.648780,25.01367,0.000143,24.100006,0.0055,-1.044
6158.00,4.648645,25.01394,0.000143,24.100158,0.0056,-1.044
6160.00,4.647929,25.01393,0.000142,24.099573,0.0055,-1.044
6162.00,4.648048,25.01365,0.000143,24.099798,0.0055,-1.044
6164.00,4.647835,25.01297,0.000143,24.100182,0.0055,-1.044
6166.00,4.648713,25.01315,0.000143,24.099576,0.0055,-1.044
6168.00,4.649823,25.01354,0.000143,24.100132,0.0055,-1.044
6170.00,4.649741,25.01385,0.000143,24.101144,0.0056,-1.044
6172.00,4.649431,25.01351,0.000142,24.100306,0.0056,-1.044
6174.00,4.650038,25.01408,0.000141,24.099508,0.0055,-1.044
6176.00,4.650207,25.01378,0.000142,24.100645,0.0056,-1.044
6178.00,4.649997,25.01356,0.000142,24.100812,0.0055,-1.045
6180.00,4.649967,25.01344,0.000143,24.101278,0.0056,-1.044
6182.00,4.649506,25.01366,0.000142,24.100684,0.0056,-1.044
6184.00,4.649530,25.01421,0.000144,24.100554,0.0056,-1.044
6186.00,4.649407,25.01397,0.000143,24.101007,0.0056,-1.044
6188.00,4.649273,25.01394,0.000143,24.099662,0.0056,-1.043
6190.00,4.650016,25.01367,0.000143,24.099766,0.0056,-1.044
6192.00,4.650799,25.01373,0.000144,24.100704,0.0055,-1.044
6194.00,4.650757,25.01305,0.000143,24.100700,0.0055,-1.044
6196.00,4.651122,25.01294,0.000142,24.100381,0.0056,-1.044
6198.00,4.650790,25.01270,0.000142,24.099942,0.0056,-1.044
6200.00,4.651574,25.01300,0.000142,24.099679,0.0055,-1.044
6202.00,4.651246,25.01315,0.000143,24.100641,0.0055,-1.043
6204.00,4.650748,25.01320,0.000143,24.100260,0.0056,-1.044
6206.00,4.650430,25.01314,0.000143,24.099976,0.0056,-1.044
6208.00,4.650801,25.01292,0.000143,24.100097,0.0056,-1.045
6210.00,4.650813,25.01317,0.000143,24.099946,0.0056,-1.044
6212.00,4.650075,25.01268,0.000142,24.099634,0.0056,-1.044
6214.00,4.649542,25.01239,0.000142,24.099699,0.0056,-1.044
6216.00,4.650262,25.01180,0.000142,24.099874,0.0056,-1.044
6218.00,4.650694,25.01207,0.000143,24.100806,0.0056,-1.043
6220.00,4.650835,25.01227,0.000143,24.100182,0.0056,-1.043
6222.00,4.650799,25.01294,0.000144,24.099864,0.0056,-1.044
6224.00,4.650953,25.01280,0.000142,24.100108,0.0056,-1.044
6226.00,4.650373,25.01235,0.000143,24.099848,0.0056,-1.044
6228.00,4.649907,25.01217,0.000143,24.099316,0.0055,-1.044
6230.00,4.650700,25.01280,0.000142,24.100225,0.0055,-1.044
6232.00,4.650675,25.01287,0.000144,24.101129,0.0055,-1.043
6234.00,4.651007,25.01282,0.000144,24.100697,0.0055,-1.044
6236.00,4.651377,25.01269,0.000143,24.100650,0.0055,-1.043
6238.00,4.651129,25.01241,0.000143,24.101313,0.0056,-1.043
6240.00,4.651157,25.01325,0.000143,24.100360,0.0056,-1.043
6242.00,4.650696,25.01334,0.000143,24.100412,0.0056,-1.044
@35,5.0002,10.0
6244.00,4.650961,25.01355,0.000143,24.100567,0.0056,-1.044
6246.00,4.650797,25.01416,0.000143,24.099694,0.0056,-1.043
6248.00,4.645853,25.01414,0.000141,24.100635,0.0056,-1.043
6250.00,4.635436,25.01366,0.000143,24.101218,0.0056,-1.043
6252.00,4.619427,25.01344,0.000143,24.101250,0.0056,-1.043
6254.00,4.601221,25.01320,0.000144,24.100176,0.0056,-1.043
6256.00,4.581806,25.01306,0.000142,24.100197,0.0056,-1.044
6258.00,4.565155,25.01309,0.000142,24.101310,0.0056,-1.044
6260.00,4.555229,25.01310,0.000142,24.100282,0.0055,-1.045
6262.00,4.549889,25.01250,0.000142,24.100136,0.0056,-1.045
6264.00,4.548029,25.01293,0.000141,24.101085,0.0056,-1.044
6266.00,4.548348,25.01274,0.000143,24.100210,0.0055,-1.043
6268.00,4.550020,25.01186,0.000144,24.099649,0.0056,-1.044
6270.00,4.553977,25.01153,0.000143,24.100048,0.0056,-1.044
6272.00,4.559324,25.01171,0.000144,24.100548,0.0055,-1.044
6274.00,4.566333,25.01191,0.000143,24.101453,0.0055,-1.044
6276.00,4.573595,25.01245,0.000142,24.100249,0.0056,-1.044
6278.00,4.580300,25.01229,0.000143,24.100451,0.0055,-1.043
6280.00,4.588087,25.01194,0.000143,24.100273,0.0055,-1.042
6282.00,4.595714,25.01202,0.000143,24.100503,0.0056,-1.044
6284.00,4.601930,25.01237,0.000143,24.100037,0.0056,-1.044
6286.00,4.607331,25.01288,0.000142,24.101010,0.0055,-1.043
6288.00,4.612329,25.01250,0.000142,24.100804,0.0056,-1.043
6290.00,4.617166,25.01243,0.000142,24.100927,0.0055,-1.044
6292.00,4.620889,25.01232,0.000143,24.100591,0.0055,-1.043
6294.00,4.624021,25.01282,0.000143,24.100741,0.0055,-1.044
6296.00,4.627071,25.01308,0.000143,24.100685,0.0055,-1.043
6298.00,4.629116,25.01305,0.000144,24.099827,0.0056,-1.044
6300.00,4.631563,25.01294,0.000143,24.101083,0.0056,-1.044
6302.00,4.633879,25.01263,0.000142,24.100494,0.0056,-1.043
6304.00,4.635910,25.01261,0.000143,24.100160,0.0055,-1.044
6306.00,4.637596,25.01294,0.000142,24.100654,0.0055,-1.043
6308.00,4.638726,25.01312,0.000143,24.101033,0.0056,-1.044
6310.00,4.639555,25.01267,0.000143,24.100345,0.0055,-1.043
6312.00,4.640787,25.01352,0.000143,24.100236,0.0055,-1.043
6314.00,4.641584,25.01400,0.000143,24.099459,0.0055,-1.043
6316.00,4.643184,25.01403,0.000143,24.100518,0.0055,-1.044
6318.00,4.643538,25.01399,0.000143,24.101012,0.0055,-1.044
6320.00,4.643890,25.01480,0.000142,24.100951,0.0055,-1.044
6322.00,4.644977,25.01479,0.000144,24.100202,0.0056,-1.043
6324.00,4.646600,25.01452,0.000142,24.100108,0.0056,-1.045
6326.00,4.647297,25.01410,0.000143,24.100071,0.0056,-1.043
6328.00,4.647684,25.01456,0.000141,24.099972,0.0056,-1.044
6330.00,4.648477,25.01441,0.000142,24.100310,0.0056,-1.044
6332.00,4.647821,25.01402,0.000141,24.100793,0.0056,-1.043
6334.00,4.647581,25.01330,0.000142,24.100375,0.0055,-1.043
6336.00,4.648784,25.01408,0.000142,24.100082,0.0055,-1.044
6338.00,4.649431,25.01380,0.000142,24.100561,0.0055,-1.044
6340.00,4.650269,25.01356,0.000143,24.100674,0.0056,-1.043
6342.00,4.650254,25.01404,0.000142,24.100054,0.0056,-1.045
6344.00,4.650469,25.01437,0.000141,24.099840,0.0055,-1.043
6346.00,4.650431,25.01460,0.000142,24.100724,0.0055,-1.044
6348.00,4.651213,25.01435,0.000142,24.100526,0.0056,-1.043
6350.00,4.651266,25.01378,0.000143,24.100520,0.0056,-1.043
6352.00,4.650409,25.01361,0.000142,24.100093,0.0056,-1.044
6354.00,4.649803,25.01441,0.000143,24.100654,0.0056,-1.044
6356.00,4.650126,25.01483,0.000143,24.100749,0.0055,-1.044
6358.00,4.650321,25.01397,0.000143,24.100444,0.0056,-1.044
6360.00,4.649631,25.01327,0.000142,24.100849,0.0056,-1.044
6362.00,4.650012,25.01360,0.000143,24.099941,0.0056,-1.044
6364.00,4.650552,25.01438,0.000142,24.099396,0.0056,-1.043
6366.00,4.650646,25.01393,0.000142,24.100171,0.0055,-1.043
6368.00,4.651778,25.01374,0.000142,24.099814,0.0055,-1.044
6370.00,4.651724,25.01485,0.000142,24.100509,0.0056,-1.044
6372.00,4.651294,25.01396,0.000144,24.100325,0.0055,-1.043
6374.00,4.651188,25.01409,0.000143,24.100386,0.0055,-1.044
6376.00,4.650582,25.01354,0.000142,24.100700,0.0055,-1.044
6378.00,4.651071,25.01322,0.000141,24.099736,0.0056,-1.043
6380.00,4.652064,25.01372,0.000144,24.100269,0.0056,-1.044
6382.00,4.650307,25.01424,0.000142,24.101074,0.0056,-1.044
6384.00,4.650325,25.01472,0.000143,24.101230,0.0056,-1.043
6386.00,4.651163,25.01453,0.000142,24.101036,0.0056,-1.044
6388.00,4.651469,25.01476,0.000143,24.100791,0.0056,-1.044
6390.00,4.651253,25.01507,0.000143,24.100973,0.0056,-1.044
6392.00,4.650774,25.01499,0.000143,24.100554,0.0056,-1.043
6394.00,4.651237,25.01539,0.000144,24.100507,0.0055,-1.044
6396.00,4.652216,25.01547,0.000144,24.100747,0.0055,-1.044
6398.00,4.652386,25.01461,0.000143,24.099915,0.0056,-1.044
6400.00,4.652337,25.01445,0.000142,24.100476,0.0056,-1.043
6402.00,4.651110,25.01466,0.000142,24.100819,0.0056,-1.044
6404.00,4.650754,25.01438,0.000143,24.100539,0.0056,-1.044
6406.00,4.650266,25.01369,0.000143,24.100156,0.0055,-1.044
6408.00,4.650102,25.01432,0.000142,24.100695,0.0056,-1.045
6410.00,4.649245,25.01431,0.000142,24.100427,0.0056,-1.044
6412.00,4.649099,25.01342,0.000142,24.100143,0.0055,-1.044
6414.00,4.650062,25.01348,0.000142,24.100191,0.0055,-1.044
6416.00,4.651634,25.01379,0.000143,24.100397,0.0056,-1.043
6418.00,4.652091,25.01440,0.000144,24.100762,0.0056,-1.044
6420.00,4.651648,25.01354,0.000142,24.100119,0.0056,-1.044
6422.00,4.651720,25.01375,0.000142,24.100739,0.0056,-1.043
@36,5.0002,10.0
6424.00,4.650821,25.01429,0.000144,24.100932,0.0056,-1.043
6426.00,4.649716,25.01370,0.000142,24.100306,0.0056,-1.044
6428.00,4.647253,25.01419,0.000142,24.101739,0.0056,-1.044
6430.00,4.636790,25.01400,0.000143,24.100643,0.0056,-1.043
6432.00,4.621271,25.01334,0.000143,24.100645,0.0056,-1.043
6434.00,4.602827,25.01377,0.000143,24.100990,0.0055,-1.043
6436.00,4.584247,25.01408,0.000143,24.101269,0.0056,-1.043
6438.00,4.568059,25.01413,0.000142,24.100810,0.0056,-1.045
6440.00,4.558808,25.01455,0.000142,24.100598,0.0056,-1.046
6442.00,4.555050,25.01463,0.000142,24.100410,0.0056,-1.045
6444.00,4.553302,25.01374,0.000142,24.100130,0.0055,-1.045
6446.00,4.553909,25.01367,0.000143,24.100973,0.0055,-1.044
6448.00,4.554363,25.01422,0.000143,24.100685,0.0056,-1.044
6450.00,4.557565,25.01453,0.000142,24.099472,0.0056,-1.044
6452.00,4.562998,25.01430,0.000142,24.100256,0.0056,-1.045
6454.00,4.569209,25.01499,0.000142,24.101181,0.0056,-1.045
6456.00,4.576267,25.01433,0.000143,24.100693,0.0056,-1.044
6458.00,4.583592,25.01444,0.000144,24.100637,0.0056,-1.043
6460.00,4.591195,25.01397,0.000144,24.100808,0.0056,-1.044
6462.00,4.597188,25.01374,0.000144,24.100825,0.0056,-1.044
6464.00,4.603508,25.01329,0.000143,24.100085,0.0055,-1.044
6466.00,4.607474,25.01386,0.000144,24.099563,0.0056,-1.044
6468.00,4.611729,25.01367,0.000142,24.099779,0.0056,-1.043
6470.00,4.616415,25.01391,0.000143,24.100306,0.0056,-1.044
6472.00,4.620663,25.01447,0.000142,24.100825,0.0056,-1.045
6474.00,4.625155,25.01372,0.000142,24.100654,0.0056,-1.043
6476.00,4.628286,25.01371,0.000144,24.100232,0.0055,-1.043
6478.00,4.630666,25.01344,0.000144,24.100762,0.0056,-1.042
6480.00,4.633111,25.01351,0.000144,24.100691,0.0055,-1.043
6482.00,4.634621,25.01297,0.000142,24.101074,0.0055,-1.045
6484.00,4.635574,25.01283,0.000143,24.101139,0.0055,-1.043
6486.00,4.637759,25.01304,0.000143,24.100580,0.0055,-1.043
6488.00,4.639154,25.01407,0.000142,24.100955,0.0056,-1.044
6490.00,4.640638,25.01314,0.000142,24.100017,0.0055,-1.043
6492.00,4.642293,25.01301,0.000144,24.100763,0.0055,-1.043
6494.00,4.643725,25.01327,0.000141,24.100970,0.0055,-1.044
6496.00,4.644942,25.01335,0.000142,24.100500,0.0056,-1.044
6498.00,4.645427,25.01443,0.000142,24.099863,0.0055,-1.045
6500.00,4.646375,25.01353,0.000141,24.100892,0.0056,-1.044
6502.00,4.646542,25.01388,0.000141,24.100684,0.0056,-1.043
6504.00,4.646648,25.01416,0.000143,24.100971,0.0056,-1.044
6506.00,4.646690,25.01360,0.000143,24.100394,0.0055,-1.043
6508.00,4.648004,25.01413,0.000142,24.100422,0.0055,-1.044
6510.00,4.649191,25.01338,0.000142,24.100663,0.0055,-1.043
6512.00,4.649827,25.01350,0.000143,24.100240,0.0056,-1.043
6514.00,4.650321,25.01401,0.000143,24.100193,0.0055,-1.044
6516.00,4.650593,25.01345,0.000143,24.100862,0.0056,-1.044
6518.00,4.650855,25.01313,0.000143,24.100106,0.0056,-1.044
6520.00,4.650571,25.01336,0.000142,24.100067,0.0056,-1.044
6522.00,4.649948,25.01322,0.000143,24.100162,0.0056,-1.043
6524.00,4.650731,25.01384,0.000142,24.099274,0.0055,-1.044
6526.00,4.651206,25.01334,0.000142,24.099993,0.0055,-1.044
6528.00,4.651531,25.01266,0.000140,24.100862,0.0055,-1.045
6530.00,4.651404,25.01242,0.000142,24.100622,0.0055,-1.044
6532.00,4.652642,25.01235,0.000142,24.100632,0.0055,-1.044
6534.00,4.652383,25.01282,0.000142,24.101278,0.0055,-1.044
6536.00,4.651175,25.01257,0.000143,24.099976,0.0056,-1.043
6538.00,4.651306,25.01295,0.000142,24.100962,0.0056,-1.044
6540.00,4.652845,25.01394,0.000143,24.100080,0.0055,-1.043
6542.00,4.653923,25.01324,0.000142,24.100273,0.0056,-1.045
6544.00,4.653508,25.01282,0.000142,24.100632,0.0055,-1.044
6546.00,4.652760,25.01291,0.000143,24.100323,0.0055,-1.044
6548.00,4.652935,25.01305,0.000143,24.100938,0.0056,-1.044
6550.00,4.653027,25.01249,0.000142,24.101295,0.0056,-1.044
6552.00,4.653449,25.01340,0.000143,24.100269,0.0055,-1.043
6554.00,4.652573,25.01321,0.000143,24.100230,0.0055,-1.044
6556.00,4.651721,25.01323,0.000143,24.100188,0.0055,-1.044
6558.00,4.652179,25.01362,0.000142,24.099824,0.0056,-1.044
6560.00,4.652889,25.01393,0.000143,24.099955,0.0056,-1.043
6562.00,4.653657,25.01415,0.000142,24.100687,0.0055,-1.044
6564.00,4.652448,25.01358,0.000142,24.100684,0.0055,-1.044
6566.00,4.651927,25.01374,0.000142,24.099562,0.0056,-1.044
6568.00,4.651715,25.01330,0.000143,24.100232,0.0055,-1.044
6570.00,4.652372,25.01283,0.000143,24.100576,0.0056,-1.044
6572.00,4.652586,25.01337,0.000143,24.100663,0.0056,-1.045
6574.00,4.653132,25.01422,0.000142,24.100438,0.0055,-1.044
6576.00,4.652812,25.01437,0.000143,24.100169,0.0055,-1.044
6578.00,4.651848,25.01316,0.000142,24.100355,0.0056,-1.045
6580.00,4.652690,25.01305,0.000142,24.100737,0.0055,-1.044
6582.00,4.652526,25.01315,0.000142,24.100849,0.0056,-1.044
6584.00,4.652898,25.01310,0.000142,24.101010,0.0056,-1.044
6586.00,4.653008,25.01311,0.000143,24.101135,0.0055,-1.044
6588.00,4.653061,25.01373,0.000144,24.100797,0.0056,-1.044
6590.00,4.653348,25.01393,0.000143,24.100979,0.0056,-1.044
6592.00,4.653742,25.01381,0.000144,24.100215,0.0055,-1.043
6594.00,4.653646,25.01326,0.000144,24.100546,0.0056,-1.044
6596.00,4.652494,25.01407,0.000144,24.101068,0.0056,-1.044
6598.00,4.651891,25.01475,0.000144,24.101018,0.0056,-1.044
6600.00,4.652014,25.01471,0.000143,24.100535,0.0056,-1.044
6602.00,4.652497,25.01485,0.000143,24.101044,0.0056,-1.044
@37,5.0002,10.0
6604.00,4.652963,25.01451,0.000143,24.100201,0.0056,-1.044
6606.00,4.654110,25.01362,0.000144,24.099630,0.0055,-1.044
6608.00,4.650658,25.01323,0.000143,24.101419,0.0055,-1.043
6610.00,4.639513,25.01422,0.000144,24.100684,0.0056,-1.043
6612.00,4.623598,25.01426,0.000143,24.099404,0.0056,-1.044
6614.00,4.605763,25.01360,0.000142,24.100221,0.0056,-1.044
6616.00,4.588017,25.01364,0.000143,24.101230,0.0056,-1.044
6618.00,4.573061,25.01492,0.000143,24.100440,0.0056,-1.045
6620.00,4.564217,25.01511,0.000140,24.100513,0.0056,-1.046
6622.00,4.559358,25.01450,0.000142,24.100728,0.0056,-1.045
6624.00,4.556519,25.01458,0.000142,24.100028,0.0056,-1.045
6626.00,4.555979,25.01423,0.000141,24.099820,0.0056,-1.045
6628.00,4.558347,25.01494,0.000141,24.100873,0.0056,-1.045
6630.00,4.562293,25.01525,0.000142,24.100280,0.0055,-1.044
6632.00,4.567401,25.01540,0.000142,24.100830,0.0055,-1.044
6634.00,4.573436,25.01580,0.000143,24.100262,0.0056,-1.043
6636.00,4.580640,25.01565,0.000143,24.100639,0.0056,-1.044
6638.00,4.586971,25.01538,0.000143,24.101088,0.0056,-1.045
6640.00,4.593723,25.01547,0.000144,24.100253,0.0056,-1.044
6642.00,4.599605,25.01595,0.000144,24.100409,0.0056,-1.045
6644.00,4.605205,25.01510,0.000143,24.099744,0.0055,-1.045
6646.00,4.610569,25.01584,0.000143,24.100095,0.0056,-1.044
6648.00,4.616794,25.01574,0.000144,24.100334,0.0056,-1.044
6650.00,4.620766,25.01553,0.000143,24.100275,0.0056,-1.045
6652.00,4.623494,25.01528,0.000144,24.100682,0.0056,-1.044
6654.00,4.627271,25.01465,0.000144,24.101046,0.0056,-1.044
6656.00,4.630677,25.01481,0.000143,24.100197,0.0056,-1.045
6658.00,4.633551,25.01497,0.000142,24.100199,0.0056,-1.044
6660.00,4.636297,25.01471,0.000144,24.100052,0.0056,-1.044
6662.00,4.638256,25.01450,0.000145,24.101101,0.0055,-1.044
6664.00,4.639525,25.01467,0.000144,24.100544,0.0056,-1.045
6666.00,4.640195,25.01458,0.000143,24.099937,0.0056,-1.045
6668.00,4.641817,25.01462,0.000144,24.100247,0.0056,-1.044
6670.00,4.643620,25.01514,0.000144,24.100435,0.0056,-1.044
6672.00,4.645600,25.01456,0.000144,24.100596,0.0056,-1.045
6674.00,4.646857,25.01349,0.000143,24.100327,0.0056,-1.045
6676.00,4.646037,25.01402,0.000143,24.100717,0.0056,-1.044
6678.00,4.647032,25.01476,0.000143,24.100271,0.0056,-1.045
6680.00,4.648633,25.01382,0.000144,24.100596,0.0056,-1.044
6682.00,4.648989,25.01372,0.000145,24.101259,0.0056,-1.044
6684.00,4.649708,25.01370,0.000143,24.101183,0.0055,-1.045
6686.00,4.649508,25.01433,0.000144,24.100529,0.0055,-1.044
6688.00,4.649937,25.01351,0.000144,24.100494,0.0056,-1.044
6690.00,4.650450,25.01358,0.000146,24.099889,0.0056,-1.044
6692.00,4.650034,25.01422,0.000144,24.099677,0.0056,-1.044
6694.00,4.650609,25.01348,0.000143,24.100801,0.0056,-1.044
6696.00,4.649966,25.01382,0.000143,24.100273,0.0056,-1.044
6698.00,4.651683,25.01404,0.000144,24.100832,0.0056,-1.044
6700.00,4.652224,25.01390,0.000144,24.100728,0.0055,-1.044
6702.00,4.651665,25.01477,0.000144,24.100429,0.0056,-1.044
6704.00,4.652308,25.01417,0.000143,24.100388,0.0056,-1.044
6706.00,4.652720,25.01477,0.000144,24.100680,0.0056,-1.045
6708.00,4.652549,25.01473,0.000144,24.100739,0.0056,-1.044
6710.00,4.652247,25.01394,0.000143,24.100171,0.0056,-1.045
6712.00,4.652180,25.01369,0.000143,24.100680,0.0056,-1.044
6714.00,4.652432,25.01445,0.000143,24.100431,0.0056,-1.044
6716.00,4.652452,25.01444,0.000144,24.100815,0.0056,-1.044
6718.00,4.652982,25.01395,0.000144,24.101001,0.0056,-1.044
6720.00,4.652661,25.01367,0.000144,24.100992,0.0056,-1.044
6722.00,4.652912,25.01348,0.000144,24.101152,0.0056,-1.044
6724.00,4.654167,25.01356,0.000143,24.101029,0.0056,-1.045
6726.00,4.653256,25.01316,0.000143,24.100637,0.0056,-1.044
6728.00,4.652066,25.01304,0.000143,24.100685,0.0056,-1.044
6730.00,4.652801,25.01434,0.000145,24.100810,0.0056,-1.044
6732.00,4.652780,25.01360,0.000142,24.100641,0.0056,-1.045
6734.00,4.652408,25.01324,0.000143,24.100134,0.0056,-1.043
6736.00,4.652936,25.01379,0.000145,24.100550,0.0056,-1.044
6738.00,4.652924,25.01326,0.000144,24.100202,0.0056,-1.044
6740.00,4.653475,25.01360,0.000143,24.100533,0.0056,-1.044
6742.00,4.654230,25.01415,0.000144,24.101228,0.0056,-1.044
6744.00,4.653241,25.01378,0.000144,24.101161,0.0055,-1.044
6746.00,4.653353,25.01382,0.000144,24.100793,0.0056,-1.044
6748.00,4.654067,25.01391,0.000144,24.100072,0.0056,-1.044
6750.00,4.653351,25.01392,0.000144,24.100191,0.0056,-1.044
6752.00,4.653001,25.01432,0.000144,24.100366,0.0056,-1.044
6754.00,4.652741,25.01422,0.000143,24.101287,0.0056,-1.044
6756.00,4.652616,25.01383,0.000144,24.100654,0.0056,-1.043
6758.00,4.653393,25.01328,0.000144,24.100271,0.0056,-1.043
6760.00,4.653711,25.01314,0.000146,24.100968,0.0056,-1.044
6762.00,4.654132,25.01434,0.000145,24.100243,0.0056,-1.044
6764.00,4.653761,25.01433,0.000144,24.099718,0.0056,-1.044
6766.00,4.654284,25.01359,0.000144,24.100706,0.0056,-1.045
6768.00,4.653668,25.01363,0.000142,24.100884,0.0056,-1.044
6770.00,4.653326,25.01401,0.000143,24.100392,0.0056,-1.044
6772.00,4.653270,25.01355,0.000143,24.100568,0.0056,-1.045
6774.00,4.652738,25.01341,0.000143,24.100539,0.0056,-1.044
6776.00,4.652280,25.01360,0.000145,24.101033,0.0056,-1.043
6778.00,4.652994,25.01324,0.000145,24.100815,0.0056,-1.044
6780.00,4.653728,25.01368,0.000144,24.101139,0.0056,-1.044
6782.00,4.654309,25.01332,0.000144,24.100163,0.0056,-1.043
@38,5.0002,10.0
6784.00,4.654274,25.01280,0.000144,24.100483,0.0056,-1.045
6786.00,4.653170,25.01252,0.000144,24.101129,0.0056,-1.044
6788.00,4.650145,25.01277,0.000143,24.101181,0.0056,-1.043
6790.00,4.640855,25.01249,0.000144,24.101326,0.0056,-1.043
6792.00,4.625832,25.01331,0.000144,24.101376,0.0056,-1.042
6794.00,4.609540,25.01260,0.000145,24.100280,0.0056,-1.044
6796.00,4.592168,25.01288,0.000143,24.101012,0.0056,-1.044
6798.00,4.576972,25.01391,0.000144,24.101215,0.0056,-1.045
6800.00,4.567235,25.01420,0.000143,24.100654,0.0057,-1.046
6802.00,4.561689,25.01374,0.000143,24.100065,0.0056,-1.046
6804.00,4.559769,25.01309,0.000142,24.100773,0.0056,-1.045
6806.00,4.560572,25.01358,0.000144,24.100667,0.0056,-1.044
6808.00,4.562360,25.01320,0.000145,24.100626,0.0056,-1.045
6810.00,4.565731,25.01330,0.000145,24.100758,0.0056,-1.044
6812.00,4.570337,25.01299,0.000144,24.100416,0.0056,-1.044
6814.00,4.575375,25.01241,0.000144,24.100342,0.0056,-1.044
6816.00,4.581134,25.01274,0.000144,24.101038,0.0056,-1.045
6818.00,4.588331,25.01334,0.000145,24.101111,0.0056,-1.044
6820.00,4.595072,25.01328,0.000145,24.102110,0.0056,-1.044
6822.00,4.601431,25.01341,0.000145,24.100719,0.0056,-1.044
6824.00,4.608057,25.01318,0.000145,24.100750,0.0056,-1.044
6826.00,4.613269,25.01414,0.000145,24.101425,0.0056,-1.044
6828.00,4.618022,25.01380,0.000145,24.101010,0.0056,-1.043
6830.00,4.622509,25.01352,0.000144,24.100520,0.0057,-1.044
6832.00,4.626392,25.01283,0.000144,24.101077,0.0057,-1.044
6834.00,4.628889,25.01386,0.000144,24.100697,0.0056,-1.044
6836.00,4.631203,25.01385,0.000144,24.100407,0.0056,-1.045
6838.00,4.632273,25.01345,0.000143,24.100856,0.0056,-1.045
6840.00,4.634094,25.01437,0.000144,24.100875,0.0056,-1.044
6842.00,4.637402,25.01437,0.000143,24.101113,0.0056,-1.044
6844.00,4.639230,25.01432,0.000144,24.100955,0.0056,-1.043
6846.00,4.641528,25.01423,0.000145,24.100793,0.0056,-1.044
6848.00,4.643338,25.01433,0.000145,24.100630,0.0056,-1.044
6850.00,4.644786,25.01380,0.000146,24.100964,0.0056,-1.044
6852.00,4.645727,25.01332,0.000144,24.100856,0.0056,-1.044
6854.00,4.645324,25.01322,0.000144,24.100550,0.0056,-1.044
6856.00,4.646222,25.01369,0.000143,24.100871,0.0056,-1.044
6858.00,4.646979,25.01423,0.000145,24.100663,0.0056,-1.044
6860.00,4.648221,25.01396,0.000145,24.101382,0.0056,-1.044
6862.00,4.648984,25.01417,0.000144,24.101308,0.0057,-1.045
6864.00,4.649755,25.01442,0.000143,24.100782,0.0057,-1.044
6866.00,4.650893,25.01379,0.000145,24.100617,0.0056,-1.044
6868.00,4.651167,25.01422,0.000144,24.100056,0.0056,-1.044
6870.00,4.651274,25.01409,0.000144,24.100910,0.0056,-1.044
6872.00,4.651672,25.01457,0.000144,24.101261,0.0056,-1.044
6874.00,4.650965,25.01475,0.000143,24.100424,0.0056,-1.044
6876.00,4.651630,25.01465,0.000144,24.101044,0.0056,-1.043
6878.00,4.652037,25.01474,0.000144,24.100552,0.0056,-1.044
6880.00,4.653029,25.01442,0.000144,24.101152,0.0056,-1.044
6882.00,4.651716,25.01398,0.000144,24.100704,0.0056,-1.044
6884.00,4.651421,25.01500,0.000145,24.100834,0.0056,-1.044
6886.00,4.651729,25.01473,0.000144,24.100344,0.0056,-1.044
6888.00,4.652346,25.01441,0.000145,24.100973,0.0056,-1.044
6890.00,4.652141,25.01457,0.000144,24.100446,0.0056,-1.045
6892.00,4.653072,25.01452,0.000144,24.100990,0.0056,-1.044
6894.00,4.654154,25.01411,0.000145,24.100632,0.0056,-1.044
6896.00,4.654103,25.01489,0.000145,24.101133,0.0056,-1.044
6898.00,4.654673,25.01477,0.000145,24.101763,0.0056,-1.044
6900.00,4.655281,25.01402,0.000145,24.101285,0.0056,-1.044
6902.00,4.655226,25.01344,0.000146,24.100130,0.0056,-1.044
6904.00,4.655849,25.01280,0.000146,24.100776,0.0056,-1.044
6906.00,4.655489,25.01342,0.000145,24.100509,0.0056,-1.043
6908.00,4.654681,25.01360,0.000145,24.100925,0.0056,-1.044
6910.00,4.654027,25.01364,0.000145,24.101427,0.0057,-1.045
6912.00,4.654903,25.01392,0.000146,24.100741,0.0057,-1.044
6914.00,4.655195,25.01433,0.000146,24.101127,0.0056,-1.044
6916.00,4.654219,25.01487,0.000145,24.100734,0.0056,-1.044
6918.00,4.653941,25.01431,0.000145,24.101029,0.0056,-1.044
6920.00,4.653527,25.01408,0.000145,24.101081,0.0057,-1.044
6922.00,4.653921,25.01458,0.000145,24.100494,0.0057,-1.045
6924.00,4.654879,25.01563,0.000146,24.102106,0.0056,-1.044
6926.00,4.654275,25.01599,0.000145,24.101629,0.0056,-1.043
6928.00,4.653596,25.01569,0.000145,24.101293,0.0056,-1.044
6930.00,4.654360,25.01590,0.000145,24.101867,0.0057,-1.044
6932.00,4.653880,25.01576,0.000146,24.101791,0.0057,-1.045
6934.00,4.653632,25.01527,0.000145,24.101739,0.0057,-1.045
6936.00,4.654085,25.01563,0.000145,24.101159,0.0056,-1.044
6938.00,4.654180,25.01487,0.000146,24.101100,0.0056,-1.044
6940.00,4.654661,25.01539,0.000147,24.100962,0.0056,-1.044
6942.00,4.654038,25.01582,0.000146,24.101965,0.0057,-1.044
6944.00,4.653632,25.01486,0.000145,24.102424,0.0056,-1.045
6946.00,4.654387,25.01561,0.000144,24.101685,0.0057,-1.044
6948.00,4.655101,25.01645,0.000145,24.101447,0.0057,-1.044
6950.00,4.655297,25.01644,0.000146,24.100682,0.0057,-1.045
6952.00,4.654622,25.01591,0.000146,24.100888,0.0057,-1.044
6954.00,4.653879,25.01564,0.000144,24.101451,0.0057,-1.045
6956.00,4.653655,25.01604,0.000145,24.101627,0.0057,-1.045
6958.00,4.653380,25.01664,0.000146,24.102246,0.0057,-1.044
6960.00,4.653649,25.01635,0.000145,24.101068,0.0057,-1.044
6962.00,4.653589,25.01642,0.000146,24.101534,0.0056,-1.044
@39,5.0002,10.0
6964.00,4.653527,25.01615,0.000145,24.101295,0.0056,-1.044
6966.00,4.652891,25.01570,0.000145,24.100596,0.0056,-1.045
6968.00,4.649639,25.01631,0.000144,24.101467,0.0056,-1.044
6970.00,4.641091,25.01620,0.000145,24.101118,0.0056,-1.044
6972.00,4.626512,25.01602,0.000145,24.101205,0.0056,-1.043
6974.00,4.610252,25.01574,0.000146,24.101166,0.0056,-1.044
6976.00,4.592923,25.01642,0.000146,24.102067,0.0057,-1.045
6978.00,4.578254,25.01661,0.000145,24.101118,0.0057,-1.045
6980.00,4.571024,25.01588,0.000145,24.100834,0.0056,-1.046
6982.00,4.565812,25.01620,0.000144,24.101174,0.0057,-1.046
6984.00,4.563119,25.01537,0.000144,24.101239,0.0057,-1.045
6986.00,4.563379,25.01605,0.000143,24.101254,0.0057,-1.046
6988.00,4.565381,25.01610,0.000145,24.101016,0.0057,-1.045
6990.00,4.568671,25.01616,0.000145,24.101662,0.0056,-1.044
6992.00,4.572964,25.01717,0.000145,24.101462,0.0056,-1.044
6994.00,4.578507,25.01654,0.000146,24.101018,0.0056,-1.045
6996.00,4.585025,25.01640,0.000147,24.101982,0.0057,-1.044
6998.00,4.590610,25.01652,0.000146,24.100999,0.0057,-1.045
7000.00,4.597442,25.01697,0.000146,24.100806,0.0056,-1.044
7002.00,4.603689,25.01739,0.000146,24.100918,0.0056,-1.045
7004.00,4.609047,25.01787,0.000145,24.101178,0.0057,-1.045
7006.00,4.614590,25.01729,0.000147,24.100945,0.0056,-1.044
7008.00,4.619248,25.01650,0.000147,24.101570,0.0057,-1.044
7010.00,4.623689,25.01678,0.000146,24.101841,0.0057,-1.046
7012.00,4.626855,25.01630,0.000146,24.100015,0.0057,-1.045
7014.00,4.629669,25.01683,0.000145,24.100825,0.0057,-1.045
7016.00,4.633262,25.01646,0.000146,24.101937,0.0057,-1.044
7018.00,4.634982,25.01589,0.000145,24.101648,0.0056,-1.045
7020.00,4.636205,25.01514,0.000146,24.101872,0.0056,-1.045
7022.00,4.638423,25.01537,0.000146,24.101200,0.0057,-1.045
7024.00,4.639588,25.01511,0.000147,24.101224,0.0056,-1.044
7026.00,4.640402,25.01549,0.000147,24.101603,0.0057,-1.044
7028.00,4.642413,25.01614,0.000148,24.101583,0.0057,-1.045
7030.00,4.645257,25.01611,0.000147,24.101555,0.0057,-1.045
7032.00,4.645658,25.01617,0.000146,24.101246,0.0057,-1.045
7034.00,4.646247,25.01686,0.000146,24.100646,0.0057,-1.045
7036.00,4.647437,25.01705,0.000146,24.101005,0.0057,-1.045
7038.00,4.648887,25.01692,0.000146,24.102236,0.0056,-1.045
7040.00,4.649562,25.01615,0.000145,24.101438,0.0056,-1.044
7042.00,4.650275,25.01626,0.000146,24.101928,0.0057,-1.044
7044.00,4.651154,25.01637,0.000146,24.101038,0.0057,-1.045
7046.00,4.651354,25.01677,0.000146,24.101427,0.0057,-1.045
7048.00,4.651643,25.01604,0.000145,24.101204,0.0056,-1.045
7050.00,4.651645,25.01521,0.000145,24.101505,0.0056,-1.045
7052.00,4.651390,25.01600,0.000146,24.101705,0.0057,-1.044
7054.00,4.651368,25.01604,0.000146,24.100884,0.0056,-1.044
7056.00,4.651759,25.01590,0.000146,24.101601,0.0057,-1.045
7058.00,4.653056,25.01643,0.000147,24.101965,0.0057,-1.044
7060.00,4.653685,25.01576,0.000146,24.101135,0.0057,-1.045
7062.00,4.653350,25.01569,0.000147,24.100849,0.0057,-1.044
7064.00,4.653591,25.01554,0.000147,24.101293,0.0056,-1.046
7066.00,4.654056,25.01542,0.000146,24.102142,0.0057,-1.045
7068.00,4.654361,25.01572,0.000146,24.101438,0.0057,-1.045
7070.00,4.653654,25.01441,0.000146,24.101722,0.0057,-1.044
7072.00,4.653483,25.01485,0.000146,24.101911,0.0057,-1.045
7074.00,4.653249,25.01554,0.000145,24.100804,0.0057,-1.044
7076.00,4.653903,25.01555,0.000146,24.101722,0.0056,-1.044
7078.00,4.654921,25.01560,0.000146,24.101653,0.0057,-1.045
7080.00,4.656022,25.01547,0.000146,24.101477,0.0057,-1.045
7082.00,4.655459,25.01603,0.000146,24.101525,0.0057,-1.044
7084.00,4.656044,25.01599,0.000146,24.101711,0.0057,-1.045
7086.00,4.655248,25.01558,0.000146,24.101739,0.0057,-1.044
7088.00,4.654590,25.01559,0.000147,24.100215,0.0056,-1.044
7090.00,4.654565,25.01483,0.000147,24.102238,0.0056,-1.044
7092.00,4.655476,25.01525,0.000146,24.102190,0.0057,-1.045
7094.00,4.655272,25.01405,0.000146,24.101989,0.0057,-1.045
7096.00,4.655081,25.01453,0.000146,24.101161,0.0057,-1.045
7098.00,4.654538,25.01444,0.000145,24.101269,0.0057,-1.045
7100.00,4.654893,25.01478,0.000147,24.102129,0.0057,-1.044
7102.00,4.655094,25.01487,0.000148,24.101506,0.0057,-1.044
7104.00,4.654812,25.01476,0.000148,24.101295,0.0057,-1.044
7106.00,4.654937,25.01575,0.000147,24.101779,0.0057,-1.045
7108.00,4.655450,25.01603,0.000147,24.101896,0.0057,-1.045
7110.00,4.654979,25.01526,0.000146,24.101499,0.0057,-1.045
7112.00,4.654520,25.01515,0.000146,24.101479,0.0057,-1.045
7114.00,4.654812,25.01532,0.000146,24.101529,0.0057,-1.044
7116.00,4.655109,25.01539,0.000145,24.100775,0.0057,-1.045
7118.00,4.655457,25.01573,0.000147,24.101427,0.0057,-1.044
7120.00,4.655106,25.01562,0.000146,24.101440,0.0057,-1.044
7122.00,4.653956,25.01611,0.000147,24.100929,0.0057,-1.045
7124.00,4.654344,25.01600,0.000147,24.101274,0.0056,-1.044
7126.00,4.654600,25.01627,0.000147,24.101293,0.0057,-1.045
7128.00,4.655250,25.01563,0.000146,24.101679,0.0057,-1.045
7130.00,4.655398,25.01517,0.000148,24.101295,0.0057,-1.043
7132.00,4.654969,25.01462,0.000148,24.102066,0.0056,-1.044
7134.00,4.655145,25.01505,0.000146,24.101664,0.0057,-1.045
7136.00,4.655142,25.01482,0.000147,24.101648,0.0057,-1.044
7138.00,4.654727,25.01526,0.000147,24.102066,0.0057,-1.045
7140.00,4.654564,25.01488,0.000147,24.101729,0.0057,-1.046
7142.00,4.654711,25.01461,0.000146,24.101729,0.0057,-1.045
@40,5.0002,10.0
7144.00,4.654872,25.01504,0.000147,24.101181,0.0057,-1.044
7146.00,4.654552,25.01596,0.000147,24.101687,0.0057,-1.044
7148.00,4.651403,25.01550,0.000146,24.101453,0.0057,-1.044
7150.00,4.642528,25.01580,0.000148,24.102060,0.0057,-1.043
7152.00,4.629077,25.01610,0.000148,24.101557,0.0056,-1.043
7154.00,4.613473,25.01662,0.000148,24.101824,0.0057,-1.045
7156.00,4.597038,25.01663,0.000148,24.101800,0.0057,-1.045
7158.00,4.582746,25.01647,0.000146,24.101555,0.0057,-1.046
7160.00,4.574483,25.01631,0.000144,24.100684,0.0057,-1.047
7162.00,4.569500,25.01583,0.000145,24.101293,0.0057,-1.045
7164.00,4.565872,25.01597,0.000144,24.101211,0.0057,-1.046
7166.00,4.564600,25.01597,0.000146,24.100338,0.0057,-1.045
7168.00,4.567462,25.01590,0.000146,24.101334,0.0057,-1.045
7170.00,4.570869,25.01593,0.000147,24.101315,0.0057,-1.044
7172.00,4.575055,25.01574,0.000146,24.101683,0.0057,-1.044
7174.00,4.580792,25.01529,0.000147,24.101991,0.0057,-1.045
7176.00,4.586713,25.01590,0.000147,24.101105,0.0057,-1.045
7178.00,4.593730,25.01596,0.000146,24.101419,0.0057,-1.045
7180.00,4.600112,25.01589,0.000146,24.101516,0.0057,-1.045
7182.00,4.604767,25.01605,0.000146,24.101103,0.0057,-1.045
7184.00,4.609995,25.01600,0.000147,24.101434,0.0057,-1.044
7186.00,4.614457,25.01610,0.000148,24.101215,0.0057,-1.044
7188.00,4.619510,25.01528,0.000147,24.101744,0.0057,-1.044
7190.00,4.624209,25.01554,0.000147,24.101575,0.0057,-1.044
7192.00,4.628930,25.01629,0.000146,24.101477,0.0057,-1.044
7194.00,4.631942,25.01570,0.000145,24.101430,0.0057,-1.045
7196.00,4.634309,25.01588,0.000145,24.101490,0.0057,-1.045
7198.00,4.636733,25.01651,0.000146,24.101183,0.0057,-1.044
7200.00,4.639134,25.01573,0.000145,24.100851,0.0057,-1.044
7202.00,4.641494,25.01592,0.000146,24.101440,0.0057,-1.044
7204.00,4.643348,25.01595,0.000147,24.101713,0.0057,-1.045
7206.00,4.644190,25.01580,0.000147,24.102222,0.0057,-1.045
7208.00,4.646418,25.01598,0.000146,24.101486,0.0057,-1.045
7210.00,4.647790,25.01572,0.000145,24.101783,0.0057,-1.045
7212.00,4.647747,25.01527,0.000147,24.101750,0.0057,-1.044
7214.00,4.647731,25.01437,0.000147,24.101389,0.0056,-1.044
7216.00,4.648428,25.01545,0.000147,24.101469,0.0057,-1.044
7218.00,4.649815,25.01497,0.000148,24.101261,0.0057,-1.044
7220.00,4.651587,25.01504,0.000147,24.101334,0.0057,-1.044
7222.00,4.652373,25.01457,0.000146,24.101191,0.0057,-1.045
7224.00,4.651633,25.01553,0.000146,24.101319,0.0057,-1.044
7226.00,4.651730,25.01544,0.000146,24.101724,0.0056,-1.045
7228.00,4.651819,25.01553,0.000146,24.101607,0.0057,-1.044
7230.00,4.652549,25.01490,0.000146,24.101423,0.0057,-1.045
7232.00,4.653267,25.01487,0.000146,24.102052,0.0057,-1.045
7234.00,4.653067,25.01521,0.000147,24.101670,0.0057,-1.043
7236.00,4.654671,25.01460,0.000147,24.101557,0.0057,-1.044
7238.00,4.655179,25.01417,0.000147,24.101358,0.0057,-1.044
7240.00,4.654490,25.01455,0.000148,24.101248,0.0057,-1.044
7242.00,4.653729,25.01499,0.000147,24.102526,0.0056,-1.044
7244.00,4.654158,25.01405,0.000147,24.101287,0.0057,-1.045
7246.00,4.653980,25.01371,0.000147,24.101367,0.0057,-1.044
7248.00,4.654456,25.01430,0.000149,24.101406,0.0057,-1.044
7250.00,4.654308,25.01444,0.000147,24.101601,0.0057,-1.044
7252.00,4.654752,25.01451,0.000148,24.101800,0.0057,-1.044
7254.00,4.654106,25.01517,0.000147,24.101046,0.0057,-1.044
7256.00,4.655148,25.01480,0.000147,24.101284,0.0057,-1.044
7258.00,4.654908,25.01432,0.000146,24.101204,0.0057,-1.044
7260.00,4.654128,25.01479,0.000147,24.102030,0.0057,-1.044
7262.00,4.654194,25.01457,0.000147,24.101276,0.0057,-1.045
7264.00,4.654974,25.01379,0.000146,24.100910,0.0057,-1.045
7266.00,4.654470,25.01398,0.000146,24.102088,0.0057,-1.044
7268.00,4.654036,25.01429,0.000147,24.101350,0.0057,-1.043
7270.00,4.656026,25.01393,0.000148,24.100429,0.0057,-1.045
7272.00,4.656015,25.01331,0.000146,24.101880,0.0057,-1.045
7274.00,4.655160,25.01404,0.000147,24.102101,0.0057,-1.044
7276.00,4.655329,25.01455,0.000147,24.101521,0.0057,-1.044
7278.00,4.655627,25.01474,0.000147,24.102318,0.0057,-1.043
7280.00,4.654781,25.01433,0.000147,24.101427,0.0057,-1.044
7282.00,4.653706,25.01443,0.000147,24.101620,0.0057,-1.046
7284.00,4.654506,25.01377,0.000146,24.101562,0.0057,-1.044
7286.00,4.655913,25.01435,0.000147,24.101889,0.0057,-1.044
7288.00,4.656083,25.01423,0.000146,24.101365,0.0057,-1.044
7290.00,4.656164,25.01522,0.000147,24.101179,0.0057,-1.044
7292.00,4.656445,25.01525,0.000147,24.101531,0.0057,-1.045
7294.00,4.655824,25.01513,0.000147,24.101904,0.0057,-1.044
7296.00,4.655295,25.01559,0.000146,24.101729,0.0057,-1.044
7298.00,4.656016,25.01512,0.000146,24.101670,0.0057,-1.044
7300.00,4.656191,25.01605,0.000147,24.100988,0.0057,-1.044
7302.00,4.656077,25.01588,0.000147,24.101523,0.0056,-1.044
7304.00,4.656484,25.01494,0.000148,24.101670,0.0056,-1.045
7306.00,4.656449,25.01537,0.000146,24.101863,0.0057,-1.044
7308.00,4.656341,25.01583,0.000147,24.101779,0.0057,-1.045
7310.00,4.655007,25.01595,0.000146,24.101588,0.0057,-1.045
7312.00,4.654698,25.01481,0.000147,24.101939,0.0057,-1.044
7314.00,4.656574,25.01532,0.000147,24.101375,0.0057,-1.045
7316.00,4.657040,25.01561,0.000147,24.102251,0.0057,-1.044
7318.00,4.656817,25.01492,0.000147,24.102329,0.0057,-1.043
7320.00,4.657045,25.01482,0.000148,24.101291,0.0057,-1.044
7322.00,4.657017,25.01482,0.000147,24.102002,0.0057,-1.045
@41,5.0002,10.0
7324.00,4.656226,25.01544,0.000147,24.102344,0.0057,-1.045
7326.00,4.655265,25.01539,0.000146,24.101362,0.0057,-1.044
7328.00,4.653054,25.01480,0.000147,24.101295,0.0057,-1.043
7330.00,4.644729,25.01479,0.000147,24.100996,0.0057,-1.042
7332.00,4.630399,25.01477,0.000148,24.101802,0.0057,-1.043
7334.00,4.614969,25.01463,0.000146,24.101538,0.0057,-1.044
7336.00,4.599963,25.01430,0.000147,24.101837,0.0057,-1.044
7338.00,4.585387,25.01347,0.000146,24.101536,0.0057,-1.044
7340.00,4.575963,25.01408,0.000144,24.101863,0.0057,-1.046
7342.00,4.571393,25.01449,0.000144,24.100762,0.0057,-1.046
7344.00,4.569547,25.01487,0.000145,24.100635,0.0057,-1.046
7346.00,4.568269,25.01365,0.000146,24.101051,0.0057,-1.045
7348.00,4.569402,25.01506,0.000146,24.101347,0.0057,-1.045
7350.00,4.572849,25.01502,0.000146,24.101088,0.0057,-1.044
7352.00,4.577999,25.01516,0.000147,24.101571,0.0057,-1.043
7354.00,4.582453,25.01522,0.000147,24.102261,0.0057,-1.044
7356.00,4.587989,25.01538,0.000148,24.101155,0.0057,-1.044
7358.00,4.594829,25.01523,0.000147,24.101965,0.0057,-1.045
7360.00,4.601207,25.01530,0.000147,24.101766,0.0057,-1.044
7362.00,4.606558,25.01551,0.000146,24.100789,0.0057,-1.044
7364.00,4.612167,25.01463,0.000146,24.100825,0.0057,-1.044
7366.00,4.617606,25.01446,0.000147,24.100734,0.0057,-1.045
7368.00,4.621721,25.01448,0.000146,24.101844,0.0057,-1.044
7370.00,4.626850,25.01471,0.000147,24.100923,0.0057,-1.045
7372.00,4.630604,25.01508,0.000146,24.101623,0.0057,-1.045
7374.00,4.633315,25.01488,0.000147,24.101800,0.0057,-1.045
7376.00,4.635211,25.01505,0.000147,24.101085,0.0057,-1.043
7378.00,4.637383,25.01536,0.000146,24.100817,0.0057,-1.045
7380.00,4.639862,25.01590,0.000147,24.101943,0.0057,-1.045
7382.00,4.642461,25.01501,0.000147,24.101789,0.0057,-1.045
7384.00,4.643808,25.01582,0.000147,24.101495,0.0057,-1.044
7386.00,4.644750,25.01436,0.000147,24.101248,0.0057,-1.044
7388.00,4.645601,25.01444,0.000146,24.102433,0.0057,-1.044
7390.00,4.647352,25.01518,0.000147,24.101395,0.0057,-1.045
7392.00,4.648721,25.01554,0.000147,24.100264,0.0057,-1.044
7394.00,4.649416,25.01515,0.000147,24.101800,0.0057,-1.044
7396.00,4.650068,25.01485,0.000147,24.101267,0.0057,-1.045
7398.00,4.649797,25.01531,0.000147,24.101391,0.0057,-1.044
7400.00,4.649743,25.01486,0.000146,24.101209,0.0057,-1.044
7402.00,4.649939,25.01385,0.000146,24.101895,0.0057,-1.045
7404.00,4.651024,25.01430,0.000145,24.101664,0.0057,-1.045
7406.00,4.651995,25.01424,0.000145,24.101062,0.0057,-1.044
7408.00,4.653202,25.01435,0.000146,24.101709,0.0057,-1.044
7410.00,4.653160,25.01467,0.000146,24.101739,0.0057,-1.045
7412.00,4.653602,25.01474,0.000146,24.101254,0.0057,-1.044
7414.00,4.653563,25.01501,0.000146,24.101638,0.0057,-1.044
7416.00,4.653963,25.01541,0.000147,24.101694,0.0057,-1.045
7418.00,4.655423,25.01540,0.000147,24.101146,0.0057,-1.045
7420.00,4.654697,25.01430,0.000146,24.101716,0.0057,-1.045
7422.00,4.653529,25.01462,0.000147,24.101674,0.0057,-1.044
7424.00,4.653669,25.01427,0.000146,24.101635,0.0057,-1.045
7426.00,4.655465,25.01426,0.000146,24.101690,0.0057,-1.045
7428.00,4.656208,25.01547,0.000147,24.102002,0.0057,-1.045
7430.00,4.655487,25.01543,0.000147,24.101460,0.0057,-1.045
7432.00,4.655221,25.01495,0.000147,24.101213,0.0057,-1.044
7434.00,4.655834,25.01469,0.000147,24.101958,0.0058,-1.045
7436.00,4.655797,25.01484,0.000148,24.100697,0.0057,-1.044
7438.00,4.655631,25.01533,0.000147,24.101012,0.0057,-1.045
7440.00,4.655734,25.01453,0.000147,24.102337,0.0057,-1.045
7442.00,4.655490,25.01463,0.000147,24.102184,0.0057,-1.045
7444.00,4.656335,25.01493,0.000148,24.101302,0.0057,-1.044
7446.00,4.656567,25.01491,0.000147,24.101584,0.0057,-1.046
7448.00,4.656394,25.01519,0.000147,24.101395,0.0057,-1.045
7450.00,4.655520,25.01492,0.000147,24.101194,0.0057,-1.044
7452.00,4.656350,25.01501,0.000147,24.101564,0.0057,-1.045
7454.00,4.656389,25.01409,0.000149,24.102517,0.0057,-1.045
7456.00,4.655158,25.01421,0.000148,24.101805,0.0057,-1.044
7458.00,4.655539,25.01394,0.000148,24.101523,0.0057,-1.044
7460.00,4.656011,25.01385,0.000147,24.101176,0.0057,-1.045
7462.00,4.656157,25.01429,0.000147,24.101204,0.0057,-1.045
7464.00,4.656727,25.01408,0.000145,24.101330,0.0057,-1.046
7466.00,4.656693,25.01345,0.000146,24.101367,0.0057,-1.045
7468.00,4.656161,25.01388,0.000147,24.101055,0.0057,-1.045
7470.00,4.654799,25.01339,0.000146,24.101090,0.0057,-1.045
7472.00,4.655221,25.01270,0.000146,24.102047,0.0057,-1.045
7474.00,4.656360,25.01270,0.000147,24.101194,0.0057,-1.044
7476.00,4.657068,25.01239,0.000149,24.101835,0.0057,-1.044
7478.00,4.656794,25.01213,0.000148,24.102099,0.0057,-1.045
7480.00,4.655884,25.01218,0.000147,24.100997,0.0057,-1.045
7482.00,4.655703,25.01236,0.000146,24.101402,0.0057,-1.044
7484.00,4.655616,25.01238,0.000147,24.102238,0.0057,-1.044
7486.00,4.655993,25.01258,0.000147,24.101776,0.0057,-1.045
7488.00,4.656573,25.01280,0.000146,24.102036,0.0057,-1.045
7490.00,4.655577,25.01419,0.000147,24.101948,0.0057,-1.045
7492.00,4.655558,25.01310,0.000148,24.101882,0.0057,-1.044
7494.00,4.656018,25.01255,0.000148,24.102229,0.0057,-1.044
7496.00,4.656555,25.01336,0.000148,24.100938,0.0057,-1.045
7498.00,4.656400,25.01288,0.000149,24.101423,0.0057,-1.045
7500.00,4.656507,25.01366,0.000148,24.101367,0.0057,-1.044
7502.00,4.656902,25.01296,0.000148,24.101341,0.0057,-1.046
@42,5.0002,10.0
7504.00,4.656544,25.01330,0.000147,24.101406,0.0057,-1.045
7506.00,4.656268,25.01328,0.000149,24.101088,0.0057,-1.044
7508.00,4.652793,25.01367,0.000148,24.101766,0.0057,-1.044
7510.00,4.644892,25.01336,0.000148,24.101891,0.0057,-1.043
7512.00,4.631978,25.01366,0.000149,24.101401,0.0057,-1.043
7514.00,4.616294,25.01444,0.000148,24.101748,0.0057,-1.044
7516.00,4.600227,25.01433,0.000148,24.101308,0.0057,-1.045
7518.00,4.586433,25.01480,0.000147,24.102203,0.0057,-1.045
7520.00,4.578296,25.01408,0.000147,24.101343,0.0057,-1.046
7522.00,4.574101,25.01453,0.000145,24.102017,0.0057,-1.047
7524.00,4.572154,25.01453,0.000146,24.101783,0.0057,-1.046
7526.00,4.572426,25.01446,0.000146,24.101720,0.0057,-1.045
7528.00,4.573762,25.01478,0.000147,24.101874,0.0057,-1.045
7530.00,4.575933,25.01502,0.000147,24.101642,0.0057,-1.044
7532.00,4.580539,25.01516,0.000147,24.102028,0.0057,-1.045
7534.00,4.585886,25.01441,0.000147,24.101757,0.0057,-1.045
7536.00,4.591341,25.01556,0.000148,24.101482,0.0057,-1.045
7538.00,4.597107,25.01610,0.000148,24.102119,0.0057,-1.044
7540.00,4.603568,25.01648,0.000150,24.101648,0.0057,-1.044
7542.00,4.609856,25.01641,0.000149,24.101638,0.0057,-1.046
7544.00,4.614990,25.01628,0.000146,24.101911,0.0057,-1.045
7546.00,4.619187,25.01583,0.000147,24.101100,0.0057,-1.045
7548.00,4.622929,25.01599,0.000148,24.101334,0.0057,-1.044
7550.00,4.627242,25.01653,0.000147,24.101690,0.0057,-1.045
7552.00,4.630435,25.01524,0.000146,24.101817,0.0057,-1.045
7554.00,4.633365,25.01473,0.000146,24.101425,0.0057,-1.046
7556.00,4.635627,25.01569,0.000146,24.101579,0.0057,-1.045
7558.00,4.637796,25.01510,0.000148,24.102038,0.0057,-1.045
7560.00,4.640004,25.01567,0.000147,24.102090,0.0057,-1.045
7562.00,4.641806,25.01590,0.000148,24.101460,0.0057,-1.044
7564.00,4.643699,25.01501,0.000147,24.101272,0.0057,-1.045
7566.00,4.644865,25.01474,0.000146,24.101252,0.0057,-1.045
7568.00,4.646617,25.01505,0.000147,24.102287,0.0057,-1.045
7570.00,4.647318,25.01579,0.000146,24.101614,0.0057,-1.045
7572.00,4.648141,25.01566,0.000147,24.101545,0.0057,-1.044
7574.00,4.649949,25.01478,0.000147,24.101677,0.0057,-1.045
7576.00,4.650638,25.01463,0.000147,24.101683,0.0057,-1.044
7578.00,4.650004,25.01492,0.000147,24.101622,0.0057,-1.044
7580.00,4.650609,25.01505,0.000145,24.101204,0.0057,-1.044
7582.00,4.652365,25.01519,0.000148,24.101709,0.0057,-1.044
7584.00,4.652081,25.01529,0.000147,24.101443,0.0058,-1.045
7586.00,4.651751,25.01481,0.000147,24.101129,0.0058,-1.045
7588.00,4.652663,25.01434,0.000147,24.101856,0.0057,-1.045
7590.00,4.652975,25.01452,0.000147,24.102010,0.0057,-1.045
7592.00,4.653835,25.01423,0.000147,24.101774,0.0058,-1.044
7594.00,4.654015,25.01455,0.000148,24.101284,0.0057,-1.044
7596.00,4.654401,25.01478,0.000149,24.101707,0.0057,-1.045
7598.00,4.654466,25.01524,0.000147,24.102799,0.0058,-1.045
7600.00,4.655331,25.01451,0.000147,24.101176,0.0057,-1.045
7602.00,4.656149,25.01424,0.000147,24.101750,0.0057,-1.044
7604.00,4.656110,25.01490,0.000148,24.102179,0.0057,-1.045
7606.00,4.656027,25.01489,0.000149,24.101653,0.0057,-1.045
7608.00,4.655936,25.01514,0.000148,24.101863,0.0057,-1.045
7610.00,4.656022,25.01519,0.000146,24.102327,0.0057,-1.045
7612.00,4.656364,25.01498,0.000148,24.101688,0.0057,-1.044
7614.00,4.655888,25.01577,0.000148,24.101568,0.0057,-1.044
7616.00,4.656032,25.01629,0.000148,24.101384,0.0058,-1.045
7618.00,4.656768,25.01622,0.000149,24.101211,0.0057,-1.046
7620.00,4.656336,25.01616,0.000149,24.101690,0.0057,-1.044
7622.00,4.656420,25.01595,0.000147,24.101477,0.0057,-1.044
7624.00,4.657245,25.01583,0.000147,24.101499,0.0057,-1.044
7626.00,4.656500,25.01604,0.000148,24.101893,0.0057,-1.044
7628.00,4.654853,25.01622,0.000148,24.101813,0.0057,-1.045
7630.00,4.654799,25.01604,0.000148,24.101956,0.0057,-1.045
7632.00,4.656232,25.01579,0.000148,24.102021,0.0057,-1.044
7634.00,4.656571,25.01552,0.000148,24.101739,0.0057,-1.045
7636.00,4.655967,25.01595,0.000147,24.101739,0.0057,-1.045
7638.00,4.656115,25.01621,0.000148,24.101514,0.0058,-1.044
7640.00,4.656807,25.01590,0.000149,24.101713,0.0057,-1.044
7642.00,4.656337,25.01601,0.000148,24.102236,0.0057,-1.045
7644.00,4.656646,25.01576,0.000148,24.101794,0.0057,-1.044
7646.00,4.656409,25.01640,0.000148,24.101350,0.0057,-1.044
7648.00,4.655655,25.01646,0.000148,24.102145,0.0057,-1.045
7650.00,4.655426,25.01645,0.000148,24.101657,0.0058,-1.045
7652.00,4.656752,25.01634,0.000148,24.102255,0.0057,-1.045
7654.00,4.656758,25.01634,0.000148,24.102235,0.0057,-1.045
7656.00,4.655701,25.01602,0.000148,24.101488,0.0058,-1.044
7658.00,4.656298,25.01592,0.000148,24.102433,0.0057,-1.044
7660.00,4.656959,25.01650,0.000148,24.101454,0.0058,-1.045
7662.00,4.656929,25.01601,0.000148,24.101668,0.0057,-1.045
7664.00,4.657018,25.01628,0.000148,24.101549,0.0057,-1.044
7666.00,4.656947,25.01672,0.000148,24.102166,0.0057,-1.044
7668.00,4.656202,25.01625,0.000149,24.101688,0.0057,-1.045
7670.00,4.656587,25.01602,0.000148,24.101105,0.0057,-1.044
7672.00,4.657159,25.01555,0.000148,24.101735,0.0057,-1.044
7674.00,4.656845,25.01652,0.000147,24.102199,0.0057,-1.045
7676.00,4.656762,25.01708,0.000147,24.101584,0.0057,-1.044
7678.00,4.656321,25.01702,0.000148,24.101636,0.0057,-1.044
7680.00,4.656399,25.01678,0.000149,24.101592,0.0058,-1.044
7682.00,4.655765,25.01708,0.000149,24.101514,0.0058,-1.044
7684.00,4.656967,25.01742,0.000150,24.102131,0.0057,-1.045
@43,5.0002,10.0
7686.00,4.656985,25.01720,0.000148,24.102194,0.0057,-1.045
7688.00,4.654505,25.01671,0.000147,24.102391,0.0057,-1.045
7690.00,4.647330,25.01553,0.000148,24.102129,0.0057,-1.043
7692.00,4.635162,25.01524,0.000148,24.101744,0.0057,-1.043
7694.00,4.620122,25.01575,0.000149,24.101878,0.0058,-1.043
7696.00,4.603506,25.01511,0.000147,24.102418,0.0057,-1.045
7698.00,4.589404,25.01574,0.000148,24.102307,0.0057,-1.045
7700.00,4.581214,25.01566,0.000147,24.101941,0.0057,-1.046
7702.00,4.576025,25.01631,0.000147,24.101590,0.0057,-1.046
7704.00,4.573882,25.01630,0.000146,24.101402,0.0057,-1.046
7706.00,4.574003,25.01603,0.000147,24.102108,0.0058,-1.045
7708.00,4.574829,25.01516,0.000148,24.101796,0.0057,-1.044
7710.00,4.577053,25.01576,0.000148,24.101261,0.0057,-1.044
7712.00,4.581606,25.01574,0.000148,24.100851,0.0057,-1.044
7714.00,4.586770,25.01543,0.000148,24.101549,0.0057,-1.044
7716.00,4.591743,25.01567,0.000148,24.102058,0.0057,-1.045
7718.00,4.597436,25.01635,0.000148,24.102309,0.0057,-1.045
7720.00,4.603188,25.01576,0.000147,24.102123,0.0057,-1.045
7722.00,4.609630,25.01542,0.000148,24.102043,0.0057,-1.043
7724.00,4.614922,25.01538,0.000148,24.101560,0.0057,-1.044
7726.00,4.619052,25.01504,0.000148,24.101629,0.0058,-1.044
7728.00,4.623582,25.01564,0.000148,24.101323,0.0058,-1.045
7730.00,4.628007,25.01530,0.000148,24.101380,0.0057,-1.045
7732.00,4.631794,25.01487,0.000147,24.101870,0.0057,-1.044
7734.00,4.633974,25.01520,0.000148,24.101579,0.0057,-1.044
7736.00,4.637346,25.01546,0.000146,24.101705,0.0057,-1.045
7738.00,4.639394,25.01571,0.000149,24.101772,0.0057,-1.044
7740.00,4.641310,25.01500,0.000147,24.101631,0.0057,-1.044
7742.00,4.643655,25.01541,0.000147,24.101716,0.0057,-1.044
7744.00,4.644292,25.01480,0.000147,24.102829,0.0058,-1.044
7746.00,4.645337,25.01496,0.000147,24.101428,0.0057,-1.044
7748.00,4.646413,25.01471,0.000148,24.101675,0.0057,-1.044
7750.00,4.647818,25.01515,0.000147,24.102316,0.0058,-1.045
7752.00,4.648576,25.01534,0.000148,24.101770,0.0058,-1.045
7754.00,4.649034,25.01454,0.000147,24.101835,0.0058,-1.045
7756.00,4.650161,25.01385,0.000148,24.102060,0.0058,-1.044
7758.00,4.651523,25.01383,0.000148,24.101449,0.0057,-1.044
7760.00,4.651980,25.01451,0.000146,24.101291,0.0057,-1.044
7762.00,4.651964,25.01380,0.000147,24.101817,0.0057,-1.044
7764.00,4.652478,25.01422,0.000148,24.102344,0.0057,-1.044
7766.00,4.652888,25.01496,0.000148,24.102496,0.0057,-1.045
7768.00,4.653337,25.01561,0.000147,24.101114,0.0057,-1.044
7770.00,4.653681,25.01519,0.000147,24.101179,0.0058,-1.044
7772.00,4.652989,25.01514,0.000148,24.102108,0.0058,-1.044
7774.00,4.653017,25.01493,0.000148,24.101516,0.0057,-1.044
7776.00,4.653550,25.01509,0.000148,24.100983,0.0058,-1.044
7778.00,4.655128,25.01500,0.000147,24.101926,0.0057,-1.045
7780.00,4.655316,25.01523,0.000147,24.101778,0.0057,-1.045
7782.00,4.655740,25.01531,0.000147,24.101904,0.0057,-1.044
7784.00,4.655531,25.01528,0.000147,24.101259,0.0057,-1.044
7786.00,4.655728,25.01564,0.000149,24.101258,0.0057,-1.044
7788.00,4.656121,25.01571,0.000148,24.101540,0.0057,-1.045
7790.00,4.656258,25.01582,0.000148,24.101330,0.0057,-1.045
7792.00,4.656561,25.01572,0.000147,24.101254,0.0057,-1.044
7794.00,4.657221,25.01529,0.000147,24.100990,0.0057,-1.044
7796.00,4.656873,25.01594,0.000148,24.101066,0.0057,-1.044
7798.00,4.656777,25.01557,0.000148,24.101510,0.0057,-1.044
7800.00,4.657511,25.01509,0.000148,24.102322,0.0057,-1.045
7802.00,4.656847,25.01546,0.000148,24.101573,0.0057,-1.045
7804.00,4.657010,25.01534,0.000148,24.101707,0.0057,-1.045
7806.00,4.657944,25.01548,0.000149,24.102706,0.0057,-1.045
7808.00,4.657800,25.01596,0.000149,24.102235,0.0057,-1.045
7810.00,4.657629,25.01526,0.000149,24.102261,0.0058,-1.044
7812.00,4.657322,25.01531,0.000148,24.102092,0.0057,-1.045
7814.00,4.656731,25.01556,0.000147,24.101386,0.0058,-1.045
7816.00,4.656598,25.01577,0.000148,24.102112,0.0058,-1.044
7818.00,4.656343,25.01644,0.000149,24.102729,0.0057,-1.044
7820.00,4.656962,25.01675,0.000148,24.102326,0.0058,-1.045
7822.00,4.655901,25.01665,0.000147,24.101753,0.0058,-1.045
7824.00,4.655446,25.01661,0.000147,24.101362,0.0058,-1.045
7826.00,4.656340,25.01587,0.000148,24.101961,0.0058,-1.045
7828.00,4.655821,25.01644,0.000149,24.101542,0.0057,-1.045
7830.00,4.655786,25.01687,0.000149,24.101883,0.0057,-1.044
7832.00,4.656228,25.01675,0.000148,24.102482,0.0057,-1.045
7834.00,4.657010,25.01633,0.000149,24.101891,0.0058,-1.044
7836.00,4.657624,25.01605,0.000148,24.101298,0.0058,-1.044
7838.00,4.657289,25.01656,0.000148,24.101521,0.0057,-1.045
7840.00,4.656903,25.01582,0.000148,24.101781,0.0057,-1.045
7842.00,4.656633,25.01643,0.000148,24.101447,0.0057,-1.045
7844.00,4.656420,25.01690,0.000148,24.102222,0.0057,-1.045
7846.00,4.656211,25.01648,0.000148,24.102079,0.0057,-1.045
7848.00,4.656695,25.01676,0.000149,24.102015,0.0057,-1.044
7850.00,4.656937,25.01604,0.000150,24.102067,0.0057,-1.045
7852.00,4.657665,25.01555,0.000149,24.101976,0.0057,-1.045
7854.00,4.657692,25.01532,0.000148,24.102313,0.0057,-1.045
7856.00,4.657539,25.01494,0.000149,24.101603,0.0057,-1.046
7858.00,4.656939,25.01556,0.000147,24.102673,0.0058,-1.044
7860.00,4.657014,25.01588,0.000149,24.101837,0.0057,-1.045
7862.00,4.656308,25.01610,0.000149,24.103366,0.0057,-1.045
7864.00,4.656130,25.01651,0.000148,24.101967,0.0057,-1.045
@44,5.0002,10.0
7866.00,4.655745,25.01548,0.000147,24.101781,0.0057,-1.045
7868.00,4.653750,25.01574,0.000148,24.102541,0.0057,-1.044
7870.00,4.647009,25.01614,0.000149,24.102350,0.0057,-1.045
7872.00,4.634592,25.01551,0.000149,24.101614,0.0058,-1.044
7874.00,4.620708,25.01615,0.000148,24.101948,0.0057,-1.045
7876.00,4.605403,25.01634,0.000148,24.101564,0.0058,-1.045
7878.00,4.591714,25.01656,0.000149,24.101880,0.0057,-1.046
7880.00,4.583893,25.01639,0.000147,24.102834,0.0057,-1.047
7882.00,4.578597,25.01635,0.000147,24.101867,0.0057,-1.046
7884.00,4.576025,25.01695,0.000147,24.101941,0.0057,-1.047
7886.00,4.575454,25.01703,0.000147,24.101729,0.0058,-1.046
7888.00,4.575820,25.01664,0.000148,24.102013,0.0057,-1.045
7890.00,4.578929,25.01716,0.000149,24.101449,0.0057,-1.045
7892.00,4.583691,25.01709,0.000149,24.101079,0.0057,-1.045
7894.00,4.588659,25.01751,0.000149,24.102647,0.0057,-1.045
7896.00,4.594120,25.01699,0.000149,24.102201,0.0058,-1.045
7898.00,4.600642,25.01664,0.000147,24.101716,0.0058,-1.045
7900.00,4.606857,25.01658,0.000149,24.102225,0.0058,-1.045
7902.00,4.611989,25.01685,0.000148,24.101337,0.0058,-1.046
7904.00,4.616018,25.01673,0.000147,24.102411,0.0058,-1.045
7906.00,4.620922,25.01667,0.000149,24.101939,0.0058,-1.045
7908.00,4.625396,25.01664,0.000148,24.102314,0.0058,-1.045
7910.00,4.629569,25.01659,0.000148,24.102140,0.0057,-1.046
7912.00,4.632715,25.01658,0.000147,24.101900,0.0057,-1.046
7914.00,4.635070,25.01610,0.000148,24.101406,0.0057,-1.045
7916.00,4.637865,25.01581,0.000148,24.102149,0.0057,-1.045
7918.00,4.639523,25.01566,0.000148,24.102032,0.0057,-1.046
7920.00,4.641479,25.01538,0.000148,24.102513,0.0058,-1.045
7922.00,4.644046,25.01656,0.000149,24.101778,0.0058,-1.045
7924.00,4.644610,25.01695,0.000149,24.102043,0.0058,-1.045
7926.00,4.645809,25.01664,0.000149,24.101779,0.0057,-1.045
7928.00,4.647748,25.01767,0.000149,24.101425,0.0058,-1.046
7930.00,4.649052,25.01696,0.000147,24.101129,0.0057,-1.045
7932.00,4.649198,25.01552,0.000147,24.101627,0.0057,-1.045
7934.00,4.650634,25.01531,0.000149,24.100641,0.0057,-1.045
7936.00,4.651437,25.01588,0.000148,24.101609,0.0057,-1.045
7938.00,4.652845,25.01628,0.000147,24.101709,0.0058,-1.046
7940.00,4.653705,25.01593,0.000148,24.101839,0.0057,-1.046
7942.00,4.654355,25.01579,0.000148,24.101995,0.0057,-1.046
7944.00,4.653382,25.01524,0.000148,24.102749,0.0058,-1.045
7946.00,4.653087,25.01554,0.000150,24.102424,0.0058,-1.045
7948.00,4.653808,25.01579,0.000149,24.102340,0.0058,-1.046
7950.00,4.654469,25.01625,0.000148,24.101839,0.0057,-1.045
7952.00,4.654973,25.01534,0.000149,24.102121,0.0057,-1.045
7954.00,4.656349,25.01558,0.000149,24.101893,0.0058,-1.045
7956.00,4.656790,25.01678,0.000149,24.101456,0.0057,-1.046
7958.00,4.656704,25.01694,0.000149,24.101384,0.0058,-1.046
7960.00,4.657484,25.01675,0.000148,24.101779,0.0057,-1.045
7962.00,4.657535,25.01653,0.000148,24.102417,0.0057,-1.046
7964.00,4.656236,25.01682,0.000148,24.102047,0.0057,-1.046
7966.00,4.656764,25.01641,0.000148,24.101661,0.0057,-1.046
7968.00,4.657272,25.01541,0.000149,24.102792,0.0058,-1.045
7970.00,4.656715,25.01573,0.000149,24.102251,0.0058,-1.045
7972.00,4.655899,25.01593,0.000147,24.102082,0.0057,-1.046
7974.00,4.656104,25.01656,0.000148,24.101618,0.0058,-1.045
7976.00,4.656334,25.01647,0.000148,24.102118,0.0057,-1.046
7978.00,4.656805,25.01630,0.000148,24.102136,0.0057,-1.046
7980.00,4.657997,25.01663,0.000148,24.101984,0.0058,-1.046
7982.00,4.658202,25.01610,0.000149,24.102287,0.0057,-1.045
7984.00,4.657039,25.01537,0.000150,24.101534,0.0057,-1.045
7986.00,4.656194,25.01475,0.000150,24.102155,0.0057,-1.046
7988.00,4.656645,25.01519,0.000149,24.101404,0.0058,-1.045
7990.00,4.656460,25.01482,0.000149,24.102194,0.0058,-1.045
7992.00,4.656406,25.01478,0.000150,24.101549,0.0058,-1.044
7994.00,4.657655,25.01521,0.000149,24.102240,0.0057,-1.046
7996.00,4.657781,25.01520,0.000148,24.101753,0.0057,-1.046
7998.00,4.657450,25.01460,0.000148,24.102183,0.0057,-1.046
8000.00,4.656967,25.01508,0.000149,24.101798,0.0058,-1.045
8002.00,4.656091,25.01608,0.000149,24.102706,0.0058,-1.045
8004.00,4.657110,25.01623,0.000149,24.102004,0.0058,-1.045
8006.00,4.657986,25.01604,0.000148,24.101727,0.0058,-1.046
8008.00,4.658003,25.01515,0.000148,24.101661,0.0057,-1.045
8010.00,4.657777,25.01517,0.000149,24.102006,0.0057,-1.045
8012.00,4.657271,25.01583,0.000147,24.101135,0.0057,-1.046
8014.00,4.656991,25.01551,0.000148,24.101298,0.0057,-1.046
8016.00,4.656911,25.01471,0.000148,24.102212,0.0057,-1.046
8018.00,4.657057,25.01383,0.000148,24.101841,0.0058,-1.045
8020.00,4.656686,25.01444,0.000149,24.102103,0.0058,-1.046
8022.00,4.656612,25.01485,0.000148,24.101737,0.0058,-1.045
8024.00,4.656890,25.01470,0.000149,24.101336,0.0057,-1.045
8026.00,4.657384,25.01491,0.000148,24.101727,0.0057,-1.045
8028.00,4.657097,25.01443,0.000149,24.101692,0.0057,-1.045
8030.00,4.657871,25.01478,0.000149,24.101848,0.0058,-1.045
8032.00,4.657636,25.01405,0.000149,24.101674,0.0058,-1.046
8034.00,4.657517,25.01383,0.000148,24.101337,0.0057,-1.045
8036.00,4.658142,25.01390,0.000148,24.102002,0.0057,-1.044
8038.00,4.657822,25.01387,0.000149,24.101872,0.0057,-1.045
8040.00,4.657623,25.01396,0.000149,24.101631,0.0057,-1.045
8042.00,4.657361,25.01458,0.000147,24.101005,0.0058,-1.046
8044.00,4.657473,25.01444,0.000148,24.102654,0.0057,-1.046
@45,5.0002,10.0
8046.00,4.657147,25.01460,0.000148,24.102457,0.0057,-1.045
8048.00,4.654675,25.01384,0.000149,24.101648,0.0058,-1.044
8050.00,4.646709,25.01418,0.000150,24.101523,0.0057,-1.044
8052.00,4.635518,25.01402,0.000149,24.101410,0.0057,-1.044
8054.00,4.621894,25.01342,0.000150,24.101703,0.0058,-1.044
8056.00,4.607760,25.01321,0.000149,24.102457,0.0057,-1.045
8058.00,4.594614,25.01414,0.000148,24.102084,0.0057,-1.046
8060.00,4.587055,25.01419,0.000148,24.101631,0.0057,-1.046
8062.00,4.581707,25.01399,0.000147,24.102212,0.0058,-1.046
8064.00,4.579347,25.01362,0.000147,24.102216,0.0058,-1.046
8066.00,4.578422,25.01414,0.000148,24.100971,0.0058,-1.046
8068.00,4.579415,25.01389,0.000147,24.102013,0.0058,-1.045
8070.00,4.581512,25.01455,0.000147,24.102123,0.0058,-1.045
8072.00,4.585039,25.01466,0.000148,24.100537,0.0057,-1.044
8074.00,4.589021,25.01437,0.000150,24.101813,0.0057,-1.045
8076.00,4.594694,25.01397,0.000149,24.102309,0.0057,-1.045
8078.00,4.601539,25.01423,0.000150,24.101857,0.0057,-1.045
8080.00,4.607447,25.01502,0.000150,24.102004,0.0057,-1.045
8082.00,4.612189,25.01480,0.000148,24.101690,0.0058,-1.046
8084.00,4.617243,25.01420,0.000148,24.101640,0.0057,-1.045
8086.00,4.622015,25.01379,0.000148,24.101908,0.0057,-1.044
8088.00,4.626254,25.01388,0.000148,24.102088,0.0057,-1.046
8090.00,4.629496,25.01417,0.000148,24.101837,0.0058,-1.044
8092.00,4.632516,25.01346,0.000149,24.101830,0.0058,-1.045
8094.00,4.635154,25.01318,0.000149,24.101735,0.0057,-1.045
8096.00,4.636776,25.01294,0.000149,24.102222,0.0058,-1.045
8098.00,4.638775,25.01366,0.000149,24.101687,0.0058,-1.044
8100.00,4.641320,25.01343,0.000149,24.102257,0.0057,-1.045
8102.00,4.643710,25.01412,0.000148,24.102019,0.0058,-1.045
8104.00,4.645193,25.01362,0.000148,24.102021,0.0057,-1.045
8106.00,4.645708,25.01324,0.000148,24.102114,0.0058,-1.045
8108.00,4.647705,25.01354,0.000149,24.101568,0.0058,-1.045
8110.00,4.648881,25.01459,0.000149,24.101662,0.0058,-1.045
8112.00,4.649040,25.01477,0.000149,24.102275,0.0058,-1.044
8114.00,4.649595,25.01423,0.000150,24.101291,0.0058,-1.044
8116.00,4.650396,25.01370,0.000148,24.102396,0.0058,-1.045
8118.00,4.651493,25.01431,0.000148,24.102216,0.0058,-1.044
8120.00,4.651880,25.01445,0.000147,24.101924,0.0057,-1.045
8122.00,4.652582,25.01339,0.000147,24.101778,0.0058,-1.046
8124.00,4.653042,25.01407,0.000149,24.101224,0.0058,-1.045
8126.00,4.654225,25.01402,0.000149,24.102017,0.0057,-1.044
8128.00,4.654943,25.01397,0.000149,24.101809,0.0057,-1.044
8130.00,4.655109,25.01448,0.000148,24.100958,0.0057,-1.045
8132.00,4.654534,25.01477,0.000149,24.101638,0.0057,-1.044
8134.00,4.654993,25.01413,0.000149,24.101978,0.0058,-1.045
8136.00,4.656145,25.01520,0.000148,24.101989,0.0058,-1.046
8138.00,4.655725,25.01495,0.000148,24.102456,0.0057,-1.045
8140.00,4.655962,25.01408,0.000149,24.102435,0.0058,-1.045
8142.00,4.656298,25.01520,0.000148,24.102327,0.0058,-1.044
8144.00,4.656408,25.01588,0.000149,24.102537,0.0058,-1.044
8146.00,4.656759,25.01574,0.000148,24.101974,0.0058,-1.045
8148.00,4.655818,25.01601,0.000148,24.101941,0.0058,-1.045
8150.00,4.655385,25.01621,0.000150,24.102220,0.0058,-1.044
8152.00,4.655378,25.01605,0.000150,24.102898,0.0057,-1.044
8154.00,4.655549,25.01632,0.000148,24.102103,0.0058,-1.046
8156.00,4.655542,25.01685,0.000149,24.101659,0.0058,-1.044
8158.00,4.656666,25.01598,0.000149,24.102066,0.0058,-1.045
8160.00,4.657240,25.01630,0.000149,24.102478,0.0058,-1.045
8162.00,4.657487,25.01622,0.000149,24.103085,0.0057,-1.045
8164.00,4.657082,25.01656,0.000150,24.101824,0.0057,-1.044
8166.00,4.657488,25.01676,0.000149,24.101971,0.0058,-1.045
8168.00,4.657609,25.01628,0.000148,24.101939,0.0057,-1.046
8170.00,4.656897,25.01646,0.000150,24.101896,0.0058,-1.044
8172.00,4.656294,25.01620,0.000150,24.101792,0.0057,-1.045
8174.00,4.655975,25.01556,0.000149,24.102110,0.0058,-1.044
8176.00,4.656239,25.01549,0.000149,24.102552,0.0058,-1.046
8178.00,4.655779,25.01616,0.000148,24.102244,0.0058,-1.046
8180.00,4.655861,25.01577,0.000148,24.101947,0.0057,-1.045
8182.00,4.656219,25.01566,0.000149,24.102118,0.0058,-1.044
8184.00,4.656883,25.01573,0.000150,24.102105,0.0058,-1.045
8186.00,4.656723,25.01665,0.000149,24.102290,0.0057,-1.045
8188.00,4.656988,25.01685,0.000149,24.101791,0.0057,-1.046
8190.00,4.657134,25.01595,0.000149,24.102381,0.0058,-1.045
8192.00,4.656697,25.01565,0.000148,24.102136,0.0058,-1.045
8194.00,4.657175,25.01589,0.000148,24.101999,0.0057,-1.045
8196.00,4.656890,25.01550,0.000149,24.101679,0.0058,-1.045
8198.00,4.656043,25.01551,0.000149,24.101427,0.0058,-1.045
8200.00,4.656311,25.01478,0.000149,24.101594,0.0057,-1.045
8202.00,4.656333,25.01528,0.000149,24.102138,0.0058,-1.045
8204.00,4.657477,25.01493,0.000149,24.102164,0.0057,-1.045
8206.00,4.657469,25.01468,0.000148,24.102175,0.0057,-1.046
8208.00,4.657453,25.01425,0.000148,24.101477,0.0057,-1.045
8210.00,4.657759,25.01508,0.000150,24.101549,0.0057,-1.044
8212.00,4.657411,25.01488,0.000149,24.101631,0.0057,-1.044
8214.00,4.656501,25.01509,0.000148,24.102000,0.0058,-1.045
8216.00,4.656496,25.01536,0.000149,24.101607,0.0058,-1.046
8218.00,4.656828,25.01477,0.000148,24.101623,0.0057,-1.046
8220.00,4.656432,25.01430,0.000149,24.102283,0.0057,-1.045
8222.00,4.657229,25.01414,0.000149,24.102110,0.0058,-1.045
8224.00,4.657422,25.01390,0.000150,24.101908,0.0058,-1.045
@46,5.0002,10.0
8226.00,4.657440,25.01388,0.000149,24.101755,0.0058,-1.046
8228.00,4.655755,25.01381,0.000149,24.101679,0.0057,-1.044
8230.00,4.648497,25.01400,0.000149,24.101740,0.0057,-1.044
8232.00,4.636891,25.01510,0.000150,24.102617,0.0057,-1.044
8234.00,4.623403,25.01506,0.000150,24.101969,0.0058,-1.044
8236.00,4.609524,25.01403,0.000150,24.102381,0.0057,-1.044
8238.00,4.595624,25.01421,0.000149,24.101661,0.0057,-1.046
8240.00,4.587246,25.01425,0.000148,24.102008,0.0057,-1.047
8242.00,4.582253,25.01444,0.000146,24.102363,0.0057,-1.046
8244.00,4.579127,25.01470,0.000146,24.101908,0.0058,-1.046
8246.00,4.578628,25.01424,0.000148,24.101612,0.0057,-1.044
8248.00,4.581358,25.01485,0.000150,24.102012,0.0058,-1.045
8250.00,4.583426,25.01506,0.000149,24.102151,0.0058,-1.045
8252.00,4.586514,25.01523,0.000149,24.101655,0.0058,-1.045
8254.00,4.590913,25.01503,0.000149,24.101930,0.0058,-1.044
8256.00,4.597289,25.01590,0.000148,24.102472,0.0057,-1.045
8258.00,4.603333,25.01640,0.000150,24.101583,0.0057,-1.045
8260.00,4.607852,25.01656,0.000149,24.102025,0.0057,-1.045
8262.00,4.612602,25.01525,0.000149,24.101987,0.0057,-1.044
8264.00,4.618908,25.01519,0.000149,24.101044,0.0057,-1.044
8266.00,4.623616,25.01446,0.000149,24.102077,0.0058,-1.045
8268.00,4.627550,25.01423,0.000148,24.102409,0.0057,-1.045
8270.00,4.630289,25.01378,0.000148,24.101698,0.0058,-1.044
8272.00,4.632375,25.01441,0.000148,24.101428,0.0057,-1.044
8274.00,4.635153,25.01469,0.000148,24.102253,0.0057,-1.045
8276.00,4.638786,25.01477,0.000148,24.100949,0.0057,-1.045
8278.00,4.641479,25.01477,0.000148,24.101289,0.0057,-1.044
8280.00,4.642756,25.01509,0.000147,24.102157,0.0058,-1.045
8282.00,4.645138,25.01492,0.000149,24.101653,0.0058,-1.045
8284.00,4.646705,25.01448,0.000148,24.101590,0.0057,-1.045
8286.00,4.647825,25.01509,0.000147,24.101889,0.0057,-1.045
8288.00,4.648690,25.01543,0.000149,24.101473,0.0057,-1.045
8290.00,4.649053,25.01498,0.000148,24.100947,0.0057,-1.044
8292.00,4.650031,25.01505,0.000147,24.101976,0.0058,-1.044
8294.00,4.651600,25.01547,0.000148,24.101371,0.0057,-1.045
8296.00,4.651899,25.01537,0.000148,24.101378,0.0057,-1.045
8298.00,4.652571,25.01548,0.000148,24.102261,0.0058,-1.045
8300.00,4.653235,25.01555,0.000146,24.101662,0.0057,-1.046
8302.00,4.653488,25.01494,0.000147,24.101479,0.0057,-1.045
8304.00,4.653337,25.01580,0.000148,24.101638,0.0057,-1.045
8306.00,4.653599,25.01541,0.000148,24.101508,0.0057,-1.044
8308.00,4.654139,25.01394,0.000149,24.101311,0.0057,-1.044
8310.00,4.656137,25.01401,0.000149,24.102127,0.0057,-1.045
8312.00,4.656350,25.01501,0.000148,24.101570,0.0058,-1.045
8314.00,4.655464,25.01586,0.000148,24.101521,0.0057,-1.045
8316.00,4.655124,25.01633,0.000149,24.101356,0.0057,-1.045
8318.00,4.655908,25.01455,0.000149,24.101867,0.0057,-1.044
8320.00,4.656936,25.01450,0.000148,24.101382,0.0058,-1.045
8322.00,4.656363,25.01451,0.000147,24.101328,0.0058,-1.045
8324.00,4.655965,25.01542,0.000148,24.101460,0.0057,-1.045
8326.00,4.656760,25.01540,0.000148,24.101140,0.0057,-1.045
8328.00,4.657469,25.01597,0.000147,24.102116,0.0058,-1.045
8330.00,4.656499,25.01497,0.000148,24.102112,0.0058,-1.045
8332.00,4.656727,25.01512,0.000148,24.101300,0.0057,-1.046
8334.00,4.656788,25.01562,0.000147,24.101627,0.0057,-1.045
8336.00,4.657261,25.01636,0.000148,24.100464,0.0057,-1.045
8338.00,4.657375,25.01632,0.000148,24.101623,0.0057,-1.045
8340.00,4.657583,25.01559,0.000147,24.102482,0.0057,-1.045
8342.00,4.657463,25.01548,0.000148,24.102155,0.0057,-1.045
8344.00,4.657522,25.01587,0.000148,24.101373,0.0057,-1.045
8346.00,4.657903,25.01620,0.000148,24.101692,0.0057,-1.044
8348.00,4.657231,25.01587,0.000149,24.101685,0.0057,-1.044
8350.00,4.656365,25.01566,0.000148,24.101395,0.0057,-1.046
8352.00,4.656687,25.01621,0.000148,24.101003,0.0057,-1.046
8354.00,4.656109,25.01554,0.000148,24.101935,0.0057,-1.044
8356.00,4.656487,25.01557,0.000148,24.100953,0.0057,-1.045
8358.00,4.657897,25.01479,0.000148,24.101083,0.0057,-1.045
8360.00,4.658172,25.01518,0.000149,24.101360,0.0057,-1.045
8362.00,4.657113,25.01507,0.000148,24.101711,0.0057,-1.045
8364.00,4.656756,25.01581,0.000149,24.101622,0.0057,-1.045
8366.00,4.657234,25.01552,0.000147,24.102212,0.0057,-1.046
8368.00,4.657481,25.01679,0.000148,24.101259,0.0057,-1.045
8370.00,4.657219,25.01661,0.000148,24.101885,0.0057,-1.045
8372.00,4.656804,25.01700,0.000148,24.101989,0.0057,-1.045
8374.00,4.657273,25.01666,0.000149,24.101516,0.0057,-1.045
8376.00,4.657083,25.01702,0.000149,24.100960,0.0057,-1.045
8378.00,4.657258,25.01672,0.000147,24.101475,0.0058,-1.045
8380.00,4.656787,25.01666,0.000148,24.101716,0.0057,-1.044
8382.00,4.656901,25.01691,0.000149,24.101679,0.0057,-1.045
8384.00,4.657532,25.01729,0.000148,24.101935,0.0057,-1.046
8386.00,4.656589,25.01703,0.000149,24.101768,0.0058,-1.046
8388.00,4.656383,25.01628,0.000148,24.101562,0.0057,-1.046
8390.00,4.656981,25.01658,0.000148,24.102396,0.0057,-1.045
8392.00,4.657594,25.01620,0.000149,24.101911,0.0057,-1.044
8394.00,4.656652,25.01542,0.000148,24.101991,0.0057,-1.045
8396.00,4.656744,25.01540,0.000148,24.101519,0.0057,-1.045
8398.00,4.656744,25.01572,0.000149,24.101388,0.0057,-1.045
8400.00,4.656732,25.01599,0.000149,24.102004,0.0057,-1.045
8402.00,4.656349,25.01590,0.000148,24.101488,0.0058,-1.045
8404.00,4.655452,25.01433,0.000147,24.101399,0.0057,-1.046
@47,5.0002,10.0
8406.00,4.655986,25.01497,0.000149,24.100981,0.0057,-1.045
8408.00,4.655048,25.01522,0.000149,24.101870,0.0058,-1.044
8410.00,4.649143,25.01517,0.000149,24.101870,0.0057,-1.044
8412.00,4.637362,25.01531,0.000149,24.101900,0.0057,-1.044
8414.00,4.624004,25.01471,0.000148,24.101659,0.0057,-1.045
8416.00,4.610182,25.01461,0.000148,24.100680,0.0058,-1.045
8418.00,4.597618,25.01435,0.000147,24.101466,0.0057,-1.046
8420.00,4.590352,25.01512,0.000147,24.101746,0.0057,-1.046
8422.00,4.585917,25.01499,0.000147,24.101313,0.0057,-1.047
8424.00,4.584262,25.01519,0.000147,24.101843,0.0057,-1.046
8426.00,4.583839,25.01599,0.000147,24.101701,0.0057,-1.046
8428.00,4.583807,25.01498,0.000148,24.101334,0.0057,-1.045
8430.00,4.585466,25.01560,0.000149,24.102145,0.0057,-1.045
8432.00,4.588943,25.01529,0.000148,24.102019,0.0057,-1.045
8434.00,4.593505,25.01471,0.000147,24.102669,0.0057,-1.046
8436.00,4.598498,25.01455,0.000148,24.101148,0.0057,-1.046
8438.00,4.604129,25.01514,0.000148,24.101833,0.0058,-1.046
8440.00,4.609880,25.01487,0.000148,24.102342,0.0058,-1.045
8442.00,4.614915,25.01520,0.000149,24.101126,0.0057,-1.045
8444.00,4.618816,25.01581,0.000149,24.101540,0.0057,-1.045
8446.00,4.622941,25.01489,0.000148,24.101618,0.0057,-1.046
8448.00,4.628004,25.01580,0.000148,24.101571,0.0058,-1.046
8450.00,4.631520,25.01586,0.000149,24.101980,0.0057,-1.045
8452.00,4.634250,25.01591,0.000149,24.100858,0.0057,-1.045
8454.00,4.636120,25.01547,0.000148,24.101822,0.0057,-1.045
8456.00,4.639117,25.01622,0.000148,24.102119,0.0057,-1.046
8458.00,4.640384,25.01619,0.000148,24.101843,0.0058,-1.045
8460.00,4.643067,25.01628,0.000149,24.101844,0.0058,-1.045
8462.00,4.643843,25.01633,0.000149,24.101926,0.0057,-1.045
8464.00,4.645906,25.01675,0.000149,24.101114,0.0057,-1.045
8466.00,4.647730,25.01648,0.000147,24.100754,0.0057,-1.046
8468.00,4.648652,25.01647,0.000148,24.101687,0.0057,-1.045
8470.00,4.649114,25.01654,0.000148,24.102092,0.0057,-1.045
8472.00,4.650653,25.01629,0.000148,24.101111,0.0057,-1.045
8474.00,4.652280,25.01602,0.000147,24.101421,0.0057,-1.046
8476.00,4.653077,25.01549,0.000148,24.101415,0.0057,-1.046
8478.00,4.653110,25.01597,0.000148,24.101781,0.0057,-1.046
8480.00,4.653394,25.01614,0.000149,24.101466,0.0057,-1.044
8482.00,4.653280,25.01576,0.000150,24.102103,0.0058,-1.045
8484.00,4.653792,25.01555,0.000148,24.101261,0.0057,-1.045
8486.00,4.653830,25.01565,0.000149,24.100754,0.0057,-1.046
8488.00,4.654659,25.01588,0.000147,24.102355,0.0057,-1.046
8490.00,4.655204,25.01608,0.000147,24.102387,0.0058,-1.046
8492.00,4.655474,25.01682,0.000147,24.101339,0.0058,-1.045
8494.00,4.655939,25.01612,0.000148,24.101354,0.0057,-1.045
8496.00,4.656841,25.01641,0.000149,24.101989,0.0057,-1.046
8498.00,4.656640,25.01666,0.000148,24.101950,0.0057,-1.046
8500.00,4.656333,25.01662,0.000148,24.102649,0.0057,-1.046
8502.00,4.656330,25.01655,0.000149,24.101696,0.0057,-1.045
8504.00,4.657361,25.01634,0.000148,24.101664,0.0057,-1.046
8506.00,4.657276,25.01702,0.000149,24.101976,0.0057,-1.046
8508.00,4.656943,25.01748,0.000149,24.101984,0.0058,-1.046
8510.00,4.656811,25.01724,0.000149,24.101666,0.0058,-1.045
8512.00,4.656911,25.01746,0.000149,24.101744,0.0058,-1.045
8514.00,4.656713,25.01776,0.000149,24.102190,0.0057,-1.046
8516.00,4.656376,25.01757,0.000149,24.101503,0.0057,-1.046
8518.00,4.658122,25.01645,0.000149,24.101464,0.0057,-1.046
8520.00,4.657507,25.01689,0.000149,24.102556,0.0058,-1.046
8522.00,4.657654,25.01618,0.000150,24.102470,0.0058,-1.045
8524.00,4.657776,25.01599,0.000148,24.102049,0.0058,-1.045
8526.00,4.657595,25.01655,0.000149,24.101997,0.0058,-1.045
8528.00,4.658185,25.01605,0.000149,24.102333,0.0058,-1.045
8530.00,4.657754,25.01576,0.000148,24.102214,0.0057,-1.045
8532.00,4.656792,25.01611,0.000149,24.102355,0.0058,-1.046
8534.00,4.656477,25.01666,0.000149,24.102212,0.0057,-1.046
8536.00,4.656698,25.01623,0.000150,24.101880,0.0058,-1.046
8538.00,4.657101,25.01647,0.000149,24.102164,0.0058,-1.045
8540.00,4.657380,25.01651,0.000149,24.102112,0.0058,-1.045
8542.00,4.658067,25.01618,0.000149,24.101685,0.0058,-1.046
8544.00,4.657212,25.01644,0.000148,24.102690,0.0058,-1.046
8546.00,4.657371,25.01627,0.000148,24.101766,0.0058,-1.046
8548.00,4.657208,25.01576,0.000148,24.101540,0.0057,-1.046
8550.00,4.657111,25.01577,0.000150,24.101997,0.0058,-1.045
8552.00,4.656980,25.01531,0.000149,24.101848,0.0058,-1.046
8554.00,4.656641,25.01640,0.000149,24.101336,0.0058,-1.045
8556.00,4.656888,25.01633,0.000150,24.102222,0.0058,-1.046
8558.00,4.657505,25.01550,0.000150,24.102448,0.0058,-1.046
8560.00,4.658375,25.01535,0.000148,24.101414,0.0058,-1.046
8562.00,4.657000,25.01574,0.000148,24.101778,0.0058,-1.046
8564.00,4.657154,25.01645,0.000149,24.102615,0.0058,-1.045
8566.00,4.657096,25.01551,0.000149,24.101978,0.0058,-1.046
8568.00,4.657405,25.01501,0.000148,24.101841,0.0058,-1.046
8570.00,4.656589,25.01532,0.000149,24.102417,0.0057,-1.046
8572.00,4.656372,25.01604,0.000149,24.101826,0.0057,-1.046
8574.00,4.656366,25.01536,0.000149,24.102004,0.0058,-1.045
8576.00,4.656294,25.01550,0.000150,24.102422,0.0058,-1.046
8578.00,4.656380,25.01529,0.000150,24.101544,0.0058,-1.046
8580.00,4.657187,25.01595,0.000148,24.102110,0.0058,-1.046
8582.00,4.656974,25.01533,0.000150,24.101989,0.0058,-1.045
8584.00,4.656863,25.01573,0.000150,24.102283,0.0058,-1.045
@48,5.0002,10.0
8586.00,4.657528,25.01613,0.000150,24.102571,0.0058,-1.046
8588.00,4.656765,25.01617,0.000149,24.102643,0.0058,-1.045
8590.00,4.650854,25.01519,0.000150,24.102236,0.0058,-1.045
8592.00,4.640170,25.01615,0.000150,24.102535,0.0058,-1.045
8594.00,4.626612,25.01587,0.000149,24.101761,0.0058,-1.045
8596.00,4.611910,25.01568,0.000149,24.101235,0.0058,-1.046
8598.00,4.599015,25.01681,0.000149,24.102210,0.0058,-1.047
8600.00,4.591642,25.01657,0.000148,24.102734,0.0058,-1.047
8602.00,4.587421,25.01668,0.000148,24.101371,0.0057,-1.047
8604.00,4.584348,25.01692,0.000148,24.102543,0.0058,-1.046
8606.00,4.584067,25.01700,0.000149,24.102372,0.0058,-1.046
8608.00,4.585898,25.01685,0.000149,24.101889,0.0057,-1.047
8610.00,4.588848,25.01692,0.000149,24.102337,0.0058,-1.046
8612.00,4.592377,25.01667,0.000148,24.102327,0.0058,-1.046
8614.00,4.595311,25.01643,0.000149,24.102264,0.0058,-1.045
8616.00,4.599434,25.01689,0.000149,24.101726,0.0057,-1.046
8618.00,4.604615,25.01613,0.000149,24.102058,0.0057,-1.046
8620.00,4.610139,25.01697,0.000148,24.101508,0.0057,-1.046
8622.00,4.615196,25.01627,0.000148,24.101653,0.0058,-1.045
8624.00,4.620216,25.01671,0.000149,24.102225,0.0058,-1.046
8626.00,4.624661,25.01823,0.000148,24.102142,0.0058,-1.047
8628.00,4.628178,25.01784,0.000149,24.101005,0.0058,-1.046
8630.00,4.631540,25.01826,0.000149,24.102270,0.0058,-1.046
8632.00,4.635041,25.01847,0.000150,24.101204,0.0058,-1.046
8634.00,4.637129,25.01886,0.000149,24.101863,0.0058,-1.046
8636.00,4.639020,25.01902,0.000150,24.102749,0.0058,-1.046
8638.00,4.640888,25.01853,0.000149,24.101798,0.0057,-1.046
8640.00,4.642530,25.01850,0.000149,24.101828,0.0058,-1.046
8642.00,4.645333,25.01802,0.000149,24.102667,0.0058,-1.046
8644.00,4.646817,25.01802,0.000149,24.101724,0.0058,-1.046
8646.00,4.647947,25.01795,0.000149,24.101837,0.0058,-1.046
8648.00,4.650440,25.01761,0.000149,24.102532,0.0058,-1.046
8650.00,4.650711,25.01772,0.000148,24.101958,0.0058,-1.046
8652.00,4.651385,25.01778,0.000149,24.102207,0.0058,-1.046
8654.00,4.652099,25.01651,0.000149,24.101820,0.0058,-1.046
8656.00,4.652405,25.01636,0.000148,24.102409,0.0058,-1.046
8658.00,4.651918,25.01798,0.000149,24.102665,0.0058,-1.045
8660.00,4.651862,25.01769,0.000148,24.102470,0.0058,-1.047
8662.00,4.652399,25.01817,0.000149,24.102472,0.0058,-1.046
8664.00,4.652899,25.01776,0.000149,24.102628,0.0058,-1.045
8666.00,4.653327,25.01807,0.000149,24.102307,0.0058,-1.046
8668.00,4.653767,25.01786,0.000150,24.102400,0.0058,-1.046
8670.00,4.654397,25.01724,0.000149,24.102344,0.0058,-1.046
8672.00,4.653437,25.01714,0.000150,24.101616,0.0058,-1.046
8674.00,4.654417,25.01723,0.000149,24.101817,0.0058,-1.047
8676.00,4.655739,25.01734,0.000149,24.102177,0.0058,-1.046
8678.00,4.657399,25.01797,0.000149,24.101930,0.0058,-1.046
8680.00,4.657225,25.01772,0.000149,24.101900,0.0058,-1.046
8682.00,4.657040,25.01732,0.000150,24.101739,0.0058,-1.046
8684.00,4.656157,25.01703,0.000149,24.102506,0.0058,-1.045
8686.00,4.656324,25.01677,0.000150,24.102090,0.0057,-1.046
8688.00,4.657259,25.01659,0.000149,24.101891,0.0058,-1.046
8690.00,4.657425,25.01727,0.000150,24.102158,0.0058,-1.046
8692.00,4.657587,25.01722,0.000149,24.101974,0.0058,-1.046
8694.00,4.657828,25.01715,0.000149,24.102262,0.0058,-1.046
8696.00,4.657850,25.01721,0.000149,24.102335,0.0058,-1.045
8698.00,4.657847,25.01727,0.000150,24.102160,0.0058,-1.047
8700.00,4.657468,25.01810,0.000149,24.102188,0.0058,-1.046
8702.00,4.656801,25.01750,0.000151,24.102404,0.0058,-1.045
8704.00,4.657101,25.01791,0.000151,24.101941,0.0058,-1.045
8706.00,4.657407,25.01860,0.000149,24.102274,0.0057,-1.046
8708.00,4.657009,25.01804,0.000148,24.102151,0.0058,-1.048
8710.00,4.656097,25.01863,0.000148,24.101672,0.0058,-1.045
8712.00,4.655634,25.01844,0.000148,24.101616,0.0058,-1.046
8714.00,4.656623,25.01839,0.000149,24.102431,0.0058,-1.046
8716.00,4.657043,25.01776,0.000149,24.102229,0.0058,-1.046
8718.00,4.656443,25.01681,0.000149,24.101982,0.0058,-1.045
8720.00,4.656903,25.01657,0.000150,24.102859,0.0058,-1.046
8722.00,4.656877,25.01680,0.000150,24.101911,0.0058,-1.046
8724.00,4.657219,25.01624,0.000149,24.101850,0.0058,-1.046
8726.00,4.657265,25.01615,0.000150,24.102647,0.0058,-1.046
8728.00,4.656783,25.01645,0.000150,24.102476,0.0058,-1.046
8730.00,4.656493,25.01570,0.000151,24.101807,0.0058,-1.046
8732.00,4.656625,25.01704,0.000150,24.102025,0.0058,-1.046
8734.00,4.657289,25.01737,0.000150,24.102021,0.0058,-1.046
8736.00,4.657551,25.01718,0.000150,24.102363,0.0058,-1.046
8738.00,4.657198,25.01744,0.000151,24.102703,0.0058,-1.046
8740.00,4.657623,25.01726,0.000149,24.102396,0.0058,-1.046
8742.00,4.657373,25.01803,0.000150,24.101989,0.0058,-1.046
8744.00,4.657624,25.01791,0.000149,24.102519,0.0058,-1.046
8746.00,4.658337,25.01713,0.000150,24.102275,0.0058,-1.046
8748.00,4.658789,25.01703,0.000150,24.101159,0.0057,-1.046
8750.00,4.657999,25.01742,0.000149,24.102138,0.0058,-1.046
8752.00,4.658078,25.01775,0.000148,24.102177,0.0058,-1.047
8754.00,4.657858,25.01725,0.000149,24.101703,0.0058,-1.046
8756.00,4.657907,25.01762,0.000150,24.102170,0.0058,-1.046
8758.00,4.658193,25.01772,0.000151,24.102058,0.0058,-1.046
8760.00,4.657894,25.01758,0.000149,24.101922,0.0058,-1.045
8762.00,4.657166,25.01758,0.000149,24.102119,0.0058,-1.046
8764.00,4.657002,25.01734,0.000150,24.103252,0.0058,-1.046
@49,5.0002,10.0
8766.00,4.658248,25.01729,0.000149,24.101969,0.0058,-1.046
8768.00,4.656471,25.01755,0.000150,24.102452,0.0058,-1.046
8770.00,4.649787,25.01778,0.000149,24.103130,0.0058,-1.045
8772.00,4.638180,25.01787,0.000150,24.103204,0.0058,-1.045
8774.00,4.626033,25.01751,0.000151,24.102064,0.0058,-1.046
8776.00,4.612628,25.01863,0.000150,24.102372,0.0058,-1.046
8778.00,4.601220,25.01821,0.000149,24.102671,0.0058,-1.047
8780.00,4.593523,25.01796,0.000147,24.101874,0.0058,-1.048
8782.00,4.589552,25.01852,0.000148,24.102257,0.0058,-1.048
8784.00,4.587574,25.01856,0.000148,24.101997,0.0058,-1.048
8786.00,4.586314,25.01807,0.000149,24.101231,0.0058,-1.047
8788.00,4.587201,25.01826,0.000149,24.102227,0.0058,-1.046
8790.00,4.589268,25.01839,0.000149,24.102690,0.0058,-1.046
8792.00,4.591858,25.01822,0.000149,24.102322,0.0058,-1.047
8794.00,4.596386,25.01850,0.000149,24.101666,0.0058,-1.046
8796.00,4.600919,25.01812,0.000150,24.102788,0.0058,-1.047
8798.00,4.605513,25.01768,0.000150,24.102532,0.0058,-1.047
8800.00,4.610618,25.01820,0.000150,24.102747,0.0058,-1.046
8802.00,4.616047,25.01931,0.000150,24.102446,0.0058,-1.046
8804.00,4.621403,25.01873,0.000149,24.102136,0.0058,-1.046
8806.00,4.625106,25.01834,0.000151,24.102220,0.0058,-1.047
8808.00,4.627944,25.01842,0.000150,24.102207,0.0058,-1.047
8810.00,4.631645,25.01854,0.000151,24.102684,0.0058,-1.046
8812.00,4.634093,25.01825,0.000151,24.101820,0.0058,-1.046
8814.00,4.636841,25.01877,0.000149,24.101635,0.0058,-1.047
8816.00,4.639236,25.01869,0.000148,24.102366,0.0058,-1.047
8818.00,4.640684,25.01812,0.000150,24.101545,0.0058,-1.047
8820.00,4.642563,25.01746,0.000150,24.102623,0.0058,-1.046
8822.00,4.644413,25.01737,0.000149,24.102613,0.0058,-1.046
8824.00,4.646563,25.01797,0.000149,24.102283,0.0058,-1.046
8826.00,4.647688,25.01805,0.000150,24.102008,0.0058,-1.046
8828.00,4.648417,25.01781,0.000150,24.102220,0.0058,-1.047
8830.00,4.649490,25.01770,0.000148,24.102820,0.0058,-1.047
8832.00,4.649828,25.01797,0.000149,24.102413,0.0058,-1.047
8834.00,4.650703,25.01845,0.000149,24.101774,0.0058,-1.046
8836.00,4.652124,25.01806,0.000150,24.102218,0.0058,-1.046
8838.00,4.652623,25.01770,0.000149,24.102052,0.0058,-1.047
8840.00,4.652207,25.01774,0.000149,24.102593,0.0058,-1.046
8842.00,4.652935,25.01829,0.000149,24.101802,0.0058,-1.047
8844.00,4.652981,25.01795,0.000148,24.101629,0.0058,-1.047
8846.00,4.654309,25.01816,0.000149,24.102300,0.0058,-1.047
8848.00,4.654861,25.01820,0.000150,24.102030,0.0058,-1.046
8850.00,4.653972,25.01847,0.000150,24.101298,0.0058,-1.046
8852.00,4.654267,25.01797,0.000151,24.102387,0.0058,-1.047
8854.00,4.655111,25.01876,0.000150,24.101844,0.0058,-1.048
8856.00,4.655890,25.01826,0.000149,24.102197,0.0058,-1.047
8858.00,4.656789,25.01787,0.000150,24.102041,0.0058,-1.047
8860.00,4.656181,25.01837,0.000149,24.101986,0.0058,-1.046
8862.00,4.656746,25.01853,0.000151,24.102495,0.0058,-1.047
8864.00,4.657010,25.01831,0.000150,24.102522,0.0058,-1.047
8866.00,4.658501,25.01872,0.000149,24.103037,0.0058,-1.046
8868.00,4.657549,25.01835,0.000149,24.102350,0.0058,-1.046
8870.00,4.656972,25.01954,0.000149,24.102667,0.0058,-1.047
8872.00,4.655821,25.01982,0.000150,24.102625,0.0058,-1.046
8874.00,4.656535,25.01974,0.000150,24.101924,0.0058,-1.047
8876.00,4.656800,25.02012,0.000150,24.101971,0.0058,-1.046
8878.00,4.655981,25.02018,0.000150,24.101724,0.0058,-1.047
8880.00,4.656158,25.02088,0.000149,24.101824,0.0058,-1.047
8882.00,4.656195,25.01931,0.000148,24.101833,0.0058,-1.048
8884.00,4.656355,25.02036,0.000148,24.102277,0.0058,-1.046
8886.00,4.657032,25.02032,0.000149,24.101655,0.0058,-1.047
8888.00,4.656764,25.02006,0.000150,24.101265,0.0058,-1.046
8890.00,4.656787,25.01960,0.000150,24.101272,0.0058,-1.047
8892.00,4.656607,25.01988,0.000149,24.102636,0.0058,-1.048
8894.00,4.656082,25.02031,0.000149,24.102461,0.0058,-1.047
8896.00,4.656375,25.02031,0.000149,24.101997,0.0058,-1.047
8898.00,4.657010,25.02059,0.000150,24.102573,0.0058,-1.046
8900.00,4.658650,25.02012,0.000150,24.101358,0.0058,-1.047
8902.00,4.658943,25.01971,0.000149,24.101649,0.0058,-1.048
8904.00,4.658417,25.01959,0.000150,24.102261,0.0058,-1.046
8906.00,4.657769,25.01956,0.000150,24.102768,0.0058,-1.048
8908.00,4.657423,25.01883,0.000149,24.102638,0.0058,-1.047
8910.00,4.656925,25.01904,0.000150,24.102008,0.0058,-1.046
8912.00,4.657556,25.01833,0.000149,24.102970,0.0058,-1.046
8914.00,4.658284,25.01805,0.000150,24.101885,0.0058,-1.047
8916.00,4.658246,25.01792,0.000149,24.102522,0.0058,-1.047
8918.00,4.657520,25.01815,0.000150,24.102168,0.0058,-1.047
8920.00,4.656807,25.01858,0.000149,24.101856,0.0058,-1.047
8922.00,4.657878,25.01881,0.000149,24.101882,0.0058,-1.047
8924.00,4.658251,25.01878,0.000148,24.101898,0.0058,-1.047
8926.00,4.658448,25.01883,0.000149,24.102134,0.0058,-1.048
8928.00,4.657727,25.01945,0.000150,24.102079,0.0058,-1.047
8930.00,4.657400,25.01974,0.000150,24.102794,0.0058,-1.047
8932.00,4.657444,25.01976,0.000149,24.101831,0.0058,-1.047
8934.00,4.657470,25.01899,0.000150,24.102522,0.0058,-1.047
8936.00,4.657692,25.01880,0.000149,24.101926,0.0058,-1.047
8938.00,4.657696,25.01821,0.000150,24.102160,0.0058,-1.047
8940.00,4.658931,25.01824,0.000149,24.102389,0.0058,-1.047
8942.00,4.658326,25.01909,0.000147,24.101818,0.0058,-1.048
8944.00,4.657601,25.01924,0.000149,24.102638,0.0058,-1.046
@50,5.0002,10.0
8946.00,4.657490,25.01896,0.000151,24.102435,0.0058,-1.047
8948.00,4.655662,25.01891,0.000151,24.102339,0.0058,-1.047
8950.00,4.649270,25.01970,0.000152,24.101876,0.0058,-1.046
8952.00,4.638556,25.01914,0.000152,24.102134,0.0058,-1.046
8954.00,4.626841,25.02005,0.000151,24.102322,0.0058,-1.046
8956.00,4.613706,25.01939,0.000151,24.102511,0.0058,-1.047
8958.00,4.601647,25.01939,0.000150,24.102602,0.0058,-1.048
8960.00,4.594396,25.01935,0.000148,24.102064,0.0058,-1.049
8962.00,4.590554,25.01983,0.000148,24.101911,0.0058,-1.048
8964.00,4.588365,25.01940,0.000148,24.102584,0.0058,-1.048
8966.00,4.587501,25.01945,0.000149,24.101200,0.0058,-1.047
8968.00,4.588668,25.01960,0.000150,24.101603,0.0058,-1.048
8970.00,4.590836,25.01922,0.000149,24.101718,0.0058,-1.048
8972.00,4.594575,25.01928,0.000149,24.102019,0.0058,-1.048
8974.00,4.597475,25.01871,0.000149,24.102600,0.0058,-1.047
8976.00,4.601088,25.01792,0.000150,24.102463,0.0058,-1.048
8978.00,4.605764,25.01845,0.000150,24.102329,0.0058,-1.046
8980.00,4.612547,25.01862,0.000151,24.102695,0.0058,-1.048
8982.00,4.617259,25.01838,0.000150,24.101976,0.0058,-1.047
8984.00,4.622319,25.01870,0.000150,24.102476,0.0058,-1.047
8986.00,4.627089,25.01933,0.000150,24.102041,0.0058,-1.047
8988.00,4.630767,25.01870,0.000150,24.101534,0.0058,-1.048
8990.00,4.633368,25.01905,0.000151,24.101339,0.0058,-1.047
8992.00,4.635507,25.01897,0.000151,24.101562,0.0058,-1.047
8994.00,4.637442,25.01991,0.000151,24.101882,0.0058,-1.048
8996.00,4.640003,25.01987,0.000150,24.102573,0.0058,-1.048
8998.00,4.641965,25.01994,0.000150,24.102721,0.0058,-1.047
9000.00,4.644178,25.01965,0.000150,24.101915,0.0058,-1.047
9002.00,4.645818,25.02025,0.000151,24.101622,0.0058,-1.047
9004.00,4.647394,25.01902,0.000148,24.102056,0.0058,-1.047
9006.00,4.648576,25.01817,0.000148,24.102522,0.0058,-1.048
9008.00,4.649766,25.01821,0.000150,24.101648,0.0058,-1.047
9010.00,4.651448,25.01903,0.000149,24.101716,0.0058,-1.048
9012.00,4.651892,25.01858,0.000150,24.102327,0.0058,-1.048
9014.00,4.652285,25.01867,0.000149,24.102092,0.0058,-1.048
9016.00,4.653434,25.01890,0.000149,24.101564,0.0058,-1.048
9018.00,4.653541,25.01888,0.000150,24.102218,0.0058,-1.047
9020.00,4.653598,25.01937,0.000150,24.102244,0.0058,-1.047
9022.00,4.654228,25.01934,0.000150,24.101960,0.0058,-1.048
9024.00,4.655673,25.01945,0.000150,24.102545,0.0058,-1.048
9026.00,4.655672,25.01919,0.000151,24.101908,0.0058,-1.047
9028.00,4.655733,25.01907,0.000151,24.102814,0.0058,-1.047
9030.00,4.655874,25.01932,0.000150,24.102751,0.0058,-1.048
9032.00,4.656314,25.01952,0.000149,24.101798,0.0058,-1.048
9034.00,4.656131,25.01973,0.000151,24.102749,0.0058,-1.047
9036.00,4.656191,25.01973,0.000150,24.102532,0.0058,-1.048
9038.00,4.656694,25.01917,0.000150,24.102134,0.0058,-1.048
9040.00,4.656934,25.01974,0.000150,24.102041,0.0058,-1.047
9042.00,4.656147,25.01900,0.000151,24.101887,0.0058,-1.047
9044.00,4.655976,25.01947,0.000151,24.102600,0.0058,-1.048
9046.00,4.656658,25.01941,0.000150,24.101989,0.0058,-1.047
9048.00,4.656964,25.01942,0.000151,24.102459,0.0058,-1.047
9050.00,4.657026,25.01978,0.000150,24.102779,0.0058,-1.048
9052.00,4.657466,25.01984,0.000151,24.102885,0.0059,-1.048
9054.00,4.657721,25.02009,0.000151,24.103033,0.0058,-1.047
9056.00,4.657190,25.01984,0.000151,24.102309,0.0058,-1.048
9058.00,4.656655,25.01898,0.000150,24.102459,0.0058,-1.047
9060.00,4.657397,25.01853,0.000151,24.102385,0.0058,-1.047
9062.00,4.657917,25.01820,0.000152,24.102444,0.0058,-1.047
9064.00,4.657708,25.01913,0.000150,24.101934,0.0058,-1.048
9066.00,4.658270,25.01921,0.000150,24.101311,0.0058,-1.048
9068.00,4.657908,25.01855,0.000151,24.102047,0.0058,-1.047
9070.00,4.657741,25.01842,0.000151,24.102361,0.0058,-1.047
9072.00,4.657908,25.01870,0.000151,24.102188,0.0058,-1.048
9074.00,4.658438,25.01884,0.000150,24.101844,0.0058,-1.048
9076.00,4.658594,25.01922,0.000150,24.101952,0.0058,-1.047
9078.00,4.657818,25.01884,0.000150,24.101828,0.0058,-1.047
9080.00,4.658379,25.01887,0.000150,24.102075,0.0058,-1.047
9082.00,4.657568,25.01813,0.000150,24.102437,0.0058,-1.048
9084.00,4.657045,25.01839,0.000150,24.103005,0.0058,-1.048
9086.00,4.657982,25.01877,0.000149,24.103069,0.0058,-1.048
9088.00,4.658462,25.01903,0.000149,24.102799,0.0059,-1.047
9090.00,4.658189,25.01954,0.000151,24.101841,0.0058,-1.046
9092.00,4.657832,25.01896,0.000152,24.102301,0.0058,-1.048
9094.00,4.657768,25.01995,0.000150,24.103048,0.0058,-1.047
9096.00,4.657746,25.01971,0.000150,24.102608,0.0058,-1.047
9098.00,4.657560,25.01907,0.000149,24.102105,0.0058,-1.047
9100.00,4.657737,25.01931,0.000150,24.101568,0.0058,-1.048
9102.00,4.658205,25.01904,0.000151,24.102084,0.0058,-1.047
9104.00,4.657902,25.01928,0.000151,24.101774,0.0058,-1.048
9106.00,4.658487,25.01880,0.000150,24.102896,0.0058,-1.047
9108.00,4.658856,25.01839,0.000149,24.102248,0.0058,-1.047
9110.00,4.657976,25.01864,0.000149,24.101861,0.0058,-1.048
9112.00,4.657815,25.01971,0.000151,24.102090,0.0058,-1.047
9114.00,4.657360,25.01942,0.000150,24.102320,0.0058,-1.047
9116.00,4.657334,25.01849,0.000151,24.102654,0.0058,-1.047
9118.00,4.657389,25.01833,0.000150,24.102792,0.0058,-1.049
9120.00,4.657608,25.01879,0.000150,24.102903,0.0058,-1.048
9122.00,4.657714,25.01966,0.000150,24.101620,0.0058,-1.048
9124.00,4.659096,25.01916,0.000151,24.102948,0.0058,-1.047
@51,5.0002,10.0
9126.00,4.659115,25.01945,0.000149,24.102974,0.0058,-1.047
9128.00,4.657470,25.01923,0.000151,24.102411,0.0058,-1.047
9130.00,4.650934,25.01914,0.000151,24.102630,0.0058,-1.047
9132.00,4.641129,25.01983,0.000152,24.102966,0.0058,-1.046
9134.00,4.629128,25.01912,0.000151,24.102714,0.0058,-1.046
9136.00,4.616619,25.01911,0.000151,24.102550,0.0058,-1.047
9138.00,4.605454,25.01933,0.000150,24.102604,0.0058,-1.048
9140.00,4.597059,25.01969,0.000150,24.101512,0.0058,-1.049
9142.00,4.593345,25.01946,0.000149,24.102578,0.0058,-1.050
9144.00,4.591361,25.01895,0.000148,24.102530,0.0058,-1.049
9146.00,4.589785,25.01976,0.000149,24.102448,0.0058,-1.048
9148.00,4.589434,25.01945,0.000150,24.102979,0.0058,-1.048
9150.00,4.591630,25.01976,0.000151,24.102942,0.0059,-1.048
9152.00,4.593788,25.01925,0.000152,24.102183,0.0058,-1.047
9154.00,4.597958,25.01974,0.000150,24.102415,0.0058,-1.048
9156.00,4.602587,25.02052,0.000151,24.102478,0.0058,-1.048
9158.00,4.607697,25.01987,0.000150,24.103030,0.0058,-1.048
9160.00,4.613004,25.02030,0.000150,24.102556,0.0058,-1.048
9162.00,4.617234,25.01989,0.000151,24.102981,0.0058,-1.048
9164.00,4.622389,25.01993,0.000150,24.102547,0.0058,-1.047
9166.00,4.627422,25.01936,0.000150,24.102270,0.0058,-1.047
9168.00,4.631328,25.02049,0.000149,24.103028,0.0058,-1.049
9170.00,4.634202,25.02077,0.000149,24.103093,0.0058,-1.049
9172.00,4.636079,25.02073,0.000151,24.102586,0.0058,-1.047
9174.00,4.638679,25.01983,0.000150,24.102144,0.0058,-1.048
9176.00,4.641468,25.02014,0.000151,24.102873,0.0058,-1.047
9178.00,4.642770,25.01970,0.000150,24.102404,0.0059,-1.047
9180.00,4.643914,25.01969,0.000152,24.102840,0.0058,-1.047
9182.00,4.646210,25.01963,0.000151,24.102625,0.0058,-1.048
9184.00,4.647727,25.01995,0.000150,24.101707,0.0058,-1.049
9186.00,4.648154,25.01979,0.000150,24.101900,0.0058,-1.048
9188.00,4.650622,25.01941,0.000149,24.101924,0.0058,-1.048
9190.00,4.651815,25.01913,0.000150,24.101982,0.0058,-1.048
9192.00,4.651829,25.01875,0.000151,24.101729,0.0058,-1.047
9194.00,4.652729,25.01903,0.000151,24.102101,0.0058,-1.047
9196.00,4.653667,25.01886,0.000150,24.102495,0.0058,-1.048
9198.00,4.654281,25.01887,0.000151,24.102387,0.0058,-1.048
9200.00,4.654758,25.01906,0.000152,24.102504,0.0058,-1.048
9202.00,4.653931,25.01922,0.000150,24.102177,0.0058,-1.048
9204.00,4.653225,25.01859,0.000150,24.102114,0.0058,-1.048
9206.00,4.653916,25.01978,0.000151,24.102847,0.0058,-1.048
9208.00,4.654790,25.01943,0.000150,24.102435,0.0058,-1.048
9210.00,4.655368,25.01973,0.000149,24.103134,0.0058,-1.047
9212.00,4.656884,25.01924,0.000152,24.102534,0.0058,-1.047
9214.00,4.656792,25.01958,0.000151,24.102740,0.0058,-1.047
9216.00,4.655727,25.01959,0.000151,24.102439,0.0058,-1.048
9218.00,4.656215,25.01977,0.000151,24.102788,0.0058,-1.048
9220.00,4.656139,25.02037,0.000151,24.102400,0.0058,-1.047
9222.00,4.656180,25.02014,0.000151,24.102097,0.0058,-1.047
9224.00,4.656842,25.02103,0.000150,24.102671,0.0058,-1.048
9226.00,4.657715,25.02115,0.000149,24.102532,0.0058,-1.048
9228.00,4.658367,25.01999,0.000151,24.102376,0.0058,-1.047
9230.00,4.657577,25.02046,0.000151,24.102177,0.0058,-1.047
9232.00,4.656989,25.02037,0.000151,24.101622,0.0058,-1.048
9234.00,4.657743,25.02081,0.000151,24.102170,0.0058,-1.048
9236.00,4.657967,25.02039,0.000150,24.102255,0.0058,-1.048
9238.00,4.658063,25.02039,0.000150,24.101893,0.0058,-1.047
9240.00,4.657330,25.02046,0.000150,24.102571,0.0058,-1.047
9242.00,4.657891,25.02080,0.000151,24.101811,0.0058,-1.048
9244.00,4.658733,25.02078,0.000151,24.103130,0.0058,-1.048
9246.00,4.659459,25.02108,0.000151,24.103262,0.0058,-1.048
9248.00,4.659759,25.02129,0.000151,24.102966,0.0059,-1.047
9250.00,4.658504,25.02103,0.000151,24.102755,0.0059,-1.048
9252.00,4.658278,25.02100,0.000152,24.103800,0.0058,-1.047
9254.00,4.658273,25.02092,0.000151,24.102939,0.0059,-1.048
9256.00,4.658601,25.02101,0.000151,24.102994,0.0058,-1.048
9258.00,4.658900,25.02043,0.000151,24.102714,0.0058,-1.047
9260.00,4.659616,25.02049,0.000150,24.102866,0.0058,-1.048
9262.00,4.657807,25.02057,0.000150,24.103232,0.0058,-1.047
9264.00,4.657644,25.01994,0.000151,24.102461,0.0058,-1.046
9266.00,4.657197,25.01943,0.000152,24.101895,0.0058,-1.048
9268.00,4.656353,25.01994,0.000151,24.101921,0.0058,-1.048
9270.00,4.656392,25.02044,0.000151,24.102017,0.0059,-1.049
9272.00,4.657355,25.02032,0.000151,24.102738,0.0058,-1.047
9274.00,4.658034,25.01940,0.000150,24.102818,0.0058,-1.048
9276.00,4.659255,25.01971,0.000151,24.102073,0.0058,-1.047
9278.00,4.659073,25.01962,0.000150,24.102145,0.0058,-1.047
9280.00,4.658497,25.02010,0.000150,24.101235,0.0059,-1.048
9282.00,4.658205,25.01969,0.000151,24.103160,0.0058,-1.048
9284.00,4.658347,25.02028,0.000150,24.102801,0.0058,-1.048
9286.00,4.658434,25.01903,0.000151,24.102491,0.0058,-1.047
9288.00,4.658604,25.01927,0.000152,24.103225,0.0058,-1.048
9290.00,4.658802,25.01931,0.000152,24.101995,0.0058,-1.048
9292.00,4.658832,25.01899,0.000150,24.102805,0.0058,-1.048
9294.00,4.659392,25.01957,0.000150,24.102872,0.0058,-1.048
9296.00,4.658814,25.01954,0.000152,24.102678,0.0058,-1.048
9298.00,4.658957,25.01944,0.000151,24.101596,0.0058,-1.048
9300.00,4.659120,25.01874,0.000152,24.102166,0.0058,-1.047
9302.00,4.658681,25.01853,0.000151,24.102430,0.0058,-1.048
9304.00,4.658644,25.01871,0.000151,24.102188,0.0059,-1.047
@52,5.0002,10.0
9306.00,4.659206,25.01913,0.000151,24.102749,0.0058,-1.047
9308.00,4.658381,25.01983,0.000151,24.103516,0.0059,-1.048
9310.00,4.651534,25.01979,0.000152,24.103492,0.0059,-1.047
9312.00,4.642187,25.02042,0.000151,24.103431,0.0058,-1.047
9314.00,4.631057,25.02027,0.000152,24.102716,0.0058,-1.047
9316.00,4.619515,25.02022,0.000152,24.103067,0.0058,-1.047
9318.00,4.608027,25.02011,0.000150,24.102604,0.0058,-1.048
9320.00,4.599131,25.02005,0.000149,24.102357,0.0058,-1.049
9322.00,4.595427,25.01996,0.000150,24.101776,0.0058,-1.048
9324.00,4.593052,25.02016,0.000150,24.102638,0.0058,-1.049
9326.00,4.592090,25.01995,0.000151,24.102639,0.0058,-1.048
9328.00,4.592078,25.01870,0.000150,24.103219,0.0059,-1.049
9330.00,4.593070,25.01957,0.000150,24.102251,0.0058,-1.047
9332.00,4.594495,25.01973,0.000151,24.102703,0.0059,-1.047
9334.00,4.597886,25.02140,0.000151,24.102773,0.0058,-1.048
9336.00,4.602621,25.02039,0.000152,24.102734,0.0059,-1.048
9338.00,4.608427,25.02041,0.000150,24.103145,0.0058,-1.048
9340.00,4.614060,25.02128,0.000151,24.102714,0.0058,-1.047
9342.00,4.619335,25.02055,0.000151,24.102777,0.0058,-1.048
9344.00,4.624867,25.02025,0.000151,24.102688,0.0058,-1.047
9346.00,4.628595,25.02027,0.000151,24.102140,0.0059,-1.048
9348.00,4.631367,25.01960,0.000150,24.102729,0.0058,-1.048
9350.00,4.633206,25.01834,0.000150,24.102454,0.0058,-1.048
9352.00,4.636307,25.01931,0.000151,24.102368,0.0058,-1.048
9354.00,4.640330,25.01933,0.000152,24.102992,0.0059,-1.048
9356.00,4.641748,25.01938,0.000151,24.102647,0.0059,-1.047
9358.00,4.642962,25.01910,0.000151,24.102888,0.0058,-1.048
9360.00,4.643814,25.01985,0.000151,24.102662,0.0059,-1.047
9362.00,4.644904,25.01880,0.000150,24.102634,0.0059,-1.047
9364.00,4.645963,25.01947,0.000152,24.103470,0.0058,-1.048
9366.00,4.647492,25.01934,0.000150,24.103067,0.0059,-1.047
9368.00,4.649682,25.01896,0.000151,24.102745,0.0059,-1.048
9370.00,4.650884,25.01862,0.000151,24.102717,0.0059,-1.048
9372.00,4.651134,25.01867,0.000150,24.103184,0.0059,-1.048
9374.00,4.651364,25.01894,0.000151,24.102379,0.0059,-1.047
9376.00,4.651447,25.02009,0.000151,24.102511,0.0059,-1.048
9378.00,4.653180,25.02003,0.000150,24.103072,0.0058,-1.047
9380.00,4.654535,25.01971,0.000152,24.103626,0.0058,-1.048
9382.00,4.654453,25.01957,0.000150,24.101766,0.0059,-1.048
9384.00,4.654027,25.01919,0.000150,24.102348,0.0058,-1.048
9386.00,4.654132,25.01852,0.000151,24.102459,0.0059,-1.048
9388.00,4.654921,25.01893,0.000149,24.103254,0.0058,-1.048
9390.00,4.656055,25.01933,0.000148,24.102831,0.0058,-1.048
9392.00,4.656148,25.01916,0.000150,24.102879,0.0058,-1.047
9394.00,4.656263,25.01991,0.000151,24.102769,0.0058,-1.048
9396.00,4.656749,25.01931,0.000150,24.102251,0.0058,-1.047
9398.00,4.657921,25.01980,0.000149,24.102849,0.0058,-1.047
9400.00,4.657966,25.01888,0.000151,24.102504,0.0058,-1.047
9402.00,4.657167,25.01852,0.000151,24.102116,0.0058,-1.048
9404.00,4.656385,25.01950,0.000151,24.102723,0.0058,-1.048
9406.00,4.656189,25.02014,0.000150,24.102639,0.0058,-1.047
9408.00,4.655511,25.01908,0.000152,24.102194,0.0059,-1.048
9410.00,4.655363,25.01915,0.000150,24.102010,0.0058,-1.048
9412.00,4.657325,25.01973,0.000150,24.102825,0.0058,-1.048
9414.00,4.657503,25.01934,0.000151,24.103423,0.0058,-1.047
9416.00,4.656860,25.01949,0.000152,24.102740,0.0058,-1.048
9418.00,4.657305,25.01934,0.000150,24.102482,0.0058,-1.048
9420.00,4.656987,25.01979,0.000151,24.102797,0.0058,-1.047
9422.00,4.657114,25.02007,0.000152,24.102565,0.0058,-1.047
9424.00,4.658422,25.01934,0.000151,24.102205,0.0058,-1.048
9426.00,4.658874,25.02018,0.000150,24.102818,0.0058,-1.048
9428.00,4.659029,25.02000,0.000150,24.102686,0.0058,-1.049
9430.00,4.658873,25.01923,0.000151,24.101471,0.0059,-1.048
9432.00,4.658617,25.01917,0.000151,24.101417,0.0058,-1.047
9434.00,4.657454,25.01881,0.000152,24.102929,0.0058,-1.048
9436.00,4.657459,25.01885,0.000151,24.102574,0.0058,-1.048
9438.00,4.657776,25.01906,0.000150,24.102275,0.0058,-1.048
9440.00,4.658213,25.01927,0.000150,24.102736,0.0058,-1.047
9442.00,4.657672,25.01924,0.000150,24.102127,0.0058,-1.047
9444.00,4.657812,25.01951,0.000152,24.102034,0.0059,-1.048
9446.00,4.658506,25.02013,0.000152,24.103264,0.0058,-1.047
9448.00,4.658107,25.01925,0.000151,24.102435,0.0058,-1.048
9450.00,4.657742,25.01850,0.000151,24.102558,0.0059,-1.048
9452.00,4.657420,25.01920,0.000151,24.102485,0.0058,-1.048
9454.00,4.657266,25.01896,0.000150,24.102396,0.0058,-1.047
9456.00,4.657008,25.01821,0.000151,24.102069,0.0058,-1.047
9458.00,4.656909,25.01866,0.000150,24.102849,0.0058,-1.049
9460.00,4.656820,25.01917,0.000150,24.102738,0.0058,-1.048
9462.00,4.656411,25.01931,0.000151,24.101973,0.0058,-1.047
9464.00,4.656213,25.01953,0.000153,24.103035,0.0058,-1.047
9466.00,4.657212,25.01895,0.000150,24.102892,0.0058,-1.048
9468.00,4.657563,25.01873,0.000150,24.103048,0.0058,-1.048
9470.00,4.657131,25.01915,0.000150,24.102487,0.0058,-1.048
9472.00,4.657118,25.01920,0.000151,24.102259,0.0058,-1.047
9474.00,4.657127,25.01902,0.000151,24.102392,0.0058,-1.048
9476.00,4.657443,25.01889,0.000151,24.102324,0.0059,-1.048
9478.00,4.657599,25.01884,0.000150,24.101876,0.0059,-1.047
9480.00,4.658027,25.01925,0.000152,24.101703,0.0059,-1.047
9482.00,4.658102,25.01892,0.000150,24.102892,0.0058,-1.048
9484.00,4.658219,25.01894,0.000150,24.103148,0.0059,-1.048
@53,5.0002,10.0
9486.00,4.658275,25.01968,0.000150,24.102600,0.0058,-1.048
9488.00,4.656976,25.01999,0.000151,24.102788,0.0059,-1.048
9490.00,4.652152,25.02038,0.000149,24.102459,0.0058,-1.048
9492.00,4.643265,25.01979,0.000151,24.101939,0.0058,-1.046
9494.00,4.631899,25.01971,0.000153,24.102073,0.0058,-1.046
9496.00,4.619648,25.01918,0.000151,24.102573,0.0059,-1.047
9498.00,4.608279,25.01817,0.000151,24.102587,0.0058,-1.048
9500.00,4.600521,25.01851,0.000150,24.102677,0.0059,-1.049
9502.00,4.596659,25.01793,0.000148,24.102647,0.0059,-1.050
9504.00,4.594096,25.01797,0.000149,24.102352,0.0058,-1.049
9506.00,4.594126,25.01834,0.000151,24.103089,0.0058,-1.048
9508.00,4.593850,25.01864,0.000151,24.102498,0.0058,-1.048
9510.00,4.594597,25.01893,0.000150,24.102535,0.0058,-1.048
9512.00,4.596208,25.01853,0.000150,24.102444,0.0058,-1.049
9514.00,4.599337,25.01825,0.000150,24.102569,0.0059,-1.047
9516.00,4.604530,25.01848,0.000151,24.101740,0.0058,-1.047
9518.00,4.608797,25.01854,0.000150,24.101716,0.0058,-1.048
9520.00,4.612812,25.01737,0.000150,24.102452,0.0058,-1.048
9522.00,4.618399,25.01763,0.000150,24.101971,0.0058,-1.048
9524.00,4.622949,25.01745,0.000149,24.102105,0.0058,-1.047
9526.00,4.627262,25.01694,0.000151,24.102248,0.0058,-1.047
9528.00,4.630721,25.01717,0.000151,24.102649,0.0058,-1.048
9530.00,4.634110,25.01734,0.000150,24.102868,0.0058,-1.048
9532.00,4.635302,25.01746,0.000149,24.102755,0.0058,-1.048
9534.00,4.637253,25.01827,0.000150,24.103182,0.0058,-1.047
9536.00,4.639592,25.01909,0.000151,24.102392,0.0058,-1.047
9538.00,4.641834,25.01803,0.000150,24.102138,0.0058,-1.048
9540.00,4.644700,25.01764,0.000149,24.102381,0.0058,-1.048
9542.00,4.646957,25.01833,0.000150,24.101815,0.0058,-1.048
9544.00,4.648229,25.01804,0.000150,24.101878,0.0058,-1.048
9546.00,4.649220,25.01747,0.000149,24.102420,0.0059,-1.048
9548.00,4.650657,25.01877,0.000150,24.102743,0.0059,-1.048
9550.00,4.651724,25.01917,0.000150,24.103030,0.0058,-1.048
9552.00,4.652402,25.01888,0.000151,24.102231,0.0058,-1.048
9554.00,4.652894,25.01836,0.000150,24.102296,0.0058,-1.048
9556.00,4.652870,25.01790,0.000150,24.102840,0.0058,-1.047
9558.00,4.653780,25.01871,0.000150,24.102456,0.0059,-1.047
9560.00,4.654846,25.01906,0.000151,24.102326,0.0058,-1.046
9562.00,4.655048,25.01893,0.000152,24.102240,0.0058,-1.048
9564.00,4.655210,25.01956,0.000151,24.102433,0.0058,-1.048
9566.00,4.655036,25.01902,0.000151,24.103143,0.0058,-1.048
9568.00,4.655358,25.01834,0.000151,24.102329,0.0058,-1.047
9570.00,4.654745,25.01901,0.000149,24.102101,0.0058,-1.048
9572.00,4.655047,25.01846,0.000150,24.102008,0.0059,-1.047
9574.00,4.655996,25.01824,0.000151,24.102054,0.0059,-1.048
9576.00,4.657073,25.01887,0.000151,24.102593,0.0059,-1.048
9578.00,4.655698,25.01839,0.000151,24.102099,0.0059,-1.048
9580.00,4.655777,25.01792,0.000151,24.102717,0.0058,-1.048
9582.00,4.656513,25.01808,0.000150,24.102123,0.0058,-1.047
9584.00,4.656405,25.01771,0.000151,24.102682,0.0058,-1.047
9586.00,4.656090,25.01779,0.000151,24.102641,0.0058,-1.048
9588.00,4.657039,25.01781,0.000151,24.102446,0.0058,-1.047
9590.00,4.657041,25.01714,0.000151,24.102855,0.0058,-1.048
9592.00,4.658398,25.01767,0.000151,24.102716,0.0058,-1.047
9594.00,4.656935,25.01769,0.000150,24.102409,0.0058,-1.048
9596.00,4.656661,25.01781,0.000150,24.102337,0.0058,-1.047
9598.00,4.656905,25.01817,0.000151,24.102437,0.0058,-1.048
9600.00,4.657855,25.01733,0.000151,24.103150,0.0058,-1.047
9602.00,4.657672,25.01807,0.000152,24.102645,0.0059,-1.048
9604.00,4.657498,25.01798,0.000151,24.102103,0.0059,-1.047
9606.00,4.658023,25.01833,0.000150,24.102829,0.0058,-1.047
9608.00,4.657661,25.01842,0.000152,24.102052,0.0059,-1.047
9610.00,4.657972,25.01789,0.000151,24.102916,0.0059,-1.048
9612.00,4.658366,25.01739,0.000152,24.103490,0.0058,-1.048
9614.00,4.658133,25.01750,0.000151,24.103446,0.0058,-1.047
9616.00,4.657735,25.01748,0.000151,24.102784,0.0058,-1.047
9618.00,4.657575,25.01731,0.000150,24.102006,0.0058,-1.048
9620.00,4.657482,25.01786,0.000151,24.102747,0.0058,-1.047
9622.00,4.658181,25.01793,0.000151,24.102664,0.0058,-1.048
9624.00,4.658046,25.01841,0.000150,24.102311,0.0058,-1.047
9626.00,4.657345,25.01862,0.000150,24.102619,0.0059,-1.047
9628.00,4.658080,25.01887,0.000150,24.102052,0.0058,-1.048
9630.00,4.658592,25.01881,0.000151,24.102288,0.0058,-1.047
9632.00,4.658003,25.01863,0.000151,24.102762,0.0058,-1.048
9634.00,4.657476,25.01889,0.000151,24.102262,0.0059,-1.047
9636.00,4.657494,25.01886,0.000151,24.102461,0.0058,-1.047
9638.00,4.657335,25.01864,0.000150,24.103596,0.0058,-1.048
9640.00,4.657615,25.01953,0.000151,24.102450,0.0058,-1.047
9642.00,4.656745,25.02003,0.000150,24.102348,0.0058,-1.047
9644.00,4.656609,25.01979,0.000152,24.103286,0.0059,-1.047
9646.00,4.655685,25.01869,0.000152,24.102303,0.0059,-1.047
9648.00,4.657308,25.01889,0.000150,24.102587,0.0059,-1.048
9650.00,4.657837,25.01939,0.000150,24.102422,0.0059,-1.047
9652.00,4.658231,25.01855,0.000150,24.102786,0.0059,-1.048
9654.00,4.657768,25.01898,0.000150,24.103002,0.0058,-1.047
9656.00,4.657870,25.01908,0.000151,24.102108,0.0058,-1.046
9658.00,4.657149,25.01836,0.000150,24.102340,0.0058,-1.047
9660.00,4.656008,25.01895,0.000151,24.102926,0.0058,-1.047
9662.00,4.655554,25.01964,0.000151,24.102472,0.0058,-1.046
9664.00,4.655554,25.01986,0.000150,24.102131,0.0058,-1.047
@54,5.0002,10.0
9666.00,4.656312,25.01911,0.000151,24.103122,0.0058,-1.047
9668.00,4.654795,25.01883,0.000150,24.101187,0.0058,-1.047
9670.00,4.650378,25.01869,0.000151,24.102918,0.0058,-1.047
9672.00,4.642289,25.01846,0.000151,24.102346,0.0058,-1.047
9674.00,4.632234,25.01814,0.000151,24.103083,0.0058,-1.047
9676.00,4.620614,25.01901,0.000152,24.102567,0.0058,-1.046
9678.00,4.609873,25.01988,0.000151,24.101761,0.0058,-1.048
9680.00,4.602489,25.01899,0.000150,24.102963,0.0058,-1.049
9682.00,4.598762,25.01911,0.000150,24.103655,0.0058,-1.048
9684.00,4.596342,25.01968,0.000150,24.102519,0.0058,-1.048
9686.00,4.595731,25.01966,0.000149,24.102298,0.0058,-1.049
9688.00,4.595901,25.01901,0.000150,24.101570,0.0058,-1.048
9690.00,4.596030,25.01907,0.000150,24.102149,0.0058,-1.048
9692.00,4.597083,25.01927,0.000151,24.103851,0.0058,-1.047
9694.00,4.599791,25.01898,0.000150,24.102177,0.0058,-1.047
9696.00,4.605041,25.01941,0.000152,24.102333,0.0058,-1.048
9698.00,4.610036,25.01893,0.000151,24.102470,0.0059,-1.048
9700.00,4.614962,25.01895,0.000152,24.102075,0.0059,-1.046
9702.00,4.620356,25.01833,0.000152,24.102058,0.0058,-1.047
9704.00,4.625675,25.01828,0.000152,24.102539,0.0059,-1.047
9706.00,4.629182,25.01784,0.000151,24.102922,0.0058,-1.047
9708.00,4.631785,25.01847,0.000151,24.103063,0.0058,-1.047
9710.00,4.635154,25.01872,0.000151,24.102244,0.0059,-1.047
9712.00,4.637810,25.01883,0.000150,24.102519,0.0059,-1.048
9714.00,4.640100,25.01942,0.000151,24.102868,0.0059,-1.048
9716.00,4.641903,25.01882,0.000152,24.102261,0.0059,-1.047
9718.00,4.643399,25.01919,0.000152,24.102979,0.0059,-1.048
9720.00,4.645094,25.01918,0.000151,24.103245,0.0059,-1.049
9722.00,4.645827,25.01934,0.000151,24.102929,0.0059,-1.047
9724.00,4.647524,25.01946,0.000150,24.101804,0.0059,-1.047
9726.00,4.649308,25.01906,0.000151,24.102567,0.0058,-1.046
9728.00,4.651111,25.01884,0.000152,24.103011,0.0059,-1.047
9730.00,4.652220,25.01839,0.000151,24.102593,0.0058,-1.047
9732.00,4.652206,25.01822,0.000150,24.101544,0.0058,-1.047
9734.00,4.651544,25.01872,0.000151,24.102803,0.0058,-1.047
9736.00,4.652429,25.01802,0.000151,24.102658,0.0059,-1.048
9738.00,4.652780,25.01796,0.000150,24.103054,0.0058,-1.047
9740.00,4.653592,25.01846,0.000151,24.103000,0.0058,-1.047
9742.00,4.655136,25.01802,0.000152,24.102859,0.0058,-1.047
9744.00,4.655639,25.01804,0.000152,24.102634,0.0058,-1.048
9746.00,4.656067,25.01845,0.000150,24.103193,0.0058,-1.048
9748.00,4.655543,25.01857,0.000150,24.102392,0.0058,-1.047
9750.00,4.655380,25.01835,0.000150,24.102320,0.0058,-1.047
9752.00,4.656832,25.01902,0.000151,24.102387,0.0058,-1.047
9754.00,4.656951,25.01864,0.000151,24.102283,0.0059,-1.048
9756.00,4.657268,25.01845,0.000151,24.102706,0.0059,-1.048
9758.00,4.657447,25.01869,0.000151,24.102818,0.0059,-1.048
9760.00,4.657777,25.01854,0.000150,24.102651,0.0059,-1.047
9762.00,4.657877,25.01795,0.000151,24.103163,0.0059,-1.047
9764.00,4.657441,25.01859,0.000151,24.102574,0.0059,-1.047
9766.00,4.656903,25.01848,0.000152,24.101153,0.0059,-1.047
9768.00,4.657280,25.01804,0.000151,24.102209,0.0058,-1.048
9770.00,4.658315,25.01934,0.000151,24.102340,0.0058,-1.048
9772.00,4.658251,25.01886,0.000152,24.102725,0.0058,-1.048
9774.00,4.657909,25.01873,0.000151,24.103035,0.0058,-1.047
9776.00,4.657635,25.01859,0.000151,24.102342,0.0059,-1.047
9778.00,4.657787,25.01928,0.000151,24.102493,0.0058,-1.048
9780.00,4.658197,25.01943,0.000151,24.102576,0.0058,-1.048
9782.00,4.657183,25.01918,0.000150,24.103284,0.0059,-1.048
9784.00,4.656385,25.01892,0.000151,24.102355,0.0059,-1.047
9786.00,4.657001,25.01895,0.000152,24.103301,0.0058,-1.046
9788.00,4.657702,25.01885,0.000151,24.102920,0.0058,-1.047
9790.00,4.657132,25.01879,0.000150,24.102300,0.0058,-1.049
9792.00,4.656471,25.01896,0.000151,24.101869,0.0058,-1.048
9794.00,4.656965,25.01835,0.000151,24.102307,0.0058,-1.048
9796.00,4.656907,25.01883,0.000151,24.103193,0.0059,-1.047
9798.00,4.657226,25.01934,0.000152,24.103005,0.0058,-1.048
9800.00,4.657461,25.01915,0.000152,24.103015,0.0058,-1.048
9802.00,4.658103,25.01888,0.000151,24.102066,0.0058,-1.048
9804.00,4.658188,25.01960,0.000151,24.101792,0.0058,-1.048
9806.00,4.657684,25.01876,0.000151,24.101521,0.0058,-1.049
9808.00,4.657574,25.01869,0.000151,24.103202,0.0058,-1.048
9810.00,4.658488,25.01850,0.000152,24.102690,0.0059,-1.047
9812.00,4.658280,25.01952,0.000151,24.102236,0.0058,-1.047
9814.00,4.658671,25.02010,0.000153,24.102734,0.0058,-1.048
9816.00,4.657966,25.01878,0.000152,24.102400,0.0059,-1.048
9818.00,4.657461,25.01891,0.000151,24.101662,0.0058,-1.048
9820.00,4.657163,25.01880,0.000151,24.102316,0.0058,-1.047
9822.00,4.657982,25.01928,0.000152,24.102792,0.0059,-1.047
9824.00,4.658722,25.01927,0.000151,24.102900,0.0058,-1.048
9826.00,4.658797,25.01930,0.000150,24.102524,0.0058,-1.048
9828.00,4.658428,25.02023,0.000151,24.102890,0.0058,-1.048
9830.00,4.657728,25.01996,0.000151,24.102643,0.0058,-1.048
9832.00,4.657481,25.01952,0.000151,24.102235,0.0058,-1.048
9834.00,4.657262,25.01989,0.000151,24.102435,0.0058,-1.048
9836.00,4.657047,25.01955,0.000151,24.102311,0.0058,-1.048
9838.00,4.657443,25.02011,0.000152,24.102875,0.0058,-1.047
9840.00,4.657585,25.01983,0.000151,24.102714,0.0059,-1.048
9842.00,4.658195,25.01971,0.000151,24.102164,0.0059,-1.048
9844.00,4.659159,25.02009,0.000152,24.103104,0.0058,-1.047
@55,5.0002,10.0
9846.00,4.658510,25.02033,0.000151,24.102359,0.0059,-1.048
9848.00,4.656248,25.02058,0.000151,24.101419,0.0058,-1.048
9850.00,4.651790,25.01992,0.000151,24.103024,0.0058,-1.048
9852.00,4.643227,25.01951,0.000150,24.103241,0.0059,-1.047
9854.00,4.631378,25.01901,0.000151,24.102539,0.0058,-1.047
9856.00,4.620316,25.01939,0.000151,24.102305,0.0058,-1.047
9858.00,4.610498,25.01956,0.000151,24.102415,0.0058,-1.048
9860.00,4.602649,25.01892,0.000152,24.102584,0.0058,-1.050
9862.00,4.598807,25.01896,0.000150,24.102885,0.0058,-1.050
9864.00,4.596315,25.01883,0.000149,24.103191,0.0059,-1.049
9866.00,4.595766,25.01908,0.000149,24.103819,0.0059,-1.048
9868.00,4.596308,25.02019,0.000150,24.102582,0.0058,-1.048
9870.00,4.598553,25.01992,0.000151,24.102825,0.0058,-1.049
9872.00,4.600351,25.02051,0.000152,24.103258,0.0058,-1.048
9874.00,4.603213,25.02076,0.000152,24.103195,0.0058,-1.049
9876.00,4.607464,25.02137,0.000151,24.102119,0.0058,-1.048
9878.00,4.611124,25.02155,0.000151,24.102509,0.0058,-1.047
9880.00,4.615467,25.02151,0.000151,24.102799,0.0058,-1.048
9882.00,4.620629,25.02066,0.000151,24.102617,0.0059,-1.048
9884.00,4.626374,25.02035,0.000151,24.102136,0.0058,-1.048
9886.00,4.630573,25.02141,0.000150,24.102144,0.0058,-1.048
9888.00,4.633935,25.02111,0.000150,24.102792,0.0058,-1.049
9890.00,4.637046,25.02144,0.000150,24.102708,0.0058,-1.049
9892.00,4.639188,25.02109,0.000150,24.102038,0.0058,-1.048
9894.00,4.640502,25.02145,0.000151,24.102524,0.0058,-1.048
9896.00,4.642225,25.02095,0.000150,24.101956,0.0058,-1.048
9898.00,4.644427,25.02100,0.000149,24.102376,0.0058,-1.049
9900.00,4.646020,25.02091,0.000151,24.103494,0.0058,-1.049
9902.00,4.647119,25.02066,0.000151,24.102547,0.0058,-1.047
9904.00,4.648661,25.02080,0.000152,24.102587,0.0058,-1.048
9906.00,4.649527,25.02105,0.000151,24.102888,0.0058,-1.048
9908.00,4.650597,25.02129,0.000150,24.102959,0.0058,-1.049
9910.00,4.651998,25.02137,0.000151,24.101976,0.0058,-1.048
9912.00,4.654238,25.02113,0.000151,24.102714,0.0058,-1.048
9914.00,4.654198,25.02167,0.000152,24.102872,0.0058,-1.048
9916.00,4.653491,25.02221,0.000151,24.102610,0.0058,-1.049
9918.00,4.654244,25.02164,0.000150,24.102179,0.0058,-1.048
9920.00,4.654242,25.02179,0.000151,24.102842,0.0058,-1.049
9922.00,4.653695,25.02072,0.000150,24.102909,0.0058,-1.048
9924.00,4.654445,25.02086,0.000150,24.102911,0.0058,-1.048
9926.00,4.655378,25.02032,0.000151,24.101746,0.0058,-1.048
9928.00,4.655900,25.02079,0.000151,24.102279,0.0058,-1.048
9930.00,4.656357,25.02106,0.000151,24.102756,0.0058,-1.049
9932.00,4.656071,25.02006,0.000151,24.103085,0.0058,-1.049
9934.00,4.656485,25.02045,0.000151,24.102300,0.0059,-1.049
9936.00,4.657465,25.01967,0.000151,24.102188,0.0058,-1.049
9938.00,4.657056,25.02063,0.000150,24.101815,0.0058,-1.049
9940.00,4.656616,25.02144,0.000152,24.101748,0.0058,-1.048
9942.00,4.656774,25.02203,0.000151,24.102658,0.0058,-1.048
9944.00,4.657447,25.02103,0.000151,24.102677,0.0058,-1.049
9946.00,4.657980,25.02082,0.000151,24.102142,0.0059,-1.048
9948.00,4.658132,25.02066,0.000150,24.101597,0.0059,-1.049
9950.00,4.658463,25.02051,0.000151,24.102320,0.0059,-1.049
9952.00,4.658573,25.02089,0.000151,24.102279,0.0058,-1.048
9954.00,4.657837,25.02104,0.000150,24.101592,0.0058,-1.048
9956.00,4.658119,25.02096,0.000151,24.101982,0.0058,-1.048
9958.00,4.658694,25.02048,0.000151,24.103394,0.0058,-1.048
9960.00,4.658375,25.02045,0.000151,24.102580,0.0059,-1.048
9962.00,4.657843,25.02034,0.000151,24.102036,0.0059,-1.049
9964.00,4.657831,25.01961,0.000152,24.103358,0.0058,-1.049
9966.00,4.656946,25.02005,0.000151,24.102695,0.0058,-1.049
9968.00,4.656356,25.02015,0.000151,24.103020,0.0058,-1.048
9970.00,4.657356,25.02021,0.000150,24.102838,0.0058,-1.048
9972.00,4.657228,25.02020,0.000151,24.101713,0.0058,-1.049
9974.00,4.657142,25.02005,0.000152,24.101882,0.0058,-1.048
9976.00,4.657211,25.01968,0.000151,24.102554,0.0058,-1.048
9978.00,4.657974,25.01972,0.000149,24.102972,0.0058,-1.049
9980.00,4.658356,25.01972,0.000151,24.102725,0.0058,-1.048
9982.00,4.657641,25.02037,0.000152,24.101794,0.0058,-1.048
9984.00,4.656796,25.01970,0.000151,24.102769,0.0058,-1.048
9986.00,4.658034,25.02045,0.000151,24.102513,0.0058,-1.048
9988.00,4.658031,25.02008,0.000150,24.102498,0.0058,-1.049
9990.00,4.658219,25.02015,0.000151,24.102825,0.0059,-1.048
9992.00,4.658715,25.01953,0.000152,24.102513,0.0059,-1.048
9994.00,4.658566,25.01984,0.000151,24.102433,0.0058,-1.048
9996.00,4.659549,25.01999,0.000152,24.102378,0.0058,-1.048
9998.00,4.658175,25.02000,0.000151,24.102935,0.0058,-1.049
10000.00,4.657292,25.02003,0.000150,24.102933,0.0058,-1.049
10002.00,4.657962,25.02001,0.000150,24.103095,0.0058,-1.049
10004.00,4.658426,25.01917,0.000150,24.102227,0.0058,-1.048
10006.00,4.658679,25.01934,0.000152,24.102190,0.0059,-1.048
10008.00,4.659019,25.01895,0.000151,24.101367,0.0058,-1.049
10010.00,4.659327,25.01937,0.000151,24.101616,0.0058,-1.049
10012.00,4.659214,25.01962,0.000150,24.103076,0.0058,-1.049
10014.00,4.659171,25.01986,0.000150,24.101614,0.0058,-1.049
10016.00,4.659170,25.02008,0.000151,24.103041,0.0058,-1.049
10018.00,4.659445,25.02038,0.000150,24.102818,0.0058,-1.048
10020.00,4.658995,25.01987,0.000150,24.103093,0.0058,-1.048
10022.00,4.658479,25.01933,0.000150,24.103516,0.0058,-1.048
10024.00,4.657534,25.02045,0.000152,24.102690,0.0058,-1.048
@56,5.0002,10.0
10026.00,4.657038,25.01991,0.000151,24.102160,0.0058,-1.049
10028.00,4.656969,25.02010,0.000150,24.101648,0.0058,-1.049
10030.00,4.652643,25.02002,0.000151,24.102805,0.0058,-1.047
10032.00,4.643827,25.01940,0.000152,24.102872,0.0058,-1.047
10034.00,4.633720,25.01969,0.000152,24.102333,0.0058,-1.048
10036.00,4.622210,25.01941,0.000151,24.102303,0.0058,-1.049
10038.00,4.611994,25.02021,0.000151,24.102483,0.0058,-1.049
10040.00,4.604441,25.02003,0.000149,24.103303,0.0059,-1.049
10042.00,4.600365,25.01927,0.000149,24.102671,0.0058,-1.050
10044.00,4.598620,25.01946,0.000151,24.102717,0.0058,-1.050
10046.00,4.598151,25.01952,0.000150,24.102976,0.0058,-1.049
10048.00,4.597807,25.01896,0.000151,24.103262,0.0058,-1.048
10050.00,4.599231,25.01962,0.000151,24.101581,0.0059,-1.049
10052.00,4.601602,25.01922,0.000151,24.101841,0.0058,-1.049
10054.00,4.605089,25.01895,0.000151,24.102103,0.0058,-1.048
10056.00,4.608367,25.01931,0.000151,24.103799,0.0058,-1.049
10058.00,4.612287,25.01900,0.000151,24.103052,0.0058,-1.048
10060.00,4.617119,25.01978,0.000152,24.102348,0.0058,-1.048
10062.00,4.621301,25.01978,0.000150,24.103182,0.0059,-1.048
10064.00,4.625307,25.02081,0.000150,24.103063,0.0059,-1.049
10066.00,4.628756,25.01984,0.000152,24.101757,0.0058,-1.049
10068.00,4.631773,25.02005,0.000152,24.103267,0.0058,-1.048
10070.00,4.635246,25.02086,0.000151,24.102751,0.0059,-1.049
10072.00,4.637561,25.02051,0.000151,24.102647,0.0059,-1.048
10074.00,4.639043,25.02002,0.000151,24.103085,0.0058,-1.048
10076.00,4.641319,25.02070,0.000151,24.102834,0.0058,-1.049
10078.00,4.644101,25.02044,0.000150,24.102450,0.0059,-1.049
10080.00,4.645494,25.02031,0.000150,24.102573,0.0058,-1.048
10082.00,4.646894,25.02062,0.000152,24.102506,0.0058,-1.049
10084.00,4.647797,25.02092,0.000150,24.103024,0.0059,-1.049
10086.00,4.650017,25.02108,0.000150,24.103043,0.0058,-1.048
10088.00,4.651043,25.02137,0.000151,24.101599,0.0058,-1.047
10090.00,4.652114,25.02152,0.000150,24.102370,0.0059,-1.048
10092.00,4.652656,25.02133,0.000151,24.103087,0.0059,-1.049
10094.00,4.653536,25.02061,0.000151,24.103128,0.0059,-1.049
10096.00,4.653479,25.02020,0.000150,24.102348,0.0059,-1.049
10098.00,4.652664,25.02035,0.000150,24.101753,0.0058,-1.048
10100.00,4.652019,25.02010,0.000151,24.102515,0.0058,-1.048
10102.00,4.653264,25.02064,0.000151,24.103479,0.0059,-1.048
10104.00,4.654721,25.02115,0.000151,24.102032,0.0058,-1.049
10106.00,4.655640,25.02142,0.000152,24.101952,0.0058,-1.048
10108.00,4.655530,25.02158,0.000152,24.102872,0.0058,-1.049
10110.00,4.656082,25.02136,0.000150,24.102545,0.0058,-1.049
10112.00,4.657154,25.01996,0.000152,24.103286,0.0058,-1.048
10114.00,4.657276,25.02054,0.000151,24.102795,0.0059,-1.049
10116.00,4.658002,25.02096,0.000152,24.103583,0.0059,-1.048
10118.00,4.657081,25.02112,0.000152,24.102883,0.0058,-1.048
10120.00,4.656881,25.02081,0.000152,24.102827,0.0058,-1.049
10122.00,4.657718,25.02091,0.000151,24.102795,0.0058,-1.049
10124.00,4.658506,25.02097,0.000151,24.102296,0.0058,-1.049
10126.00,4.657724,25.02096,0.000152,24.102651,0.0058,-1.048
10128.00,4.658139,25.02115,0.000152,24.103223,0.0058,-1.048
10130.00,4.658730,25.02100,0.000151,24.102931,0.0058,-1.049
10132.00,4.658364,25.02140,0.000151,24.101947,0.0058,-1.049
10134.00,4.658676,25.02093,0.000151,24.102097,0.0058,-1.049
10136.00,4.658610,25.02165,0.000151,24.102755,0.0058,-1.048
10138.00,4.656939,25.02187,0.000151,24.101612,0.0058,-1.048
10140.00,4.656570,25.02121,0.000152,24.101995,0.0059,-1.048
10142.00,4.657864,25.02107,0.000151,24.102643,0.0058,-1.048
10144.00,4.658842,25.02052,0.000152,24.102937,0.0058,-1.049
10146.00,4.657902,25.02060,0.000152,24.103187,0.0058,-1.049
10148.00,4.657530,25.02075,0.000151,24.102907,0.0059,-1.048
10150.00,4.658083,25.02108,0.000151,24.101748,0.0058,-1.048
10152.00,4.658047,25.02144,0.000151,24.103213,0.0058,-1.048
10154.00,4.658226,25.02178,0.000151,24.103089,0.0058,-1.048
10156.00,4.658654,25.02131,0.000150,24.102112,0.0059,-1.049
10158.00,4.659323,25.02104,0.000150,24.103247,0.0058,-1.048
10160.00,4.659261,25.02057,0.000152,24.102433,0.0058,-1.048
10162.00,4.658808,25.02068,0.000151,24.103330,0.0058,-1.049
10164.00,4.658353,25.02102,0.000149,24.102862,0.0058,-1.049
10166.00,4.657959,25.02164,0.000151,24.102881,0.0058,-1.049
10168.00,4.658128,25.02035,0.000149,24.102365,0.0059,-1.048
10170.00,4.657493,25.02101,0.000151,24.102132,0.0059,-1.048
10172.00,4.656983,25.02132,0.000150,24.102699,0.0058,-1.049
10174.00,4.656834,25.02101,0.000149,24.102342,0.0058,-1.049
10176.00,4.657755,25.02090,0.000151,24.101835,0.0058,-1.048
10178.00,4.658465,25.02140,0.000151,24.101562,0.0058,-1.048
10180.00,4.658945,25.02084,0.000150,24.101759,0.0058,-1.048
10182.00,4.658959,25.02061,0.000151,24.103230,0.0058,-1.048
10184.00,4.658121,25.02129,0.000152,24.101989,0.0059,-1.048
10186.00,4.657772,25.02073,0.000151,24.102786,0.0058,-1.049
10188.00,4.658252,25.02048,0.000152,24.102673,0.0059,-1.049
10190.00,4.658530,25.02071,0.000151,24.102171,0.0059,-1.048
10192.00,4.657383,25.02062,0.000150,24.103282,0.0058,-1.049
10194.00,4.657011,25.02046,0.000150,24.102478,0.0058,-1.049
10196.00,4.657227,25.01990,0.000152,24.102313,0.0058,-1.048
10198.00,4.657575,25.02048,0.000151,24.102197,0.0059,-1.048
10200.00,4.657632,25.02092,0.000150,24.103091,0.0059,-1.048
10202.00,4.657694,25.02087,0.000150,24.103295,0.0058,-1.049
10204.00,4.657341,25.01992,0.000151,24.103321,0.0058,-1.048
@57,5.0002,10.0
10206.00,4.656782,25.01971,0.000150,24.103061,0.0059,-1.049
10208.00,4.656234,25.02077,0.000151,24.103186,0.0058,-1.049
10210.00,4.652944,25.02005,0.000151,24.102383,0.0058,-1.046
10212.00,4.643340,25.02085,0.000153,24.103336,0.0059,-1.047
10214.00,4.632661,25.02077,0.000153,24.102084,0.0058,-1.048
10216.00,4.622422,25.02071,0.000151,24.102205,0.0058,-1.048
10218.00,4.612476,25.02078,0.000151,24.102201,0.0058,-1.049
10220.00,4.605346,25.02040,0.000150,24.102599,0.0058,-1.049
10222.00,4.602220,25.02079,0.000149,24.101856,0.0058,-1.050
10224.00,4.599736,25.02098,0.000149,24.102595,0.0058,-1.050
10226.00,4.598800,25.02029,0.000150,24.102818,0.0058,-1.049
10228.00,4.599635,25.02072,0.000151,24.102978,0.0058,-1.049
10230.00,4.601479,25.02048,0.000151,24.103722,0.0059,-1.049
10232.00,4.603739,25.02117,0.000151,24.102877,0.0059,-1.048
10234.00,4.606409,25.02150,0.000150,24.102277,0.0058,-1.049
10236.00,4.609363,25.02133,0.000151,24.102528,0.0058,-1.049
10238.00,4.612661,25.02050,0.000151,24.102645,0.0058,-1.048
10240.00,4.617446,25.02076,0.000151,24.101640,0.0058,-1.047
10242.00,4.622054,25.02029,0.000153,24.102283,0.0058,-1.048
10244.00,4.626148,25.02055,0.000151,24.102831,0.0058,-1.048
10246.00,4.629728,25.02047,0.000152,24.102253,0.0058,-1.048
10248.00,4.632484,25.02017,0.000151,24.102662,0.0059,-1.048
10250.00,4.636416,25.02003,0.000151,24.102994,0.0058,-1.049
10252.00,4.639429,25.01942,0.000151,24.102298,0.0059,-1.049
10254.00,4.641134,25.02021,0.000150,24.102753,0.0059,-1.048
10256.00,4.642891,25.01960,0.000151,24.102688,0.0059,-1.049
10258.00,4.644378,25.02030,0.000150,24.102749,0.0059,-1.048
10260.00,4.645772,25.01970,0.000150,24.103076,0.0058,-1.048
10262.00,4.647226,25.01960,0.000150,24.100951,0.0059,-1.049
10264.00,4.648570,25.02011,0.000150,24.102294,0.0059,-1.048
10266.00,4.650322,25.02020,0.000150,24.102688,0.0058,-1.048
10268.00,4.651876,25.01924,0.000150,24.102834,0.0058,-1.049
10270.00,4.651396,25.02024,0.000150,24.102721,0.0058,-1.048
10272.00,4.651556,25.01975,0.000150,24.102313,0.0058,-1.049
10274.00,4.653778,25.02019,0.000150,24.102194,0.0058,-1.048
10276.00,4.653713,25.01955,0.000151,24.102901,0.0059,-1.049
10278.00,4.654097,25.01980,0.000151,24.102067,0.0058,-1.048
10280.00,4.654510,25.02013,0.000151,24.102134,0.0059,-1.049
10282.00,4.654404,25.02060,0.000151,24.102573,0.0059,-1.049
10284.00,4.654675,25.02018,0.000151,24.101672,0.0058,-1.048
10286.00,4.654462,25.01964,0.000152,24.102127,0.0058,-1.049
10288.00,4.655507,25.02029,0.000152,24.102621,0.0059,-1.049
10290.00,4.656305,25.02010,0.000153,24.102376,0.0059,-1.048
10292.00,4.656655,25.02040,0.000152,24.102379,0.0058,-1.049
10294.00,4.656941,25.02091,0.000152,24.102379,0.0059,-1.049
10296.00,4.657570,25.01995,0.000151,24.103226,0.0058,-1.049
10298.00,4.658089,25.02054,0.000152,24.102831,0.0058,-1.048
10300.00,4.657567,25.02036,0.000152,24.103381,0.0059,-1.049
10302.00,4.657425,25.02045,0.000151,24.103206,0.0059,-1.048
10304.00,4.657798,25.02010,0.000150,24.102823,0.0059,-1.049
10306.00,4.657427,25.02043,0.000152,24.102521,0.0059,-1.048
10308.00,4.657662,25.02139,0.000151,24.101811,0.0059,-1.049
10310.00,4.658388,25.02091,0.000151,24.102983,0.0059,-1.049
10312.00,4.658452,25.02010,0.000151,24.102942,0.0059,-1.049
10314.00,4.659578,25.02026,0.000151,24.103024,0.0059,-1.049
10316.00,4.659231,25.02087,0.000150,24.103056,0.0058,-1.050
10318.00,4.658751,25.02073,0.000151,24.102329,0.0058,-1.049
10320.00,4.659173,25.02056,0.000150,24.102013,0.0059,-1.049
10322.00,4.659222,25.02043,0.000152,24.103511,0.0058,-1.047
10324.00,4.658947,25.02009,0.000153,24.102755,0.0058,-1.048
10326.00,4.658552,25.02023,0.000151,24.102541,0.0059,-1.049
10328.00,4.658623,25.02084,0.000151,24.101733,0.0059,-1.049
10330.00,4.657893,25.02070,0.000151,24.102294,0.0059,-1.048
10332.00,4.657051,25.02095,0.000152,24.103076,0.0058,-1.049
10334.00,4.656842,25.02153,0.000152,24.102610,0.0058,-1.049
10336.00,4.657260,25.02162,0.000154,24.102067,0.0058,-1.048
10338.00,4.657386,25.02072,0.000152,24.102554,0.0059,-1.048
10340.00,4.658065,25.02126,0.000152,24.101859,0.0059,-1.049
10342.00,4.657185,25.02006,0.000151,24.102795,0.0058,-1.049
10344.00,4.657123,25.02089,0.000152,24.103330,0.0059,-1.049
10346.00,4.658158,25.02017,0.000151,24.103462,0.0059,-1.049
10348.00,4.658148,25.02096,0.000152,24.103839,0.0059,-1.049
10350.00,4.658353,25.02084,0.000151,24.103685,0.0058,-1.048
10352.00,4.658260,25.02042,0.000151,24.102337,0.0059,-1.049
10354.00,4.658038,25.02065,0.000152,24.103479,0.0059,-1.049
10356.00,4.658236,25.02076,0.000153,24.103189,0.0059,-1.048
10358.00,4.659120,25.02063,0.000152,24.104060,0.0059,-1.049
10360.00,4.659657,25.02090,0.000152,24.102942,0.0059,-1.048
10362.00,4.659948,25.02103,0.000153,24.102478,0.0058,-1.049
10364.00,4.659391,25.01995,0.000152,24.103455,0.0059,-1.049
10366.00,4.658777,25.02054,0.000151,24.103265,0.0059,-1.049
10368.00,4.657359,25.02041,0.000151,24.102803,0.0058,-1.049
10370.00,4.657901,25.02149,0.000152,24.103477,0.0059,-1.049
10372.00,4.657962,25.02092,0.000153,24.102729,0.0058,-1.048
10374.00,4.658190,25.02138,0.000152,24.103100,0.0059,-1.049
10376.00,4.658291,25.02145,0.000151,24.102860,0.0058,-1.049
10378.00,4.657435,25.02156,0.000152,24.102576,0.0059,-1.049
10380.00,4.657173,25.02078,0.000151,24.102901,0.0059,-1.049
10382.00,4.656757,25.02153,0.000152,24.102862,0.0058,-1.049
10384.00,4.656013,25.02151,0.000151,24.102860,0.0058,-1.049
