# Supplementary material for: The complex of ferric-enterobactin with its transporter from Pseudomonas aeruginosa suggests a two-site model
Source: Nat Commun. 2019 Aug 14;10:3673. doi: 10.1038/s41467-019-11508-y (PMC6694100; doi:10.1038/s41467-019-11508-y)
Supplement: Supplementary file 12 — Supplementary Data 9 [file 41467_2019_11508_MOESM12_ESM.zip › PfeAR480AQ482A-control.itc]

$ITC
$ 50 
$NOT
$ 25 
$ 120 
$ 242 
$ 5 
$ 2 
$ADCGainCode:  3 
$True,True,True
$ 2 , 4 , 180 , 2 
$ 5 , 10 , 180 , 2 
$ 5 , 10 , 180 , 2 
$ 5 , 10 , 180 , 2 
$ 5 , 10 , 180 , 2 
$ 5 , 10 , 180 , 2 
$ 5 , 10 , 180 , 2 
$ 5 , 10 , 180 , 2 
$ 5 , 10 , 180 , 2 
$ 5 , 10 , 180 , 2 
$ 5 , 10 , 180 , 2 
$ 5 , 10 , 180 , 2 
$ 5 , 10 , 180 , 2 
$ 5 , 10 , 180 , 2 
$ 5 , 10 , 180 , 2 
$ 5 , 10 , 180 , 2 
$ 5 , 10 , 180 , 2 
$ 5 , 10 , 180 , 2 
$ 5 , 10 , 180 , 2 
$ 5 , 10 , 180 , 2 
$ 5 , 10 , 180 , 2 
$ 5 , 10 , 180 , 2 
$ 5 , 10 , 180 , 2 
$ 5 , 10 , 180 , 2 
$ 5 , 10 , 180 , 2 
$ 5 , 10 , 180 , 2 
$ 5 , 10 , 180 , 2 
$ 5 , 10 , 180 , 2 
$ 5 , 10 , 180 , 2 
$ 5 , 10 , 180 , 2 
$ 5 , 10 , 180 , 2 
$ 5 , 10 , 180 , 2 
$ 5 , 10 , 180 , 2 
$ 5 , 10 , 180 , 2 
$ 5 , 10 , 180 , 2 
$ 5 , 10 , 180 , 2 
$ 5 , 10 , 180 , 2 
$ 5 , 10 , 180 , 2 
$ 5 , 10 , 180 , 2 
$ 5 , 10 , 180 , 2 
$ 5 , 10 , 180 , 2 
$ 5 , 10 , 180 , 2 
$ 5 , 10 , 180 , 2 
$ 5 , 10 , 180 , 2 
$ 5 , 10 , 180 , 2 
$ 5 , 10 , 180 , 2 
$ 5 , 10 , 180 , 2 
$ 5 , 10 , 180 , 2 
$ 5 , 10 , 180 , 2 
$ 5 , 10 , 180 , 2 
# 0 
# 0.063 
# 0.01 
# 1.4314 
# 25 
# 30.1205 
# 10.4 
?
% VPITC08.01.258
% 1.4314 
% 30.1205 
%-0.361016 , 98.541354 
%-0.41914 , 98.12339 
% 0.2232 
% 125.24 , 125.41 
% 1 , 80 
% 0.0342649 , 0.054004 
% 0 , 8 
% 0 , 18 
% 104422       319516 
% 101.8 
% 260 , 300 , 470 , 530 
% 0.087420033762 ,-0.003123428547 ,-6.491882664871E-06 , 5.381089916002E-07 ,-3.01889280243E-09 
% VPViewer2000 Ver: 1.30.2
@0
2.00,4.914834,23.87935,0.000177,23.118270,0.0068,-0.980
4.00,4.913545,23.87839,0.000177,23.117646,0.0068,-0.981
6.00,4.913709,23.87844,0.000177,23.118608,0.0068,-0.982
8.00,4.914729,23.87862,0.000178,23.119050,0.0068,-0.981
10.00,4.914730,23.87949,0.000178,23.118198,0.0068,-0.981
12.00,4.914370,23.87937,0.000178,23.118463,0.0068,-0.981
14.00,4.913357,23.87922,0.000178,23.118487,0.0068,-0.981
16.00,4.912856,23.87818,0.000177,23.118240,0.0068,-0.981
18.00,4.912873,23.87869,0.000177,23.118118,0.0067,-0.980
20.00,4.912170,23.87915,0.000178,23.118303,0.0067,-0.981
22.00,4.911619,23.87851,0.000178,23.118695,0.0067,-0.982
24.00,4.911984,23.87857,0.000177,23.118263,0.0068,-0.981
26.00,4.911706,23.87868,0.000178,23.118757,0.0067,-0.980
28.00,4.912120,23.87847,0.000179,23.118738,0.0068,-0.981
30.00,4.911893,23.87849,0.000178,23.118170,0.0068,-0.982
32.00,4.912190,23.87984,0.000176,23.118567,0.0067,-0.981
34.00,4.912086,23.87925,0.000177,23.118071,0.0068,-0.980
36.00,4.910897,23.87863,0.000177,23.117871,0.0068,-0.980
38.00,4.909569,23.87852,0.000177,23.118771,0.0067,-0.981
40.00,4.908547,23.87888,0.000178,23.118495,0.0068,-0.981
42.00,4.907811,23.87889,0.000177,23.118571,0.0068,-0.981
44.00,4.908349,23.87841,0.000177,23.118133,0.0068,-0.981
46.00,4.908530,23.87848,0.000177,23.117893,0.0068,-0.981
48.00,4.909389,23.87901,0.000177,23.118240,0.0068,-0.980
50.00,4.909456,23.87990,0.000176,23.117661,0.0067,-0.981
52.00,4.909046,23.87939,0.000176,23.117583,0.0068,-0.981
54.00,4.909585,23.87909,0.000176,23.118112,0.0068,-0.981
56.00,4.909431,23.87942,0.000176,23.118183,0.0068,-0.980
58.00,4.909588,23.87983,0.000177,23.118105,0.0067,-0.981
60.00,4.908807,23.88007,0.000176,23.118383,0.0068,-0.982
62.00,4.908222,23.88013,0.000176,23.117557,0.0067,-0.981
64.00,4.909311,23.87948,0.000176,23.117384,0.0068,-0.981
66.00,4.909016,23.87928,0.000176,23.118270,0.0067,-0.980
68.00,4.908440,23.87993,0.000177,23.118157,0.0068,-0.981
70.00,4.907258,23.87989,0.000176,23.118610,0.0067,-0.981
72.00,4.906680,23.87863,0.000175,23.118155,0.0067,-0.981
74.00,4.906634,23.87891,0.000176,23.118278,0.0067,-0.980
76.00,4.906471,23.87956,0.000177,23.118058,0.0067,-0.981
78.00,4.906261,23.87923,0.000177,23.117232,0.0068,-0.981
80.00,4.906827,23.88033,0.000178,23.117928,0.0068,-0.981
82.00,4.906712,23.87954,0.000177,23.118177,0.0068,-0.980
84.00,4.905533,23.87939,0.000177,23.118025,0.0068,-0.981
86.00,4.904429,23.88011,0.000176,23.118322,0.0068,-0.981
88.00,4.903851,23.88078,0.000178,23.117748,0.0068,-0.980
90.00,4.903852,23.88041,0.000178,23.117847,0.0068,-0.981
92.00,4.904624,23.88005,0.000177,23.118112,0.0067,-0.981
94.00,4.905812,23.88007,0.000178,23.117932,0.0068,-0.981
96.00,4.905261,23.88104,0.000178,23.118214,0.0068,-0.981
98.00,4.904381,23.88033,0.000177,23.117713,0.0068,-0.980
100.00,4.903474,23.88039,0.000177,23.118422,0.0068,-0.981
102.00,4.902915,23.88054,0.000177,23.117683,0.0068,-0.981
104.00,4.903010,23.87984,0.000177,23.117035,0.0068,-0.982
106.00,4.901817,23.88002,0.000176,23.117748,0.0067,-0.981
108.00,4.901789,23.87957,0.000178,23.118641,0.0067,-0.979
110.00,4.901865,23.88065,0.000179,23.118636,0.0068,-0.980
112.00,4.902322,23.88115,0.000178,23.118593,0.0068,-0.981
114.00,4.903352,23.88062,0.000177,23.118734,0.0068,-0.982
116.00,4.903798,23.88006,0.000177,23.117845,0.0068,-0.981
118.00,4.903098,23.88039,0.000176,23.118175,0.0068,-0.980
120.00,4.901723,23.88019,0.000178,23.117938,0.0068,-0.981
@1,2.0000,4.0
122.00,4.901652,23.88012,0.000177,23.118036,0.0068,-0.981
124.00,4.901059,23.87969,0.000178,23.118482,0.0068,-0.981
126.00,4.897740,23.88058,0.000179,23.118601,0.0068,-0.981
128.00,4.891761,23.88061,0.000179,23.117954,0.0068,-0.980
130.00,4.889490,23.88054,0.000178,23.118079,0.0067,-0.980
132.00,4.891079,23.88019,0.000178,23.118300,0.0068,-0.981
134.00,4.891711,23.88081,0.000178,23.118508,0.0068,-0.981
136.00,4.892291,23.88121,0.000177,23.118034,0.0067,-0.981
138.00,4.893804,23.88113,0.000177,23.117832,0.0068,-0.981
140.00,4.894658,23.88018,0.000178,23.118261,0.0068,-0.981
142.00,4.896047,23.88049,0.000177,23.118181,0.0068,-0.981
144.00,4.896282,23.87970,0.000177,23.118521,0.0067,-0.981
146.00,4.897138,23.88021,0.000177,23.118692,0.0068,-0.981
148.00,4.896739,23.88029,0.000177,23.118307,0.0068,-0.981
150.00,4.896064,23.88066,0.000179,23.116792,0.0068,-0.980
152.00,4.896249,23.87997,0.000178,23.118355,0.0068,-0.981
154.00,4.897318,23.88071,0.000179,23.117878,0.0068,-0.980
156.00,4.899477,23.88033,0.000177,23.117938,0.0068,-0.981
158.00,4.899329,23.87997,0.000178,23.118692,0.0067,-0.981
160.00,4.899117,23.87992,0.000177,23.118227,0.0067,-0.981
162.00,4.899524,23.87989,0.000177,23.118250,0.0068,-0.981
164.00,4.899045,23.88013,0.000176,23.118025,0.0068,-0.982
166.00,4.898067,23.87980,0.000178,23.118326,0.0067,-0.981
168.00,4.898021,23.88004,0.000178,23.118380,0.0068,-0.981
170.00,4.899092,23.88067,0.000178,23.118227,0.0068,-0.980
172.00,4.898463,23.87968,0.000178,23.118740,0.0068,-0.981
174.00,4.898417,23.88035,0.000177,23.118632,0.0068,-0.981
176.00,4.899207,23.88015,0.000177,23.117928,0.0068,-0.981
178.00,4.899077,23.88077,0.000177,23.117676,0.0068,-0.981
180.00,4.899447,23.88061,0.000178,23.118166,0.0068,-0.981
182.00,4.899208,23.88051,0.000177,23.118439,0.0068,-0.981
184.00,4.898855,23.87996,0.000176,23.118311,0.0068,-0.982
186.00,4.897854,23.87956,0.000176,23.118823,0.0068,-0.981
188.00,4.897805,23.87971,0.000178,23.118185,0.0068,-0.980
190.00,4.898378,23.88110,0.000178,23.117934,0.0068,-0.981
192.00,4.899071,23.88112,0.000177,23.117923,0.0068,-0.981
194.00,4.899703,23.88038,0.000177,23.118432,0.0067,-0.981
196.00,4.899055,23.88040,0.000176,23.117743,0.0068,-0.981
198.00,4.899294,23.88021,0.000176,23.118313,0.0068,-0.981
200.00,4.899257,23.87996,0.000176,23.118550,0.0067,-0.981
202.00,4.899973,23.87986,0.000177,23.117661,0.0067,-0.982
204.00,4.899827,23.88020,0.000178,23.118153,0.0068,-0.981
206.00,4.898112,23.87988,0.000177,23.118233,0.0068,-0.980
208.00,4.896782,23.87934,0.000178,23.117882,0.0068,-0.981
210.00,4.897263,23.87957,0.000177,23.118127,0.0067,-0.981
212.00,4.897288,23.87885,0.000176,23.118068,0.0068,-0.981
214.00,4.896670,23.87862,0.000177,23.117392,0.0067,-0.980
216.00,4.896640,23.87995,0.000177,23.118170,0.0067,-0.982
218.00,4.896454,23.88020,0.000176,23.117672,0.0067,-0.982
220.00,4.896555,23.88021,0.000176,23.117973,0.0068,-0.982
222.00,4.896611,23.88030,0.000176,23.117382,0.0068,-0.981
224.00,4.895970,23.87979,0.000176,23.117782,0.0068,-0.982
226.00,4.895852,23.87964,0.000176,23.118226,0.0068,-0.981
228.00,4.895326,23.87929,0.000178,23.118220,0.0068,-0.980
230.00,4.894381,23.87954,0.000177,23.117410,0.0068,-0.980
232.00,4.893754,23.88020,0.000179,23.117345,0.0068,-0.981
234.00,4.893842,23.88008,0.000177,23.117914,0.0067,-0.982
236.00,4.893779,23.88030,0.000177,23.118014,0.0068,-0.981
238.00,4.893800,23.88040,0.000178,23.117932,0.0068,-0.981
240.00,4.893807,23.87958,0.000177,23.118523,0.0068,-0.981
242.00,4.894330,23.87983,0.000178,23.118526,0.0068,-0.981
244.00,4.894730,23.88019,0.000177,23.118628,0.0068,-0.981
246.00,4.893876,23.88040,0.000178,23.118504,0.0068,-0.981
248.00,4.893312,23.87956,0.000179,23.118567,0.0068,-0.981
250.00,4.892752,23.88044,0.000178,23.118203,0.0068,-0.981
252.00,4.892300,23.88056,0.000177,23.118725,0.0068,-0.982
254.00,4.891563,23.88064,0.000178,23.117823,0.0068,-0.981
256.00,4.891826,23.88062,0.000178,23.118070,0.0068,-0.981
258.00,4.892130,23.88007,0.000179,23.118695,0.0068,-0.981
260.00,4.892294,23.88038,0.000177,23.119093,0.0068,-0.981
262.00,4.892358,23.87956,0.000177,23.118172,0.0067,-0.980
264.00,4.891805,23.87967,0.000177,23.117815,0.0067,-0.981
266.00,4.891423,23.88006,0.000176,23.117659,0.0068,-0.982
268.00,4.890313,23.88043,0.000177,23.117908,0.0068,-0.982
270.00,4.890596,23.88021,0.000176,23.118381,0.0068,-0.981
272.00,4.890949,23.87968,0.000178,23.117804,0.0067,-0.981
274.00,4.891959,23.88041,0.000178,23.117748,0.0068,-0.980
276.00,4.892654,23.88109,0.000178,23.117711,0.0067,-0.981
278.00,4.892942,23.88085,0.000177,23.118179,0.0068,-0.982
280.00,4.891747,23.88032,0.000177,23.118458,0.0068,-0.981
282.00,4.891774,23.88015,0.000178,23.118511,0.0068,-0.981
284.00,4.891287,23.88078,0.000177,23.118142,0.0068,-0.982
286.00,4.889848,23.88126,0.000177,23.117902,0.0068,-0.981
288.00,4.889695,23.88107,0.000178,23.118816,0.0068,-0.981
290.00,4.889431,23.88023,0.000178,23.118120,0.0068,-0.980
292.00,4.889082,23.88027,0.000178,23.118823,0.0068,-0.981
294.00,4.889340,23.87988,0.000177,23.118703,0.0068,-0.982
296.00,4.889517,23.88058,0.000177,23.117921,0.0067,-0.982
298.00,4.889900,23.88000,0.000178,23.118400,0.0068,-0.981
300.00,4.889212,23.88082,0.000177,23.118105,0.0068,-0.981
@2,5.0000,10.0
302.00,4.888075,23.88024,0.000178,23.118621,0.0068,-0.981
304.00,4.888046,23.88045,0.000178,23.119106,0.0067,-0.981
306.00,4.884641,23.87995,0.000177,23.118968,0.0067,-0.981
308.00,4.878077,23.88028,0.000178,23.118062,0.0067,-0.980
310.00,4.872009,23.87953,0.000179,23.117416,0.0067,-0.980
312.00,4.867639,23.87908,0.000178,23.118978,0.0068,-0.981
314.00,4.864929,23.87929,0.000177,23.118716,0.0067,-0.982
316.00,4.865493,23.88020,0.000176,23.118677,0.0068,-0.983
318.00,4.867562,23.87909,0.000175,23.118365,0.0068,-0.983
320.00,4.869729,23.87951,0.000175,23.118972,0.0068,-0.982
322.00,4.872485,23.87868,0.000175,23.118140,0.0068,-0.982
324.00,4.874479,23.87867,0.000176,23.117875,0.0068,-0.982
326.00,4.875276,23.87966,0.000178,23.117503,0.0067,-0.982
328.00,4.875930,23.88003,0.000177,23.118578,0.0068,-0.981
330.00,4.876520,23.87969,0.000178,23.117964,0.0068,-0.981
332.00,4.878520,23.88052,0.000178,23.118010,0.0068,-0.981
334.00,4.880268,23.88001,0.000179,23.119108,0.0068,-0.981
336.00,4.881894,23.87987,0.000178,23.119028,0.0068,-0.982
338.00,4.882083,23.88071,0.000178,23.117590,0.0068,-0.981
340.00,4.882792,23.88035,0.000178,23.118300,0.0068,-0.981
342.00,4.882590,23.88018,0.000179,23.118989,0.0068,-0.981
344.00,4.883174,23.88095,0.000179,23.117399,0.0068,-0.982
346.00,4.883802,23.88158,0.000179,23.118662,0.0068,-0.982
348.00,4.884053,23.88089,0.000177,23.118792,0.0068,-0.981
350.00,4.885013,23.88075,0.000178,23.118699,0.0068,-0.981
352.00,4.885427,23.88025,0.000178,23.118888,0.0068,-0.981
354.00,4.885890,23.88080,0.000177,23.117962,0.0068,-0.981
356.00,4.885719,23.88071,0.000177,23.118562,0.0068,-0.981
358.00,4.886280,23.88012,0.000178,23.118573,0.0068,-0.982
360.00,4.885816,23.88083,0.000178,23.117568,0.0068,-0.982
362.00,4.885864,23.88035,0.000176,23.117878,0.0068,-0.982
364.00,4.887115,23.88118,0.000177,23.117837,0.0068,-0.981
366.00,4.887707,23.88092,0.000178,23.118404,0.0067,-0.981
368.00,4.887375,23.88138,0.000179,23.118515,0.0068,-0.981
370.00,4.886779,23.88228,0.000177,23.118693,0.0068,-0.982
372.00,4.885835,23.88073,0.000177,23.118784,0.0067,-0.982
374.00,4.885875,23.88044,0.000177,23.118148,0.0068,-0.981
376.00,4.885967,23.87998,0.000177,23.118187,0.0068,-0.981
378.00,4.885371,23.88060,0.000178,23.118445,0.0068,-0.982
380.00,4.884858,23.88090,0.000177,23.118216,0.0068,-0.982
382.00,4.884877,23.88008,0.000177,23.118081,0.0068,-0.981
384.00,4.884627,23.87871,0.000178,23.119265,0.0068,-0.981
386.00,4.882672,23.87878,0.000177,23.118389,0.0068,-0.981
388.00,4.883619,23.87965,0.000176,23.117871,0.0068,-0.982
390.00,4.884551,23.87991,0.000177,23.118625,0.0068,-0.982
392.00,4.883741,23.87929,0.000178,23.118303,0.0068,-0.982
394.00,4.882758,23.87981,0.000178,23.117936,0.0068,-0.981
396.00,4.882341,23.87954,0.000177,23.117947,0.0068,-0.982
398.00,4.881646,23.87942,0.000177,23.118812,0.0068,-0.981
400.00,4.881208,23.87900,0.000177,23.118502,0.0068,-0.981
402.00,4.881173,23.87928,0.000177,23.118931,0.0068,-0.981
404.00,4.881275,23.87963,0.000178,23.118660,0.0068,-0.982
406.00,4.881074,23.87975,0.000177,23.118302,0.0068,-0.982
408.00,4.881285,23.87916,0.000177,23.118053,0.0068,-0.982
410.00,4.881539,23.87936,0.000178,23.118950,0.0068,-0.982
412.00,4.882015,23.87915,0.000177,23.118580,0.0068,-0.981
414.00,4.881551,23.87972,0.000179,23.118638,0.0068,-0.981
416.00,4.881182,23.87960,0.000178,23.118391,0.0068,-0.982
418.00,4.880860,23.88009,0.000178,23.118749,0.0068,-0.981
420.00,4.880739,23.87990,0.000178,23.118311,0.0068,-0.981
422.00,4.880342,23.87989,0.000177,23.118420,0.0068,-0.982
424.00,4.879616,23.88015,0.000178,23.118825,0.0068,-0.981
426.00,4.879322,23.88003,0.000178,23.118656,0.0068,-0.982
428.00,4.878399,23.87960,0.000177,23.119178,0.0067,-0.982
430.00,4.878210,23.87905,0.000177,23.118797,0.0067,-0.981
432.00,4.879227,23.87901,0.000177,23.118144,0.0068,-0.982
434.00,4.878885,23.88018,0.000177,23.118502,0.0068,-0.981
436.00,4.878185,23.87951,0.000177,23.119002,0.0067,-0.982
438.00,4.877867,23.87987,0.000178,23.117834,0.0067,-0.981
440.00,4.878210,23.87885,0.000178,23.118530,0.0068,-0.981
442.00,4.878517,23.87960,0.000176,23.118406,0.0068,-0.981
444.00,4.877856,23.87948,0.000176,23.118822,0.0068,-0.982
446.00,4.876697,23.87949,0.000177,23.118758,0.0068,-0.981
448.00,4.877191,23.88031,0.000177,23.118649,0.0068,-0.981
450.00,4.878031,23.88022,0.000177,23.117364,0.0068,-0.982
452.00,4.878292,23.87965,0.000177,23.119171,0.0068,-0.981
454.00,4.877297,23.87962,0.000177,23.118619,0.0068,-0.981
456.00,4.876659,23.88048,0.000177,23.118363,0.0067,-0.981
458.00,4.877029,23.88070,0.000178,23.118528,0.0067,-0.982
460.00,4.876139,23.87954,0.000178,23.118927,0.0068,-0.982
462.00,4.875252,23.87929,0.000176,23.118528,0.0068,-0.981
464.00,4.875478,23.87928,0.000176,23.119271,0.0068,-0.981
466.00,4.876214,23.87950,0.000176,23.118840,0.0068,-0.982
468.00,4.877241,23.88034,0.000177,23.118758,0.0068,-0.982
470.00,4.876814,23.88064,0.000177,23.118517,0.0068,-0.981
472.00,4.876711,23.87981,0.000177,23.118094,0.0068,-0.982
474.00,4.876327,23.87941,0.000178,23.118942,0.0068,-0.981
476.00,4.876185,23.87983,0.000177,23.118534,0.0068,-0.981
478.00,4.874831,23.88027,0.000178,23.118110,0.0068,-0.981
480.00,4.873864,23.87915,0.000178,23.118452,0.0068,-0.981
@3,5.0000,10.0
482.00,4.874090,23.87954,0.000177,23.117291,0.0068,-0.981
484.00,4.874359,23.87956,0.000176,23.119091,0.0068,-0.982
486.00,4.869958,23.87998,0.000177,23.118211,0.0068,-0.981
488.00,4.864002,23.87903,0.000177,23.118315,0.0068,-0.981
490.00,4.858479,23.87872,0.000178,23.118062,0.0067,-0.981
492.00,4.853774,23.87910,0.000176,23.118576,0.0068,-0.981
494.00,4.851031,23.87895,0.000178,23.118948,0.0068,-0.982
496.00,4.851624,23.87875,0.000178,23.117945,0.0068,-0.982
498.00,4.855513,23.87900,0.000177,23.117548,0.0068,-0.982
500.00,4.857790,23.87876,0.000176,23.118294,0.0068,-0.982
502.00,4.859238,23.87905,0.000175,23.119282,0.0068,-0.983
504.00,4.861489,23.87869,0.000177,23.118517,0.0068,-0.982
506.00,4.863004,23.87860,0.000177,23.118463,0.0067,-0.981
508.00,4.864215,23.87876,0.000178,23.118027,0.0068,-0.981
510.00,4.864996,23.87861,0.000178,23.118695,0.0068,-0.981
512.00,4.865747,23.87794,0.000178,23.118207,0.0068,-0.981
514.00,4.866934,23.87860,0.000178,23.118749,0.0068,-0.982
516.00,4.868095,23.87870,0.000178,23.118458,0.0068,-0.982
518.00,4.868709,23.87898,0.000178,23.118911,0.0068,-0.981
520.00,4.870090,23.87946,0.000178,23.118712,0.0068,-0.981
522.00,4.871010,23.87970,0.000177,23.118550,0.0068,-0.982
524.00,4.871830,23.87880,0.000177,23.119054,0.0068,-0.982
526.00,4.872255,23.87939,0.000177,23.118653,0.0068,-0.981
528.00,4.872739,23.87905,0.000178,23.118552,0.0068,-0.981
530.00,4.872880,23.87891,0.000177,23.118092,0.0068,-0.981
532.00,4.873359,23.87985,0.000178,23.118352,0.0068,-0.981
534.00,4.872986,23.88046,0.000177,23.118213,0.0068,-0.981
536.00,4.872513,23.88010,0.000178,23.118530,0.0068,-0.981
538.00,4.873241,23.88024,0.000176,23.118097,0.0068,-0.982
540.00,4.873133,23.88099,0.000176,23.117975,0.0068,-0.982
542.00,4.873402,23.88098,0.000177,23.117953,0.0068,-0.982
544.00,4.873745,23.88076,0.000177,23.118666,0.0067,-0.982
546.00,4.874880,23.88059,0.000177,23.118201,0.0067,-0.982
548.00,4.874760,23.88025,0.000177,23.118864,0.0067,-0.981
550.00,4.874586,23.88049,0.000178,23.117904,0.0068,-0.981
552.00,4.873149,23.88021,0.000177,23.118341,0.0067,-0.982
554.00,4.871523,23.88008,0.000176,23.117564,0.0068,-0.982
556.00,4.871256,23.87991,0.000177,23.118164,0.0068,-0.982
558.00,4.870761,23.88052,0.000176,23.117804,0.0067,-0.981
560.00,4.870619,23.88012,0.000177,23.118003,0.0068,-0.982
562.00,4.870870,23.88027,0.000176,23.118448,0.0067,-0.982
564.00,4.870958,23.88065,0.000177,23.118289,0.0068,-0.981
566.00,4.871187,23.88052,0.000177,23.117906,0.0068,-0.982
568.00,4.871144,23.88053,0.000177,23.118664,0.0068,-0.982
570.00,4.869726,23.88018,0.000177,23.118164,0.0067,-0.981
572.00,4.869334,23.88026,0.000177,23.118014,0.0068,-0.982
574.00,4.868792,23.88021,0.000177,23.118237,0.0068,-0.982
576.00,4.869106,23.88019,0.000176,23.118504,0.0068,-0.981
578.00,4.870111,23.88036,0.000177,23.117054,0.0068,-0.982
580.00,4.870206,23.88015,0.000177,23.118387,0.0068,-0.983
582.00,4.869977,23.87986,0.000177,23.117921,0.0067,-0.981
584.00,4.869684,23.87977,0.000178,23.117756,0.0068,-0.981
586.00,4.869571,23.87958,0.000177,23.116961,0.0068,-0.981
588.00,4.869158,23.88049,0.000178,23.118558,0.0068,-0.982
590.00,4.868952,23.88020,0.000177,23.118482,0.0067,-0.982
592.00,4.868658,23.88019,0.000177,23.118367,0.0068,-0.982
594.00,4.868642,23.88032,0.000175,23.118370,0.0068,-0.982
596.00,4.868860,23.88007,0.000176,23.118649,0.0068,-0.981
598.00,4.868498,23.87949,0.000177,23.118354,0.0068,-0.981
600.00,4.867508,23.87960,0.000178,23.118361,0.0068,-0.981
602.00,4.867195,23.87982,0.000177,23.117956,0.0068,-0.982
604.00,4.867322,23.88055,0.000177,23.118084,0.0067,-0.982
606.00,4.868234,23.88000,0.000178,23.118313,0.0068,-0.981
608.00,4.868143,23.88010,0.000175,23.118188,0.0067,-0.982
610.00,4.866866,23.87969,0.000177,23.118289,0.0068,-0.981
612.00,4.866308,23.88021,0.000177,23.118361,0.0068,-0.981
614.00,4.866942,23.88067,0.000177,23.118478,0.0068,-0.982
616.00,4.865843,23.88066,0.000179,23.118060,0.0068,-0.981
618.00,4.865694,23.87985,0.000177,23.117689,0.0068,-0.981
620.00,4.865588,23.88096,0.000178,23.118252,0.0067,-0.981
622.00,4.866017,23.88117,0.000177,23.118064,0.0068,-0.982
624.00,4.865332,23.88137,0.000176,23.118205,0.0068,-0.982
626.00,4.865126,23.88176,0.000178,23.118615,0.0068,-0.981
628.00,4.865461,23.88113,0.000177,23.118361,0.0068,-0.982
630.00,4.864593,23.88122,0.000177,23.118324,0.0068,-0.982
632.00,4.864410,23.88095,0.000177,23.118439,0.0067,-0.982
634.00,4.864004,23.88147,0.000176,23.117823,0.0068,-0.982
636.00,4.864880,23.88145,0.000177,23.118354,0.0068,-0.982
638.00,4.864256,23.88107,0.000177,23.118155,0.0068,-0.982
640.00,4.864563,23.88082,0.000177,23.117780,0.0067,-0.981
642.00,4.865031,23.88152,0.000177,23.118203,0.0068,-0.982
644.00,4.865978,23.88048,0.000178,23.118472,0.0068,-0.981
646.00,4.866080,23.88018,0.000177,23.118213,0.0068,-0.981
648.00,4.865553,23.88089,0.000177,23.118287,0.0068,-0.982
650.00,4.864084,23.88007,0.000176,23.117956,0.0067,-0.982
652.00,4.862715,23.88035,0.000177,23.118086,0.0067,-0.981
654.00,4.862603,23.87913,0.000176,23.117828,0.0068,-0.981
656.00,4.862223,23.87899,0.000176,23.117641,0.0067,-0.982
658.00,4.862390,23.87931,0.000175,23.118331,0.0067,-0.981
660.00,4.863402,23.87904,0.000177,23.117858,0.0067,-0.982
@4,5.0000,10.0
662.00,4.864228,23.87896,0.000176,23.118957,0.0067,-0.983
664.00,4.863750,23.87900,0.000176,23.118291,0.0067,-0.982
666.00,4.859943,23.87915,0.000177,23.117934,0.0067,-0.981
668.00,4.853295,23.87929,0.000177,23.118289,0.0067,-0.981
670.00,4.845895,23.87944,0.000177,23.118402,0.0067,-0.981
672.00,4.840403,23.88078,0.000177,23.117754,0.0067,-0.981
674.00,4.838332,23.88085,0.000177,23.117685,0.0068,-0.982
676.00,4.839094,23.88020,0.000176,23.118426,0.0068,-0.983
678.00,4.841897,23.88033,0.000176,23.117936,0.0068,-0.983
680.00,4.845205,23.88012,0.000175,23.117542,0.0067,-0.983
682.00,4.847661,23.87903,0.000176,23.117518,0.0067,-0.983
684.00,4.849845,23.87932,0.000175,23.118097,0.0068,-0.983
686.00,4.850203,23.87969,0.000176,23.117626,0.0068,-0.982
688.00,4.849841,23.88026,0.000176,23.117516,0.0067,-0.982
690.00,4.850442,23.88034,0.000177,23.117967,0.0067,-0.982
692.00,4.851915,23.87956,0.000177,23.118233,0.0068,-0.982
694.00,4.854076,23.88010,0.000176,23.118227,0.0067,-0.983
696.00,4.855186,23.87964,0.000177,23.117689,0.0068,-0.982
698.00,4.856224,23.87918,0.000177,23.118012,0.0067,-0.982
700.00,4.858216,23.88021,0.000176,23.118861,0.0067,-0.981
702.00,4.859978,23.87990,0.000176,23.118729,0.0067,-0.981
704.00,4.860284,23.87996,0.000176,23.117746,0.0067,-0.982
706.00,4.860596,23.88067,0.000176,23.118047,0.0067,-0.982
708.00,4.860468,23.88079,0.000177,23.118309,0.0067,-0.982
710.00,4.860628,23.88142,0.000177,23.118090,0.0068,-0.982
712.00,4.860592,23.88169,0.000177,23.117691,0.0067,-0.982
714.00,4.860482,23.88163,0.000176,23.117581,0.0068,-0.982
716.00,4.861590,23.88169,0.000175,23.118166,0.0067,-0.982
718.00,4.862365,23.88103,0.000175,23.118081,0.0067,-0.982
720.00,4.862076,23.88134,0.000175,23.117943,0.0067,-0.982
722.00,4.861311,23.88072,0.000176,23.117863,0.0067,-0.983
724.00,4.861277,23.88108,0.000175,23.117392,0.0067,-0.983
726.00,4.860720,23.88145,0.000175,23.117837,0.0067,-0.982
728.00,4.860142,23.88159,0.000175,23.117165,0.0067,-0.983
730.00,4.860414,23.88122,0.000175,23.117267,0.0067,-0.983
732.00,4.860999,23.88053,0.000175,23.118309,0.0067,-0.982
734.00,4.860533,23.88032,0.000175,23.118025,0.0067,-0.982
736.00,4.861335,23.87923,0.000176,23.118328,0.0067,-0.982
738.00,4.861614,23.87961,0.000175,23.118322,0.0067,-0.983
740.00,4.860590,23.87945,0.000176,23.118252,0.0067,-0.982
742.00,4.858795,23.88094,0.000176,23.118250,0.0067,-0.982
744.00,4.857834,23.88098,0.000175,23.118250,0.0067,-0.983
746.00,4.858713,23.88081,0.000175,23.117559,0.0067,-0.983
748.00,4.859457,23.88081,0.000176,23.117704,0.0067,-0.982
750.00,4.859144,23.88042,0.000176,23.117297,0.0067,-0.982
752.00,4.858952,23.88049,0.000175,23.117620,0.0067,-0.982
754.00,4.859128,23.88127,0.000175,23.117574,0.0067,-0.983
756.00,4.858339,23.88107,0.000175,23.116244,0.0067,-0.982
758.00,4.858143,23.88138,0.000176,23.117687,0.0067,-0.983
760.00,4.858551,23.88162,0.000175,23.117997,0.0067,-0.983
762.00,4.859232,23.88171,0.000174,23.117728,0.0067,-0.984
764.00,4.860452,23.88167,0.000174,23.116816,0.0067,-0.983
766.00,4.860388,23.88150,0.000175,23.117596,0.0067,-0.982
768.00,4.859119,23.88188,0.000176,23.118272,0.0067,-0.982
770.00,4.858244,23.88195,0.000176,23.117143,0.0067,-0.982
772.00,4.857805,23.88184,0.000176,23.117397,0.0067,-0.983
774.00,4.857216,23.88234,0.000176,23.117906,0.0067,-0.984
776.00,4.857400,23.88213,0.000173,23.117529,0.0067,-0.982
778.00,4.857909,23.88050,0.000175,23.117258,0.0067,-0.983
780.00,4.857298,23.88052,0.000175,23.117986,0.0067,-0.982
782.00,4.856787,23.88081,0.000175,23.117149,0.0067,-0.982
784.00,4.856625,23.88123,0.000175,23.117416,0.0067,-0.983
786.00,4.855764,23.88210,0.000175,23.117934,0.0067,-0.983
788.00,4.854966,23.88264,0.000174,23.117668,0.0067,-0.983
790.00,4.855298,23.88255,0.000175,23.117828,0.0067,-0.983
792.00,4.855707,23.88262,0.000175,23.117091,0.0067,-0.983
794.00,4.855460,23.88317,0.000174,23.116872,0.0067,-0.983
796.00,4.855490,23.88319,0.000175,23.117561,0.0066,-0.983
798.00,4.854632,23.88280,0.000175,23.116753,0.0067,-0.983
800.00,4.853868,23.88318,0.000175,23.117314,0.0066,-0.982
802.00,4.854512,23.88358,0.000175,23.117503,0.0066,-0.983
804.00,4.853462,23.88331,0.000175,23.117663,0.0067,-0.983
806.00,4.853992,23.88385,0.000174,23.117440,0.0067,-0.983
808.00,4.854545,23.88405,0.000174,23.116972,0.0066,-0.983
810.00,4.854121,23.88385,0.000174,23.117488,0.0067,-0.983
812.00,4.853318,23.88394,0.000175,23.116799,0.0067,-0.982
814.00,4.853903,23.88367,0.000174,23.117767,0.0067,-0.983
816.00,4.854003,23.88374,0.000174,23.116967,0.0067,-0.983
818.00,4.854648,23.88346,0.000173,23.116400,0.0067,-0.982
820.00,4.853724,23.88428,0.000174,23.117284,0.0067,-0.984
822.00,4.852959,23.88375,0.000175,23.117154,0.0067,-0.983
824.00,4.852831,23.88369,0.000174,23.116824,0.0067,-0.983
826.00,4.852926,23.88338,0.000174,23.117104,0.0067,-0.984
828.00,4.852723,23.88359,0.000174,23.118474,0.0067,-0.983
830.00,4.851972,23.88381,0.000174,23.117165,0.0067,-0.983
832.00,4.851602,23.88269,0.000174,23.116081,0.0067,-0.984
834.00,4.852114,23.88284,0.000174,23.116768,0.0067,-0.984
836.00,4.851616,23.88210,0.000175,23.117525,0.0066,-0.982
838.00,4.851669,23.88211,0.000174,23.116779,0.0066,-0.983
840.00,4.852689,23.88182,0.000175,23.116957,0.0067,-0.983
@5,5.0000,10.0
842.00,4.853651,23.88104,0.000175,23.117269,0.0066,-0.984
844.00,4.851773,23.88111,0.000174,23.116419,0.0066,-0.983
846.00,4.847679,23.88152,0.000173,23.117290,0.0067,-0.983
848.00,4.841131,23.88199,0.000173,23.117446,0.0066,-0.983
850.00,4.836655,23.88244,0.000173,23.117011,0.0066,-0.982
852.00,4.832685,23.88205,0.000174,23.117375,0.0066,-0.983
854.00,4.828865,23.88197,0.000174,23.116640,0.0067,-0.983
856.00,4.829001,23.88206,0.000174,23.117362,0.0067,-0.984
858.00,4.832344,23.88185,0.000173,23.117462,0.0066,-0.985
860.00,4.835250,23.88156,0.000172,23.117464,0.0066,-0.985
862.00,4.836678,23.88247,0.000172,23.117291,0.0067,-0.983
864.00,4.837515,23.88275,0.000174,23.116922,0.0067,-0.984
866.00,4.837131,23.88199,0.000173,23.116844,0.0066,-0.984
868.00,4.837831,23.88189,0.000173,23.117037,0.0067,-0.984
870.00,4.840380,23.88281,0.000174,23.117204,0.0066,-0.984
872.00,4.841966,23.88227,0.000173,23.116805,0.0067,-0.983
874.00,4.842720,23.88303,0.000175,23.117433,0.0066,-0.982
876.00,4.845124,23.88279,0.000175,23.116814,0.0067,-0.983
878.00,4.846833,23.88178,0.000175,23.117002,0.0066,-0.984
880.00,4.847236,23.88247,0.000174,23.117345,0.0067,-0.984
882.00,4.848563,23.88334,0.000174,23.117763,0.0066,-0.983
884.00,4.849479,23.88346,0.000175,23.117004,0.0066,-0.983
886.00,4.849129,23.88293,0.000175,23.117425,0.0067,-0.983
888.00,4.849533,23.88234,0.000175,23.117048,0.0067,-0.984
890.00,4.849530,23.88203,0.000173,23.117158,0.0066,-0.983
892.00,4.849886,23.88168,0.000174,23.117033,0.0066,-0.983
894.00,4.850784,23.88212,0.000174,23.117037,0.0067,-0.983
896.00,4.851493,23.88167,0.000174,23.116677,0.0067,-0.984
898.00,4.851167,23.88139,0.000174,23.117035,0.0067,-0.984
900.00,4.851486,23.88156,0.000173,23.117668,0.0067,-0.984
902.00,4.850204,23.88127,0.000174,23.116760,0.0066,-0.983
904.00,4.849807,23.88062,0.000175,23.117392,0.0067,-0.984
906.00,4.850287,23.88188,0.000174,23.117269,0.0066,-0.983
908.00,4.849981,23.88201,0.000174,23.117707,0.0067,-0.984
910.00,4.848867,23.88234,0.000173,23.117243,0.0067,-0.983
912.00,4.848810,23.88331,0.000175,23.117278,0.0067,-0.983
914.00,4.849583,23.88318,0.000175,23.117110,0.0066,-0.983
916.00,4.850366,23.88277,0.000174,23.116636,0.0066,-0.984
918.00,4.849996,23.88322,0.000173,23.116593,0.0066,-0.984
920.00,4.849343,23.88240,0.000174,23.117106,0.0066,-0.983
922.00,4.849471,23.88270,0.000174,23.116948,0.0067,-0.983
924.00,4.848143,23.88267,0.000174,23.117486,0.0066,-0.984
926.00,4.845913,23.88224,0.000174,23.116642,0.0066,-0.984
928.00,4.845584,23.88201,0.000174,23.117267,0.0067,-0.983
930.00,4.846338,23.88205,0.000173,23.116864,0.0067,-0.984
932.00,4.846117,23.88224,0.000174,23.117035,0.0066,-0.983
934.00,4.845745,23.88205,0.000174,23.116909,0.0066,-0.983
936.00,4.845799,23.88188,0.000174,23.117576,0.0066,-0.983
938.00,4.845372,23.88222,0.000174,23.117043,0.0066,-0.983
940.00,4.844736,23.88133,0.000174,23.117345,0.0066,-0.983
942.00,4.844795,23.88199,0.000174,23.117447,0.0066,-0.983
944.00,4.846000,23.88250,0.000174,23.117048,0.0066,-0.984
946.00,4.846235,23.88268,0.000173,23.117030,0.0066,-0.984
948.00,4.846481,23.88234,0.000173,23.117149,0.0066,-0.983
950.00,4.846302,23.88204,0.000175,23.117624,0.0067,-0.983
952.00,4.846387,23.88271,0.000174,23.116933,0.0066,-0.983
954.00,4.845780,23.88281,0.000174,23.116811,0.0066,-0.983
956.00,4.845705,23.88304,0.000175,23.117033,0.0066,-0.984
958.00,4.844889,23.88251,0.000174,23.117288,0.0066,-0.984
960.00,4.844188,23.88200,0.000173,23.117217,0.0067,-0.983
962.00,4.844601,23.88192,0.000173,23.116684,0.0066,-0.984
964.00,4.843667,23.88198,0.000172,23.117026,0.0067,-0.984
966.00,4.844348,23.88145,0.000173,23.116740,0.0067,-0.983
968.00,4.845969,23.88190,0.000174,23.116682,0.0066,-0.983
970.00,4.845847,23.88199,0.000173,23.116985,0.0066,-0.985
972.00,4.845882,23.88113,0.000173,23.117418,0.0066,-0.983
974.00,4.845266,23.88158,0.000174,23.117696,0.0066,-0.983
976.00,4.844379,23.88190,0.000173,23.116879,0.0067,-0.984
978.00,4.844171,23.88207,0.000174,23.117093,0.0067,-0.983
980.00,4.844062,23.88110,0.000174,23.117726,0.0066,-0.983
982.00,4.844231,23.88073,0.000174,23.116876,0.0067,-0.983
984.00,4.843993,23.88194,0.000175,23.117251,0.0067,-0.984
986.00,4.844064,23.88282,0.000174,23.117069,0.0067,-0.983
988.00,4.844311,23.88196,0.000174,23.117468,0.0066,-0.983
990.00,4.844101,23.88165,0.000175,23.117342,0.0067,-0.984
992.00,4.843269,23.88183,0.000173,23.117429,0.0066,-0.984
994.00,4.842495,23.88183,0.000174,23.117429,0.0067,-0.983
996.00,4.842592,23.88141,0.000174,23.117080,0.0066,-0.983
998.00,4.843488,23.88173,0.000174,23.116898,0.0067,-0.983
1000.00,4.844005,23.88147,0.000174,23.116993,0.0066,-0.984
1002.00,4.844231,23.88087,0.000174,23.116970,0.0066,-0.983
1004.00,4.844454,23.88184,0.000174,23.117581,0.0066,-0.983
1006.00,4.844433,23.88164,0.000176,23.117130,0.0066,-0.983
1008.00,4.843455,23.88065,0.000175,23.116398,0.0066,-0.984
1010.00,4.841922,23.88094,0.000174,23.117486,0.0066,-0.983
1012.00,4.840315,23.88082,0.000174,23.116339,0.0066,-0.983
1014.00,4.840619,23.88119,0.000173,23.117327,0.0067,-0.984
1016.00,4.841032,23.88145,0.000174,23.117360,0.0067,-0.983
1018.00,4.841460,23.88076,0.000175,23.116872,0.0067,-0.983
1020.00,4.841318,23.88056,0.000174,23.117139,0.0067,-0.983
@6,5.0000,10.0
1022.00,4.841492,23.88029,0.000173,23.116842,0.0066,-0.984
1024.00,4.840928,23.88010,0.000174,23.117219,0.0067,-0.983
1026.00,4.837906,23.88040,0.000174,23.118268,0.0066,-0.983
1028.00,4.832397,23.88027,0.000176,23.117915,0.0066,-0.982
1030.00,4.826406,23.88107,0.000176,23.118168,0.0066,-0.982
1032.00,4.821422,23.88084,0.000176,23.118259,0.0067,-0.983
1034.00,4.818222,23.88076,0.000175,23.118229,0.0067,-0.984
1036.00,4.817661,23.88033,0.000174,23.117072,0.0067,-0.984
1038.00,4.819910,23.88079,0.000174,23.117137,0.0067,-0.984
1040.00,4.823178,23.88104,0.000174,23.117284,0.0067,-0.985
1042.00,4.824722,23.88172,0.000173,23.116911,0.0067,-0.984
1044.00,4.827322,23.88081,0.000174,23.116920,0.0067,-0.984
1046.00,4.828196,23.88055,0.000174,23.117741,0.0067,-0.984
1048.00,4.829091,23.88083,0.000174,23.118235,0.0067,-0.982
1050.00,4.830536,23.88184,0.000175,23.117475,0.0067,-0.983
1052.00,4.831258,23.88170,0.000174,23.117635,0.0067,-0.984
1054.00,4.832442,23.88112,0.000174,23.117355,0.0067,-0.983
1056.00,4.834920,23.88117,0.000175,23.117199,0.0067,-0.983
1058.00,4.836349,23.88004,0.000175,23.117136,0.0067,-0.983
1060.00,4.837994,23.88114,0.000174,23.117559,0.0066,-0.983
1062.00,4.838888,23.88197,0.000174,23.117665,0.0066,-0.983
1064.00,4.839392,23.88185,0.000174,23.117771,0.0067,-0.984
1066.00,4.838760,23.88192,0.000174,23.117655,0.0066,-0.983
1068.00,4.839679,23.88173,0.000175,23.117652,0.0067,-0.983
1070.00,4.839344,23.88190,0.000174,23.117927,0.0066,-0.983
1072.00,4.839137,23.88124,0.000175,23.116911,0.0067,-0.983
1074.00,4.840219,23.88090,0.000174,23.117121,0.0067,-0.983
1076.00,4.840646,23.88164,0.000173,23.118114,0.0067,-0.983
1078.00,4.840997,23.88086,0.000174,23.117065,0.0066,-0.983
1080.00,4.840820,23.88101,0.000175,23.116876,0.0067,-0.983
1082.00,4.841356,23.88228,0.000174,23.117418,0.0067,-0.983
1084.00,4.841631,23.88223,0.000174,23.117334,0.0067,-0.983
1086.00,4.842190,23.88218,0.000175,23.117473,0.0066,-0.983
1088.00,4.841042,23.88192,0.000175,23.117797,0.0067,-0.983
1090.00,4.840019,23.88257,0.000174,23.117979,0.0067,-0.983
1092.00,4.837886,23.88130,0.000175,23.117641,0.0066,-0.983
1094.00,4.837193,23.88170,0.000175,23.118387,0.0067,-0.982
1096.00,4.838281,23.88156,0.000175,23.117169,0.0067,-0.982
1098.00,4.838503,23.88093,0.000175,23.117490,0.0067,-0.982
1100.00,4.838537,23.88081,0.000175,23.117854,0.0067,-0.983
1102.00,4.838274,23.88090,0.000176,23.117817,0.0067,-0.983
1104.00,4.837424,23.88098,0.000175,23.118164,0.0067,-0.984
1106.00,4.837389,23.88091,0.000174,23.117685,0.0067,-0.982
1108.00,4.837699,23.88197,0.000174,23.117457,0.0066,-0.983
1110.00,4.836973,23.88150,0.000174,23.117667,0.0067,-0.982
1112.00,4.836589,23.88090,0.000175,23.116911,0.0067,-0.982
1114.00,4.836974,23.88097,0.000174,23.118086,0.0067,-0.983
1116.00,4.837228,23.88152,0.000174,23.117460,0.0067,-0.983
1118.00,4.837468,23.88074,0.000175,23.117865,0.0067,-0.983
1120.00,4.837274,23.88048,0.000174,23.117839,0.0067,-0.984
1122.00,4.837392,23.88073,0.000174,23.117871,0.0067,-0.982
1124.00,4.836955,23.88063,0.000176,23.118157,0.0067,-0.982
1126.00,4.837042,23.88109,0.000176,23.117262,0.0067,-0.982
1128.00,4.836178,23.88131,0.000174,23.117672,0.0067,-0.983
1130.00,4.836276,23.88128,0.000173,23.117795,0.0066,-0.983
1132.00,4.836416,23.88079,0.000173,23.117238,0.0067,-0.982
1134.00,4.836735,23.88103,0.000175,23.117752,0.0067,-0.983
1136.00,4.836820,23.88038,0.000175,23.117459,0.0067,-0.982
1138.00,4.836740,23.88011,0.000175,23.116369,0.0066,-0.983
1140.00,4.836021,23.87967,0.000174,23.117590,0.0067,-0.983
1142.00,4.834905,23.87970,0.000173,23.117533,0.0067,-0.983
1144.00,4.835239,23.88020,0.000173,23.117401,0.0067,-0.983
1146.00,4.835588,23.88013,0.000174,23.117551,0.0067,-0.982
1148.00,4.836880,23.87890,0.000175,23.117485,0.0067,-0.982
1150.00,4.836510,23.87999,0.000176,23.117455,0.0066,-0.983
1152.00,4.836545,23.88037,0.000175,23.117752,0.0067,-0.983
1154.00,4.835722,23.87975,0.000174,23.117201,0.0067,-0.983
1156.00,4.834803,23.87970,0.000175,23.117104,0.0067,-0.983
1158.00,4.833831,23.88006,0.000175,23.118049,0.0067,-0.983
1160.00,4.833860,23.88032,0.000174,23.117275,0.0067,-0.983
1162.00,4.834176,23.87985,0.000175,23.117154,0.0066,-0.982
1164.00,4.833668,23.88063,0.000174,23.117780,0.0066,-0.982
1166.00,4.833228,23.88125,0.000175,23.117407,0.0067,-0.982
1168.00,4.834007,23.88100,0.000174,23.117815,0.0067,-0.983
1170.00,4.835026,23.88097,0.000175,23.117750,0.0067,-0.982
1172.00,4.835018,23.88109,0.000175,23.117330,0.0067,-0.982
1174.00,4.834110,23.88161,0.000175,23.117412,0.0067,-0.983
1176.00,4.833124,23.88134,0.000174,23.117316,0.0067,-0.982
1178.00,4.833130,23.88056,0.000174,23.118049,0.0067,-0.983
1180.00,4.833400,23.88089,0.000174,23.117787,0.0067,-0.982
1182.00,4.832554,23.88095,0.000174,23.117401,0.0067,-0.982
1184.00,4.832650,23.88079,0.000174,23.118268,0.0067,-0.983
1186.00,4.832522,23.88132,0.000175,23.117462,0.0067,-0.982
1188.00,4.832412,23.88171,0.000175,23.118010,0.0067,-0.982
1190.00,4.832259,23.88134,0.000176,23.118101,0.0067,-0.982
1192.00,4.833268,23.88138,0.000175,23.117823,0.0067,-0.983
1194.00,4.833092,23.88150,0.000175,23.117624,0.0067,-0.983
1196.00,4.832866,23.88109,0.000174,23.118270,0.0067,-0.983
1198.00,4.833362,23.88145,0.000175,23.117377,0.0067,-0.983
1200.00,4.833744,23.88145,0.000174,23.117210,0.0067,-0.983
@7,5.0000,10.0
1202.00,4.833718,23.88051,0.000175,23.116909,0.0067,-0.983
1204.00,4.831470,23.88037,0.000174,23.117368,0.0066,-0.982
1206.00,4.829026,23.88000,0.000175,23.118643,0.0067,-0.981
1208.00,4.823868,23.88089,0.000175,23.116993,0.0067,-0.981
1210.00,4.817674,23.88100,0.000175,23.117013,0.0067,-0.983
1212.00,4.813039,23.88009,0.000175,23.118103,0.0067,-0.982
1214.00,4.809992,23.88040,0.000176,23.118088,0.0067,-0.982
1216.00,4.809824,23.88017,0.000177,23.117325,0.0067,-0.983
1218.00,4.812605,23.88053,0.000175,23.117667,0.0067,-0.984
1220.00,4.815497,23.88124,0.000175,23.117600,0.0067,-0.983
1222.00,4.816856,23.88064,0.000175,23.117798,0.0067,-0.983
1224.00,4.818193,23.88106,0.000175,23.117774,0.0067,-0.983
1226.00,4.819189,23.88028,0.000175,23.117808,0.0067,-0.982
1228.00,4.820501,23.88047,0.000175,23.117841,0.0067,-0.982
1230.00,4.822158,23.88026,0.000174,23.117433,0.0067,-0.983
1232.00,4.824215,23.88075,0.000174,23.117663,0.0067,-0.982
1234.00,4.824921,23.88050,0.000174,23.117797,0.0067,-0.983
1236.00,4.824805,23.88060,0.000174,23.116554,0.0067,-0.983
1238.00,4.825917,23.88117,0.000176,23.117438,0.0067,-0.982
1240.00,4.827334,23.88046,0.000175,23.117195,0.0067,-0.982
1242.00,4.828467,23.88075,0.000175,23.116547,0.0067,-0.982
1244.00,4.828624,23.88137,0.000176,23.117364,0.0067,-0.982
1246.00,4.828802,23.88097,0.000176,23.117767,0.0067,-0.983
1248.00,4.830038,23.88095,0.000175,23.117059,0.0067,-0.983
1250.00,4.831153,23.88051,0.000175,23.118250,0.0067,-0.983
1252.00,4.832305,23.88115,0.000175,23.118066,0.0067,-0.982
1254.00,4.832664,23.88115,0.000174,23.117527,0.0067,-0.982
1256.00,4.832082,23.88166,0.000174,23.117245,0.0067,-0.981
1258.00,4.831188,23.88135,0.000175,23.117472,0.0067,-0.981
1260.00,4.831161,23.88070,0.000174,23.116291,0.0066,-0.983
1262.00,4.831259,23.88044,0.000174,23.117004,0.0066,-0.983
1264.00,4.830649,23.88132,0.000175,23.117587,0.0067,-0.982
1266.00,4.830288,23.88192,0.000174,23.117791,0.0067,-0.982
1268.00,4.829867,23.88214,0.000175,23.117860,0.0067,-0.982
1270.00,4.829526,23.88210,0.000174,23.117386,0.0067,-0.982
1272.00,4.829709,23.88093,0.000174,23.117149,0.0067,-0.983
1274.00,4.829869,23.88061,0.000174,23.117518,0.0067,-0.982
1276.00,4.831027,23.88091,0.000175,23.117360,0.0067,-0.982
1278.00,4.831270,23.88186,0.000175,23.116742,0.0067,-0.982
1280.00,4.830778,23.88088,0.000175,23.117654,0.0067,-0.982
1282.00,4.829498,23.88152,0.000175,23.117628,0.0066,-0.982
1284.00,4.828424,23.88221,0.000175,23.117615,0.0067,-0.982
1286.00,4.829414,23.88205,0.000175,23.118257,0.0067,-0.982
1288.00,4.830279,23.88113,0.000175,23.116759,0.0067,-0.982
1290.00,4.830342,23.88135,0.000174,23.116629,0.0067,-0.982
1292.00,4.830572,23.88082,0.000173,23.117979,0.0067,-0.983
1294.00,4.830444,23.88075,0.000174,23.117124,0.0067,-0.983
1296.00,4.830070,23.88054,0.000174,23.117403,0.0067,-0.982
1298.00,4.829525,23.88084,0.000173,23.117750,0.0067,-0.982
1300.00,4.828350,23.88085,0.000174,23.117628,0.0067,-0.982
1302.00,4.826922,23.88153,0.000174,23.117310,0.0067,-0.981
1304.00,4.827371,23.88191,0.000176,23.116619,0.0067,-0.983
1306.00,4.828391,23.88162,0.000175,23.117485,0.0067,-0.983
1308.00,4.828808,23.88111,0.000175,23.117227,0.0067,-0.982
1310.00,4.828577,23.88058,0.000176,23.116690,0.0067,-0.982
1312.00,4.828699,23.88015,0.000175,23.117329,0.0067,-0.981
1314.00,4.828359,23.88066,0.000176,23.117332,0.0067,-0.983
1316.00,4.828179,23.88123,0.000175,23.117975,0.0067,-0.983
1318.00,4.827532,23.88089,0.000174,23.117485,0.0067,-0.982
1320.00,4.827209,23.87995,0.000175,23.117412,0.0067,-0.982
1322.00,4.826417,23.88004,0.000174,23.117769,0.0067,-0.982
1324.00,4.827221,23.88004,0.000175,23.117572,0.0067,-0.982
1326.00,4.827798,23.88047,0.000175,23.117999,0.0067,-0.981
1328.00,4.827657,23.88074,0.000175,23.117243,0.0067,-0.982
1330.00,4.828484,23.88121,0.000175,23.116955,0.0067,-0.983
1332.00,4.828710,23.88205,0.000174,23.117176,0.0067,-0.983
1334.00,4.827092,23.88180,0.000175,23.116985,0.0067,-0.982
1336.00,4.826808,23.88195,0.000174,23.117542,0.0067,-0.981
1338.00,4.827124,23.88161,0.000176,23.118049,0.0067,-0.982
1340.00,4.826218,23.88256,0.000175,23.116954,0.0067,-0.983
1342.00,4.826527,23.88200,0.000175,23.118077,0.0067,-0.982
1344.00,4.827417,23.88144,0.000176,23.117564,0.0067,-0.981
1346.00,4.827259,23.88188,0.000176,23.117670,0.0067,-0.982
1348.00,4.827516,23.88168,0.000175,23.117137,0.0067,-0.983
1350.00,4.826508,23.88182,0.000175,23.117403,0.0067,-0.982
1352.00,4.825563,23.88196,0.000175,23.117072,0.0067,-0.982
1354.00,4.824409,23.88211,0.000175,23.116948,0.0067,-0.982
1356.00,4.823939,23.88185,0.000175,23.117277,0.0067,-0.982
1358.00,4.824760,23.88197,0.000175,23.118148,0.0067,-0.982
1360.00,4.825197,23.88184,0.000175,23.117505,0.0067,-0.982
1362.00,4.824986,23.88219,0.000176,23.117852,0.0067,-0.981
1364.00,4.824039,23.88101,0.000175,23.118110,0.0067,-0.982
1366.00,4.823964,23.88039,0.000174,23.117780,0.0067,-0.982
1368.00,4.824423,23.88091,0.000174,23.118058,0.0067,-0.982
1370.00,4.824690,23.88165,0.000174,23.117590,0.0067,-0.982
1372.00,4.825884,23.88163,0.000174,23.117011,0.0067,-0.982
1374.00,4.826127,23.88134,0.000176,23.117167,0.0067,-0.982
1376.00,4.825313,23.88050,0.000176,23.118131,0.0067,-0.982
1378.00,4.824780,23.88084,0.000176,23.117782,0.0067,-0.982
1380.00,4.824640,23.88101,0.000175,23.118071,0.0067,-0.982
@8,5.0000,10.0
1382.00,4.824310,23.88113,0.000175,23.117358,0.0067,-0.982
1384.00,4.823247,23.88148,0.000175,23.117767,0.0067,-0.982
1386.00,4.819861,23.88151,0.000176,23.117481,0.0066,-0.981
1388.00,4.814312,23.88158,0.000177,23.117193,0.0067,-0.981
1390.00,4.809868,23.88151,0.000176,23.117585,0.0067,-0.981
1392.00,4.804616,23.88156,0.000175,23.118049,0.0067,-0.982
1394.00,4.801039,23.88137,0.000174,23.117938,0.0067,-0.983
1396.00,4.800836,23.88107,0.000175,23.117758,0.0067,-0.981
1398.00,4.803731,23.88155,0.000174,23.117538,0.0067,-0.984
1400.00,4.806736,23.88115,0.000174,23.117529,0.0067,-0.984
1402.00,4.809114,23.88187,0.000174,23.117514,0.0067,-0.983
1404.00,4.810533,23.88178,0.000176,23.117765,0.0067,-0.981
1406.00,4.812636,23.88146,0.000176,23.117644,0.0067,-0.982
1408.00,4.814193,23.88090,0.000176,23.117349,0.0068,-0.983
1410.00,4.815401,23.88126,0.000174,23.117620,0.0067,-0.983
1412.00,4.817921,23.88144,0.000175,23.117698,0.0067,-0.983
1414.00,4.818072,23.88155,0.000175,23.117570,0.0067,-0.982
1416.00,4.818919,23.88180,0.000176,23.117548,0.0067,-0.982
1418.00,4.819927,23.88158,0.000176,23.118458,0.0067,-0.982
1420.00,4.821235,23.88186,0.000177,23.118174,0.0067,-0.982
1422.00,4.822032,23.88094,0.000176,23.118053,0.0067,-0.983
1424.00,4.822336,23.88046,0.000174,23.117915,0.0067,-0.983
1426.00,4.823294,23.88066,0.000175,23.117674,0.0067,-0.981
1428.00,4.824315,23.88110,0.000175,23.118474,0.0067,-0.983
1430.00,4.825027,23.88150,0.000175,23.117769,0.0067,-0.981
1432.00,4.825435,23.88139,0.000175,23.117317,0.0067,-0.982
1434.00,4.825686,23.88145,0.000175,23.117732,0.0067,-0.982
1436.00,4.825820,23.88078,0.000175,23.117236,0.0067,-0.982
1438.00,4.827009,23.88106,0.000175,23.117284,0.0067,-0.983
1440.00,4.826252,23.88129,0.000175,23.117704,0.0067,-0.983
1442.00,4.825300,23.88115,0.000174,23.117273,0.0067,-0.982
1444.00,4.823656,23.88128,0.000175,23.117633,0.0067,-0.982
1446.00,4.823663,23.88128,0.000175,23.117618,0.0067,-0.981
1448.00,4.823437,23.88161,0.000176,23.117984,0.0067,-0.981
1450.00,4.823401,23.88223,0.000175,23.117278,0.0067,-0.982
1452.00,4.823434,23.88240,0.000175,23.117915,0.0067,-0.983
1454.00,4.822878,23.88207,0.000175,23.117893,0.0067,-0.982
1456.00,4.822539,23.88155,0.000175,23.117219,0.0066,-0.982
1458.00,4.823072,23.88205,0.000175,23.117979,0.0067,-0.982
1460.00,4.822779,23.88230,0.000176,23.117563,0.0067,-0.982
1462.00,4.822739,23.88244,0.000175,23.117394,0.0067,-0.982
1464.00,4.823522,23.88224,0.000176,23.117455,0.0067,-0.982
1466.00,4.824064,23.88145,0.000175,23.117672,0.0067,-0.982
1468.00,4.824972,23.88134,0.000175,23.116870,0.0067,-0.982
1470.00,4.823961,23.88121,0.000176,23.118190,0.0067,-0.982
1472.00,4.822820,23.88105,0.000176,23.118339,0.0067,-0.982
1474.00,4.822755,23.88094,0.000176,23.117403,0.0067,-0.982
1476.00,4.823378,23.88103,0.000175,23.117832,0.0067,-0.982
1478.00,4.822082,23.88141,0.000174,23.118064,0.0068,-0.982
1480.00,4.821547,23.88136,0.000175,23.117964,0.0067,-0.982
1482.00,4.821777,23.88119,0.000176,23.118110,0.0067,-0.982
1484.00,4.821268,23.88138,0.000176,23.117967,0.0067,-0.982
1486.00,4.821421,23.88202,0.000176,23.117267,0.0067,-0.982
1488.00,4.821359,23.88261,0.000175,23.118354,0.0067,-0.983
1490.00,4.820322,23.88259,0.000176,23.119208,0.0067,-0.981
1492.00,4.820884,23.88347,0.000176,23.117641,0.0067,-0.981
1494.00,4.821216,23.88229,0.000176,23.117943,0.0067,-0.982
1496.00,4.821217,23.88192,0.000177,23.118031,0.0067,-0.982
1498.00,4.821179,23.88181,0.000175,23.117845,0.0067,-0.983
1500.00,4.820721,23.88212,0.000176,23.117624,0.0067,-0.982
1502.00,4.820940,23.88262,0.000176,23.117958,0.0067,-0.982
1504.00,4.820471,23.88328,0.000176,23.117702,0.0067,-0.982
1506.00,4.819533,23.88279,0.000175,23.117767,0.0067,-0.982
1508.00,4.819730,23.88368,0.000175,23.117962,0.0068,-0.982
1510.00,4.819719,23.88359,0.000175,23.117304,0.0067,-0.982
1512.00,4.819613,23.88355,0.000176,23.117975,0.0067,-0.982
1514.00,4.820241,23.88372,0.000175,23.117672,0.0067,-0.982
1516.00,4.820611,23.88434,0.000175,23.117494,0.0067,-0.981
1518.00,4.819701,23.88416,0.000177,23.117696,0.0067,-0.982
1520.00,4.818523,23.88388,0.000176,23.117392,0.0067,-0.982
1522.00,4.818587,23.88372,0.000176,23.117694,0.0067,-0.981
1524.00,4.818468,23.88359,0.000176,23.117930,0.0067,-0.982
1526.00,4.818943,23.88382,0.000174,23.118105,0.0067,-0.982
1528.00,4.818638,23.88348,0.000176,23.117488,0.0067,-0.982
1530.00,4.818541,23.88437,0.000176,23.117600,0.0067,-0.982
1532.00,4.819082,23.88379,0.000175,23.117741,0.0067,-0.982
1534.00,4.819943,23.88383,0.000176,23.118226,0.0067,-0.981
1536.00,4.820732,23.88351,0.000176,23.118131,0.0067,-0.982
1538.00,4.820283,23.88413,0.000174,23.117572,0.0067,-0.982
1540.00,4.820499,23.88385,0.000175,23.116790,0.0067,-0.982
1542.00,4.820347,23.88288,0.000175,23.117553,0.0067,-0.982
1544.00,4.819890,23.88354,0.000175,23.117915,0.0067,-0.983
1546.00,4.818570,23.88366,0.000175,23.117078,0.0067,-0.983
1548.00,4.819051,23.88325,0.000174,23.117214,0.0067,-0.983
1550.00,4.818899,23.88256,0.000174,23.117919,0.0067,-0.982
1552.00,4.818646,23.88197,0.000176,23.117616,0.0067,-0.982
1554.00,4.817626,23.88250,0.000177,23.117826,0.0067,-0.982
1556.00,4.817886,23.88327,0.000177,23.117412,0.0067,-0.982
1558.00,4.818674,23.88284,0.000177,23.117795,0.0067,-0.981
1560.00,4.819349,23.88302,0.000176,23.118513,0.0067,-0.982
@9,5.0000,10.0
1562.00,4.819615,23.88405,0.000176,23.117629,0.0067,-0.982
1564.00,4.819181,23.88333,0.000176,23.118027,0.0068,-0.982
1566.00,4.816278,23.88255,0.000177,23.118719,0.0067,-0.981
1568.00,4.810420,23.88362,0.000177,23.118183,0.0067,-0.981
1570.00,4.804311,23.88373,0.000176,23.118192,0.0067,-0.981
1572.00,4.799473,23.88320,0.000176,23.118042,0.0067,-0.981
1574.00,4.795906,23.88286,0.000175,23.117648,0.0067,-0.982
1576.00,4.795247,23.88377,0.000174,23.118075,0.0067,-0.983
1578.00,4.799108,23.88398,0.000173,23.117516,0.0067,-0.984
1580.00,4.802775,23.88371,0.000174,23.117420,0.0067,-0.983
1582.00,4.804576,23.88405,0.000175,23.118278,0.0067,-0.983
1584.00,4.806002,23.88428,0.000176,23.118064,0.0067,-0.982
1586.00,4.807682,23.88396,0.000176,23.118265,0.0068,-0.982
1588.00,4.809433,23.88411,0.000175,23.118229,0.0068,-0.983
1590.00,4.809120,23.88474,0.000176,23.117592,0.0067,-0.982
1592.00,4.808844,23.88476,0.000177,23.117304,0.0067,-0.982
1594.00,4.810126,23.88461,0.000176,23.117635,0.0067,-0.981
1596.00,4.811735,23.88450,0.000176,23.117570,0.0067,-0.983
1598.00,4.812781,23.88430,0.000175,23.118801,0.0067,-0.982
1600.00,4.813278,23.88471,0.000176,23.118118,0.0067,-0.983
1602.00,4.814902,23.88457,0.000177,23.117914,0.0067,-0.982
1604.00,4.815865,23.88389,0.000177,23.118411,0.0068,-0.982
1606.00,4.817351,23.88452,0.000176,23.117915,0.0067,-0.983
1608.00,4.817255,23.88331,0.000176,23.117732,0.0067,-0.982
1610.00,4.817773,23.88355,0.000177,23.118088,0.0067,-0.982
1612.00,4.817951,23.88389,0.000177,23.118749,0.0067,-0.982
1614.00,4.818297,23.88375,0.000176,23.118194,0.0067,-0.982
1616.00,4.818115,23.88377,0.000176,23.117949,0.0067,-0.982
1618.00,4.817480,23.88341,0.000176,23.118400,0.0067,-0.981
1620.00,4.816997,23.88329,0.000176,23.118220,0.0068,-0.982
1622.00,4.817749,23.88267,0.000176,23.118265,0.0067,-0.982
1624.00,4.818136,23.88258,0.000176,23.118088,0.0067,-0.982
1626.00,4.817596,23.88219,0.000177,23.118259,0.0067,-0.983
1628.00,4.818107,23.88246,0.000175,23.118320,0.0067,-0.982
1630.00,4.818117,23.88280,0.000174,23.118060,0.0067,-0.982
1632.00,4.818280,23.88352,0.000176,23.117176,0.0067,-0.981
1634.00,4.818297,23.88317,0.000175,23.118110,0.0068,-0.983
1636.00,4.818495,23.88417,0.000175,23.118459,0.0067,-0.982
1638.00,4.818208,23.88505,0.000176,23.117964,0.0067,-0.982
1640.00,4.818238,23.88485,0.000175,23.117631,0.0067,-0.983
1642.00,4.817514,23.88378,0.000175,23.117494,0.0067,-0.983
1644.00,4.816529,23.88429,0.000174,23.118448,0.0067,-0.983
1646.00,4.816753,23.88397,0.000175,23.117581,0.0067,-0.982
1648.00,4.817605,23.88407,0.000175,23.117685,0.0067,-0.983
1650.00,4.818139,23.88356,0.000176,23.117932,0.0067,-0.982
1652.00,4.817652,23.88393,0.000176,23.118170,0.0068,-0.982
1654.00,4.817027,23.88381,0.000177,23.118255,0.0067,-0.982
1656.00,4.816219,23.88432,0.000177,23.118205,0.0067,-0.983
1658.00,4.816613,23.88417,0.000177,23.117564,0.0067,-0.982
1660.00,4.817310,23.88467,0.000176,23.117795,0.0067,-0.982
1662.00,4.818309,23.88427,0.000176,23.117602,0.0067,-0.982
1664.00,4.817942,23.88396,0.000176,23.118320,0.0067,-0.983
1666.00,4.817422,23.88467,0.000177,23.118404,0.0067,-0.982
1668.00,4.817239,23.88418,0.000175,23.118320,0.0067,-0.983
1670.00,4.816316,23.88423,0.000175,23.118677,0.0067,-0.983
1672.00,4.815902,23.88355,0.000176,23.118118,0.0067,-0.983
1674.00,4.816479,23.88422,0.000176,23.118266,0.0067,-0.982
1676.00,4.816073,23.88413,0.000176,23.118123,0.0067,-0.982
1678.00,4.816078,23.88433,0.000176,23.118279,0.0067,-0.983
1680.00,4.816220,23.88378,0.000176,23.117973,0.0067,-0.983
1682.00,4.815800,23.88430,0.000176,23.117689,0.0067,-0.983
1684.00,4.814620,23.88440,0.000175,23.118276,0.0067,-0.983
1686.00,4.813219,23.88460,0.000175,23.117405,0.0067,-0.983
1688.00,4.813880,23.88403,0.000175,23.117992,0.0067,-0.983
1690.00,4.815520,23.88457,0.000176,23.118560,0.0067,-0.983
1692.00,4.815626,23.88407,0.000177,23.118185,0.0068,-0.982
1694.00,4.814713,23.88369,0.000176,23.117589,0.0067,-0.983
1696.00,4.813963,23.88440,0.000176,23.117739,0.0068,-0.982
1698.00,4.813073,23.88410,0.000178,23.118289,0.0068,-0.983
1700.00,4.812808,23.88423,0.000176,23.118719,0.0067,-0.983
1702.00,4.812880,23.88429,0.000176,23.118123,0.0067,-0.983
1704.00,4.814515,23.88454,0.000176,23.118417,0.0067,-0.983
1706.00,4.814231,23.88523,0.000176,23.118235,0.0067,-0.984
1708.00,4.814102,23.88460,0.000176,23.118021,0.0067,-0.983
1710.00,4.812924,23.88503,0.000176,23.117782,0.0067,-0.982
1712.00,4.812483,23.88494,0.000176,23.118183,0.0067,-0.982
1714.00,4.812134,23.88432,0.000176,23.118454,0.0067,-0.983
1716.00,4.812527,23.88536,0.000177,23.118135,0.0067,-0.983
1718.00,4.812599,23.88450,0.000176,23.118187,0.0068,-0.983
1720.00,4.812732,23.88468,0.000176,23.118387,0.0068,-0.982
1722.00,4.813066,23.88565,0.000177,23.118398,0.0067,-0.984
1724.00,4.813913,23.88481,0.000177,23.117973,0.0067,-0.983
1726.00,4.814081,23.88443,0.000176,23.118276,0.0067,-0.983
1728.00,4.813815,23.88472,0.000175,23.117785,0.0068,-0.983
1730.00,4.812562,23.88472,0.000176,23.118188,0.0067,-0.982
1732.00,4.812144,23.88491,0.000177,23.118352,0.0067,-0.982
1734.00,4.812856,23.88536,0.000177,23.117869,0.0067,-0.983
1736.00,4.813573,23.88492,0.000176,23.117609,0.0067,-0.983
1738.00,4.813389,23.88506,0.000176,23.117427,0.0067,-0.983
1740.00,4.812272,23.88454,0.000175,23.118402,0.0067,-0.982
@10,5.0000,10.0
1742.00,4.813550,23.88395,0.000177,23.117956,0.0067,-0.983
1744.00,4.813489,23.88501,0.000176,23.117914,0.0068,-0.982
1746.00,4.810630,23.88445,0.000176,23.118569,0.0067,-0.982
1748.00,4.804286,23.88464,0.000177,23.118357,0.0067,-0.983
1750.00,4.797587,23.88481,0.000177,23.117698,0.0067,-0.982
1752.00,4.792278,23.88454,0.000177,23.118511,0.0067,-0.982
1754.00,4.790198,23.88479,0.000176,23.118127,0.0068,-0.983
1756.00,4.790081,23.88589,0.000175,23.118530,0.0067,-0.984
1758.00,4.792898,23.88605,0.000173,23.117927,0.0067,-0.985
1760.00,4.797800,23.88452,0.000174,23.117928,0.0067,-0.984
1762.00,4.799553,23.88446,0.000176,23.118391,0.0067,-0.984
1764.00,4.800567,23.88451,0.000175,23.117713,0.0067,-0.984
1766.00,4.800868,23.88465,0.000176,23.117145,0.0067,-0.983
1768.00,4.801351,23.88401,0.000176,23.117329,0.0067,-0.984
1770.00,4.802542,23.88457,0.000175,23.118010,0.0067,-0.983
1772.00,4.803620,23.88479,0.000176,23.117670,0.0067,-0.983
1774.00,4.805461,23.88569,0.000175,23.117938,0.0067,-0.982
1776.00,4.807577,23.88551,0.000176,23.118742,0.0068,-0.982
1778.00,4.809059,23.88470,0.000177,23.117954,0.0067,-0.983
1780.00,4.810067,23.88613,0.000177,23.117362,0.0067,-0.984
1782.00,4.811063,23.88558,0.000176,23.117975,0.0067,-0.983
1784.00,4.811195,23.88551,0.000176,23.118040,0.0068,-0.983
1786.00,4.811086,23.88529,0.000176,23.117392,0.0067,-0.984
1788.00,4.812000,23.88530,0.000176,23.117832,0.0067,-0.983
1790.00,4.813114,23.88505,0.000175,23.118458,0.0067,-0.983
1792.00,4.813962,23.88571,0.000174,23.118019,0.0067,-0.983
1794.00,4.813409,23.88506,0.000175,23.118006,0.0067,-0.984
1796.00,4.812854,23.88491,0.000176,23.117559,0.0068,-0.983
1798.00,4.812469,23.88473,0.000175,23.117293,0.0068,-0.982
1800.00,4.812679,23.88445,0.000176,23.117418,0.0067,-0.984
1802.00,4.814535,23.88501,0.000176,23.118318,0.0067,-0.984
1804.00,4.814466,23.88447,0.000176,23.117143,0.0067,-0.983
1806.00,4.814600,23.88494,0.000177,23.117618,0.0067,-0.983
1808.00,4.814372,23.88522,0.000177,23.118315,0.0067,-0.983
1810.00,4.814784,23.88554,0.000177,23.117646,0.0067,-0.982
1812.00,4.814353,23.88499,0.000177,23.118454,0.0067,-0.984
1814.00,4.813298,23.88568,0.000175,23.118125,0.0068,-0.985
1816.00,4.812693,23.88524,0.000175,23.118424,0.0068,-0.983
1818.00,4.812671,23.88534,0.000176,23.118305,0.0067,-0.982
1820.00,4.812285,23.88471,0.000176,23.118148,0.0068,-0.983
1822.00,4.813457,23.88467,0.000177,23.118675,0.0067,-0.984
1824.00,4.813940,23.88437,0.000177,23.118339,0.0067,-0.983
1826.00,4.812659,23.88464,0.000177,23.118352,0.0067,-0.983
1828.00,4.811708,23.88503,0.000176,23.118259,0.0067,-0.984
1830.00,4.811595,23.88452,0.000175,23.118151,0.0067,-0.984
1832.00,4.811657,23.88445,0.000176,23.117434,0.0067,-0.983
1834.00,4.811657,23.88500,0.000177,23.118047,0.0067,-0.983
1836.00,4.811977,23.88462,0.000177,23.118513,0.0067,-0.982
1838.00,4.812588,23.88447,0.000178,23.118326,0.0068,-0.984
1840.00,4.812406,23.88507,0.000176,23.118097,0.0067,-0.984
1842.00,4.812721,23.88454,0.000176,23.117416,0.0067,-0.983
1844.00,4.811656,23.88452,0.000177,23.118068,0.0067,-0.983
1846.00,4.811476,23.88573,0.000176,23.118437,0.0067,-0.982
1848.00,4.810639,23.88501,0.000176,23.118528,0.0067,-0.983
1850.00,4.810551,23.88504,0.000176,23.118008,0.0067,-0.983
1852.00,4.810648,23.88554,0.000177,23.117960,0.0067,-0.983
1854.00,4.810647,23.88660,0.000176,23.118207,0.0067,-0.983
1856.00,4.810885,23.88601,0.000176,23.118461,0.0067,-0.982
1858.00,4.811508,23.88537,0.000175,23.118621,0.0067,-0.983
1860.00,4.812173,23.88498,0.000175,23.118181,0.0067,-0.984
1862.00,4.811107,23.88549,0.000175,23.118179,0.0067,-0.984
1864.00,4.810717,23.88473,0.000175,23.118060,0.0067,-0.984
1866.00,4.810348,23.88477,0.000175,23.117505,0.0067,-0.983
1868.00,4.810596,23.88532,0.000177,23.118554,0.0067,-0.983
1870.00,4.810003,23.88629,0.000176,23.118003,0.0067,-0.983
1872.00,4.809454,23.88604,0.000177,23.118042,0.0067,-0.983
1874.00,4.810244,23.88618,0.000176,23.118205,0.0067,-0.984
1876.00,4.810133,23.88599,0.000177,23.117810,0.0068,-0.983
1878.00,4.809457,23.88612,0.000177,23.117655,0.0067,-0.983
1880.00,4.808950,23.88588,0.000176,23.118307,0.0067,-0.984
1882.00,4.808627,23.88559,0.000175,23.117977,0.0067,-0.983
1884.00,4.808730,23.88525,0.000177,23.117878,0.0067,-0.984
1886.00,4.808844,23.88519,0.000175,23.117011,0.0067,-0.984
1888.00,4.808895,23.88481,0.000175,23.118144,0.0067,-0.983
1890.00,4.808365,23.88525,0.000175,23.118023,0.0067,-0.983
1892.00,4.808168,23.88460,0.000174,23.117934,0.0067,-0.984
1894.00,4.808141,23.88474,0.000175,23.117212,0.0067,-0.984
1896.00,4.809134,23.88503,0.000176,23.117473,0.0067,-0.984
1898.00,4.809964,23.88603,0.000175,23.118116,0.0067,-0.984
1900.00,4.809816,23.88613,0.000174,23.117611,0.0067,-0.984
1902.00,4.809546,23.88514,0.000175,23.117906,0.0067,-0.984
1904.00,4.809429,23.88529,0.000176,23.117707,0.0067,-0.983
1906.00,4.808349,23.88516,0.000176,23.117967,0.0067,-0.984
1908.00,4.807386,23.88588,0.000175,23.117953,0.0067,-0.984
1910.00,4.807645,23.88567,0.000175,23.117475,0.0067,-0.983
1912.00,4.807912,23.88550,0.000175,23.118062,0.0067,-0.984
1914.00,4.808568,23.88577,0.000176,23.117932,0.0067,-0.983
1916.00,4.809826,23.88598,0.000175,23.117629,0.0067,-0.984
1918.00,4.809965,23.88599,0.000174,23.118242,0.0067,-0.984
1920.00,4.809125,23.88610,0.000174,23.118148,0.0066,-0.985
@11,5.0000,10.0
1922.00,4.808615,23.88565,0.000174,23.117501,0.0067,-0.984
1924.00,4.808983,23.88546,0.000174,23.116898,0.0067,-0.983
1926.00,4.807002,23.88555,0.000174,23.118187,0.0067,-0.983
1928.00,4.801674,23.88604,0.000174,23.118523,0.0067,-0.983
1930.00,4.795590,23.88686,0.000174,23.117253,0.0066,-0.984
1932.00,4.790991,23.88606,0.000175,23.116989,0.0066,-0.983
1934.00,4.786534,23.88604,0.000175,23.118569,0.0067,-0.984
1936.00,4.785987,23.88632,0.000174,23.117271,0.0067,-0.985
1938.00,4.788730,23.88660,0.000173,23.117722,0.0067,-0.986
1940.00,4.791769,23.88686,0.000173,23.117412,0.0067,-0.985
1942.00,4.794326,23.88633,0.000173,23.117013,0.0066,-0.985
1944.00,4.796095,23.88620,0.000173,23.116900,0.0066,-0.985
1946.00,4.796421,23.88642,0.000174,23.117384,0.0067,-0.985
1948.00,4.797684,23.88605,0.000174,23.117836,0.0066,-0.985
1950.00,4.799456,23.88666,0.000173,23.117537,0.0067,-0.984
1952.00,4.800342,23.88682,0.000174,23.117017,0.0067,-0.984
1954.00,4.801788,23.88657,0.000174,23.117492,0.0066,-0.985
1956.00,4.803539,23.88760,0.000174,23.117217,0.0066,-0.985
1958.00,4.804844,23.88712,0.000173,23.116266,0.0067,-0.985
1960.00,4.805643,23.88676,0.000173,23.116772,0.0066,-0.984
1962.00,4.806054,23.88684,0.000174,23.117665,0.0067,-0.984
1964.00,4.806859,23.88692,0.000173,23.117720,0.0067,-0.984
1966.00,4.807335,23.88694,0.000174,23.116909,0.0067,-0.984
1968.00,4.808006,23.88627,0.000174,23.116998,0.0067,-0.984
1970.00,4.808978,23.88754,0.000174,23.117579,0.0067,-0.985
1972.00,4.808468,23.88772,0.000174,23.117540,0.0067,-0.985
1974.00,4.807968,23.88778,0.000175,23.117139,0.0066,-0.985
1976.00,4.807832,23.88742,0.000174,23.116868,0.0066,-0.984
1978.00,4.809089,23.88759,0.000174,23.117538,0.0066,-0.984
1980.00,4.809890,23.88757,0.000174,23.116695,0.0066,-0.984
1982.00,4.809152,23.88794,0.000174,23.116857,0.0067,-0.984
1984.00,4.807996,23.88734,0.000174,23.117325,0.0067,-0.985
1986.00,4.807928,23.88666,0.000174,23.116846,0.0066,-0.985
1988.00,4.807811,23.88594,0.000173,23.116708,0.0067,-0.985
1990.00,4.808364,23.88649,0.000174,23.117373,0.0067,-0.984
1992.00,4.809063,23.88635,0.000174,23.117364,0.0067,-0.985
1994.00,4.808784,23.88661,0.000174,23.117564,0.0067,-0.984
1996.00,4.808045,23.88745,0.000174,23.116831,0.0066,-0.985
1998.00,4.807168,23.88723,0.000174,23.117264,0.0066,-0.985
2000.00,4.807085,23.88567,0.000173,23.117403,0.0066,-0.984
2002.00,4.806623,23.88602,0.000173,23.116993,0.0066,-0.984
2004.00,4.807460,23.88664,0.000174,23.117834,0.0066,-0.984
2006.00,4.806986,23.88625,0.000173,23.117813,0.0066,-0.984
2008.00,4.807010,23.88615,0.000173,23.116935,0.0066,-0.985
2010.00,4.807382,23.88606,0.000173,23.117095,0.0066,-0.985
2012.00,4.807231,23.88586,0.000174,23.117314,0.0066,-0.984
2014.00,4.806809,23.88565,0.000174,23.116872,0.0066,-0.985
2016.00,4.807266,23.88627,0.000174,23.117702,0.0066,-0.985
2018.00,4.806824,23.88582,0.000174,23.117332,0.0066,-0.984
2020.00,4.806566,23.88497,0.000174,23.116497,0.0066,-0.984
2022.00,4.806052,23.88478,0.000174,23.116903,0.0066,-0.984
2024.00,4.805630,23.88521,0.000173,23.117082,0.0066,-0.985
2026.00,4.805779,23.88545,0.000173,23.116656,0.0066,-0.985
2028.00,4.805796,23.88620,0.000174,23.117189,0.0066,-0.984
2030.00,4.804841,23.88614,0.000172,23.117035,0.0066,-0.984
2032.00,4.805569,23.88638,0.000173,23.116850,0.0066,-0.984
2034.00,4.805222,23.88553,0.000173,23.117351,0.0066,-0.985
2036.00,4.804419,23.88521,0.000173,23.116970,0.0067,-0.985
2038.00,4.805737,23.88502,0.000173,23.116668,0.0066,-0.984
2040.00,4.805818,23.88488,0.000172,23.116471,0.0066,-0.985
2042.00,4.805207,23.88423,0.000172,23.116935,0.0066,-0.985
2044.00,4.804566,23.88451,0.000172,23.116907,0.0066,-0.985
2046.00,4.804933,23.88510,0.000173,23.116981,0.0066,-0.985
2048.00,4.804897,23.88467,0.000173,23.118068,0.0066,-0.984
2050.00,4.805747,23.88502,0.000174,23.117702,0.0067,-0.984
2052.00,4.805617,23.88486,0.000173,23.116872,0.0067,-0.985
2054.00,4.805391,23.88500,0.000173,23.117256,0.0066,-0.984
2056.00,4.805816,23.88501,0.000173,23.117581,0.0066,-0.984
2058.00,4.805738,23.88501,0.000173,23.116838,0.0067,-0.985
2060.00,4.805705,23.88383,0.000172,23.116391,0.0066,-0.985
2062.00,4.805189,23.88404,0.000173,23.117184,0.0066,-0.984
2064.00,4.805533,23.88450,0.000172,23.116281,0.0066,-0.984
2066.00,4.805922,23.88312,0.000174,23.116926,0.0066,-0.985
2068.00,4.805646,23.88333,0.000173,23.116926,0.0066,-0.985
2070.00,4.805914,23.88372,0.000172,23.116645,0.0066,-0.984
2072.00,4.805609,23.88446,0.000173,23.116289,0.0066,-0.983
2074.00,4.804576,23.88369,0.000174,23.116356,0.0067,-0.984
2076.00,4.804135,23.88416,0.000173,23.116946,0.0066,-0.985
2078.00,4.804482,23.88449,0.000173,23.116595,0.0066,-0.985
2080.00,4.805007,23.88396,0.000172,23.117080,0.0066,-0.984
2082.00,4.804333,23.88409,0.000173,23.117306,0.0066,-0.985
2084.00,4.803855,23.88385,0.000173,23.117084,0.0066,-0.984
2086.00,4.803026,23.88435,0.000173,23.116630,0.0066,-0.984
2088.00,4.802369,23.88446,0.000173,23.116993,0.0066,-0.984
2090.00,4.802673,23.88397,0.000174,23.117221,0.0066,-0.984
2092.00,4.802464,23.88385,0.000173,23.116098,0.0066,-0.984
2094.00,4.801819,23.88445,0.000173,23.116734,0.0066,-0.985
2096.00,4.801271,23.88399,0.000173,23.117035,0.0067,-0.985
2098.00,4.802273,23.88363,0.000172,23.116486,0.0066,-0.984
2100.00,4.803732,23.88343,0.000174,23.116757,0.0066,-0.984
@12,5.0000,10.0
2102.00,4.804481,23.88356,0.000174,23.117366,0.0067,-0.985
2104.00,4.804546,23.88339,0.000174,23.117163,0.0067,-0.983
2106.00,4.802682,23.88296,0.000173,23.116677,0.0067,-0.983
2108.00,4.797100,23.88324,0.000174,23.117587,0.0067,-0.984
2110.00,4.789396,23.88278,0.000175,23.117481,0.0066,-0.984
2112.00,4.784651,23.88360,0.000173,23.116968,0.0066,-0.984
2114.00,4.780631,23.88444,0.000173,23.117304,0.0066,-0.985
2116.00,4.779978,23.88431,0.000173,23.117949,0.0067,-0.985
2118.00,4.782841,23.88402,0.000173,23.117670,0.0066,-0.985
2120.00,4.786718,23.88398,0.000173,23.116935,0.0067,-0.986
2122.00,4.788952,23.88411,0.000173,23.116987,0.0066,-0.986
2124.00,4.789828,23.88427,0.000172,23.117052,0.0067,-0.984
2126.00,4.791296,23.88419,0.000173,23.116837,0.0066,-0.984
2128.00,4.793311,23.88395,0.000174,23.116669,0.0066,-0.984
2130.00,4.794227,23.88380,0.000175,23.117782,0.0066,-0.985
2132.00,4.793904,23.88436,0.000174,23.117663,0.0067,-0.984
2134.00,4.793813,23.88413,0.000174,23.117481,0.0066,-0.984
2136.00,4.795717,23.88451,0.000174,23.116885,0.0066,-0.984
2138.00,4.797424,23.88498,0.000174,23.117395,0.0067,-0.985
2140.00,4.798980,23.88512,0.000174,23.117704,0.0067,-0.984
2142.00,4.799678,23.88510,0.000174,23.116595,0.0066,-0.984
2144.00,4.800742,23.88436,0.000173,23.116445,0.0067,-0.984
2146.00,4.800984,23.88288,0.000173,23.116850,0.0067,-0.984
2148.00,4.801603,23.88297,0.000173,23.117717,0.0066,-0.983
2150.00,4.802510,23.88397,0.000172,23.118229,0.0066,-0.984
2152.00,4.803543,23.88338,0.000174,23.116887,0.0067,-0.984
2154.00,4.803617,23.88294,0.000172,23.117670,0.0066,-0.985
2156.00,4.803617,23.88278,0.000174,23.117934,0.0067,-0.984
2158.00,4.802773,23.88356,0.000174,23.117364,0.0066,-0.984
2160.00,4.802971,23.88337,0.000173,23.116937,0.0066,-0.984
2162.00,4.802896,23.88278,0.000173,23.117602,0.0067,-0.983
2164.00,4.802347,23.88253,0.000174,23.117451,0.0066,-0.984
2166.00,4.802085,23.88212,0.000173,23.117260,0.0066,-0.984
2168.00,4.801969,23.88294,0.000173,23.117256,0.0066,-0.984
2170.00,4.802568,23.88353,0.000174,23.116552,0.0067,-0.984
2172.00,4.802949,23.88376,0.000174,23.116629,0.0067,-0.984
2174.00,4.802805,23.88352,0.000173,23.117375,0.0067,-0.984
2176.00,4.802472,23.88385,0.000173,23.117343,0.0067,-0.984
2178.00,4.803277,23.88407,0.000173,23.116877,0.0067,-0.984
2180.00,4.803251,23.88467,0.000173,23.117297,0.0067,-0.984
2182.00,4.801557,23.88400,0.000174,23.117080,0.0067,-0.984
2184.00,4.801408,23.88427,0.000175,23.117154,0.0067,-0.984
2186.00,4.801592,23.88428,0.000173,23.117278,0.0066,-0.985
2188.00,4.800291,23.88451,0.000174,23.117459,0.0067,-0.984
2190.00,4.800979,23.88385,0.000174,23.116590,0.0066,-0.983
2192.00,4.801605,23.88356,0.000174,23.115869,0.0067,-0.984
2194.00,4.801758,23.88368,0.000173,23.117418,0.0066,-0.985
2196.00,4.801241,23.88369,0.000172,23.116608,0.0066,-0.984
2198.00,4.800628,23.88361,0.000172,23.117607,0.0066,-0.983
2200.00,4.800356,23.88385,0.000174,23.117214,0.0066,-0.983
2202.00,4.800907,23.88303,0.000173,23.118196,0.0067,-0.984
2204.00,4.800289,23.88299,0.000173,23.117748,0.0067,-0.984
2206.00,4.800035,23.88417,0.000173,23.116463,0.0067,-0.984
2208.00,4.800789,23.88355,0.000174,23.116647,0.0066,-0.984
2210.00,4.801445,23.88364,0.000174,23.117178,0.0067,-0.984
2212.00,4.801590,23.88358,0.000174,23.117713,0.0067,-0.984
2214.00,4.800522,23.88288,0.000174,23.117446,0.0067,-0.984
2216.00,4.800312,23.88248,0.000173,23.117141,0.0067,-0.984
2218.00,4.799820,23.88299,0.000173,23.117048,0.0067,-0.983
2220.00,4.799223,23.88287,0.000174,23.117327,0.0067,-0.984
2222.00,4.798900,23.88320,0.000174,23.117412,0.0067,-0.985
2224.00,4.798848,23.88231,0.000174,23.117600,0.0067,-0.984
2226.00,4.799041,23.88290,0.000174,23.116915,0.0067,-0.984
2228.00,4.800615,23.88381,0.000175,23.117303,0.0066,-0.984
2230.00,4.800226,23.88382,0.000174,23.117065,0.0067,-0.984
2232.00,4.799960,23.88364,0.000174,23.117249,0.0066,-0.984
2234.00,4.800275,23.88277,0.000173,23.118031,0.0066,-0.984
2236.00,4.799737,23.88253,0.000174,23.117160,0.0067,-0.984
2238.00,4.799165,23.88202,0.000175,23.117113,0.0067,-0.983
2240.00,4.799777,23.88203,0.000174,23.117769,0.0067,-0.983
2242.00,4.799920,23.88172,0.000174,23.118302,0.0067,-0.983
2244.00,4.799700,23.88219,0.000174,23.117453,0.0067,-0.984
2246.00,4.799901,23.88220,0.000174,23.116870,0.0067,-0.984
2248.00,4.799840,23.88272,0.000175,23.117678,0.0067,-0.984
2250.00,4.799183,23.88289,0.000175,23.117798,0.0067,-0.984
2252.00,4.798426,23.88316,0.000175,23.116792,0.0067,-0.984
2254.00,4.798226,23.88308,0.000174,23.117644,0.0066,-0.984
2256.00,4.797945,23.88439,0.000174,23.116863,0.0067,-0.984
2258.00,4.798257,23.88386,0.000174,23.117238,0.0067,-0.984
2260.00,4.799151,23.88235,0.000173,23.117969,0.0067,-0.983
2262.00,4.800139,23.88317,0.000174,23.118120,0.0067,-0.983
2264.00,4.800381,23.88318,0.000175,23.117642,0.0067,-0.983
2266.00,4.799972,23.88330,0.000176,23.117085,0.0067,-0.984
2268.00,4.799245,23.88342,0.000174,23.118068,0.0067,-0.984
2270.00,4.798349,23.88284,0.000174,23.117485,0.0067,-0.984
2272.00,4.797373,23.88208,0.000175,23.116952,0.0067,-0.983
2274.00,4.796268,23.88181,0.000175,23.117199,0.0066,-0.983
2276.00,4.797153,23.88275,0.000174,23.116768,0.0066,-0.984
2278.00,4.798300,23.88217,0.000174,23.117845,0.0066,-0.984
2280.00,4.798001,23.88230,0.000175,23.118021,0.0067,-0.984
@13,5.0000,10.0
2282.00,4.797872,23.88270,0.000174,23.116809,0.0066,-0.984
2284.00,4.798705,23.88259,0.000172,23.117841,0.0066,-0.983
2286.00,4.796442,23.88193,0.000174,23.117158,0.0067,-0.983
2288.00,4.792384,23.88130,0.000173,23.117659,0.0067,-0.982
2290.00,4.786465,23.88106,0.000174,23.117512,0.0067,-0.983
2292.00,4.781278,23.88096,0.000175,23.117212,0.0066,-0.983
2294.00,4.777274,23.88066,0.000175,23.118194,0.0066,-0.984
2296.00,4.776349,23.88063,0.000173,23.117141,0.0066,-0.984
2298.00,4.778544,23.88065,0.000173,23.117048,0.0066,-0.985
2300.00,4.781342,23.88174,0.000173,23.117111,0.0066,-0.985
2302.00,4.782509,23.88100,0.000173,23.117197,0.0067,-0.985
2304.00,4.783920,23.88187,0.000171,23.116508,0.0067,-0.984
2306.00,4.785450,23.88197,0.000174,23.116460,0.0066,-0.984
2308.00,4.787482,23.88154,0.000173,23.117353,0.0066,-0.984
2310.00,4.790210,23.88178,0.000173,23.116785,0.0067,-0.984
2312.00,4.791388,23.88121,0.000173,23.117098,0.0067,-0.984
2314.00,4.790669,23.88073,0.000174,23.117661,0.0067,-0.983
2316.00,4.790651,23.88075,0.000174,23.117553,0.0067,-0.983
2318.00,4.792161,23.88145,0.000175,23.117637,0.0066,-0.983
2320.00,4.794401,23.87988,0.000176,23.117486,0.0066,-0.983
2322.00,4.794973,23.87970,0.000175,23.117568,0.0066,-0.985
2324.00,4.796596,23.88011,0.000173,23.117507,0.0067,-0.984
2326.00,4.796967,23.87983,0.000174,23.117566,0.0066,-0.983
2328.00,4.797952,23.88114,0.000174,23.117524,0.0067,-0.984
2330.00,4.798097,23.88134,0.000174,23.117650,0.0067,-0.983
2332.00,4.798483,23.88175,0.000175,23.117102,0.0067,-0.984
2334.00,4.799735,23.88172,0.000174,23.116889,0.0067,-0.984
2336.00,4.798970,23.88163,0.000174,23.116909,0.0067,-0.983
2338.00,4.798495,23.88160,0.000174,23.117082,0.0067,-0.984
2340.00,4.798136,23.88162,0.000173,23.117576,0.0067,-0.984
2342.00,4.798059,23.88194,0.000174,23.116790,0.0067,-0.984
2344.00,4.798791,23.88149,0.000174,23.117434,0.0067,-0.983
2346.00,4.798575,23.88159,0.000174,23.117616,0.0067,-0.983
2348.00,4.797969,23.88215,0.000174,23.118034,0.0067,-0.983
2350.00,4.797946,23.88218,0.000175,23.117739,0.0067,-0.984
2352.00,4.799000,23.88189,0.000175,23.117667,0.0067,-0.984
2354.00,4.799271,23.88211,0.000174,23.118021,0.0067,-0.984
2356.00,4.798043,23.88191,0.000174,23.117329,0.0067,-0.983
2358.00,4.796871,23.88156,0.000175,23.117126,0.0066,-0.984
2360.00,4.796725,23.88081,0.000176,23.117297,0.0067,-0.983
2362.00,4.797585,23.88071,0.000176,23.117823,0.0067,-0.983
2364.00,4.798111,23.88176,0.000174,23.117603,0.0067,-0.984
2366.00,4.797782,23.88163,0.000174,23.117503,0.0067,-0.983
2368.00,4.797689,23.88147,0.000174,23.117551,0.0067,-0.984
2370.00,4.797260,23.88128,0.000175,23.116920,0.0067,-0.983
2372.00,4.796460,23.88120,0.000175,23.117611,0.0066,-0.982
2374.00,4.795272,23.88167,0.000174,23.117176,0.0067,-0.983
2376.00,4.795463,23.88169,0.000175,23.117850,0.0067,-0.983
2378.00,4.796147,23.88165,0.000174,23.117286,0.0067,-0.984
2380.00,4.795847,23.88218,0.000173,23.118079,0.0067,-0.984
2382.00,4.795045,23.88288,0.000174,23.116931,0.0067,-0.984
2384.00,4.795239,23.88238,0.000175,23.117217,0.0067,-0.983
2386.00,4.796205,23.88188,0.000174,23.117966,0.0067,-0.983
2388.00,4.796854,23.88225,0.000174,23.117462,0.0067,-0.983
2390.00,4.797397,23.88281,0.000173,23.117600,0.0066,-0.984
2392.00,4.796610,23.88267,0.000173,23.117917,0.0067,-0.983
2394.00,4.795674,23.88219,0.000174,23.117375,0.0067,-0.983
2396.00,4.795372,23.88279,0.000174,23.117201,0.0067,-0.983
2398.00,4.796005,23.88260,0.000174,23.117514,0.0067,-0.983
2400.00,4.796187,23.88253,0.000174,23.117479,0.0067,-0.983
2402.00,4.796213,23.88242,0.000175,23.118320,0.0067,-0.984
2404.00,4.795876,23.88300,0.000174,23.117698,0.0067,-0.983
2406.00,4.795660,23.88257,0.000175,23.117915,0.0067,-0.983
2408.00,4.795841,23.88315,0.000175,23.117869,0.0067,-0.983
2410.00,4.795129,23.88333,0.000175,23.118019,0.0067,-0.983
2412.00,4.795454,23.88286,0.000174,23.117277,0.0067,-0.983
2414.00,4.794518,23.88221,0.000174,23.117672,0.0067,-0.983
2416.00,4.794539,23.88294,0.000176,23.117577,0.0066,-0.983
2418.00,4.794366,23.88310,0.000175,23.117470,0.0067,-0.983
2420.00,4.794569,23.88340,0.000174,23.117566,0.0067,-0.984
2422.00,4.795063,23.88309,0.000174,23.116892,0.0067,-0.983
2424.00,4.795531,23.88334,0.000175,23.117854,0.0067,-0.983
2426.00,4.794888,23.88356,0.000174,23.117353,0.0067,-0.983
2428.00,4.794781,23.88300,0.000174,23.117574,0.0067,-0.983
2430.00,4.794997,23.88326,0.000174,23.117839,0.0067,-0.984
2432.00,4.794339,23.88402,0.000175,23.117657,0.0067,-0.983
2434.00,4.793413,23.88415,0.000175,23.117217,0.0067,-0.982
2436.00,4.792815,23.88372,0.000175,23.116929,0.0067,-0.982
2438.00,4.794034,23.88371,0.000174,23.117256,0.0067,-0.983
2440.00,4.794492,23.88254,0.000174,23.118038,0.0067,-0.984
2442.00,4.794115,23.88339,0.000173,23.117719,0.0067,-0.983
2444.00,4.794095,23.88406,0.000174,23.117986,0.0067,-0.983
2446.00,4.794780,23.88273,0.000175,23.117836,0.0067,-0.983
2448.00,4.793681,23.88295,0.000176,23.117587,0.0067,-0.984
2450.00,4.793414,23.88278,0.000176,23.117342,0.0067,-0.984
2452.00,4.793492,23.88259,0.000175,23.117464,0.0067,-0.982
2454.00,4.793406,23.88325,0.000174,23.116939,0.0067,-0.983
2456.00,4.793921,23.88303,0.000174,23.117074,0.0067,-0.983
2458.00,4.794021,23.88300,0.000174,23.118071,0.0067,-0.983
2460.00,4.793652,23.88396,0.000176,23.117966,0.0067,-0.983
@14,5.0000,10.0
2462.00,4.794230,23.88374,0.000175,23.117628,0.0067,-0.983
2464.00,4.794421,23.88405,0.000175,23.117787,0.0067,-0.983
2466.00,4.792875,23.88350,0.000175,23.117748,0.0067,-0.983
2468.00,4.787282,23.88384,0.000174,23.116942,0.0067,-0.982
2470.00,4.780748,23.88379,0.000175,23.117321,0.0067,-0.982
2472.00,4.776635,23.88430,0.000175,23.118079,0.0066,-0.983
2474.00,4.774210,23.88433,0.000176,23.117843,0.0067,-0.983
2476.00,4.772528,23.88399,0.000174,23.117702,0.0067,-0.985
2478.00,4.774615,23.88348,0.000173,23.118029,0.0067,-0.984
2480.00,4.777787,23.88359,0.000173,23.117912,0.0067,-0.984
2482.00,4.781087,23.88335,0.000173,23.117810,0.0067,-0.984
2484.00,4.782569,23.88396,0.000174,23.117778,0.0067,-0.983
2486.00,4.783408,23.88405,0.000175,23.117202,0.0067,-0.983
2488.00,4.784214,23.88488,0.000175,23.117080,0.0067,-0.984
2490.00,4.785312,23.88384,0.000174,23.117243,0.0067,-0.984
2492.00,4.786022,23.88372,0.000175,23.117550,0.0067,-0.983
2494.00,4.785952,23.88400,0.000175,23.117574,0.0067,-0.983
2496.00,4.787771,23.88394,0.000176,23.117420,0.0067,-0.983
2498.00,4.789137,23.88342,0.000175,23.117681,0.0067,-0.983
2500.00,4.789852,23.88350,0.000175,23.117863,0.0067,-0.983
2502.00,4.792204,23.88331,0.000175,23.117403,0.0067,-0.984
2504.00,4.793259,23.88387,0.000175,23.117804,0.0067,-0.984
2506.00,4.793101,23.88336,0.000174,23.117605,0.0067,-0.983
2508.00,4.794093,23.88326,0.000174,23.117234,0.0067,-0.983
2510.00,4.793851,23.88355,0.000174,23.117329,0.0067,-0.984
2512.00,4.793955,23.88348,0.000174,23.116952,0.0067,-0.983
2514.00,4.794418,23.88330,0.000174,23.116642,0.0067,-0.983
2516.00,4.794963,23.88334,0.000174,23.117399,0.0067,-0.983
2518.00,4.794731,23.88314,0.000176,23.117750,0.0067,-0.983
2520.00,4.794892,23.88376,0.000175,23.117852,0.0067,-0.983
2522.00,4.794815,23.88294,0.000175,23.118116,0.0067,-0.983
2524.00,4.794693,23.88293,0.000175,23.118036,0.0067,-0.982
2526.00,4.794802,23.88279,0.000175,23.117537,0.0067,-0.983
2528.00,4.795042,23.88287,0.000175,23.117943,0.0067,-0.983
2530.00,4.794657,23.88338,0.000175,23.117787,0.0067,-0.984
2532.00,4.794634,23.88364,0.000175,23.117616,0.0067,-0.983
2534.00,4.794446,23.88350,0.000174,23.118099,0.0067,-0.983
2536.00,4.793653,23.88284,0.000175,23.117986,0.0067,-0.983
2538.00,4.792904,23.88283,0.000175,23.117954,0.0067,-0.982
2540.00,4.792996,23.88337,0.000175,23.117525,0.0067,-0.983
2542.00,4.792971,23.88354,0.000174,23.117629,0.0067,-0.983
2544.00,4.793419,23.88326,0.000174,23.117689,0.0067,-0.983
2546.00,4.793489,23.88244,0.000174,23.117343,0.0067,-0.983
2548.00,4.793503,23.88264,0.000175,23.117399,0.0067,-0.983
2550.00,4.793277,23.88257,0.000176,23.117839,0.0067,-0.984
2552.00,4.793127,23.88270,0.000175,23.117620,0.0067,-0.984
2554.00,4.793045,23.88302,0.000174,23.117570,0.0067,-0.984
2556.00,4.793395,23.88289,0.000174,23.116950,0.0067,-0.983
2558.00,4.792913,23.88283,0.000174,23.118112,0.0067,-0.983
2560.00,4.792937,23.88227,0.000174,23.118394,0.0067,-0.983
2562.00,4.792709,23.88184,0.000175,23.117841,0.0067,-0.983
2564.00,4.792229,23.88223,0.000175,23.118407,0.0067,-0.984
2566.00,4.793821,23.88287,0.000174,23.118025,0.0067,-0.984
2568.00,4.794038,23.88346,0.000174,23.117126,0.0067,-0.983
2570.00,4.793028,23.88447,0.000175,23.117769,0.0067,-0.982
2572.00,4.792790,23.88379,0.000176,23.117267,0.0067,-0.983
2574.00,4.791983,23.88301,0.000175,23.117507,0.0067,-0.983
2576.00,4.791384,23.88323,0.000175,23.117917,0.0067,-0.983
2578.00,4.792311,23.88353,0.000175,23.116928,0.0067,-0.983
2580.00,4.792862,23.88407,0.000175,23.117967,0.0067,-0.983
2582.00,4.793891,23.88417,0.000174,23.118324,0.0067,-0.984
2584.00,4.794222,23.88340,0.000175,23.118597,0.0067,-0.983
2586.00,4.793039,23.88382,0.000175,23.117162,0.0067,-0.982
2588.00,4.791861,23.88282,0.000174,23.116900,0.0067,-0.983
2590.00,4.791149,23.88331,0.000174,23.117962,0.0067,-0.984
2592.00,4.791210,23.88373,0.000174,23.116994,0.0067,-0.984
2594.00,4.792378,23.88350,0.000176,23.117527,0.0067,-0.983
2596.00,4.792849,23.88375,0.000176,23.117395,0.0067,-0.982
2598.00,4.793361,23.88365,0.000175,23.117097,0.0067,-0.983
2600.00,4.792763,23.88435,0.000174,23.117472,0.0067,-0.983
2602.00,4.791508,23.88407,0.000173,23.118315,0.0067,-0.984
2604.00,4.790349,23.88366,0.000174,23.118112,0.0067,-0.983
2606.00,4.790800,23.88366,0.000174,23.117696,0.0067,-0.983
2608.00,4.789802,23.88436,0.000175,23.117204,0.0067,-0.984
2610.00,4.790181,23.88383,0.000175,23.118023,0.0067,-0.983
2612.00,4.791238,23.88383,0.000172,23.117492,0.0067,-0.984
2614.00,4.792330,23.88408,0.000175,23.117888,0.0066,-0.983
2616.00,4.792679,23.88403,0.000175,23.118213,0.0067,-0.983
2618.00,4.793346,23.88431,0.000173,23.117889,0.0067,-0.984
2620.00,4.793135,23.88461,0.000174,23.118378,0.0067,-0.984
2622.00,4.792755,23.88510,0.000175,23.118008,0.0067,-0.983
2624.00,4.792310,23.88507,0.000174,23.117420,0.0066,-0.984
2626.00,4.792421,23.88542,0.000175,23.117709,0.0067,-0.983
2628.00,4.791890,23.88527,0.000175,23.117832,0.0067,-0.983
2630.00,4.791596,23.88534,0.000176,23.117421,0.0067,-0.983
2632.00,4.791479,23.88524,0.000174,23.117178,0.0067,-0.985
2634.00,4.792224,23.88507,0.000174,23.117215,0.0067,-0.984
2636.00,4.792309,23.88507,0.000175,23.117394,0.0067,-0.983
2638.00,4.792877,23.88529,0.000174,23.117769,0.0066,-0.983
2640.00,4.792565,23.88531,0.000175,23.116840,0.0066,-0.983
2642.00,4.792297,23.88531,0.000175,23.117355,0.0067,-0.984
@15,5.0000,10.0
2644.00,4.792430,23.88481,0.000175,23.117390,0.0067,-0.984
2646.00,4.789716,23.88568,0.000174,23.117256,0.0067,-0.984
2648.00,4.784225,23.88486,0.000174,23.117667,0.0067,-0.983
2650.00,4.778094,23.88465,0.000175,23.118170,0.0067,-0.983
2652.00,4.773655,23.88504,0.000175,23.118105,0.0067,-0.984
2654.00,4.770468,23.88586,0.000174,23.117834,0.0067,-0.984
2656.00,4.768786,23.88585,0.000174,23.117973,0.0067,-0.985
2658.00,4.771378,23.88532,0.000174,23.117303,0.0067,-0.985
2660.00,4.775114,23.88576,0.000175,23.117642,0.0067,-0.984
2662.00,4.776825,23.88647,0.000173,23.117210,0.0067,-0.985
2664.00,4.778432,23.88607,0.000173,23.117650,0.0067,-0.985
2666.00,4.779929,23.88613,0.000172,23.117264,0.0067,-0.985
2668.00,4.781584,23.88585,0.000173,23.117505,0.0067,-0.984
2670.00,4.783096,23.88601,0.000174,23.116991,0.0066,-0.984
2672.00,4.784110,23.88658,0.000174,23.117533,0.0067,-0.984
2674.00,4.784200,23.88652,0.000175,23.117197,0.0067,-0.984
2676.00,4.786242,23.88660,0.000175,23.116731,0.0067,-0.984
2678.00,4.786783,23.88685,0.000174,23.116937,0.0067,-0.984
2680.00,4.787411,23.88672,0.000173,23.117945,0.0067,-0.985
2682.00,4.789202,23.88658,0.000173,23.116976,0.0066,-0.984
2684.00,4.790809,23.88653,0.000174,23.116759,0.0067,-0.984
2686.00,4.792236,23.88683,0.000174,23.117087,0.0067,-0.984
2688.00,4.792062,23.88731,0.000174,23.117423,0.0066,-0.984
2690.00,4.792279,23.88783,0.000174,23.117202,0.0067,-0.984
2692.00,4.792415,23.88686,0.000174,23.117410,0.0066,-0.984
2694.00,4.792277,23.88745,0.000174,23.116567,0.0066,-0.985
2696.00,4.791879,23.88704,0.000173,23.117494,0.0067,-0.985
2698.00,4.792164,23.88857,0.000173,23.117865,0.0067,-0.984
2700.00,4.792265,23.88841,0.000173,23.117175,0.0067,-0.984
2702.00,4.792565,23.88757,0.000174,23.117024,0.0067,-0.984
2704.00,4.793929,23.88762,0.000174,23.117615,0.0067,-0.984
2706.00,4.794668,23.88742,0.000173,23.117455,0.0066,-0.985
2708.00,4.794495,23.88727,0.000172,23.117004,0.0066,-0.985
2710.00,4.793367,23.88778,0.000173,23.117347,0.0066,-0.984
2712.00,4.792032,23.88825,0.000173,23.116996,0.0066,-0.984
2714.00,4.792320,23.88832,0.000174,23.117071,0.0066,-0.984
2716.00,4.792848,23.88828,0.000173,23.117108,0.0067,-0.984
2718.00,4.793531,23.88779,0.000173,23.117473,0.0067,-0.985
2720.00,4.793820,23.88876,0.000173,23.117810,0.0066,-0.984
2722.00,4.794064,23.88811,0.000172,23.117772,0.0066,-0.984
2724.00,4.793573,23.88854,0.000174,23.117124,0.0066,-0.984
2726.00,4.794145,23.88902,0.000173,23.117002,0.0067,-0.984
2728.00,4.793932,23.88810,0.000174,23.117798,0.0066,-0.985
2730.00,4.793596,23.88823,0.000172,23.116996,0.0066,-0.984
2732.00,4.792827,23.88882,0.000172,23.117189,0.0066,-0.984
2734.00,4.791495,23.88784,0.000173,23.117602,0.0067,-0.984
2736.00,4.790980,23.88773,0.000173,23.116638,0.0066,-0.984
2738.00,4.791971,23.88759,0.000173,23.117050,0.0067,-0.985
2740.00,4.791881,23.88736,0.000173,23.117030,0.0066,-0.986
2742.00,4.791819,23.88762,0.000173,23.117247,0.0066,-0.984
2744.00,4.792279,23.88774,0.000172,23.117197,0.0066,-0.984
2746.00,4.792938,23.88765,0.000173,23.116493,0.0067,-0.984
2748.00,4.791862,23.88777,0.000174,23.117319,0.0066,-0.984
2750.00,4.791271,23.88773,0.000174,23.117108,0.0067,-0.984
2752.00,4.790753,23.88779,0.000174,23.117058,0.0066,-0.984
2754.00,4.790766,23.88766,0.000175,23.117214,0.0066,-0.984
2756.00,4.790498,23.88766,0.000174,23.116870,0.0067,-0.984
2758.00,4.790042,23.88742,0.000172,23.116933,0.0066,-0.985
2760.00,4.790521,23.88822,0.000172,23.116798,0.0066,-0.986
2762.00,4.791301,23.88743,0.000173,23.117574,0.0067,-0.984
2764.00,4.791424,23.88736,0.000173,23.117397,0.0066,-0.985
2766.00,4.791377,23.88786,0.000174,23.116861,0.0066,-0.984
2768.00,4.791645,23.88721,0.000173,23.117035,0.0067,-0.985
2770.00,4.791719,23.88702,0.000172,23.117577,0.0067,-0.985
2772.00,4.791815,23.88752,0.000174,23.117013,0.0066,-0.985
2774.00,4.791130,23.88822,0.000173,23.116593,0.0066,-0.984
2776.00,4.789811,23.88812,0.000173,23.116699,0.0066,-0.984
2778.00,4.790151,23.88759,0.000173,23.116916,0.0066,-0.984
2780.00,4.790310,23.88776,0.000174,23.117867,0.0067,-0.986
2782.00,4.789266,23.88806,0.000173,23.116305,0.0066,-0.985
2784.00,4.788994,23.88754,0.000172,23.117197,0.0066,-0.985
2786.00,4.789235,23.88784,0.000173,23.117371,0.0067,-0.984
2788.00,4.789285,23.88730,0.000173,23.117340,0.0066,-0.984
2790.00,4.789307,23.88758,0.000173,23.117405,0.0066,-0.985
2792.00,4.788778,23.88768,0.000173,23.117442,0.0066,-0.986
2794.00,4.789424,23.88759,0.000173,23.117492,0.0066,-0.984
2796.00,4.790425,23.88746,0.000174,23.118242,0.0066,-0.984
2798.00,4.790852,23.88790,0.000174,23.117288,0.0066,-0.985
2800.00,4.790086,23.88741,0.000174,23.116781,0.0066,-0.984
2802.00,4.789806,23.88812,0.000174,23.117130,0.0066,-0.985
2804.00,4.790965,23.88699,0.000175,23.117700,0.0066,-0.986
2806.00,4.790127,23.88658,0.000175,23.117139,0.0067,-0.985
2808.00,4.789703,23.88720,0.000175,23.117303,0.0066,-0.985
2810.00,4.789349,23.88672,0.000173,23.117262,0.0066,-0.985
2812.00,4.789275,23.88638,0.000175,23.117412,0.0066,-0.985
2814.00,4.788929,23.88631,0.000172,23.116918,0.0066,-0.985
2816.00,4.789899,23.88609,0.000172,23.117548,0.0067,-0.985
2818.00,4.790530,23.88629,0.000173,23.116833,0.0066,-0.985
2820.00,4.789785,23.88718,0.000173,23.116506,0.0066,-0.985
2822.00,4.789674,23.88684,0.000173,23.116681,0.0066,-0.985
@16,5.0000,10.0
2824.00,4.788365,23.88750,0.000173,23.116590,0.0066,-0.985
2826.00,4.787550,23.88795,0.000172,23.117009,0.0066,-0.985
2828.00,4.783938,23.88772,0.000173,23.117323,0.0066,-0.984
2830.00,4.778519,23.88729,0.000174,23.117518,0.0066,-0.984
2832.00,4.772970,23.88683,0.000174,23.117126,0.0066,-0.984
2834.00,4.769951,23.88778,0.000173,23.117249,0.0066,-0.985
2836.00,4.768809,23.88690,0.000173,23.117420,0.0066,-0.985
2838.00,4.770605,23.88681,0.000172,23.116777,0.0066,-0.986
2840.00,4.772634,23.88804,0.000172,23.116606,0.0066,-0.986
2842.00,4.773671,23.88733,0.000173,23.117256,0.0066,-0.986
2844.00,4.775180,23.88667,0.000173,23.117854,0.0067,-0.985
2846.00,4.776676,23.88667,0.000173,23.117130,0.0066,-0.985
2848.00,4.778529,23.88703,0.000173,23.116733,0.0067,-0.985
2850.00,4.779777,23.88705,0.000173,23.117538,0.0066,-0.985
2852.00,4.779728,23.88776,0.000173,23.117275,0.0066,-0.986
2854.00,4.780444,23.88737,0.000174,23.116530,0.0066,-0.985
2856.00,4.781918,23.88764,0.000173,23.117408,0.0066,-0.985
2858.00,4.783449,23.88709,0.000173,23.117440,0.0066,-0.985
2860.00,4.785083,23.88729,0.000174,23.117097,0.0067,-0.984
2862.00,4.786232,23.88663,0.000174,23.117007,0.0067,-0.986
2864.00,4.787304,23.88657,0.000173,23.117641,0.0066,-0.985
2866.00,4.788242,23.88670,0.000173,23.116959,0.0066,-0.985
2868.00,4.788645,23.88652,0.000173,23.117368,0.0066,-0.985
2870.00,4.788948,23.88610,0.000172,23.117958,0.0067,-0.984
2872.00,4.789263,23.88574,0.000173,23.117386,0.0067,-0.984
2874.00,4.789505,23.88607,0.000173,23.117724,0.0066,-0.986
2876.00,4.789936,23.88595,0.000173,23.117475,0.0066,-0.985
2878.00,4.790219,23.88599,0.000174,23.116816,0.0067,-0.985
2880.00,4.790099,23.88681,0.000172,23.117663,0.0067,-0.986
2882.00,4.790081,23.88756,0.000172,23.117724,0.0067,-0.985
2884.00,4.791207,23.88659,0.000174,23.117516,0.0067,-0.985
2886.00,4.790846,23.88650,0.000174,23.117253,0.0067,-0.984
2888.00,4.791298,23.88670,0.000174,23.117308,0.0066,-0.986
2890.00,4.791242,23.88686,0.000174,23.117169,0.0066,-0.985
2892.00,4.790103,23.88677,0.000174,23.117249,0.0067,-0.985
2894.00,4.789694,23.88668,0.000173,23.117132,0.0066,-0.985
2896.00,4.789058,23.88575,0.000173,23.117971,0.0066,-0.985
2898.00,4.789095,23.88657,0.000174,23.116887,0.0067,-0.984
2900.00,4.788877,23.88598,0.000174,23.116474,0.0066,-0.985
2902.00,4.788379,23.88580,0.000173,23.117019,0.0066,-0.985
2904.00,4.788844,23.88582,0.000173,23.117362,0.0066,-0.985
2906.00,4.789472,23.88614,0.000173,23.117171,0.0066,-0.985
2908.00,4.788700,23.88567,0.000173,23.117160,0.0066,-0.985
2910.00,4.789191,23.88562,0.000173,23.117524,0.0066,-0.985
2912.00,4.789865,23.88483,0.000173,23.117325,0.0066,-0.985
2914.00,4.790058,23.88565,0.000172,23.116935,0.0066,-0.985
2916.00,4.790218,23.88532,0.000173,23.117045,0.0066,-0.985
2918.00,4.790573,23.88515,0.000172,23.117514,0.0066,-0.985
2920.00,4.790116,23.88451,0.000173,23.117293,0.0066,-0.984
2922.00,4.788390,23.88493,0.000175,23.117622,0.0066,-0.985
2924.00,4.787052,23.88439,0.000174,23.117314,0.0066,-0.985
2926.00,4.786820,23.88430,0.000172,23.117277,0.0066,-0.986
2928.00,4.787462,23.88416,0.000173,23.117704,0.0066,-0.984
2930.00,4.786600,23.88401,0.000173,23.116318,0.0067,-0.985
2932.00,4.786564,23.88369,0.000173,23.116916,0.0066,-0.984
2934.00,4.786829,23.88302,0.000173,23.116487,0.0066,-0.985
2936.00,4.786728,23.88350,0.000173,23.116590,0.0066,-0.984
2938.00,4.786310,23.88339,0.000173,23.116838,0.0066,-0.985
2940.00,4.786697,23.88347,0.000173,23.116677,0.0066,-0.985
2942.00,4.786973,23.88380,0.000173,23.116471,0.0066,-0.986
2944.00,4.788837,23.88357,0.000173,23.117594,0.0066,-0.985
2946.00,4.789098,23.88348,0.000175,23.116573,0.0066,-0.984
2948.00,4.788937,23.88312,0.000173,23.116967,0.0066,-0.985
2950.00,4.788512,23.88364,0.000173,23.117670,0.0066,-0.984
2952.00,4.786536,23.88401,0.000173,23.117416,0.0066,-0.985
2954.00,4.786398,23.88274,0.000173,23.117401,0.0066,-0.984
2956.00,4.786379,23.88265,0.000174,23.117490,0.0066,-0.985
2958.00,4.787013,23.88216,0.000173,23.116829,0.0066,-0.984
2960.00,4.787363,23.88256,0.000173,23.116822,0.0066,-0.985
2962.00,4.788047,23.88354,0.000172,23.117577,0.0067,-0.985
2964.00,4.788858,23.88368,0.000173,23.116759,0.0067,-0.984
2966.00,4.788193,23.88412,0.000172,23.118402,0.0066,-0.985
2968.00,4.788904,23.88487,0.000172,23.117397,0.0066,-0.985
2970.00,4.787558,23.88461,0.000173,23.116994,0.0066,-0.984
2972.00,4.787254,23.88405,0.000173,23.116991,0.0066,-0.984
2974.00,4.787235,23.88448,0.000175,23.116933,0.0067,-0.984
2976.00,4.785761,23.88425,0.000173,23.116911,0.0066,-0.985
2978.00,4.785778,23.88331,0.000172,23.117065,0.0067,-0.985
2980.00,4.786270,23.88378,0.000173,23.116881,0.0066,-0.985
2982.00,4.786703,23.88396,0.000173,23.117095,0.0066,-0.984
2984.00,4.785981,23.88470,0.000174,23.117767,0.0066,-0.985
2986.00,4.786643,23.88405,0.000174,23.117407,0.0066,-0.984
2988.00,4.787119,23.88405,0.000173,23.117208,0.0066,-0.985
2990.00,4.787015,23.88396,0.000173,23.117189,0.0066,-0.985
2992.00,4.786733,23.88465,0.000173,23.117661,0.0066,-0.984
2994.00,4.786118,23.88515,0.000173,23.117667,0.0066,-0.984
2996.00,4.785453,23.88388,0.000174,23.117700,0.0067,-0.985
2998.00,4.786324,23.88399,0.000171,23.116692,0.0066,-0.985
3000.00,4.787538,23.88423,0.000173,23.117286,0.0066,-0.984
3002.00,4.786870,23.88381,0.000174,23.117802,0.0066,-0.985
@17,5.0000,10.0
3004.00,4.786144,23.88419,0.000174,23.117434,0.0066,-0.984
3006.00,4.784466,23.88472,0.000174,23.117325,0.0066,-0.984
3008.00,4.780706,23.88376,0.000174,23.118068,0.0066,-0.983
3010.00,4.774174,23.88380,0.000173,23.117245,0.0066,-0.984
3012.00,4.769148,23.88432,0.000174,23.117258,0.0066,-0.984
3014.00,4.765293,23.88365,0.000173,23.117587,0.0066,-0.984
3016.00,4.763816,23.88389,0.000173,23.117067,0.0066,-0.985
3018.00,4.766392,23.88421,0.000172,23.116766,0.0066,-0.986
3020.00,4.768302,23.88521,0.000171,23.116955,0.0066,-0.986
3022.00,4.770720,23.88497,0.000173,23.117043,0.0066,-0.985
3024.00,4.773183,23.88469,0.000173,23.117362,0.0066,-0.985
3026.00,4.774170,23.88572,0.000173,23.117080,0.0066,-0.984
3028.00,4.775662,23.88602,0.000173,23.117862,0.0066,-0.984
3030.00,4.776247,23.88499,0.000174,23.116497,0.0066,-0.984
3032.00,4.776957,23.88428,0.000175,23.117193,0.0066,-0.984
3034.00,4.777785,23.88535,0.000174,23.118025,0.0066,-0.985
3036.00,4.778977,23.88539,0.000174,23.117180,0.0066,-0.984
3038.00,4.780771,23.88529,0.000174,23.117507,0.0066,-0.985
3040.00,4.782952,23.88572,0.000174,23.117139,0.0066,-0.984
3042.00,4.784707,23.88506,0.000175,23.117128,0.0067,-0.984
3044.00,4.785592,23.88490,0.000174,23.116519,0.0066,-0.985
3046.00,4.785401,23.88330,0.000173,23.116863,0.0066,-0.984
3048.00,4.785346,23.88381,0.000173,23.117379,0.0066,-0.984
3050.00,4.785288,23.88439,0.000174,23.117841,0.0066,-0.984
3052.00,4.786215,23.88394,0.000174,23.117002,0.0066,-0.985
3054.00,4.786797,23.88440,0.000173,23.116655,0.0066,-0.985
3056.00,4.786830,23.88477,0.000173,23.117468,0.0066,-0.984
3058.00,4.788009,23.88454,0.000173,23.117291,0.0066,-0.984
3060.00,4.788358,23.88426,0.000173,23.117282,0.0066,-0.984
3062.00,4.787502,23.88538,0.000174,23.116861,0.0066,-0.984
3064.00,4.786641,23.88588,0.000175,23.117741,0.0066,-0.983
3066.00,4.785950,23.88500,0.000174,23.117706,0.0066,-0.985
3068.00,4.786487,23.88499,0.000173,23.116814,0.0066,-0.983
3070.00,4.786356,23.88580,0.000174,23.117160,0.0067,-0.984
3072.00,4.787106,23.88590,0.000173,23.117080,0.0067,-0.985
3074.00,4.787067,23.88536,0.000173,23.117642,0.0066,-0.985
3076.00,4.786147,23.88536,0.000173,23.117295,0.0066,-0.984
3078.00,4.784817,23.88515,0.000174,23.117537,0.0066,-0.983
3080.00,4.785117,23.88420,0.000175,23.117615,0.0066,-0.983
3082.00,4.785931,23.88390,0.000174,23.117123,0.0067,-0.984
3084.00,4.786141,23.88356,0.000173,23.116031,0.0066,-0.984
3086.00,4.786656,23.88415,0.000172,23.117694,0.0066,-0.984
3088.00,4.787000,23.88555,0.000174,23.118174,0.0066,-0.984
3090.00,4.787371,23.88424,0.000173,23.117446,0.0067,-0.984
3092.00,4.787163,23.88490,0.000174,23.117201,0.0067,-0.984
3094.00,4.785829,23.88478,0.000174,23.117888,0.0067,-0.984
3096.00,4.785135,23.88518,0.000172,23.116998,0.0066,-0.983
3098.00,4.785411,23.88551,0.000173,23.117251,0.0066,-0.984
3100.00,4.786003,23.88538,0.000172,23.117232,0.0067,-0.984
3102.00,4.786052,23.88510,0.000173,23.117446,0.0067,-0.984
3104.00,4.784810,23.88474,0.000173,23.117312,0.0067,-0.984
3106.00,4.784772,23.88495,0.000174,23.117928,0.0066,-0.984
3108.00,4.784972,23.88564,0.000174,23.117171,0.0067,-0.984
3110.00,4.785649,23.88496,0.000173,23.117654,0.0067,-0.985
3112.00,4.785925,23.88528,0.000174,23.117520,0.0066,-0.984
3114.00,4.784874,23.88543,0.000173,23.116545,0.0067,-0.984
3116.00,4.785009,23.88554,0.000175,23.117123,0.0066,-0.984
3118.00,4.785875,23.88515,0.000175,23.117594,0.0067,-0.983
3120.00,4.785729,23.88494,0.000174,23.117412,0.0066,-0.984
3122.00,4.785023,23.88522,0.000173,23.116677,0.0067,-0.984
3124.00,4.785147,23.88507,0.000173,23.117098,0.0067,-0.984
3126.00,4.785861,23.88526,0.000173,23.117657,0.0067,-0.984
3128.00,4.784920,23.88485,0.000173,23.117167,0.0066,-0.985
3130.00,4.784743,23.88451,0.000173,23.116638,0.0066,-0.985
3132.00,4.785288,23.88470,0.000173,23.117386,0.0067,-0.983
3134.00,4.785485,23.88438,0.000174,23.117646,0.0066,-0.983
3136.00,4.784535,23.88396,0.000174,23.116781,0.0066,-0.984
3138.00,4.783598,23.88393,0.000174,23.117626,0.0067,-0.984
3140.00,4.783994,23.88367,0.000172,23.117303,0.0066,-0.984
3142.00,4.784509,23.88337,0.000173,23.116941,0.0067,-0.984
3144.00,4.784853,23.88358,0.000174,23.117189,0.0066,-0.983
3146.00,4.785362,23.88407,0.000174,23.117440,0.0066,-0.984
3148.00,4.785305,23.88435,0.000174,23.117028,0.0066,-0.984
3150.00,4.784009,23.88386,0.000173,23.117258,0.0066,-0.984
3152.00,4.783512,23.88399,0.000173,23.116944,0.0066,-0.984
3154.00,4.783523,23.88438,0.000174,23.116623,0.0066,-0.984
3156.00,4.783567,23.88483,0.000174,23.117863,0.0067,-0.984
3158.00,4.783134,23.88455,0.000175,23.117975,0.0066,-0.984
3160.00,4.782351,23.88475,0.000174,23.117882,0.0067,-0.985
3162.00,4.783394,23.88428,0.000175,23.117670,0.0067,-0.983
3164.00,4.784320,23.88455,0.000173,23.117323,0.0067,-0.984
3166.00,4.784275,23.88512,0.000173,23.117191,0.0067,-0.984
3168.00,4.784764,23.88474,0.000174,23.117271,0.0066,-0.984
3170.00,4.784596,23.88473,0.000174,23.117535,0.0067,-0.985
3172.00,4.784171,23.88449,0.000173,23.117429,0.0066,-0.985
3174.00,4.782960,23.88344,0.000173,23.117020,0.0066,-0.984
3176.00,4.783459,23.88414,0.000173,23.117349,0.0067,-0.984
3178.00,4.783750,23.88454,0.000174,23.117650,0.0067,-0.983
3180.00,4.783461,23.88423,0.000175,23.117152,0.0067,-0.983
3182.00,4.784212,23.88329,0.000174,23.117178,0.0067,-0.984
@18,5.0000,10.0
3184.00,4.783754,23.88410,0.000174,23.117154,0.0067,-0.984
3186.00,4.782138,23.88396,0.000173,23.117381,0.0066,-0.984
3188.00,4.777354,23.88450,0.000174,23.117960,0.0067,-0.983
3190.00,4.771416,23.88400,0.000175,23.118391,0.0066,-0.983
3192.00,4.766629,23.88387,0.000174,23.117854,0.0067,-0.983
3194.00,4.763337,23.88432,0.000174,23.118162,0.0067,-0.984
3196.00,4.761735,23.88461,0.000173,23.117381,0.0067,-0.984
3198.00,4.764318,23.88441,0.000173,23.117032,0.0067,-0.985
3200.00,4.766918,23.88473,0.000170,23.117512,0.0066,-0.987
3202.00,4.768473,23.88370,0.000171,23.117644,0.0066,-0.985
3204.00,4.767985,23.88366,0.000172,23.117247,0.0066,-0.985
3206.00,4.766742,23.88381,0.000172,23.117722,0.0067,-0.984
3208.00,4.765758,23.88404,0.000173,23.117353,0.0067,-0.985
3210.00,4.767238,23.88484,0.000172,23.118341,0.0067,-0.984
3212.00,4.769508,23.88508,0.000174,23.117657,0.0067,-0.984
3214.00,4.772940,23.88595,0.000174,23.117650,0.0067,-0.984
3216.00,4.776078,23.88605,0.000173,23.117340,0.0067,-0.984
3218.00,4.779729,23.88558,0.000173,23.117680,0.0067,-0.983
3220.00,4.782506,23.88577,0.000174,23.116840,0.0066,-0.984
3222.00,4.783350,23.88594,0.000174,23.117045,0.0066,-0.984
3224.00,4.782964,23.88601,0.000175,23.117798,0.0066,-0.984
3226.00,4.782447,23.88601,0.000174,23.116970,0.0067,-0.983
3228.00,4.781625,23.88625,0.000175,23.116837,0.0066,-0.984
3230.00,4.781287,23.88631,0.000174,23.117737,0.0066,-0.984
3232.00,4.781140,23.88655,0.000174,23.117932,0.0066,-0.984
3234.00,4.781152,23.88645,0.000173,23.117410,0.0067,-0.984
3236.00,4.782016,23.88705,0.000173,23.117223,0.0066,-0.984
3238.00,4.782005,23.88595,0.000175,23.117251,0.0066,-0.984
3240.00,4.782147,23.88588,0.000175,23.116751,0.0067,-0.985
3242.00,4.782334,23.88672,0.000173,23.117401,0.0067,-0.984
3244.00,4.782939,23.88719,0.000174,23.117884,0.0067,-0.983
3246.00,4.783801,23.88687,0.000174,23.116972,0.0066,-0.983
3248.00,4.783454,23.88646,0.000174,23.116725,0.0066,-0.984
3250.00,4.783500,23.88623,0.000174,23.117434,0.0066,-0.984
3252.00,4.783146,23.88658,0.000173,23.117390,0.0067,-0.984
3254.00,4.783245,23.88680,0.000173,23.117429,0.0067,-0.984
3256.00,4.782761,23.88689,0.000173,23.117329,0.0066,-0.984
3258.00,4.782848,23.88617,0.000173,23.116551,0.0066,-0.984
3260.00,4.782838,23.88589,0.000176,23.116976,0.0066,-0.984
3262.00,4.782626,23.88573,0.000174,23.117082,0.0066,-0.984
3264.00,4.782499,23.88636,0.000174,23.116736,0.0066,-0.984
3266.00,4.782896,23.88534,0.000173,23.117472,0.0067,-0.985
3268.00,4.783593,23.88543,0.000173,23.117466,0.0067,-0.983
3270.00,4.782704,23.88557,0.000174,23.117312,0.0066,-0.983
3272.00,4.783283,23.88547,0.000174,23.117260,0.0066,-0.983
3274.00,4.783796,23.88521,0.000174,23.117080,0.0067,-0.983
3276.00,4.783756,23.88540,0.000174,23.118166,0.0067,-0.984
3278.00,4.782427,23.88563,0.000174,23.118071,0.0066,-0.984
3280.00,4.781631,23.88586,0.000173,23.117295,0.0067,-0.984
3282.00,4.781972,23.88601,0.000174,23.117875,0.0066,-0.984
3284.00,4.781813,23.88521,0.000174,23.117548,0.0067,-0.984
3286.00,4.782557,23.88579,0.000173,23.117264,0.0067,-0.984
3288.00,4.782874,23.88584,0.000174,23.117928,0.0066,-0.983
3290.00,4.783352,23.88583,0.000175,23.117308,0.0067,-0.983
3292.00,4.783757,23.88592,0.000174,23.118040,0.0066,-0.984
3294.00,4.783814,23.88596,0.000174,23.117334,0.0066,-0.984
3296.00,4.783862,23.88639,0.000174,23.117798,0.0067,-0.984
3298.00,4.783243,23.88579,0.000173,23.117607,0.0067,-0.984
3300.00,4.782298,23.88525,0.000173,23.117249,0.0067,-0.983
3302.00,4.782216,23.88600,0.000174,23.117251,0.0067,-0.984
3304.00,4.781783,23.88571,0.000174,23.117680,0.0066,-0.985
3306.00,4.781146,23.88610,0.000174,23.117964,0.0067,-0.984
3308.00,4.781794,23.88550,0.000174,23.117234,0.0067,-0.985
3310.00,4.783158,23.88488,0.000173,23.118070,0.0067,-0.984
3312.00,4.783087,23.88497,0.000175,23.117327,0.0067,-0.984
3314.00,4.783209,23.88582,0.000175,23.118075,0.0067,-0.984
3316.00,4.783723,23.88533,0.000174,23.117646,0.0067,-0.984
3318.00,4.782902,23.88524,0.000175,23.117503,0.0067,-0.984
3320.00,4.782321,23.88453,0.000175,23.116890,0.0067,-0.984
3322.00,4.781839,23.88494,0.000173,23.117830,0.0066,-0.985
3324.00,4.781952,23.88605,0.000174,23.117626,0.0067,-0.984
3326.00,4.782663,23.88523,0.000175,23.117160,0.0067,-0.984
3328.00,4.782657,23.88490,0.000174,23.118025,0.0067,-0.984
3330.00,4.782419,23.88466,0.000175,23.117512,0.0067,-0.984
3332.00,4.782249,23.88479,0.000174,23.117282,0.0067,-0.985
3334.00,4.782143,23.88406,0.000175,23.118092,0.0067,-0.983
3336.00,4.782253,23.88478,0.000176,23.117169,0.0067,-0.984
3338.00,4.782514,23.88435,0.000176,23.117512,0.0066,-0.984
3340.00,4.781627,23.88451,0.000176,23.117457,0.0067,-0.984
3342.00,4.781062,23.88522,0.000174,23.117182,0.0067,-0.984
3344.00,4.780237,23.88523,0.000174,23.117891,0.0067,-0.985
3346.00,4.781242,23.88527,0.000174,23.117600,0.0067,-0.985
3348.00,4.781843,23.88538,0.000175,23.117089,0.0066,-0.984
3350.00,4.781935,23.88527,0.000175,23.117475,0.0066,-0.983
3352.00,4.781375,23.88516,0.000174,23.117525,0.0066,-0.983
3354.00,4.782082,23.88551,0.000174,23.116554,0.0067,-0.984
3356.00,4.782407,23.88549,0.000174,23.117240,0.0067,-0.984
3358.00,4.782471,23.88514,0.000174,23.117644,0.0066,-0.984
3360.00,4.782680,23.88501,0.000173,23.116935,0.0067,-0.985
3362.00,4.782600,23.88478,0.000175,23.118278,0.0066,-0.985
@19,5.0000,10.0
3364.00,4.782914,23.88486,0.000173,23.117644,0.0067,-0.984
3366.00,4.780881,23.88476,0.000175,23.117043,0.0067,-0.983
3368.00,4.775965,23.88549,0.000174,23.118437,0.0067,-0.983
3370.00,4.770416,23.88515,0.000175,23.118344,0.0067,-0.983
3372.00,4.765590,23.88538,0.000175,23.117644,0.0067,-0.984
3374.00,4.761592,23.88581,0.000175,23.117507,0.0067,-0.984
3376.00,4.760459,23.88593,0.000174,23.117175,0.0067,-0.985
3378.00,4.762505,23.88580,0.000173,23.117009,0.0067,-0.985
3380.00,4.765797,23.88608,0.000173,23.117735,0.0067,-0.986
3382.00,4.768674,23.88671,0.000173,23.118127,0.0067,-0.986
3384.00,4.769528,23.88636,0.000173,23.117145,0.0067,-0.985
3386.00,4.769755,23.88609,0.000174,23.117434,0.0067,-0.985
3388.00,4.770804,23.88656,0.000174,23.117290,0.0066,-0.984
3390.00,4.772065,23.88638,0.000174,23.117672,0.0066,-0.985
3392.00,4.772786,23.88612,0.000174,23.117208,0.0067,-0.984
3394.00,4.774536,23.88541,0.000173,23.117275,0.0066,-0.985
3396.00,4.776537,23.88521,0.000173,23.117453,0.0066,-0.984
3398.00,4.778073,23.88503,0.000173,23.117295,0.0066,-0.984
3400.00,4.779250,23.88619,0.000174,23.117028,0.0067,-0.985
3402.00,4.780437,23.88559,0.000175,23.117139,0.0067,-0.984
3404.00,4.780335,23.88585,0.000175,23.117017,0.0066,-0.983
3406.00,4.780450,23.88585,0.000175,23.116558,0.0066,-0.985
3408.00,4.781125,23.88608,0.000174,23.116837,0.0066,-0.985
3410.00,4.781902,23.88574,0.000173,23.117334,0.0066,-0.984
3412.00,4.782433,23.88648,0.000174,23.115912,0.0066,-0.985
3414.00,4.782898,23.88597,0.000174,23.117583,0.0067,-0.985
3416.00,4.783060,23.88560,0.000174,23.116107,0.0067,-0.984
3418.00,4.782904,23.88604,0.000173,23.117249,0.0067,-0.985
3420.00,4.782983,23.88620,0.000174,23.117087,0.0066,-0.984
3422.00,4.782114,23.88650,0.000175,23.117408,0.0067,-0.983
3424.00,4.782139,23.88665,0.000174,23.117160,0.0066,-0.984
3426.00,4.782348,23.88700,0.000173,23.116578,0.0066,-0.985
3428.00,4.782537,23.88657,0.000172,23.117555,0.0066,-0.984
3430.00,4.783153,23.88728,0.000172,23.117648,0.0066,-0.985
3432.00,4.782860,23.88763,0.000174,23.117297,0.0066,-0.984
3434.00,4.782431,23.88712,0.000173,23.117013,0.0066,-0.985
3436.00,4.782161,23.88753,0.000174,23.116783,0.0066,-0.985
3438.00,4.782879,23.88744,0.000173,23.116679,0.0066,-0.985
3440.00,4.782708,23.88839,0.000173,23.117564,0.0066,-0.984
3442.00,4.783129,23.88760,0.000173,23.117102,0.0066,-0.985
3444.00,4.782882,23.88750,0.000173,23.117425,0.0066,-0.985
3446.00,4.782219,23.88826,0.000174,23.117267,0.0067,-0.984
3448.00,4.781496,23.88816,0.000174,23.116434,0.0067,-0.984
3450.00,4.781222,23.88777,0.000173,23.117162,0.0067,-0.985
3452.00,4.782027,23.88828,0.000173,23.117780,0.0066,-0.985
3454.00,4.781910,23.88897,0.000172,23.116818,0.0066,-0.985
3456.00,4.781514,23.88876,0.000171,23.116341,0.0066,-0.985
3458.00,4.781591,23.88848,0.000172,23.116788,0.0066,-0.985
3460.00,4.782795,23.88855,0.000172,23.116669,0.0066,-0.985
3462.00,4.783344,23.88831,0.000173,23.116681,0.0066,-0.985
3464.00,4.782566,23.88856,0.000171,23.117215,0.0066,-0.985
3466.00,4.782425,23.88857,0.000171,23.117217,0.0066,-0.985
3468.00,4.781752,23.88916,0.000173,23.117225,0.0066,-0.984
3470.00,4.781156,23.88910,0.000173,23.116679,0.0066,-0.984
3472.00,4.781032,23.88842,0.000172,23.116679,0.0066,-0.985
3474.00,4.781505,23.88807,0.000173,23.117451,0.0066,-0.985
3476.00,4.782322,23.88838,0.000172,23.117041,0.0066,-0.985
3478.00,4.782505,23.88885,0.000171,23.116497,0.0066,-0.985
3480.00,4.782268,23.88919,0.000171,23.116948,0.0066,-0.985
3482.00,4.781508,23.88827,0.000172,23.116744,0.0066,-0.985
3484.00,4.781373,23.88731,0.000172,23.117189,0.0066,-0.985
3486.00,4.780628,23.88788,0.000171,23.116950,0.0066,-0.985
3488.00,4.781129,23.88859,0.000172,23.117930,0.0065,-0.985
3490.00,4.780838,23.88763,0.000173,23.117603,0.0066,-0.986
3492.00,4.780117,23.88714,0.000173,23.117141,0.0066,-0.985
3494.00,4.780201,23.88845,0.000172,23.116662,0.0066,-0.985
3496.00,4.780578,23.88763,0.000173,23.117009,0.0065,-0.985
3498.00,4.781434,23.88742,0.000172,23.116424,0.0066,-0.985
3500.00,4.782347,23.88697,0.000172,23.117150,0.0066,-0.984
3502.00,4.782255,23.88743,0.000171,23.115945,0.0066,-0.986
3504.00,4.781524,23.88720,0.000170,23.116729,0.0066,-0.985
3506.00,4.781322,23.88691,0.000171,23.116523,0.0066,-0.985
3508.00,4.780913,23.88773,0.000172,23.116294,0.0066,-0.985
3510.00,4.779760,23.88705,0.000171,23.117048,0.0066,-0.985
3512.00,4.779727,23.88646,0.000171,23.116482,0.0065,-0.984
3514.00,4.779767,23.88672,0.000171,23.116469,0.0066,-0.985
3516.00,4.780280,23.88707,0.000172,23.117496,0.0065,-0.985
3518.00,4.780389,23.88731,0.000172,23.116629,0.0066,-0.985
3520.00,4.780182,23.88821,0.000171,23.116504,0.0066,-0.985
3522.00,4.781300,23.88806,0.000172,23.116582,0.0066,-0.986
3524.00,4.781914,23.88780,0.000171,23.116985,0.0066,-0.986
3526.00,4.782071,23.88788,0.000172,23.117128,0.0066,-0.985
3528.00,4.780887,23.88658,0.000173,23.117581,0.0066,-0.985
3530.00,4.779216,23.88686,0.000171,23.117927,0.0066,-0.986
3532.00,4.778314,23.88692,0.000172,23.117407,0.0066,-0.985
3534.00,4.778106,23.88650,0.000173,23.117124,0.0066,-0.985
3536.00,4.779001,23.88648,0.000173,23.116435,0.0066,-0.985
3538.00,4.780171,23.88717,0.000172,23.116974,0.0066,-0.985
3540.00,4.780499,23.88782,0.000172,23.117446,0.0066,-0.985
3542.00,4.780185,23.88765,0.000172,23.116393,0.0066,-0.985
@20,5.0000,10.0
3544.00,4.779756,23.88676,0.000173,23.116879,0.0066,-0.985
3546.00,4.779315,23.88710,0.000173,23.117758,0.0066,-0.986
3548.00,4.774379,23.88701,0.000172,23.117026,0.0066,-0.985
3550.00,4.769773,23.88713,0.000173,23.117464,0.0066,-0.984
3552.00,4.764431,23.88725,0.000173,23.116916,0.0066,-0.984
3554.00,4.761076,23.88683,0.000172,23.116903,0.0066,-0.985
3556.00,4.759493,23.88644,0.000171,23.116738,0.0066,-0.986
3558.00,4.761580,23.88718,0.000171,23.116725,0.0066,-0.987
3560.00,4.765245,23.88781,0.000171,23.117050,0.0066,-0.986
3562.00,4.767982,23.88734,0.000171,23.117603,0.0066,-0.987
3564.00,4.768022,23.88764,0.000171,23.117208,0.0066,-0.986
3566.00,4.768433,23.88692,0.000172,23.116738,0.0066,-0.986
3568.00,4.769409,23.88707,0.000170,23.117193,0.0066,-0.986
3570.00,4.770480,23.88718,0.000171,23.117278,0.0066,-0.986
3572.00,4.771121,23.88648,0.000173,23.117240,0.0066,-0.985
3574.00,4.773558,23.88680,0.000173,23.116254,0.0066,-0.986
3576.00,4.775753,23.88618,0.000173,23.117176,0.0066,-0.985
3578.00,4.777078,23.88624,0.000173,23.116697,0.0066,-0.985
3580.00,4.777929,23.88591,0.000173,23.117119,0.0066,-0.985
3582.00,4.777933,23.88600,0.000173,23.117184,0.0066,-0.986
3584.00,4.777948,23.88627,0.000172,23.117108,0.0066,-0.986
3586.00,4.777578,23.88667,0.000173,23.116987,0.0066,-0.985
3588.00,4.778591,23.88613,0.000172,23.116528,0.0066,-0.986
3590.00,4.779335,23.88616,0.000172,23.117280,0.0066,-0.985
3592.00,4.780339,23.88565,0.000172,23.117524,0.0066,-0.986
3594.00,4.780703,23.88554,0.000173,23.117652,0.0066,-0.986
3596.00,4.779856,23.88508,0.000173,23.117730,0.0066,-0.986
3598.00,4.779818,23.88569,0.000172,23.116909,0.0066,-0.985
3600.00,4.780993,23.88567,0.000173,23.115683,0.0066,-0.985
3602.00,4.780664,23.88609,0.000171,23.117149,0.0066,-0.985
3604.00,4.781100,23.88650,0.000172,23.116642,0.0066,-0.985
3606.00,4.781580,23.88629,0.000172,23.116668,0.0066,-0.985
3608.00,4.781774,23.88613,0.000173,23.117321,0.0066,-0.986
3610.00,4.782084,23.88659,0.000172,23.116725,0.0066,-0.985
3612.00,4.781994,23.88637,0.000172,23.116142,0.0066,-0.985
3614.00,4.780958,23.88616,0.000173,23.116933,0.0066,-0.986
3616.00,4.779476,23.88635,0.000172,23.117698,0.0066,-0.986
3618.00,4.780227,23.88615,0.000171,23.116610,0.0066,-0.986
3620.00,4.781147,23.88586,0.000172,23.116931,0.0066,-0.986
3622.00,4.780197,23.88614,0.000172,23.117284,0.0066,-0.985
3624.00,4.779642,23.88570,0.000172,23.116460,0.0066,-0.985
3626.00,4.779350,23.88553,0.000172,23.116320,0.0066,-0.985
3628.00,4.778903,23.88542,0.000172,23.116753,0.0066,-0.985
3630.00,4.778528,23.88557,0.000172,23.117325,0.0066,-0.986
3632.00,4.779159,23.88553,0.000172,23.116809,0.0066,-0.986
3634.00,4.780486,23.88565,0.000172,23.117030,0.0066,-0.985
3636.00,4.781298,23.88603,0.000172,23.117551,0.0066,-0.985
3638.00,4.781307,23.88648,0.000172,23.116131,0.0066,-0.985
3640.00,4.780267,23.88619,0.000173,23.116890,0.0066,-0.985
3642.00,4.779144,23.88665,0.000174,23.116898,0.0066,-0.985
3644.00,4.780637,23.88662,0.000173,23.116263,0.0066,-0.986
3646.00,4.780091,23.88620,0.000173,23.116692,0.0066,-0.986
3648.00,4.778138,23.88613,0.000172,23.116740,0.0066,-0.984
3650.00,4.778063,23.88675,0.000173,23.117219,0.0066,-0.985
3652.00,4.778606,23.88628,0.000173,23.116584,0.0066,-0.985
3654.00,4.777586,23.88614,0.000172,23.117642,0.0066,-0.985
3656.00,4.778158,23.88661,0.000173,23.117028,0.0066,-0.986
3658.00,4.778923,23.88705,0.000172,23.116460,0.0066,-0.986
3660.00,4.779050,23.88645,0.000171,23.116226,0.0066,-0.986
3662.00,4.779808,23.88542,0.000171,23.116335,0.0066,-0.985
3664.00,4.780840,23.88549,0.000173,23.116773,0.0066,-0.985
3666.00,4.780406,23.88540,0.000172,23.117217,0.0066,-0.985
3668.00,4.779561,23.88632,0.000171,23.117219,0.0066,-0.985
3670.00,4.778008,23.88531,0.000172,23.116729,0.0066,-0.986
3672.00,4.778146,23.88480,0.000172,23.116890,0.0066,-0.985
3674.00,4.777518,23.88477,0.000172,23.116939,0.0066,-0.986
3676.00,4.777448,23.88437,0.000172,23.117537,0.0066,-0.985
3678.00,4.777353,23.88487,0.000172,23.117137,0.0066,-0.985
3680.00,4.776985,23.88512,0.000172,23.116783,0.0066,-0.985
3682.00,4.777297,23.88524,0.000172,23.117585,0.0067,-0.986
3684.00,4.778118,23.88502,0.000172,23.117297,0.0066,-0.986
3686.00,4.778887,23.88588,0.000172,23.117303,0.0066,-0.985
3688.00,4.778753,23.88576,0.000173,23.116675,0.0066,-0.984
3690.00,4.778906,23.88531,0.000173,23.116939,0.0066,-0.985
3692.00,4.779209,23.88509,0.000172,23.117189,0.0066,-0.985
3694.00,4.778239,23.88560,0.000171,23.117979,0.0066,-0.986
3696.00,4.777467,23.88495,0.000170,23.116202,0.0066,-0.985
3698.00,4.777784,23.88552,0.000172,23.116404,0.0066,-0.986
3700.00,4.777313,23.88561,0.000174,23.117054,0.0066,-0.985
3702.00,4.777379,23.88536,0.000171,23.117011,0.0066,-0.985
3704.00,4.777120,23.88579,0.000173,23.116218,0.0067,-0.985
3706.00,4.776889,23.88538,0.000173,23.116473,0.0066,-0.985
3708.00,4.776906,23.88582,0.000173,23.117505,0.0066,-0.985
3710.00,4.778412,23.88575,0.000172,23.117202,0.0066,-0.985
3712.00,4.778417,23.88590,0.000173,23.116805,0.0066,-0.985
3714.00,4.778598,23.88566,0.000173,23.116803,0.0066,-0.985
3716.00,4.778076,23.88633,0.000171,23.116567,0.0066,-0.985
3718.00,4.777650,23.88723,0.000172,23.117641,0.0066,-0.985
3720.00,4.777314,23.88681,0.000172,23.117349,0.0066,-0.984
3722.00,4.777571,23.88759,0.000172,23.116946,0.0066,-0.985
@21,5.0000,10.0
3724.00,4.776815,23.88795,0.000172,23.116330,0.0066,-0.986
3726.00,4.775682,23.88676,0.000173,23.116853,0.0066,-0.985
3728.00,4.771827,23.88772,0.000174,23.117212,0.0066,-0.983
3730.00,4.767027,23.88780,0.000174,23.117886,0.0066,-0.984
3732.00,4.762375,23.88712,0.000174,23.117111,0.0066,-0.983
3734.00,4.758741,23.88797,0.000174,23.116649,0.0066,-0.984
3736.00,4.756322,23.88748,0.000173,23.116744,0.0066,-0.986
3738.00,4.758180,23.88720,0.000171,23.116614,0.0066,-0.987
3740.00,4.761621,23.88750,0.000172,23.117141,0.0066,-0.987
3742.00,4.763666,23.88781,0.000170,23.117433,0.0066,-0.985
3744.00,4.764959,23.88775,0.000172,23.116636,0.0066,-0.986
3746.00,4.765756,23.88757,0.000172,23.117262,0.0066,-0.985
3748.00,4.767383,23.88755,0.000173,23.116636,0.0066,-0.985
3750.00,4.768322,23.88680,0.000172,23.116749,0.0066,-0.985
3752.00,4.769314,23.88676,0.000172,23.117162,0.0066,-0.985
3754.00,4.770756,23.88668,0.000173,23.117212,0.0066,-0.985
3756.00,4.771113,23.88751,0.000173,23.117095,0.0066,-0.985
3758.00,4.772622,23.88743,0.000174,23.116952,0.0066,-0.985
3760.00,4.774404,23.88742,0.000173,23.116530,0.0066,-0.985
3762.00,4.774543,23.88686,0.000173,23.116517,0.0067,-0.986
3764.00,4.774899,23.88628,0.000172,23.116896,0.0066,-0.985
3766.00,4.775263,23.88726,0.000173,23.117022,0.0066,-0.985
3768.00,4.777061,23.88746,0.000172,23.116441,0.0066,-0.985
3770.00,4.777939,23.88770,0.000172,23.116874,0.0066,-0.985
3772.00,4.778537,23.88779,0.000172,23.116471,0.0066,-0.985
3774.00,4.778932,23.88712,0.000172,23.117386,0.0066,-0.985
3776.00,4.779003,23.88709,0.000173,23.117672,0.0066,-0.984
3778.00,4.778463,23.88747,0.000173,23.117715,0.0066,-0.985
3780.00,4.778388,23.88767,0.000174,23.116294,0.0066,-0.986
3782.00,4.777779,23.88744,0.000174,23.117165,0.0066,-0.986
3784.00,4.777836,23.88769,0.000174,23.116380,0.0066,-0.984
3786.00,4.779639,23.88797,0.000174,23.117093,0.0066,-0.985
3788.00,4.780475,23.88772,0.000173,23.117015,0.0066,-0.985
3790.00,4.780864,23.88761,0.000174,23.116515,0.0066,-0.985
3792.00,4.780248,23.88762,0.000174,23.117321,0.0066,-0.985
3794.00,4.779238,23.88870,0.000172,23.117440,0.0066,-0.985
3796.00,4.778661,23.88848,0.000172,23.117282,0.0066,-0.985
3798.00,4.777934,23.88775,0.000172,23.116224,0.0066,-0.985
3800.00,4.777570,23.88705,0.000172,23.116614,0.0066,-0.985
3802.00,4.777416,23.88781,0.000172,23.117975,0.0066,-0.984
3804.00,4.777309,23.88825,0.000173,23.117421,0.0066,-0.985
3806.00,4.777796,23.88917,0.000173,23.116682,0.0066,-0.985
3808.00,4.778280,23.88858,0.000173,23.117730,0.0066,-0.985
3810.00,4.777980,23.88829,0.000172,23.116939,0.0066,-0.985
3812.00,4.777756,23.88740,0.000172,23.117405,0.0066,-0.985
3814.00,4.776806,23.88678,0.000172,23.117371,0.0066,-0.984
3816.00,4.776792,23.88711,0.000173,23.117147,0.0066,-0.985
3818.00,4.776342,23.88756,0.000172,23.116603,0.0066,-0.985
3820.00,4.776570,23.88734,0.000173,23.116987,0.0066,-0.986
3822.00,4.776885,23.88809,0.000173,23.117295,0.0066,-0.984
3824.00,4.776892,23.88781,0.000173,23.116842,0.0067,-0.985
3826.00,4.775989,23.88769,0.000173,23.117154,0.0066,-0.984
3828.00,4.776170,23.88753,0.000174,23.116679,0.0066,-0.985
3830.00,4.775453,23.88711,0.000173,23.117316,0.0066,-0.985
3832.00,4.775953,23.88752,0.000172,23.118105,0.0066,-0.985
3834.00,4.777288,23.88786,0.000174,23.117132,0.0067,-0.984
3836.00,4.776736,23.88740,0.000173,23.116759,0.0066,-0.984
3838.00,4.776298,23.88739,0.000173,23.117286,0.0066,-0.985
3840.00,4.775612,23.88797,0.000172,23.117290,0.0066,-0.985
3842.00,4.774752,23.88731,0.000172,23.116957,0.0066,-0.985
3844.00,4.775674,23.88702,0.000171,23.117525,0.0066,-0.985
3846.00,4.776837,23.88723,0.000173,23.117698,0.0067,-0.984
3848.00,4.777358,23.88679,0.000174,23.116831,0.0066,-0.984
3850.00,4.777983,23.88713,0.000174,23.117425,0.0066,-0.984
3852.00,4.777446,23.88670,0.000173,23.116879,0.0066,-0.985
3854.00,4.776478,23.88709,0.000173,23.116268,0.0066,-0.985
3856.00,4.775910,23.88737,0.000174,23.117102,0.0066,-0.984
3858.00,4.775479,23.88726,0.000173,23.117067,0.0066,-0.984
3860.00,4.775436,23.88691,0.000173,23.117576,0.0066,-0.984
3862.00,4.776165,23.88723,0.000172,23.117301,0.0066,-0.984
3864.00,4.776477,23.88729,0.000174,23.117026,0.0066,-0.984
3866.00,4.776378,23.88796,0.000173,23.117436,0.0066,-0.985
3868.00,4.775642,23.88805,0.000173,23.117217,0.0066,-0.984
3870.00,4.776216,23.88778,0.000172,23.116619,0.0066,-0.985
3872.00,4.776670,23.88767,0.000174,23.116283,0.0067,-0.984
3874.00,4.776236,23.88817,0.000174,23.116846,0.0067,-0.985
3876.00,4.775618,23.88807,0.000173,23.117618,0.0066,-0.984
3878.00,4.775191,23.88876,0.000173,23.117143,0.0067,-0.984
3880.00,4.775087,23.88717,0.000173,23.117475,0.0066,-0.984
3882.00,4.774896,23.88692,0.000173,23.117154,0.0067,-0.985
3884.00,4.775156,23.88694,0.000173,23.117472,0.0067,-0.985
3886.00,4.775477,23.88689,0.000173,23.116801,0.0067,-0.984
3888.00,4.775631,23.88680,0.000172,23.116944,0.0067,-0.984
3890.00,4.775650,23.88646,0.000174,23.117323,0.0066,-0.985
3892.00,4.775156,23.88658,0.000174,23.116928,0.0066,-0.985
3894.00,4.775594,23.88688,0.000173,23.117043,0.0066,-0.984
3896.00,4.775401,23.88650,0.000173,23.117111,0.0067,-0.984
3898.00,4.774897,23.88626,0.000173,23.117815,0.0066,-0.985
3900.00,4.775538,23.88709,0.000173,23.117397,0.0066,-0.983
3902.00,4.776268,23.88635,0.000174,23.116846,0.0066,-0.984
@22,5.0000,10.0
3904.00,4.774993,23.88655,0.000173,23.117472,0.0066,-0.985
3906.00,4.774192,23.88689,0.000172,23.117492,0.0066,-0.984
3908.00,4.771223,23.88652,0.000173,23.117188,0.0066,-0.984
3910.00,4.765425,23.88771,0.000173,23.116926,0.0066,-0.983
3912.00,4.760382,23.88717,0.000174,23.116926,0.0066,-0.984
3914.00,4.756853,23.88656,0.000173,23.116617,0.0066,-0.985
3916.00,4.754949,23.88692,0.000173,23.116935,0.0066,-0.984
3918.00,4.756647,23.88710,0.000172,23.117217,0.0066,-0.986
3920.00,4.759890,23.88779,0.000173,23.117537,0.0066,-0.985
3922.00,4.761611,23.88722,0.000172,23.117759,0.0066,-0.986
3924.00,4.762670,23.88709,0.000173,23.116766,0.0066,-0.985
3926.00,4.763697,23.88731,0.000174,23.116968,0.0066,-0.984
3928.00,4.766211,23.88740,0.000175,23.116642,0.0066,-0.983
3930.00,4.766723,23.88713,0.000174,23.117366,0.0066,-0.984
3932.00,4.767825,23.88718,0.000174,23.117620,0.0066,-0.984
3934.00,4.769082,23.88781,0.000174,23.117082,0.0067,-0.983
3936.00,4.770557,23.88743,0.000174,23.117457,0.0066,-0.984
3938.00,4.771264,23.88749,0.000174,23.118010,0.0066,-0.984
3940.00,4.771709,23.88739,0.000174,23.116994,0.0067,-0.984
3942.00,4.772802,23.88783,0.000173,23.116972,0.0067,-0.985
3944.00,4.774190,23.88862,0.000174,23.117349,0.0067,-0.984
3946.00,4.775562,23.88787,0.000174,23.117609,0.0067,-0.984
3948.00,4.776360,23.88768,0.000174,23.118053,0.0067,-0.984
3950.00,4.776946,23.88746,0.000172,23.117208,0.0066,-0.984
3952.00,4.777736,23.88627,0.000173,23.116985,0.0066,-0.984
3954.00,4.776937,23.88640,0.000173,23.117767,0.0066,-0.984
3956.00,4.776266,23.88675,0.000173,23.116965,0.0066,-0.985
3958.00,4.775290,23.88730,0.000174,23.116465,0.0067,-0.983
3960.00,4.775742,23.88716,0.000176,23.117531,0.0066,-0.984
3962.00,4.776501,23.88698,0.000175,23.117845,0.0067,-0.984
3964.00,4.775985,23.88775,0.000174,23.117743,0.0067,-0.984
3966.00,4.776387,23.88722,0.000174,23.118218,0.0066,-0.984
3968.00,4.777356,23.88656,0.000174,23.116926,0.0066,-0.985
3970.00,4.777905,23.88627,0.000174,23.116922,0.0067,-0.984
3972.00,4.777386,23.88644,0.000174,23.116757,0.0066,-0.983
3974.00,4.777479,23.88666,0.000174,23.117650,0.0066,-0.984
3976.00,4.778693,23.88587,0.000173,23.117080,0.0066,-0.985
3978.00,4.779719,23.88554,0.000173,23.117756,0.0067,-0.985
3980.00,4.779100,23.88637,0.000174,23.116714,0.0067,-0.984
3982.00,4.778360,23.88660,0.000173,23.117966,0.0066,-0.984
3984.00,4.777549,23.88690,0.000173,23.117752,0.0066,-0.983
3986.00,4.776650,23.88758,0.000174,23.117921,0.0066,-0.984
3988.00,4.776306,23.88708,0.000174,23.117505,0.0067,-0.984
3990.00,4.777262,23.88732,0.000173,23.117221,0.0066,-0.985
3992.00,4.777964,23.88728,0.000174,23.117189,0.0066,-0.984
3994.00,4.777843,23.88740,0.000174,23.117791,0.0067,-0.984
3996.00,4.777724,23.88733,0.000175,23.117680,0.0067,-0.984
3998.00,4.777355,23.88703,0.000176,23.117958,0.0066,-0.984
4000.00,4.775778,23.88690,0.000175,23.117214,0.0067,-0.984
4002.00,4.775948,23.88774,0.000174,23.117221,0.0067,-0.984
4004.00,4.776283,23.88772,0.000174,23.117319,0.0066,-0.985
4006.00,4.775393,23.88724,0.000174,23.116814,0.0066,-0.985
4008.00,4.776141,23.88779,0.000175,23.117743,0.0067,-0.984
4010.00,4.776640,23.88682,0.000174,23.117392,0.0066,-0.984
4012.00,4.776111,23.88698,0.000173,23.117576,0.0066,-0.984
4014.00,4.775357,23.88660,0.000174,23.117620,0.0066,-0.985
4016.00,4.775180,23.88645,0.000173,23.116781,0.0067,-0.984
4018.00,4.775038,23.88694,0.000173,23.117162,0.0067,-0.984
4020.00,4.776321,23.88716,0.000174,23.117499,0.0067,-0.984
4022.00,4.776926,23.88625,0.000174,23.118151,0.0067,-0.984
4024.00,4.777058,23.88687,0.000174,23.117694,0.0067,-0.985
4026.00,4.777193,23.88684,0.000174,23.117195,0.0066,-0.984
4028.00,4.777286,23.88742,0.000174,23.117212,0.0066,-0.984
4030.00,4.776529,23.88691,0.000173,23.117412,0.0067,-0.984
4032.00,4.776692,23.88627,0.000173,23.117527,0.0066,-0.985
4034.00,4.775838,23.88557,0.000174,23.117577,0.0067,-0.985
4036.00,4.775553,23.88535,0.000175,23.117438,0.0067,-0.984
4038.00,4.775732,23.88543,0.000175,23.117297,0.0067,-0.984
4040.00,4.775444,23.88569,0.000175,23.117581,0.0067,-0.984
4042.00,4.775965,23.88539,0.000174,23.117700,0.0067,-0.984
4044.00,4.776797,23.88554,0.000175,23.117199,0.0067,-0.985
4046.00,4.777090,23.88504,0.000173,23.117488,0.0067,-0.985
4048.00,4.775506,23.88493,0.000175,23.117540,0.0067,-0.984
4050.00,4.774019,23.88554,0.000176,23.117217,0.0066,-0.984
4052.00,4.774048,23.88582,0.000176,23.117366,0.0067,-0.983
4054.00,4.774299,23.88645,0.000174,23.117254,0.0066,-0.984
4056.00,4.774052,23.88666,0.000174,23.117317,0.0067,-0.985
4058.00,4.774199,23.88590,0.000174,23.117735,0.0067,-0.985
4060.00,4.773510,23.88518,0.000174,23.117908,0.0066,-0.983
4062.00,4.772688,23.88546,0.000174,23.117856,0.0067,-0.984
4064.00,4.772869,23.88637,0.000175,23.117119,0.0067,-0.984
4066.00,4.774648,23.88591,0.000176,23.118200,0.0067,-0.985
4068.00,4.775568,23.88623,0.000174,23.118250,0.0067,-0.985
4070.00,4.775976,23.88701,0.000173,23.116864,0.0067,-0.984
4072.00,4.775448,23.88621,0.000174,23.117351,0.0066,-0.984
4074.00,4.774844,23.88628,0.000174,23.117201,0.0066,-0.983
4076.00,4.774503,23.88712,0.000173,23.116881,0.0066,-0.983
4078.00,4.775113,23.88705,0.000175,23.117800,0.0066,-0.984
4080.00,4.774498,23.88696,0.000174,23.116994,0.0067,-0.985
4082.00,4.773638,23.88752,0.000173,23.116499,0.0066,-0.984
@23,5.0000,10.0
4084.00,4.773702,23.88741,0.000173,23.117830,0.0066,-0.984
4086.00,4.773551,23.88671,0.000175,23.117763,0.0067,-0.983
4088.00,4.771092,23.88655,0.000175,23.117936,0.0067,-0.983
4090.00,4.766312,23.88680,0.000174,23.117652,0.0067,-0.983
4092.00,4.761662,23.88768,0.000175,23.117962,0.0067,-0.984
4094.00,4.757476,23.88747,0.000175,23.118083,0.0067,-0.983
4096.00,4.754507,23.88739,0.000174,23.118192,0.0067,-0.984
4098.00,4.754593,23.88735,0.000174,23.116955,0.0067,-0.985
4100.00,4.757881,23.88801,0.000174,23.118005,0.0067,-0.985
4102.00,4.760328,23.88785,0.000173,23.117758,0.0066,-0.985
4104.00,4.761913,23.88811,0.000174,23.117533,0.0067,-0.984
4106.00,4.763383,23.88731,0.000174,23.117795,0.0067,-0.984
4108.00,4.764409,23.88786,0.000175,23.117312,0.0067,-0.983
4110.00,4.764293,23.88824,0.000174,23.117067,0.0067,-0.984
4112.00,4.765333,23.88903,0.000173,23.117817,0.0066,-0.984
4114.00,4.766511,23.88829,0.000174,23.116972,0.0067,-0.984
4116.00,4.768260,23.88746,0.000174,23.117914,0.0067,-0.984
4118.00,4.768663,23.88799,0.000174,23.117629,0.0067,-0.984
4120.00,4.769194,23.88776,0.000175,23.117466,0.0066,-0.983
4122.00,4.771225,23.88727,0.000176,23.116818,0.0067,-0.984
4124.00,4.772122,23.88628,0.000175,23.117646,0.0067,-0.983
4126.00,4.772478,23.88701,0.000176,23.117613,0.0067,-0.984
4128.00,4.772999,23.88723,0.000175,23.117707,0.0067,-0.983
4130.00,4.773793,23.88771,0.000175,23.117273,0.0067,-0.984
4132.00,4.775572,23.88772,0.000174,23.117191,0.0066,-0.984
4134.00,4.775705,23.88738,0.000174,23.117984,0.0066,-0.983
4136.00,4.775374,23.88753,0.000175,23.117730,0.0066,-0.983
4138.00,4.775990,23.88787,0.000176,23.117548,0.0067,-0.983
4140.00,4.775726,23.88821,0.000176,23.117280,0.0066,-0.985
4142.00,4.775070,23.88856,0.000175,23.117056,0.0067,-0.984
4144.00,4.774814,23.88858,0.000177,23.116844,0.0067,-0.983
4146.00,4.775129,23.88808,0.000176,23.117561,0.0067,-0.983
4148.00,4.775736,23.88766,0.000175,23.117722,0.0067,-0.984
4150.00,4.775567,23.88732,0.000175,23.117238,0.0067,-0.984
4152.00,4.775440,23.88815,0.000174,23.117555,0.0067,-0.984
4154.00,4.775861,23.88795,0.000174,23.118019,0.0067,-0.983
4156.00,4.776878,23.88701,0.000175,23.117824,0.0067,-0.983
4158.00,4.777619,23.88805,0.000175,23.117421,0.0067,-0.984
4160.00,4.777321,23.88827,0.000174,23.118071,0.0067,-0.984
4162.00,4.777956,23.88858,0.000174,23.117644,0.0067,-0.984
4164.00,4.778485,23.88778,0.000174,23.118753,0.0067,-0.983
4166.00,4.778041,23.88778,0.000175,23.117420,0.0067,-0.984
4168.00,4.776808,23.88671,0.000174,23.117646,0.0067,-0.984
4170.00,4.775071,23.88699,0.000176,23.117106,0.0067,-0.984
4172.00,4.775233,23.88766,0.000174,23.117048,0.0067,-0.983
4174.00,4.775178,23.88735,0.000175,23.118342,0.0067,-0.983
4176.00,4.775383,23.88708,0.000176,23.116428,0.0067,-0.984
4178.00,4.775776,23.88654,0.000175,23.116863,0.0067,-0.984
4180.00,4.775625,23.88610,0.000176,23.117888,0.0067,-0.983
4182.00,4.775095,23.88512,0.000175,23.117533,0.0067,-0.984
4184.00,4.775450,23.88461,0.000176,23.117748,0.0067,-0.983
4186.00,4.776052,23.88432,0.000175,23.118170,0.0067,-0.983
4188.00,4.775264,23.88454,0.000175,23.117722,0.0067,-0.983
4190.00,4.775895,23.88541,0.000174,23.117421,0.0066,-0.984
4192.00,4.775610,23.88477,0.000175,23.117720,0.0067,-0.984
4194.00,4.774178,23.88520,0.000175,23.117642,0.0067,-0.983
4196.00,4.774246,23.88502,0.000175,23.117999,0.0067,-0.984
4198.00,4.774349,23.88480,0.000175,23.117665,0.0067,-0.984
4200.00,4.774883,23.88586,0.000174,23.118200,0.0067,-0.983
4202.00,4.774785,23.88576,0.000175,23.116989,0.0067,-0.983
4204.00,4.774315,23.88568,0.000174,23.117240,0.0067,-0.983
4206.00,4.773456,23.88669,0.000173,23.116972,0.0067,-0.984
4208.00,4.775113,23.88641,0.000174,23.117264,0.0067,-0.984
4210.00,4.775162,23.88668,0.000175,23.118476,0.0067,-0.983
4212.00,4.773808,23.88568,0.000176,23.117382,0.0066,-0.984
4214.00,4.774055,23.88667,0.000175,23.117251,0.0066,-0.983
4216.00,4.774516,23.88663,0.000175,23.118107,0.0067,-0.983
4218.00,4.774220,23.88587,0.000174,23.117886,0.0067,-0.983
4220.00,4.774399,23.88618,0.000175,23.117394,0.0067,-0.983
4222.00,4.774280,23.88638,0.000175,23.117401,0.0067,-0.984
4224.00,4.774202,23.88691,0.000175,23.117901,0.0067,-0.984
4226.00,4.774279,23.88781,0.000175,23.117546,0.0067,-0.984
4228.00,4.774616,23.88694,0.000175,23.117761,0.0067,-0.983
4230.00,4.774360,23.88803,0.000175,23.118157,0.0066,-0.983
4232.00,4.773820,23.88792,0.000176,23.117600,0.0067,-0.984
4234.00,4.773878,23.88834,0.000175,23.117720,0.0067,-0.984
4236.00,4.774140,23.88911,0.000175,23.117501,0.0066,-0.984
4238.00,4.774919,23.88875,0.000175,23.117785,0.0067,-0.984
4240.00,4.774890,23.88862,0.000173,23.117512,0.0067,-0.985
4242.00,4.774773,23.88836,0.000175,23.116902,0.0067,-0.984
4244.00,4.774267,23.88850,0.000174,23.117316,0.0067,-0.983
4246.00,4.774842,23.88859,0.000175,23.117967,0.0067,-0.983
4248.00,4.774898,23.88949,0.000175,23.117663,0.0067,-0.983
4250.00,4.774633,23.88988,0.000175,23.117186,0.0067,-0.984
4252.00,4.773818,23.88967,0.000175,23.117525,0.0067,-0.984
4254.00,4.774398,23.88952,0.000175,23.117327,0.0067,-0.984
4256.00,4.773451,23.88922,0.000174,23.117776,0.0067,-0.984
4258.00,4.773332,23.88898,0.000174,23.118261,0.0066,-0.984
4260.00,4.773703,23.88933,0.000173,23.117323,0.0067,-0.984
4262.00,4.774046,23.88978,0.000175,23.117557,0.0067,-0.984
@24,5.0000,10.0
4264.00,4.773361,23.88944,0.000175,23.117719,0.0067,-0.983
4266.00,4.772056,23.88898,0.000176,23.117098,0.0067,-0.983
4268.00,4.769200,23.88882,0.000175,23.117635,0.0067,-0.983
4270.00,4.764469,23.88885,0.000175,23.117317,0.0067,-0.984
4272.00,4.759720,23.88894,0.000174,23.116419,0.0066,-0.984
4274.00,4.755830,23.88897,0.000173,23.117700,0.0066,-0.984
4276.00,4.753596,23.88851,0.000174,23.117808,0.0067,-0.984
4278.00,4.753967,23.88876,0.000172,23.117368,0.0067,-0.986
4280.00,4.757153,23.88972,0.000172,23.117080,0.0067,-0.985
4282.00,4.760431,23.88919,0.000173,23.117293,0.0066,-0.984
4284.00,4.762692,23.88857,0.000173,23.117007,0.0066,-0.986
4286.00,4.763525,23.88868,0.000173,23.117191,0.0066,-0.985
4288.00,4.765503,23.88784,0.000174,23.118060,0.0066,-0.984
4290.00,4.765319,23.88865,0.000174,23.117362,0.0067,-0.984
4292.00,4.766519,23.88822,0.000174,23.117264,0.0067,-0.984
4294.00,4.768550,23.88788,0.000174,23.117899,0.0066,-0.984
4296.00,4.769083,23.88925,0.000175,23.117414,0.0066,-0.984
4298.00,4.769650,23.88904,0.000172,23.116798,0.0067,-0.985
4300.00,4.770881,23.88870,0.000173,23.117995,0.0067,-0.985
4302.00,4.771626,23.88877,0.000174,23.117020,0.0066,-0.984
4304.00,4.773356,23.88883,0.000174,23.116703,0.0066,-0.985
4306.00,4.774502,23.88943,0.000176,23.117486,0.0067,-0.983
4308.00,4.775065,23.88894,0.000175,23.117260,0.0066,-0.985
4310.00,4.774698,23.88932,0.000174,23.117470,0.0067,-0.986
4312.00,4.775914,23.88921,0.000173,23.116909,0.0066,-0.985
4314.00,4.776337,23.88905,0.000173,23.117485,0.0066,-0.984
4316.00,4.775971,23.88907,0.000173,23.116827,0.0066,-0.985
4318.00,4.775277,23.88894,0.000174,23.117512,0.0067,-0.983
4320.00,4.774366,23.88973,0.000174,23.117546,0.0067,-0.985
4322.00,4.774435,23.88928,0.000174,23.117273,0.0066,-0.985
4324.00,4.774985,23.88920,0.000174,23.116630,0.0066,-0.985
4326.00,4.774612,23.88925,0.000175,23.117072,0.0066,-0.984
4328.00,4.774438,23.88877,0.000175,23.116690,0.0066,-0.984
4330.00,4.774824,23.88950,0.000173,23.117330,0.0066,-0.985
4332.00,4.774783,23.88975,0.000174,23.117011,0.0067,-0.983
4334.00,4.774757,23.89022,0.000174,23.117542,0.0067,-0.985
4336.00,4.774975,23.89050,0.000173,23.117698,0.0067,-0.986
4338.00,4.774732,23.89038,0.000173,23.116855,0.0066,-0.985
4340.00,4.774558,23.88923,0.000173,23.117093,0.0066,-0.984
4342.00,4.774221,23.88952,0.000172,23.117503,0.0066,-0.985
4344.00,4.774470,23.88899,0.000172,23.117108,0.0066,-0.985
4346.00,4.774845,23.88943,0.000173,23.116781,0.0066,-0.985
4348.00,4.774418,23.88895,0.000172,23.116411,0.0066,-0.985
4350.00,4.775154,23.88894,0.000173,23.116738,0.0066,-0.985
4352.00,4.775966,23.88903,0.000173,23.117188,0.0066,-0.985
4354.00,4.775787,23.88933,0.000173,23.117934,0.0067,-0.985
4356.00,4.775214,23.88949,0.000173,23.117041,0.0066,-0.985
4358.00,4.774847,23.89009,0.000173,23.117319,0.0067,-0.984
4360.00,4.775251,23.88939,0.000173,23.117559,0.0067,-0.985
4362.00,4.775625,23.88892,0.000173,23.117267,0.0066,-0.985
4364.00,4.775891,23.88919,0.000173,23.117535,0.0067,-0.985
4366.00,4.775159,23.88933,0.000173,23.117956,0.0066,-0.985
4368.00,4.775842,23.88987,0.000174,23.117321,0.0066,-0.985
4370.00,4.775941,23.88998,0.000173,23.116569,0.0066,-0.985
4372.00,4.775246,23.88959,0.000173,23.117266,0.0066,-0.985
4374.00,4.774754,23.88954,0.000173,23.117795,0.0066,-0.984
4376.00,4.774470,23.89085,0.000173,23.116638,0.0066,-0.985
4378.00,4.774193,23.88993,0.000172,23.117113,0.0067,-0.985
4380.00,4.773889,23.88980,0.000172,23.117293,0.0066,-0.986
4382.00,4.773609,23.89001,0.000173,23.117156,0.0066,-0.985
4384.00,4.773663,23.88998,0.000173,23.116174,0.0066,-0.986
4386.00,4.773045,23.88927,0.000172,23.117037,0.0066,-0.985
4388.00,4.772455,23.88956,0.000172,23.117637,0.0066,-0.985
4390.00,4.772718,23.88906,0.000173,23.116837,0.0066,-0.985
4392.00,4.773573,23.88971,0.000173,23.116463,0.0066,-0.985
4394.00,4.773936,23.88967,0.000173,23.117574,0.0066,-0.986
4396.00,4.774409,23.88905,0.000172,23.117260,0.0066,-0.985
4398.00,4.773957,23.89031,0.000173,23.116595,0.0066,-0.985
4400.00,4.772981,23.89042,0.000174,23.116649,0.0066,-0.985
4402.00,4.772449,23.89008,0.000174,23.117078,0.0066,-0.984
4404.00,4.773563,23.88975,0.000172,23.116928,0.0066,-0.986
4406.00,4.773028,23.89022,0.000172,23.116344,0.0066,-0.986
4408.00,4.772801,23.88933,0.000172,23.117126,0.0066,-0.985
4410.00,4.772942,23.89001,0.000173,23.117433,0.0066,-0.985
4412.00,4.773475,23.88977,0.000173,23.116445,0.0066,-0.985
4414.00,4.772271,23.88928,0.000173,23.116978,0.0066,-0.985
4416.00,4.772475,23.88921,0.000174,23.117266,0.0066,-0.986
4418.00,4.773096,23.88877,0.000172,23.117208,0.0066,-0.985
4420.00,4.773423,23.88954,0.000173,23.116452,0.0066,-0.985
4422.00,4.772953,23.88967,0.000173,23.116994,0.0066,-0.985
4424.00,4.772254,23.88893,0.000173,23.117061,0.0066,-0.985
4426.00,4.771906,23.88923,0.000172,23.117050,0.0066,-0.985
4428.00,4.771984,23.88900,0.000173,23.117535,0.0066,-0.985
4430.00,4.772393,23.88839,0.000173,23.116023,0.0066,-0.985
4432.00,4.772680,23.88865,0.000173,23.117175,0.0066,-0.985
4434.00,4.772898,23.88848,0.000173,23.116380,0.0066,-0.985
4436.00,4.774342,23.88807,0.000173,23.116207,0.0066,-0.984
4438.00,4.774523,23.88837,0.000173,23.116617,0.0066,-0.985
4440.00,4.773672,23.88854,0.000172,23.117622,0.0066,-0.986
4442.00,4.772142,23.88826,0.000172,23.117553,0.0066,-0.986
@25,5.0000,10.0
4444.00,4.772731,23.88796,0.000173,23.116972,0.0066,-0.985
4446.00,4.771843,23.88720,0.000173,23.116656,0.0067,-0.985
4448.00,4.769214,23.88732,0.000173,23.116623,0.0066,-0.984
4450.00,4.763615,23.88804,0.000173,23.117063,0.0066,-0.984
4452.00,4.758664,23.88775,0.000173,23.117214,0.0066,-0.984
4454.00,4.754984,23.88838,0.000174,23.116987,0.0066,-0.985
4456.00,4.752715,23.88855,0.000174,23.116877,0.0066,-0.985
4458.00,4.754248,23.88869,0.000172,23.117641,0.0066,-0.987
4460.00,4.756999,23.88892,0.000171,23.117399,0.0066,-0.987
4462.00,4.758651,23.88894,0.000171,23.116051,0.0066,-0.986
4464.00,4.760149,23.88898,0.000171,23.116266,0.0066,-0.986
4466.00,4.760736,23.88853,0.000172,23.117665,0.0066,-0.985
4468.00,4.761066,23.88888,0.000173,23.117464,0.0066,-0.985
4470.00,4.762312,23.88848,0.000174,23.117574,0.0065,-0.985
4472.00,4.764747,23.88905,0.000173,23.117388,0.0066,-0.986
4474.00,4.766853,23.88889,0.000172,23.117136,0.0066,-0.986
4476.00,4.767890,23.88817,0.000172,23.117054,0.0066,-0.986
4478.00,4.769326,23.88879,0.000173,23.117628,0.0066,-0.985
4480.00,4.769897,23.88907,0.000174,23.117520,0.0066,-0.985
4482.00,4.770278,23.88938,0.000174,23.116177,0.0066,-0.985
4484.00,4.770400,23.88799,0.000173,23.116803,0.0066,-0.985
4486.00,4.770871,23.88872,0.000173,23.117379,0.0067,-0.985
4488.00,4.771784,23.88841,0.000173,23.116881,0.0066,-0.986
4490.00,4.773229,23.88798,0.000172,23.117152,0.0066,-0.986
4492.00,4.773828,23.88854,0.000173,23.116853,0.0066,-0.986
4494.00,4.774373,23.88831,0.000173,23.117149,0.0066,-0.986
4496.00,4.773869,23.88892,0.000172,23.116924,0.0066,-0.984
4498.00,4.774307,23.88871,0.000173,23.116985,0.0066,-0.985
4500.00,4.773717,23.88895,0.000172,23.116551,0.0067,-0.986
4502.00,4.773792,23.88862,0.000172,23.116978,0.0066,-0.986
4504.00,4.773919,23.88868,0.000173,23.116931,0.0066,-0.985
4506.00,4.773485,23.88838,0.000174,23.117215,0.0066,-0.985
4508.00,4.774255,23.88826,0.000173,23.116729,0.0066,-0.985
4510.00,4.773963,23.88915,0.000174,23.117052,0.0066,-0.986
4512.00,4.773378,23.88898,0.000173,23.117325,0.0066,-0.986
4514.00,4.774662,23.88868,0.000173,23.116803,0.0066,-0.985
4516.00,4.775552,23.88858,0.000172,23.116456,0.0066,-0.985
4518.00,4.774919,23.88812,0.000174,23.116608,0.0066,-0.985
4520.00,4.774829,23.88851,0.000173,23.116838,0.0066,-0.985
4522.00,4.774155,23.88812,0.000173,23.117442,0.0066,-0.985
4524.00,4.773762,23.88734,0.000172,23.117405,0.0066,-0.985
4526.00,4.773494,23.88770,0.000172,23.116588,0.0066,-0.985
4528.00,4.773823,23.88741,0.000172,23.116528,0.0066,-0.985
4530.00,4.773218,23.88776,0.000173,23.116915,0.0067,-0.984
4532.00,4.773417,23.88784,0.000172,23.117121,0.0067,-0.985
4534.00,4.773478,23.88773,0.000173,23.116621,0.0066,-0.986
4536.00,4.772834,23.88750,0.000174,23.116905,0.0066,-0.985
4538.00,4.772392,23.88679,0.000173,23.116669,0.0066,-0.985
4540.00,4.772325,23.88656,0.000173,23.116086,0.0066,-0.985
4542.00,4.773159,23.88644,0.000172,23.117288,0.0066,-0.986
4544.00,4.773101,23.88709,0.000173,23.117373,0.0066,-0.985
4546.00,4.773678,23.88690,0.000173,23.116861,0.0066,-0.984
4548.00,4.773532,23.88571,0.000173,23.116304,0.0066,-0.985
4550.00,4.773461,23.88724,0.000173,23.116838,0.0066,-0.985
4552.00,4.772518,23.88726,0.000173,23.117275,0.0066,-0.985
4554.00,4.772933,23.88731,0.000175,23.117308,0.0066,-0.985
4556.00,4.772699,23.88737,0.000173,23.116736,0.0066,-0.985
4558.00,4.771606,23.88678,0.000173,23.116415,0.0066,-0.985
4560.00,4.772133,23.88725,0.000174,23.117032,0.0066,-0.985
4562.00,4.773094,23.88664,0.000174,23.116775,0.0067,-0.985
4564.00,4.773010,23.88646,0.000173,23.117585,0.0066,-0.986
4566.00,4.773228,23.88589,0.000173,23.116998,0.0066,-0.984
4568.00,4.772921,23.88614,0.000174,23.117173,0.0066,-0.984
4570.00,4.772093,23.88633,0.000174,23.117212,0.0066,-0.985
4572.00,4.771568,23.88627,0.000174,23.117108,0.0066,-0.985
4574.00,4.771680,23.88677,0.000173,23.117345,0.0066,-0.985
4576.00,4.771799,23.88734,0.000173,23.117069,0.0066,-0.986
4578.00,4.771843,23.88739,0.000172,23.117594,0.0066,-0.986
4580.00,4.772151,23.88628,0.000172,23.117134,0.0066,-0.984
4582.00,4.773510,23.88640,0.000174,23.117453,0.0067,-0.984
4584.00,4.773941,23.88690,0.000175,23.117228,0.0066,-0.984
4586.00,4.773112,23.88710,0.000173,23.116799,0.0066,-0.985
4588.00,4.773434,23.88678,0.000173,23.117137,0.0067,-0.985
4590.00,4.772889,23.88642,0.000174,23.117533,0.0066,-0.985
4592.00,4.772029,23.88724,0.000173,23.117503,0.0066,-0.985
4594.00,4.771282,23.88799,0.000173,23.116915,0.0066,-0.985
4596.00,4.771814,23.88782,0.000174,23.117360,0.0066,-0.985
4598.00,4.771698,23.88743,0.000174,23.117724,0.0066,-0.985
4600.00,4.771083,23.88771,0.000173,23.116781,0.0066,-0.985
4602.00,4.771340,23.88793,0.000173,23.116822,0.0066,-0.984
4604.00,4.771067,23.88747,0.000174,23.116790,0.0066,-0.985
4606.00,4.770581,23.88712,0.000173,23.116792,0.0066,-0.985
4608.00,4.771259,23.88693,0.000174,23.116866,0.0066,-0.985
4610.00,4.772433,23.88634,0.000174,23.117180,0.0066,-0.984
4612.00,4.772269,23.88640,0.000175,23.118001,0.0066,-0.984
4614.00,4.771987,23.88734,0.000173,23.117793,0.0066,-0.986
4616.00,4.771582,23.88755,0.000173,23.116526,0.0066,-0.985
4618.00,4.771363,23.88759,0.000174,23.116781,0.0066,-0.985
4620.00,4.771205,23.88727,0.000174,23.116961,0.0066,-0.985
4622.00,4.771628,23.88733,0.000175,23.116521,0.0066,-0.984
@26,5.0000,10.0
4624.00,4.771012,23.88787,0.000174,23.117171,0.0066,-0.984
4626.00,4.771339,23.88800,0.000174,23.117618,0.0066,-0.985
4628.00,4.768953,23.88837,0.000173,23.117609,0.0067,-0.984
4630.00,4.763442,23.88770,0.000174,23.117700,0.0066,-0.983
4632.00,4.758716,23.88756,0.000174,23.116695,0.0066,-0.985
4634.00,4.754041,23.88789,0.000175,23.117266,0.0067,-0.985
4636.00,4.750649,23.88805,0.000175,23.117017,0.0066,-0.985
4638.00,4.751032,23.88771,0.000174,23.117026,0.0066,-0.987
4640.00,4.754986,23.88811,0.000172,23.117238,0.0067,-0.987
4642.00,4.756848,23.88818,0.000173,23.117535,0.0067,-0.986
4644.00,4.758325,23.88839,0.000172,23.117293,0.0066,-0.986
4646.00,4.760087,23.88843,0.000173,23.116727,0.0066,-0.985
4648.00,4.761124,23.88937,0.000174,23.116729,0.0066,-0.985
4650.00,4.762121,23.88767,0.000172,23.117130,0.0067,-0.985
4652.00,4.763561,23.88846,0.000174,23.116731,0.0067,-0.985
4654.00,4.764801,23.88847,0.000173,23.116941,0.0067,-0.985
4656.00,4.765189,23.88840,0.000174,23.117041,0.0067,-0.985
4658.00,4.766312,23.88832,0.000175,23.116486,0.0067,-0.985
4660.00,4.767044,23.88752,0.000173,23.117438,0.0066,-0.985
4662.00,4.768356,23.88788,0.000174,23.116827,0.0067,-0.984
4664.00,4.768774,23.88941,0.000175,23.116343,0.0066,-0.985
4666.00,4.770183,23.88809,0.000174,23.116766,0.0067,-0.985
4668.00,4.772132,23.88743,0.000173,23.117854,0.0066,-0.985
4670.00,4.773017,23.88766,0.000173,23.117724,0.0066,-0.985
4672.00,4.773061,23.88752,0.000173,23.117425,0.0066,-0.985
4674.00,4.773374,23.88707,0.000173,23.116994,0.0066,-0.985
4676.00,4.772953,23.88781,0.000175,23.117579,0.0066,-0.985
4678.00,4.773306,23.88787,0.000176,23.118207,0.0067,-0.985
4680.00,4.772922,23.88838,0.000174,23.117204,0.0067,-0.985
4682.00,4.772204,23.88836,0.000174,23.116656,0.0066,-0.985
4684.00,4.771425,23.88818,0.000174,23.117746,0.0067,-0.985
4686.00,4.771399,23.88758,0.000174,23.117137,0.0067,-0.985
4688.00,4.772421,23.88807,0.000174,23.117414,0.0066,-0.985
4690.00,4.771794,23.88784,0.000174,23.117110,0.0067,-0.985
4692.00,4.772561,23.88806,0.000174,23.117577,0.0067,-0.985
4694.00,4.772966,23.88800,0.000174,23.117524,0.0067,-0.985
4696.00,4.773135,23.88743,0.000174,23.117488,0.0067,-0.984
4698.00,4.773306,23.88762,0.000175,23.117615,0.0067,-0.985
4700.00,4.773537,23.88824,0.000175,23.117977,0.0066,-0.985
4702.00,4.773720,23.88819,0.000175,23.117525,0.0066,-0.985
4704.00,4.773314,23.88757,0.000174,23.117024,0.0066,-0.986
4706.00,4.772296,23.88714,0.000173,23.117295,0.0066,-0.985
4708.00,4.771285,23.88742,0.000174,23.117208,0.0066,-0.984
4710.00,4.771773,23.88770,0.000174,23.117284,0.0067,-0.984
4712.00,4.771959,23.88772,0.000175,23.117280,0.0066,-0.985
4714.00,4.772167,23.88773,0.000175,23.117291,0.0066,-0.985
4716.00,4.772210,23.88779,0.000174,23.117849,0.0066,-0.984
4718.00,4.772572,23.88787,0.000173,23.118222,0.0067,-0.985
4720.00,4.773209,23.88817,0.000173,23.117676,0.0067,-0.985
4722.00,4.772853,23.88840,0.000174,23.117473,0.0066,-0.985
4724.00,4.772678,23.88811,0.000176,23.117227,0.0066,-0.985
4726.00,4.771417,23.88770,0.000175,23.117188,0.0067,-0.984
4728.00,4.771442,23.88757,0.000175,23.117371,0.0066,-0.984
4730.00,4.771121,23.88802,0.000175,23.117160,0.0066,-0.985
4732.00,4.770575,23.88765,0.000174,23.117732,0.0066,-0.985
4734.00,4.771127,23.88715,0.000174,23.117414,0.0067,-0.985
4736.00,4.771746,23.88747,0.000174,23.116584,0.0067,-0.985
4738.00,4.771756,23.88770,0.000175,23.117694,0.0067,-0.985
4740.00,4.772477,23.88731,0.000174,23.117100,0.0067,-0.985
4742.00,4.773386,23.88733,0.000174,23.117293,0.0067,-0.985
4744.00,4.773775,23.88700,0.000174,23.117162,0.0067,-0.985
4746.00,4.772711,23.88784,0.000174,23.116562,0.0067,-0.985
4748.00,4.772161,23.88752,0.000174,23.117108,0.0066,-0.984
4750.00,4.771577,23.88695,0.000174,23.117719,0.0067,-0.985
4752.00,4.771113,23.88807,0.000174,23.117447,0.0066,-0.985
4754.00,4.771695,23.88720,0.000174,23.117325,0.0066,-0.985
4756.00,4.773043,23.88774,0.000175,23.117442,0.0067,-0.985
4758.00,4.773021,23.88796,0.000174,23.117771,0.0067,-0.985
4760.00,4.772332,23.88853,0.000174,23.117431,0.0067,-0.984
4762.00,4.771513,23.88851,0.000174,23.116777,0.0067,-0.985
4764.00,4.771743,23.88746,0.000174,23.117550,0.0067,-0.985
4766.00,4.770257,23.88736,0.000174,23.117477,0.0067,-0.984
4768.00,4.770058,23.88770,0.000174,23.117093,0.0066,-0.985
4770.00,4.770446,23.88692,0.000174,23.117607,0.0066,-0.985
4772.00,4.771273,23.88738,0.000174,23.117334,0.0067,-0.985
4774.00,4.771863,23.88793,0.000175,23.117455,0.0067,-0.984
4776.00,4.771212,23.88822,0.000175,23.117145,0.0066,-0.985
4778.00,4.771141,23.88858,0.000174,23.116993,0.0067,-0.984
4780.00,4.771199,23.88826,0.000175,23.117932,0.0067,-0.985
4782.00,4.770369,23.88784,0.000174,23.117394,0.0066,-0.984
4784.00,4.769307,23.88870,0.000174,23.116651,0.0067,-0.986
4786.00,4.769870,23.88925,0.000173,23.117007,0.0066,-0.985
4788.00,4.770447,23.88886,0.000174,23.117700,0.0067,-0.984
4790.00,4.772007,23.88934,0.000174,23.117849,0.0067,-0.984
4792.00,4.772363,23.88873,0.000175,23.117286,0.0067,-0.984
4794.00,4.771583,23.88904,0.000173,23.117650,0.0066,-0.985
4796.00,4.771081,23.88925,0.000174,23.118118,0.0066,-0.985
4798.00,4.770859,23.88929,0.000174,23.117212,0.0067,-0.984
4800.00,4.770526,23.88906,0.000176,23.117769,0.0067,-0.984
4802.00,4.770926,23.88892,0.000174,23.117618,0.0067,-0.985
@27,5.0000,10.0
4804.00,4.771127,23.88845,0.000174,23.117984,0.0067,-0.985
4806.00,4.770530,23.88834,0.000173,23.117992,0.0067,-0.985
4808.00,4.768031,23.88868,0.000174,23.117457,0.0067,-0.984
4810.00,4.762290,23.88924,0.000175,23.117548,0.0067,-0.984
4812.00,4.756263,23.88826,0.000175,23.117967,0.0067,-0.984
4814.00,4.752452,23.88784,0.000174,23.117568,0.0067,-0.984
4816.00,4.750656,23.88839,0.000174,23.118458,0.0067,-0.985
4818.00,4.751355,23.88877,0.000175,23.118170,0.0067,-0.985
4820.00,4.754727,23.88880,0.000174,23.117425,0.0067,-0.986
4822.00,4.757106,23.88903,0.000173,23.117468,0.0067,-0.987
4824.00,4.758950,23.88907,0.000173,23.118342,0.0067,-0.986
4826.00,4.760614,23.88821,0.000174,23.117278,0.0067,-0.985
4828.00,4.761602,23.88831,0.000175,23.117210,0.0067,-0.985
4830.00,4.763087,23.88871,0.000175,23.118465,0.0067,-0.985
4832.00,4.764161,23.88919,0.000176,23.118123,0.0067,-0.985
4834.00,4.764398,23.88974,0.000175,23.117587,0.0067,-0.985
4836.00,4.765230,23.88941,0.000174,23.117817,0.0067,-0.986
4838.00,4.765532,23.88994,0.000175,23.118133,0.0067,-0.985
4840.00,4.766751,23.89030,0.000175,23.117836,0.0066,-0.985
4842.00,4.767914,23.88974,0.000173,23.117733,0.0067,-0.985
4844.00,4.768351,23.88958,0.000173,23.116965,0.0067,-0.984
4846.00,4.769606,23.88913,0.000176,23.117616,0.0067,-0.985
4848.00,4.770889,23.88947,0.000177,23.118656,0.0067,-0.985
4850.00,4.771841,23.88999,0.000175,23.118205,0.0067,-0.985
4852.00,4.771771,23.88937,0.000175,23.118045,0.0067,-0.985
4854.00,4.771911,23.88985,0.000174,23.117956,0.0067,-0.984
4856.00,4.770780,23.89077,0.000175,23.118190,0.0067,-0.985
4858.00,4.771365,23.89022,0.000175,23.118188,0.0067,-0.986
4860.00,4.771837,23.89042,0.000174,23.118131,0.0067,-0.986
4862.00,4.772663,23.89041,0.000174,23.117345,0.0067,-0.985
4864.00,4.772712,23.89050,0.000175,23.117243,0.0067,-0.985
4866.00,4.772878,23.88894,0.000174,23.117215,0.0067,-0.985
4868.00,4.773512,23.89002,0.000174,23.117728,0.0067,-0.985
4870.00,4.773244,23.89043,0.000175,23.118341,0.0067,-0.984
4872.00,4.773445,23.89102,0.000176,23.116699,0.0067,-0.985
4874.00,4.772413,23.89071,0.000175,23.116866,0.0066,-0.985
4876.00,4.771607,23.89073,0.000174,23.117763,0.0067,-0.985
4878.00,4.771255,23.89099,0.000175,23.117722,0.0067,-0.985
4880.00,4.771742,23.89125,0.000175,23.118352,0.0067,-0.985
4882.00,4.772282,23.89120,0.000175,23.117709,0.0067,-0.985
4884.00,4.772244,23.89025,0.000176,23.117932,0.0067,-0.985
4886.00,4.772226,23.89025,0.000175,23.117063,0.0067,-0.985
4888.00,4.772768,23.89039,0.000176,23.117002,0.0066,-0.985
4890.00,4.773460,23.88952,0.000174,23.117353,0.0067,-0.986
4892.00,4.773224,23.88941,0.000175,23.117971,0.0067,-0.985
4894.00,4.772645,23.89065,0.000175,23.117782,0.0067,-0.985
4896.00,4.771975,23.88996,0.000175,23.117836,0.0067,-0.985
4898.00,4.771723,23.88923,0.000176,23.117789,0.0067,-0.986
4900.00,4.771908,23.88917,0.000174,23.117382,0.0066,-0.985
4902.00,4.771023,23.88918,0.000173,23.117555,0.0067,-0.985
4904.00,4.769949,23.88988,0.000175,23.118469,0.0067,-0.985
4906.00,4.770965,23.88928,0.000176,23.118016,0.0067,-0.985
4908.00,4.771046,23.88952,0.000175,23.117433,0.0067,-0.985
4910.00,4.770553,23.89022,0.000176,23.117607,0.0067,-0.985
4912.00,4.769770,23.88986,0.000175,23.117418,0.0067,-0.984
4914.00,4.769938,23.88979,0.000174,23.117353,0.0067,-0.985
4916.00,4.770321,23.88922,0.000174,23.118146,0.0067,-0.985
4918.00,4.771731,23.88909,0.000174,23.117531,0.0067,-0.985
4920.00,4.771988,23.88833,0.000174,23.117767,0.0067,-0.985
4922.00,4.771953,23.88916,0.000175,23.118196,0.0067,-0.985
4924.00,4.772091,23.88888,0.000176,23.117557,0.0067,-0.985
4926.00,4.770891,23.88853,0.000177,23.117225,0.0067,-0.985
4928.00,4.770180,23.88842,0.000175,23.117720,0.0067,-0.985
4930.00,4.770942,23.88882,0.000175,23.117108,0.0067,-0.985
4932.00,4.770810,23.88802,0.000175,23.117022,0.0068,-0.985
4934.00,4.771439,23.88788,0.000173,23.117390,0.0067,-0.985
4936.00,4.770629,23.88789,0.000174,23.118116,0.0067,-0.985
4938.00,4.770307,23.88789,0.000175,23.118164,0.0067,-0.985
4940.00,4.770357,23.88872,0.000176,23.117676,0.0067,-0.985
4942.00,4.770745,23.88850,0.000175,23.117917,0.0067,-0.985
4944.00,4.771041,23.88907,0.000174,23.118031,0.0067,-0.985
4946.00,4.770654,23.88987,0.000175,23.117904,0.0067,-0.984
4948.00,4.770096,23.88941,0.000176,23.117475,0.0067,-0.985
4950.00,4.769713,23.88872,0.000175,23.117392,0.0067,-0.985
4952.00,4.768963,23.88904,0.000175,23.117979,0.0067,-0.986
4954.00,4.769974,23.88851,0.000175,23.118062,0.0067,-0.986
4956.00,4.771077,23.88880,0.000175,23.117815,0.0067,-0.985
4958.00,4.771994,23.88912,0.000176,23.118016,0.0067,-0.985
4960.00,4.771084,23.88838,0.000176,23.118259,0.0067,-0.986
4962.00,4.771517,23.88832,0.000174,23.117901,0.0067,-0.985
4964.00,4.771778,23.88868,0.000175,23.117767,0.0067,-0.985
4966.00,4.771099,23.88781,0.000175,23.117581,0.0067,-0.984
4968.00,4.769516,23.88731,0.000175,23.117563,0.0067,-0.984
4970.00,4.769998,23.88821,0.000175,23.117678,0.0067,-0.985
4972.00,4.770493,23.88858,0.000175,23.116606,0.0067,-0.986
4974.00,4.771249,23.88791,0.000175,23.116731,0.0067,-0.985
4976.00,4.770875,23.88824,0.000174,23.117834,0.0067,-0.986
4978.00,4.771606,23.88848,0.000173,23.117160,0.0067,-0.984
4980.00,4.771743,23.88879,0.000175,23.117312,0.0067,-0.985
4982.00,4.771055,23.88835,0.000175,23.117598,0.0067,-0.986
@28,5.0000,10.0
4984.00,4.769338,23.88824,0.000173,23.117084,0.0067,-0.985
4986.00,4.768745,23.88825,0.000173,23.117917,0.0066,-0.985
4988.00,4.766052,23.88900,0.000175,23.117711,0.0067,-0.984
4990.00,4.760980,23.88908,0.000176,23.116747,0.0067,-0.984
4992.00,4.756394,23.88924,0.000175,23.117314,0.0067,-0.985
4994.00,4.753213,23.88933,0.000174,23.117628,0.0067,-0.985
4996.00,4.750922,23.88950,0.000174,23.118003,0.0067,-0.985
4998.00,4.750715,23.88952,0.000174,23.117382,0.0066,-0.985
5000.00,4.754255,23.88889,0.000174,23.117447,0.0066,-0.986
5002.00,4.757427,23.88904,0.000172,23.117641,0.0066,-0.986
5004.00,4.758757,23.88985,0.000172,23.117228,0.0066,-0.986
5006.00,4.758127,23.88907,0.000175,23.117405,0.0067,-0.985
5008.00,4.758304,23.88962,0.000175,23.118484,0.0066,-0.984
5010.00,4.758776,23.88998,0.000175,23.118194,0.0067,-0.986
5012.00,4.760427,23.88964,0.000176,23.117227,0.0066,-0.985
5014.00,4.762238,23.88961,0.000174,23.118148,0.0067,-0.985
5016.00,4.763809,23.89044,0.000175,23.117564,0.0067,-0.985
5018.00,4.765069,23.88987,0.000174,23.117615,0.0067,-0.984
5020.00,4.767595,23.88967,0.000174,23.117366,0.0066,-0.985
5022.00,4.767886,23.88981,0.000176,23.117382,0.0067,-0.985
5024.00,4.767895,23.89003,0.000175,23.117540,0.0067,-0.985
5026.00,4.768958,23.89075,0.000175,23.117425,0.0067,-0.985
5028.00,4.769626,23.89043,0.000174,23.117434,0.0066,-0.985
5030.00,4.770496,23.89053,0.000174,23.117687,0.0066,-0.985
5032.00,4.770447,23.89022,0.000175,23.118010,0.0066,-0.985
5034.00,4.770517,23.88991,0.000174,23.117358,0.0066,-0.984
5036.00,4.771471,23.88963,0.000175,23.117418,0.0066,-0.985
5038.00,4.772116,23.88987,0.000175,23.117468,0.0067,-0.985
5040.00,4.772656,23.88988,0.000173,23.117585,0.0066,-0.987
5042.00,4.772183,23.88950,0.000173,23.118368,0.0067,-0.985
5044.00,4.770440,23.89117,0.000173,23.117863,0.0067,-0.985
5046.00,4.770339,23.89088,0.000174,23.117321,0.0066,-0.985
5048.00,4.771179,23.89113,0.000175,23.118129,0.0066,-0.985
5050.00,4.771229,23.89071,0.000175,23.117390,0.0066,-0.984
5052.00,4.771167,23.89078,0.000174,23.116705,0.0066,-0.986
5054.00,4.771676,23.89066,0.000173,23.117745,0.0067,-0.985
5056.00,4.771893,23.89085,0.000173,23.117369,0.0067,-0.985
5058.00,4.771225,23.89061,0.000173,23.117862,0.0067,-0.986
5060.00,4.770395,23.89030,0.000173,23.117483,0.0067,-0.986
5062.00,4.770523,23.89054,0.000173,23.117685,0.0067,-0.985
5064.00,4.770052,23.89092,0.000174,23.117247,0.0066,-0.985
5066.00,4.769873,23.89143,0.000173,23.116398,0.0066,-0.986
5068.00,4.771433,23.89135,0.000173,23.116658,0.0067,-0.986
5070.00,4.772819,23.89160,0.000174,23.117711,0.0066,-0.985
5072.00,4.772124,23.89228,0.000173,23.117071,0.0066,-0.985
5074.00,4.771301,23.89190,0.000174,23.117093,0.0067,-0.984
5076.00,4.770161,23.89129,0.000173,23.117362,0.0067,-0.985
5078.00,4.769720,23.89116,0.000173,23.117392,0.0066,-0.985
5080.00,4.770193,23.89136,0.000173,23.116627,0.0066,-0.986
5082.00,4.770945,23.89213,0.000174,23.117358,0.0066,-0.986
5084.00,4.771224,23.89194,0.000173,23.117254,0.0066,-0.986
5086.00,4.771067,23.89150,0.000173,23.117167,0.0067,-0.985
5088.00,4.770281,23.89132,0.000173,23.117332,0.0066,-0.985
5090.00,4.769242,23.89120,0.000173,23.117349,0.0067,-0.986
5092.00,4.768363,23.89149,0.000172,23.117011,0.0066,-0.985
5094.00,4.768913,23.89153,0.000173,23.116924,0.0066,-0.985
5096.00,4.770324,23.89171,0.000174,23.117564,0.0066,-0.986
5098.00,4.770489,23.89162,0.000173,23.117191,0.0066,-0.986
5100.00,4.769933,23.89192,0.000171,23.116850,0.0066,-0.986
5102.00,4.769725,23.89265,0.000173,23.117137,0.0067,-0.985
5104.00,4.770368,23.89239,0.000173,23.117358,0.0066,-0.986
5106.00,4.768848,23.89243,0.000171,23.116959,0.0066,-0.986
5108.00,4.768630,23.89225,0.000171,23.117338,0.0066,-0.985
5110.00,4.769127,23.89174,0.000172,23.116915,0.0066,-0.986
5112.00,4.769546,23.89230,0.000173,23.117136,0.0066,-0.985
5114.00,4.770240,23.89292,0.000173,23.117069,0.0066,-0.985
5116.00,4.770794,23.89261,0.000174,23.116749,0.0066,-0.985
5118.00,4.772031,23.89222,0.000171,23.116794,0.0066,-0.986
5120.00,4.771158,23.89279,0.000172,23.116662,0.0066,-0.986
5122.00,4.769748,23.89298,0.000173,23.116894,0.0066,-0.987
5124.00,4.769612,23.89248,0.000173,23.116608,0.0067,-0.986
5126.00,4.769097,23.89265,0.000171,23.116296,0.0067,-0.986
5128.00,4.769348,23.89225,0.000171,23.116827,0.0066,-0.985
5130.00,4.770669,23.89227,0.000173,23.117050,0.0066,-0.986
5132.00,4.771086,23.89237,0.000171,23.116623,0.0066,-0.986
5134.00,4.770784,23.89196,0.000172,23.116829,0.0066,-0.986
5136.00,4.770323,23.89223,0.000172,23.116272,0.0066,-0.986
5138.00,4.770131,23.89175,0.000173,23.116913,0.0066,-0.986
5140.00,4.769120,23.89204,0.000173,23.116916,0.0065,-0.986
5142.00,4.768386,23.89168,0.000172,23.117542,0.0066,-0.986
5144.00,4.767793,23.89177,0.000173,23.117492,0.0066,-0.986
5146.00,4.768550,23.89171,0.000174,23.117323,0.0066,-0.986
5148.00,4.769491,23.89177,0.000172,23.116931,0.0066,-0.987
5150.00,4.770349,23.89108,0.000172,23.117000,0.0066,-0.986
5152.00,4.771560,23.89166,0.000173,23.117377,0.0066,-0.986
5154.00,4.771829,23.89121,0.000172,23.116959,0.0066,-0.986
5156.00,4.770822,23.89103,0.000172,23.116952,0.0066,-0.986
5158.00,4.770100,23.89086,0.000173,23.116954,0.0066,-0.986
5160.00,4.768734,23.89185,0.000172,23.116946,0.0066,-0.986
5162.00,4.768203,23.89124,0.000173,23.116968,0.0066,-0.986
@29,5.0000,10.0
5164.00,4.769104,23.89065,0.000173,23.116684,0.0066,-0.985
5166.00,4.769363,23.89079,0.000172,23.117007,0.0066,-0.986
5168.00,4.766707,23.89079,0.000172,23.117875,0.0066,-0.986
5170.00,4.762080,23.89088,0.000172,23.117028,0.0066,-0.986
5172.00,4.756692,23.89009,0.000173,23.116749,0.0066,-0.986
5174.00,4.752158,23.89082,0.000172,23.117000,0.0066,-0.986
5176.00,4.749575,23.89097,0.000172,23.117609,0.0066,-0.987
5178.00,4.749498,23.89052,0.000171,23.116692,0.0066,-0.986
5180.00,4.751160,23.89123,0.000171,23.116387,0.0066,-0.987
5182.00,4.753940,23.89080,0.000170,23.116007,0.0066,-0.987
5184.00,4.755644,23.89070,0.000170,23.116679,0.0066,-0.988
5186.00,4.756870,23.89081,0.000172,23.116616,0.0066,-0.986
5188.00,4.758426,23.89018,0.000172,23.116409,0.0066,-0.986
5190.00,4.760638,23.88965,0.000173,23.116616,0.0066,-0.986
5192.00,4.761970,23.89048,0.000173,23.116694,0.0066,-0.986
5194.00,4.762153,23.89057,0.000172,23.117659,0.0066,-0.987
5196.00,4.762713,23.89009,0.000172,23.116734,0.0066,-0.986
5198.00,4.763426,23.89009,0.000173,23.116941,0.0066,-0.986
5200.00,4.764210,23.88965,0.000173,23.116881,0.0066,-0.986
5202.00,4.765847,23.89003,0.000173,23.115988,0.0066,-0.986
5204.00,4.767627,23.88879,0.000174,23.116959,0.0066,-0.986
5206.00,4.767869,23.88883,0.000173,23.116783,0.0066,-0.987
5208.00,4.769117,23.88914,0.000172,23.117087,0.0066,-0.987
5210.00,4.769911,23.88957,0.000172,23.116211,0.0066,-0.987
5212.00,4.770207,23.88890,0.000172,23.116967,0.0066,-0.986
5214.00,4.770738,23.88886,0.000172,23.116746,0.0066,-0.986
5216.00,4.771704,23.88971,0.000173,23.116712,0.0066,-0.986
5218.00,4.772019,23.88968,0.000174,23.116586,0.0066,-0.986
5220.00,4.772548,23.88941,0.000173,23.116525,0.0066,-0.986
5222.00,4.771943,23.88956,0.000172,23.116926,0.0066,-0.986
5224.00,4.772313,23.88962,0.000173,23.116623,0.0066,-0.986
5226.00,4.771666,23.88971,0.000173,23.117072,0.0066,-0.986
5228.00,4.771600,23.89015,0.000172,23.116502,0.0066,-0.986
5230.00,4.770465,23.88968,0.000174,23.117303,0.0066,-0.986
5232.00,4.769924,23.88963,0.000173,23.116920,0.0066,-0.986
5234.00,4.769961,23.88922,0.000172,23.116233,0.0066,-0.986
5236.00,4.771008,23.89006,0.000173,23.116967,0.0066,-0.986
5238.00,4.771534,23.89040,0.000173,23.117022,0.0066,-0.986
5240.00,4.771150,23.88981,0.000174,23.116920,0.0066,-0.986
5242.00,4.771424,23.88949,0.000174,23.117546,0.0066,-0.986
5244.00,4.770892,23.88950,0.000173,23.116803,0.0066,-0.985
5246.00,4.769530,23.88944,0.000173,23.117026,0.0066,-0.985
5248.00,4.768514,23.88865,0.000173,23.117100,0.0066,-0.987
5250.00,4.769166,23.88904,0.000172,23.117308,0.0066,-0.987
5252.00,4.770437,23.88852,0.000173,23.117212,0.0066,-0.986
5254.00,4.770125,23.88937,0.000174,23.117104,0.0066,-0.985
5256.00,4.769855,23.88887,0.000173,23.117227,0.0066,-0.986
5258.00,4.770515,23.88933,0.000174,23.117442,0.0066,-0.986
5260.00,4.771316,23.88881,0.000172,23.117004,0.0066,-0.986
5262.00,4.770819,23.88852,0.000173,23.117082,0.0067,-0.985
5264.00,4.770273,23.88842,0.000173,23.117468,0.0066,-0.986
5266.00,4.769355,23.88908,0.000172,23.116894,0.0067,-0.986
5268.00,4.769795,23.88899,0.000173,23.117117,0.0066,-0.987
5270.00,4.770218,23.88808,0.000173,23.117184,0.0066,-0.986
5272.00,4.769980,23.88918,0.000173,23.116922,0.0066,-0.986
5274.00,4.768575,23.88906,0.000173,23.117087,0.0066,-0.985
5276.00,4.768944,23.89000,0.000174,23.116809,0.0067,-0.986
5278.00,4.768721,23.88979,0.000174,23.117089,0.0067,-0.986
5280.00,4.768845,23.88920,0.000172,23.117059,0.0066,-0.986
5282.00,4.768779,23.88895,0.000172,23.116889,0.0066,-0.986
5284.00,4.768599,23.88931,0.000173,23.117499,0.0066,-0.986
5286.00,4.768241,23.88989,0.000173,23.117711,0.0066,-0.986
5288.00,4.768866,23.88983,0.000172,23.117425,0.0066,-0.986
5290.00,4.769479,23.89057,0.000173,23.118006,0.0066,-0.986
5292.00,4.770091,23.89076,0.000173,23.117434,0.0066,-0.986
5294.00,4.769232,23.89011,0.000173,23.116593,0.0066,-0.986
5296.00,4.768804,23.89014,0.000173,23.117006,0.0066,-0.986
5298.00,4.768403,23.89036,0.000173,23.116870,0.0066,-0.986
5300.00,4.767440,23.89059,0.000173,23.117258,0.0066,-0.986
5302.00,4.768472,23.89055,0.000173,23.117227,0.0066,-0.986
5304.00,4.768297,23.89015,0.000174,23.116981,0.0066,-0.985
5306.00,4.768232,23.88953,0.000174,23.117535,0.0066,-0.986
5308.00,4.768289,23.88992,0.000174,23.117784,0.0066,-0.986
5310.00,4.768933,23.89020,0.000174,23.117310,0.0066,-0.986
5312.00,4.768452,23.89053,0.000172,23.116952,0.0067,-0.986
5314.00,4.768445,23.89043,0.000173,23.116629,0.0067,-0.986
5316.00,4.768812,23.89024,0.000174,23.117067,0.0067,-0.985
5318.00,4.769044,23.89060,0.000173,23.116753,0.0067,-0.986
5320.00,4.769551,23.89092,0.000174,23.116595,0.0066,-0.986
5322.00,4.768639,23.89127,0.000173,23.117800,0.0066,-0.986
5324.00,4.767881,23.89089,0.000174,23.117215,0.0066,-0.986
5326.00,4.768210,23.89041,0.000173,23.116705,0.0067,-0.986
5328.00,4.768489,23.88984,0.000174,23.117674,0.0066,-0.985
5330.00,4.769383,23.88973,0.000175,23.117743,0.0067,-0.985
5332.00,4.769320,23.88956,0.000174,23.117598,0.0066,-0.986
5334.00,4.768875,23.88980,0.000174,23.116868,0.0066,-0.986
5336.00,4.768974,23.88953,0.000172,23.117512,0.0066,-0.986
5338.00,4.769035,23.88889,0.000173,23.117277,0.0066,-0.986
5340.00,4.769138,23.88903,0.000174,23.117061,0.0067,-0.985
5342.00,4.769348,23.88914,0.000175,23.117746,0.0067,-0.985
@30,5.0000,10.0
5344.00,4.768300,23.88831,0.000174,23.117834,0.0066,-0.987
5346.00,4.766879,23.88840,0.000173,23.116792,0.0066,-0.985
5348.00,4.764245,23.88898,0.000174,23.117743,0.0066,-0.984
5350.00,4.759892,23.88870,0.000175,23.118058,0.0067,-0.984
5352.00,4.755722,23.88889,0.000174,23.117501,0.0067,-0.985
5354.00,4.752066,23.88955,0.000173,23.117351,0.0066,-0.986
5356.00,4.750046,23.89026,0.000172,23.117444,0.0066,-0.986
5358.00,4.749639,23.89006,0.000172,23.117134,0.0067,-0.987
5360.00,4.750979,23.88925,0.000172,23.117267,0.0066,-0.987
5362.00,4.752937,23.89003,0.000172,23.117286,0.0066,-0.987
5364.00,4.754647,23.88925,0.000172,23.116681,0.0067,-0.986
5366.00,4.755298,23.88861,0.000173,23.117303,0.0067,-0.986
5368.00,4.757874,23.88842,0.000174,23.117834,0.0066,-0.985
5370.00,4.759367,23.88898,0.000174,23.117431,0.0066,-0.986
5372.00,4.760527,23.88889,0.000172,23.116909,0.0067,-0.985
5374.00,4.761399,23.88917,0.000173,23.116981,0.0066,-0.986
5376.00,4.762101,23.88960,0.000173,23.117065,0.0066,-0.986
5378.00,4.763009,23.88924,0.000174,23.116519,0.0067,-0.986
5380.00,4.763882,23.88876,0.000175,23.117063,0.0066,-0.985
5382.00,4.763909,23.88875,0.000174,23.116569,0.0067,-0.986
5384.00,4.764951,23.88880,0.000174,23.117106,0.0066,-0.986
5386.00,4.765565,23.88863,0.000174,23.117841,0.0066,-0.985
5388.00,4.765959,23.88848,0.000175,23.117013,0.0066,-0.985
5390.00,4.767469,23.88821,0.000174,23.116710,0.0066,-0.985
5392.00,4.768243,23.88858,0.000174,23.117475,0.0066,-0.985
5394.00,4.768754,23.88855,0.000174,23.116976,0.0066,-0.985
5396.00,4.769274,23.88971,0.000173,23.116584,0.0066,-0.985
5398.00,4.768435,23.88915,0.000173,23.116838,0.0066,-0.986
5400.00,4.768943,23.88853,0.000173,23.117251,0.0066,-0.985
5402.00,4.769242,23.88881,0.000174,23.116610,0.0067,-0.986
5404.00,4.768298,23.88940,0.000174,23.117091,0.0067,-0.986
5406.00,4.768588,23.88814,0.000174,23.118090,0.0066,-0.985
5408.00,4.769359,23.88883,0.000174,23.117319,0.0067,-0.985
5410.00,4.769720,23.88875,0.000174,23.117117,0.0067,-0.984
5412.00,4.768933,23.88854,0.000175,23.117490,0.0066,-0.985
5414.00,4.767814,23.88833,0.000173,23.117579,0.0066,-0.986
5416.00,4.767935,23.88842,0.000173,23.117856,0.0067,-0.986
5418.00,4.767748,23.88877,0.000174,23.117457,0.0067,-0.985
5420.00,4.767930,23.88951,0.000174,23.117652,0.0066,-0.985
5422.00,4.768184,23.88944,0.000174,23.117737,0.0067,-0.985
5424.00,4.769151,23.88942,0.000173,23.117678,0.0067,-0.986
5426.00,4.768873,23.88931,0.000174,23.117394,0.0067,-0.985
5428.00,4.768734,23.88999,0.000173,23.117728,0.0067,-0.985
5430.00,4.769489,23.88977,0.000174,23.116935,0.0067,-0.985
5432.00,4.769589,23.88999,0.000173,23.117893,0.0067,-0.985
5434.00,4.769379,23.89030,0.000173,23.117522,0.0067,-0.986
5436.00,4.768628,23.89021,0.000173,23.117492,0.0066,-0.985
5438.00,4.768128,23.88991,0.000174,23.117680,0.0066,-0.985
5440.00,4.767877,23.89075,0.000173,23.117724,0.0067,-0.985
5442.00,4.768587,23.89070,0.000175,23.117492,0.0066,-0.985
5444.00,4.768729,23.89146,0.000175,23.117672,0.0066,-0.986
5446.00,4.768916,23.89057,0.000174,23.117694,0.0067,-0.985
5448.00,4.768879,23.89060,0.000174,23.117680,0.0067,-0.986
5450.00,4.769367,23.89057,0.000174,23.118047,0.0066,-0.985
5452.00,4.770073,23.89033,0.000174,23.117706,0.0067,-0.985
5454.00,4.769815,23.89064,0.000173,23.117401,0.0067,-0.985
5456.00,4.769319,23.89096,0.000173,23.117097,0.0067,-0.985
5458.00,4.768682,23.89099,0.000173,23.117860,0.0067,-0.985
5460.00,4.768381,23.89051,0.000172,23.116523,0.0066,-0.986
5462.00,4.767534,23.89028,0.000175,23.116970,0.0067,-0.985
5464.00,4.766864,23.88999,0.000175,23.117290,0.0067,-0.985
5466.00,4.767827,23.89028,0.000174,23.117772,0.0067,-0.985
5468.00,4.767563,23.88961,0.000174,23.116829,0.0066,-0.986
5470.00,4.766635,23.89015,0.000173,23.117899,0.0067,-0.986
5472.00,4.767191,23.88982,0.000173,23.117197,0.0066,-0.985
5474.00,4.768117,23.89029,0.000174,23.117384,0.0067,-0.985
5476.00,4.768811,23.89011,0.000174,23.116807,0.0067,-0.984
5478.00,4.768496,23.89036,0.000173,23.117512,0.0067,-0.985
5480.00,4.768372,23.88946,0.000173,23.117358,0.0067,-0.985
5482.00,4.768269,23.88989,0.000174,23.117145,0.0067,-0.986
5484.00,4.767832,23.88944,0.000173,23.117438,0.0066,-0.985
5486.00,4.768276,23.89000,0.000173,23.117423,0.0067,-0.987
5488.00,4.766980,23.89052,0.000173,23.117563,0.0067,-0.985
5490.00,4.766397,23.88944,0.000172,23.116816,0.0066,-0.985
5492.00,4.767204,23.89000,0.000174,23.117141,0.0067,-0.984
5494.00,4.767777,23.89032,0.000175,23.117147,0.0067,-0.985
5496.00,4.768864,23.88986,0.000174,23.116998,0.0067,-0.986
5498.00,4.769529,23.88967,0.000173,23.118045,0.0067,-0.986
5500.00,4.768719,23.88947,0.000174,23.118153,0.0067,-0.985
5502.00,4.768192,23.89016,0.000174,23.117485,0.0066,-0.985
5504.00,4.767522,23.89007,0.000174,23.118185,0.0066,-0.985
5506.00,4.767311,23.89027,0.000174,23.117843,0.0067,-0.985
5508.00,4.766700,23.89071,0.000174,23.116991,0.0067,-0.985
5510.00,4.766753,23.89037,0.000173,23.116935,0.0067,-0.985
5512.00,4.766498,23.88983,0.000174,23.117418,0.0066,-0.985
5514.00,4.766832,23.89003,0.000174,23.117687,0.0067,-0.985
5516.00,4.767820,23.88977,0.000176,23.117648,0.0067,-0.985
5518.00,4.768220,23.89057,0.000174,23.117767,0.0067,-0.985
5520.00,4.768795,23.89014,0.000174,23.117494,0.0067,-0.985
5522.00,4.769027,23.89064,0.000174,23.117490,0.0067,-0.986
@31,5.0000,10.0
5524.00,4.767710,23.89093,0.000173,23.118289,0.0067,-0.986
5526.00,4.766628,23.89140,0.000175,23.117522,0.0067,-0.984
5528.00,4.764051,23.89110,0.000176,23.117524,0.0067,-0.984
5530.00,4.758383,23.89091,0.000177,23.117212,0.0067,-0.984
5532.00,4.753862,23.89116,0.000175,23.117317,0.0067,-0.986
5534.00,4.751281,23.89111,0.000173,23.117748,0.0067,-0.986
5536.00,4.748579,23.89115,0.000173,23.118573,0.0066,-0.985
5538.00,4.748510,23.89196,0.000173,23.117420,0.0066,-0.985
5540.00,4.750163,23.89165,0.000173,23.116816,0.0067,-0.987
5542.00,4.752615,23.89151,0.000172,23.117739,0.0067,-0.987
5544.00,4.753754,23.89151,0.000173,23.117737,0.0067,-0.986
5546.00,4.754242,23.89087,0.000174,23.117689,0.0067,-0.986
5548.00,4.755320,23.89133,0.000175,23.117631,0.0067,-0.985
5550.00,4.756939,23.89142,0.000175,23.117618,0.0067,-0.986
5552.00,4.759076,23.89126,0.000174,23.116738,0.0067,-0.986
5554.00,4.761229,23.89101,0.000176,23.117602,0.0067,-0.985
5556.00,4.762949,23.89221,0.000176,23.117845,0.0067,-0.985
5558.00,4.763459,23.89203,0.000177,23.117670,0.0067,-0.986
5560.00,4.764596,23.89267,0.000176,23.117306,0.0067,-0.985
5562.00,4.765733,23.89234,0.000176,23.117724,0.0067,-0.985
5564.00,4.766087,23.89212,0.000174,23.117434,0.0067,-0.987
5566.00,4.766492,23.89242,0.000174,23.117722,0.0066,-0.985
5568.00,4.767709,23.89374,0.000175,23.118142,0.0067,-0.986
5570.00,4.769247,23.89361,0.000175,23.117553,0.0067,-0.985
5572.00,4.769110,23.89301,0.000175,23.117240,0.0067,-0.985
5574.00,4.769146,23.89284,0.000175,23.117184,0.0067,-0.986
5576.00,4.769544,23.89304,0.000176,23.118084,0.0067,-0.985
5578.00,4.769908,23.89245,0.000174,23.117914,0.0067,-0.986
5580.00,4.769127,23.89189,0.000174,23.117592,0.0067,-0.986
5582.00,4.768942,23.89171,0.000174,23.117524,0.0067,-0.985
5584.00,4.769014,23.89278,0.000175,23.118123,0.0066,-0.986
5586.00,4.769126,23.89261,0.000175,23.117854,0.0067,-0.986
5588.00,4.768608,23.89251,0.000173,23.117834,0.0067,-0.986
5590.00,4.768229,23.89282,0.000174,23.117741,0.0067,-0.985
5592.00,4.769160,23.89248,0.000175,23.117587,0.0067,-0.986
5594.00,4.770120,23.89229,0.000175,23.117763,0.0067,-0.985
5596.00,4.769145,23.89259,0.000174,23.117459,0.0067,-0.986
5598.00,4.769218,23.89274,0.000174,23.117436,0.0067,-0.987
5600.00,4.768812,23.89283,0.000174,23.118413,0.0067,-0.985
5602.00,4.768666,23.89282,0.000174,23.117269,0.0067,-0.986
5604.00,4.769110,23.89226,0.000175,23.117654,0.0067,-0.985
5606.00,4.769580,23.89204,0.000174,23.117537,0.0067,-0.986
5608.00,4.769692,23.89173,0.000173,23.117260,0.0067,-0.985
5610.00,4.769542,23.89155,0.000174,23.117871,0.0067,-0.987
5612.00,4.768832,23.89233,0.000173,23.116881,0.0066,-0.985
5614.00,4.768851,23.89162,0.000174,23.117964,0.0067,-0.985
5616.00,4.768627,23.89185,0.000175,23.118029,0.0067,-0.986
5618.00,4.767736,23.89200,0.000175,23.117787,0.0067,-0.986
5620.00,4.768092,23.89203,0.000175,23.117895,0.0067,-0.985
5622.00,4.768894,23.89223,0.000175,23.117421,0.0067,-0.986
5624.00,4.768916,23.89212,0.000175,23.117553,0.0067,-0.986
5626.00,4.769116,23.89190,0.000174,23.117943,0.0067,-0.986
5628.00,4.769702,23.89205,0.000174,23.117973,0.0067,-0.986
5630.00,4.769231,23.89238,0.000175,23.117823,0.0067,-0.985
5632.00,4.769100,23.89172,0.000175,23.117446,0.0067,-0.985
5634.00,4.768005,23.89160,0.000174,23.117037,0.0067,-0.987
5636.00,4.767120,23.89144,0.000173,23.117962,0.0067,-0.986
5638.00,4.766764,23.89160,0.000174,23.117878,0.0067,-0.986
5640.00,4.767661,23.89161,0.000175,23.117707,0.0066,-0.987
5642.00,4.768012,23.89215,0.000173,23.117585,0.0067,-0.986
5644.00,4.767301,23.89266,0.000173,23.117836,0.0067,-0.986
5646.00,4.767997,23.89180,0.000174,23.117642,0.0067,-0.986
5648.00,4.768187,23.89122,0.000175,23.117505,0.0067,-0.986
5650.00,4.768311,23.89127,0.000174,23.117557,0.0067,-0.987
5652.00,4.767959,23.89129,0.000174,23.117696,0.0066,-0.986
5654.00,4.768001,23.89121,0.000174,23.117516,0.0067,-0.986
5656.00,4.768486,23.89113,0.000174,23.117299,0.0067,-0.985
5658.00,4.768236,23.89125,0.000174,23.117353,0.0067,-0.986
5660.00,4.769041,23.89089,0.000174,23.117726,0.0067,-0.987
5662.00,4.769019,23.89049,0.000173,23.117371,0.0067,-0.986
5664.00,4.769822,23.89028,0.000173,23.116961,0.0067,-0.986
5666.00,4.769533,23.89043,0.000173,23.116833,0.0067,-0.986
5668.00,4.768888,23.89025,0.000175,23.117267,0.0067,-0.986
5670.00,4.768248,23.89004,0.000175,23.117160,0.0067,-0.987
5672.00,4.767115,23.88980,0.000174,23.117717,0.0067,-0.986
5674.00,4.767324,23.89030,0.000174,23.118474,0.0067,-0.986
5676.00,4.767602,23.89123,0.000174,23.117299,0.0066,-0.986
5678.00,4.768019,23.89099,0.000174,23.116578,0.0066,-0.987
5680.00,4.768339,23.89061,0.000174,23.117594,0.0066,-0.987
5682.00,4.768554,23.89019,0.000174,23.117379,0.0067,-0.986
5684.00,4.768932,23.89089,0.000174,23.117995,0.0067,-0.986
5686.00,4.768669,23.89057,0.000173,23.117769,0.0067,-0.986
5688.00,4.767905,23.89076,0.000174,23.117308,0.0067,-0.986
5690.00,4.767250,23.89143,0.000174,23.117329,0.0066,-0.986
5692.00,4.766830,23.89113,0.000174,23.117631,0.0067,-0.986
5694.00,4.767279,23.89069,0.000174,23.117390,0.0067,-0.987
5696.00,4.766432,23.89069,0.000174,23.117914,0.0067,-0.987
5698.00,4.767865,23.89129,0.000174,23.117980,0.0067,-0.987
5700.00,4.767564,23.89079,0.000173,23.117806,0.0067,-0.987
5702.00,4.767199,23.89044,0.000173,23.117505,0.0067,-0.986
@32,5.0000,10.0
5704.00,4.767284,23.89042,0.000174,23.116989,0.0067,-0.986
5706.00,4.767607,23.89036,0.000174,23.117180,0.0066,-0.987
5708.00,4.766502,23.89059,0.000173,23.117789,0.0066,-0.986
5710.00,4.762022,23.89060,0.000174,23.117899,0.0067,-0.985
5712.00,4.755969,23.89141,0.000174,23.117243,0.0067,-0.986
5714.00,4.751548,23.89092,0.000174,23.117254,0.0066,-0.987
5716.00,4.748735,23.89060,0.000174,23.117455,0.0066,-0.987
5718.00,4.749190,23.89069,0.000173,23.116430,0.0066,-0.987
5720.00,4.751808,23.89031,0.000173,23.117006,0.0067,-0.987
5722.00,4.753855,23.89124,0.000173,23.117401,0.0067,-0.988
5724.00,4.755666,23.89054,0.000174,23.116766,0.0067,-0.987
5726.00,4.757271,23.89002,0.000173,23.116668,0.0066,-0.987
5728.00,4.758899,23.89031,0.000172,23.117165,0.0066,-0.987
5730.00,4.759741,23.88948,0.000173,23.116731,0.0066,-0.986
5732.00,4.759810,23.88987,0.000174,23.118292,0.0066,-0.987
5734.00,4.760939,23.89027,0.000174,23.117741,0.0067,-0.987
5736.00,4.761799,23.89077,0.000173,23.117451,0.0067,-0.987
5738.00,4.763133,23.89063,0.000174,23.116799,0.0067,-0.986
5740.00,4.765339,23.89092,0.000174,23.115979,0.0066,-0.987
5742.00,4.765625,23.89050,0.000174,23.116855,0.0067,-0.987
5744.00,4.765529,23.89126,0.000173,23.117336,0.0066,-0.986
5746.00,4.766801,23.89171,0.000174,23.117828,0.0066,-0.986
5748.00,4.768419,23.89113,0.000174,23.117210,0.0066,-0.986
5750.00,4.769038,23.89133,0.000173,23.117735,0.0066,-0.986
5752.00,4.769500,23.89154,0.000175,23.116963,0.0067,-0.987
5754.00,4.769830,23.89167,0.000173,23.117269,0.0066,-0.987
5756.00,4.769806,23.89163,0.000173,23.117227,0.0066,-0.987
5758.00,4.769482,23.89138,0.000173,23.116681,0.0066,-0.988
5760.00,4.769016,23.89151,0.000174,23.117538,0.0066,-0.986
5762.00,4.769178,23.89224,0.000174,23.117819,0.0066,-0.986
5764.00,4.769648,23.89113,0.000174,23.117202,0.0066,-0.986
5766.00,4.769036,23.89089,0.000174,23.117245,0.0066,-0.987
5768.00,4.769531,23.89124,0.000173,23.116983,0.0066,-0.987
5770.00,4.770272,23.89091,0.000173,23.117576,0.0067,-0.986
5772.00,4.770258,23.89156,0.000173,23.117076,0.0067,-0.986
5774.00,4.770119,23.89086,0.000174,23.116564,0.0066,-0.987
5776.00,4.770069,23.89107,0.000174,23.117459,0.0066,-0.986
5778.00,4.768571,23.89057,0.000174,23.116590,0.0066,-0.987
5780.00,4.768222,23.89146,0.000173,23.117278,0.0066,-0.987
5782.00,4.767930,23.89140,0.000173,23.117332,0.0067,-0.986
5784.00,4.768721,23.89064,0.000175,23.116827,0.0066,-0.986
5786.00,4.769070,23.89175,0.000175,23.117069,0.0066,-0.986
5788.00,4.769524,23.89210,0.000174,23.117542,0.0067,-0.987
5790.00,4.770234,23.89262,0.000174,23.117888,0.0066,-0.987
5792.00,4.770643,23.89182,0.000173,23.116766,0.0066,-0.987
5794.00,4.770139,23.89143,0.000172,23.117329,0.0066,-0.987
5796.00,4.768989,23.89135,0.000172,23.117676,0.0066,-0.987
5798.00,4.768440,23.89125,0.000174,23.117149,0.0066,-0.987
5800.00,4.767593,23.89136,0.000174,23.116955,0.0067,-0.986
5802.00,4.767935,23.89111,0.000173,23.117011,0.0067,-0.987
5804.00,4.768924,23.89041,0.000175,23.116790,0.0066,-0.986
5806.00,4.769523,23.89112,0.000174,23.116803,0.0067,-0.987
5808.00,4.769483,23.89107,0.000174,23.117219,0.0066,-0.986
5810.00,4.769499,23.89067,0.000173,23.117317,0.0067,-0.987
5812.00,4.769580,23.89114,0.000173,23.116928,0.0067,-0.986
5814.00,4.769447,23.89147,0.000173,23.116625,0.0066,-0.987
5816.00,4.767997,23.89219,0.000172,23.117317,0.0067,-0.987
5818.00,4.767523,23.89213,0.000172,23.117286,0.0066,-0.987
5820.00,4.767273,23.89135,0.000173,23.117223,0.0066,-0.987
5822.00,4.768152,23.89153,0.000172,23.117511,0.0066,-0.986
5824.00,4.767658,23.89115,0.000173,23.117366,0.0066,-0.987
5826.00,4.767367,23.89127,0.000173,23.115639,0.0066,-0.987
5828.00,4.767791,23.89186,0.000174,23.116931,0.0066,-0.987
5830.00,4.768419,23.89200,0.000173,23.117477,0.0066,-0.987
5832.00,4.768090,23.89101,0.000173,23.117260,0.0066,-0.987
5834.00,4.768800,23.89113,0.000173,23.117598,0.0066,-0.986
5836.00,4.768987,23.89218,0.000172,23.117553,0.0066,-0.986
5838.00,4.769432,23.89138,0.000173,23.116983,0.0066,-0.987
5840.00,4.768527,23.89145,0.000172,23.117119,0.0067,-0.987
5842.00,4.769192,23.89205,0.000173,23.117555,0.0066,-0.986
5844.00,4.769064,23.89145,0.000173,23.116372,0.0066,-0.987
5846.00,4.768079,23.89138,0.000172,23.116757,0.0066,-0.987
5848.00,4.767690,23.89053,0.000173,23.117464,0.0066,-0.986
5850.00,4.767704,23.89001,0.000173,23.117117,0.0066,-0.987
5852.00,4.767621,23.89080,0.000173,23.117494,0.0066,-0.987
5854.00,4.767561,23.89157,0.000172,23.117251,0.0066,-0.987
5856.00,4.767580,23.89177,0.000173,23.117457,0.0066,-0.986
5858.00,4.767226,23.89224,0.000173,23.117204,0.0066,-0.986
5860.00,4.767585,23.89239,0.000174,23.117449,0.0067,-0.987
5862.00,4.768533,23.89212,0.000173,23.116848,0.0067,-0.987
5864.00,4.768507,23.89217,0.000173,23.116473,0.0066,-0.987
5866.00,4.768356,23.89173,0.000172,23.117037,0.0066,-0.987
5868.00,4.767616,23.89126,0.000172,23.116669,0.0066,-0.986
5870.00,4.766779,23.89094,0.000173,23.116701,0.0067,-0.986
5872.00,4.765678,23.89099,0.000174,23.116872,0.0067,-0.987
5874.00,4.765846,23.89094,0.000174,23.117384,0.0066,-0.986
5876.00,4.767648,23.89104,0.000173,23.116889,0.0066,-0.987
5878.00,4.768575,23.89080,0.000173,23.116352,0.0066,-0.986
5880.00,4.769399,23.89140,0.000172,23.117067,0.0066,-0.987
5882.00,4.768981,23.89186,0.000173,23.116913,0.0066,-0.986
@33,5.0000,10.0
5884.00,4.767771,23.89049,0.000173,23.117056,0.0066,-0.986
5886.00,4.767747,23.89042,0.000173,23.117136,0.0066,-0.987
5888.00,4.766196,23.89136,0.000174,23.116595,0.0066,-0.986
5890.00,4.759894,23.89149,0.000174,23.116749,0.0066,-0.985
5892.00,4.753905,23.89136,0.000175,23.117440,0.0066,-0.986
5894.00,4.751406,23.89163,0.000173,23.117466,0.0066,-0.987
5896.00,4.749424,23.89154,0.000172,23.116549,0.0066,-0.987
5898.00,4.749220,23.89157,0.000173,23.117212,0.0066,-0.988
5900.00,4.751771,23.89156,0.000172,23.116902,0.0066,-0.988
5902.00,4.753402,23.89192,0.000172,23.116526,0.0066,-0.989
5904.00,4.754191,23.89203,0.000173,23.117238,0.0066,-0.987
5906.00,4.755718,23.89137,0.000172,23.117429,0.0066,-0.987
5908.00,4.757537,23.89110,0.000173,23.116725,0.0066,-0.986
5910.00,4.759173,23.89059,0.000173,23.117163,0.0066,-0.987
5912.00,4.760470,23.89018,0.000172,23.116985,0.0066,-0.987
5914.00,4.760622,23.89025,0.000172,23.116400,0.0066,-0.987
5916.00,4.760651,23.89023,0.000172,23.116770,0.0066,-0.986
5918.00,4.761937,23.89058,0.000173,23.117594,0.0066,-0.986
5920.00,4.762649,23.89023,0.000173,23.116890,0.0066,-0.986
5922.00,4.763315,23.89003,0.000174,23.117397,0.0066,-0.986
5924.00,4.765178,23.88964,0.000174,23.117082,0.0066,-0.987
5926.00,4.767447,23.89017,0.000173,23.117197,0.0066,-0.987
5928.00,4.768914,23.89082,0.000174,23.116857,0.0066,-0.987
5930.00,4.768834,23.89075,0.000173,23.117119,0.0066,-0.986
5932.00,4.767343,23.89053,0.000173,23.117915,0.0066,-0.986
5934.00,4.767435,23.89068,0.000173,23.116855,0.0066,-0.987
5936.00,4.767810,23.89042,0.000172,23.116759,0.0066,-0.986
5938.00,4.767841,23.89092,0.000174,23.117782,0.0066,-0.987
5940.00,4.768172,23.89035,0.000172,23.117622,0.0067,-0.986
5942.00,4.769496,23.89032,0.000173,23.117147,0.0067,-0.987
5944.00,4.770163,23.89122,0.000172,23.117074,0.0066,-0.986
5946.00,4.769305,23.89170,0.000173,23.117813,0.0066,-0.986
5948.00,4.769576,23.89161,0.000174,23.117295,0.0067,-0.987
5950.00,4.769019,23.89083,0.000174,23.117041,0.0067,-0.987
5952.00,4.769030,23.89095,0.000173,23.116235,0.0066,-0.986
5954.00,4.769040,23.89108,0.000172,23.117074,0.0066,-0.987
5956.00,4.768706,23.89008,0.000173,23.117100,0.0066,-0.986
5958.00,4.768520,23.89059,0.000174,23.117928,0.0066,-0.986
5960.00,4.769073,23.89081,0.000173,23.117494,0.0066,-0.986
5962.00,4.769912,23.89055,0.000174,23.116933,0.0067,-0.986
5964.00,4.769190,23.89096,0.000173,23.116859,0.0066,-0.987
5966.00,4.768596,23.89127,0.000173,23.116840,0.0067,-0.987
5968.00,4.767361,23.89091,0.000173,23.116911,0.0067,-0.987
5970.00,4.768097,23.89063,0.000174,23.116877,0.0066,-0.986
5972.00,4.767400,23.89059,0.000174,23.117017,0.0066,-0.986
5974.00,4.768088,23.89062,0.000174,23.117420,0.0067,-0.986
5976.00,4.769317,23.88957,0.000173,23.117605,0.0067,-0.987
5978.00,4.769296,23.88973,0.000174,23.117616,0.0067,-0.986
5980.00,4.769033,23.88971,0.000174,23.117325,0.0066,-0.987
5982.00,4.768120,23.89012,0.000174,23.117464,0.0067,-0.986
5984.00,4.767537,23.89008,0.000174,23.117238,0.0067,-0.986
5986.00,4.767449,23.89020,0.000175,23.117299,0.0067,-0.987
5988.00,4.767274,23.88911,0.000174,23.118138,0.0066,-0.986
5990.00,4.767255,23.88878,0.000175,23.117401,0.0067,-0.986
5992.00,4.767454,23.88881,0.000175,23.117875,0.0067,-0.987
5994.00,4.768401,23.89006,0.000174,23.117394,0.0067,-0.986
5996.00,4.767886,23.88953,0.000174,23.117615,0.0066,-0.986
5998.00,4.766826,23.89003,0.000173,23.117290,0.0066,-0.986
6000.00,4.766482,23.88968,0.000175,23.117607,0.0066,-0.986
6002.00,4.766775,23.88923,0.000174,23.117785,0.0067,-0.986
6004.00,4.767202,23.88880,0.000175,23.117421,0.0067,-0.986
6006.00,4.767552,23.88866,0.000175,23.117535,0.0067,-0.986
6008.00,4.767677,23.88930,0.000175,23.118218,0.0067,-0.987
6010.00,4.767017,23.88980,0.000173,23.117817,0.0067,-0.987
6012.00,4.766999,23.88931,0.000173,23.117156,0.0067,-0.987
6014.00,4.766909,23.88900,0.000173,23.117631,0.0066,-0.987
6016.00,4.767432,23.88938,0.000175,23.117460,0.0067,-0.986
6018.00,4.768074,23.88933,0.000173,23.117035,0.0066,-0.986
6020.00,4.768187,23.88926,0.000174,23.117800,0.0067,-0.986
6022.00,4.767094,23.88981,0.000174,23.117282,0.0066,-0.987
6024.00,4.765742,23.88982,0.000173,23.117197,0.0067,-0.986
6026.00,4.766716,23.88927,0.000174,23.117412,0.0067,-0.985
6028.00,4.768759,23.88884,0.000174,23.116794,0.0066,-0.986
6030.00,4.768700,23.88967,0.000174,23.117080,0.0067,-0.986
6032.00,4.769055,23.88887,0.000174,23.117860,0.0067,-0.986
6034.00,4.769225,23.88858,0.000172,23.117180,0.0067,-0.986
6036.00,4.768395,23.88941,0.000174,23.116807,0.0066,-0.986
6038.00,4.766764,23.88900,0.000174,23.117741,0.0067,-0.986
6040.00,4.766830,23.88818,0.000174,23.117453,0.0066,-0.986
6042.00,4.766917,23.88827,0.000174,23.117717,0.0066,-0.986
6044.00,4.766611,23.88913,0.000173,23.117444,0.0066,-0.986
6046.00,4.766690,23.88994,0.000173,23.117026,0.0066,-0.986
6048.00,4.767499,23.88952,0.000173,23.116803,0.0066,-0.986
6050.00,4.767333,23.89007,0.000174,23.117464,0.0066,-0.985
6052.00,4.766797,23.88955,0.000174,23.118127,0.0066,-0.986
6054.00,4.766834,23.88962,0.000173,23.117301,0.0066,-0.987
6056.00,4.766826,23.89081,0.000174,23.117466,0.0067,-0.986
6058.00,4.767949,23.89055,0.000174,23.117247,0.0067,-0.985
6060.00,4.767840,23.89058,0.000174,23.117600,0.0066,-0.985
6062.00,4.766507,23.89077,0.000175,23.117869,0.0067,-0.986
@34,5.0000,10.0
6064.00,4.766168,23.89096,0.000173,23.117215,0.0067,-0.986
6066.00,4.765163,23.89121,0.000173,23.117143,0.0067,-0.986
6068.00,4.763894,23.89060,0.000174,23.117899,0.0066,-0.986
6070.00,4.758903,23.89035,0.000174,23.118497,0.0066,-0.984
6072.00,4.753312,23.89138,0.000175,23.118014,0.0067,-0.984
6074.00,4.749752,23.89112,0.000174,23.116560,0.0067,-0.985
6076.00,4.748211,23.89130,0.000173,23.117711,0.0067,-0.987
6078.00,4.749409,23.89149,0.000173,23.118118,0.0066,-0.987
6080.00,4.751187,23.89088,0.000172,23.118027,0.0066,-0.987
6082.00,4.752724,23.89055,0.000172,23.117316,0.0067,-0.987
6084.00,4.753820,23.89058,0.000173,23.117485,0.0067,-0.987
6086.00,4.755416,23.88987,0.000173,23.117399,0.0067,-0.986
6088.00,4.756515,23.89059,0.000174,23.117208,0.0067,-0.986
6090.00,4.757274,23.89091,0.000174,23.117544,0.0067,-0.986
6092.00,4.758705,23.89106,0.000175,23.117579,0.0066,-0.986
6094.00,4.760386,23.89122,0.000175,23.117511,0.0066,-0.985
6096.00,4.761462,23.89122,0.000175,23.117050,0.0066,-0.986
6098.00,4.762357,23.89160,0.000174,23.117214,0.0066,-0.986
6100.00,4.763247,23.89099,0.000174,23.117236,0.0067,-0.986
6102.00,4.764325,23.89138,0.000174,23.117945,0.0067,-0.986
6104.00,4.764635,23.89174,0.000175,23.117618,0.0067,-0.986
6106.00,4.765653,23.89204,0.000175,23.117533,0.0067,-0.986
6108.00,4.767079,23.89167,0.000173,23.117694,0.0067,-0.986
6110.00,4.767427,23.89128,0.000174,23.118127,0.0067,-0.986
6112.00,4.766838,23.89060,0.000174,23.117269,0.0066,-0.986
6114.00,4.767314,23.89042,0.000175,23.116879,0.0067,-0.986
6116.00,4.768515,23.88995,0.000176,23.116961,0.0066,-0.986
6118.00,4.768382,23.89052,0.000174,23.117488,0.0066,-0.986
6120.00,4.768550,23.89075,0.000176,23.117395,0.0066,-0.985
6122.00,4.768386,23.89022,0.000176,23.118064,0.0067,-0.986
6124.00,4.769921,23.89104,0.000173,23.117446,0.0067,-0.986
6126.00,4.769707,23.89067,0.000173,23.117741,0.0067,-0.986
6128.00,4.769563,23.89034,0.000174,23.117592,0.0067,-0.986
6130.00,4.768226,23.89088,0.000174,23.117490,0.0067,-0.986
6132.00,4.766938,23.89008,0.000173,23.117074,0.0067,-0.987
6134.00,4.766810,23.88974,0.000173,23.117720,0.0067,-0.985
6136.00,4.767242,23.88977,0.000174,23.117160,0.0067,-0.985
6138.00,4.767524,23.89077,0.000173,23.117511,0.0067,-0.985
6140.00,4.767767,23.89049,0.000173,23.117130,0.0067,-0.985
6142.00,4.768244,23.89115,0.000174,23.116861,0.0067,-0.985
6144.00,4.767917,23.89074,0.000175,23.117555,0.0066,-0.986
6146.00,4.768270,23.89069,0.000174,23.117646,0.0067,-0.986
6148.00,4.767926,23.89093,0.000175,23.117886,0.0067,-0.985
6150.00,4.767942,23.89084,0.000174,23.117540,0.0067,-0.986
6152.00,4.768406,23.89091,0.000173,23.117642,0.0067,-0.986
6154.00,4.768039,23.89119,0.000173,23.118006,0.0067,-0.986
6156.00,4.768762,23.89044,0.000175,23.117518,0.0066,-0.985
6158.00,4.767523,23.89046,0.000174,23.116920,0.0066,-0.985
6160.00,4.767235,23.89023,0.000174,23.117264,0.0066,-0.986
6162.00,4.767123,23.88956,0.000175,23.118146,0.0066,-0.986
6164.00,4.766602,23.88992,0.000173,23.117698,0.0067,-0.986
6166.00,4.765654,23.88917,0.000175,23.118070,0.0067,-0.986
6168.00,4.765361,23.88936,0.000174,23.117319,0.0067,-0.986
6170.00,4.766348,23.88984,0.000174,23.117652,0.0067,-0.986
6172.00,4.767693,23.88951,0.000175,23.117973,0.0066,-0.985
6174.00,4.767656,23.88950,0.000175,23.117100,0.0066,-0.986
6176.00,4.767649,23.88950,0.000173,23.117175,0.0066,-0.985
6178.00,4.766917,23.89023,0.000175,23.117871,0.0067,-0.986
6180.00,4.766715,23.89007,0.000174,23.118187,0.0066,-0.986
6182.00,4.766998,23.89003,0.000173,23.118049,0.0067,-0.985
6184.00,4.765872,23.89071,0.000175,23.116448,0.0067,-0.985
6186.00,4.766218,23.89035,0.000176,23.117427,0.0067,-0.986
6188.00,4.767139,23.88980,0.000174,23.118129,0.0067,-0.986
6190.00,4.767482,23.88927,0.000174,23.117665,0.0067,-0.985
6192.00,4.767593,23.88980,0.000174,23.117392,0.0067,-0.985
6194.00,4.768286,23.88971,0.000174,23.117366,0.0067,-0.986
6196.00,4.767499,23.88959,0.000174,23.118021,0.0067,-0.986
6198.00,4.766331,23.89005,0.000175,23.117932,0.0067,-0.985
6200.00,4.765375,23.88984,0.000175,23.117316,0.0067,-0.986
6202.00,4.764870,23.88927,0.000175,23.117936,0.0067,-0.986
6204.00,4.765358,23.88926,0.000174,23.117332,0.0067,-0.985
6206.00,4.765723,23.88967,0.000174,23.117412,0.0067,-0.985
6208.00,4.766798,23.89031,0.000175,23.117665,0.0067,-0.986
6210.00,4.766190,23.89026,0.000174,23.118071,0.0067,-0.986
6212.00,4.766208,23.89041,0.000174,23.118177,0.0067,-0.985
6214.00,4.766952,23.89044,0.000174,23.117399,0.0067,-0.986
6216.00,4.768378,23.89063,0.000174,23.118112,0.0067,-0.985
6218.00,4.768024,23.89098,0.000175,23.117405,0.0067,-0.986
6220.00,4.767052,23.89094,0.000173,23.117873,0.0067,-0.985
6222.00,4.766528,23.89049,0.000175,23.117334,0.0067,-0.985
6224.00,4.766442,23.88978,0.000174,23.118003,0.0067,-0.985
6226.00,4.766338,23.88983,0.000175,23.118391,0.0067,-0.986
6228.00,4.766395,23.89057,0.000175,23.117726,0.0067,-0.985
6230.00,4.766259,23.89023,0.000176,23.116941,0.0067,-0.986
6232.00,4.766056,23.88995,0.000176,23.118042,0.0067,-0.985
6234.00,4.766305,23.88962,0.000174,23.117637,0.0067,-0.986
6236.00,4.766242,23.88930,0.000175,23.117921,0.0067,-0.986
6238.00,4.766774,23.89017,0.000175,23.117884,0.0067,-0.987
6240.00,4.766186,23.89138,0.000174,23.118001,0.0067,-0.985
6242.00,4.765991,23.89232,0.000174,23.118086,0.0067,-0.986
@35,5.0000,10.0
6244.00,4.766355,23.89155,0.000174,23.117824,0.0067,-0.986
6246.00,4.766404,23.89079,0.000174,23.117540,0.0067,-0.986
6248.00,4.764649,23.89094,0.000175,23.117343,0.0067,-0.984
6250.00,4.759391,23.89105,0.000175,23.117960,0.0066,-0.984
6252.00,4.755181,23.89084,0.000176,23.116935,0.0067,-0.984
6254.00,4.751185,23.89116,0.000176,23.117583,0.0066,-0.986
6256.00,4.748326,23.89114,0.000174,23.117111,0.0067,-0.986
6258.00,4.748012,23.88973,0.000177,23.117377,0.0066,-0.987
6260.00,4.750092,23.89086,0.000172,23.117295,0.0067,-0.987
6262.00,4.752938,23.89074,0.000174,23.117516,0.0067,-0.987
6264.00,4.753625,23.89044,0.000172,23.117587,0.0067,-0.987
6266.00,4.754508,23.89060,0.000173,23.116597,0.0067,-0.986
6268.00,4.756249,23.89126,0.000174,23.117451,0.0066,-0.986
6270.00,4.756799,23.89108,0.000174,23.116725,0.0067,-0.986
6272.00,4.758515,23.89112,0.000174,23.117548,0.0067,-0.986
6274.00,4.760428,23.89088,0.000175,23.117486,0.0067,-0.986
6276.00,4.761330,23.89020,0.000176,23.117681,0.0067,-0.986
6278.00,4.762694,23.89041,0.000175,23.117806,0.0066,-0.985
6280.00,4.764377,23.89038,0.000174,23.116760,0.0067,-0.986
6282.00,4.765600,23.88991,0.000174,23.117150,0.0067,-0.986
6284.00,4.766502,23.89020,0.000174,23.117707,0.0067,-0.986
6286.00,4.767235,23.89110,0.000175,23.117784,0.0067,-0.985
6288.00,4.767164,23.89071,0.000174,23.117249,0.0066,-0.986
6290.00,4.767178,23.89001,0.000173,23.116762,0.0067,-0.986
6292.00,4.767363,23.89008,0.000174,23.117581,0.0067,-0.986
6294.00,4.767624,23.88972,0.000175,23.117826,0.0066,-0.986
6296.00,4.767649,23.89051,0.000175,23.117512,0.0067,-0.985
6298.00,4.767327,23.89057,0.000175,23.117641,0.0067,-0.985
6300.00,4.767573,23.89050,0.000174,23.118203,0.0067,-0.986
6302.00,4.767668,23.89059,0.000174,23.116536,0.0066,-0.986
6304.00,4.768357,23.89125,0.000173,23.116898,0.0066,-0.986
6306.00,4.768480,23.89098,0.000173,23.117683,0.0067,-0.986
6308.00,4.768811,23.89040,0.000173,23.117353,0.0066,-0.987
6310.00,4.768751,23.89023,0.000173,23.117420,0.0067,-0.986
6312.00,4.767331,23.89044,0.000173,23.117507,0.0066,-0.987
6314.00,4.766893,23.89016,0.000173,23.117962,0.0066,-0.985
6316.00,4.766579,23.89068,0.000175,23.116942,0.0066,-0.986
6318.00,4.766481,23.89056,0.000175,23.116382,0.0066,-0.986
6320.00,4.767257,23.89061,0.000173,23.116454,0.0067,-0.985
6322.00,4.767761,23.89037,0.000172,23.117384,0.0066,-0.986
6324.00,4.768345,23.89127,0.000173,23.116703,0.0067,-0.986
6326.00,4.768555,23.89093,0.000174,23.116617,0.0066,-0.986
6328.00,4.768277,23.89083,0.000174,23.116950,0.0066,-0.986
6330.00,4.768270,23.89070,0.000173,23.117236,0.0066,-0.986
6332.00,4.768872,23.89044,0.000173,23.116890,0.0066,-0.986
6334.00,4.768784,23.89074,0.000175,23.116859,0.0066,-0.986
6336.00,4.768690,23.89108,0.000174,23.116861,0.0067,-0.986
6338.00,4.769250,23.89032,0.000173,23.116317,0.0066,-0.986
6340.00,4.768886,23.88954,0.000173,23.117210,0.0066,-0.986
6342.00,4.768800,23.88998,0.000172,23.117225,0.0066,-0.986
6344.00,4.768039,23.89031,0.000173,23.116894,0.0066,-0.986
6346.00,4.767253,23.89011,0.000174,23.116883,0.0066,-0.986
6348.00,4.768412,23.88968,0.000174,23.117076,0.0066,-0.985
6350.00,4.768392,23.88976,0.000174,23.116881,0.0067,-0.986
6352.00,4.768534,23.89012,0.000173,23.117188,0.0067,-0.986
6354.00,4.767784,23.89105,0.000172,23.117117,0.0066,-0.987
6356.00,4.767212,23.89095,0.000173,23.117858,0.0066,-0.986
6358.00,4.767310,23.89067,0.000172,23.116526,0.0066,-0.986
6360.00,4.767810,23.89016,0.000173,23.116638,0.0066,-0.986
6362.00,4.767734,23.88994,0.000173,23.116712,0.0066,-0.986
6364.00,4.768107,23.89028,0.000173,23.116534,0.0066,-0.986
6366.00,4.768557,23.89137,0.000173,23.117551,0.0066,-0.986
6368.00,4.768805,23.89080,0.000173,23.117297,0.0066,-0.985
6370.00,4.768897,23.89160,0.000172,23.116606,0.0067,-0.986
6372.00,4.768275,23.89175,0.000172,23.117123,0.0067,-0.986
6374.00,4.768131,23.89152,0.000172,23.116998,0.0066,-0.986
6376.00,4.768059,23.89104,0.000173,23.116796,0.0066,-0.986
6378.00,4.767179,23.89193,0.000173,23.117470,0.0066,-0.986
6380.00,4.767752,23.89213,0.000174,23.117564,0.0066,-0.985
6382.00,4.768158,23.89182,0.000173,23.116242,0.0066,-0.986
6384.00,4.767737,23.89133,0.000172,23.116510,0.0066,-0.986
6386.00,4.767099,23.89223,0.000172,23.116738,0.0066,-0.987
6388.00,4.767402,23.89126,0.000172,23.116300,0.0066,-0.985
6390.00,4.767765,23.89175,0.000172,23.116632,0.0066,-0.986
6392.00,4.766250,23.89159,0.000174,23.117557,0.0066,-0.986
6394.00,4.765940,23.89148,0.000173,23.117800,0.0066,-0.986
6396.00,4.766289,23.89206,0.000171,23.117007,0.0066,-0.986
6398.00,4.766155,23.89221,0.000173,23.117228,0.0066,-0.986
6400.00,4.766755,23.89216,0.000173,23.117512,0.0066,-0.985
6402.00,4.767026,23.89250,0.000172,23.117360,0.0066,-0.986
6404.00,4.767576,23.89210,0.000171,23.116924,0.0066,-0.986
6406.00,4.767932,23.89247,0.000173,23.116918,0.0066,-0.987
6408.00,4.767718,23.89294,0.000172,23.116946,0.0066,-0.986
6410.00,4.766619,23.89242,0.000173,23.116705,0.0067,-0.986
6412.00,4.766467,23.89302,0.000173,23.117967,0.0067,-0.986
6414.00,4.766304,23.89282,0.000173,23.117570,0.0067,-0.986
6416.00,4.766049,23.89214,0.000174,23.116302,0.0066,-0.986
6418.00,4.765074,23.89315,0.000173,23.117319,0.0066,-0.987
6420.00,4.764630,23.89354,0.000174,23.117145,0.0066,-0.986
6422.00,4.765298,23.89375,0.000173,23.116408,0.0066,-0.986
@36,5.0000,10.0
6424.00,4.766404,23.89259,0.000173,23.116391,0.0067,-0.986
6426.00,4.766359,23.89275,0.000173,23.116439,0.0067,-0.986
6428.00,4.764784,23.89248,0.000174,23.117509,0.0066,-0.985
6430.00,4.759942,23.89265,0.000174,23.118153,0.0066,-0.985
6432.00,4.756615,23.89253,0.000174,23.117071,0.0067,-0.985
6434.00,4.753290,23.89232,0.000174,23.117219,0.0066,-0.986
6436.00,4.750260,23.89232,0.000173,23.117193,0.0066,-0.987
6438.00,4.748460,23.89110,0.000172,23.117297,0.0066,-0.988
6440.00,4.749786,23.89141,0.000171,23.116939,0.0066,-0.987
6442.00,4.751700,23.89182,0.000171,23.117355,0.0066,-0.987
6444.00,4.753016,23.89235,0.000172,23.117429,0.0066,-0.987
6446.00,4.753992,23.89198,0.000172,23.116941,0.0066,-0.987
6448.00,4.755235,23.89129,0.000172,23.116551,0.0066,-0.987
6450.00,4.755782,23.89117,0.000172,23.116933,0.0066,-0.986
6452.00,4.757861,23.89195,0.000172,23.116612,0.0066,-0.987
6454.00,4.759915,23.89156,0.000173,23.117182,0.0066,-0.987
6456.00,4.760378,23.89217,0.000172,23.116597,0.0066,-0.985
6458.00,4.761607,23.89246,0.000174,23.116558,0.0066,-0.986
6460.00,4.763756,23.89228,0.000174,23.117206,0.0066,-0.987
6462.00,4.765401,23.89216,0.000173,23.117698,0.0066,-0.987
6464.00,4.766493,23.89216,0.000174,23.116948,0.0067,-0.986
6466.00,4.767004,23.89327,0.000173,23.116354,0.0067,-0.986
6468.00,4.768021,23.89235,0.000173,23.117750,0.0067,-0.986
6470.00,4.768451,23.89206,0.000174,23.116694,0.0067,-0.986
6472.00,4.767588,23.89182,0.000173,23.117321,0.0066,-0.986
6474.00,4.767369,23.89267,0.000173,23.116772,0.0066,-0.986
6476.00,4.767656,23.89280,0.000172,23.117009,0.0066,-0.987
6478.00,4.767905,23.89211,0.000171,23.116918,0.0067,-0.987
6480.00,4.768061,23.89211,0.000172,23.116448,0.0066,-0.987
6482.00,4.768225,23.89176,0.000172,23.117223,0.0066,-0.987
6484.00,4.768416,23.89174,0.000172,23.117030,0.0067,-0.986
6486.00,4.768342,23.89154,0.000171,23.117191,0.0067,-0.985
6488.00,4.768091,23.89156,0.000173,23.117095,0.0067,-0.986
6490.00,4.767983,23.89162,0.000173,23.117156,0.0067,-0.987
6492.00,4.768364,23.89148,0.000172,23.117401,0.0066,-0.987
6494.00,4.768851,23.89107,0.000171,23.116777,0.0066,-0.986
6496.00,4.768254,23.89123,0.000172,23.116395,0.0066,-0.986
6498.00,4.768866,23.89204,0.000172,23.116909,0.0066,-0.986
6500.00,4.768493,23.89243,0.000172,23.117095,0.0066,-0.987
6502.00,4.768998,23.89141,0.000173,23.117186,0.0066,-0.987
6504.00,4.768479,23.89185,0.000172,23.117613,0.0066,-0.987
6506.00,4.768999,23.89154,0.000173,23.116627,0.0066,-0.987
6508.00,4.769652,23.89096,0.000173,23.117022,0.0066,-0.987
6510.00,4.769146,23.89182,0.000172,23.117163,0.0066,-0.987
6512.00,4.768744,23.89207,0.000172,23.116684,0.0066,-0.987
6514.00,4.767887,23.89277,0.000173,23.117110,0.0066,-0.987
6516.00,4.767452,23.89335,0.000172,23.116604,0.0066,-0.986
6518.00,4.767302,23.89254,0.000172,23.116779,0.0066,-0.987
6520.00,4.767386,23.89204,0.000173,23.116942,0.0066,-0.987
6522.00,4.767765,23.89224,0.000173,23.116833,0.0066,-0.987
6524.00,4.768393,23.89260,0.000173,23.116928,0.0067,-0.987
6526.00,4.768805,23.89247,0.000174,23.117037,0.0066,-0.987
6528.00,4.768019,23.89176,0.000174,23.117009,0.0066,-0.987
6530.00,4.767537,23.89184,0.000174,23.117308,0.0066,-0.987
6532.00,4.766324,23.89234,0.000173,23.117147,0.0066,-0.987
6534.00,4.765382,23.89163,0.000173,23.116647,0.0066,-0.987
6536.00,4.766649,23.89106,0.000172,23.116942,0.0066,-0.987
6538.00,4.767249,23.89211,0.000172,23.116493,0.0066,-0.987
6540.00,4.766246,23.89174,0.000173,23.117206,0.0066,-0.987
6542.00,4.766666,23.89125,0.000173,23.116896,0.0066,-0.986
6544.00,4.766950,23.89168,0.000172,23.116512,0.0066,-0.987
6546.00,4.766529,23.89160,0.000172,23.116946,0.0066,-0.987
6548.00,4.765796,23.89148,0.000171,23.116928,0.0066,-0.987
6550.00,4.765920,23.89168,0.000172,23.116668,0.0066,-0.987
6552.00,4.767059,23.89130,0.000172,23.117254,0.0066,-0.988
6554.00,4.767526,23.89088,0.000172,23.117798,0.0066,-0.987
6556.00,4.767703,23.89156,0.000173,23.117327,0.0066,-0.987
6558.00,4.767647,23.89165,0.000173,23.116924,0.0066,-0.986
6560.00,4.766984,23.89124,0.000173,23.116792,0.0066,-0.988
6562.00,4.766058,23.89185,0.000173,23.117225,0.0066,-0.988
6564.00,4.766532,23.89121,0.000173,23.116970,0.0066,-0.987
6566.00,4.766181,23.89097,0.000174,23.117074,0.0066,-0.986
6568.00,4.765491,23.89118,0.000174,23.116760,0.0066,-0.987
6570.00,4.765746,23.89146,0.000173,23.116655,0.0066,-0.986
6572.00,4.766385,23.89156,0.000174,23.117215,0.0066,-0.988
6574.00,4.766741,23.89157,0.000173,23.117097,0.0066,-0.988
6576.00,4.766602,23.89149,0.000173,23.117442,0.0066,-0.988
6578.00,4.766581,23.89135,0.000173,23.117306,0.0066,-0.987
6580.00,4.767313,23.89200,0.000172,23.116710,0.0066,-0.987
6582.00,4.766895,23.89082,0.000174,23.117201,0.0066,-0.987
6584.00,4.766595,23.89126,0.000173,23.116651,0.0066,-0.987
6586.00,4.767206,23.89085,0.000173,23.117217,0.0066,-0.986
6588.00,4.766557,23.89070,0.000174,23.117260,0.0066,-0.987
6590.00,4.766657,23.89209,0.000174,23.117522,0.0066,-0.987
6592.00,4.766846,23.89209,0.000174,23.117121,0.0066,-0.987
6594.00,4.767037,23.89185,0.000174,23.116727,0.0066,-0.987
6596.00,4.767726,23.89231,0.000173,23.117139,0.0066,-0.987
6598.00,4.767711,23.89201,0.000172,23.116463,0.0066,-0.987
6600.00,4.767343,23.89192,0.000173,23.116838,0.0066,-0.987
6602.00,4.766116,23.89215,0.000173,23.117661,0.0066,-0.987
@37,5.0000,10.0
6604.00,4.766559,23.89195,0.000173,23.116500,0.0066,-0.987
6606.00,4.766524,23.89248,0.000173,23.117572,0.0066,-0.987
6608.00,4.765083,23.89237,0.000173,23.117652,0.0066,-0.987
6610.00,4.761109,23.89244,0.000173,23.117175,0.0066,-0.987
6612.00,4.755357,23.89210,0.000173,23.117175,0.0066,-0.986
6614.00,4.751546,23.89264,0.000175,23.117429,0.0067,-0.986
6616.00,4.749101,23.89205,0.000175,23.117199,0.0067,-0.986
6618.00,4.748457,23.89266,0.000172,23.116766,0.0066,-0.988
6620.00,4.750235,23.89143,0.000170,23.117182,0.0066,-0.988
6622.00,4.752691,23.89132,0.000172,23.117256,0.0066,-0.989
6624.00,4.754345,23.89186,0.000172,23.117602,0.0066,-0.989
6626.00,4.754258,23.89212,0.000172,23.116803,0.0066,-0.988
6628.00,4.755555,23.89143,0.000172,23.117154,0.0066,-0.987
6630.00,4.756725,23.89105,0.000173,23.116616,0.0066,-0.986
6632.00,4.758463,23.89209,0.000173,23.116330,0.0066,-0.988
6634.00,4.759347,23.89117,0.000173,23.117455,0.0066,-0.987
6636.00,4.760697,23.89063,0.000174,23.117082,0.0066,-0.987
6638.00,4.760942,23.88997,0.000174,23.117195,0.0066,-0.987
6640.00,4.762423,23.89066,0.000173,23.117494,0.0066,-0.986
6642.00,4.763525,23.89052,0.000175,23.117182,0.0066,-0.987
6644.00,4.764696,23.89092,0.000173,23.117678,0.0066,-0.988
6646.00,4.765165,23.89076,0.000173,23.116952,0.0066,-0.987
6648.00,4.765456,23.89081,0.000173,23.117327,0.0066,-0.987
6650.00,4.765679,23.89080,0.000174,23.117048,0.0066,-0.987
6652.00,4.766707,23.89067,0.000174,23.116404,0.0067,-0.987
6654.00,4.767139,23.89098,0.000173,23.117537,0.0066,-0.987
6656.00,4.767466,23.89044,0.000173,23.117084,0.0067,-0.987
6658.00,4.767358,23.89100,0.000174,23.116928,0.0066,-0.988
6660.00,4.766328,23.89175,0.000174,23.117228,0.0067,-0.987
6662.00,4.766229,23.89076,0.000174,23.117143,0.0066,-0.986
6664.00,4.767376,23.89059,0.000173,23.117169,0.0066,-0.987
6666.00,4.767667,23.89033,0.000173,23.117343,0.0066,-0.986
6668.00,4.768196,23.88963,0.000172,23.116785,0.0066,-0.987
6670.00,4.768046,23.88992,0.000173,23.117405,0.0066,-0.988
6672.00,4.766808,23.89050,0.000173,23.117927,0.0066,-0.988
6674.00,4.767057,23.89073,0.000172,23.116924,0.0066,-0.987
6676.00,4.767308,23.89128,0.000175,23.116564,0.0066,-0.987
6678.00,4.768103,23.89089,0.000173,23.116935,0.0066,-0.986
6680.00,4.768099,23.89046,0.000173,23.117412,0.0066,-0.987
6682.00,4.768000,23.89053,0.000172,23.116751,0.0067,-0.987
6684.00,4.766920,23.89109,0.000173,23.117264,0.0066,-0.987
6686.00,4.766869,23.89120,0.000173,23.117169,0.0066,-0.987
6688.00,4.767489,23.89154,0.000174,23.117752,0.0066,-0.987
6690.00,4.767640,23.89108,0.000173,23.117223,0.0066,-0.986
6692.00,4.767617,23.89152,0.000173,23.116944,0.0067,-0.987
6694.00,4.766760,23.89116,0.000174,23.116777,0.0067,-0.987
6696.00,4.766233,23.89152,0.000174,23.117115,0.0067,-0.987
6698.00,4.766908,23.89172,0.000174,23.116632,0.0066,-0.987
6700.00,4.768366,23.89090,0.000173,23.116970,0.0066,-0.987
6702.00,4.767718,23.89060,0.000174,23.117564,0.0066,-0.987
6704.00,4.767569,23.89001,0.000173,23.117503,0.0067,-0.987
6706.00,4.767860,23.89082,0.000175,23.117262,0.0066,-0.986
6708.00,4.766940,23.89152,0.000174,23.117806,0.0066,-0.986
6710.00,4.767422,23.89185,0.000175,23.117124,0.0066,-0.986
6712.00,4.767631,23.89205,0.000174,23.117288,0.0067,-0.987
6714.00,4.767624,23.89185,0.000174,23.117264,0.0067,-0.987
6716.00,4.768235,23.89191,0.000173,23.116911,0.0066,-0.988
6718.00,4.768378,23.89112,0.000173,23.117297,0.0066,-0.987
6720.00,4.768014,23.89149,0.000174,23.117850,0.0067,-0.985
6722.00,4.767195,23.89120,0.000174,23.116916,0.0066,-0.986
6724.00,4.765863,23.89145,0.000173,23.117351,0.0066,-0.987
6726.00,4.765790,23.89127,0.000173,23.116656,0.0066,-0.987
6728.00,4.766080,23.89162,0.000174,23.116902,0.0066,-0.986
6730.00,4.765579,23.89117,0.000173,23.116357,0.0067,-0.987
6732.00,4.766393,23.89133,0.000174,23.117046,0.0067,-0.987
6734.00,4.767316,23.89175,0.000174,23.116864,0.0066,-0.987
6736.00,4.767593,23.89149,0.000173,23.116931,0.0066,-0.987
6738.00,4.767212,23.89110,0.000174,23.117013,0.0067,-0.986
6740.00,4.766699,23.89147,0.000174,23.117499,0.0067,-0.986
6742.00,4.765875,23.89177,0.000174,23.117624,0.0067,-0.987
6744.00,4.766528,23.89158,0.000174,23.117175,0.0066,-0.987
6746.00,4.766169,23.89185,0.000173,23.117093,0.0066,-0.987
6748.00,4.767180,23.89132,0.000174,23.117704,0.0067,-0.986
6750.00,4.766544,23.89118,0.000174,23.116955,0.0066,-0.986
6752.00,4.765960,23.89105,0.000174,23.117589,0.0067,-0.986
6754.00,4.766697,23.89144,0.000174,23.117769,0.0067,-0.987
6756.00,4.765873,23.89166,0.000173,23.117518,0.0067,-0.987
6758.00,4.766330,23.89179,0.000174,23.116853,0.0067,-0.988
6760.00,4.767772,23.89128,0.000175,23.117336,0.0067,-0.986
6762.00,4.768995,23.89174,0.000174,23.118430,0.0067,-0.986
6764.00,4.768193,23.89248,0.000174,23.117966,0.0067,-0.987
6766.00,4.766474,23.89231,0.000174,23.117395,0.0067,-0.987
6768.00,4.764750,23.89361,0.000175,23.117743,0.0067,-0.987
6770.00,4.763681,23.89291,0.000174,23.117436,0.0067,-0.987
6772.00,4.765127,23.89308,0.000173,23.117585,0.0067,-0.987
6774.00,4.765916,23.89229,0.000174,23.118162,0.0067,-0.987
6776.00,4.766009,23.89239,0.000175,23.116879,0.0067,-0.986
6778.00,4.766525,23.89208,0.000174,23.116861,0.0067,-0.987
6780.00,4.766263,23.89257,0.000175,23.117308,0.0066,-0.987
6782.00,4.766539,23.89382,0.000174,23.117054,0.0066,-0.987
@38,5.0000,10.0
6784.00,4.765735,23.89332,0.000175,23.117327,0.0067,-0.988
6786.00,4.766653,23.89281,0.000174,23.116907,0.0066,-0.987
6788.00,4.766417,23.89323,0.000174,23.117433,0.0066,-0.986
6790.00,4.762253,23.89260,0.000176,23.117137,0.0067,-0.986
6792.00,4.755825,23.89264,0.000175,23.117811,0.0067,-0.986
6794.00,4.751186,23.89177,0.000176,23.118123,0.0067,-0.986
6796.00,4.747530,23.89185,0.000175,23.117706,0.0067,-0.987
6798.00,4.746785,23.89172,0.000175,23.118120,0.0066,-0.988
6800.00,4.749045,23.89227,0.000174,23.117342,0.0067,-0.989
6802.00,4.751342,23.89167,0.000174,23.115878,0.0067,-0.988
6804.00,4.753697,23.89163,0.000174,23.117492,0.0067,-0.987
6806.00,4.755459,23.89191,0.000174,23.118315,0.0067,-0.988
6808.00,4.756033,23.89212,0.000175,23.117893,0.0067,-0.988
6810.00,4.756751,23.89160,0.000175,23.117875,0.0067,-0.988
6812.00,4.757903,23.89121,0.000175,23.117936,0.0067,-0.987
6814.00,4.758567,23.89128,0.000176,23.117694,0.0068,-0.987
6816.00,4.760059,23.89231,0.000176,23.117186,0.0067,-0.987
6818.00,4.762375,23.89153,0.000176,23.118151,0.0066,-0.986
6820.00,4.763251,23.89096,0.000175,23.118071,0.0067,-0.987
6822.00,4.763563,23.89122,0.000175,23.117910,0.0067,-0.987
6824.00,4.763595,23.89136,0.000175,23.118042,0.0067,-0.987
6826.00,4.764361,23.89149,0.000175,23.117550,0.0067,-0.987
6828.00,4.765647,23.89179,0.000174,23.117927,0.0067,-0.987
6830.00,4.766776,23.89118,0.000174,23.117895,0.0067,-0.987
6832.00,4.767147,23.89185,0.000175,23.117719,0.0067,-0.986
6834.00,4.766915,23.89226,0.000176,23.118539,0.0067,-0.986
6836.00,4.766844,23.89272,0.000176,23.117282,0.0068,-0.986
6838.00,4.766402,23.89200,0.000176,23.118045,0.0067,-0.987
6840.00,4.766756,23.89174,0.000175,23.117973,0.0067,-0.988
6842.00,4.767466,23.89067,0.000173,23.117557,0.0067,-0.988
6844.00,4.768226,23.89124,0.000175,23.117683,0.0067,-0.987
6846.00,4.769397,23.89105,0.000175,23.117568,0.0067,-0.987
6848.00,4.769990,23.89106,0.000176,23.118294,0.0067,-0.987
6850.00,4.768984,23.89135,0.000174,23.117880,0.0067,-0.987
6852.00,4.767598,23.89175,0.000175,23.117928,0.0067,-0.987
6854.00,4.766736,23.89101,0.000175,23.117667,0.0067,-0.988
6856.00,4.765727,23.89136,0.000174,23.117399,0.0067,-0.987
6858.00,4.766214,23.89154,0.000174,23.118083,0.0067,-0.987
6860.00,4.767090,23.89192,0.000175,23.117323,0.0067,-0.986
6862.00,4.767782,23.89140,0.000177,23.117119,0.0067,-0.986
6864.00,4.767876,23.89235,0.000177,23.118109,0.0067,-0.987
6866.00,4.767822,23.89203,0.000176,23.119134,0.0066,-0.988
6868.00,4.768275,23.89297,0.000175,23.117661,0.0067,-0.987
6870.00,4.767468,23.89360,0.000176,23.116831,0.0067,-0.987
6872.00,4.767635,23.89341,0.000178,23.116946,0.0067,-0.987
6874.00,4.767632,23.89312,0.000176,23.118573,0.0067,-0.987
6876.00,4.767296,23.89186,0.000176,23.118203,0.0067,-0.987
6878.00,4.766802,23.89278,0.000175,23.117091,0.0067,-0.988
6880.00,4.766431,23.89328,0.000175,23.117145,0.0067,-0.987
6882.00,4.766952,23.89308,0.000175,23.117789,0.0067,-0.987
6884.00,4.768130,23.89337,0.000173,23.117585,0.0066,-0.987
6886.00,4.767352,23.89250,0.000174,23.118174,0.0067,-0.987
6888.00,4.766967,23.89203,0.000175,23.117277,0.0067,-0.987
6890.00,4.767264,23.89200,0.000176,23.117956,0.0067,-0.987
6892.00,4.766402,23.89121,0.000176,23.118101,0.0067,-0.987
6894.00,4.766127,23.89194,0.000174,23.117719,0.0067,-0.987
6896.00,4.766043,23.89182,0.000175,23.118084,0.0067,-0.987
6898.00,4.765415,23.89229,0.000176,23.117674,0.0067,-0.988
6900.00,4.766383,23.89236,0.000175,23.117304,0.0067,-0.987
6902.00,4.767595,23.89226,0.000174,23.117862,0.0067,-0.987
6904.00,4.766643,23.89275,0.000174,23.117611,0.0067,-0.988
6906.00,4.766789,23.89255,0.000174,23.117512,0.0067,-0.988
6908.00,4.766350,23.89244,0.000174,23.117780,0.0067,-0.987
6910.00,4.766177,23.89284,0.000175,23.118006,0.0066,-0.987
6912.00,4.765710,23.89270,0.000175,23.118073,0.0067,-0.987
6914.00,4.765673,23.89309,0.000175,23.118070,0.0067,-0.987
6916.00,4.766639,23.89250,0.000175,23.118324,0.0067,-0.988
6918.00,4.767805,23.89195,0.000174,23.118478,0.0067,-0.987
6920.00,4.767572,23.89170,0.000176,23.117306,0.0067,-0.987
6922.00,4.767025,23.89207,0.000175,23.117728,0.0067,-0.987
6924.00,4.766541,23.89255,0.000175,23.117902,0.0067,-0.988
6926.00,4.765656,23.89241,0.000175,23.117806,0.0067,-0.987
6928.00,4.765141,23.89236,0.000174,23.118070,0.0067,-0.987
6930.00,4.765594,23.89263,0.000173,23.117683,0.0067,-0.988
6932.00,4.766819,23.89338,0.000175,23.117785,0.0067,-0.988
6934.00,4.766823,23.89325,0.000174,23.117767,0.0067,-0.988
6936.00,4.767315,23.89298,0.000175,23.117418,0.0067,-0.987
6938.00,4.765808,23.89272,0.000175,23.118183,0.0066,-0.988
6940.00,4.765678,23.89262,0.000175,23.117110,0.0066,-0.988
6942.00,4.765350,23.89271,0.000174,23.117618,0.0067,-0.987
6944.00,4.765691,23.89242,0.000174,23.117785,0.0067,-0.987
6946.00,4.765044,23.89255,0.000175,23.117002,0.0067,-0.987
6948.00,4.765923,23.89311,0.000175,23.116486,0.0066,-0.987
6950.00,4.767151,23.89400,0.000174,23.116688,0.0067,-0.987
6952.00,4.768163,23.89372,0.000173,23.117722,0.0067,-0.989
6954.00,4.767805,23.89371,0.000173,23.118029,0.0067,-0.988
6956.00,4.766635,23.89365,0.000174,23.117533,0.0067,-0.987
6958.00,4.765851,23.89437,0.000174,23.117416,0.0067,-0.987
6960.00,4.766138,23.89443,0.000174,23.117668,0.0067,-0.987
6962.00,4.766203,23.89397,0.000174,23.117702,0.0067,-0.988
@39,5.0000,10.0
6964.00,4.765822,23.89382,0.000174,23.117156,0.0067,-0.987
6966.00,4.765474,23.89431,0.000175,23.117410,0.0067,-0.987
6968.00,4.764041,23.89477,0.000174,23.117726,0.0067,-0.988
6970.00,4.759126,23.89382,0.000174,23.117810,0.0067,-0.987
6972.00,4.753979,23.89429,0.000174,23.116987,0.0067,-0.986
6974.00,4.749420,23.89410,0.000173,23.118146,0.0066,-0.987
6976.00,4.746275,23.89359,0.000174,23.118055,0.0067,-0.987
6978.00,4.746367,23.89321,0.000173,23.117123,0.0066,-0.989
6980.00,4.748135,23.89362,0.000172,23.117394,0.0067,-0.990
6982.00,4.752158,23.89366,0.000173,23.117785,0.0067,-0.989
6984.00,4.754611,23.89409,0.000173,23.117227,0.0067,-0.989
6986.00,4.755306,23.89443,0.000173,23.117007,0.0066,-0.988
6988.00,4.756545,23.89481,0.000174,23.117048,0.0067,-0.988
6990.00,4.758066,23.89481,0.000173,23.117386,0.0067,-0.988
6992.00,4.759101,23.89372,0.000173,23.117089,0.0066,-0.989
6994.00,4.759738,23.89492,0.000174,23.116922,0.0067,-0.987
6996.00,4.760657,23.89476,0.000173,23.117212,0.0067,-0.988
6998.00,4.761487,23.89401,0.000174,23.117566,0.0066,-0.988
7000.00,4.762485,23.89420,0.000175,23.117254,0.0066,-0.987
7002.00,4.763408,23.89488,0.000173,23.117665,0.0066,-0.988
7004.00,4.763093,23.89505,0.000173,23.117782,0.0066,-0.989
7006.00,4.765127,23.89429,0.000173,23.116965,0.0067,-0.988
7008.00,4.766655,23.89383,0.000174,23.117499,0.0066,-0.988
7010.00,4.767396,23.89413,0.000173,23.116857,0.0066,-0.988
7012.00,4.767185,23.89384,0.000174,23.117206,0.0067,-0.988
7014.00,4.768295,23.89420,0.000174,23.117195,0.0067,-0.988
7016.00,4.768454,23.89418,0.000173,23.116896,0.0066,-0.987
7018.00,4.767590,23.89393,0.000173,23.117182,0.0067,-0.988
7020.00,4.767563,23.89427,0.000173,23.117364,0.0067,-0.988
7022.00,4.767785,23.89435,0.000173,23.117518,0.0066,-0.987
7024.00,4.767593,23.89343,0.000172,23.117401,0.0066,-0.989
7026.00,4.767817,23.89408,0.000173,23.117798,0.0066,-0.988
7028.00,4.768309,23.89428,0.000173,23.117119,0.0066,-0.988
7030.00,4.768161,23.89405,0.000174,23.117160,0.0066,-0.988
7032.00,4.766985,23.89412,0.000174,23.116846,0.0066,-0.988
7034.00,4.765854,23.89378,0.000173,23.116913,0.0066,-0.988
7036.00,4.766541,23.89363,0.000172,23.117251,0.0066,-0.988
7038.00,4.767642,23.89365,0.000173,23.117914,0.0066,-0.988
7040.00,4.767225,23.89405,0.000172,23.117470,0.0066,-0.987
7042.00,4.766881,23.89380,0.000172,23.116818,0.0066,-0.988
7044.00,4.766258,23.89377,0.000173,23.117568,0.0066,-0.989
7046.00,4.767199,23.89379,0.000173,23.116591,0.0066,-0.988
7048.00,4.767365,23.89409,0.000172,23.117349,0.0067,-0.988
7050.00,4.767194,23.89363,0.000172,23.116656,0.0066,-0.988
7052.00,4.767375,23.89334,0.000173,23.116642,0.0066,-0.988
7054.00,4.767095,23.89276,0.000172,23.117225,0.0067,-0.988
7056.00,4.767236,23.89345,0.000173,23.117050,0.0066,-0.987
7058.00,4.766938,23.89277,0.000173,23.116799,0.0066,-0.988
7060.00,4.766833,23.89286,0.000173,23.117459,0.0067,-0.989
7062.00,4.766492,23.89286,0.000173,23.117412,0.0066,-0.988
7064.00,4.767064,23.89277,0.000172,23.116757,0.0066,-0.988
7066.00,4.768250,23.89308,0.000172,23.116857,0.0066,-0.988
7068.00,4.768249,23.89338,0.000173,23.116493,0.0066,-0.989
7070.00,4.768247,23.89279,0.000172,23.116541,0.0066,-0.988
7072.00,4.767449,23.89356,0.000173,23.117214,0.0066,-0.988
7074.00,4.766544,23.89426,0.000173,23.116111,0.0066,-0.988
7076.00,4.766163,23.89443,0.000173,23.116072,0.0066,-0.988
7078.00,4.766147,23.89356,0.000173,23.116610,0.0066,-0.988
7080.00,4.766606,23.89333,0.000173,23.115971,0.0066,-0.988
7082.00,4.766628,23.89331,0.000174,23.117262,0.0066,-0.988
7084.00,4.766494,23.89308,0.000173,23.117589,0.0066,-0.988
7086.00,4.766096,23.89251,0.000173,23.117228,0.0066,-0.988
7088.00,4.766301,23.89285,0.000173,23.116671,0.0066,-0.988
7090.00,4.765956,23.89353,0.000172,23.117433,0.0066,-0.988
7092.00,4.766659,23.89267,0.000173,23.116970,0.0066,-0.988
7094.00,4.766340,23.89310,0.000173,23.116772,0.0066,-0.988
7096.00,4.766354,23.89284,0.000173,23.118213,0.0066,-0.988
7098.00,4.767068,23.89276,0.000173,23.116307,0.0066,-0.988
7100.00,4.766789,23.89299,0.000173,23.116799,0.0066,-0.988
7102.00,4.766202,23.89282,0.000174,23.117184,0.0066,-0.987
7104.00,4.766611,23.89238,0.000175,23.117587,0.0066,-0.988
7106.00,4.767594,23.89183,0.000173,23.117663,0.0066,-0.989
7108.00,4.767563,23.89235,0.000173,23.117743,0.0066,-0.988
7110.00,4.766913,23.89106,0.000174,23.117535,0.0066,-0.987
7112.00,4.766170,23.89150,0.000173,23.116697,0.0066,-0.988
7114.00,4.765976,23.89189,0.000174,23.117128,0.0066,-0.988
7116.00,4.765829,23.89259,0.000173,23.116500,0.0066,-0.988
7118.00,4.766685,23.89212,0.000172,23.116824,0.0066,-0.988
7120.00,4.767352,23.89214,0.000174,23.117676,0.0066,-0.988
7122.00,4.766785,23.89225,0.000173,23.116788,0.0066,-0.988
7124.00,4.766359,23.89189,0.000173,23.116885,0.0067,-0.989
7126.00,4.766745,23.89174,0.000173,23.117537,0.0066,-0.988
7128.00,4.765939,23.89205,0.000174,23.117531,0.0067,-0.987
7130.00,4.765811,23.89214,0.000174,23.117253,0.0067,-0.988
7132.00,4.766969,23.89204,0.000173,23.117019,0.0067,-0.988
7134.00,4.766663,23.89139,0.000172,23.116994,0.0067,-0.988
7136.00,4.766210,23.89095,0.000173,23.116740,0.0067,-0.988
7138.00,4.766365,23.89091,0.000174,23.117407,0.0067,-0.988
7140.00,4.766509,23.89121,0.000173,23.117629,0.0066,-0.988
7142.00,4.766401,23.89039,0.000172,23.116924,0.0066,-0.988
7144.00,4.766256,23.89098,0.000172,23.117319,0.0066,-0.987
@40,5.0000,10.0
7146.00,4.765322,23.89089,0.000173,23.117290,0.0066,-0.988
7148.00,4.763921,23.89010,0.000173,23.117596,0.0066,-0.988
7150.00,4.759082,23.89056,0.000174,23.117394,0.0066,-0.987
7152.00,4.755537,23.89081,0.000174,23.116850,0.0066,-0.986
7154.00,4.752265,23.89034,0.000173,23.116981,0.0066,-0.986
7156.00,4.748608,23.89071,0.000173,23.116630,0.0066,-0.989
7158.00,4.747410,23.89033,0.000173,23.117330,0.0066,-0.989
7160.00,4.749312,23.89073,0.000172,23.117449,0.0066,-0.989
7162.00,4.751166,23.89099,0.000171,23.116918,0.0066,-0.989
7164.00,4.753311,23.89095,0.000172,23.117071,0.0066,-0.989
7166.00,4.754324,23.89051,0.000172,23.116307,0.0067,-0.989
7168.00,4.754655,23.89143,0.000173,23.116610,0.0066,-0.987
7170.00,4.756685,23.89106,0.000174,23.116656,0.0066,-0.988
7172.00,4.758195,23.89137,0.000175,23.117202,0.0066,-0.988
7174.00,4.759454,23.89128,0.000174,23.116974,0.0067,-0.988
7176.00,4.760392,23.89168,0.000173,23.117349,0.0067,-0.988
7178.00,4.761436,23.89126,0.000173,23.116421,0.0067,-0.988
7180.00,4.762903,23.89096,0.000172,23.116226,0.0067,-0.988
7182.00,4.764983,23.89018,0.000174,23.117388,0.0066,-0.987
7184.00,4.766790,23.89058,0.000174,23.117260,0.0067,-0.987
7186.00,4.767077,23.89064,0.000173,23.116770,0.0066,-0.988
7188.00,4.767324,23.88992,0.000174,23.117839,0.0066,-0.988
7190.00,4.766911,23.88965,0.000173,23.117735,0.0066,-0.988
7192.00,4.767116,23.89017,0.000172,23.116086,0.0066,-0.987
7194.00,4.768294,23.88956,0.000174,23.117633,0.0066,-0.987
7196.00,4.767765,23.88990,0.000174,23.117746,0.0067,-0.987
7198.00,4.768159,23.88967,0.000174,23.117046,0.0066,-0.988
7200.00,4.768971,23.89067,0.000173,23.117143,0.0067,-0.988
7202.00,4.769254,23.89088,0.000173,23.117637,0.0067,-0.987
7204.00,4.767940,23.89090,0.000174,23.117355,0.0067,-0.988
7206.00,4.766728,23.89098,0.000173,23.116851,0.0067,-0.988
7208.00,4.766727,23.89151,0.000172,23.117234,0.0067,-0.988
7210.00,4.766447,23.89093,0.000172,23.117434,0.0066,-0.988
7212.00,4.767080,23.89170,0.000172,23.117472,0.0067,-0.987
7214.00,4.767610,23.89224,0.000174,23.116993,0.0067,-0.988
7216.00,4.767995,23.89208,0.000174,23.117427,0.0066,-0.987
7218.00,4.767631,23.89186,0.000173,23.117518,0.0066,-0.987
7220.00,4.767369,23.89235,0.000173,23.117022,0.0066,-0.988
7222.00,4.767555,23.89178,0.000174,23.117488,0.0066,-0.987
7224.00,4.767886,23.89159,0.000174,23.118023,0.0066,-0.987
7226.00,4.768383,23.89337,0.000174,23.117733,0.0067,-0.988
7228.00,4.769183,23.89254,0.000174,23.117180,0.0067,-0.988
7230.00,4.768781,23.89341,0.000174,23.117379,0.0067,-0.988
7232.00,4.769166,23.89340,0.000174,23.117516,0.0067,-0.987
7234.00,4.769272,23.89242,0.000174,23.116634,0.0067,-0.988
7236.00,4.768967,23.89233,0.000174,23.117386,0.0067,-0.988
7238.00,4.768365,23.89198,0.000173,23.117823,0.0067,-0.988
7240.00,4.768064,23.89238,0.000173,23.117269,0.0067,-0.987
7242.00,4.767341,23.89238,0.000173,23.117343,0.0067,-0.987
7244.00,4.766829,23.89329,0.000172,23.117249,0.0066,-0.988
7246.00,4.767092,23.89321,0.000172,23.116461,0.0067,-0.987
7248.00,4.767338,23.89286,0.000173,23.117204,0.0067,-0.987
7250.00,4.766982,23.89219,0.000174,23.117395,0.0067,-0.988
7252.00,4.767802,23.89215,0.000174,23.117297,0.0067,-0.988
7254.00,4.767451,23.89245,0.000173,23.116965,0.0066,-0.988
7256.00,4.766738,23.89306,0.000174,23.118012,0.0066,-0.987
7258.00,4.766744,23.89341,0.000173,23.117884,0.0067,-0.988
7260.00,4.766226,23.89321,0.000173,23.117535,0.0067,-0.987
7262.00,4.766805,23.89276,0.000175,23.118025,0.0067,-0.987
7264.00,4.767927,23.89181,0.000174,23.117685,0.0066,-0.988
7266.00,4.768966,23.89243,0.000173,23.117282,0.0066,-0.988
7268.00,4.768698,23.89238,0.000174,23.117069,0.0066,-0.987
7270.00,4.767928,23.89251,0.000173,23.117006,0.0066,-0.988
7272.00,4.766829,23.89188,0.000174,23.116530,0.0066,-0.988
7274.00,4.766354,23.89252,0.000173,23.117423,0.0066,-0.988
7276.00,4.765972,23.89256,0.000174,23.117349,0.0066,-0.987
7278.00,4.765935,23.89255,0.000175,23.117401,0.0067,-0.986
7280.00,4.765951,23.89295,0.000175,23.118179,0.0067,-0.987
7282.00,4.765423,23.89286,0.000173,23.117544,0.0067,-0.988
7284.00,4.766116,23.89377,0.000174,23.117123,0.0066,-0.987
7286.00,4.766608,23.89410,0.000174,23.116991,0.0066,-0.987
7288.00,4.766864,23.89387,0.000174,23.117084,0.0067,-0.987
7290.00,4.767528,23.89359,0.000174,23.117941,0.0067,-0.988
7292.00,4.767443,23.89384,0.000173,23.116595,0.0067,-0.987
7294.00,4.767453,23.89325,0.000174,23.117449,0.0067,-0.987
7296.00,4.767521,23.89301,0.000175,23.117186,0.0067,-0.988
7298.00,4.766367,23.89331,0.000175,23.116980,0.0066,-0.987
7300.00,4.766118,23.89330,0.000174,23.117115,0.0066,-0.988
7302.00,4.766845,23.89275,0.000174,23.117158,0.0067,-0.988
7304.00,4.766519,23.89226,0.000174,23.117329,0.0067,-0.988
7306.00,4.766100,23.89118,0.000174,23.117377,0.0067,-0.988
7308.00,4.766678,23.89174,0.000173,23.117028,0.0067,-0.987
7310.00,4.766796,23.89265,0.000173,23.117514,0.0067,-0.988
7312.00,4.766888,23.89266,0.000173,23.117340,0.0067,-0.987
7314.00,4.766019,23.89335,0.000174,23.116599,0.0067,-0.987
7316.00,4.765803,23.89397,0.000174,23.117657,0.0067,-0.987
7318.00,4.765485,23.89301,0.000174,23.117683,0.0067,-0.989
7320.00,4.765144,23.89223,0.000174,23.116890,0.0067,-0.988
7322.00,4.765121,23.89223,0.000174,23.117089,0.0067,-0.987
7324.00,4.765847,23.89248,0.000173,23.117369,0.0067,-0.987
@41,5.0000,10.0
7326.00,4.765584,23.89317,0.000173,23.117381,0.0066,-0.987
7328.00,4.765154,23.89319,0.000175,23.117269,0.0067,-0.986
7330.00,4.761787,23.89361,0.000176,23.117381,0.0067,-0.986
7332.00,4.756318,23.89281,0.000175,23.116928,0.0067,-0.987
7334.00,4.751599,23.89330,0.000174,23.117162,0.0067,-0.987
7336.00,4.747517,23.89292,0.000173,23.117910,0.0067,-0.989
7338.00,4.746649,23.89325,0.000174,23.117273,0.0067,-0.988
7340.00,4.748787,23.89243,0.000173,23.117384,0.0067,-0.988
7342.00,4.751604,23.89263,0.000175,23.117797,0.0067,-0.988
7344.00,4.754266,23.89286,0.000174,23.117507,0.0067,-0.989
7346.00,4.755671,23.89306,0.000175,23.117347,0.0067,-0.988
7348.00,4.755023,23.89334,0.000174,23.117290,0.0066,-0.988
7350.00,4.756328,23.89361,0.000174,23.117225,0.0067,-0.988
7352.00,4.757750,23.89338,0.000174,23.117758,0.0066,-0.987
7354.00,4.759542,23.89392,0.000174,23.117849,0.0066,-0.987
7356.00,4.760784,23.89334,0.000176,23.117537,0.0066,-0.987
7358.00,4.761384,23.89256,0.000174,23.117813,0.0067,-0.988
7360.00,4.763703,23.89300,0.000175,23.117858,0.0067,-0.988
7362.00,4.764961,23.89355,0.000175,23.118619,0.0066,-0.988
7364.00,4.765921,23.89418,0.000174,23.117321,0.0066,-0.988
7366.00,4.765777,23.89388,0.000176,23.116725,0.0067,-0.987
7368.00,4.766191,23.89372,0.000173,23.116580,0.0067,-0.987
7370.00,4.766968,23.89452,0.000174,23.117037,0.0067,-0.987
7372.00,4.767321,23.89408,0.000174,23.117644,0.0067,-0.988
7374.00,4.767271,23.89346,0.000176,23.118133,0.0067,-0.988
7376.00,4.767742,23.89389,0.000174,23.117633,0.0067,-0.987
7378.00,4.768461,23.89324,0.000174,23.117022,0.0067,-0.987
7380.00,4.768170,23.89383,0.000175,23.118103,0.0067,-0.987
7382.00,4.768696,23.89320,0.000176,23.117499,0.0067,-0.987
7384.00,4.768986,23.89343,0.000176,23.118263,0.0067,-0.988
7386.00,4.768247,23.89451,0.000174,23.117979,0.0067,-0.988
7388.00,4.768444,23.89396,0.000174,23.117910,0.0067,-0.987
7390.00,4.768261,23.89411,0.000176,23.117568,0.0067,-0.987
7392.00,4.767848,23.89347,0.000175,23.117202,0.0067,-0.988
7394.00,4.767741,23.89254,0.000174,23.118001,0.0067,-0.988
7396.00,4.767961,23.89258,0.000174,23.117111,0.0067,-0.988
7398.00,4.767993,23.89331,0.000175,23.117776,0.0067,-0.987
7400.00,4.767122,23.89353,0.000175,23.117421,0.0067,-0.987
7402.00,4.766951,23.89323,0.000174,23.117084,0.0067,-0.988
7404.00,4.767588,23.89321,0.000174,23.117763,0.0067,-0.989
7406.00,4.768198,23.89357,0.000174,23.117765,0.0067,-0.988
7408.00,4.767540,23.89276,0.000173,23.117707,0.0067,-0.988
7410.00,4.766089,23.89317,0.000174,23.117832,0.0067,-0.988
7412.00,4.766373,23.89313,0.000174,23.117862,0.0067,-0.987
7414.00,4.767621,23.89359,0.000175,23.117485,0.0067,-0.988
7416.00,4.767956,23.89331,0.000176,23.117488,0.0067,-0.988
7418.00,4.768216,23.89266,0.000174,23.117212,0.0067,-0.987
7420.00,4.768225,23.89343,0.000175,23.118188,0.0067,-0.987
7422.00,4.768233,23.89313,0.000174,23.118057,0.0067,-0.989
7424.00,4.767668,23.89307,0.000173,23.117748,0.0067,-0.987
7426.00,4.766920,23.89301,0.000175,23.117984,0.0067,-0.987
7428.00,4.766373,23.89282,0.000174,23.116915,0.0066,-0.988
7430.00,4.766322,23.89354,0.000175,23.117219,0.0067,-0.987
7432.00,4.766020,23.89313,0.000174,23.117717,0.0067,-0.988
7434.00,4.766630,23.89335,0.000174,23.117746,0.0067,-0.989
7436.00,4.766305,23.89324,0.000174,23.117555,0.0067,-0.987
7438.00,4.766064,23.89346,0.000174,23.117427,0.0067,-0.988
7440.00,4.766417,23.89295,0.000174,23.118133,0.0067,-0.988
7442.00,4.766290,23.89345,0.000174,23.117990,0.0067,-0.988
7444.00,4.766912,23.89336,0.000175,23.118136,0.0068,-0.988
7446.00,4.766524,23.89283,0.000176,23.118118,0.0067,-0.987
7448.00,4.766964,23.89252,0.000175,23.118044,0.0067,-0.987
7450.00,4.766995,23.89317,0.000176,23.117759,0.0068,-0.988
7452.00,4.766753,23.89252,0.000175,23.117602,0.0067,-0.988
7454.00,4.767148,23.89288,0.000175,23.117633,0.0067,-0.988
7456.00,4.767799,23.89332,0.000175,23.117585,0.0067,-0.988
7458.00,4.768017,23.89312,0.000175,23.117984,0.0067,-0.987
7460.00,4.767790,23.89281,0.000175,23.117444,0.0067,-0.987
7462.00,4.766535,23.89241,0.000174,23.117165,0.0067,-0.988
7464.00,4.766130,23.89253,0.000174,23.117381,0.0067,-0.989
7466.00,4.766956,23.89303,0.000175,23.118266,0.0067,-0.988
7468.00,4.766865,23.89248,0.000175,23.117752,0.0067,-0.988
7470.00,4.766535,23.89221,0.000174,23.117642,0.0067,-0.987
7472.00,4.765943,23.89192,0.000175,23.117603,0.0067,-0.987
7474.00,4.765823,23.89225,0.000174,23.118075,0.0067,-0.988
7476.00,4.765921,23.89238,0.000174,23.117165,0.0067,-0.988
7478.00,4.766948,23.89274,0.000176,23.117776,0.0067,-0.988
7480.00,4.767604,23.89254,0.000174,23.118032,0.0067,-0.988
7482.00,4.766307,23.89225,0.000174,23.118181,0.0067,-0.988
7484.00,4.764921,23.89322,0.000175,23.117681,0.0067,-0.988
7486.00,4.765257,23.89414,0.000175,23.118064,0.0067,-0.988
7488.00,4.765879,23.89365,0.000175,23.117451,0.0067,-0.988
7490.00,4.766534,23.89367,0.000175,23.117817,0.0067,-0.988
7492.00,4.767214,23.89315,0.000175,23.117106,0.0067,-0.987
7494.00,4.767882,23.89225,0.000174,23.117111,0.0067,-0.988
7496.00,4.768302,23.89234,0.000174,23.118315,0.0067,-0.988
7498.00,4.767225,23.89295,0.000174,23.118012,0.0067,-0.987
7500.00,4.766447,23.89336,0.000174,23.117520,0.0067,-0.988
7502.00,4.765941,23.89313,0.000175,23.117693,0.0067,-0.988
7504.00,4.765549,23.89276,0.000174,23.118031,0.0068,-0.988
@42,5.0000,10.0
7506.00,4.766209,23.89387,0.000175,23.117342,0.0067,-0.987
7508.00,4.764826,23.89465,0.000175,23.117093,0.0066,-0.987
7510.00,4.760924,23.89360,0.000174,23.117046,0.0067,-0.987
7512.00,4.756380,23.89370,0.000175,23.118187,0.0067,-0.986
7514.00,4.752399,23.89287,0.000175,23.118253,0.0067,-0.988
7516.00,4.749119,23.89245,0.000175,23.117899,0.0067,-0.989
7518.00,4.747271,23.89255,0.000174,23.117503,0.0067,-0.988
7520.00,4.749226,23.89294,0.000174,23.117581,0.0067,-0.989
7522.00,4.751746,23.89406,0.000173,23.117230,0.0067,-0.989
7524.00,4.754359,23.89373,0.000172,23.116920,0.0067,-0.989
7526.00,4.754846,23.89328,0.000173,23.117982,0.0066,-0.988
7528.00,4.755619,23.89328,0.000175,23.117624,0.0067,-0.988
7530.00,4.757104,23.89284,0.000176,23.117631,0.0066,-0.988
7532.00,4.758844,23.89238,0.000175,23.117598,0.0067,-0.988
7534.00,4.760034,23.89340,0.000175,23.118515,0.0067,-0.988
7536.00,4.760661,23.89296,0.000174,23.117958,0.0067,-0.988
7538.00,4.762111,23.89349,0.000175,23.117124,0.0067,-0.988
7540.00,4.762789,23.89346,0.000175,23.117017,0.0067,-0.989
7542.00,4.763120,23.89331,0.000175,23.116879,0.0067,-0.988
7544.00,4.764803,23.89343,0.000175,23.116567,0.0067,-0.988
7546.00,4.765398,23.89337,0.000174,23.116981,0.0067,-0.987
7548.00,4.766406,23.89258,0.000173,23.117366,0.0067,-0.988
7550.00,4.768268,23.89277,0.000173,23.116818,0.0067,-0.989
7552.00,4.769485,23.89349,0.000173,23.117267,0.0067,-0.988
7554.00,4.769676,23.89390,0.000174,23.118010,0.0067,-0.989
7556.00,4.769893,23.89372,0.000173,23.117342,0.0067,-0.988
7558.00,4.769918,23.89286,0.000174,23.117390,0.0067,-0.988
7560.00,4.769520,23.89395,0.000174,23.117228,0.0067,-0.988
7562.00,4.768699,23.89283,0.000174,23.117447,0.0067,-0.988
7564.00,4.768570,23.89261,0.000174,23.118097,0.0067,-0.989
7566.00,4.768497,23.89276,0.000174,23.117847,0.0066,-0.988
7568.00,4.768679,23.89267,0.000173,23.117793,0.0067,-0.988
7570.00,4.769547,23.89324,0.000174,23.117503,0.0067,-0.988
7572.00,4.769580,23.89319,0.000175,23.117726,0.0067,-0.988
7574.00,4.769207,23.89363,0.000175,23.118363,0.0067,-0.988
7576.00,4.768505,23.89340,0.000174,23.117958,0.0067,-0.988
7578.00,4.767609,23.89396,0.000174,23.117507,0.0067,-0.988
7580.00,4.766825,23.89385,0.000174,23.117399,0.0066,-0.988
7582.00,4.766885,23.89404,0.000173,23.118016,0.0066,-0.988
7584.00,4.767605,23.89400,0.000173,23.116825,0.0066,-0.988
7586.00,4.768336,23.89334,0.000173,23.116980,0.0067,-0.988
7588.00,4.768485,23.89361,0.000173,23.116842,0.0067,-0.988
7590.00,4.768360,23.89409,0.000174,23.118036,0.0067,-0.989
7592.00,4.767350,23.89378,0.000175,23.117262,0.0067,-0.988
7594.00,4.767852,23.89418,0.000174,23.116764,0.0067,-0.989
7596.00,4.768430,23.89424,0.000174,23.117470,0.0067,-0.988
7598.00,4.767867,23.89453,0.000175,23.117266,0.0067,-0.988
7600.00,4.767995,23.89461,0.000174,23.117137,0.0067,-0.988
7602.00,4.768526,23.89431,0.000173,23.116978,0.0067,-0.988
7604.00,4.768473,23.89388,0.000173,23.117462,0.0067,-0.989
7606.00,4.768328,23.89390,0.000172,23.117655,0.0067,-0.989
7608.00,4.768277,23.89438,0.000173,23.117113,0.0067,-0.989
7610.00,4.766897,23.89470,0.000173,23.117072,0.0067,-0.988
7612.00,4.765956,23.89373,0.000174,23.116985,0.0067,-0.988
7614.00,4.766621,23.89423,0.000173,23.116913,0.0067,-0.988
7616.00,4.766797,23.89348,0.000173,23.118029,0.0067,-0.989
7618.00,4.767125,23.89454,0.000173,23.117693,0.0067,-0.989
7620.00,4.767488,23.89502,0.000172,23.118019,0.0067,-0.989
7622.00,4.767763,23.89453,0.000174,23.117531,0.0067,-0.988
7624.00,4.767885,23.89438,0.000174,23.117676,0.0067,-0.988
7626.00,4.767443,23.89431,0.000173,23.117260,0.0067,-0.988
7628.00,4.766570,23.89547,0.000173,23.117693,0.0067,-0.989
7630.00,4.766052,23.89538,0.000173,23.117798,0.0067,-0.989
7632.00,4.766904,23.89516,0.000173,23.117251,0.0067,-0.989
7634.00,4.766814,23.89446,0.000174,23.117683,0.0067,-0.988
7636.00,4.767396,23.89425,0.000174,23.117113,0.0066,-0.988
7638.00,4.767068,23.89488,0.000175,23.116720,0.0066,-0.988
7640.00,4.766663,23.89509,0.000174,23.117436,0.0067,-0.989
7642.00,4.766847,23.89548,0.000173,23.117227,0.0067,-0.988
7644.00,4.766547,23.89497,0.000173,23.116812,0.0066,-0.989
7646.00,4.766617,23.89422,0.000173,23.117069,0.0067,-0.989
7648.00,4.766383,23.89386,0.000174,23.117997,0.0066,-0.987
7650.00,4.766403,23.89439,0.000173,23.116328,0.0067,-0.988
7652.00,4.767422,23.89413,0.000174,23.116850,0.0067,-0.988
7654.00,4.767987,23.89329,0.000174,23.117865,0.0067,-0.989
7656.00,4.768215,23.89383,0.000172,23.117264,0.0066,-0.990
7658.00,4.768653,23.89505,0.000173,23.117605,0.0066,-0.989
7660.00,4.767722,23.89442,0.000174,23.116447,0.0066,-0.988
7662.00,4.766624,23.89429,0.000174,23.117455,0.0066,-0.989
7664.00,4.766450,23.89481,0.000172,23.117551,0.0067,-0.988
7666.00,4.765939,23.89469,0.000173,23.117576,0.0066,-0.989
7668.00,4.765432,23.89524,0.000173,23.117921,0.0066,-0.989
7670.00,4.765218,23.89500,0.000173,23.117030,0.0066,-0.989
7672.00,4.765400,23.89484,0.000173,23.117299,0.0066,-0.989
7674.00,4.765859,23.89441,0.000174,23.117072,0.0066,-0.988
7676.00,4.766600,23.89460,0.000174,23.117100,0.0067,-0.988
7678.00,4.766009,23.89534,0.000173,23.117154,0.0067,-0.989
7680.00,4.766710,23.89460,0.000173,23.117700,0.0066,-0.989
7682.00,4.766455,23.89401,0.000174,23.117219,0.0066,-0.988
7684.00,4.765492,23.89380,0.000174,23.117332,0.0066,-0.988
@43,5.0000,10.0
7686.00,4.765870,23.89376,0.000174,23.117236,0.0067,-0.988
7688.00,4.764784,23.89419,0.000174,23.117713,0.0067,-0.988
7690.00,4.760662,23.89451,0.000176,23.117973,0.0066,-0.988
7692.00,4.756242,23.89403,0.000174,23.117000,0.0066,-0.987
7694.00,4.751715,23.89301,0.000175,23.117330,0.0066,-0.989
7696.00,4.748684,23.89486,0.000173,23.117836,0.0066,-0.989
7698.00,4.747639,23.89475,0.000173,23.117511,0.0067,-0.990
7700.00,4.748707,23.89490,0.000172,23.117808,0.0066,-0.990
7702.00,4.750765,23.89460,0.000173,23.117767,0.0066,-0.990
7704.00,4.753816,23.89456,0.000172,23.117288,0.0067,-0.989
7706.00,4.756857,23.89482,0.000173,23.117709,0.0067,-0.989
7708.00,4.758004,23.89500,0.000173,23.117041,0.0067,-0.990
7710.00,4.757566,23.89487,0.000174,23.117152,0.0067,-0.989
7712.00,4.757872,23.89509,0.000174,23.117253,0.0067,-0.989
7714.00,4.759425,23.89551,0.000174,23.117466,0.0066,-0.989
7716.00,4.760664,23.89534,0.000173,23.116831,0.0066,-0.990
7718.00,4.761837,23.89442,0.000174,23.117024,0.0067,-0.989
7720.00,4.762867,23.89522,0.000175,23.117691,0.0067,-0.989
7722.00,4.763524,23.89469,0.000175,23.117329,0.0067,-0.988
7724.00,4.764749,23.89415,0.000174,23.116968,0.0067,-0.989
7726.00,4.765700,23.89387,0.000173,23.117707,0.0067,-0.989
7728.00,4.766322,23.89342,0.000173,23.117542,0.0067,-0.989
7730.00,4.766765,23.89333,0.000173,23.117421,0.0067,-0.989
7732.00,4.767440,23.89326,0.000173,23.117351,0.0066,-0.989
7734.00,4.768265,23.89402,0.000173,23.117175,0.0067,-0.989
7736.00,4.768900,23.89350,0.000173,23.117394,0.0067,-0.988
7738.00,4.768847,23.89298,0.000173,23.116918,0.0067,-0.989
7740.00,4.767728,23.89372,0.000175,23.117137,0.0067,-0.988
7742.00,4.766478,23.89398,0.000174,23.117743,0.0067,-0.989
7744.00,4.766940,23.89360,0.000173,23.116866,0.0066,-0.989
7746.00,4.767486,23.89439,0.000173,23.117232,0.0066,-0.988
7748.00,4.767259,23.89362,0.000173,23.117197,0.0067,-0.989
7750.00,4.767553,23.89306,0.000173,23.116850,0.0066,-0.989
7752.00,4.767815,23.89301,0.000173,23.116939,0.0067,-0.989
7754.00,4.768004,23.89277,0.000174,23.117345,0.0066,-0.989
7756.00,4.768074,23.89313,0.000174,23.117358,0.0067,-0.988
7758.00,4.767259,23.89261,0.000174,23.117873,0.0066,-0.989
7760.00,4.767518,23.89294,0.000174,23.117206,0.0066,-0.989
7762.00,4.767207,23.89333,0.000174,23.116428,0.0067,-0.989
7764.00,4.768173,23.89370,0.000175,23.116952,0.0066,-0.988
7766.00,4.769249,23.89345,0.000174,23.116235,0.0066,-0.988
7768.00,4.768489,23.89301,0.000173,23.116660,0.0066,-0.990
7770.00,4.767770,23.89318,0.000172,23.116885,0.0066,-0.988
7772.00,4.767713,23.89318,0.000172,23.117492,0.0066,-0.989
7774.00,4.767157,23.89288,0.000172,23.116616,0.0066,-0.989
7776.00,4.766533,23.89258,0.000173,23.117316,0.0066,-0.989
7778.00,4.768040,23.89271,0.000173,23.118084,0.0067,-0.989
7780.00,4.769071,23.89276,0.000173,23.117017,0.0067,-0.989
7782.00,4.768820,23.89258,0.000174,23.117486,0.0066,-0.989
7784.00,4.768593,23.89213,0.000173,23.117236,0.0066,-0.989
7786.00,4.768175,23.89222,0.000174,23.117004,0.0066,-0.989
7788.00,4.767392,23.89288,0.000174,23.116785,0.0066,-0.988
7790.00,4.766477,23.89271,0.000173,23.116851,0.0066,-0.988
7792.00,4.767030,23.89200,0.000174,23.117564,0.0066,-0.989
7794.00,4.768025,23.89293,0.000173,23.116616,0.0067,-0.989
7796.00,4.767610,23.89274,0.000174,23.117017,0.0067,-0.989
7798.00,4.766931,23.89290,0.000173,23.116965,0.0066,-0.989
7800.00,4.766712,23.89286,0.000173,23.117371,0.0066,-0.989
7802.00,4.765938,23.89247,0.000175,23.116827,0.0066,-0.989
7804.00,4.765500,23.89295,0.000175,23.117787,0.0066,-0.989
7806.00,4.765719,23.89344,0.000174,23.116772,0.0066,-0.989
7808.00,4.766573,23.89314,0.000174,23.116629,0.0066,-0.989
7810.00,4.766351,23.89284,0.000173,23.117121,0.0066,-0.989
7812.00,4.766719,23.89292,0.000173,23.117494,0.0066,-0.989
7814.00,4.767067,23.89225,0.000172,23.117082,0.0066,-0.989
7816.00,4.766570,23.89199,0.000174,23.116762,0.0066,-0.989
7818.00,4.765599,23.89269,0.000174,23.115851,0.0067,-0.988
7820.00,4.765777,23.89175,0.000174,23.117321,0.0067,-0.989
7822.00,4.766195,23.89177,0.000174,23.117808,0.0066,-0.988
7824.00,4.765708,23.89194,0.000174,23.116922,0.0067,-0.989
7826.00,4.766535,23.89181,0.000173,23.117201,0.0066,-0.989
7828.00,4.767849,23.89270,0.000173,23.117540,0.0067,-0.989
7830.00,4.767663,23.89195,0.000174,23.117043,0.0067,-0.989
7832.00,4.767796,23.89212,0.000174,23.117449,0.0067,-0.990
7834.00,4.767698,23.89264,0.000174,23.117317,0.0067,-0.989
7836.00,4.767375,23.89226,0.000175,23.117180,0.0067,-0.988
7838.00,4.767334,23.89212,0.000175,23.117373,0.0066,-0.989
7840.00,4.766260,23.89228,0.000175,23.117078,0.0067,-0.988
7842.00,4.764752,23.89234,0.000174,23.117280,0.0067,-0.989
7844.00,4.765502,23.89258,0.000175,23.116721,0.0067,-0.988
7846.00,4.766567,23.89250,0.000175,23.117535,0.0067,-0.989
7848.00,4.767287,23.89255,0.000174,23.117011,0.0067,-0.989
7850.00,4.766725,23.89234,0.000173,23.117130,0.0066,-0.990
7852.00,4.766603,23.89286,0.000174,23.117553,0.0067,-0.988
7854.00,4.766668,23.89321,0.000173,23.117347,0.0067,-0.989
7856.00,4.766675,23.89295,0.000174,23.117033,0.0067,-0.988
7858.00,4.766333,23.89201,0.000175,23.116991,0.0067,-0.989
7860.00,4.765845,23.89176,0.000174,23.117733,0.0067,-0.989
7862.00,4.765308,23.89260,0.000175,23.117791,0.0067,-0.989
7864.00,4.765289,23.89256,0.000174,23.117033,0.0067,-0.989
@44,5.0000,10.0
7866.00,4.765886,23.89282,0.000175,23.117091,0.0066,-0.988
7868.00,4.765230,23.89325,0.000174,23.117210,0.0066,-0.988
7870.00,4.761151,23.89333,0.000175,23.117097,0.0067,-0.987
7872.00,4.756514,23.89229,0.000176,23.117667,0.0067,-0.988
7874.00,4.752624,23.89245,0.000176,23.118396,0.0067,-0.988
7876.00,4.748164,23.89254,0.000174,23.117269,0.0067,-0.989
7878.00,4.745782,23.89256,0.000175,23.117271,0.0067,-0.989
7880.00,4.748434,23.89312,0.000174,23.117355,0.0067,-0.990
7882.00,4.752379,23.89415,0.000174,23.118016,0.0067,-0.990
7884.00,4.754946,23.89394,0.000173,23.117416,0.0067,-0.990
7886.00,4.756139,23.89389,0.000173,23.117752,0.0067,-0.989
7888.00,4.755897,23.89450,0.000175,23.118109,0.0067,-0.989
7890.00,4.755979,23.89365,0.000175,23.117522,0.0066,-0.989
7892.00,4.757275,23.89402,0.000174,23.117693,0.0067,-0.989
7894.00,4.758611,23.89306,0.000175,23.118140,0.0067,-0.989
7896.00,4.759977,23.89306,0.000175,23.117345,0.0067,-0.989
7898.00,4.760776,23.89318,0.000175,23.117550,0.0066,-0.989
7900.00,4.761718,23.89297,0.000174,23.118047,0.0066,-0.989
7902.00,4.763529,23.89351,0.000174,23.116413,0.0067,-0.988
7904.00,4.764722,23.89339,0.000175,23.117004,0.0066,-0.988
7906.00,4.766079,23.89345,0.000175,23.116720,0.0067,-0.989
7908.00,4.767032,23.89353,0.000174,23.117602,0.0067,-0.989
7910.00,4.767257,23.89370,0.000174,23.117574,0.0066,-0.989
7912.00,4.767064,23.89320,0.000174,23.118144,0.0067,-0.989
7914.00,4.767312,23.89337,0.000173,23.117984,0.0067,-0.988
7916.00,4.768248,23.89393,0.000175,23.117115,0.0067,-0.988
7918.00,4.768844,23.89438,0.000175,23.117228,0.0067,-0.988
7920.00,4.769071,23.89423,0.000174,23.117613,0.0067,-0.988
7922.00,4.768983,23.89422,0.000175,23.118016,0.0067,-0.989
7924.00,4.769120,23.89426,0.000174,23.117228,0.0067,-0.989
7926.00,4.768395,23.89326,0.000175,23.117479,0.0067,-0.988
7928.00,4.768419,23.89389,0.000173,23.118298,0.0067,-0.989
7930.00,4.768264,23.89487,0.000174,23.117767,0.0067,-0.988
7932.00,4.768739,23.89442,0.000174,23.117356,0.0067,-0.989
7934.00,4.768850,23.89439,0.000174,23.116788,0.0067,-0.988
7936.00,4.768823,23.89466,0.000174,23.117041,0.0067,-0.989
7938.00,4.768405,23.89477,0.000174,23.117605,0.0067,-0.988
7940.00,4.767438,23.89421,0.000175,23.117030,0.0067,-0.989
7942.00,4.768166,23.89360,0.000175,23.116933,0.0067,-0.988
7944.00,4.768701,23.89412,0.000175,23.117069,0.0067,-0.989
7946.00,4.769165,23.89389,0.000174,23.117897,0.0067,-0.988
7948.00,4.768768,23.89457,0.000175,23.118122,0.0067,-0.988
7950.00,4.768454,23.89391,0.000175,23.116987,0.0067,-0.989
7952.00,4.769501,23.89373,0.000174,23.116807,0.0067,-0.989
7954.00,4.768860,23.89365,0.000174,23.117527,0.0067,-0.988
7956.00,4.768194,23.89298,0.000175,23.117862,0.0067,-0.988
7958.00,4.767841,23.89328,0.000173,23.116965,0.0067,-0.989
7960.00,4.768393,23.89342,0.000173,23.116781,0.0067,-0.989
7962.00,4.768328,23.89315,0.000174,23.116870,0.0067,-0.989
7964.00,4.768273,23.89350,0.000173,23.117130,0.0067,-0.988
7966.00,4.767669,23.89347,0.000175,23.117475,0.0067,-0.988
7968.00,4.768009,23.89392,0.000175,23.117397,0.0066,-0.988
7970.00,4.768345,23.89421,0.000175,23.117657,0.0067,-0.988
7972.00,4.767595,23.89407,0.000175,23.117379,0.0067,-0.988
7974.00,4.767371,23.89394,0.000174,23.116822,0.0067,-0.988
7976.00,4.767763,23.89350,0.000173,23.116512,0.0067,-0.989
7978.00,4.767720,23.89299,0.000174,23.117897,0.0067,-0.989
7980.00,4.767617,23.89366,0.000175,23.117789,0.0067,-0.988
7982.00,4.767839,23.89291,0.000175,23.117849,0.0067,-0.988
7984.00,4.767947,23.89349,0.000173,23.117609,0.0066,-0.988
7986.00,4.767821,23.89312,0.000174,23.118006,0.0067,-0.989
7988.00,4.767325,23.89373,0.000175,23.117882,0.0066,-0.988
7990.00,4.766067,23.89390,0.000174,23.117375,0.0067,-0.989
7992.00,4.765780,23.89367,0.000174,23.117368,0.0067,-0.989
7994.00,4.765197,23.89451,0.000175,23.117162,0.0067,-0.989
7996.00,4.764944,23.89450,0.000174,23.117199,0.0067,-0.989
7998.00,4.765656,23.89411,0.000174,23.117882,0.0067,-0.988
8000.00,4.767803,23.89439,0.000173,23.117867,0.0067,-0.989
8002.00,4.768319,23.89385,0.000174,23.117639,0.0067,-0.989
8004.00,4.767276,23.89465,0.000174,23.117639,0.0067,-0.988
8006.00,4.766475,23.89579,0.000175,23.118012,0.0067,-0.989
8008.00,4.766747,23.89493,0.000173,23.117791,0.0067,-0.989
8010.00,4.766932,23.89603,0.000174,23.117810,0.0067,-0.987
8012.00,4.767242,23.89571,0.000176,23.116783,0.0067,-0.988
8014.00,4.767369,23.89581,0.000174,23.117561,0.0067,-0.990
8016.00,4.767139,23.89561,0.000174,23.116876,0.0067,-0.989
8018.00,4.766898,23.89587,0.000175,23.116941,0.0067,-0.990
8020.00,4.766662,23.89490,0.000172,23.116957,0.0068,-0.989
8022.00,4.766899,23.89550,0.000173,23.117945,0.0067,-0.988
8024.00,4.766278,23.89597,0.000175,23.117706,0.0066,-0.988
8026.00,4.766460,23.89628,0.000175,23.117603,0.0066,-0.989
8028.00,4.766506,23.89681,0.000174,23.117990,0.0067,-0.989
8030.00,4.767865,23.89614,0.000175,23.117082,0.0067,-0.989
8032.00,4.767163,23.89636,0.000174,23.117917,0.0067,-0.988
8034.00,4.766848,23.89630,0.000175,23.117839,0.0067,-0.989
8036.00,4.766410,23.89539,0.000174,23.116606,0.0067,-0.989
8038.00,4.764649,23.89381,0.000175,23.118209,0.0067,-0.988
8040.00,4.765287,23.89484,0.000176,23.118125,0.0067,-0.988
8042.00,4.766525,23.89405,0.000173,23.116857,0.0067,-0.989
8044.00,4.766123,23.89377,0.000175,23.116807,0.0067,-0.990
@45,5.0000,10.0
8046.00,4.765507,23.89320,0.000175,23.117304,0.0066,-0.989
8048.00,4.764293,23.89290,0.000175,23.117696,0.0067,-0.989
8050.00,4.761658,23.89415,0.000175,23.117772,0.0067,-0.988
8052.00,4.757247,23.89343,0.000175,23.117533,0.0067,-0.988
8054.00,4.752877,23.89356,0.000176,23.118071,0.0067,-0.988
8056.00,4.749827,23.89368,0.000175,23.117516,0.0066,-0.989
8058.00,4.748939,23.89377,0.000174,23.116640,0.0067,-0.989
8060.00,4.751003,23.89426,0.000172,23.118229,0.0068,-0.991
8062.00,4.753716,23.89415,0.000171,23.117940,0.0067,-0.991
8064.00,4.754890,23.89478,0.000174,23.117722,0.0067,-0.989
8066.00,4.756359,23.89465,0.000174,23.118296,0.0067,-0.989
8068.00,4.758055,23.89501,0.000175,23.117106,0.0067,-0.990
8070.00,4.759136,23.89460,0.000174,23.117917,0.0067,-0.990
8072.00,4.759350,23.89489,0.000174,23.117771,0.0066,-0.989
8074.00,4.759746,23.89363,0.000174,23.117280,0.0066,-0.988
8076.00,4.760155,23.89347,0.000175,23.118127,0.0067,-0.987
8078.00,4.761564,23.89374,0.000177,23.117286,0.0067,-0.987
8080.00,4.763389,23.89289,0.000178,23.117381,0.0067,-0.987
8082.00,4.765365,23.89231,0.000176,23.117986,0.0067,-0.987
8084.00,4.766402,23.89276,0.000177,23.117403,0.0067,-0.987
8086.00,4.767093,23.89305,0.000175,23.118170,0.0066,-0.987
8088.00,4.767164,23.89465,0.000175,23.117654,0.0067,-0.987
8090.00,4.766937,23.89461,0.000175,23.117538,0.0066,-0.988
8092.00,4.766612,23.89348,0.000174,23.116200,0.0066,-0.988
8094.00,4.766235,23.89373,0.000175,23.117097,0.0067,-0.987
8096.00,4.766992,23.89279,0.000175,23.117845,0.0067,-0.987
8098.00,4.766946,23.89269,0.000174,23.116974,0.0067,-0.987
8100.00,4.766264,23.89243,0.000174,23.117505,0.0066,-0.987
8102.00,4.766826,23.89218,0.000174,23.117824,0.0067,-0.987
8104.00,4.766660,23.89206,0.000174,23.117408,0.0067,-0.987
8106.00,4.767254,23.89204,0.000174,23.117837,0.0066,-0.987
8108.00,4.768342,23.89153,0.000174,23.118237,0.0066,-0.987
8110.00,4.768974,23.89129,0.000173,23.117394,0.0066,-0.987
8112.00,4.769161,23.89181,0.000176,23.117672,0.0067,-0.986
8114.00,4.768938,23.89171,0.000177,23.117982,0.0067,-0.985
8116.00,4.768945,23.89183,0.000177,23.117997,0.0067,-0.986
8118.00,4.768119,23.89226,0.000176,23.117659,0.0067,-0.985
8120.00,4.767650,23.89186,0.000175,23.117429,0.0067,-0.986
8122.00,4.767014,23.89231,0.000175,23.117362,0.0067,-0.986
8124.00,4.767262,23.89152,0.000174,23.116814,0.0067,-0.986
8126.00,4.767267,23.89162,0.000174,23.118118,0.0067,-0.986
8128.00,4.767190,23.89174,0.000174,23.118049,0.0067,-0.986
8130.00,4.766845,23.89198,0.000174,23.117789,0.0067,-0.987
8132.00,4.767732,23.89222,0.000174,23.117375,0.0067,-0.987
8134.00,4.768267,23.89243,0.000175,23.117440,0.0067,-0.987
8136.00,4.769174,23.89245,0.000173,23.117648,0.0066,-0.987
8138.00,4.768691,23.89283,0.000173,23.117420,0.0066,-0.987
8140.00,4.768319,23.89211,0.000174,23.117117,0.0067,-0.986
8142.00,4.768604,23.89220,0.000175,23.117368,0.0067,-0.987
8144.00,4.767843,23.89234,0.000174,23.116779,0.0067,-0.987
8146.00,4.767869,23.89178,0.000173,23.117732,0.0067,-0.987
8148.00,4.768059,23.89123,0.000174,23.117722,0.0067,-0.987
8150.00,4.768929,23.89108,0.000173,23.117293,0.0067,-0.987
8152.00,4.768655,23.89186,0.000173,23.117024,0.0066,-0.988
8154.00,4.769786,23.89155,0.000171,23.116831,0.0066,-0.992
8156.00,4.770728,23.89316,0.000168,23.117228,0.0066,-0.992
8158.00,4.771026,23.89290,0.000169,23.116902,0.0067,-0.992
8160.00,4.771427,23.89228,0.000169,23.117392,0.0066,-0.992
8162.00,4.771234,23.89274,0.000171,23.117546,0.0066,-0.991
8164.00,4.771936,23.89293,0.000171,23.117726,0.0067,-0.992
8166.00,4.772610,23.89388,0.000172,23.117160,0.0067,-0.992
8168.00,4.772740,23.89342,0.000172,23.117340,0.0067,-0.992
8170.00,4.773036,23.89324,0.000172,23.117485,0.0066,-0.991
8172.00,4.772669,23.89403,0.000173,23.116998,0.0066,-0.991
8174.00,4.771843,23.89396,0.000174,23.117030,0.0066,-0.990
8176.00,4.770880,23.89300,0.000173,23.116770,0.0067,-0.990
8178.00,4.770390,23.89346,0.000172,23.117401,0.0066,-0.991
8180.00,4.771212,23.89393,0.000173,23.117020,0.0066,-0.992
8182.00,4.770542,23.89352,0.000174,23.116928,0.0066,-0.990
8184.00,4.770620,23.89385,0.000176,23.116385,0.0067,-0.990
8186.00,4.771726,23.89417,0.000176,23.117150,0.0067,-0.990
8188.00,4.772189,23.89480,0.000173,23.117217,0.0067,-0.991
8190.00,4.770221,23.89427,0.000174,23.116593,0.0066,-0.990
8192.00,4.769341,23.89445,0.000175,23.117408,0.0066,-0.988
8194.00,4.768638,23.89514,0.000176,23.117247,0.0066,-0.985
8196.00,4.768516,23.89373,0.000178,23.117180,0.0067,-0.985
8198.00,4.768877,23.89369,0.000178,23.117813,0.0066,-0.984
8200.00,4.769108,23.89308,0.000177,23.117219,0.0067,-0.985
8202.00,4.769446,23.89345,0.000177,23.117694,0.0067,-0.986
8204.00,4.768463,23.89356,0.000176,23.117206,0.0066,-0.986
8206.00,4.767068,23.89315,0.000176,23.116551,0.0066,-0.986
8208.00,4.766836,23.89270,0.000175,23.117028,0.0067,-0.987
8210.00,4.765544,23.89264,0.000175,23.117035,0.0067,-0.986
8212.00,4.765613,23.89303,0.000174,23.117260,0.0066,-0.987
8214.00,4.766109,23.89243,0.000174,23.117826,0.0066,-0.987
8216.00,4.765951,23.89271,0.000173,23.117295,0.0066,-0.987
