# Supplementary material for: The complex of ferric-enterobactin with its transporter from Pseudomonas aeruginosa suggests a two-site model
Source: Nat Commun. 2019 Aug 14;10:3673. doi: 10.1038/s41467-019-11508-y (PMC6694100; doi:10.1038/s41467-019-11508-y)
Supplement: Supplementary file 13 — Supplementary Data 10 [file 41467_2019_11508_MOESM13_ESM.zip › PfeAR480AQ482A-Entro-titra.itc]

$ITC
$ 120 
$NOT
$ 25 
$ 120 
$ 242 
$ 5 
$ 2 
$ADCGainCode:  3 
$True,True,True
$ 2 , 4 , 180 , 2 
$ 5 , 10 , 180 , 2 
$ 5 , 10 , 180 , 2 
$ 5 , 10 , 180 , 2 
$ 5 , 10 , 180 , 2 
$ 5 , 10 , 180 , 2 
$ 5 , 10 , 180 , 2 
$ 5 , 10 , 180 , 2 
$ 5 , 10 , 180 , 2 
$ 5 , 10 , 180 , 2 
$ 5 , 10 , 180 , 2 
$ 5 , 10 , 180 , 2 
$ 5 , 10 , 180 , 2 
$ 5 , 10 , 180 , 2 
$ 5 , 10 , 180 , 2 
$ 5 , 10 , 180 , 2 
$ 5 , 10 , 180 , 2 
$ 5 , 10 , 180 , 2 
$ 5 , 10 , 180 , 2 
$ 5 , 10 , 180 , 2 
$ 5 , 10 , 180 , 2 
$ 5 , 10 , 180 , 2 
$ 5 , 10 , 180 , 2 
$ 5 , 10 , 180 , 2 
$ 5 , 10 , 180 , 2 
$ 5 , 10 , 180 , 2 
$ 5 , 10 , 180 , 2 
$ 5 , 10 , 180 , 2 
$ 5 , 10 , 180 , 2 
$ 5 , 10 , 180 , 2 
$ 5 , 10 , 180 , 2 
$ 5 , 10 , 180 , 2 
$ 5 , 10 , 180 , 2 
$ 5 , 10 , 180 , 2 
$ 5 , 10 , 180 , 2 
$ 5 , 10 , 180 , 2 
$ 5 , 10 , 180 , 2 
$ 5 , 10 , 180 , 2 
$ 5 , 10 , 180 , 2 
$ 5 , 10 , 180 , 2 
$ 5 , 10 , 180 , 2 
$ 5 , 10 , 180 , 2 
$ 5 , 10 , 180 , 2 
$ 5 , 10 , 180 , 2 
$ 5 , 10 , 180 , 2 
$ 5 , 10 , 180 , 2 
$ 5 , 10 , 180 , 2 
$ 5 , 10 , 180 , 2 
$ 5 , 10 , 180 , 2 
$ 5 , 10 , 180 , 2 
$ 5 , 10 , 180 , 2 
$ 5 , 10 , 180 , 2 
$ 5 , 10 , 180 , 2 
$ 5 , 10 , 180 , 2 
$ 5 , 10 , 180 , 2 
$ 5 , 10 , 180 , 2 
$ 5 , 10 , 180 , 2 
$ 5 , 10 , 180 , 2 
$ 5 , 10 , 180 , 2 
$ 5 , 10 , 180 , 2 
$ 5 , 10 , 180 , 2 
$ 5 , 10 , 180 , 2 
$ 5 , 10 , 180 , 2 
$ 5 , 10 , 180 , 2 
$ 5 , 10 , 180 , 2 
$ 5 , 10 , 180 , 2 
$ 5 , 10 , 180 , 2 
$ 5 , 10 , 180 , 2 
$ 5 , 10 , 180 , 2 
$ 5 , 10 , 180 , 2 
$ 5 , 10 , 180 , 2 
$ 5 , 10 , 180 , 2 
$ 5 , 10 , 180 , 2 
$ 5 , 10 , 180 , 2 
$ 5 , 10 , 180 , 2 
$ 5 , 10 , 180 , 2 
$ 5 , 10 , 180 , 2 
$ 5 , 10 , 180 , 2 
$ 5 , 10 , 180 , 2 
$ 5 , 10 , 180 , 2 
$ 0 , 0 , 0 , 2 
$ 0 , 0 , 0 , 2 
$ 0 , 0 , 0 , 2 
$ 0 , 0 , 0 , 2 
$ 0 , 0 , 0 , 2 
$ 0 , 0 , 0 , 2 
$ 0 , 0 , 0 , 2 
$ 0 , 0 , 0 , 2 
$ 0 , 0 , 0 , 2 
$ 0 , 0 , 0 , 2 
$ 0 , 0 , 0 , 2 
$ 0 , 0 , 0 , 2 
$ 0 , 0 , 0 , 2 
$ 0 , 0 , 0 , 2 
$ 0 , 0 , 0 , 2 
$ 0 , 0 , 0 , 2 
$ 0 , 0 , 0 , 2 
$ 0 , 0 , 0 , 2 
$ 0 , 0 , 0 , 2 
$ 0 , 0 , 0 , 2 
$ 0 , 0 , 0 , 2 
$ 0 , 0 , 0 , 2 
$ 0 , 0 , 0 , 2 
$ 0 , 0 , 0 , 2 
$ 0 , 0 , 0 , 2 
$ 0 , 0 , 0 , 2 
$ 0 , 0 , 0 , 2 
$ 0 , 0 , 0 , 2 
$ 0 , 0 , 0 , 2 
$ 0 , 0 , 0 , 2 
$ 0 , 0 , 0 , 2 
$ 0 , 0 , 0 , 2 
$ 0 , 0 , 0 , 2 
$ 0 , 0 , 0 , 2 
$ 0 , 0 , 0 , 2 
$ 0 , 0 , 0 , 2 
$ 0 , 0 , 0 , 2 
$ 0 , 0 , 0 , 2 
$ 0 , 0 , 0 , 2 
$ 0 , 0 , 0 , 2 
# 0 
# 0.063 
# 0.01 
# 1.4314 
# 25 
# 30.1205 
# 10.4 
?
% VPITC08.01.258
% 1.4314 
% 30.1205 
%-0.361016 , 98.541354 
%-0.41914 , 98.12339 
% 0.2232 
% 125.24 , 125.41 
% 1 , 80 
% 0.0342649 , 0.054004 
% 0 , 8 
% 0 , 18 
% 104422       319516 
% 101.8 
% 260 , 300 , 470 , 530 
% 0.087420033762 ,-0.003123428547 ,-6.491882664871E-06 , 5.381089916002E-07 ,-3.01889280243E-09 
% VPViewer2000 Ver: 1.30.2
@0
2.00,4.834857,24.00869,0.000168,23.115286,0.0064,-1.061
4.00,4.834296,24.00885,0.000168,23.116031,0.0064,-1.061
6.00,4.833304,24.00877,0.000169,23.115275,0.0064,-1.060
8.00,4.833411,24.00869,0.000168,23.115823,0.0065,-1.061
10.00,4.833763,24.00939,0.000168,23.115648,0.0064,-1.061
12.00,4.834693,24.00964,0.000168,23.115617,0.0064,-1.060
14.00,4.834069,24.00960,0.000167,23.115929,0.0064,-1.061
16.00,4.832956,24.00917,0.000167,23.115546,0.0065,-1.061
18.00,4.832699,24.00881,0.000166,23.116263,0.0065,-1.061
20.00,4.833001,24.00935,0.000168,23.115652,0.0065,-1.061
22.00,4.832770,24.00964,0.000168,23.115422,0.0064,-1.061
24.00,4.832534,24.01000,0.000168,23.115613,0.0064,-1.061
26.00,4.832286,24.01015,0.000168,23.115446,0.0065,-1.062
28.00,4.832384,24.01039,0.000166,23.115436,0.0065,-1.062
30.00,4.832594,24.01046,0.000167,23.115440,0.0064,-1.061
32.00,4.833198,24.01070,0.000167,23.115267,0.0064,-1.061
34.00,4.833239,24.01056,0.000169,23.115685,0.0064,-1.061
36.00,4.832184,24.01043,0.000168,23.115579,0.0065,-1.061
38.00,4.831282,24.01026,0.000168,23.115143,0.0064,-1.061
40.00,4.831298,24.00994,0.000168,23.115637,0.0065,-1.061
42.00,4.832755,24.01068,0.000167,23.115358,0.0064,-1.061
44.00,4.832210,24.01054,0.000167,23.114957,0.0064,-1.061
46.00,4.830996,24.01004,0.000167,23.115544,0.0064,-1.061
48.00,4.830491,24.01026,0.000168,23.116237,0.0064,-1.062
50.00,4.830871,24.01112,0.000168,23.115979,0.0065,-1.061
52.00,4.830505,24.01054,0.000168,23.115574,0.0065,-1.061
54.00,4.831055,24.01118,0.000168,23.116090,0.0064,-1.062
56.00,4.832042,24.00991,0.000168,23.116055,0.0064,-1.061
58.00,4.831027,24.00976,0.000168,23.115017,0.0064,-1.060
60.00,4.830108,24.01025,0.000168,23.115572,0.0064,-1.061
62.00,4.828428,24.01013,0.000168,23.116163,0.0064,-1.062
64.00,4.828692,24.00961,0.000169,23.115774,0.0065,-1.059
66.00,4.828488,24.01112,0.000168,23.115399,0.0065,-1.061
68.00,4.829198,24.01081,0.000167,23.115685,0.0064,-1.062
70.00,4.828996,24.01046,0.000167,23.115126,0.0064,-1.062
72.00,4.829751,24.01177,0.000168,23.115737,0.0064,-1.062
74.00,4.831047,24.01279,0.000168,23.115750,0.0065,-1.061
76.00,4.829616,24.01248,0.000166,23.115468,0.0065,-1.061
78.00,4.828609,24.01175,0.000167,23.116255,0.0064,-1.061
80.00,4.828375,24.01239,0.000168,23.115921,0.0064,-1.061
82.00,4.827365,24.01203,0.000169,23.115474,0.0064,-1.061
84.00,4.826353,24.01170,0.000167,23.115292,0.0064,-1.061
86.00,4.826091,24.01204,0.000167,23.115175,0.0064,-1.061
88.00,4.826658,24.01196,0.000167,23.115730,0.0064,-1.061
90.00,4.826545,24.01173,0.000167,23.115596,0.0064,-1.061
92.00,4.826196,24.01120,0.000166,23.115592,0.0064,-1.061
94.00,4.825918,24.01111,0.000166,23.115043,0.0064,-1.061
96.00,4.825762,24.01162,0.000168,23.115641,0.0064,-1.061
98.00,4.826636,24.01267,0.000167,23.115730,0.0064,-1.062
100.00,4.827309,24.01145,0.000167,23.115962,0.0064,-1.062
102.00,4.827788,24.01137,0.000167,23.114918,0.0064,-1.061
104.00,4.827935,24.01156,0.000167,23.115420,0.0064,-1.061
106.00,4.827523,24.01157,0.000168,23.116467,0.0064,-1.062
108.00,4.826713,24.01112,0.000168,23.115288,0.0064,-1.062
110.00,4.826499,24.01165,0.000167,23.116029,0.0064,-1.061
112.00,4.825895,24.01219,0.000166,23.117269,0.0064,-1.061
114.00,4.826087,24.01125,0.000169,23.114861,0.0065,-1.061
116.00,4.827145,24.01083,0.000167,23.115778,0.0064,-1.062
118.00,4.827533,24.01075,0.000167,23.115459,0.0064,-1.062
120.00,4.826152,24.01103,0.000168,23.115618,0.0065,-1.061
@1,2.0000,4.0
122.00,4.824662,24.01136,0.000168,23.115748,0.0064,-1.062
124.00,4.824084,24.01088,0.000168,23.115574,0.0064,-1.060
126.00,4.823009,24.01145,0.000169,23.115414,0.0064,-1.061
128.00,4.817749,24.01153,0.000169,23.115808,0.0065,-1.060
130.00,4.813617,24.01133,0.000168,23.114885,0.0064,-1.061
132.00,4.814163,24.01096,0.000168,23.115717,0.0064,-1.062
134.00,4.815684,24.01073,0.000167,23.116070,0.0064,-1.062
136.00,4.816572,24.01128,0.000169,23.115058,0.0064,-1.062
138.00,4.817496,24.01092,0.000168,23.116033,0.0065,-1.061
140.00,4.818344,24.01120,0.000169,23.115306,0.0065,-1.062
142.00,4.818565,24.01119,0.000168,23.115273,0.0064,-1.062
144.00,4.818495,24.01111,0.000168,23.116018,0.0065,-1.061
146.00,4.819058,24.01163,0.000168,23.116363,0.0064,-1.061
148.00,4.819313,24.01190,0.000169,23.115422,0.0064,-1.062
150.00,4.819054,24.01109,0.000169,23.114985,0.0064,-1.061
152.00,4.819673,24.01064,0.000167,23.115808,0.0064,-1.061
154.00,4.820107,24.01102,0.000168,23.116491,0.0064,-1.062
156.00,4.820464,24.01092,0.000168,23.115765,0.0065,-1.061
158.00,4.820980,24.01097,0.000167,23.115453,0.0064,-1.061
160.00,4.821349,24.00972,0.000167,23.115698,0.0064,-1.062
162.00,4.820786,24.00925,0.000167,23.115891,0.0064,-1.061
164.00,4.820634,24.00951,0.000168,23.116085,0.0064,-1.062
166.00,4.820838,24.00863,0.000168,23.115630,0.0064,-1.061
168.00,4.820219,24.00905,0.000168,23.115650,0.0064,-1.061
170.00,4.821064,24.00979,0.000168,23.116142,0.0064,-1.062
172.00,4.822122,24.00918,0.000167,23.116740,0.0064,-1.062
174.00,4.822734,24.00855,0.000168,23.115165,0.0064,-1.061
176.00,4.821775,24.00870,0.000167,23.115494,0.0064,-1.062
178.00,4.822055,24.00962,0.000166,23.116328,0.0064,-1.061
180.00,4.822477,24.00857,0.000167,23.115267,0.0064,-1.061
182.00,4.821103,24.00813,0.000169,23.115704,0.0064,-1.061
184.00,4.820028,24.00841,0.000168,23.115663,0.0064,-1.062
186.00,4.820208,24.00848,0.000167,23.115763,0.0064,-1.061
188.00,4.820016,24.00865,0.000167,23.115384,0.0064,-1.062
190.00,4.820101,24.00861,0.000168,23.115267,0.0064,-1.061
192.00,4.820708,24.00879,0.000167,23.116109,0.0064,-1.062
194.00,4.820431,24.00921,0.000167,23.115908,0.0064,-1.061
196.00,4.819864,24.00939,0.000167,23.115089,0.0064,-1.061
198.00,4.819574,24.00928,0.000168,23.115362,0.0064,-1.060
200.00,4.818915,24.00913,0.000168,23.115867,0.0064,-1.061
202.00,4.818832,24.00858,0.000167,23.114413,0.0065,-1.062
204.00,4.819721,24.00818,0.000167,23.115279,0.0064,-1.062
206.00,4.819801,24.00901,0.000167,23.115596,0.0064,-1.061
208.00,4.819753,24.00973,0.000166,23.116025,0.0064,-1.061
210.00,4.820061,24.00953,0.000167,23.115550,0.0064,-1.061
212.00,4.819499,24.00911,0.000167,23.115739,0.0064,-1.062
214.00,4.819584,24.00937,0.000168,23.115589,0.0064,-1.061
216.00,4.819460,24.00945,0.000169,23.115410,0.0064,-1.061
218.00,4.818720,24.00994,0.000168,23.116157,0.0064,-1.062
220.00,4.818374,24.01023,0.000168,23.116086,0.0065,-1.060
222.00,4.817751,24.01022,0.000167,23.116276,0.0064,-1.061
224.00,4.817924,24.01079,0.000168,23.116376,0.0064,-1.062
226.00,4.819477,24.01048,0.000168,23.115793,0.0065,-1.062
228.00,4.819665,24.01052,0.000167,23.115100,0.0065,-1.061
230.00,4.819014,24.01015,0.000168,23.116170,0.0064,-1.060
232.00,4.818411,24.00981,0.000169,23.116144,0.0064,-1.061
234.00,4.818817,24.01070,0.000168,23.116129,0.0065,-1.063
236.00,4.818658,24.01105,0.000168,23.115852,0.0065,-1.061
238.00,4.817939,24.01059,0.000169,23.115667,0.0065,-1.062
240.00,4.816574,24.01045,0.000167,23.115706,0.0064,-1.061
242.00,4.815749,24.01028,0.000168,23.116315,0.0064,-1.061
244.00,4.815309,24.01025,0.000169,23.116094,0.0064,-1.061
246.00,4.815058,24.00952,0.000168,23.116656,0.0064,-1.062
248.00,4.815602,24.01051,0.000168,23.115435,0.0064,-1.061
250.00,4.816111,24.01054,0.000168,23.115771,0.0064,-1.061
252.00,4.815502,24.01014,0.000168,23.116333,0.0065,-1.061
254.00,4.816258,24.00992,0.000168,23.115782,0.0065,-1.062
256.00,4.817753,24.01016,0.000168,23.115758,0.0065,-1.061
258.00,4.817741,24.01011,0.000168,23.116183,0.0065,-1.061
260.00,4.817532,24.01055,0.000168,23.115496,0.0065,-1.062
262.00,4.817570,24.01049,0.000167,23.116079,0.0065,-1.061
264.00,4.817421,24.00992,0.000168,23.116112,0.0065,-1.061
266.00,4.816766,24.01054,0.000168,23.115903,0.0064,-1.061
268.00,4.816376,24.01051,0.000170,23.116877,0.0064,-1.061
270.00,4.815193,24.01108,0.000168,23.116469,0.0064,-1.062
272.00,4.814933,24.01123,0.000167,23.115548,0.0065,-1.062
274.00,4.815684,24.01149,0.000168,23.116127,0.0064,-1.061
276.00,4.816468,24.01009,0.000168,23.116359,0.0064,-1.061
278.00,4.816157,24.01014,0.000168,23.115754,0.0064,-1.062
280.00,4.815511,24.01048,0.000168,23.115475,0.0064,-1.061
282.00,4.816011,24.01019,0.000168,23.115442,0.0064,-1.061
284.00,4.816463,24.01058,0.000168,23.115994,0.0065,-1.062
286.00,4.816249,24.01024,0.000169,23.115728,0.0065,-1.062
288.00,4.814958,24.01057,0.000168,23.115964,0.0065,-1.062
290.00,4.813966,24.01077,0.000169,23.116118,0.0065,-1.061
292.00,4.814319,24.01060,0.000168,23.115087,0.0065,-1.061
294.00,4.814836,24.01092,0.000168,23.115030,0.0065,-1.061
296.00,4.815193,24.00989,0.000167,23.115984,0.0064,-1.062
298.00,4.814575,24.00972,0.000168,23.115628,0.0064,-1.062
300.00,4.814397,24.01062,0.000168,23.115370,0.0064,-1.061
@2,5.0000,10.0
302.00,4.814487,24.01072,0.000167,23.115979,0.0064,-1.061
304.00,4.813980,24.01107,0.000168,23.115903,0.0065,-1.061
306.00,4.811951,24.01058,0.000168,23.116183,0.0065,-1.060
308.00,4.806943,24.00999,0.000169,23.115910,0.0065,-1.060
310.00,4.800555,24.00917,0.000170,23.116008,0.0065,-1.060
312.00,4.795726,24.00923,0.000169,23.115747,0.0065,-1.061
314.00,4.789536,24.00965,0.000168,23.115940,0.0065,-1.061
316.00,4.787366,24.01051,0.000168,23.115552,0.0065,-1.062
318.00,4.787297,24.01098,0.000167,23.115912,0.0065,-1.063
320.00,4.788655,24.00976,0.000166,23.115953,0.0065,-1.063
322.00,4.791004,24.00999,0.000166,23.115641,0.0065,-1.062
324.00,4.793350,24.00962,0.000167,23.115496,0.0065,-1.062
326.00,4.795463,24.00907,0.000168,23.115451,0.0064,-1.062
328.00,4.797210,24.00858,0.000167,23.115698,0.0065,-1.062
330.00,4.798582,24.00920,0.000167,23.115808,0.0064,-1.062
332.00,4.799855,24.00997,0.000167,23.115559,0.0064,-1.061
334.00,4.801080,24.01030,0.000168,23.116159,0.0065,-1.061
336.00,4.802861,24.01049,0.000167,23.115858,0.0065,-1.062
338.00,4.804507,24.00973,0.000168,23.115758,0.0065,-1.062
340.00,4.806671,24.00957,0.000168,23.115769,0.0065,-1.061
342.00,4.807929,24.00949,0.000169,23.115539,0.0065,-1.061
344.00,4.810119,24.01055,0.000168,23.116033,0.0065,-1.061
346.00,4.811930,24.01054,0.000168,23.115988,0.0065,-1.063
348.00,4.811252,24.01013,0.000168,23.116066,0.0064,-1.061
350.00,4.809717,24.01038,0.000168,23.115141,0.0065,-1.061
352.00,4.810106,24.01019,0.000168,23.115787,0.0065,-1.061
354.00,4.811684,24.00991,0.000168,23.116146,0.0065,-1.062
356.00,4.811225,24.01015,0.000168,23.115986,0.0065,-1.062
358.00,4.811573,24.01026,0.000167,23.115409,0.0064,-1.062
360.00,4.811866,24.01052,0.000167,23.115223,0.0064,-1.062
362.00,4.811489,24.01078,0.000168,23.116101,0.0065,-1.061
364.00,4.811831,24.01078,0.000168,23.115605,0.0065,-1.061
366.00,4.811969,24.01074,0.000167,23.115971,0.0064,-1.062
368.00,4.811572,24.01095,0.000168,23.116543,0.0065,-1.063
370.00,4.811573,24.01164,0.000168,23.115830,0.0065,-1.061
372.00,4.810664,24.01152,0.000169,23.116231,0.0064,-1.060
374.00,4.809764,24.01216,0.000170,23.115702,0.0064,-1.062
376.00,4.810486,24.01205,0.000170,23.115578,0.0065,-1.061
378.00,4.810401,24.01183,0.000168,23.115188,0.0065,-1.063
380.00,4.810071,24.01158,0.000168,23.116040,0.0064,-1.061
382.00,4.810289,24.01172,0.000167,23.116944,0.0065,-1.062
384.00,4.810593,24.01091,0.000168,23.116259,0.0065,-1.062
386.00,4.810415,24.01092,0.000168,23.115916,0.0065,-1.061
388.00,4.810332,24.01019,0.000169,23.116038,0.0065,-1.061
390.00,4.810232,24.01024,0.000168,23.116263,0.0065,-1.061
392.00,4.810108,24.01033,0.000168,23.115884,0.0065,-1.062
394.00,4.809886,24.01041,0.000167,23.116008,0.0065,-1.062
396.00,4.809615,24.01050,0.000169,23.115583,0.0065,-1.062
398.00,4.809060,24.00985,0.000169,23.115275,0.0065,-1.061
400.00,4.809836,24.01048,0.000168,23.116341,0.0064,-1.061
402.00,4.810795,24.01067,0.000168,23.116538,0.0064,-1.062
404.00,4.810966,24.00993,0.000169,23.115741,0.0064,-1.062
406.00,4.810625,24.00948,0.000168,23.116213,0.0065,-1.061
408.00,4.809763,24.01002,0.000169,23.116255,0.0065,-1.061
410.00,4.809392,24.01007,0.000168,23.115633,0.0065,-1.062
412.00,4.809035,24.01055,0.000167,23.115656,0.0065,-1.062
414.00,4.809190,24.01055,0.000168,23.115552,0.0065,-1.061
416.00,4.808444,24.01121,0.000168,23.116372,0.0065,-1.062
418.00,4.807415,24.01114,0.000167,23.115267,0.0065,-1.063
420.00,4.807795,24.01089,0.000167,23.115875,0.0064,-1.062
422.00,4.807796,24.01106,0.000167,23.116129,0.0064,-1.062
424.00,4.808758,24.01078,0.000168,23.116207,0.0065,-1.061
426.00,4.807839,24.01041,0.000169,23.115509,0.0065,-1.062
428.00,4.808389,24.01117,0.000169,23.115953,0.0064,-1.062
430.00,4.808382,24.01125,0.000169,23.116146,0.0064,-1.062
432.00,4.807828,24.01063,0.000168,23.116317,0.0064,-1.062
434.00,4.806853,24.01096,0.000167,23.116146,0.0064,-1.061
436.00,4.806002,24.01025,0.000167,23.115747,0.0064,-1.061
438.00,4.806554,24.01044,0.000167,23.115880,0.0064,-1.062
440.00,4.806662,24.01127,0.000168,23.114549,0.0064,-1.062
442.00,4.806327,24.01143,0.000168,23.115368,0.0065,-1.062
444.00,4.805859,24.01094,0.000167,23.115338,0.0064,-1.062
446.00,4.804799,24.01019,0.000168,23.116023,0.0064,-1.062
448.00,4.805433,24.00972,0.000168,23.116044,0.0064,-1.062
450.00,4.806018,24.01046,0.000167,23.115975,0.0064,-1.062
452.00,4.806556,24.01010,0.000170,23.116551,0.0064,-1.061
454.00,4.807793,24.00998,0.000168,23.115305,0.0064,-1.062
456.00,4.808461,24.01028,0.000169,23.115513,0.0064,-1.062
458.00,4.807003,24.01009,0.000168,23.115282,0.0065,-1.061
460.00,4.806886,24.00946,0.000168,23.115358,0.0065,-1.061
462.00,4.805237,24.00978,0.000168,23.116467,0.0065,-1.062
464.00,4.804382,24.00940,0.000169,23.116950,0.0065,-1.061
466.00,4.803865,24.01001,0.000169,23.116014,0.0065,-1.062
468.00,4.803735,24.01013,0.000167,23.115696,0.0065,-1.062
470.00,4.804075,24.01008,0.000168,23.116541,0.0065,-1.062
472.00,4.804694,24.01048,0.000168,23.115750,0.0064,-1.062
474.00,4.803838,24.01012,0.000168,23.115682,0.0065,-1.062
476.00,4.804249,24.01011,0.000167,23.115533,0.0065,-1.062
478.00,4.805697,24.01071,0.000168,23.115325,0.0065,-1.062
480.00,4.806386,24.01028,0.000168,23.115485,0.0065,-1.061
@3,5.0000,10.0
482.00,4.806882,24.00989,0.000167,23.116257,0.0065,-1.062
484.00,4.806025,24.00949,0.000168,23.116292,0.0064,-1.061
486.00,4.803368,24.01020,0.000168,23.116361,0.0064,-1.060
488.00,4.797905,24.00960,0.000169,23.117013,0.0064,-1.061
490.00,4.791476,24.01013,0.000169,23.116081,0.0065,-1.061
492.00,4.785824,24.00983,0.000168,23.115722,0.0065,-1.061
494.00,4.781187,24.01025,0.000168,23.116578,0.0065,-1.061
496.00,4.778948,24.01027,0.000168,23.115596,0.0065,-1.062
498.00,4.780909,24.00968,0.000168,23.115732,0.0065,-1.063
500.00,4.783339,24.00944,0.000167,23.115997,0.0064,-1.063
502.00,4.784912,24.00924,0.000166,23.115617,0.0064,-1.063
504.00,4.785744,24.00939,0.000168,23.115342,0.0065,-1.062
506.00,4.787588,24.00906,0.000168,23.116441,0.0064,-1.062
508.00,4.789271,24.00865,0.000167,23.115591,0.0064,-1.061
510.00,4.790980,24.00828,0.000168,23.115643,0.0065,-1.062
512.00,4.792486,24.00841,0.000167,23.115566,0.0065,-1.062
514.00,4.794498,24.00804,0.000168,23.115823,0.0065,-1.061
516.00,4.796247,24.00888,0.000169,23.116435,0.0065,-1.061
518.00,4.799318,24.00941,0.000168,23.116443,0.0065,-1.062
520.00,4.799802,24.00870,0.000168,23.115782,0.0064,-1.062
522.00,4.799640,24.00839,0.000169,23.115338,0.0064,-1.062
524.00,4.800241,24.00768,0.000168,23.116242,0.0064,-1.062
526.00,4.801074,24.00821,0.000169,23.115795,0.0065,-1.062
528.00,4.802157,24.00873,0.000166,23.115427,0.0065,-1.061
530.00,4.802821,24.00798,0.000167,23.115813,0.0065,-1.061
532.00,4.803703,24.00836,0.000167,23.115334,0.0065,-1.061
534.00,4.802786,24.00835,0.000167,23.115904,0.0064,-1.061
536.00,4.803681,24.00833,0.000167,23.116350,0.0064,-1.062
538.00,4.805333,24.00777,0.000166,23.115264,0.0065,-1.061
540.00,4.804206,24.00838,0.000166,23.115702,0.0064,-1.061
542.00,4.803141,24.00852,0.000167,23.115323,0.0064,-1.061
544.00,4.802397,24.00844,0.000169,23.115904,0.0064,-1.061
546.00,4.802896,24.00788,0.000169,23.115696,0.0064,-1.062
548.00,4.802966,24.00923,0.000167,23.115461,0.0064,-1.061
550.00,4.803393,24.00945,0.000169,23.115799,0.0065,-1.061
552.00,4.803644,24.00896,0.000168,23.115553,0.0064,-1.062
554.00,4.803922,24.00849,0.000167,23.115138,0.0064,-1.062
556.00,4.803668,24.00813,0.000168,23.115938,0.0064,-1.061
558.00,4.802899,24.00812,0.000167,23.115856,0.0064,-1.061
560.00,4.802376,24.00843,0.000166,23.115522,0.0064,-1.061
562.00,4.802528,24.00873,0.000167,23.115080,0.0065,-1.061
564.00,4.802756,24.00917,0.000167,23.115340,0.0064,-1.061
566.00,4.802557,24.00926,0.000165,23.115722,0.0064,-1.061
568.00,4.802298,24.00871,0.000166,23.115338,0.0064,-1.062
570.00,4.801746,24.00786,0.000167,23.115266,0.0064,-1.062
572.00,4.801425,24.00825,0.000167,23.115990,0.0064,-1.061
574.00,4.802219,24.00803,0.000168,23.115423,0.0064,-1.061
576.00,4.802804,24.00793,0.000168,23.115760,0.0064,-1.060
578.00,4.803061,24.00838,0.000168,23.115548,0.0064,-1.062
580.00,4.802321,24.00815,0.000167,23.115882,0.0064,-1.061
582.00,4.801007,24.00759,0.000167,23.115453,0.0064,-1.061
584.00,4.800049,24.00780,0.000167,23.114701,0.0064,-1.062
586.00,4.799424,24.00771,0.000166,23.115173,0.0064,-1.061
588.00,4.800323,24.00734,0.000166,23.114917,0.0064,-1.061
590.00,4.800894,24.00745,0.000166,23.115656,0.0064,-1.061
592.00,4.800462,24.00776,0.000168,23.115017,0.0064,-1.061
594.00,4.799955,24.00804,0.000167,23.115641,0.0064,-1.061
596.00,4.800059,24.00738,0.000167,23.115360,0.0064,-1.061
598.00,4.800520,24.00791,0.000167,23.114827,0.0064,-1.062
600.00,4.800065,24.00750,0.000167,23.115819,0.0064,-1.060
602.00,4.800358,24.00763,0.000166,23.115312,0.0065,-1.062
604.00,4.800356,24.00776,0.000167,23.115540,0.0064,-1.062
606.00,4.800099,24.00752,0.000166,23.115366,0.0064,-1.061
608.00,4.799943,24.00901,0.000167,23.116159,0.0064,-1.061
610.00,4.799383,24.00936,0.000167,23.115719,0.0064,-1.061
612.00,4.799600,24.00946,0.000167,23.115548,0.0064,-1.061
614.00,4.799043,24.00905,0.000166,23.115826,0.0065,-1.061
616.00,4.799224,24.00880,0.000167,23.115208,0.0064,-1.061
618.00,4.799520,24.00915,0.000167,23.114580,0.0064,-1.062
620.00,4.799364,24.01043,0.000167,23.115286,0.0064,-1.061
622.00,4.799370,24.00964,0.000168,23.115125,0.0064,-1.060
624.00,4.798938,24.00916,0.000168,23.115817,0.0065,-1.061
626.00,4.797950,24.00965,0.000167,23.116073,0.0064,-1.061
628.00,4.798488,24.00928,0.000167,23.116059,0.0064,-1.061
630.00,4.799020,24.00914,0.000167,23.116137,0.0064,-1.062
632.00,4.798532,24.00981,0.000166,23.116073,0.0064,-1.061
634.00,4.798039,24.00986,0.000166,23.114863,0.0064,-1.061
636.00,4.798913,24.00929,0.000167,23.115409,0.0064,-1.061
638.00,4.799060,24.00890,0.000166,23.114863,0.0064,-1.061
640.00,4.799774,24.00987,0.000166,23.114982,0.0064,-1.061
642.00,4.799009,24.00992,0.000166,23.115966,0.0064,-1.061
644.00,4.798308,24.00959,0.000167,23.115345,0.0064,-1.061
646.00,4.798895,24.01035,0.000166,23.115448,0.0064,-1.062
648.00,4.799497,24.01054,0.000167,23.115587,0.0064,-1.061
650.00,4.799232,24.01116,0.000167,23.115734,0.0064,-1.061
652.00,4.798920,24.01101,0.000168,23.115345,0.0064,-1.061
654.00,4.797435,24.01063,0.000168,23.115377,0.0064,-1.062
656.00,4.797380,24.01062,0.000167,23.115838,0.0064,-1.061
658.00,4.797372,24.01024,0.000168,23.116012,0.0064,-1.061
660.00,4.797365,24.01016,0.000167,23.115455,0.0064,-1.061
662.00,4.797222,24.00960,0.000167,23.115345,0.0064,-1.062
@4,5.0000,10.0
664.00,4.797550,24.01048,0.000167,23.115969,0.0064,-1.061
666.00,4.795420,24.01092,0.000167,23.115273,0.0064,-1.061
668.00,4.790713,24.01189,0.000167,23.115763,0.0064,-1.061
670.00,4.785722,24.01070,0.000167,23.116257,0.0064,-1.061
672.00,4.780504,24.01048,0.000167,23.115893,0.0064,-1.061
674.00,4.774934,24.01030,0.000167,23.115277,0.0065,-1.061
676.00,4.771399,24.01153,0.000167,23.115243,0.0065,-1.060
678.00,4.772032,24.01151,0.000166,23.115336,0.0064,-1.063
680.00,4.774091,24.01069,0.000166,23.115293,0.0064,-1.062
682.00,4.775911,24.01122,0.000166,23.115470,0.0065,-1.063
684.00,4.777741,24.01137,0.000167,23.115457,0.0064,-1.062
686.00,4.779161,24.01059,0.000166,23.115143,0.0064,-1.063
688.00,4.780825,24.01017,0.000165,23.115078,0.0064,-1.062
690.00,4.783359,24.00976,0.000166,23.115182,0.0064,-1.062
692.00,4.785010,24.00965,0.000167,23.115696,0.0064,-1.061
694.00,4.785798,24.01016,0.000167,23.115888,0.0064,-1.061
696.00,4.787583,24.01020,0.000166,23.115130,0.0064,-1.062
698.00,4.789079,24.00935,0.000167,23.114863,0.0064,-1.061
700.00,4.790623,24.00960,0.000167,23.114933,0.0064,-1.061
702.00,4.791756,24.00976,0.000167,23.114846,0.0064,-1.061
704.00,4.793578,24.00967,0.000167,23.115470,0.0064,-1.061
706.00,4.794475,24.01033,0.000166,23.115108,0.0064,-1.062
708.00,4.794894,24.01028,0.000166,23.114441,0.0064,-1.062
710.00,4.794699,24.01013,0.000165,23.115852,0.0064,-1.062
712.00,4.795325,24.01100,0.000166,23.115178,0.0064,-1.060
714.00,4.796079,24.01062,0.000167,23.116021,0.0064,-1.062
716.00,4.795815,24.01035,0.000167,23.115600,0.0064,-1.061
718.00,4.795754,24.01046,0.000167,23.115260,0.0064,-1.061
720.00,4.794828,24.01056,0.000167,23.114902,0.0064,-1.061
722.00,4.794960,24.01088,0.000167,23.115178,0.0064,-1.062
724.00,4.794714,24.01087,0.000168,23.115011,0.0064,-1.062
726.00,4.793495,24.01046,0.000166,23.114593,0.0064,-1.061
728.00,4.793696,24.01045,0.000167,23.115849,0.0064,-1.061
730.00,4.793469,24.01041,0.000166,23.115565,0.0064,-1.062
732.00,4.793780,24.01012,0.000166,23.114640,0.0064,-1.061
734.00,4.794835,24.00972,0.000166,23.115035,0.0064,-1.062
736.00,4.794874,24.00945,0.000167,23.116042,0.0064,-1.061
738.00,4.795242,24.00999,0.000168,23.115258,0.0064,-1.060
740.00,4.794929,24.01034,0.000167,23.115236,0.0064,-1.061
742.00,4.794884,24.00977,0.000168,23.115318,0.0064,-1.061
744.00,4.795437,24.00977,0.000167,23.115360,0.0064,-1.062
746.00,4.796075,24.00965,0.000166,23.115973,0.0064,-1.061
748.00,4.795589,24.00992,0.000166,23.115121,0.0064,-1.062
750.00,4.794966,24.01085,0.000167,23.115208,0.0064,-1.061
752.00,4.793511,24.01064,0.000167,23.115659,0.0064,-1.062
754.00,4.793247,24.01026,0.000166,23.115251,0.0064,-1.061
756.00,4.793564,24.01059,0.000167,23.115364,0.0064,-1.061
758.00,4.793523,24.01061,0.000167,23.114827,0.0064,-1.061
760.00,4.793543,24.01018,0.000167,23.115453,0.0064,-1.061
762.00,4.793802,24.01033,0.000166,23.115583,0.0064,-1.062
764.00,4.793783,24.01046,0.000167,23.114982,0.0064,-1.062
766.00,4.792866,24.01127,0.000166,23.114974,0.0064,-1.061
768.00,4.793526,24.01044,0.000166,23.115264,0.0064,-1.060
770.00,4.793217,24.01124,0.000167,23.115386,0.0064,-1.061
772.00,4.792844,24.01103,0.000166,23.115711,0.0064,-1.061
774.00,4.792995,24.01070,0.000167,23.115514,0.0064,-1.061
776.00,4.793697,24.01100,0.000167,23.115197,0.0064,-1.061
778.00,4.793856,24.01074,0.000167,23.115306,0.0064,-1.061
780.00,4.793828,24.01023,0.000165,23.114428,0.0064,-1.062
782.00,4.794067,24.01014,0.000166,23.115355,0.0064,-1.062
784.00,4.795190,24.01073,0.000166,23.115177,0.0064,-1.061
786.00,4.794990,24.01194,0.000166,23.114939,0.0064,-1.062
788.00,4.793313,24.01224,0.000167,23.115312,0.0064,-1.061
790.00,4.792739,24.01222,0.000167,23.114254,0.0064,-1.061
792.00,4.792789,24.01229,0.000167,23.114584,0.0064,-1.062
794.00,4.792467,24.01162,0.000164,23.115184,0.0064,-1.062
796.00,4.793058,24.01185,0.000165,23.115232,0.0064,-1.061
798.00,4.793507,24.01143,0.000166,23.115121,0.0064,-1.061
800.00,4.792176,24.01173,0.000167,23.115553,0.0064,-1.061
802.00,4.791503,24.01154,0.000166,23.115232,0.0064,-1.062
804.00,4.790962,24.01126,0.000166,23.115277,0.0064,-1.062
806.00,4.790024,24.01144,0.000165,23.115394,0.0063,-1.062
808.00,4.790253,24.01065,0.000164,23.114805,0.0063,-1.061
810.00,4.791211,24.01033,0.000167,23.114952,0.0064,-1.062
812.00,4.791643,24.01051,0.000165,23.114861,0.0063,-1.062
814.00,4.791614,24.01073,0.000165,23.115605,0.0063,-1.062
816.00,4.791024,24.01023,0.000165,23.115388,0.0064,-1.061
818.00,4.791598,24.01006,0.000166,23.115017,0.0064,-1.060
820.00,4.792227,24.01104,0.000166,23.114443,0.0064,-1.061
822.00,4.792211,24.01016,0.000166,23.113977,0.0064,-1.062
824.00,4.792120,24.01047,0.000165,23.114757,0.0064,-1.061
826.00,4.792326,24.01024,0.000165,23.115275,0.0064,-1.062
828.00,4.792889,24.01093,0.000166,23.114816,0.0064,-1.061
830.00,4.792261,24.01055,0.000166,23.114281,0.0064,-1.061
832.00,4.792177,24.01037,0.000167,23.114697,0.0064,-1.062
834.00,4.790872,24.01144,0.000167,23.115243,0.0064,-1.061
836.00,4.790205,24.01160,0.000166,23.115186,0.0064,-1.062
838.00,4.789376,24.01134,0.000165,23.115477,0.0064,-1.061
840.00,4.790163,24.01121,0.000166,23.115108,0.0064,-1.062
842.00,4.790396,24.01132,0.000167,23.115061,0.0064,-1.061
@5,5.0000,10.0
844.00,4.790082,24.01080,0.000166,23.114861,0.0064,-1.062
846.00,4.788571,24.01073,0.000165,23.114586,0.0064,-1.061
848.00,4.784251,24.01074,0.000166,23.114749,0.0064,-1.060
850.00,4.777822,24.01052,0.000167,23.115121,0.0064,-1.061
852.00,4.771779,24.01016,0.000167,23.115323,0.0064,-1.062
854.00,4.766774,24.01120,0.000166,23.115778,0.0063,-1.061
856.00,4.764172,24.01146,0.000165,23.115078,0.0064,-1.063
858.00,4.764999,24.01158,0.000164,23.114889,0.0064,-1.063
860.00,4.767405,24.01089,0.000163,23.115149,0.0063,-1.064
862.00,4.769289,24.01093,0.000164,23.115305,0.0064,-1.062
864.00,4.771147,24.01071,0.000164,23.114657,0.0064,-1.062
866.00,4.773056,24.01085,0.000165,23.114783,0.0064,-1.062
868.00,4.775365,24.01057,0.000165,23.114309,0.0064,-1.062
870.00,4.776266,24.01067,0.000167,23.114870,0.0064,-1.062
872.00,4.777419,24.01081,0.000167,23.115576,0.0063,-1.062
874.00,4.780590,24.01090,0.000166,23.115414,0.0064,-1.063
876.00,4.781945,24.01088,0.000167,23.114989,0.0064,-1.062
878.00,4.782503,24.01227,0.000167,23.115100,0.0064,-1.061
880.00,4.783395,24.01136,0.000166,23.115548,0.0064,-1.062
882.00,4.784145,24.01077,0.000166,23.115173,0.0064,-1.062
884.00,4.785780,24.01090,0.000166,23.114961,0.0064,-1.061
886.00,4.786402,24.01075,0.000165,23.115026,0.0064,-1.062
888.00,4.786861,24.01153,0.000165,23.115210,0.0064,-1.062
890.00,4.788177,24.01047,0.000165,23.114502,0.0064,-1.062
892.00,4.788719,24.01137,0.000166,23.114450,0.0064,-1.062
894.00,4.787813,24.01105,0.000165,23.114742,0.0064,-1.062
896.00,4.786687,24.01082,0.000165,23.115431,0.0064,-1.062
898.00,4.786818,24.01129,0.000166,23.115058,0.0064,-1.062
900.00,4.787117,24.01085,0.000166,23.114917,0.0063,-1.062
902.00,4.788152,24.01101,0.000165,23.115713,0.0063,-1.062
904.00,4.788873,24.01160,0.000166,23.114772,0.0064,-1.062
906.00,4.789428,24.01164,0.000165,23.114755,0.0064,-1.061
908.00,4.789466,24.01150,0.000165,23.115539,0.0064,-1.063
910.00,4.789340,24.01057,0.000166,23.114887,0.0064,-1.062
912.00,4.787960,24.01041,0.000166,23.114285,0.0064,-1.062
914.00,4.786548,24.01006,0.000166,23.115022,0.0064,-1.062
916.00,4.786292,24.01089,0.000168,23.114736,0.0064,-1.062
918.00,4.786831,24.01105,0.000166,23.115381,0.0064,-1.062
920.00,4.788858,24.01099,0.000166,23.115500,0.0064,-1.062
922.00,4.789645,24.01094,0.000166,23.115438,0.0064,-1.062
924.00,4.788960,24.01111,0.000167,23.115178,0.0064,-1.062
926.00,4.788520,24.01062,0.000167,23.114567,0.0064,-1.062
928.00,4.787930,24.01032,0.000166,23.114980,0.0064,-1.061
930.00,4.787101,24.00989,0.000167,23.115477,0.0064,-1.062
932.00,4.787217,24.01087,0.000166,23.115149,0.0064,-1.062
934.00,4.787724,24.01012,0.000167,23.115344,0.0064,-1.062
936.00,4.787101,24.00978,0.000166,23.115210,0.0064,-1.062
938.00,4.786889,24.00939,0.000166,23.114987,0.0064,-1.061
940.00,4.786505,24.00995,0.000167,23.115091,0.0064,-1.061
942.00,4.786120,24.01002,0.000165,23.115076,0.0064,-1.062
944.00,4.786738,24.00996,0.000165,23.114931,0.0064,-1.062
946.00,4.786465,24.00947,0.000165,23.114087,0.0064,-1.062
948.00,4.786431,24.00982,0.000166,23.114491,0.0064,-1.062
950.00,4.787106,24.01003,0.000167,23.115045,0.0064,-1.061
952.00,4.787405,24.00951,0.000166,23.115078,0.0064,-1.062
954.00,4.786136,24.00997,0.000166,23.115540,0.0064,-1.063
956.00,4.785082,24.00965,0.000166,23.115394,0.0064,-1.061
958.00,4.784311,24.01089,0.000166,23.115002,0.0064,-1.062
960.00,4.785390,24.01091,0.000165,23.115630,0.0064,-1.062
962.00,4.785472,24.01084,0.000166,23.115165,0.0064,-1.062
964.00,4.785239,24.01084,0.000165,23.115464,0.0064,-1.061
966.00,4.784928,24.00968,0.000166,23.115321,0.0063,-1.062
968.00,4.785803,24.00945,0.000165,23.115253,0.0064,-1.062
970.00,4.786074,24.01072,0.000165,23.115024,0.0064,-1.062
972.00,4.786233,24.01132,0.000165,23.114952,0.0064,-1.062
974.00,4.785989,24.01091,0.000164,23.115943,0.0064,-1.062
976.00,4.786996,24.01153,0.000166,23.115238,0.0064,-1.062
978.00,4.786807,24.01125,0.000167,23.114579,0.0064,-1.061
980.00,4.786156,24.01136,0.000166,23.114913,0.0064,-1.062
982.00,4.785409,24.01103,0.000166,23.115169,0.0064,-1.062
984.00,4.785558,24.01133,0.000166,23.114712,0.0064,-1.062
986.00,4.786482,24.01129,0.000166,23.115561,0.0064,-1.062
988.00,4.786426,24.01137,0.000167,23.115748,0.0064,-1.062
990.00,4.785625,24.01205,0.000167,23.115017,0.0064,-1.062
992.00,4.786254,24.01149,0.000166,23.114814,0.0064,-1.062
994.00,4.787069,24.01047,0.000165,23.115383,0.0064,-1.062
996.00,4.785712,24.01064,0.000167,23.115165,0.0064,-1.062
998.00,4.785841,24.01138,0.000166,23.115203,0.0064,-1.062
1000.00,4.785235,24.01081,0.000166,23.114746,0.0064,-1.063
1002.00,4.784191,24.01111,0.000167,23.114852,0.0064,-1.061
1004.00,4.783165,24.01081,0.000168,23.115626,0.0064,-1.062
1006.00,4.782478,24.01016,0.000167,23.115306,0.0063,-1.062
1008.00,4.783025,24.01100,0.000166,23.115423,0.0064,-1.062
1010.00,4.782813,24.01198,0.000166,23.115579,0.0064,-1.061
1012.00,4.784129,24.01190,0.000166,23.115243,0.0064,-1.062
1014.00,4.784841,24.01124,0.000166,23.115160,0.0064,-1.062
1016.00,4.783989,24.01032,0.000166,23.115529,0.0064,-1.062
1018.00,4.783648,24.01164,0.000166,23.115273,0.0064,-1.062
1020.00,4.783446,24.01117,0.000167,23.115442,0.0064,-1.062
1022.00,4.783236,24.01196,0.000166,23.115548,0.0065,-1.063
@6,5.0000,10.0
1024.00,4.783701,24.01141,0.000168,23.114844,0.0064,-1.062
1026.00,4.782499,24.01071,0.000167,23.115108,0.0064,-1.062
1028.00,4.776692,24.01137,0.000167,23.115514,0.0064,-1.061
1030.00,4.769892,24.01187,0.000169,23.115073,0.0064,-1.061
1032.00,4.763840,24.01100,0.000166,23.114911,0.0065,-1.061
1034.00,4.760397,24.01067,0.000165,23.114679,0.0065,-1.062
1036.00,4.758260,24.01156,0.000166,23.115498,0.0065,-1.063
1038.00,4.759428,24.01185,0.000165,23.115100,0.0065,-1.065
1040.00,4.761742,24.01193,0.000165,23.115429,0.0064,-1.063
1042.00,4.763102,24.01176,0.000166,23.115093,0.0064,-1.062
1044.00,4.764619,24.01192,0.000166,23.115496,0.0064,-1.062
1046.00,4.765313,24.01075,0.000165,23.115177,0.0065,-1.063
1048.00,4.767083,24.01040,0.000166,23.115813,0.0064,-1.063
1050.00,4.769352,24.01076,0.000167,23.114400,0.0064,-1.062
1052.00,4.771674,24.01100,0.000167,23.115282,0.0064,-1.062
1054.00,4.772982,24.01100,0.000168,23.115849,0.0065,-1.061
1056.00,4.775200,24.01039,0.000168,23.115061,0.0064,-1.063
1058.00,4.777196,24.01156,0.000168,23.115516,0.0064,-1.062
1060.00,4.777501,24.01109,0.000166,23.114974,0.0064,-1.063
1062.00,4.778614,24.01099,0.000166,23.115743,0.0065,-1.063
1064.00,4.780283,24.01068,0.000166,23.115318,0.0064,-1.062
1066.00,4.781444,24.01112,0.000167,23.115418,0.0064,-1.062
1068.00,4.782832,24.01139,0.000168,23.115266,0.0064,-1.062
1070.00,4.783050,24.01192,0.000167,23.115401,0.0064,-1.062
1072.00,4.784687,24.01216,0.000167,23.115156,0.0064,-1.062
1074.00,4.784642,24.01189,0.000166,23.114359,0.0064,-1.062
1076.00,4.783666,24.01189,0.000167,23.115650,0.0064,-1.062
1078.00,4.782787,24.01037,0.000166,23.114185,0.0065,-1.062
1080.00,4.781681,24.01094,0.000165,23.114022,0.0065,-1.063
1082.00,4.781689,24.01210,0.000166,23.114707,0.0065,-1.063
1084.00,4.781697,24.01224,0.000170,23.114952,0.0064,-1.062
1086.00,4.783020,24.01307,0.000168,23.115971,0.0064,-1.062
1088.00,4.783725,24.01237,0.000168,23.115043,0.0064,-1.063
1090.00,4.783727,24.01275,0.000166,23.114878,0.0064,-1.063
1092.00,4.783928,24.01189,0.000165,23.114970,0.0064,-1.062
1094.00,4.783264,24.01232,0.000167,23.114554,0.0063,-1.062
1096.00,4.783308,24.01225,0.000166,23.115637,0.0064,-1.062
1098.00,4.783178,24.01222,0.000166,23.115507,0.0064,-1.062
1100.00,4.782532,24.01176,0.000165,23.114636,0.0064,-1.062
1102.00,4.782406,24.01178,0.000167,23.115459,0.0064,-1.063
1104.00,4.783164,24.01123,0.000165,23.115345,0.0064,-1.063
1106.00,4.783902,24.01209,0.000165,23.114790,0.0065,-1.062
1108.00,4.784191,24.01231,0.000166,23.115721,0.0064,-1.063
1110.00,4.783838,24.01125,0.000166,23.115282,0.0064,-1.062
1112.00,4.783115,24.01113,0.000166,23.115715,0.0064,-1.062
1114.00,4.783032,24.01179,0.000165,23.116441,0.0064,-1.063
1116.00,4.782905,24.01196,0.000166,23.114861,0.0064,-1.061
1118.00,4.782278,24.01225,0.000165,23.116465,0.0064,-1.062
1120.00,4.782598,24.01067,0.000166,23.115791,0.0064,-1.062
1122.00,4.782481,24.01113,0.000166,23.115347,0.0064,-1.062
1124.00,4.782321,24.01153,0.000168,23.115799,0.0064,-1.062
1126.00,4.781295,24.01193,0.000167,23.116272,0.0064,-1.062
1128.00,4.782608,24.01100,0.000167,23.116422,0.0064,-1.062
1130.00,4.783760,24.01097,0.000167,23.116324,0.0065,-1.062
1132.00,4.782745,24.01159,0.000167,23.115173,0.0063,-1.062
1134.00,4.781119,24.01173,0.000168,23.114722,0.0064,-1.063
1136.00,4.780323,24.01144,0.000166,23.115509,0.0064,-1.062
1138.00,4.780654,24.01143,0.000167,23.116311,0.0064,-1.062
1140.00,4.780484,24.01162,0.000167,23.115338,0.0064,-1.062
1142.00,4.780165,24.01086,0.000167,23.115203,0.0064,-1.062
1144.00,4.781223,24.01034,0.000167,23.115678,0.0064,-1.063
1146.00,4.782255,24.01017,0.000166,23.115620,0.0064,-1.062
1148.00,4.781988,24.01039,0.000166,23.115394,0.0064,-1.062
1150.00,4.782451,24.00995,0.000167,23.115592,0.0064,-1.062
1152.00,4.783256,24.01082,0.000166,23.115706,0.0064,-1.062
1154.00,4.782908,24.01109,0.000166,23.116276,0.0065,-1.062
1156.00,4.782066,24.01010,0.000167,23.115461,0.0064,-1.062
1158.00,4.781444,24.01013,0.000167,23.114904,0.0064,-1.062
1160.00,4.779963,24.01031,0.000167,23.115698,0.0065,-1.062
1162.00,4.779591,24.01006,0.000167,23.116053,0.0065,-1.063
1164.00,4.780244,24.00979,0.000167,23.115748,0.0065,-1.062
1166.00,4.779945,24.00998,0.000168,23.116200,0.0064,-1.062
1168.00,4.779905,24.00938,0.000168,23.115555,0.0064,-1.062
1170.00,4.780835,24.00976,0.000169,23.115537,0.0064,-1.062
1172.00,4.780516,24.00961,0.000169,23.116164,0.0064,-1.062
1174.00,4.780614,24.00917,0.000167,23.116111,0.0064,-1.062
1176.00,4.780751,24.00995,0.000167,23.115201,0.0065,-1.063
1178.00,4.779893,24.00977,0.000167,23.116333,0.0064,-1.061
1180.00,4.779619,24.00999,0.000168,23.115813,0.0064,-1.062
1182.00,4.779126,24.00982,0.000166,23.116020,0.0064,-1.063
1184.00,4.780157,24.00973,0.000166,23.115527,0.0064,-1.062
1186.00,4.780741,24.00956,0.000168,23.116246,0.0064,-1.062
1188.00,4.780082,24.01017,0.000167,23.115891,0.0064,-1.062
1190.00,4.779486,24.01021,0.000167,23.115752,0.0064,-1.062
1192.00,4.780204,24.01027,0.000168,23.116254,0.0065,-1.062
1194.00,4.779719,24.01027,0.000166,23.116200,0.0064,-1.062
1196.00,4.779060,24.00998,0.000167,23.115048,0.0064,-1.062
1198.00,4.778502,24.00962,0.000168,23.115344,0.0064,-1.061
1200.00,4.778113,24.01004,0.000167,23.115793,0.0064,-1.062
1202.00,4.778243,24.01021,0.000168,23.115474,0.0064,-1.062
@7,5.0000,10.0
1204.00,4.778690,24.01032,0.000168,23.116404,0.0064,-1.062
1206.00,4.778476,24.00921,0.000167,23.116166,0.0064,-1.061
1208.00,4.774499,24.00976,0.000168,23.116510,0.0064,-1.060
1210.00,4.767650,24.00996,0.000167,23.116148,0.0064,-1.061
1212.00,4.762133,24.00988,0.000168,23.115585,0.0064,-1.061
1214.00,4.757498,24.01031,0.000167,23.115981,0.0065,-1.063
1216.00,4.754093,24.01026,0.000166,23.116662,0.0065,-1.063
1218.00,4.754632,24.01040,0.000167,23.115973,0.0064,-1.063
1220.00,4.757198,24.01112,0.000166,23.115847,0.0064,-1.064
1222.00,4.760096,24.01057,0.000166,23.116558,0.0064,-1.063
1224.00,4.761950,24.01104,0.000168,23.115659,0.0064,-1.062
1226.00,4.762501,24.01115,0.000167,23.115618,0.0065,-1.062
1228.00,4.763585,24.01082,0.000168,23.115865,0.0065,-1.062
1230.00,4.764723,24.01128,0.000166,23.116261,0.0064,-1.063
1232.00,4.766573,24.01128,0.000166,23.116333,0.0064,-1.062
1234.00,4.768018,24.01117,0.000167,23.115262,0.0064,-1.062
1236.00,4.769338,24.01095,0.000168,23.115048,0.0065,-1.062
1238.00,4.770499,24.01072,0.000169,23.115308,0.0065,-1.061
1240.00,4.773097,24.00976,0.000169,23.116268,0.0065,-1.062
1242.00,4.775674,24.00963,0.000168,23.116252,0.0065,-1.062
1244.00,4.778070,24.00975,0.000168,23.115810,0.0065,-1.062
1246.00,4.779832,24.00966,0.000168,23.116086,0.0065,-1.062
1248.00,4.780201,24.00906,0.000168,23.115838,0.0065,-1.062
1250.00,4.779492,24.00917,0.000170,23.115355,0.0064,-1.061
1252.00,4.779212,24.00867,0.000169,23.115839,0.0065,-1.062
1254.00,4.778903,24.00911,0.000168,23.115934,0.0064,-1.063
1256.00,4.778880,24.00868,0.000168,23.116148,0.0065,-1.062
1258.00,4.778716,24.00884,0.000168,23.116630,0.0065,-1.063
1260.00,4.779000,24.00914,0.000168,23.116422,0.0065,-1.062
1262.00,4.780192,24.00885,0.000168,23.115813,0.0065,-1.061
1264.00,4.780019,24.00866,0.000168,23.115891,0.0064,-1.061
1266.00,4.781138,24.00876,0.000169,23.116369,0.0064,-1.061
1268.00,4.780972,24.00832,0.000167,23.116164,0.0064,-1.062
1270.00,4.780194,24.00821,0.000167,23.115646,0.0064,-1.061
1272.00,4.778988,24.00791,0.000167,23.115444,0.0065,-1.061
1274.00,4.777961,24.00861,0.000168,23.115139,0.0064,-1.062
1276.00,4.778324,24.00847,0.000168,23.115245,0.0065,-1.063
1278.00,4.778623,24.00827,0.000167,23.115383,0.0064,-1.061
1280.00,4.778862,24.00835,0.000166,23.115813,0.0064,-1.062
1282.00,4.779010,24.00886,0.000168,23.115542,0.0064,-1.061
1284.00,4.779378,24.00837,0.000168,23.116348,0.0065,-1.061
1286.00,4.779823,24.00912,0.000169,23.116318,0.0064,-1.061
1288.00,4.780688,24.00818,0.000168,23.115813,0.0065,-1.061
1290.00,4.780893,24.00876,0.000167,23.115015,0.0064,-1.062
1292.00,4.779242,24.00823,0.000167,23.115734,0.0064,-1.063
1294.00,4.777664,24.00692,0.000167,23.115646,0.0064,-1.061
1296.00,4.777548,24.00732,0.000168,23.115405,0.0064,-1.061
1298.00,4.778614,24.00821,0.000168,23.115583,0.0065,-1.061
1300.00,4.779548,24.00802,0.000168,23.115436,0.0065,-1.061
1302.00,4.779463,24.00806,0.000167,23.115102,0.0064,-1.062
1304.00,4.779283,24.00916,0.000168,23.115665,0.0064,-1.062
1306.00,4.779558,24.00883,0.000168,23.116081,0.0064,-1.062
1308.00,4.779525,24.00863,0.000167,23.115522,0.0065,-1.062
1310.00,4.778108,24.00870,0.000168,23.115847,0.0065,-1.062
1312.00,4.776897,24.00906,0.000168,23.116216,0.0064,-1.061
1314.00,4.777042,24.01008,0.000168,23.115884,0.0064,-1.061
1316.00,4.776423,24.00949,0.000169,23.115191,0.0064,-1.061
1318.00,4.776768,24.00920,0.000168,23.115284,0.0064,-1.061
1320.00,4.777621,24.00932,0.000167,23.115839,0.0064,-1.061
1322.00,4.778056,24.00907,0.000167,23.115901,0.0064,-1.061
1324.00,4.777982,24.00873,0.000169,23.116163,0.0064,-1.061
1326.00,4.778088,24.00914,0.000168,23.115371,0.0064,-1.061
1328.00,4.778737,24.00898,0.000167,23.115800,0.0064,-1.061
1330.00,4.778399,24.00898,0.000169,23.114826,0.0065,-1.061
1332.00,4.777971,24.00917,0.000168,23.115737,0.0065,-1.061
1334.00,4.777249,24.00910,0.000167,23.116250,0.0065,-1.061
1336.00,4.776776,24.00891,0.000167,23.115735,0.0064,-1.062
1338.00,4.776934,24.00937,0.000167,23.115262,0.0065,-1.061
1340.00,4.776591,24.00865,0.000168,23.114762,0.0064,-1.061
1342.00,4.776092,24.00887,0.000167,23.115539,0.0065,-1.061
1344.00,4.776317,24.00875,0.000166,23.115345,0.0065,-1.061
1346.00,4.776985,24.00872,0.000168,23.115297,0.0065,-1.061
1348.00,4.777035,24.00948,0.000169,23.116552,0.0064,-1.061
1350.00,4.777661,24.00960,0.000167,23.115125,0.0064,-1.062
1352.00,4.777606,24.00895,0.000166,23.115448,0.0064,-1.061
1354.00,4.777569,24.00867,0.000167,23.115754,0.0064,-1.061
1356.00,4.776112,24.00873,0.000168,23.115370,0.0064,-1.061
1358.00,4.775618,24.00865,0.000168,23.114939,0.0064,-1.061
1360.00,4.775760,24.00906,0.000169,23.115399,0.0064,-1.061
1362.00,4.776095,24.01006,0.000168,23.115520,0.0064,-1.062
1364.00,4.776093,24.01020,0.000167,23.115607,0.0065,-1.061
1366.00,4.776587,24.01014,0.000167,23.116409,0.0064,-1.061
1368.00,4.777060,24.00965,0.000167,23.115392,0.0064,-1.061
1370.00,4.776368,24.00945,0.000166,23.115073,0.0064,-1.062
1372.00,4.776143,24.00920,0.000166,23.115880,0.0064,-1.061
1374.00,4.775413,24.00895,0.000167,23.115661,0.0064,-1.061
1376.00,4.775308,24.00940,0.000168,23.115418,0.0064,-1.061
1378.00,4.774768,24.00886,0.000168,23.115836,0.0065,-1.061
1380.00,4.774201,24.00963,0.000169,23.115793,0.0064,-1.062
1382.00,4.775573,24.01013,0.000167,23.115401,0.0064,-1.062
@8,5.0000,10.0
1384.00,4.775769,24.01076,0.000168,23.115065,0.0064,-1.061
1386.00,4.774956,24.01097,0.000167,23.115633,0.0064,-1.061
1388.00,4.770628,24.01062,0.000167,23.115774,0.0064,-1.059
1390.00,4.764699,24.01023,0.000169,23.115390,0.0064,-1.060
1392.00,4.758757,24.01060,0.000168,23.115665,0.0064,-1.061
1394.00,4.753876,24.01088,0.000167,23.116111,0.0064,-1.061
1396.00,4.750975,24.01138,0.000167,23.115193,0.0064,-1.061
1398.00,4.750617,24.01107,0.000166,23.114931,0.0064,-1.063
1400.00,4.753573,24.01027,0.000165,23.114740,0.0064,-1.063
1402.00,4.755964,24.00982,0.000166,23.115542,0.0064,-1.062
1404.00,4.757345,24.00982,0.000167,23.115503,0.0064,-1.062
1406.00,4.759654,24.00973,0.000166,23.115073,0.0064,-1.061
1408.00,4.761241,24.01004,0.000168,23.116404,0.0064,-1.061
1410.00,4.763066,24.01020,0.000167,23.115633,0.0064,-1.061
1412.00,4.764495,24.01111,0.000167,23.115069,0.0064,-1.062
1414.00,4.765562,24.01076,0.000167,23.115019,0.0064,-1.062
1416.00,4.766874,24.01048,0.000168,23.115058,0.0064,-1.061
1418.00,4.768195,24.00990,0.000166,23.115022,0.0064,-1.062
1420.00,4.769691,24.01008,0.000168,23.115009,0.0064,-1.061
1422.00,4.772070,24.01107,0.000167,23.115834,0.0064,-1.061
1424.00,4.773571,24.01165,0.000167,23.115364,0.0064,-1.062
1426.00,4.774735,24.01167,0.000167,23.116255,0.0064,-1.062
1428.00,4.774669,24.01191,0.000167,23.115604,0.0064,-1.060
1430.00,4.773830,24.01260,0.000167,23.115503,0.0064,-1.061
1432.00,4.773991,24.01229,0.000167,23.114709,0.0064,-1.061
1434.00,4.775525,24.01151,0.000167,23.115555,0.0064,-1.062
1436.00,4.776447,24.01153,0.000167,23.114599,0.0064,-1.062
1438.00,4.776823,24.01174,0.000168,23.115069,0.0064,-1.061
1440.00,4.776724,24.01219,0.000166,23.115535,0.0064,-1.061
1442.00,4.776224,24.01136,0.000166,23.115509,0.0064,-1.062
1444.00,4.775381,24.01191,0.000165,23.115100,0.0064,-1.062
1446.00,4.775232,24.01194,0.000167,23.115091,0.0064,-1.061
1448.00,4.775071,24.01211,0.000167,23.115444,0.0064,-1.061
1450.00,4.775429,24.01283,0.000169,23.116090,0.0064,-1.060
1452.00,4.775476,24.01246,0.000168,23.115916,0.0064,-1.062
1454.00,4.775020,24.01289,0.000167,23.114883,0.0064,-1.062
1456.00,4.774588,24.01252,0.000166,23.114668,0.0064,-1.063
1458.00,4.774907,24.01165,0.000166,23.115360,0.0064,-1.062
1460.00,4.775122,24.01178,0.000167,23.114774,0.0064,-1.062
1462.00,4.775019,24.01260,0.000167,23.115414,0.0064,-1.061
1464.00,4.774692,24.01228,0.000167,23.116298,0.0064,-1.062
1466.00,4.774756,24.01155,0.000167,23.115615,0.0064,-1.061
1468.00,4.775261,24.01160,0.000167,23.115555,0.0064,-1.061
1470.00,4.774429,24.01206,0.000167,23.115442,0.0064,-1.061
1472.00,4.774244,24.01211,0.000166,23.115019,0.0064,-1.062
1474.00,4.774267,24.01255,0.000167,23.115225,0.0064,-1.061
1476.00,4.774913,24.01168,0.000167,23.115514,0.0064,-1.062
1478.00,4.775315,24.01178,0.000166,23.115232,0.0064,-1.062
1480.00,4.774868,24.01234,0.000166,23.115355,0.0064,-1.061
1482.00,4.774312,24.01247,0.000167,23.115735,0.0064,-1.062
1484.00,4.774722,24.01267,0.000166,23.115542,0.0064,-1.062
1486.00,4.773945,24.01341,0.000167,23.114688,0.0064,-1.061
1488.00,4.773203,24.01337,0.000167,23.115156,0.0064,-1.061
1490.00,4.772332,24.01348,0.000168,23.115637,0.0065,-1.061
1492.00,4.771193,24.01347,0.000167,23.115735,0.0064,-1.061
1494.00,4.771041,24.01355,0.000166,23.116008,0.0064,-1.062
1496.00,4.772490,24.01253,0.000167,23.116029,0.0064,-1.062
1498.00,4.773183,24.01277,0.000167,23.115812,0.0064,-1.062
1500.00,4.773607,24.01286,0.000166,23.114798,0.0064,-1.062
1502.00,4.774365,24.01286,0.000167,23.114220,0.0064,-1.062
1504.00,4.773793,24.01273,0.000168,23.115262,0.0065,-1.061
1506.00,4.773407,24.01322,0.000167,23.115929,0.0064,-1.063
1508.00,4.772763,24.01337,0.000168,23.115290,0.0064,-1.062
1510.00,4.772663,24.01312,0.000167,23.114584,0.0064,-1.063
1512.00,4.773014,24.01187,0.000166,23.115065,0.0064,-1.061
1514.00,4.773223,24.01217,0.000167,23.116053,0.0064,-1.062
1516.00,4.772837,24.01207,0.000168,23.115015,0.0064,-1.062
1518.00,4.772667,24.01238,0.000167,23.115147,0.0063,-1.061
1520.00,4.773858,24.01335,0.000168,23.115182,0.0064,-1.062
1522.00,4.772700,24.01367,0.000168,23.115310,0.0064,-1.061
1524.00,4.772104,24.01267,0.000168,23.115561,0.0064,-1.062
1526.00,4.772057,24.01255,0.000165,23.115535,0.0064,-1.062
1528.00,4.772637,24.01238,0.000166,23.115585,0.0064,-1.061
1530.00,4.771496,24.01236,0.000167,23.114861,0.0064,-1.062
1532.00,4.772033,24.01199,0.000167,23.115002,0.0064,-1.062
1534.00,4.771847,24.01289,0.000166,23.114603,0.0064,-1.062
1536.00,4.772178,24.01319,0.000168,23.115457,0.0064,-1.062
1538.00,4.772628,24.01258,0.000167,23.115656,0.0065,-1.062
1540.00,4.773054,24.01338,0.000168,23.115061,0.0064,-1.062
1542.00,4.773155,24.01387,0.000167,23.115977,0.0064,-1.061
1544.00,4.773281,24.01330,0.000166,23.114924,0.0064,-1.061
1546.00,4.772309,24.01341,0.000167,23.114965,0.0064,-1.062
1548.00,4.771361,24.01300,0.000167,23.115106,0.0065,-1.062
1550.00,4.770339,24.01345,0.000168,23.115839,0.0065,-1.062
1552.00,4.769839,24.01400,0.000167,23.115986,0.0064,-1.062
1554.00,4.770741,24.01348,0.000168,23.115823,0.0064,-1.062
1556.00,4.771219,24.01352,0.000167,23.114922,0.0065,-1.062
1558.00,4.771016,24.01321,0.000168,23.115061,0.0063,-1.062
1560.00,4.770375,24.01213,0.000168,23.115548,0.0065,-1.062
1562.00,4.770390,24.01329,0.000168,23.116430,0.0064,-1.061
@9,5.0000,10.0
1564.00,4.771210,24.01392,0.000167,23.115542,0.0064,-1.062
1566.00,4.770020,24.01256,0.000167,23.115626,0.0065,-1.062
1568.00,4.765308,24.01344,0.000168,23.115674,0.0065,-1.060
1570.00,4.759589,24.01407,0.000168,23.116070,0.0064,-1.061
1572.00,4.754773,24.01381,0.000167,23.116098,0.0064,-1.061
1574.00,4.749904,24.01303,0.000167,23.115084,0.0064,-1.061
1576.00,4.746774,24.01311,0.000167,23.114155,0.0065,-1.063
1578.00,4.747625,24.01304,0.000166,23.115152,0.0064,-1.063
1580.00,4.750415,24.01336,0.000166,23.114879,0.0065,-1.062
1582.00,4.752875,24.01285,0.000168,23.115242,0.0065,-1.062
1584.00,4.754287,24.01294,0.000167,23.115845,0.0064,-1.063
1586.00,4.755573,24.01205,0.000166,23.115594,0.0064,-1.062
1588.00,4.757072,24.01260,0.000166,23.115711,0.0065,-1.062
1590.00,4.757986,24.01271,0.000167,23.115344,0.0064,-1.062
1592.00,4.759236,24.01274,0.000167,23.114714,0.0064,-1.062
1594.00,4.760924,24.01338,0.000167,23.115008,0.0064,-1.062
1596.00,4.763243,24.01277,0.000167,23.115357,0.0064,-1.062
1598.00,4.763916,24.01315,0.000168,23.115290,0.0064,-1.061
1600.00,4.764933,24.01276,0.000169,23.115152,0.0064,-1.062
1602.00,4.766577,24.01238,0.000168,23.115901,0.0065,-1.062
1604.00,4.767817,24.01250,0.000166,23.115514,0.0065,-1.062
1606.00,4.769135,24.01258,0.000167,23.114866,0.0064,-1.062
1608.00,4.769604,24.01290,0.000167,23.115910,0.0064,-1.061
1610.00,4.769969,24.01226,0.000166,23.115663,0.0064,-1.061
1612.00,4.770482,24.01204,0.000167,23.114963,0.0064,-1.062
1614.00,4.771188,24.01233,0.000168,23.115373,0.0064,-1.062
1616.00,4.771207,24.01214,0.000170,23.115459,0.0064,-1.062
1618.00,4.772665,24.01222,0.000168,23.116239,0.0064,-1.061
1620.00,4.772497,24.01231,0.000167,23.115397,0.0064,-1.062
1622.00,4.771920,24.01151,0.000167,23.115475,0.0064,-1.062
1624.00,4.771292,24.01088,0.000167,23.115596,0.0064,-1.061
1626.00,4.770560,24.01015,0.000167,23.115383,0.0064,-1.061
1628.00,4.770522,24.01027,0.000167,23.115388,0.0064,-1.062
1630.00,4.770859,24.01150,0.000167,23.115828,0.0064,-1.062
1632.00,4.771146,24.01100,0.000167,23.115125,0.0065,-1.062
1634.00,4.770667,24.01189,0.000165,23.115171,0.0064,-1.062
1636.00,4.770764,24.01173,0.000167,23.115444,0.0064,-1.061
1638.00,4.771139,24.01150,0.000167,23.115624,0.0064,-1.061
1640.00,4.771024,24.01132,0.000166,23.115631,0.0065,-1.063
1642.00,4.771985,24.01111,0.000166,23.115344,0.0065,-1.062
1644.00,4.772836,24.01120,0.000167,23.115019,0.0064,-1.061
1646.00,4.772695,24.01128,0.000168,23.114684,0.0064,-1.061
1648.00,4.772677,24.01142,0.000168,23.115165,0.0064,-1.062
1650.00,4.772088,24.01112,0.000168,23.115115,0.0064,-1.062
1652.00,4.770907,24.01095,0.000168,23.115277,0.0064,-1.062
1654.00,4.770993,24.01043,0.000167,23.115162,0.0064,-1.062
1656.00,4.771394,24.01031,0.000167,23.115303,0.0064,-1.062
1658.00,4.772540,24.01008,0.000167,23.115293,0.0064,-1.062
1660.00,4.772645,24.01088,0.000168,23.115143,0.0064,-1.061
1662.00,4.771293,24.01056,0.000169,23.116073,0.0064,-1.062
1664.00,4.771887,24.01117,0.000167,23.115743,0.0064,-1.061
1666.00,4.770912,24.01058,0.000168,23.115403,0.0064,-1.061
1668.00,4.770716,24.01038,0.000169,23.115399,0.0064,-1.061
1670.00,4.771842,24.01047,0.000168,23.115696,0.0064,-1.062
1672.00,4.771802,24.01105,0.000166,23.115106,0.0064,-1.062
1674.00,4.770329,24.01076,0.000166,23.115568,0.0064,-1.062
1676.00,4.769892,24.01131,0.000166,23.115451,0.0064,-1.061
1678.00,4.769338,24.01103,0.000167,23.114998,0.0064,-1.062
1680.00,4.769905,24.01121,0.000167,23.115676,0.0064,-1.062
1682.00,4.770765,24.01155,0.000168,23.116008,0.0064,-1.061
1684.00,4.770022,24.01164,0.000169,23.116027,0.0064,-1.061
1686.00,4.768561,24.01173,0.000168,23.115669,0.0064,-1.062
1688.00,4.768038,24.01197,0.000167,23.115878,0.0064,-1.061
1690.00,4.768448,24.01192,0.000166,23.115008,0.0064,-1.062
1692.00,4.768469,24.01189,0.000167,23.115669,0.0064,-1.062
1694.00,4.768328,24.01200,0.000166,23.115910,0.0064,-1.062
1696.00,4.768165,24.01161,0.000165,23.115778,0.0064,-1.062
1698.00,4.768635,24.01140,0.000167,23.115013,0.0064,-1.061
1700.00,4.768684,24.01150,0.000167,23.115030,0.0064,-1.060
1702.00,4.768146,24.01159,0.000167,23.116304,0.0064,-1.062
1704.00,4.769200,24.01152,0.000168,23.115013,0.0064,-1.062
1706.00,4.769751,24.01132,0.000167,23.115388,0.0064,-1.061
1708.00,4.769337,24.01186,0.000168,23.115806,0.0064,-1.062
1710.00,4.770090,24.01242,0.000167,23.115035,0.0064,-1.062
1712.00,4.770971,24.01269,0.000167,23.115394,0.0064,-1.062
1714.00,4.770899,24.01262,0.000168,23.115195,0.0064,-1.061
1716.00,4.770696,24.01220,0.000166,23.115652,0.0064,-1.062
1718.00,4.769912,24.01303,0.000167,23.114939,0.0065,-1.062
1720.00,4.769097,24.01257,0.000166,23.114891,0.0064,-1.062
1722.00,4.768917,24.01177,0.000167,23.115065,0.0065,-1.061
1724.00,4.769070,24.01235,0.000168,23.115784,0.0065,-1.061
1726.00,4.769669,24.01257,0.000168,23.116274,0.0065,-1.062
1728.00,4.769325,24.01207,0.000168,23.115891,0.0064,-1.063
1730.00,4.768930,24.01168,0.000165,23.115316,0.0064,-1.062
1732.00,4.768668,24.01235,0.000167,23.115693,0.0064,-1.061
1734.00,4.767889,24.01204,0.000167,23.115416,0.0064,-1.061
1736.00,4.767703,24.01232,0.000167,23.115466,0.0064,-1.062
1738.00,4.768009,24.01202,0.000168,23.115635,0.0064,-1.062
1740.00,4.768312,24.01220,0.000167,23.115138,0.0064,-1.061
1742.00,4.769045,24.01198,0.000167,23.115102,0.0064,-1.062
@10,5.0000,10.0
1744.00,4.768676,24.01193,0.000166,23.115201,0.0065,-1.061
1746.00,4.767346,24.01315,0.000167,23.115858,0.0064,-1.061
1748.00,4.763100,24.01324,0.000169,23.116023,0.0064,-1.060
1750.00,4.757057,24.01262,0.000168,23.115572,0.0064,-1.061
1752.00,4.750958,24.01283,0.000168,23.116461,0.0064,-1.061
1754.00,4.746392,24.01205,0.000168,23.115108,0.0064,-1.061
1756.00,4.744326,24.01198,0.000168,23.115544,0.0064,-1.062
1758.00,4.744147,24.01245,0.000168,23.116042,0.0064,-1.063
1760.00,4.746144,24.01186,0.000167,23.116018,0.0064,-1.063
1762.00,4.749347,24.01207,0.000168,23.115514,0.0064,-1.063
1764.00,4.751418,24.01193,0.000167,23.115682,0.0064,-1.063
1766.00,4.752501,24.01224,0.000168,23.116824,0.0065,-1.062
1768.00,4.753394,24.01227,0.000169,23.115728,0.0064,-1.061
1770.00,4.754623,24.01145,0.000168,23.115884,0.0064,-1.061
1772.00,4.756059,24.01110,0.000170,23.115624,0.0064,-1.061
1774.00,4.757703,24.01105,0.000168,23.115329,0.0064,-1.062
1776.00,4.760032,24.01113,0.000168,23.115981,0.0064,-1.062
1778.00,4.761794,24.01149,0.000167,23.115433,0.0064,-1.062
1780.00,4.763578,24.01148,0.000168,23.116053,0.0065,-1.062
1782.00,4.763292,24.01167,0.000167,23.115871,0.0065,-1.062
1784.00,4.763097,24.01181,0.000168,23.115223,0.0065,-1.062
1786.00,4.764544,24.01222,0.000168,23.115167,0.0064,-1.062
1788.00,4.765730,24.01165,0.000169,23.115483,0.0065,-1.061
1790.00,4.766655,24.01153,0.000169,23.115602,0.0065,-1.062
1792.00,4.767179,24.01144,0.000168,23.115199,0.0064,-1.062
1794.00,4.767486,24.01128,0.000167,23.115995,0.0065,-1.062
1796.00,4.767570,24.01142,0.000168,23.115927,0.0064,-1.062
1798.00,4.768056,24.01108,0.000170,23.115617,0.0064,-1.060
1800.00,4.769149,24.01057,0.000168,23.116474,0.0065,-1.062
1802.00,4.769099,24.01056,0.000168,23.116122,0.0065,-1.061
1804.00,4.768886,24.01008,0.000167,23.115799,0.0065,-1.062
1806.00,4.769239,24.01034,0.000169,23.116207,0.0065,-1.062
1808.00,4.768121,24.01030,0.000168,23.116554,0.0065,-1.062
1810.00,4.768159,24.01063,0.000168,23.115054,0.0065,-1.061
1812.00,4.769435,24.01006,0.000168,23.115910,0.0065,-1.061
1814.00,4.770404,24.01073,0.000169,23.115789,0.0065,-1.061
1816.00,4.770251,24.01109,0.000169,23.116044,0.0065,-1.062
1818.00,4.769136,24.01095,0.000168,23.115875,0.0065,-1.062
1820.00,4.768600,24.00973,0.000168,23.115149,0.0064,-1.062
1822.00,4.768722,24.01012,0.000168,23.115008,0.0064,-1.062
1824.00,4.768017,24.01060,0.000167,23.115977,0.0065,-1.062
1826.00,4.767519,24.01021,0.000168,23.116096,0.0065,-1.061
1828.00,4.767206,24.01042,0.000168,23.115516,0.0065,-1.061
1830.00,4.767345,24.01103,0.000168,23.116189,0.0065,-1.062
1832.00,4.767663,24.01128,0.000168,23.115555,0.0065,-1.062
1834.00,4.767964,24.01108,0.000169,23.115225,0.0065,-1.061
1836.00,4.768758,24.01146,0.000170,23.116124,0.0065,-1.062
1838.00,4.768707,24.01100,0.000170,23.116484,0.0065,-1.062
1840.00,4.768710,24.01087,0.000168,23.115579,0.0065,-1.062
1842.00,4.767836,24.01164,0.000168,23.116014,0.0065,-1.062
1844.00,4.767367,24.01192,0.000168,23.115607,0.0065,-1.062
1846.00,4.767383,24.01200,0.000168,23.115617,0.0065,-1.062
1848.00,4.766200,24.01132,0.000170,23.115659,0.0065,-1.062
1850.00,4.766284,24.01103,0.000170,23.116222,0.0065,-1.061
1852.00,4.766647,24.01090,0.000169,23.116031,0.0065,-1.061
1854.00,4.767093,24.01126,0.000170,23.115654,0.0065,-1.062
1856.00,4.767220,24.01144,0.000168,23.115774,0.0065,-1.061
1858.00,4.767807,24.01240,0.000170,23.116166,0.0065,-1.061
1860.00,4.767769,24.01202,0.000169,23.116135,0.0065,-1.062
1862.00,4.767342,24.01043,0.000169,23.115949,0.0065,-1.061
1864.00,4.767598,24.01001,0.000168,23.116266,0.0065,-1.062
1866.00,4.767767,24.01023,0.000169,23.116114,0.0065,-1.063
1868.00,4.767779,24.00990,0.000168,23.116034,0.0065,-1.062
1870.00,4.767321,24.00992,0.000168,23.115984,0.0065,-1.061
1872.00,4.766530,24.00990,0.000169,23.116229,0.0065,-1.060
1874.00,4.766002,24.01031,0.000169,23.115524,0.0065,-1.063
1876.00,4.767076,24.00982,0.000169,23.115819,0.0065,-1.062
1878.00,4.767924,24.01011,0.000169,23.116385,0.0065,-1.061
1880.00,4.767118,24.01027,0.000169,23.115802,0.0065,-1.061
1882.00,4.767704,24.01013,0.000169,23.116224,0.0065,-1.062
1884.00,4.768926,24.01003,0.000168,23.116244,0.0065,-1.061
1886.00,4.769331,24.01005,0.000169,23.115899,0.0065,-1.061
1888.00,4.768726,24.00977,0.000169,23.115754,0.0066,-1.061
1890.00,4.767727,24.00996,0.000169,23.115871,0.0065,-1.062
1892.00,4.766314,24.00965,0.000169,23.115433,0.0065,-1.062
1894.00,4.766713,24.00905,0.000169,23.115680,0.0065,-1.062
1896.00,4.765691,24.00830,0.000169,23.115878,0.0065,-1.062
1898.00,4.764816,24.00840,0.000170,23.116369,0.0065,-1.061
1900.00,4.765355,24.00909,0.000169,23.116177,0.0065,-1.062
1902.00,4.765388,24.00923,0.000169,23.115201,0.0065,-1.062
1904.00,4.764979,24.00941,0.000168,23.115696,0.0065,-1.061
1906.00,4.764847,24.00939,0.000169,23.116014,0.0065,-1.062
1908.00,4.764910,24.00915,0.000169,23.116346,0.0065,-1.062
1910.00,4.765264,24.00893,0.000169,23.116764,0.0065,-1.061
1912.00,4.765517,24.00927,0.000169,23.115826,0.0065,-1.061
1914.00,4.765014,24.00926,0.000167,23.116681,0.0065,-1.061
1916.00,4.764917,24.00945,0.000168,23.115743,0.0065,-1.062
1918.00,4.765509,24.00915,0.000168,23.115206,0.0065,-1.062
1920.00,4.765881,24.00908,0.000168,23.115563,0.0065,-1.061
1922.00,4.766383,24.00871,0.000168,23.115481,0.0065,-1.061
@11,5.0000,10.0
1924.00,4.767338,24.00873,0.000169,23.116059,0.0065,-1.062
1926.00,4.766320,24.00954,0.000169,23.115856,0.0064,-1.061
1928.00,4.762397,24.00975,0.000169,23.116450,0.0065,-1.060
1930.00,4.756011,24.00946,0.000170,23.115158,0.0065,-1.061
1932.00,4.749673,24.00984,0.000169,23.115750,0.0065,-1.061
1934.00,4.744391,24.00950,0.000168,23.116564,0.0065,-1.061
1936.00,4.740943,24.00981,0.000168,23.115748,0.0065,-1.062
1938.00,4.742300,24.01014,0.000167,23.115773,0.0065,-1.063
1940.00,4.745280,24.01031,0.000167,23.116493,0.0064,-1.064
1942.00,4.747802,24.01016,0.000167,23.115552,0.0065,-1.063
1944.00,4.749525,24.00985,0.000169,23.116421,0.0065,-1.061
1946.00,4.750391,24.00951,0.000168,23.116781,0.0065,-1.062
1948.00,4.751758,24.00991,0.000169,23.115312,0.0065,-1.061
1950.00,4.753117,24.00889,0.000170,23.115581,0.0064,-1.062
1952.00,4.753598,24.00880,0.000170,23.115800,0.0065,-1.061
1954.00,4.755023,24.00953,0.000168,23.115353,0.0065,-1.062
1956.00,4.756773,24.00977,0.000168,23.115624,0.0065,-1.061
1958.00,4.759109,24.01058,0.000168,23.116569,0.0065,-1.061
1960.00,4.759707,24.01103,0.000168,23.115765,0.0065,-1.062
1962.00,4.761173,24.01114,0.000169,23.115483,0.0065,-1.061
1964.00,4.763371,24.01148,0.000170,23.115501,0.0065,-1.061
1966.00,4.764771,24.01127,0.000169,23.116179,0.0065,-1.062
1968.00,4.764875,24.01127,0.000167,23.116257,0.0065,-1.062
1970.00,4.764442,24.01126,0.000167,23.115724,0.0064,-1.061
1972.00,4.764238,24.01103,0.000168,23.115657,0.0065,-1.061
1974.00,4.764962,24.01097,0.000168,23.115422,0.0065,-1.061
1976.00,4.765845,24.01107,0.000168,23.116228,0.0065,-1.062
1978.00,4.765125,24.01020,0.000168,23.116461,0.0065,-1.061
1980.00,4.764559,24.00988,0.000168,23.116283,0.0065,-1.062
1982.00,4.765819,24.01090,0.000168,23.115845,0.0065,-1.062
1984.00,4.766765,24.01089,0.000169,23.116242,0.0065,-1.061
1986.00,4.767471,24.01093,0.000168,23.116010,0.0065,-1.061
1988.00,4.766965,24.01058,0.000168,23.115761,0.0065,-1.062
1990.00,4.766670,24.01050,0.000168,23.115693,0.0064,-1.061
1992.00,4.766442,24.01021,0.000167,23.115886,0.0064,-1.062
1994.00,4.765904,24.01090,0.000166,23.116320,0.0064,-1.061
1996.00,4.765624,24.01046,0.000167,23.115852,0.0065,-1.062
1998.00,4.765149,24.00987,0.000168,23.115949,0.0065,-1.062
2000.00,4.765714,24.01024,0.000167,23.115379,0.0064,-1.061
2002.00,4.765211,24.01085,0.000167,23.115795,0.0065,-1.062
2004.00,4.765096,24.01090,0.000167,23.115024,0.0064,-1.061
2006.00,4.765785,24.01102,0.000167,23.114714,0.0064,-1.061
2008.00,4.766901,24.01130,0.000168,23.115212,0.0064,-1.062
2010.00,4.767338,24.01156,0.000168,23.115384,0.0064,-1.061
2012.00,4.767969,24.01149,0.000166,23.115618,0.0065,-1.061
2014.00,4.767080,24.01158,0.000166,23.115797,0.0065,-1.062
2016.00,4.765378,24.01175,0.000167,23.115267,0.0064,-1.062
2018.00,4.764765,24.01219,0.000167,23.115312,0.0064,-1.061
2020.00,4.765292,24.01259,0.000167,23.115791,0.0064,-1.061
2022.00,4.765595,24.01294,0.000166,23.114967,0.0064,-1.061
2024.00,4.764964,24.01294,0.000167,23.115782,0.0064,-1.062
2026.00,4.764132,24.01288,0.000168,23.116343,0.0065,-1.061
2028.00,4.765326,24.01312,0.000168,23.115451,0.0065,-1.061
2030.00,4.765760,24.01293,0.000168,23.116094,0.0065,-1.061
2032.00,4.764885,24.01349,0.000167,23.115390,0.0064,-1.062
2034.00,4.765135,24.01374,0.000167,23.115438,0.0064,-1.061
2036.00,4.766536,24.01307,0.000167,23.115865,0.0064,-1.061
2038.00,4.766712,24.01282,0.000166,23.115219,0.0064,-1.062
2040.00,4.766496,24.01244,0.000166,23.115216,0.0064,-1.061
2042.00,4.766188,24.01268,0.000168,23.115438,0.0064,-1.062
2044.00,4.765052,24.01329,0.000167,23.115379,0.0064,-1.062
2046.00,4.763686,24.01327,0.000167,23.115527,0.0064,-1.061
2048.00,4.763254,24.01385,0.000167,23.114749,0.0064,-1.061
2050.00,4.763917,24.01422,0.000167,23.115019,0.0065,-1.062
2052.00,4.764085,24.01352,0.000167,23.115366,0.0065,-1.061
2054.00,4.765605,24.01333,0.000167,23.114787,0.0064,-1.062
2056.00,4.765375,24.01322,0.000167,23.115943,0.0064,-1.062
2058.00,4.764853,24.01321,0.000167,23.114872,0.0064,-1.062
2060.00,4.764279,24.01335,0.000166,23.114588,0.0064,-1.062
2062.00,4.764208,24.01407,0.000167,23.115704,0.0064,-1.061
2064.00,4.764296,24.01375,0.000167,23.115412,0.0064,-1.062
2066.00,4.765428,24.01457,0.000166,23.115028,0.0064,-1.062
2068.00,4.766129,24.01406,0.000167,23.114413,0.0064,-1.061
2070.00,4.766121,24.01298,0.000166,23.114452,0.0064,-1.062
2072.00,4.765423,24.01369,0.000167,23.115136,0.0064,-1.062
2074.00,4.764048,24.01333,0.000167,23.114918,0.0064,-1.061
2076.00,4.763669,24.01325,0.000166,23.115730,0.0064,-1.062
2078.00,4.764260,24.01385,0.000167,23.115943,0.0065,-1.062
2080.00,4.764437,24.01423,0.000167,23.115795,0.0064,-1.062
2082.00,4.764926,24.01441,0.000167,23.115048,0.0064,-1.062
2084.00,4.765165,24.01436,0.000167,23.115251,0.0064,-1.061
2086.00,4.764627,24.01341,0.000167,23.115293,0.0064,-1.061
2088.00,4.764127,24.01392,0.000168,23.115514,0.0064,-1.062
2090.00,4.764195,24.01438,0.000167,23.115637,0.0064,-1.061
2092.00,4.764433,24.01416,0.000167,23.114800,0.0064,-1.062
2094.00,4.763835,24.01460,0.000166,23.114831,0.0064,-1.063
2096.00,4.763119,24.01444,0.000167,23.115860,0.0065,-1.062
2098.00,4.762823,24.01457,0.000167,23.115301,0.0064,-1.061
2100.00,4.762777,24.01433,0.000166,23.115039,0.0064,-1.062
2102.00,4.763150,24.01405,0.000166,23.115154,0.0064,-1.061
@12,5.0000,10.0
2104.00,4.762672,24.01400,0.000167,23.115819,0.0064,-1.061
2106.00,4.761536,24.01446,0.000168,23.116042,0.0064,-1.061
2108.00,4.758071,24.01384,0.000168,23.116124,0.0064,-1.061
2110.00,4.751848,24.01345,0.000168,23.115929,0.0064,-1.061
2112.00,4.746384,24.01393,0.000167,23.116131,0.0065,-1.062
2114.00,4.742599,24.01344,0.000167,23.115752,0.0064,-1.062
2116.00,4.740537,24.01338,0.000167,23.115297,0.0064,-1.062
2118.00,4.740896,24.01321,0.000166,23.115423,0.0064,-1.063
2120.00,4.742249,24.01272,0.000165,23.116046,0.0064,-1.063
2122.00,4.744561,24.01358,0.000166,23.115693,0.0064,-1.063
2124.00,4.745016,24.01372,0.000165,23.115955,0.0065,-1.063
2126.00,4.745548,24.01418,0.000167,23.115461,0.0064,-1.062
2128.00,4.747757,24.01348,0.000167,23.115240,0.0065,-1.062
2130.00,4.749859,24.01345,0.000165,23.115396,0.0065,-1.063
2132.00,4.751959,24.01406,0.000166,23.115312,0.0064,-1.063
2134.00,4.752547,24.01424,0.000169,23.115206,0.0064,-1.061
2136.00,4.754522,24.01391,0.000168,23.116159,0.0065,-1.062
2138.00,4.756700,24.01403,0.000167,23.115676,0.0064,-1.062
2140.00,4.757802,24.01324,0.000168,23.115266,0.0064,-1.063
2142.00,4.759354,24.01383,0.000168,23.115507,0.0064,-1.062
2144.00,4.760482,24.01418,0.000166,23.115364,0.0064,-1.061
2146.00,4.761272,24.01314,0.000167,23.115039,0.0064,-1.062
2148.00,4.761223,24.01414,0.000167,23.115979,0.0064,-1.061
2150.00,4.761571,24.01503,0.000166,23.117009,0.0064,-1.061
2152.00,4.761878,24.01422,0.000168,23.116409,0.0064,-1.062
2154.00,4.762276,24.01403,0.000168,23.115177,0.0064,-1.062
2156.00,4.762992,24.01503,0.000167,23.115258,0.0064,-1.061
2158.00,4.764028,24.01428,0.000167,23.115700,0.0065,-1.062
2160.00,4.763710,24.01471,0.000167,23.114681,0.0064,-1.061
2162.00,4.763279,24.01444,0.000167,23.115151,0.0064,-1.062
2164.00,4.763140,24.01400,0.000167,23.115891,0.0064,-1.063
2166.00,4.762071,24.01441,0.000166,23.116109,0.0064,-1.063
2168.00,4.762288,24.01368,0.000168,23.116341,0.0065,-1.061
2170.00,4.762366,24.01359,0.000168,23.114998,0.0064,-1.062
2172.00,4.763321,24.01434,0.000168,23.115125,0.0064,-1.062
2174.00,4.764358,24.01422,0.000167,23.115958,0.0064,-1.062
2176.00,4.764026,24.01321,0.000168,23.115641,0.0065,-1.062
2178.00,4.763230,24.01302,0.000167,23.115873,0.0064,-1.062
2180.00,4.762491,24.01358,0.000168,23.115836,0.0064,-1.062
2182.00,4.763020,24.01347,0.000167,23.115890,0.0064,-1.062
2184.00,4.763161,24.01276,0.000168,23.115453,0.0064,-1.062
2186.00,4.763104,24.01329,0.000168,23.115644,0.0064,-1.062
2188.00,4.763501,24.01320,0.000167,23.116008,0.0064,-1.063
2190.00,4.763841,24.01336,0.000168,23.115423,0.0064,-1.062
2192.00,4.764656,24.01339,0.000167,23.114809,0.0065,-1.062
2194.00,4.765221,24.01379,0.000167,23.115717,0.0065,-1.062
2196.00,4.764086,24.01344,0.000167,23.115295,0.0064,-1.063
2198.00,4.763100,24.01291,0.000166,23.115823,0.0065,-1.061
2200.00,4.762460,24.01253,0.000167,23.115797,0.0065,-1.062
2202.00,4.762837,24.01246,0.000168,23.114969,0.0064,-1.062
2204.00,4.763280,24.01209,0.000168,23.115602,0.0064,-1.063
2206.00,4.763562,24.01213,0.000168,23.116083,0.0064,-1.062
2208.00,4.762681,24.01249,0.000167,23.115550,0.0064,-1.061
2210.00,4.762340,24.01261,0.000167,23.115253,0.0064,-1.063
2212.00,4.761749,24.01263,0.000167,23.115763,0.0064,-1.062
2214.00,4.761571,24.01264,0.000167,23.115591,0.0064,-1.062
2216.00,4.761625,24.01278,0.000169,23.115245,0.0064,-1.061
2218.00,4.761169,24.01290,0.000168,23.115477,0.0064,-1.061
2220.00,4.761250,24.01264,0.000168,23.116153,0.0065,-1.063
2222.00,4.761345,24.01330,0.000169,23.115821,0.0064,-1.061
2224.00,4.762110,24.01275,0.000168,23.116107,0.0064,-1.062
2226.00,4.762600,24.01238,0.000168,23.115669,0.0064,-1.062
2228.00,4.762145,24.01208,0.000168,23.115225,0.0064,-1.062
2230.00,4.761659,24.01186,0.000167,23.116088,0.0064,-1.062
2232.00,4.760810,24.01185,0.000167,23.115249,0.0064,-1.062
2234.00,4.761554,24.01133,0.000168,23.115849,0.0065,-1.062
2236.00,4.761786,24.01198,0.000168,23.115748,0.0065,-1.063
2238.00,4.761411,24.01199,0.000167,23.115548,0.0065,-1.062
2240.00,4.762168,24.01205,0.000168,23.115988,0.0064,-1.062
2242.00,4.762792,24.01234,0.000169,23.115709,0.0065,-1.062
2244.00,4.762220,24.01297,0.000168,23.115654,0.0065,-1.063
2246.00,4.761460,24.01196,0.000167,23.116020,0.0064,-1.062
2248.00,4.761610,24.01185,0.000168,23.116209,0.0064,-1.062
2250.00,4.761207,24.01226,0.000169,23.115743,0.0064,-1.062
2252.00,4.761706,24.01203,0.000168,23.115444,0.0065,-1.062
2254.00,4.762397,24.01093,0.000168,23.115303,0.0064,-1.062
2256.00,4.762682,24.01163,0.000168,23.115375,0.0065,-1.062
2258.00,4.762654,24.01112,0.000168,23.115516,0.0065,-1.063
2260.00,4.762708,24.01110,0.000168,23.116569,0.0065,-1.062
2262.00,4.762221,24.01084,0.000168,23.116539,0.0065,-1.063
2264.00,4.759987,24.01070,0.000167,23.115542,0.0064,-1.062
2266.00,4.759420,24.01114,0.000168,23.115860,0.0065,-1.062
2268.00,4.760728,24.01193,0.000168,23.116441,0.0065,-1.062
2270.00,4.761308,24.01236,0.000169,23.115531,0.0064,-1.062
2272.00,4.761735,24.01154,0.000168,23.115747,0.0065,-1.062
2274.00,4.762485,24.01153,0.000166,23.116135,0.0065,-1.062
2276.00,4.761825,24.01167,0.000168,23.115960,0.0064,-1.063
2278.00,4.760955,24.01122,0.000168,23.114972,0.0065,-1.062
2280.00,4.761081,24.01143,0.000169,23.115609,0.0065,-1.062
2282.00,4.761453,24.01125,0.000168,23.116172,0.0065,-1.061
@13,5.0000,10.0
2284.00,4.761599,24.01127,0.000168,23.115396,0.0065,-1.062
2286.00,4.760234,24.01072,0.000167,23.115865,0.0065,-1.063
2288.00,4.756196,24.01116,0.000168,23.116034,0.0065,-1.061
2290.00,4.750007,24.01114,0.000169,23.115568,0.0065,-1.061
2292.00,4.743840,24.01103,0.000170,23.115988,0.0064,-1.061
2294.00,4.739743,24.01064,0.000170,23.116068,0.0064,-1.061
2296.00,4.737957,24.01040,0.000168,23.115916,0.0064,-1.063
2298.00,4.738103,24.00970,0.000168,23.115591,0.0064,-1.064
2300.00,4.739138,24.00989,0.000167,23.115574,0.0064,-1.063
2302.00,4.741173,24.01047,0.000167,23.115882,0.0064,-1.063
2304.00,4.743643,24.00964,0.000166,23.116166,0.0065,-1.063
2306.00,4.745326,24.01029,0.000168,23.115472,0.0065,-1.062
2308.00,4.746347,24.01035,0.000167,23.116051,0.0064,-1.063
2310.00,4.747453,24.00997,0.000168,23.115501,0.0064,-1.062
2312.00,4.748370,24.01015,0.000167,23.115854,0.0065,-1.061
2314.00,4.748605,24.01028,0.000169,23.115498,0.0065,-1.061
2316.00,4.750537,24.01075,0.000170,23.115544,0.0065,-1.063
2318.00,4.753241,24.01087,0.000168,23.115407,0.0065,-1.063
2320.00,4.755117,24.01136,0.000168,23.115308,0.0065,-1.062
2322.00,4.757039,24.01173,0.000169,23.115858,0.0065,-1.063
2324.00,4.757750,24.01179,0.000167,23.115953,0.0065,-1.062
2326.00,4.757571,24.01170,0.000168,23.115758,0.0064,-1.061
2328.00,4.758549,24.01055,0.000169,23.115962,0.0064,-1.062
2330.00,4.759243,24.01082,0.000168,23.115646,0.0064,-1.061
2332.00,4.760406,24.01081,0.000168,23.115340,0.0064,-1.062
2334.00,4.760055,24.01132,0.000168,23.115819,0.0064,-1.062
2336.00,4.759898,24.01064,0.000169,23.115654,0.0065,-1.062
2338.00,4.760297,24.01036,0.000167,23.115487,0.0064,-1.062
2340.00,4.760007,24.01031,0.000167,23.115500,0.0064,-1.062
2342.00,4.760773,24.01106,0.000168,23.115199,0.0065,-1.063
2344.00,4.760717,24.01090,0.000169,23.115208,0.0065,-1.062
2346.00,4.761691,24.01153,0.000168,23.115520,0.0065,-1.062
2348.00,4.761739,24.01110,0.000168,23.116185,0.0064,-1.062
2350.00,4.761227,24.01133,0.000167,23.115583,0.0064,-1.061
2352.00,4.760104,24.01202,0.000169,23.115648,0.0065,-1.062
2354.00,4.759310,24.01132,0.000169,23.115858,0.0064,-1.063
2356.00,4.758972,24.01157,0.000168,23.115732,0.0064,-1.061
2358.00,4.759821,24.01133,0.000168,23.115908,0.0064,-1.061
2360.00,4.760247,24.01169,0.000168,23.116385,0.0064,-1.062
2362.00,4.760588,24.01210,0.000167,23.115481,0.0065,-1.062
2364.00,4.761198,24.01232,0.000168,23.115321,0.0065,-1.062
2366.00,4.761741,24.01233,0.000167,23.116454,0.0064,-1.062
2368.00,4.761758,24.01242,0.000168,23.116549,0.0064,-1.061
2370.00,4.761525,24.01322,0.000169,23.115676,0.0065,-1.062
2372.00,4.759596,24.01297,0.000168,23.115901,0.0065,-1.063
2374.00,4.759111,24.01274,0.000169,23.115747,0.0065,-1.062
2376.00,4.759300,24.01285,0.000168,23.115624,0.0065,-1.062
2378.00,4.759607,24.01186,0.000169,23.116421,0.0064,-1.061
2380.00,4.760364,24.01165,0.000169,23.115919,0.0065,-1.061
2382.00,4.761023,24.01203,0.000170,23.116263,0.0064,-1.062
2384.00,4.761940,24.01188,0.000169,23.116363,0.0065,-1.062
2386.00,4.762225,24.01191,0.000168,23.115858,0.0064,-1.062
2388.00,4.761564,24.01189,0.000169,23.116107,0.0064,-1.062
2390.00,4.760684,24.01241,0.000168,23.116083,0.0064,-1.061
2392.00,4.759545,24.01297,0.000169,23.115229,0.0065,-1.061
2394.00,4.758747,24.01304,0.000169,23.115693,0.0065,-1.062
2396.00,4.759323,24.01337,0.000168,23.116508,0.0065,-1.062
2398.00,4.760190,24.01277,0.000168,23.116309,0.0064,-1.062
2400.00,4.760304,24.01217,0.000169,23.115906,0.0064,-1.061
2402.00,4.759521,24.01255,0.000169,23.115537,0.0064,-1.062
2404.00,4.759545,24.01344,0.000167,23.116177,0.0065,-1.062
2406.00,4.759688,24.01289,0.000167,23.116042,0.0065,-1.062
2408.00,4.759496,24.01220,0.000168,23.115301,0.0065,-1.062
2410.00,4.759200,24.01235,0.000169,23.115663,0.0065,-1.062
2412.00,4.759377,24.01222,0.000169,23.116456,0.0065,-1.062
2414.00,4.760664,24.01216,0.000168,23.116177,0.0065,-1.062
2416.00,4.761128,24.01237,0.000168,23.116378,0.0065,-1.061
2418.00,4.760908,24.01102,0.000168,23.116127,0.0065,-1.063
2420.00,4.760563,24.01195,0.000169,23.116181,0.0065,-1.062
2422.00,4.759801,24.01103,0.000168,23.116146,0.0065,-1.062
2424.00,4.759000,24.01086,0.000169,23.115845,0.0065,-1.062
2426.00,4.758792,24.01113,0.000169,23.115962,0.0065,-1.062
2428.00,4.758138,24.01132,0.000169,23.116114,0.0065,-1.062
2430.00,4.758816,24.01160,0.000170,23.116183,0.0065,-1.061
2432.00,4.758070,24.01062,0.000169,23.116534,0.0065,-1.062
2434.00,4.757935,24.01034,0.000168,23.115784,0.0065,-1.062
2436.00,4.757902,24.01089,0.000169,23.115886,0.0065,-1.063
2438.00,4.758278,24.01119,0.000168,23.115832,0.0065,-1.061
2440.00,4.757758,24.01167,0.000168,23.116356,0.0065,-1.061
2442.00,4.758042,24.01147,0.000170,23.116807,0.0065,-1.061
2444.00,4.758635,24.01142,0.000169,23.115934,0.0065,-1.062
2446.00,4.759605,24.01258,0.000168,23.116179,0.0065,-1.062
2448.00,4.759644,24.01229,0.000169,23.116692,0.0065,-1.062
2450.00,4.759729,24.01241,0.000168,23.116341,0.0065,-1.062
2452.00,4.758787,24.01210,0.000169,23.116304,0.0065,-1.061
2454.00,4.758332,24.01228,0.000170,23.116941,0.0065,-1.062
2456.00,4.759477,24.01305,0.000170,23.116692,0.0065,-1.062
2458.00,4.759502,24.01293,0.000169,23.116703,0.0065,-1.062
2460.00,4.759899,24.01279,0.000169,23.116768,0.0065,-1.061
2462.00,4.758565,24.01325,0.000169,23.116727,0.0065,-1.062
@14,5.0000,10.0
2464.00,4.757918,24.01277,0.000170,23.116799,0.0065,-1.061
2466.00,4.756997,24.01370,0.000171,23.116664,0.0065,-1.062
2468.00,4.752382,24.01334,0.000170,23.116729,0.0065,-1.061
2470.00,4.746421,24.01401,0.000170,23.116517,0.0065,-1.061
2472.00,4.741055,24.01404,0.000170,23.116877,0.0065,-1.061
2474.00,4.736765,24.01411,0.000170,23.116842,0.0065,-1.062
2476.00,4.734375,24.01453,0.000169,23.116203,0.0065,-1.062
2478.00,4.735427,24.01483,0.000168,23.116952,0.0065,-1.063
2480.00,4.737696,24.01434,0.000168,23.116291,0.0065,-1.063
2482.00,4.740286,24.01295,0.000168,23.116662,0.0065,-1.063
2484.00,4.741919,24.01275,0.000168,23.116068,0.0065,-1.062
2486.00,4.743662,24.01340,0.000169,23.116551,0.0065,-1.062
2488.00,4.745079,24.01339,0.000168,23.115812,0.0065,-1.062
2490.00,4.746948,24.01281,0.000170,23.116246,0.0065,-1.062
2492.00,4.747807,24.01227,0.000170,23.115923,0.0065,-1.062
2494.00,4.748292,24.01222,0.000170,23.115988,0.0065,-1.062
2496.00,4.750659,24.01173,0.000170,23.116558,0.0065,-1.062
2498.00,4.752408,24.01304,0.000169,23.115923,0.0065,-1.062
2500.00,4.754248,24.01286,0.000169,23.116202,0.0065,-1.062
2502.00,4.755297,24.01235,0.000169,23.115637,0.0065,-1.061
2504.00,4.757003,24.01202,0.000171,23.116569,0.0065,-1.061
2506.00,4.758382,24.01235,0.000170,23.116265,0.0065,-1.061
2508.00,4.759367,24.01174,0.000170,23.116120,0.0065,-1.062
2510.00,4.759986,24.01158,0.000170,23.116640,0.0065,-1.062
2512.00,4.760419,24.01080,0.000169,23.115745,0.0065,-1.062
2514.00,4.760756,24.01160,0.000169,23.116068,0.0065,-1.061
2516.00,4.761263,24.01173,0.000170,23.116174,0.0065,-1.062
2518.00,4.760927,24.01208,0.000169,23.116086,0.0065,-1.062
2520.00,4.761031,24.01138,0.000168,23.116209,0.0065,-1.062
2522.00,4.761684,24.01159,0.000169,23.115826,0.0065,-1.061
2524.00,4.760245,24.01117,0.000168,23.115739,0.0065,-1.062
2526.00,4.760912,24.01087,0.000169,23.116207,0.0065,-1.062
2528.00,4.762487,24.01055,0.000170,23.116159,0.0065,-1.061
2530.00,4.762638,24.01079,0.000170,23.116356,0.0065,-1.061
2532.00,4.762549,24.01079,0.000171,23.115797,0.0065,-1.061
2534.00,4.761235,24.01111,0.000169,23.116291,0.0065,-1.062
2536.00,4.760005,24.01126,0.000168,23.116105,0.0065,-1.062
2538.00,4.759553,24.01131,0.000168,23.116326,0.0065,-1.061
2540.00,4.759289,24.01187,0.000169,23.115496,0.0065,-1.061
2542.00,4.758283,24.01206,0.000170,23.115810,0.0065,-1.062
2544.00,4.759067,24.01183,0.000168,23.116265,0.0065,-1.061
2546.00,4.760156,24.01171,0.000169,23.116278,0.0065,-1.061
2548.00,4.760645,24.01177,0.000169,23.115713,0.0065,-1.062
2550.00,4.761535,24.01140,0.000171,23.116458,0.0065,-1.061
2552.00,4.761999,24.01132,0.000169,23.115836,0.0065,-1.061
2554.00,4.761062,24.01151,0.000169,23.116166,0.0065,-1.062
2556.00,4.759775,24.01187,0.000168,23.116682,0.0065,-1.062
2558.00,4.759558,24.01243,0.000168,23.116454,0.0065,-1.061
2560.00,4.759924,24.01207,0.000169,23.116298,0.0065,-1.061
2562.00,4.759619,24.01235,0.000169,23.115994,0.0066,-1.061
2564.00,4.760411,24.01240,0.000169,23.116170,0.0065,-1.061
2566.00,4.761468,24.01269,0.000169,23.116118,0.0065,-1.061
2568.00,4.760911,24.01252,0.000171,23.115984,0.0065,-1.061
2570.00,4.761107,24.01228,0.000169,23.116075,0.0065,-1.062
2572.00,4.759980,24.01235,0.000169,23.115999,0.0065,-1.062
2574.00,4.758239,24.01231,0.000169,23.115758,0.0065,-1.061
2576.00,4.758958,24.01207,0.000169,23.115457,0.0065,-1.061
2578.00,4.758226,24.01175,0.000169,23.115726,0.0065,-1.062
2580.00,4.757971,24.01172,0.000169,23.116675,0.0065,-1.062
2582.00,4.759379,24.01170,0.000169,23.116489,0.0065,-1.062
2584.00,4.760094,24.01101,0.000169,23.115862,0.0065,-1.061
2586.00,4.760184,24.01169,0.000168,23.115646,0.0065,-1.062
2588.00,4.760060,24.01272,0.000169,23.115488,0.0065,-1.061
2590.00,4.760052,24.01289,0.000169,23.116259,0.0065,-1.061
2592.00,4.760192,24.01222,0.000170,23.116445,0.0065,-1.061
2594.00,4.759070,24.01174,0.000170,23.115639,0.0065,-1.061
2596.00,4.758959,24.01118,0.000169,23.116008,0.0065,-1.062
2598.00,4.759332,24.01184,0.000169,23.115789,0.0065,-1.061
2600.00,4.759317,24.01223,0.000168,23.116101,0.0065,-1.062
2602.00,4.759942,24.01182,0.000168,23.115494,0.0065,-1.062
2604.00,4.760456,24.01226,0.000169,23.114790,0.0065,-1.061
2606.00,4.760092,24.01213,0.000169,23.116361,0.0065,-1.062
2608.00,4.760032,24.01169,0.000168,23.116047,0.0065,-1.062
2610.00,4.759225,24.01128,0.000168,23.115867,0.0065,-1.061
2612.00,4.758471,24.01229,0.000169,23.115847,0.0065,-1.062
2614.00,4.757057,24.01240,0.000168,23.116118,0.0065,-1.062
2616.00,4.757713,24.01249,0.000169,23.116487,0.0065,-1.062
2618.00,4.758827,24.01197,0.000170,23.115687,0.0065,-1.062
2620.00,4.759906,24.01224,0.000170,23.115969,0.0065,-1.061
2622.00,4.759817,24.01347,0.000168,23.116268,0.0065,-1.061
2624.00,4.758975,24.01304,0.000168,23.115353,0.0065,-1.061
2626.00,4.758661,24.01323,0.000168,23.115223,0.0065,-1.062
2628.00,4.758164,24.01293,0.000170,23.115238,0.0065,-1.062
2630.00,4.757453,24.01264,0.000169,23.115503,0.0065,-1.062
2632.00,4.758154,24.01292,0.000168,23.115509,0.0065,-1.062
2634.00,4.758074,24.01260,0.000169,23.115800,0.0065,-1.062
2636.00,4.758343,24.01197,0.000168,23.115613,0.0065,-1.062
2638.00,4.758542,24.01219,0.000168,23.115923,0.0065,-1.062
2640.00,4.758590,24.01277,0.000169,23.115669,0.0065,-1.061
2642.00,4.759100,24.01290,0.000169,23.115919,0.0065,-1.061
@15,5.0000,10.0
2644.00,4.760430,24.01219,0.000168,23.115236,0.0064,-1.061
2646.00,4.759767,24.01330,0.000167,23.115505,0.0064,-1.062
2648.00,4.754776,24.01333,0.000167,23.116517,0.0065,-1.061
2650.00,4.748496,24.01348,0.000169,23.115960,0.0065,-1.061
2652.00,4.742638,24.01374,0.000170,23.115592,0.0064,-1.061
2654.00,4.738318,24.01441,0.000170,23.116506,0.0065,-1.061
2656.00,4.736031,24.01488,0.000168,23.115370,0.0064,-1.062
2658.00,4.735741,24.01512,0.000168,23.116107,0.0064,-1.063
2660.00,4.737529,24.01483,0.000167,23.115754,0.0064,-1.064
2662.00,4.740478,24.01535,0.000166,23.115238,0.0065,-1.064
2664.00,4.743696,24.01513,0.000167,23.115812,0.0064,-1.062
2666.00,4.742898,24.01538,0.000168,23.116207,0.0065,-1.062
2668.00,4.742682,24.01513,0.000168,23.115784,0.0064,-1.062
2670.00,4.743685,24.01458,0.000168,23.115416,0.0064,-1.063
2672.00,4.745635,24.01454,0.000168,23.115706,0.0064,-1.062
2674.00,4.747220,24.01460,0.000168,23.115500,0.0064,-1.062
2676.00,4.748550,24.01432,0.000167,23.115076,0.0064,-1.062
2678.00,4.750149,24.01409,0.000167,23.115578,0.0064,-1.062
2680.00,4.751697,24.01445,0.000168,23.115845,0.0064,-1.063
2682.00,4.754197,24.01442,0.000169,23.115806,0.0065,-1.062
2684.00,4.755736,24.01400,0.000167,23.115572,0.0064,-1.062
2686.00,4.755716,24.01355,0.000168,23.115293,0.0064,-1.062
2688.00,4.756119,24.01437,0.000167,23.115360,0.0064,-1.062
2690.00,4.756853,24.01471,0.000168,23.115717,0.0065,-1.062
2692.00,4.757370,24.01483,0.000167,23.115572,0.0064,-1.062
2694.00,4.758195,24.01576,0.000167,23.115429,0.0064,-1.061
2696.00,4.758704,24.01528,0.000168,23.115321,0.0064,-1.062
2698.00,4.759313,24.01490,0.000167,23.115826,0.0064,-1.063
2700.00,4.759258,24.01540,0.000167,23.115604,0.0064,-1.062
2702.00,4.759680,24.01576,0.000168,23.115472,0.0064,-1.062
2704.00,4.758559,24.01585,0.000168,23.115280,0.0064,-1.063
2706.00,4.757749,24.01619,0.000168,23.115761,0.0064,-1.062
2708.00,4.757066,24.01606,0.000167,23.115604,0.0065,-1.063
2710.00,4.756971,24.01571,0.000167,23.116096,0.0065,-1.062
2712.00,4.757752,24.01618,0.000168,23.115719,0.0065,-1.062
2714.00,4.758713,24.01512,0.000168,23.115605,0.0064,-1.062
2716.00,4.758989,24.01504,0.000168,23.115383,0.0064,-1.062
2718.00,4.760071,24.01578,0.000168,23.115392,0.0065,-1.063
2720.00,4.760059,24.01601,0.000168,23.115624,0.0065,-1.063
2722.00,4.760324,24.01550,0.000167,23.115364,0.0064,-1.062
2724.00,4.759920,24.01555,0.000168,23.116155,0.0064,-1.062
2726.00,4.759243,24.01628,0.000169,23.115960,0.0065,-1.063
2728.00,4.758154,24.01582,0.000168,23.115477,0.0064,-1.063
2730.00,4.757637,24.01624,0.000167,23.115901,0.0064,-1.063
2732.00,4.758388,24.01619,0.000167,23.115253,0.0064,-1.062
2734.00,4.758397,24.01473,0.000167,23.115412,0.0064,-1.062
2736.00,4.758712,24.01461,0.000168,23.115975,0.0064,-1.062
2738.00,4.758652,24.01453,0.000168,23.115843,0.0064,-1.062
2740.00,4.758672,24.01347,0.000168,23.115425,0.0065,-1.062
2742.00,4.759165,24.01436,0.000168,23.115561,0.0064,-1.063
2744.00,4.759250,24.01440,0.000168,23.115080,0.0064,-1.063
2746.00,4.758755,24.01477,0.000166,23.114933,0.0064,-1.062
2748.00,4.759096,24.01424,0.000167,23.115422,0.0064,-1.062
2750.00,4.758234,24.01446,0.000167,23.115004,0.0064,-1.062
2752.00,4.757098,24.01525,0.000167,23.115203,0.0064,-1.063
2754.00,4.756855,24.01554,0.000168,23.116176,0.0064,-1.062
2756.00,4.758015,24.01587,0.000168,23.115542,0.0064,-1.063
2758.00,4.758375,24.01464,0.000166,23.115685,0.0065,-1.063
2760.00,4.758904,24.01524,0.000167,23.115277,0.0064,-1.063
2762.00,4.758909,24.01577,0.000167,23.115427,0.0064,-1.062
2764.00,4.757572,24.01545,0.000168,23.114937,0.0064,-1.062
2766.00,4.757649,24.01544,0.000167,23.115000,0.0064,-1.063
2768.00,4.758209,24.01582,0.000168,23.114989,0.0064,-1.062
2770.00,4.758615,24.01539,0.000168,23.115271,0.0064,-1.063
2772.00,4.758542,24.01499,0.000166,23.116428,0.0064,-1.063
2774.00,4.757048,24.01487,0.000167,23.115514,0.0064,-1.063
2776.00,4.756376,24.01467,0.000167,23.115112,0.0064,-1.063
2778.00,4.757015,24.01496,0.000168,23.115435,0.0064,-1.062
2780.00,4.756715,24.01576,0.000168,23.115282,0.0064,-1.062
2782.00,4.756209,24.01657,0.000167,23.114345,0.0064,-1.063
2784.00,4.756390,24.01581,0.000166,23.115230,0.0064,-1.064
2786.00,4.756761,24.01596,0.000167,23.115592,0.0064,-1.063
2788.00,4.757718,24.01535,0.000166,23.115409,0.0064,-1.063
2790.00,4.758355,24.01560,0.000167,23.114976,0.0064,-1.062
2792.00,4.758378,24.01557,0.000167,23.116231,0.0064,-1.062
2794.00,4.758112,24.01496,0.000168,23.115613,0.0064,-1.063
2796.00,4.757237,24.01470,0.000169,23.115004,0.0064,-1.063
2798.00,4.756949,24.01471,0.000169,23.115513,0.0064,-1.062
2800.00,4.756979,24.01396,0.000167,23.115470,0.0065,-1.063
2802.00,4.756205,24.01439,0.000166,23.115238,0.0065,-1.063
2804.00,4.756505,24.01408,0.000167,23.115136,0.0064,-1.063
2806.00,4.756825,24.01384,0.000168,23.114584,0.0064,-1.064
2808.00,4.756476,24.01422,0.000167,23.115630,0.0065,-1.062
2810.00,4.757723,24.01397,0.000168,23.115683,0.0064,-1.062
2812.00,4.757845,24.01468,0.000169,23.115943,0.0064,-1.063
2814.00,4.756897,24.01456,0.000167,23.115128,0.0064,-1.063
2816.00,4.756198,24.01439,0.000166,23.115188,0.0065,-1.063
2818.00,4.756473,24.01386,0.000167,23.114982,0.0065,-1.063
2820.00,4.756636,24.01408,0.000168,23.115206,0.0065,-1.063
2822.00,4.756184,24.01371,0.000168,23.115802,0.0064,-1.063
@16,5.0000,10.0
2824.00,4.756615,24.01407,0.000168,23.116051,0.0064,-1.062
2826.00,4.756154,24.01438,0.000167,23.116387,0.0064,-1.062
2828.00,4.753543,24.01462,0.000167,23.115637,0.0065,-1.062
2830.00,4.749199,24.01447,0.000168,23.115929,0.0064,-1.062
2832.00,4.743322,24.01420,0.000168,23.116072,0.0064,-1.062
2834.00,4.738327,24.01446,0.000168,23.115897,0.0064,-1.062
2836.00,4.733682,24.01546,0.000167,23.115360,0.0065,-1.062
2838.00,4.733323,24.01529,0.000166,23.115774,0.0064,-1.064
2840.00,4.735085,24.01474,0.000167,23.115123,0.0065,-1.064
2842.00,4.736522,24.01493,0.000165,23.115529,0.0064,-1.064
2844.00,4.738754,24.01524,0.000165,23.115574,0.0064,-1.064
2846.00,4.740546,24.01455,0.000166,23.115332,0.0065,-1.063
2848.00,4.742336,24.01459,0.000167,23.114829,0.0065,-1.063
2850.00,4.744834,24.01389,0.000167,23.116437,0.0064,-1.062
2852.00,4.747026,24.01311,0.000168,23.115193,0.0065,-1.062
2854.00,4.749168,24.01359,0.000167,23.115301,0.0065,-1.062
2856.00,4.749386,24.01355,0.000169,23.115600,0.0065,-1.063
2858.00,4.751176,24.01367,0.000168,23.115834,0.0065,-1.064
2860.00,4.752089,24.01352,0.000168,23.115184,0.0065,-1.063
2862.00,4.752887,24.01456,0.000168,23.115470,0.0064,-1.062
2864.00,4.754053,24.01460,0.000169,23.115674,0.0064,-1.062
2866.00,4.754526,24.01474,0.000169,23.115899,0.0064,-1.063
2868.00,4.755902,24.01472,0.000168,23.116075,0.0064,-1.062
2870.00,4.755835,24.01487,0.000168,23.116398,0.0065,-1.062
2872.00,4.756482,24.01454,0.000168,23.115936,0.0064,-1.063
2874.00,4.757928,24.01373,0.000168,23.116068,0.0064,-1.062
2876.00,4.757985,24.01379,0.000168,23.115663,0.0064,-1.062
2878.00,4.756877,24.01363,0.000168,23.115726,0.0065,-1.063
2880.00,4.756630,24.01367,0.000168,23.115448,0.0065,-1.062
2882.00,4.756698,24.01357,0.000167,23.115810,0.0065,-1.064
2884.00,4.756903,24.01326,0.000167,23.116001,0.0065,-1.063
2886.00,4.757607,24.01302,0.000166,23.115964,0.0065,-1.063
2888.00,4.756893,24.01344,0.000168,23.114638,0.0064,-1.061
2890.00,4.756780,24.01280,0.000169,23.115761,0.0064,-1.062
2892.00,4.756296,24.01210,0.000169,23.115776,0.0065,-1.062
2894.00,4.756207,24.01285,0.000169,23.115895,0.0065,-1.062
2896.00,4.756013,24.01267,0.000168,23.116196,0.0064,-1.064
2898.00,4.756174,24.01235,0.000168,23.115683,0.0065,-1.063
2900.00,4.757338,24.01233,0.000167,23.115477,0.0065,-1.062
2902.00,4.757321,24.01210,0.000167,23.115877,0.0064,-1.062
2904.00,4.757062,24.01270,0.000167,23.116029,0.0064,-1.062
2906.00,4.756930,24.01261,0.000168,23.115756,0.0064,-1.062
2908.00,4.756261,24.01280,0.000168,23.116042,0.0064,-1.062
2910.00,4.755869,24.01280,0.000168,23.116198,0.0064,-1.062
2912.00,4.756769,24.01175,0.000168,23.115240,0.0064,-1.063
2914.00,4.757032,24.01209,0.000169,23.114813,0.0064,-1.062
2916.00,4.756965,24.01183,0.000168,23.115221,0.0064,-1.062
2918.00,4.757583,24.01173,0.000167,23.115227,0.0064,-1.063
2920.00,4.757379,24.01238,0.000168,23.115897,0.0064,-1.063
2922.00,4.756242,24.01248,0.000168,23.115553,0.0064,-1.062
2924.00,4.755401,24.01233,0.000168,23.115084,0.0064,-1.062
2926.00,4.755849,24.01210,0.000167,23.116330,0.0065,-1.062
2928.00,4.757552,24.01227,0.000168,23.115546,0.0065,-1.062
2930.00,4.758687,24.01103,0.000167,23.115678,0.0065,-1.062
2932.00,4.757794,24.01158,0.000166,23.115591,0.0064,-1.062
2934.00,4.757249,24.01230,0.000168,23.115282,0.0064,-1.063
2936.00,4.756428,24.01175,0.000167,23.115115,0.0064,-1.063
2938.00,4.755813,24.01202,0.000167,23.115665,0.0064,-1.062
2940.00,4.755925,24.01171,0.000168,23.115802,0.0064,-1.063
2942.00,4.755603,24.01104,0.000168,23.115134,0.0065,-1.062
2944.00,4.756946,24.01074,0.000168,23.115604,0.0064,-1.062
2946.00,4.757722,24.01160,0.000169,23.115149,0.0064,-1.062
2948.00,4.757091,24.01194,0.000168,23.114653,0.0064,-1.062
2950.00,4.757427,24.01203,0.000166,23.115607,0.0064,-1.062
2952.00,4.757115,24.01229,0.000167,23.115585,0.0064,-1.062
2954.00,4.756395,24.01229,0.000168,23.115566,0.0064,-1.062
2956.00,4.756002,24.01235,0.000169,23.115557,0.0064,-1.062
2958.00,4.754892,24.01212,0.000168,23.115422,0.0064,-1.062
2960.00,4.754082,24.01223,0.000168,23.115501,0.0064,-1.061
2962.00,4.755023,24.01220,0.000168,23.115934,0.0064,-1.062
2964.00,4.754882,24.01255,0.000167,23.115468,0.0064,-1.063
2966.00,4.755031,24.01207,0.000168,23.115899,0.0064,-1.062
2968.00,4.756276,24.01293,0.000168,23.116233,0.0064,-1.062
2970.00,4.756534,24.01243,0.000167,23.115453,0.0064,-1.062
2972.00,4.755536,24.01287,0.000168,23.115301,0.0064,-1.062
2974.00,4.755255,24.01340,0.000168,23.115613,0.0064,-1.062
2976.00,4.757091,24.01291,0.000166,23.116159,0.0064,-1.063
2978.00,4.757099,24.01224,0.000167,23.116259,0.0065,-1.062
2980.00,4.756703,24.01190,0.000168,23.116140,0.0065,-1.062
2982.00,4.757313,24.01217,0.000168,23.115444,0.0065,-1.062
2984.00,4.756808,24.01274,0.000167,23.114670,0.0065,-1.062
2986.00,4.756369,24.01290,0.000168,23.115767,0.0064,-1.062
2988.00,4.755678,24.01327,0.000167,23.115869,0.0065,-1.062
2990.00,4.754888,24.01297,0.000168,23.115470,0.0065,-1.062
2992.00,4.754049,24.01300,0.000168,23.115466,0.0064,-1.062
2994.00,4.754296,24.01328,0.000168,23.115704,0.0064,-1.062
2996.00,4.754227,24.01271,0.000168,23.114850,0.0065,-1.063
2998.00,4.754889,24.01261,0.000167,23.114991,0.0065,-1.062
3000.00,4.755467,24.01260,0.000168,23.114868,0.0065,-1.062
3002.00,4.757033,24.01244,0.000169,23.116092,0.0065,-1.062
@17,5.0000,10.0
3004.00,4.756800,24.01256,0.000169,23.115761,0.0064,-1.062
3006.00,4.755950,24.01255,0.000169,23.115956,0.0065,-1.061
3008.00,4.753276,24.01309,0.000170,23.116118,0.0064,-1.062
3010.00,4.747010,24.01352,0.000168,23.116491,0.0064,-1.061
3012.00,4.741833,24.01268,0.000169,23.116211,0.0065,-1.062
3014.00,4.737964,24.01264,0.000168,23.116027,0.0065,-1.062
3016.00,4.733401,24.01379,0.000169,23.115748,0.0065,-1.062
3018.00,4.731653,24.01367,0.000167,23.115073,0.0065,-1.063
3020.00,4.733781,24.01325,0.000168,23.116634,0.0065,-1.064
3022.00,4.736408,24.01326,0.000168,23.116515,0.0065,-1.064
3024.00,4.737142,24.01358,0.000166,23.115574,0.0065,-1.063
3026.00,4.738301,24.01336,0.000168,23.115626,0.0065,-1.063
3028.00,4.740324,24.01273,0.000168,23.115696,0.0065,-1.062
3030.00,4.743051,24.01234,0.000169,23.116164,0.0064,-1.063
3032.00,4.744691,24.01248,0.000169,23.115581,0.0065,-1.062
3034.00,4.745968,24.01149,0.000169,23.115795,0.0065,-1.063
3036.00,4.747663,24.01148,0.000170,23.115997,0.0064,-1.062
3038.00,4.749651,24.01193,0.000169,23.115754,0.0065,-1.063
3040.00,4.751048,24.01181,0.000168,23.115877,0.0065,-1.062
3042.00,4.751374,24.01144,0.000169,23.116976,0.0064,-1.062
3044.00,4.751673,24.01186,0.000169,23.116252,0.0064,-1.062
3046.00,4.752802,24.01108,0.000170,23.115702,0.0065,-1.062
3048.00,4.754452,24.01173,0.000168,23.116287,0.0065,-1.062
3050.00,4.756011,24.01117,0.000168,23.115864,0.0065,-1.062
3052.00,4.756822,24.01053,0.000169,23.115849,0.0065,-1.062
3054.00,4.757122,24.01122,0.000169,23.115531,0.0065,-1.062
3056.00,4.756889,24.01132,0.000168,23.115975,0.0065,-1.063
3058.00,4.756635,24.01194,0.000169,23.115739,0.0065,-1.063
3060.00,4.755921,24.01233,0.000169,23.116066,0.0065,-1.062
3062.00,4.755211,24.01226,0.000169,23.116083,0.0065,-1.062
3064.00,4.755269,24.01188,0.000169,23.116216,0.0064,-1.062
3066.00,4.755549,24.01137,0.000169,23.115994,0.0065,-1.062
3068.00,4.755174,24.01192,0.000169,23.116060,0.0065,-1.062
3070.00,4.754395,24.01145,0.000169,23.115943,0.0065,-1.062
3072.00,4.754811,24.01143,0.000169,23.115932,0.0065,-1.062
3074.00,4.755536,24.01088,0.000168,23.116597,0.0065,-1.063
3076.00,4.756236,24.01139,0.000168,23.115546,0.0065,-1.062
3078.00,4.755534,24.01073,0.000169,23.115306,0.0065,-1.062
3080.00,4.755558,24.00959,0.000171,23.115618,0.0065,-1.061
3082.00,4.755850,24.01016,0.000169,23.116274,0.0065,-1.063
3084.00,4.756051,24.00954,0.000168,23.115448,0.0065,-1.062
3086.00,4.757173,24.00935,0.000170,23.116144,0.0065,-1.062
3088.00,4.756858,24.00928,0.000170,23.115735,0.0065,-1.062
3090.00,4.757701,24.00926,0.000169,23.116402,0.0065,-1.062
3092.00,4.758504,24.00900,0.000169,23.117093,0.0064,-1.062
3094.00,4.757212,24.00906,0.000170,23.115791,0.0065,-1.061
3096.00,4.756406,24.00894,0.000170,23.115366,0.0065,-1.062
3098.00,4.756294,24.00921,0.000169,23.116021,0.0065,-1.062
3100.00,4.756040,24.00961,0.000169,23.115821,0.0065,-1.061
3102.00,4.756285,24.00965,0.000171,23.116073,0.0065,-1.062
3104.00,4.755996,24.01014,0.000169,23.116889,0.0066,-1.062
3106.00,4.756044,24.00989,0.000169,23.116129,0.0065,-1.062
3108.00,4.756136,24.00920,0.000169,23.116506,0.0065,-1.062
3110.00,4.757082,24.00932,0.000169,23.116599,0.0065,-1.062
3112.00,4.755695,24.00940,0.000168,23.115719,0.0065,-1.063
3114.00,4.754818,24.00907,0.000168,23.116005,0.0065,-1.062
3116.00,4.754695,24.00980,0.000169,23.116317,0.0065,-1.061
3118.00,4.754807,24.00908,0.000169,23.116421,0.0065,-1.061
3120.00,4.754767,24.00943,0.000170,23.116330,0.0065,-1.062
3122.00,4.753449,24.00959,0.000169,23.116081,0.0065,-1.062
3124.00,4.753762,24.00951,0.000169,23.115914,0.0065,-1.062
3126.00,4.754509,24.00935,0.000169,23.116224,0.0065,-1.062
3128.00,4.754890,24.00898,0.000169,23.116107,0.0066,-1.061
3130.00,4.755237,24.00973,0.000169,23.115670,0.0065,-1.062
3132.00,4.755573,24.01027,0.000169,23.116016,0.0065,-1.062
3134.00,4.755193,24.01050,0.000170,23.116062,0.0065,-1.061
3136.00,4.754585,24.01018,0.000169,23.116138,0.0065,-1.061
3138.00,4.755341,24.01015,0.000169,23.115275,0.0065,-1.062
3140.00,4.756601,24.00972,0.000169,23.115652,0.0065,-1.062
3142.00,4.756687,24.00954,0.000169,23.116268,0.0065,-1.062
3144.00,4.756828,24.00928,0.000168,23.115700,0.0065,-1.061
3146.00,4.756682,24.00942,0.000169,23.116502,0.0065,-1.062
3148.00,4.756669,24.00916,0.000170,23.115940,0.0065,-1.061
3150.00,4.756309,24.00956,0.000170,23.115125,0.0065,-1.061
3152.00,4.755168,24.00887,0.000170,23.116525,0.0065,-1.062
3154.00,4.754485,24.00864,0.000170,23.116575,0.0065,-1.061
3156.00,4.754427,24.00874,0.000169,23.116356,0.0065,-1.061
3158.00,4.753930,24.00884,0.000170,23.116354,0.0065,-1.062
3160.00,4.753754,24.00979,0.000170,23.116190,0.0065,-1.062
3162.00,4.754524,24.00990,0.000169,23.116356,0.0065,-1.062
3164.00,4.756120,24.00964,0.000169,23.116356,0.0065,-1.062
3166.00,4.756033,24.01033,0.000171,23.115858,0.0065,-1.061
3168.00,4.755784,24.01067,0.000170,23.115992,0.0065,-1.062
3170.00,4.756028,24.00989,0.000169,23.116259,0.0065,-1.062
3172.00,4.756206,24.01028,0.000170,23.116265,0.0065,-1.062
3174.00,4.754549,24.01029,0.000170,23.116460,0.0065,-1.061
3176.00,4.754134,24.01005,0.000171,23.116959,0.0065,-1.062
3178.00,4.754847,24.01004,0.000170,23.116508,0.0065,-1.061
3180.00,4.755729,24.01105,0.000171,23.116244,0.0066,-1.062
3182.00,4.755269,24.01004,0.000169,23.117134,0.0066,-1.062
@18,5.0000,10.0
3184.00,4.755396,24.00939,0.000170,23.116838,0.0065,-1.061
3186.00,4.754183,24.00995,0.000170,23.115747,0.0065,-1.062
3188.00,4.751077,24.00923,0.000171,23.116422,0.0065,-1.062
3190.00,4.745257,24.00950,0.000170,23.116551,0.0065,-1.060
3192.00,4.740661,24.00991,0.000171,23.115572,0.0065,-1.061
3194.00,4.736840,24.00975,0.000170,23.116840,0.0065,-1.062
3196.00,4.733198,24.00932,0.000170,23.116840,0.0065,-1.061
3198.00,4.732482,24.00949,0.000168,23.116101,0.0065,-1.063
3200.00,4.734536,24.01018,0.000168,23.115396,0.0066,-1.063
3202.00,4.736256,24.01091,0.000169,23.116248,0.0066,-1.063
3204.00,4.737891,24.01092,0.000168,23.116573,0.0065,-1.062
3206.00,4.739266,24.01083,0.000169,23.116103,0.0065,-1.062
3208.00,4.739141,24.01047,0.000169,23.116417,0.0065,-1.061
3210.00,4.740618,24.01016,0.000170,23.116900,0.0065,-1.062
3212.00,4.742610,24.00981,0.000170,23.115936,0.0065,-1.062
3214.00,4.745214,24.01014,0.000170,23.116768,0.0065,-1.061
3216.00,4.747787,24.01106,0.000170,23.115793,0.0065,-1.061
3218.00,4.748838,24.01005,0.000170,23.116042,0.0065,-1.062
3220.00,4.749774,24.01108,0.000169,23.116606,0.0065,-1.061
3222.00,4.751587,24.01125,0.000171,23.115487,0.0065,-1.062
3224.00,4.753227,24.01172,0.000169,23.115318,0.0065,-1.062
3226.00,4.754409,24.01136,0.000169,23.116133,0.0065,-1.062
3228.00,4.754005,24.01179,0.000170,23.115817,0.0065,-1.062
3230.00,4.753633,24.01172,0.000169,23.115934,0.0065,-1.061
3232.00,4.753460,24.01162,0.000169,23.116588,0.0065,-1.062
3234.00,4.752919,24.01241,0.000170,23.115741,0.0065,-1.061
3236.00,4.753312,24.01262,0.000170,23.116495,0.0065,-1.061
3238.00,4.753532,24.01235,0.000169,23.116374,0.0065,-1.062
3240.00,4.754238,24.01272,0.000170,23.115997,0.0065,-1.062
3242.00,4.755244,24.01297,0.000169,23.116066,0.0065,-1.062
3244.00,4.756563,24.01295,0.000169,23.115648,0.0065,-1.061
3246.00,4.757653,24.01264,0.000171,23.116298,0.0065,-1.061
3248.00,4.757886,24.01281,0.000170,23.115812,0.0065,-1.062
3250.00,4.757036,24.01272,0.000170,23.115982,0.0065,-1.062
3252.00,4.756766,24.01312,0.000168,23.116725,0.0065,-1.062
3254.00,4.755674,24.01329,0.000168,23.115455,0.0065,-1.062
3256.00,4.755014,24.01332,0.000168,23.115982,0.0065,-1.061
3258.00,4.754424,24.01229,0.000168,23.115953,0.0065,-1.061
3260.00,4.754613,24.01233,0.000167,23.116320,0.0065,-1.062
3262.00,4.755094,24.01386,0.000169,23.116077,0.0065,-1.061
3264.00,4.755216,24.01382,0.000169,23.115191,0.0065,-1.062
3266.00,4.755239,24.01353,0.000169,23.116189,0.0064,-1.061
3268.00,4.755937,24.01337,0.000168,23.116172,0.0065,-1.062
3270.00,4.755808,24.01397,0.000169,23.116586,0.0065,-1.062
3272.00,4.755188,24.01452,0.000169,23.115247,0.0065,-1.062
3274.00,4.755483,24.01421,0.000169,23.115306,0.0065,-1.061
3276.00,4.756039,24.01443,0.000168,23.115747,0.0065,-1.062
3278.00,4.755760,24.01424,0.000170,23.115817,0.0065,-1.061
3280.00,4.755433,24.01376,0.000168,23.115693,0.0064,-1.062
3282.00,4.755377,24.01398,0.000169,23.116075,0.0065,-1.062
3284.00,4.755800,24.01424,0.000169,23.116124,0.0065,-1.062
3286.00,4.756332,24.01463,0.000168,23.115830,0.0064,-1.061
3288.00,4.757097,24.01456,0.000169,23.116389,0.0064,-1.061
3290.00,4.756493,24.01435,0.000168,23.116012,0.0065,-1.062
3292.00,4.756330,24.01457,0.000168,23.115553,0.0064,-1.062
3294.00,4.755968,24.01477,0.000167,23.115787,0.0064,-1.062
3296.00,4.754851,24.01495,0.000168,23.116510,0.0065,-1.062
3298.00,4.754564,24.01469,0.000168,23.115652,0.0064,-1.061
3300.00,4.754665,24.01426,0.000168,23.115711,0.0064,-1.062
3302.00,4.755435,24.01423,0.000168,23.115858,0.0065,-1.062
3304.00,4.755659,24.01488,0.000168,23.115758,0.0065,-1.062
3306.00,4.755660,24.01516,0.000168,23.116001,0.0064,-1.062
3308.00,4.755222,24.01496,0.000168,23.115995,0.0065,-1.061
3310.00,4.754709,24.01410,0.000168,23.115648,0.0064,-1.062
3312.00,4.754427,24.01442,0.000169,23.114837,0.0063,-1.062
3314.00,4.754832,24.01387,0.000167,23.115037,0.0063,-1.062
3316.00,4.756295,24.01414,0.000167,23.115043,0.0064,-1.062
3318.00,4.755676,24.01376,0.000167,23.114887,0.0064,-1.063
3320.00,4.755561,24.01462,0.000167,23.115054,0.0064,-1.062
3322.00,4.756143,24.01451,0.000168,23.115338,0.0064,-1.062
3324.00,4.754887,24.01395,0.000168,23.115839,0.0064,-1.062
3326.00,4.754141,24.01437,0.000169,23.115323,0.0064,-1.062
3328.00,4.754641,24.01375,0.000169,23.115535,0.0064,-1.062
3330.00,4.754473,24.01412,0.000167,23.115293,0.0064,-1.062
3332.00,4.753577,24.01416,0.000167,23.115097,0.0065,-1.063
3334.00,4.753537,24.01298,0.000166,23.114118,0.0065,-1.062
3336.00,4.753910,24.01415,0.000167,23.116343,0.0064,-1.062
3338.00,4.755292,24.01455,0.000168,23.115884,0.0064,-1.062
3340.00,4.756362,24.01454,0.000168,23.116331,0.0064,-1.063
3342.00,4.755645,24.01457,0.000168,23.115206,0.0064,-1.063
3344.00,4.754794,24.01417,0.000167,23.114779,0.0065,-1.063
3346.00,4.755459,24.01415,0.000168,23.115553,0.0065,-1.062
3348.00,4.755837,24.01410,0.000167,23.115112,0.0064,-1.062
3350.00,4.754441,24.01448,0.000167,23.114872,0.0064,-1.062
3352.00,4.754859,24.01415,0.000168,23.114846,0.0064,-1.062
3354.00,4.755988,24.01461,0.000168,23.114866,0.0064,-1.062
3356.00,4.756228,24.01498,0.000168,23.115119,0.0064,-1.062
3358.00,4.755106,24.01514,0.000169,23.115069,0.0063,-1.063
3360.00,4.754497,24.01518,0.000167,23.114865,0.0064,-1.063
3362.00,4.753630,24.01505,0.000167,23.115344,0.0064,-1.062
@19,5.0000,10.0
3364.00,4.753414,24.01439,0.000166,23.115319,0.0064,-1.063
3366.00,4.752641,24.01485,0.000167,23.115254,0.0064,-1.061
3368.00,4.750708,24.01486,0.000167,23.115527,0.0064,-1.062
3370.00,4.745926,24.01463,0.000167,23.115953,0.0064,-1.061
3372.00,4.740214,24.01412,0.000167,23.115680,0.0064,-1.061
3374.00,4.735261,24.01442,0.000167,23.115964,0.0064,-1.063
3376.00,4.732782,24.01361,0.000167,23.115908,0.0064,-1.063
3378.00,4.733178,24.01424,0.000166,23.115650,0.0064,-1.063
3380.00,4.734665,24.01416,0.000166,23.114935,0.0064,-1.064
3382.00,4.734864,24.01457,0.000166,23.115631,0.0064,-1.064
3384.00,4.737156,24.01384,0.000165,23.115197,0.0064,-1.064
3386.00,4.737976,24.01348,0.000167,23.115360,0.0064,-1.063
3388.00,4.739472,24.01401,0.000168,23.115214,0.0065,-1.063
3390.00,4.740520,24.01460,0.000167,23.115431,0.0064,-1.063
3392.00,4.742148,24.01321,0.000167,23.115578,0.0064,-1.063
3394.00,4.744164,24.01267,0.000167,23.115034,0.0064,-1.063
3396.00,4.746160,24.01362,0.000167,23.115596,0.0064,-1.062
3398.00,4.748872,24.01457,0.000167,23.115815,0.0064,-1.062
3400.00,4.750095,24.01514,0.000167,23.115522,0.0064,-1.063
3402.00,4.751195,24.01367,0.000167,23.115754,0.0064,-1.063
3404.00,4.752079,24.01307,0.000167,23.115117,0.0064,-1.063
3406.00,4.752246,24.01390,0.000167,23.115138,0.0064,-1.063
3408.00,4.754238,24.01281,0.000167,23.115418,0.0064,-1.062
3410.00,4.754294,24.01288,0.000168,23.114898,0.0064,-1.062
3412.00,4.754034,24.01315,0.000168,23.114883,0.0064,-1.062
3414.00,4.754866,24.01284,0.000167,23.114788,0.0064,-1.063
3416.00,4.754520,24.01304,0.000167,23.115017,0.0064,-1.063
3418.00,4.754652,24.01280,0.000167,23.115596,0.0064,-1.063
3420.00,4.754256,24.01276,0.000167,23.115448,0.0064,-1.062
3422.00,4.754282,24.01322,0.000166,23.115644,0.0064,-1.063
3424.00,4.753923,24.01364,0.000167,23.115000,0.0064,-1.063
3426.00,4.754550,24.01319,0.000167,23.115383,0.0064,-1.063
3428.00,4.754997,24.01392,0.000167,23.114876,0.0064,-1.062
3430.00,4.754704,24.01399,0.000167,23.115017,0.0064,-1.062
3432.00,4.753818,24.01345,0.000167,23.115550,0.0064,-1.063
3434.00,4.753637,24.01380,0.000166,23.115674,0.0064,-1.063
3436.00,4.754248,24.01365,0.000167,23.115375,0.0064,-1.062
3438.00,4.755524,24.01314,0.000167,23.115449,0.0064,-1.062
3440.00,4.754741,24.01407,0.000167,23.114554,0.0064,-1.063
3442.00,4.754866,24.01386,0.000168,23.115195,0.0064,-1.063
3444.00,4.755312,24.01339,0.000168,23.115451,0.0064,-1.062
3446.00,4.755217,24.01364,0.000168,23.114703,0.0064,-1.062
3448.00,4.754533,24.01326,0.000168,23.115836,0.0064,-1.063
3450.00,4.754386,24.01393,0.000167,23.115325,0.0064,-1.063
3452.00,4.754494,24.01411,0.000167,23.115242,0.0064,-1.063
3454.00,4.754788,24.01381,0.000167,23.115316,0.0064,-1.063
3456.00,4.755344,24.01354,0.000166,23.115479,0.0064,-1.063
3458.00,4.755849,24.01316,0.000168,23.115227,0.0064,-1.062
3460.00,4.755515,24.01363,0.000167,23.114449,0.0064,-1.062
3462.00,4.754837,24.01385,0.000167,23.115722,0.0064,-1.062
3464.00,4.754210,24.01377,0.000168,23.115219,0.0064,-1.063
3466.00,4.753936,24.01379,0.000166,23.115165,0.0064,-1.064
3468.00,4.753432,24.01327,0.000167,23.115138,0.0064,-1.063
3470.00,4.753419,24.01359,0.000168,23.115923,0.0064,-1.062
3472.00,4.753947,24.01383,0.000168,23.115357,0.0064,-1.063
3474.00,4.754053,24.01270,0.000167,23.115282,0.0064,-1.062
3476.00,4.753918,24.01231,0.000167,23.115940,0.0064,-1.062
3478.00,4.752918,24.01271,0.000167,23.115357,0.0064,-1.063
3480.00,4.753328,24.01265,0.000169,23.114632,0.0064,-1.062
3482.00,4.754506,24.01326,0.000169,23.116029,0.0064,-1.062
3484.00,4.753828,24.01254,0.000168,23.116072,0.0064,-1.062
3486.00,4.754063,24.01285,0.000169,23.115958,0.0064,-1.063
3488.00,4.754218,24.01253,0.000169,23.115916,0.0065,-1.064
3490.00,4.753806,24.01207,0.000168,23.115550,0.0064,-1.063
3492.00,4.752732,24.01219,0.000169,23.115708,0.0064,-1.062
3494.00,4.752598,24.01295,0.000168,23.116669,0.0064,-1.062
3496.00,4.753940,24.01308,0.000168,23.114989,0.0064,-1.063
3498.00,4.753702,24.01220,0.000168,23.115765,0.0064,-1.062
3500.00,4.753515,24.01204,0.000168,23.115947,0.0065,-1.062
3502.00,4.754704,24.01193,0.000168,23.116419,0.0064,-1.063
3504.00,4.754638,24.01223,0.000168,23.115656,0.0065,-1.062
3506.00,4.754397,24.01262,0.000167,23.115622,0.0065,-1.063
3508.00,4.754542,24.01237,0.000167,23.115956,0.0064,-1.063
3510.00,4.754332,24.01208,0.000167,23.115748,0.0065,-1.062
3512.00,4.753992,24.01213,0.000168,23.115216,0.0064,-1.061
3514.00,4.752593,24.01205,0.000167,23.115624,0.0064,-1.063
3516.00,4.753309,24.01217,0.000168,23.115750,0.0064,-1.062
3518.00,4.753561,24.01272,0.000168,23.115650,0.0064,-1.063
3520.00,4.753175,24.01355,0.000168,23.115513,0.0064,-1.063
3522.00,4.754074,24.01394,0.000167,23.115509,0.0065,-1.063
3524.00,4.754991,24.01333,0.000168,23.116042,0.0064,-1.062
3526.00,4.754339,24.01285,0.000167,23.115223,0.0065,-1.063
3528.00,4.752973,24.01280,0.000168,23.115715,0.0065,-1.063
3530.00,4.753778,24.01387,0.000168,23.115566,0.0064,-1.062
3532.00,4.753557,24.01286,0.000168,23.115880,0.0064,-1.062
3534.00,4.753083,24.01320,0.000168,23.115058,0.0065,-1.062
3536.00,4.752682,24.01286,0.000167,23.115539,0.0065,-1.062
3538.00,4.752459,24.01219,0.000168,23.115674,0.0065,-1.063
3540.00,4.752861,24.01197,0.000168,23.115949,0.0065,-1.063
3542.00,4.752749,24.01313,0.000167,23.116443,0.0064,-1.063
@20,5.0000,10.0
3544.00,4.753199,24.01268,0.000168,23.115607,0.0064,-1.063
3546.00,4.752908,24.01324,0.000167,23.115910,0.0064,-1.063
3548.00,4.750494,24.01267,0.000167,23.114852,0.0064,-1.061
3550.00,4.745661,24.01314,0.000170,23.115319,0.0064,-1.061
3552.00,4.740518,24.01324,0.000168,23.116046,0.0064,-1.062
3554.00,4.735740,24.01304,0.000169,23.115917,0.0065,-1.063
3556.00,4.732297,24.01296,0.000166,23.115975,0.0064,-1.064
3558.00,4.731233,24.01318,0.000166,23.115060,0.0065,-1.063
3560.00,4.732422,24.01275,0.000167,23.115193,0.0064,-1.064
3562.00,4.735816,24.01321,0.000166,23.115117,0.0064,-1.064
3564.00,4.737975,24.01299,0.000168,23.115444,0.0064,-1.064
3566.00,4.738606,24.01299,0.000168,23.115401,0.0065,-1.063
3568.00,4.739878,24.01239,0.000168,23.115280,0.0064,-1.062
3570.00,4.741167,24.01273,0.000170,23.115529,0.0065,-1.062
3572.00,4.742026,24.01269,0.000169,23.115318,0.0065,-1.063
3574.00,4.743585,24.01248,0.000169,23.115968,0.0065,-1.063
3576.00,4.745534,24.01209,0.000169,23.115808,0.0065,-1.062
3578.00,4.746314,24.01237,0.000169,23.116393,0.0065,-1.063
3580.00,4.747107,24.01279,0.000169,23.115574,0.0065,-1.063
3582.00,4.748273,24.01306,0.000170,23.116593,0.0065,-1.062
3584.00,4.749231,24.01235,0.000168,23.116801,0.0065,-1.063
3586.00,4.750708,24.01242,0.000168,23.116538,0.0065,-1.062
3588.00,4.750519,24.01293,0.000170,23.116200,0.0065,-1.062
3590.00,4.751167,24.01328,0.000170,23.116328,0.0065,-1.062
3592.00,4.752029,24.01366,0.000170,23.115730,0.0065,-1.063
3594.00,4.751468,24.01350,0.000168,23.115787,0.0065,-1.062
3596.00,4.752479,24.01370,0.000168,23.116378,0.0065,-1.062
3598.00,4.753843,24.01304,0.000169,23.116099,0.0065,-1.063
3600.00,4.755138,24.01246,0.000169,23.115750,0.0065,-1.062
3602.00,4.754656,24.01276,0.000169,23.115457,0.0065,-1.062
3604.00,4.753510,24.01257,0.000169,23.115943,0.0064,-1.063
3606.00,4.752198,24.01253,0.000169,23.116668,0.0065,-1.062
3608.00,4.752652,24.01301,0.000169,23.117072,0.0065,-1.062
3610.00,4.753162,24.01292,0.000170,23.116344,0.0065,-1.062
3612.00,4.753385,24.01330,0.000170,23.116164,0.0065,-1.062
3614.00,4.753141,24.01353,0.000170,23.116374,0.0065,-1.062
3616.00,4.753737,24.01249,0.000169,23.116727,0.0065,-1.063
3618.00,4.753468,24.01311,0.000168,23.115975,0.0065,-1.063
3620.00,4.753383,24.01322,0.000167,23.115784,0.0065,-1.063
3622.00,4.753149,24.01328,0.000169,23.116690,0.0064,-1.062
3624.00,4.753039,24.01327,0.000170,23.116478,0.0065,-1.061
3626.00,4.754011,24.01286,0.000169,23.116590,0.0065,-1.062
3628.00,4.755070,24.01301,0.000169,23.115832,0.0065,-1.063
3630.00,4.754266,24.01345,0.000168,23.115971,0.0065,-1.063
3632.00,4.753407,24.01425,0.000169,23.116229,0.0065,-1.062
3634.00,4.753360,24.01455,0.000169,23.116046,0.0065,-1.062
3636.00,4.752596,24.01410,0.000169,23.115624,0.0065,-1.062
3638.00,4.751412,24.01393,0.000170,23.116274,0.0065,-1.062
3640.00,4.751778,24.01374,0.000169,23.116278,0.0065,-1.062
3642.00,4.752360,24.01353,0.000168,23.115910,0.0064,-1.062
3644.00,4.753294,24.01346,0.000169,23.115945,0.0065,-1.063
3646.00,4.753388,24.01360,0.000169,23.115774,0.0065,-1.062
3648.00,4.753440,24.01288,0.000170,23.115724,0.0065,-1.061
3650.00,4.752770,24.01315,0.000169,23.116354,0.0065,-1.063
3652.00,4.752995,24.01289,0.000168,23.116300,0.0064,-1.062
3654.00,4.753849,24.01241,0.000169,23.116729,0.0065,-1.062
3656.00,4.753808,24.01203,0.000169,23.115765,0.0065,-1.063
3658.00,4.753582,24.01120,0.000169,23.116389,0.0065,-1.062
3660.00,4.752785,24.01101,0.000169,23.115778,0.0065,-1.062
3662.00,4.752563,24.01131,0.000168,23.115782,0.0065,-1.063
3664.00,4.752730,24.01151,0.000170,23.116203,0.0065,-1.062
3666.00,4.752381,24.01118,0.000170,23.116445,0.0065,-1.062
3668.00,4.752416,24.01098,0.000170,23.115572,0.0065,-1.062
3670.00,4.752753,24.01123,0.000169,23.116374,0.0065,-1.062
3672.00,4.752188,24.01114,0.000169,23.116497,0.0064,-1.062
3674.00,4.752111,24.01111,0.000170,23.116573,0.0065,-1.062
3676.00,4.751988,24.01119,0.000169,23.116250,0.0065,-1.062
3678.00,4.752061,24.01119,0.000168,23.116190,0.0065,-1.062
3680.00,4.752309,24.01067,0.000169,23.116046,0.0065,-1.062
3682.00,4.753194,24.01079,0.000170,23.116077,0.0064,-1.062
3684.00,4.753621,24.00947,0.000169,23.116556,0.0065,-1.062
3686.00,4.752966,24.01022,0.000168,23.116359,0.0065,-1.063
3688.00,4.751506,24.01073,0.000168,23.115778,0.0065,-1.062
3690.00,4.751194,24.01127,0.000169,23.115511,0.0065,-1.062
3692.00,4.751429,24.01141,0.000171,23.115849,0.0065,-1.062
3694.00,4.750858,24.01082,0.000168,23.115992,0.0065,-1.063
3696.00,4.751037,24.01086,0.000169,23.116432,0.0065,-1.062
3698.00,4.751390,24.01134,0.000169,23.116157,0.0065,-1.062
3700.00,4.752317,24.01217,0.000169,23.116031,0.0065,-1.063
3702.00,4.752019,24.01209,0.000169,23.116590,0.0065,-1.062
3704.00,4.751558,24.01158,0.000169,23.116346,0.0065,-1.062
3706.00,4.751146,24.01115,0.000170,23.115834,0.0065,-1.062
3708.00,4.751494,24.01149,0.000169,23.116365,0.0065,-1.062
3710.00,4.752837,24.01174,0.000168,23.116989,0.0065,-1.062
3712.00,4.753242,24.01194,0.000169,23.115728,0.0065,-1.062
3714.00,4.754031,24.01242,0.000170,23.116231,0.0065,-1.062
3716.00,4.754782,24.01214,0.000170,23.116304,0.0065,-1.062
3718.00,4.753512,24.01207,0.000170,23.116545,0.0065,-1.062
3720.00,4.753074,24.01126,0.000169,23.115852,0.0065,-1.062
3722.00,4.752431,24.01097,0.000168,23.115719,0.0065,-1.062
@21,5.0000,10.0
3724.00,4.751153,24.01131,0.000170,23.115654,0.0065,-1.061
3726.00,4.751597,24.01120,0.000170,23.116255,0.0065,-1.062
3728.00,4.750496,24.01174,0.000169,23.116705,0.0065,-1.062
3730.00,4.746535,24.01095,0.000169,23.116315,0.0065,-1.061
3732.00,4.741249,24.01060,0.000170,23.116313,0.0065,-1.061
3734.00,4.736038,24.01150,0.000170,23.116647,0.0065,-1.062
3736.00,4.732196,24.01137,0.000169,23.116077,0.0065,-1.063
3738.00,4.730677,24.01131,0.000167,23.116146,0.0065,-1.063
3740.00,4.731573,24.01106,0.000167,23.116261,0.0065,-1.064
3742.00,4.733440,24.01171,0.000167,23.116276,0.0065,-1.063
3744.00,4.735327,24.01214,0.000168,23.115722,0.0065,-1.063
3746.00,4.736925,24.01208,0.000169,23.116708,0.0065,-1.062
3748.00,4.738331,24.01144,0.000170,23.116213,0.0065,-1.062
3750.00,4.740064,24.01250,0.000170,23.116415,0.0065,-1.062
3752.00,4.742780,24.01323,0.000171,23.116996,0.0065,-1.062
3754.00,4.743234,24.01276,0.000171,23.116532,0.0065,-1.062
3756.00,4.744058,24.01197,0.000170,23.116151,0.0065,-1.062
3758.00,4.745868,24.01201,0.000170,23.116172,0.0065,-1.062
3760.00,4.747055,24.01179,0.000169,23.116033,0.0065,-1.062
3762.00,4.747979,24.01180,0.000169,23.116632,0.0065,-1.062
3764.00,4.748482,24.01268,0.000170,23.116463,0.0065,-1.062
3766.00,4.749551,24.01172,0.000171,23.116138,0.0065,-1.062
3768.00,4.750946,24.01199,0.000170,23.116525,0.0065,-1.062
3770.00,4.752061,24.01157,0.000171,23.116480,0.0066,-1.061
3772.00,4.752647,24.01146,0.000171,23.116155,0.0065,-1.062
3774.00,4.752306,24.01202,0.000171,23.116448,0.0066,-1.062
3776.00,4.751989,24.01145,0.000171,23.116335,0.0066,-1.063
3778.00,4.752501,24.01133,0.000170,23.116302,0.0066,-1.063
3780.00,4.752170,24.01145,0.000170,23.116738,0.0065,-1.062
3782.00,4.753028,24.01204,0.000171,23.117098,0.0065,-1.061
3784.00,4.753941,24.01185,0.000170,23.115901,0.0065,-1.062
3786.00,4.753806,24.01259,0.000169,23.116339,0.0065,-1.063
3788.00,4.753434,24.01172,0.000170,23.116304,0.0065,-1.062
3790.00,4.752824,24.01155,0.000171,23.115654,0.0065,-1.062
3792.00,4.752805,24.01138,0.000171,23.115906,0.0065,-1.062
3794.00,4.752387,24.01099,0.000170,23.116521,0.0065,-1.062
3796.00,4.753676,24.01051,0.000171,23.116519,0.0065,-1.061
3798.00,4.754715,24.01098,0.000170,23.116066,0.0065,-1.062
3800.00,4.754070,24.01152,0.000170,23.116762,0.0065,-1.062
3802.00,4.753282,24.01098,0.000170,23.116525,0.0065,-1.061
3804.00,4.752007,24.01009,0.000171,23.116094,0.0066,-1.062
3806.00,4.752641,24.01104,0.000171,23.116590,0.0065,-1.062
3808.00,4.752940,24.01028,0.000171,23.116604,0.0065,-1.062
3810.00,4.752753,24.00956,0.000170,23.117316,0.0065,-1.062
3812.00,4.753058,24.00982,0.000171,23.117243,0.0066,-1.062
3814.00,4.752567,24.01014,0.000171,23.116222,0.0065,-1.062
3816.00,4.752273,24.01018,0.000170,23.116179,0.0066,-1.062
3818.00,4.752442,24.00998,0.000170,23.116396,0.0065,-1.062
3820.00,4.753066,24.01012,0.000170,23.116879,0.0066,-1.062
3822.00,4.753481,24.00949,0.000171,23.116874,0.0065,-1.061
3824.00,4.753398,24.01023,0.000171,23.115945,0.0065,-1.062
3826.00,4.753751,24.00982,0.000169,23.116484,0.0065,-1.063
3828.00,4.753411,24.00976,0.000169,23.117243,0.0066,-1.062
3830.00,4.751847,24.01120,0.000169,23.116398,0.0065,-1.061
3832.00,4.752103,24.01095,0.000170,23.116281,0.0066,-1.061
3834.00,4.753342,24.01148,0.000170,23.116929,0.0065,-1.062
3836.00,4.752754,24.01144,0.000170,23.116824,0.0065,-1.062
3838.00,4.752512,24.01124,0.000171,23.116632,0.0065,-1.062
3840.00,4.752714,24.01118,0.000171,23.116881,0.0065,-1.062
3842.00,4.754056,24.01190,0.000171,23.116137,0.0066,-1.061
3844.00,4.753405,24.01138,0.000171,23.116853,0.0065,-1.063
3846.00,4.753467,24.01179,0.000171,23.116913,0.0065,-1.063
3848.00,4.753417,24.01236,0.000169,23.116478,0.0065,-1.062
3850.00,4.752345,24.01207,0.000171,23.116603,0.0065,-1.061
3852.00,4.752443,24.01234,0.000171,23.116441,0.0065,-1.061
3854.00,4.752722,24.01226,0.000171,23.115626,0.0066,-1.062
3856.00,4.752192,24.01273,0.000170,23.116040,0.0065,-1.062
3858.00,4.752366,24.01289,0.000170,23.116662,0.0066,-1.063
3860.00,4.752771,24.01239,0.000171,23.116705,0.0065,-1.061
3862.00,4.752724,24.01255,0.000171,23.115680,0.0065,-1.061
3864.00,4.752492,24.01158,0.000170,23.116220,0.0066,-1.062
3866.00,4.752031,24.01166,0.000171,23.117401,0.0066,-1.062
3868.00,4.751381,24.01217,0.000170,23.116532,0.0065,-1.062
3870.00,4.752107,24.01216,0.000171,23.116361,0.0065,-1.062
3872.00,4.752464,24.01194,0.000172,23.116387,0.0066,-1.062
3874.00,4.753249,24.01172,0.000172,23.116900,0.0066,-1.061
3876.00,4.753336,24.01105,0.000172,23.116235,0.0065,-1.062
3878.00,4.752260,24.01155,0.000171,23.116474,0.0065,-1.062
3880.00,4.751966,24.01131,0.000169,23.116395,0.0066,-1.062
3882.00,4.751499,24.01165,0.000171,23.116681,0.0066,-1.062
3884.00,4.751261,24.01117,0.000170,23.117046,0.0066,-1.062
3886.00,4.751565,24.01072,0.000170,23.116560,0.0065,-1.062
3888.00,4.753265,24.01052,0.000171,23.116168,0.0065,-1.061
3890.00,4.753649,24.01058,0.000170,23.116274,0.0065,-1.062
3892.00,4.753767,24.01096,0.000169,23.116189,0.0065,-1.062
3894.00,4.752540,24.01118,0.000168,23.116265,0.0065,-1.062
3896.00,4.752606,24.01064,0.000169,23.116623,0.0065,-1.062
3898.00,4.752091,24.01080,0.000169,23.116226,0.0065,-1.062
3900.00,4.751906,24.01080,0.000170,23.116668,0.0065,-1.062
3902.00,4.752288,24.01067,0.000170,23.117050,0.0065,-1.061
@22,5.0000,10.0
3904.00,4.752672,24.01134,0.000171,23.115713,0.0065,-1.061
3906.00,4.752862,24.01134,0.000170,23.115797,0.0065,-1.062
3908.00,4.750426,24.01168,0.000169,23.116738,0.0065,-1.061
3910.00,4.745778,24.01132,0.000171,23.116874,0.0065,-1.061
3912.00,4.739685,24.01140,0.000171,23.115821,0.0065,-1.061
3914.00,4.733893,24.01137,0.000169,23.116536,0.0065,-1.062
3916.00,4.729793,24.01174,0.000168,23.117104,0.0065,-1.062
3918.00,4.729500,24.01141,0.000167,23.116803,0.0065,-1.063
3920.00,4.731287,24.01217,0.000167,23.115940,0.0065,-1.064
3922.00,4.733657,24.01214,0.000167,23.116157,0.0065,-1.063
3924.00,4.735272,24.01224,0.000168,23.116140,0.0065,-1.063
3926.00,4.737094,24.01219,0.000168,23.116374,0.0065,-1.063
3928.00,4.739071,24.01194,0.000169,23.115607,0.0065,-1.062
3930.00,4.740304,24.01247,0.000169,23.115791,0.0065,-1.062
3932.00,4.742431,24.01228,0.000170,23.116023,0.0065,-1.062
3934.00,4.742474,24.01222,0.000170,23.115901,0.0064,-1.062
3936.00,4.742924,24.01197,0.000168,23.116448,0.0065,-1.062
3938.00,4.744693,24.01143,0.000169,23.116666,0.0065,-1.062
3940.00,4.746058,24.01190,0.000170,23.115659,0.0065,-1.062
3942.00,4.747548,24.01223,0.000169,23.116096,0.0065,-1.062
3944.00,4.748755,24.01227,0.000168,23.115630,0.0065,-1.062
3946.00,4.750578,24.01317,0.000168,23.115864,0.0065,-1.062
3948.00,4.751131,24.01204,0.000169,23.116094,0.0065,-1.062
3950.00,4.751266,24.01264,0.000170,23.115592,0.0065,-1.062
3952.00,4.751991,24.01265,0.000169,23.116203,0.0065,-1.063
3954.00,4.752384,24.01267,0.000170,23.116905,0.0065,-1.062
3956.00,4.752499,24.01340,0.000169,23.116120,0.0065,-1.062
3958.00,4.752663,24.01375,0.000167,23.116010,0.0065,-1.062
3960.00,4.753827,24.01374,0.000169,23.116140,0.0065,-1.062
3962.00,4.753944,24.01396,0.000169,23.116229,0.0065,-1.062
3964.00,4.753890,24.01318,0.000170,23.116114,0.0065,-1.062
3966.00,4.755461,24.01347,0.000169,23.115871,0.0065,-1.062
3968.00,4.755291,24.01355,0.000169,23.116320,0.0065,-1.062
3970.00,4.754660,24.01426,0.000169,23.116231,0.0065,-1.062
3972.00,4.753810,24.01466,0.000169,23.116144,0.0065,-1.063
3974.00,4.752940,24.01488,0.000168,23.115674,0.0064,-1.062
3976.00,4.752106,24.01499,0.000168,23.115607,0.0065,-1.062
3978.00,4.752796,24.01554,0.000170,23.116200,0.0065,-1.062
3980.00,4.752848,24.01593,0.000168,23.116298,0.0065,-1.062
3982.00,4.752944,24.01658,0.000168,23.115865,0.0065,-1.062
3984.00,4.754101,24.01564,0.000168,23.115871,0.0065,-1.062
3986.00,4.754682,24.01597,0.000167,23.115791,0.0065,-1.063
3988.00,4.754456,24.01685,0.000168,23.116502,0.0064,-1.063
3990.00,4.754260,24.01676,0.000167,23.117210,0.0065,-1.062
3992.00,4.753600,24.01567,0.000168,23.116144,0.0065,-1.063
3994.00,4.752475,24.01593,0.000169,23.116302,0.0064,-1.062
3996.00,4.752768,24.01489,0.000168,23.115563,0.0064,-1.062
3998.00,4.752343,24.01513,0.000168,23.115336,0.0064,-1.063
4000.00,4.752040,24.01551,0.000168,23.115735,0.0064,-1.063
4002.00,4.751452,24.01449,0.000167,23.115700,0.0065,-1.063
4004.00,4.751971,24.01517,0.000168,23.116352,0.0065,-1.062
4006.00,4.752831,24.01448,0.000168,23.115929,0.0065,-1.062
4008.00,4.752660,24.01467,0.000168,23.115453,0.0065,-1.063
4010.00,4.752664,24.01529,0.000166,23.115431,0.0065,-1.063
4012.00,4.752514,24.01497,0.000166,23.115882,0.0064,-1.063
4014.00,4.752573,24.01509,0.000167,23.115613,0.0064,-1.063
4016.00,4.753465,24.01481,0.000167,23.115277,0.0064,-1.063
4018.00,4.753892,24.01467,0.000169,23.115336,0.0065,-1.062
4020.00,4.753268,24.01439,0.000169,23.116068,0.0064,-1.062
4022.00,4.753026,24.01534,0.000168,23.115459,0.0065,-1.064
4024.00,4.752574,24.01487,0.000167,23.115607,0.0065,-1.063
4026.00,4.752616,24.01612,0.000169,23.116005,0.0065,-1.062
4028.00,4.752309,24.01565,0.000169,23.115678,0.0065,-1.062
4030.00,4.752261,24.01513,0.000169,23.115635,0.0064,-1.063
4032.00,4.751555,24.01462,0.000168,23.114874,0.0064,-1.063
4034.00,4.751594,24.01525,0.000167,23.115362,0.0064,-1.062
4036.00,4.751381,24.01474,0.000168,23.115578,0.0064,-1.063
4038.00,4.751606,24.01491,0.000168,23.115514,0.0065,-1.064
4040.00,4.750977,24.01579,0.000168,23.115620,0.0064,-1.062
4042.00,4.752024,24.01507,0.000168,23.115061,0.0064,-1.063
4044.00,4.752565,24.01503,0.000167,23.115329,0.0065,-1.062
4046.00,4.752829,24.01431,0.000168,23.115839,0.0064,-1.062
4048.00,4.753319,24.01444,0.000168,23.115511,0.0064,-1.063
4050.00,4.753732,24.01387,0.000167,23.115576,0.0064,-1.063
4052.00,4.752502,24.01435,0.000167,23.114900,0.0064,-1.063
4054.00,4.751958,24.01456,0.000168,23.115672,0.0064,-1.062
4056.00,4.752593,24.01448,0.000167,23.115254,0.0064,-1.063
4058.00,4.752729,24.01418,0.000168,23.115932,0.0064,-1.063
4060.00,4.752420,24.01529,0.000166,23.115914,0.0064,-1.062
4062.00,4.751844,24.01565,0.000167,23.115422,0.0064,-1.063
4064.00,4.751779,24.01547,0.000167,23.115864,0.0065,-1.063
4066.00,4.751942,24.01558,0.000167,23.115340,0.0065,-1.063
4068.00,4.752849,24.01520,0.000167,23.115897,0.0064,-1.063
4070.00,4.752953,24.01544,0.000167,23.115293,0.0064,-1.063
4072.00,4.753305,24.01544,0.000168,23.115284,0.0064,-1.062
4074.00,4.753043,24.01465,0.000169,23.115178,0.0065,-1.063
4076.00,4.753570,24.01449,0.000167,23.115617,0.0064,-1.063
4078.00,4.752718,24.01396,0.000167,23.114794,0.0064,-1.063
4080.00,4.752739,24.01513,0.000168,23.115000,0.0064,-1.063
4082.00,4.752948,24.01579,0.000167,23.116482,0.0065,-1.063
@23,5.0000,10.0
4084.00,4.752593,24.01524,0.000168,23.115526,0.0065,-1.062
4086.00,4.751778,24.01444,0.000168,23.115526,0.0064,-1.063
4088.00,4.750023,24.01465,0.000167,23.115082,0.0064,-1.063
4090.00,4.743859,24.01451,0.000168,23.115745,0.0064,-1.062
4092.00,4.738721,24.01383,0.000169,23.115206,0.0064,-1.061
4094.00,4.735114,24.01337,0.000169,23.115444,0.0064,-1.062
4096.00,4.732303,24.01386,0.000168,23.116798,0.0064,-1.063
4098.00,4.729899,24.01436,0.000166,23.116222,0.0064,-1.064
4100.00,4.731445,24.01568,0.000165,23.114660,0.0065,-1.065
4102.00,4.733403,24.01578,0.000166,23.116330,0.0065,-1.065
4104.00,4.734897,24.01586,0.000165,23.116159,0.0065,-1.064
4106.00,4.737123,24.01508,0.000167,23.115477,0.0065,-1.063
4108.00,4.739189,24.01485,0.000168,23.115578,0.0065,-1.063
4110.00,4.741072,24.01428,0.000169,23.114502,0.0064,-1.063
4112.00,4.742141,24.01432,0.000169,23.115254,0.0064,-1.063
4114.00,4.742786,24.01396,0.000169,23.116157,0.0064,-1.064
4116.00,4.743695,24.01459,0.000167,23.115622,0.0065,-1.064
4118.00,4.744431,24.01472,0.000167,23.115745,0.0065,-1.063
4120.00,4.745526,24.01421,0.000167,23.115784,0.0065,-1.063
4122.00,4.746178,24.01429,0.000167,23.115420,0.0064,-1.063
4124.00,4.747372,24.01481,0.000168,23.115646,0.0064,-1.063
4126.00,4.748639,24.01425,0.000168,23.115225,0.0064,-1.062
4128.00,4.749604,24.01461,0.000167,23.115540,0.0065,-1.064
4130.00,4.750826,24.01493,0.000168,23.114946,0.0065,-1.063
4132.00,4.751996,24.01447,0.000168,23.115574,0.0064,-1.063
4134.00,4.752986,24.01351,0.000168,23.115620,0.0064,-1.063
4136.00,4.752749,24.01465,0.000168,23.116274,0.0064,-1.063
4138.00,4.753044,24.01528,0.000168,23.115316,0.0064,-1.063
4140.00,4.753679,24.01457,0.000168,23.115225,0.0065,-1.063
4142.00,4.753593,24.01447,0.000167,23.115524,0.0064,-1.064
4144.00,4.753909,24.01457,0.000168,23.115566,0.0064,-1.063
4146.00,4.754625,24.01508,0.000168,23.115461,0.0064,-1.063
4148.00,4.754951,24.01452,0.000167,23.116489,0.0064,-1.064
4150.00,4.755119,24.01413,0.000168,23.115784,0.0064,-1.062
4152.00,4.753939,24.01396,0.000169,23.115108,0.0064,-1.062
4154.00,4.753478,24.01336,0.000169,23.115199,0.0064,-1.063
4156.00,4.753057,24.01361,0.000167,23.115128,0.0065,-1.063
4158.00,4.752347,24.01374,0.000166,23.115557,0.0064,-1.063
4160.00,4.752654,24.01375,0.000168,23.115869,0.0064,-1.063
4162.00,4.753245,24.01374,0.000168,23.116066,0.0065,-1.063
4164.00,4.754974,24.01394,0.000167,23.115576,0.0064,-1.063
4166.00,4.754819,24.01337,0.000168,23.115188,0.0064,-1.063
4168.00,4.754250,24.01316,0.000169,23.115626,0.0064,-1.062
4170.00,4.753905,24.01280,0.000169,23.115817,0.0064,-1.062
4172.00,4.752649,24.01256,0.000168,23.115427,0.0064,-1.062
4174.00,4.751731,24.01320,0.000169,23.115405,0.0065,-1.063
4176.00,4.752454,24.01260,0.000168,23.116541,0.0065,-1.064
4178.00,4.753261,24.01313,0.000169,23.115527,0.0064,-1.063
4180.00,4.753181,24.01383,0.000169,23.115613,0.0065,-1.063
4182.00,4.753310,24.01377,0.000169,23.115834,0.0065,-1.063
4184.00,4.752466,24.01423,0.000168,23.115303,0.0064,-1.063
4186.00,4.752232,24.01409,0.000167,23.115979,0.0065,-1.062
4188.00,4.751885,24.01338,0.000168,23.116205,0.0065,-1.062
4190.00,4.753054,24.01294,0.000168,23.115492,0.0064,-1.063
4192.00,4.754070,24.01359,0.000169,23.116073,0.0064,-1.063
4194.00,4.754297,24.01373,0.000168,23.116430,0.0064,-1.063
4196.00,4.753510,24.01363,0.000168,23.115529,0.0065,-1.062
4198.00,4.752927,24.01306,0.000167,23.115988,0.0064,-1.063
4200.00,4.752895,24.01427,0.000167,23.115786,0.0065,-1.063
4202.00,4.752063,24.01400,0.000168,23.116203,0.0065,-1.062
4204.00,4.751448,24.01452,0.000168,23.115565,0.0065,-1.063
4206.00,4.752470,24.01415,0.000168,23.115507,0.0065,-1.063
4208.00,4.753089,24.01402,0.000168,23.116445,0.0065,-1.062
4210.00,4.753074,24.01358,0.000169,23.115303,0.0065,-1.062
4212.00,4.752161,24.01303,0.000169,23.115334,0.0064,-1.062
4214.00,4.751228,24.01285,0.000168,23.115501,0.0064,-1.063
4216.00,4.750783,24.01248,0.000167,23.115522,0.0065,-1.063
4218.00,4.750965,24.01274,0.000168,23.115483,0.0065,-1.062
4220.00,4.751303,24.01276,0.000168,23.115882,0.0065,-1.062
4222.00,4.751214,24.01314,0.000168,23.116876,0.0065,-1.064
4224.00,4.751088,24.01337,0.000168,23.116168,0.0065,-1.063
4226.00,4.751284,24.01403,0.000168,23.115513,0.0064,-1.062
4228.00,4.752197,24.01430,0.000170,23.115860,0.0064,-1.062
4230.00,4.752557,24.01470,0.000170,23.115431,0.0065,-1.062
4232.00,4.751845,24.01423,0.000168,23.116278,0.0065,-1.063
4234.00,4.750189,24.01416,0.000169,23.115410,0.0065,-1.063
4236.00,4.749687,24.01415,0.000168,23.116125,0.0065,-1.062
4238.00,4.750902,24.01401,0.000169,23.116387,0.0065,-1.063
4240.00,4.752597,24.01311,0.000170,23.116202,0.0065,-1.063
4242.00,4.752379,24.01380,0.000169,23.116428,0.0065,-1.062
4244.00,4.751314,24.01384,0.000170,23.115711,0.0065,-1.062
4246.00,4.750111,24.01394,0.000169,23.116287,0.0065,-1.063
4248.00,4.749798,24.01306,0.000168,23.115732,0.0065,-1.064
4250.00,4.750522,24.01236,0.000168,23.115858,0.0065,-1.062
4252.00,4.750807,24.01346,0.000168,23.115657,0.0065,-1.063
4254.00,4.751584,24.01342,0.000168,23.115592,0.0065,-1.063
4256.00,4.752093,24.01366,0.000167,23.115884,0.0065,-1.063
4258.00,4.752359,24.01306,0.000168,23.115938,0.0065,-1.062
4260.00,4.752782,24.01294,0.000169,23.115888,0.0065,-1.063
4262.00,4.752610,24.01324,0.000169,23.115945,0.0065,-1.062
@24,5.0000,10.0
4264.00,4.750856,24.01324,0.000169,23.115479,0.0065,-1.062
4266.00,4.749810,24.01319,0.000168,23.116088,0.0065,-1.063
4268.00,4.748027,24.01258,0.000169,23.116105,0.0065,-1.062
4270.00,4.744036,24.01277,0.000169,23.117355,0.0065,-1.061
4272.00,4.738861,24.01307,0.000169,23.116853,0.0064,-1.062
4274.00,4.734936,24.01328,0.000170,23.115953,0.0065,-1.062
4276.00,4.731985,24.01355,0.000168,23.115880,0.0065,-1.064
4278.00,4.729719,24.01392,0.000167,23.117106,0.0065,-1.064
4280.00,4.730332,24.01441,0.000168,23.116159,0.0065,-1.064
4282.00,4.731399,24.01507,0.000166,23.115522,0.0065,-1.065
4284.00,4.733032,24.01463,0.000166,23.116177,0.0065,-1.064
4286.00,4.735732,24.01399,0.000169,23.116059,0.0065,-1.063
4288.00,4.737437,24.01453,0.000169,23.115960,0.0065,-1.062
4290.00,4.738711,24.01471,0.000169,23.116138,0.0065,-1.062
4292.00,4.741180,24.01452,0.000168,23.115836,0.0065,-1.062
4294.00,4.742277,24.01440,0.000169,23.116942,0.0065,-1.063
4296.00,4.743779,24.01364,0.000169,23.115975,0.0065,-1.063
4298.00,4.745360,24.01387,0.000167,23.115555,0.0065,-1.063
4300.00,4.745816,24.01352,0.000168,23.116085,0.0065,-1.063
4302.00,4.746776,24.01361,0.000169,23.116493,0.0064,-1.062
4304.00,4.749280,24.01419,0.000168,23.116398,0.0065,-1.062
4306.00,4.750707,24.01422,0.000169,23.115938,0.0065,-1.063
4308.00,4.751524,24.01388,0.000169,23.115643,0.0065,-1.064
4310.00,4.752262,24.01388,0.000168,23.116621,0.0065,-1.063
4312.00,4.751748,24.01395,0.000170,23.116101,0.0065,-1.061
4314.00,4.752070,24.01366,0.000170,23.116478,0.0065,-1.063
4316.00,4.751605,24.01353,0.000169,23.115886,0.0065,-1.063
4318.00,4.751603,24.01331,0.000169,23.115979,0.0065,-1.063
4320.00,4.751003,24.01326,0.000170,23.116033,0.0065,-1.062
4322.00,4.750631,24.01368,0.000168,23.116181,0.0065,-1.063
4324.00,4.750232,24.01352,0.000169,23.115888,0.0064,-1.063
4326.00,4.750958,24.01317,0.000169,23.115236,0.0065,-1.063
4328.00,4.751918,24.01292,0.000168,23.116720,0.0065,-1.063
4330.00,4.752402,24.01333,0.000169,23.116341,0.0064,-1.062
4332.00,4.752961,24.01388,0.000170,23.116413,0.0064,-1.062
4334.00,4.752651,24.01344,0.000171,23.116679,0.0065,-1.063
4336.00,4.752074,24.01423,0.000170,23.116116,0.0065,-1.063
4338.00,4.751349,24.01443,0.000169,23.115526,0.0065,-1.063
4340.00,4.752350,24.01425,0.000169,23.115596,0.0065,-1.062
4342.00,4.752439,24.01385,0.000170,23.115875,0.0065,-1.062
4344.00,4.752229,24.01391,0.000168,23.116112,0.0064,-1.063
4346.00,4.753152,24.01409,0.000168,23.116259,0.0065,-1.063
4348.00,4.753579,24.01393,0.000169,23.116820,0.0065,-1.062
4350.00,4.753402,24.01435,0.000168,23.116066,0.0065,-1.063
4352.00,4.753027,24.01412,0.000169,23.116018,0.0065,-1.062
4354.00,4.753513,24.01373,0.000169,23.116220,0.0065,-1.063
4356.00,4.752621,24.01372,0.000169,23.116096,0.0065,-1.062
4358.00,4.751781,24.01397,0.000169,23.116487,0.0065,-1.062
4360.00,4.752163,24.01414,0.000171,23.115815,0.0065,-1.062
4362.00,4.751596,24.01412,0.000170,23.116504,0.0065,-1.063
4364.00,4.752206,24.01320,0.000170,23.116163,0.0065,-1.063
4366.00,4.753133,24.01360,0.000170,23.115665,0.0065,-1.062
4368.00,4.753539,24.01412,0.000170,23.115448,0.0065,-1.063
4370.00,4.753295,24.01425,0.000169,23.115860,0.0065,-1.062
4372.00,4.752564,24.01408,0.000168,23.115514,0.0065,-1.062
4374.00,4.752055,24.01397,0.000170,23.115600,0.0065,-1.063
4376.00,4.751692,24.01298,0.000169,23.116385,0.0065,-1.062
4378.00,4.751938,24.01334,0.000168,23.116799,0.0065,-1.062
4380.00,4.752210,24.01277,0.000169,23.116376,0.0065,-1.063
4382.00,4.751708,24.01336,0.000169,23.116161,0.0065,-1.063
4384.00,4.752342,24.01320,0.000170,23.116517,0.0065,-1.062
4386.00,4.752192,24.01277,0.000169,23.116551,0.0065,-1.062
4388.00,4.751871,24.01253,0.000170,23.116820,0.0065,-1.062
4390.00,4.752334,24.01237,0.000169,23.115797,0.0065,-1.062
4392.00,4.752001,24.01252,0.000170,23.116034,0.0065,-1.063
4394.00,4.751358,24.01190,0.000169,23.116844,0.0065,-1.063
4396.00,4.751158,24.01156,0.000170,23.116229,0.0065,-1.062
4398.00,4.751156,24.01208,0.000170,23.116294,0.0065,-1.062
4400.00,4.751757,24.01253,0.000169,23.116385,0.0065,-1.063
4402.00,4.751353,24.01240,0.000169,23.116404,0.0065,-1.062
4404.00,4.750674,24.01196,0.000169,23.116398,0.0065,-1.062
4406.00,4.750771,24.01195,0.000170,23.115999,0.0065,-1.063
4408.00,4.751117,24.01220,0.000169,23.115767,0.0065,-1.063
4410.00,4.750982,24.01307,0.000169,23.115604,0.0065,-1.063
4412.00,4.751054,24.01277,0.000170,23.115914,0.0065,-1.062
4414.00,4.751699,24.01247,0.000170,23.115303,0.0065,-1.062
4416.00,4.752108,24.01246,0.000170,23.116354,0.0065,-1.063
4418.00,4.752096,24.01306,0.000169,23.117236,0.0065,-1.062
4420.00,4.752060,24.01299,0.000169,23.116848,0.0065,-1.062
4422.00,4.752102,24.01327,0.000169,23.116733,0.0065,-1.063
4424.00,4.751686,24.01288,0.000170,23.116740,0.0065,-1.062
4426.00,4.751732,24.01305,0.000170,23.116452,0.0065,-1.063
4428.00,4.751938,24.01313,0.000168,23.115971,0.0065,-1.062
4430.00,4.750084,24.01237,0.000168,23.115617,0.0065,-1.062
4432.00,4.751122,24.01282,0.000169,23.116775,0.0065,-1.062
4434.00,4.751631,24.01378,0.000169,23.116734,0.0065,-1.061
4436.00,4.750858,24.01370,0.000170,23.116701,0.0065,-1.062
4438.00,4.750854,24.01265,0.000170,23.115992,0.0065,-1.063
4440.00,4.751714,24.01319,0.000169,23.116894,0.0065,-1.063
4442.00,4.751393,24.01309,0.000168,23.116287,0.0065,-1.062
@25,5.0000,10.0
4444.00,4.750869,24.01314,0.000170,23.116062,0.0065,-1.063
4446.00,4.750241,24.01269,0.000168,23.116491,0.0065,-1.063
4448.00,4.747955,24.01327,0.000170,23.116242,0.0065,-1.061
4450.00,4.743609,24.01401,0.000171,23.115799,0.0065,-1.061
4452.00,4.739757,24.01425,0.000170,23.116357,0.0065,-1.062
4454.00,4.735196,24.01389,0.000170,23.116536,0.0065,-1.063
4456.00,4.730811,24.01364,0.000170,23.116151,0.0065,-1.062
4458.00,4.729523,24.01348,0.000168,23.116205,0.0065,-1.064
4460.00,4.730560,24.01322,0.000167,23.115737,0.0065,-1.065
4462.00,4.732488,24.01419,0.000168,23.116250,0.0065,-1.064
4464.00,4.732823,24.01470,0.000168,23.116510,0.0065,-1.063
4466.00,4.734002,24.01397,0.000168,23.116309,0.0065,-1.063
4468.00,4.736500,24.01338,0.000170,23.116343,0.0065,-1.063
4470.00,4.738364,24.01299,0.000171,23.116679,0.0065,-1.062
4472.00,4.739987,24.01313,0.000171,23.116590,0.0065,-1.063
4474.00,4.740877,24.01358,0.000170,23.117087,0.0066,-1.063
4476.00,4.742713,24.01365,0.000170,23.116350,0.0065,-1.062
4478.00,4.744513,24.01452,0.000169,23.115572,0.0065,-1.062
4480.00,4.746201,24.01424,0.000169,23.116320,0.0065,-1.063
4482.00,4.747671,24.01430,0.000171,23.116142,0.0065,-1.062
4484.00,4.749203,24.01391,0.000170,23.116053,0.0065,-1.062
4486.00,4.749628,24.01359,0.000168,23.117093,0.0065,-1.063
4488.00,4.750671,24.01325,0.000170,23.116096,0.0065,-1.063
4490.00,4.750951,24.01352,0.000170,23.116092,0.0065,-1.063
4492.00,4.751310,24.01374,0.000170,23.116649,0.0065,-1.063
4494.00,4.752134,24.01356,0.000168,23.116374,0.0065,-1.063
4496.00,4.752163,24.01316,0.000169,23.116482,0.0065,-1.062
4498.00,4.751395,24.01349,0.000172,23.116176,0.0066,-1.062
4500.00,4.750847,24.01330,0.000170,23.115960,0.0065,-1.062
4502.00,4.751342,24.01299,0.000170,23.116265,0.0065,-1.063
4504.00,4.751435,24.01349,0.000171,23.116838,0.0065,-1.063
4506.00,4.751340,24.01320,0.000172,23.116088,0.0065,-1.063
4508.00,4.752074,24.01268,0.000170,23.116241,0.0065,-1.062
4510.00,4.752300,24.01194,0.000170,23.116996,0.0065,-1.062
4512.00,4.752357,24.01257,0.000170,23.116636,0.0065,-1.063
4514.00,4.751759,24.01322,0.000169,23.116318,0.0066,-1.063
4516.00,4.752520,24.01272,0.000169,23.116094,0.0066,-1.063
4518.00,4.753231,24.01239,0.000169,23.116116,0.0065,-1.063
4520.00,4.752853,24.01319,0.000171,23.116773,0.0066,-1.062
4522.00,4.752302,24.01297,0.000169,23.117115,0.0065,-1.063
4524.00,4.752577,24.01307,0.000170,23.116484,0.0066,-1.063
4526.00,4.753056,24.01295,0.000170,23.116508,0.0065,-1.062
4528.00,4.753122,24.01261,0.000170,23.115929,0.0065,-1.063
4530.00,4.754290,24.01350,0.000171,23.116315,0.0066,-1.063
4532.00,4.754379,24.01246,0.000170,23.116968,0.0066,-1.063
4534.00,4.753470,24.01212,0.000169,23.116241,0.0065,-1.063
4536.00,4.752651,24.01216,0.000170,23.115986,0.0065,-1.063
4538.00,4.752223,24.01176,0.000170,23.116967,0.0065,-1.063
4540.00,4.751826,24.01174,0.000170,23.115750,0.0065,-1.063
4542.00,4.751729,24.01210,0.000170,23.115708,0.0065,-1.062
4544.00,4.751733,24.01227,0.000170,23.115735,0.0065,-1.063
4546.00,4.752435,24.01336,0.000170,23.115713,0.0065,-1.063
4548.00,4.752121,24.01373,0.000169,23.115516,0.0065,-1.063
4550.00,4.751352,24.01403,0.000168,23.116025,0.0065,-1.063
4552.00,4.751784,24.01313,0.000169,23.115663,0.0065,-1.063
4554.00,4.752923,24.01370,0.000170,23.115780,0.0065,-1.062
4556.00,4.753174,24.01311,0.000169,23.116538,0.0065,-1.062
4558.00,4.754564,24.01347,0.000170,23.116723,0.0065,-1.063
4560.00,4.754087,24.01381,0.000169,23.116150,0.0065,-1.063
4562.00,4.753402,24.01413,0.000169,23.116341,0.0065,-1.063
4564.00,4.752874,24.01339,0.000170,23.116454,0.0065,-1.062
4566.00,4.752689,24.01361,0.000170,23.115986,0.0065,-1.063
4568.00,4.752415,24.01374,0.000170,23.116070,0.0065,-1.062
4570.00,4.751949,24.01440,0.000170,23.117193,0.0065,-1.063
4572.00,4.751387,24.01342,0.000170,23.116411,0.0065,-1.063
4574.00,4.751110,24.01365,0.000170,23.117228,0.0065,-1.063
4576.00,4.752604,24.01410,0.000169,23.115934,0.0065,-1.063
4578.00,4.752136,24.01443,0.000169,23.116085,0.0065,-1.063
4580.00,4.752474,24.01405,0.000169,23.116034,0.0065,-1.063
4582.00,4.752134,24.01412,0.000170,23.116341,0.0065,-1.063
4584.00,4.751673,24.01415,0.000170,23.116562,0.0065,-1.064
4586.00,4.751755,24.01432,0.000169,23.116333,0.0065,-1.063
4588.00,4.751743,24.01458,0.000169,23.116242,0.0065,-1.063
4590.00,4.751533,24.01424,0.000170,23.116812,0.0065,-1.063
4592.00,4.751424,24.01463,0.000171,23.115537,0.0065,-1.063
4594.00,4.751852,24.01529,0.000170,23.115823,0.0065,-1.063
4596.00,4.752113,24.01493,0.000169,23.115754,0.0065,-1.064
4598.00,4.752123,24.01569,0.000170,23.115997,0.0065,-1.063
4600.00,4.751843,24.01603,0.000169,23.116441,0.0065,-1.063
4602.00,4.751454,24.01596,0.000170,23.115735,0.0065,-1.063
4604.00,4.751575,24.01547,0.000169,23.116259,0.0065,-1.064
4606.00,4.750726,24.01633,0.000168,23.115914,0.0065,-1.064
4608.00,4.750295,24.01623,0.000169,23.116424,0.0065,-1.063
4610.00,4.750760,24.01657,0.000169,23.116066,0.0065,-1.064
4612.00,4.751480,24.01622,0.000169,23.115925,0.0065,-1.063
4614.00,4.752435,24.01642,0.000169,23.116112,0.0065,-1.063
4616.00,4.753952,24.01624,0.000169,23.116287,0.0064,-1.063
4618.00,4.754717,24.01626,0.000168,23.115756,0.0064,-1.063
4620.00,4.753672,24.01625,0.000168,23.116279,0.0065,-1.063
4622.00,4.751851,24.01641,0.000169,23.115943,0.0064,-1.063
@26,5.0000,10.0
4624.00,4.751317,24.01655,0.000169,23.116072,0.0065,-1.064
4626.00,4.751147,24.01718,0.000169,23.115422,0.0065,-1.063
4628.00,4.749561,24.01733,0.000167,23.116337,0.0065,-1.063
4630.00,4.745561,24.01554,0.000169,23.116096,0.0065,-1.062
4632.00,4.740697,24.01566,0.000171,23.115566,0.0064,-1.062
4634.00,4.736064,24.01640,0.000170,23.116458,0.0064,-1.063
4636.00,4.731507,24.01711,0.000168,23.116747,0.0065,-1.063
4638.00,4.730072,24.01654,0.000166,23.116146,0.0065,-1.065
4640.00,4.731141,24.01614,0.000166,23.116294,0.0065,-1.066
4642.00,4.733353,24.01636,0.000167,23.116337,0.0065,-1.065
4644.00,4.734130,24.01619,0.000168,23.115600,0.0065,-1.064
4646.00,4.735299,24.01599,0.000168,23.115329,0.0065,-1.064
4648.00,4.737233,24.01609,0.000167,23.114950,0.0065,-1.063
4650.00,4.738818,24.01727,0.000169,23.115030,0.0064,-1.064
4652.00,4.739405,24.01693,0.000169,23.115481,0.0065,-1.064
4654.00,4.740341,24.01619,0.000169,23.116042,0.0065,-1.064
4656.00,4.742357,24.01677,0.000168,23.115921,0.0065,-1.064
4658.00,4.743827,24.01693,0.000168,23.115964,0.0065,-1.064
4660.00,4.746043,24.01591,0.000167,23.115290,0.0065,-1.063
4662.00,4.747771,24.01629,0.000168,23.114740,0.0064,-1.063
4664.00,4.749571,24.01665,0.000167,23.115713,0.0064,-1.064
4666.00,4.750203,24.01621,0.000169,23.115219,0.0065,-1.063
4668.00,4.750030,24.01588,0.000169,23.114872,0.0064,-1.064
4670.00,4.750264,24.01638,0.000168,23.115793,0.0064,-1.064
4672.00,4.750537,24.01670,0.000167,23.115474,0.0064,-1.065
4674.00,4.750783,24.01598,0.000167,23.116424,0.0064,-1.064
4676.00,4.750944,24.01654,0.000168,23.115663,0.0064,-1.063
4678.00,4.751822,24.01671,0.000169,23.116099,0.0064,-1.063
4680.00,4.752373,24.01719,0.000168,23.116020,0.0065,-1.064
4682.00,4.752462,24.01620,0.000167,23.116096,0.0065,-1.065
4684.00,4.753162,24.01698,0.000167,23.115845,0.0064,-1.064
4686.00,4.753878,24.01669,0.000168,23.115908,0.0065,-1.064
4688.00,4.753400,24.01688,0.000168,23.115793,0.0065,-1.064
4690.00,4.753129,24.01652,0.000168,23.115960,0.0065,-1.064
4692.00,4.752306,24.01667,0.000169,23.115899,0.0065,-1.064
4694.00,4.751316,24.01694,0.000169,23.115786,0.0065,-1.063
4696.00,4.751450,24.01685,0.000168,23.115533,0.0065,-1.064
4698.00,4.751748,24.01699,0.000168,23.115964,0.0065,-1.064
4700.00,4.751449,24.01653,0.000168,23.116324,0.0064,-1.064
4702.00,4.751453,24.01690,0.000166,23.116176,0.0064,-1.064
4704.00,4.752541,24.01767,0.000167,23.115706,0.0064,-1.064
4706.00,4.752282,24.01754,0.000168,23.115063,0.0065,-1.064
4708.00,4.753030,24.01799,0.000168,23.115002,0.0065,-1.064
4710.00,4.753655,24.01761,0.000168,23.115420,0.0065,-1.064
4712.00,4.753894,24.01769,0.000169,23.115479,0.0064,-1.064
4714.00,4.753197,24.01769,0.000168,23.115490,0.0065,-1.065
4716.00,4.751883,24.01740,0.000168,23.115633,0.0065,-1.063
4718.00,4.752328,24.01700,0.000169,23.116101,0.0064,-1.064
4720.00,4.751237,24.01758,0.000168,23.116033,0.0064,-1.064
4722.00,4.751892,24.01760,0.000168,23.115390,0.0064,-1.064
4724.00,4.752183,24.01759,0.000168,23.115034,0.0064,-1.064
4726.00,4.752430,24.01746,0.000168,23.116257,0.0064,-1.063
4728.00,4.752026,24.01740,0.000169,23.115498,0.0065,-1.064
4730.00,4.752505,24.01667,0.000168,23.115518,0.0064,-1.064
4732.00,4.752261,24.01693,0.000168,23.114978,0.0065,-1.064
4734.00,4.750941,24.01643,0.000167,23.115786,0.0065,-1.065
4736.00,4.750647,24.01626,0.000167,23.116012,0.0064,-1.064
4738.00,4.750382,24.01661,0.000168,23.115483,0.0065,-1.064
4740.00,4.750641,24.01735,0.000169,23.115810,0.0064,-1.064
4742.00,4.751548,24.01723,0.000169,23.115646,0.0064,-1.065
4744.00,4.750870,24.01702,0.000168,23.115884,0.0065,-1.064
4746.00,4.750790,24.01687,0.000168,23.115854,0.0065,-1.064
4748.00,4.751085,24.01684,0.000169,23.115715,0.0064,-1.064
4750.00,4.750842,24.01651,0.000168,23.115483,0.0064,-1.064
4752.00,4.751534,24.01623,0.000168,23.115945,0.0064,-1.064
4754.00,4.752425,24.01601,0.000169,23.115589,0.0064,-1.064
4756.00,4.753379,24.01597,0.000166,23.115917,0.0064,-1.065
4758.00,4.753470,24.01528,0.000166,23.115279,0.0064,-1.064
4760.00,4.753108,24.01579,0.000167,23.115977,0.0064,-1.063
4762.00,4.752142,24.01585,0.000169,23.115786,0.0064,-1.063
4764.00,4.751640,24.01567,0.000170,23.115125,0.0064,-1.064
4766.00,4.751437,24.01570,0.000168,23.115306,0.0064,-1.065
4768.00,4.750675,24.01593,0.000168,23.115847,0.0064,-1.064
4770.00,4.749725,24.01594,0.000167,23.115882,0.0064,-1.064
4772.00,4.750022,24.01558,0.000167,23.115795,0.0064,-1.064
4774.00,4.749834,24.01465,0.000168,23.115940,0.0064,-1.065
4776.00,4.750131,24.01481,0.000167,23.115035,0.0065,-1.065
4778.00,4.751199,24.01559,0.000168,23.115247,0.0064,-1.065
4780.00,4.750665,24.01574,0.000169,23.115851,0.0064,-1.063
4782.00,4.750973,24.01634,0.000168,23.115332,0.0065,-1.063
4784.00,4.750706,24.01657,0.000168,23.116101,0.0065,-1.065
4786.00,4.750241,24.01587,0.000167,23.116135,0.0065,-1.065
4788.00,4.750669,24.01578,0.000168,23.115459,0.0065,-1.064
4790.00,4.750532,24.01543,0.000168,23.115388,0.0064,-1.064
4792.00,4.751443,24.01566,0.000168,23.115544,0.0064,-1.064
4794.00,4.752082,24.01541,0.000168,23.115702,0.0065,-1.065
4796.00,4.751891,24.01531,0.000168,23.115917,0.0065,-1.064
4798.00,4.751320,24.01538,0.000167,23.115821,0.0064,-1.063
4800.00,4.750855,24.01555,0.000168,23.115992,0.0064,-1.064
4802.00,4.751177,24.01524,0.000168,23.115117,0.0064,-1.064
@27,5.0000,10.0
4804.00,4.750908,24.01569,0.000168,23.114772,0.0064,-1.064
4806.00,4.750707,24.01594,0.000167,23.115613,0.0064,-1.064
4808.00,4.749207,24.01499,0.000167,23.115956,0.0064,-1.064
4810.00,4.744541,24.01529,0.000168,23.116051,0.0064,-1.064
4812.00,4.738440,24.01549,0.000168,23.114586,0.0064,-1.063
4814.00,4.734025,24.01594,0.000169,23.115552,0.0064,-1.063
4816.00,4.730365,24.01545,0.000168,23.115929,0.0064,-1.064
4818.00,4.729033,24.01492,0.000165,23.115641,0.0064,-1.065
4820.00,4.730459,24.01557,0.000165,23.115828,0.0064,-1.066
4822.00,4.732173,24.01614,0.000166,23.115851,0.0064,-1.065
4824.00,4.733575,24.01586,0.000166,23.115366,0.0064,-1.065
4826.00,4.736048,24.01677,0.000167,23.115319,0.0064,-1.064
4828.00,4.737580,24.01664,0.000169,23.115644,0.0064,-1.064
4830.00,4.738208,24.01583,0.000169,23.116164,0.0065,-1.064
4832.00,4.739532,24.01572,0.000168,23.115128,0.0065,-1.064
4834.00,4.741652,24.01506,0.000167,23.115780,0.0064,-1.065
4836.00,4.743571,24.01560,0.000168,23.116051,0.0064,-1.064
4838.00,4.745239,24.01643,0.000168,23.115377,0.0064,-1.064
4840.00,4.745866,24.01648,0.000168,23.115832,0.0064,-1.063
4842.00,4.746591,24.01634,0.000168,23.114943,0.0065,-1.063
4844.00,4.747204,24.01609,0.000168,23.115527,0.0065,-1.064
4846.00,4.747334,24.01609,0.000168,23.115650,0.0064,-1.064
4848.00,4.748427,24.01629,0.000168,23.115598,0.0065,-1.064
4850.00,4.749494,24.01640,0.000168,23.115243,0.0064,-1.064
4852.00,4.750110,24.01610,0.000168,23.115981,0.0064,-1.064
4854.00,4.750284,24.01597,0.000168,23.115656,0.0065,-1.064
4856.00,4.750834,24.01592,0.000169,23.116122,0.0065,-1.065
4858.00,4.751060,24.01589,0.000168,23.116287,0.0065,-1.065
4860.00,4.751806,24.01589,0.000167,23.116352,0.0065,-1.063
4862.00,4.751358,24.01618,0.000169,23.115631,0.0064,-1.064
4864.00,4.752132,24.01669,0.000168,23.116172,0.0065,-1.064
4866.00,4.753181,24.01611,0.000168,23.115730,0.0065,-1.064
4868.00,4.753107,24.01575,0.000170,23.115329,0.0065,-1.064
4870.00,4.752651,24.01613,0.000168,23.115767,0.0064,-1.064
4872.00,4.752631,24.01652,0.000169,23.116796,0.0065,-1.063
4874.00,4.752894,24.01622,0.000168,23.115488,0.0065,-1.064
4876.00,4.753168,24.01495,0.000168,23.115721,0.0065,-1.063
4878.00,4.752748,24.01623,0.000170,23.115743,0.0065,-1.063
4880.00,4.751454,24.01656,0.000169,23.115743,0.0065,-1.064
4882.00,4.751781,24.01622,0.000168,23.115340,0.0065,-1.065
4884.00,4.751619,24.01653,0.000170,23.116008,0.0065,-1.063
4886.00,4.751525,24.01653,0.000169,23.116135,0.0065,-1.064
4888.00,4.752300,24.01604,0.000169,23.115433,0.0065,-1.064
4890.00,4.752796,24.01611,0.000171,23.116031,0.0065,-1.064
4892.00,4.752866,24.01571,0.000169,23.115982,0.0065,-1.063
4894.00,4.752355,24.01596,0.000169,23.116437,0.0065,-1.063
4896.00,4.751312,24.01594,0.000169,23.116567,0.0065,-1.063
4898.00,4.750960,24.01621,0.000169,23.115667,0.0064,-1.064
4900.00,4.751391,24.01600,0.000169,23.115438,0.0065,-1.063
4902.00,4.750775,24.01585,0.000169,23.116103,0.0065,-1.063
4904.00,4.750581,24.01659,0.000169,23.116864,0.0065,-1.064
4906.00,4.750540,24.01640,0.000169,23.115923,0.0065,-1.064
4908.00,4.749931,24.01680,0.000169,23.115875,0.0064,-1.063
4910.00,4.749688,24.01673,0.000169,23.115890,0.0064,-1.063
4912.00,4.750842,24.01657,0.000169,23.115800,0.0064,-1.064
4914.00,4.750939,24.01725,0.000168,23.116343,0.0065,-1.064
4916.00,4.750333,24.01688,0.000169,23.116463,0.0065,-1.064
4918.00,4.750186,24.01698,0.000169,23.115492,0.0065,-1.064
4920.00,4.749732,24.01672,0.000168,23.115932,0.0065,-1.064
4922.00,4.749940,24.01649,0.000168,23.116409,0.0065,-1.064
4924.00,4.750567,24.01680,0.000169,23.116300,0.0065,-1.063
4926.00,4.751001,24.01754,0.000169,23.115626,0.0065,-1.064
4928.00,4.750415,24.01603,0.000169,23.116114,0.0065,-1.063
4930.00,4.750238,24.01603,0.000169,23.116215,0.0065,-1.063
4932.00,4.749257,24.01535,0.000170,23.116233,0.0065,-1.063
4934.00,4.749832,24.01523,0.000169,23.116302,0.0065,-1.064
4936.00,4.749835,24.01506,0.000168,23.116682,0.0065,-1.064
4938.00,4.750421,24.01483,0.000168,23.115379,0.0065,-1.063
4940.00,4.752119,24.01400,0.000169,23.115708,0.0065,-1.063
4942.00,4.751798,24.01384,0.000169,23.116766,0.0065,-1.063
4944.00,4.751400,24.01422,0.000169,23.116259,0.0064,-1.064
4946.00,4.751281,24.01390,0.000168,23.115921,0.0065,-1.063
4948.00,4.750614,24.01460,0.000169,23.115670,0.0065,-1.063
4950.00,4.750462,24.01507,0.000169,23.116630,0.0065,-1.063
4952.00,4.749793,24.01535,0.000169,23.116393,0.0065,-1.064
4954.00,4.750544,24.01482,0.000168,23.115583,0.0065,-1.064
4956.00,4.750504,24.01463,0.000168,23.115810,0.0064,-1.063
4958.00,4.750928,24.01488,0.000168,23.116031,0.0065,-1.063
4960.00,4.751057,24.01448,0.000168,23.115650,0.0065,-1.062
4962.00,4.751302,24.01439,0.000169,23.115769,0.0065,-1.063
4964.00,4.751577,24.01442,0.000170,23.115620,0.0065,-1.064
4966.00,4.750380,24.01417,0.000170,23.116164,0.0064,-1.064
4968.00,4.749677,24.01363,0.000168,23.116482,0.0065,-1.064
4970.00,4.749839,24.01478,0.000168,23.116378,0.0065,-1.063
4972.00,4.749947,24.01512,0.000169,23.116120,0.0065,-1.062
4974.00,4.750821,24.01524,0.000169,23.116287,0.0065,-1.064
4976.00,4.750952,24.01492,0.000168,23.116144,0.0065,-1.064
4978.00,4.751051,24.01519,0.000169,23.116863,0.0065,-1.063
4980.00,4.751579,24.01503,0.000168,23.116218,0.0065,-1.063
4982.00,4.751875,24.01582,0.000168,23.115149,0.0065,-1.063
@28,5.0000,10.0
4984.00,4.751358,24.01556,0.000169,23.116105,0.0065,-1.063
4986.00,4.750277,24.01521,0.000168,23.115303,0.0065,-1.063
4988.00,4.748207,24.01511,0.000168,23.115895,0.0065,-1.063
4990.00,4.743629,24.01490,0.000171,23.116736,0.0065,-1.062
4992.00,4.738254,24.01490,0.000171,23.115542,0.0064,-1.063
4994.00,4.734477,24.01515,0.000169,23.115854,0.0065,-1.063
4996.00,4.731493,24.01558,0.000169,23.116224,0.0065,-1.063
4998.00,4.730504,24.01629,0.000168,23.115397,0.0065,-1.064
5000.00,4.731590,24.01608,0.000168,23.116495,0.0065,-1.065
5002.00,4.733216,24.01550,0.000168,23.116395,0.0065,-1.066
5004.00,4.734713,24.01582,0.000167,23.115674,0.0065,-1.065
5006.00,4.735167,24.01562,0.000169,23.116140,0.0065,-1.064
5008.00,4.735872,24.01569,0.000169,23.116189,0.0065,-1.064
5010.00,4.737029,24.01616,0.000170,23.115865,0.0065,-1.063
5012.00,4.737424,24.01591,0.000169,23.115962,0.0065,-1.064
5014.00,4.739739,24.01625,0.000169,23.115544,0.0065,-1.064
5016.00,4.741039,24.01561,0.000169,23.115795,0.0065,-1.064
5018.00,4.743024,24.01542,0.000169,23.115147,0.0065,-1.064
5020.00,4.745183,24.01554,0.000169,23.116150,0.0065,-1.064
5022.00,4.747341,24.01588,0.000169,23.115919,0.0065,-1.063
5024.00,4.748207,24.01603,0.000169,23.115927,0.0065,-1.063
5026.00,4.748863,24.01563,0.000169,23.115730,0.0065,-1.063
5028.00,4.749054,24.01587,0.000169,23.116114,0.0065,-1.064
5030.00,4.750114,24.01558,0.000169,23.115975,0.0065,-1.064
5032.00,4.750086,24.01614,0.000169,23.116270,0.0065,-1.064
5034.00,4.751517,24.01609,0.000169,23.115704,0.0065,-1.064
5036.00,4.752160,24.01512,0.000169,23.115691,0.0065,-1.064
5038.00,4.751545,24.01559,0.000170,23.115784,0.0065,-1.063
5040.00,4.750252,24.01602,0.000169,23.116263,0.0065,-1.064
5042.00,4.750468,24.01601,0.000168,23.116382,0.0065,-1.063
5044.00,4.750164,24.01642,0.000169,23.115852,0.0065,-1.063
5046.00,4.750565,24.01506,0.000170,23.115956,0.0065,-1.063
5048.00,4.751796,24.01579,0.000169,23.116504,0.0065,-1.064
5050.00,4.752528,24.01659,0.000169,23.115676,0.0065,-1.064
5052.00,4.753042,24.01595,0.000169,23.116335,0.0065,-1.063
5054.00,4.752350,24.01510,0.000169,23.115782,0.0065,-1.064
5056.00,4.750365,24.01584,0.000170,23.116421,0.0065,-1.063
5058.00,4.750026,24.01615,0.000170,23.116408,0.0065,-1.063
5060.00,4.750631,24.01487,0.000169,23.115685,0.0065,-1.064
5062.00,4.750695,24.01509,0.000169,23.116016,0.0065,-1.064
5064.00,4.750531,24.01491,0.000170,23.116257,0.0065,-1.064
5066.00,4.751397,24.01519,0.000169,23.116196,0.0065,-1.064
5068.00,4.752181,24.01515,0.000170,23.115903,0.0065,-1.063
5070.00,4.751977,24.01488,0.000170,23.115351,0.0064,-1.064
5072.00,4.751755,24.01543,0.000171,23.115930,0.0065,-1.063
5074.00,4.751736,24.01543,0.000170,23.116131,0.0065,-1.064
5076.00,4.751563,24.01467,0.000169,23.114833,0.0065,-1.064
5078.00,4.751063,24.01496,0.000171,23.115841,0.0065,-1.063
5080.00,4.751169,24.01552,0.000170,23.116861,0.0065,-1.064
5082.00,4.752100,24.01584,0.000169,23.116562,0.0065,-1.063
5084.00,4.752770,24.01475,0.000169,23.115533,0.0065,-1.064
5086.00,4.752289,24.01396,0.000169,23.115566,0.0065,-1.064
5088.00,4.752383,24.01434,0.000171,23.116098,0.0065,-1.063
5090.00,4.751248,24.01404,0.000170,23.116094,0.0065,-1.064
5092.00,4.750688,24.01391,0.000171,23.116591,0.0066,-1.063
5094.00,4.749864,24.01420,0.000170,23.116980,0.0065,-1.064
5096.00,4.750595,24.01491,0.000170,23.116469,0.0065,-1.064
5098.00,4.751324,24.01511,0.000171,23.116649,0.0065,-1.063
5100.00,4.751203,24.01502,0.000172,23.116621,0.0065,-1.062
5102.00,4.751394,24.01410,0.000171,23.116359,0.0065,-1.064
5104.00,4.751564,24.01414,0.000170,23.116619,0.0065,-1.064
5106.00,4.750703,24.01443,0.000170,23.116463,0.0066,-1.063
5108.00,4.751170,24.01416,0.000171,23.115550,0.0065,-1.063
5110.00,4.751967,24.01381,0.000170,23.116629,0.0065,-1.063
5112.00,4.750968,24.01366,0.000170,23.117059,0.0066,-1.063
5114.00,4.750333,24.01379,0.000170,23.115602,0.0065,-1.063
5116.00,4.749665,24.01309,0.000171,23.116189,0.0065,-1.063
5118.00,4.749252,24.01327,0.000171,23.116417,0.0065,-1.063
5120.00,4.749369,24.01349,0.000171,23.115875,0.0065,-1.064
5122.00,4.749878,24.01367,0.000171,23.116517,0.0065,-1.063
5124.00,4.749808,24.01276,0.000170,23.116209,0.0065,-1.063
5126.00,4.749501,24.01268,0.000169,23.115700,0.0066,-1.064
5128.00,4.750052,24.01272,0.000169,23.115836,0.0065,-1.063
5130.00,4.750677,24.01362,0.000172,23.116664,0.0065,-1.064
5132.00,4.751385,24.01335,0.000170,23.116432,0.0065,-1.064
5134.00,4.751682,24.01289,0.000171,23.115981,0.0065,-1.063
5136.00,4.751057,24.01351,0.000171,23.115927,0.0065,-1.062
5138.00,4.750395,24.01383,0.000170,23.117082,0.0066,-1.063
5140.00,4.750653,24.01425,0.000171,23.117097,0.0065,-1.063
5142.00,4.752138,24.01349,0.000169,23.116601,0.0065,-1.064
5144.00,4.751999,24.01322,0.000169,23.116573,0.0065,-1.064
5146.00,4.751112,24.01262,0.000170,23.116686,0.0065,-1.063
5148.00,4.750291,24.01249,0.000170,23.116281,0.0065,-1.063
5150.00,4.749292,24.01230,0.000169,23.115418,0.0065,-1.064
5152.00,4.748275,24.01226,0.000169,23.116027,0.0065,-1.062
5154.00,4.748766,24.01183,0.000170,23.116372,0.0065,-1.062
5156.00,4.748895,24.01298,0.000171,23.115968,0.0065,-1.063
5158.00,4.749193,24.01242,0.000169,23.116183,0.0065,-1.064
5160.00,4.749767,24.01175,0.000170,23.115871,0.0066,-1.064
5162.00,4.749612,24.01237,0.000170,23.117470,0.0065,-1.063
@29,5.0000,10.0
5164.00,4.750409,24.01181,0.000169,23.116023,0.0065,-1.063
5166.00,4.750773,24.01095,0.000169,23.115548,0.0065,-1.063
5168.00,4.750072,24.01179,0.000169,23.116047,0.0065,-1.062
5170.00,4.746924,24.01203,0.000170,23.116463,0.0065,-1.061
5172.00,4.741513,24.01187,0.000171,23.116734,0.0066,-1.061
5174.00,4.735242,24.01150,0.000171,23.116547,0.0065,-1.063
5176.00,4.729925,24.01157,0.000169,23.116268,0.0066,-1.063
5178.00,4.726676,24.01193,0.000169,23.116387,0.0065,-1.064
5180.00,4.727848,24.01153,0.000167,23.116196,0.0065,-1.063
5182.00,4.731167,24.01128,0.000167,23.116086,0.0065,-1.064
5184.00,4.733304,24.01192,0.000169,23.116545,0.0065,-1.065
5186.00,4.734078,24.01201,0.000169,23.115834,0.0065,-1.063
5188.00,4.735116,24.01239,0.000170,23.115812,0.0065,-1.063
5190.00,4.736789,24.01291,0.000170,23.116038,0.0065,-1.063
5192.00,4.738774,24.01325,0.000168,23.115615,0.0065,-1.063
5194.00,4.740503,24.01272,0.000169,23.116324,0.0065,-1.063
5196.00,4.742444,24.01265,0.000170,23.116200,0.0065,-1.063
5198.00,4.744686,24.01258,0.000169,23.116298,0.0065,-1.063
5200.00,4.745365,24.01293,0.000170,23.116190,0.0065,-1.063
5202.00,4.746441,24.01235,0.000169,23.116370,0.0065,-1.063
5204.00,4.746764,24.01286,0.000170,23.115873,0.0065,-1.062
5206.00,4.746745,24.01259,0.000170,23.116155,0.0065,-1.062
5208.00,4.747304,24.01223,0.000170,23.116092,0.0065,-1.063
5210.00,4.748931,24.01370,0.000170,23.116099,0.0065,-1.063
5212.00,4.750205,24.01336,0.000169,23.117017,0.0065,-1.063
5214.00,4.750388,24.01378,0.000170,23.115873,0.0065,-1.062
5216.00,4.750703,24.01358,0.000170,23.116564,0.0065,-1.063
5218.00,4.750183,24.01397,0.000169,23.116261,0.0065,-1.063
5220.00,4.750564,24.01336,0.000170,23.116179,0.0065,-1.062
5222.00,4.751327,24.01459,0.000169,23.116370,0.0065,-1.062
5224.00,4.751296,24.01439,0.000170,23.116599,0.0065,-1.063
5226.00,4.750435,24.01478,0.000169,23.115615,0.0065,-1.063
5228.00,4.749928,24.01470,0.000169,23.116086,0.0065,-1.063
5230.00,4.750497,24.01468,0.000169,23.115644,0.0065,-1.063
5232.00,4.751646,24.01383,0.000168,23.114961,0.0065,-1.063
5234.00,4.752208,24.01368,0.000169,23.116077,0.0065,-1.063
5236.00,4.752427,24.01439,0.000169,23.115847,0.0065,-1.063
5238.00,4.751377,24.01485,0.000169,23.115995,0.0065,-1.063
5240.00,4.750729,24.01554,0.000170,23.115444,0.0065,-1.063
5242.00,4.749898,24.01466,0.000169,23.115139,0.0065,-1.064
5244.00,4.750235,24.01459,0.000168,23.115929,0.0065,-1.062
5246.00,4.750491,24.01466,0.000170,23.116224,0.0065,-1.063
5248.00,4.749852,24.01468,0.000168,23.116408,0.0065,-1.063
5250.00,4.750291,24.01449,0.000169,23.116276,0.0065,-1.063
5252.00,4.750827,24.01463,0.000169,23.116092,0.0065,-1.063
5254.00,4.750443,24.01457,0.000168,23.116391,0.0065,-1.063
5256.00,4.750375,24.01490,0.000170,23.115776,0.0065,-1.063
5258.00,4.751106,24.01521,0.000169,23.116437,0.0065,-1.063
5260.00,4.751247,24.01440,0.000169,23.116235,0.0065,-1.063
5262.00,4.751091,24.01466,0.000170,23.115555,0.0065,-1.064
5264.00,4.751153,24.01430,0.000168,23.116497,0.0065,-1.062
5266.00,4.750627,24.01374,0.000169,23.115624,0.0065,-1.062
5268.00,4.750742,24.01498,0.000169,23.115347,0.0064,-1.063
5270.00,4.750266,24.01489,0.000170,23.116125,0.0065,-1.063
5272.00,4.749512,24.01452,0.000168,23.115910,0.0065,-1.063
5274.00,4.749997,24.01418,0.000167,23.115258,0.0065,-1.063
5276.00,4.750481,24.01463,0.000168,23.115596,0.0065,-1.064
5278.00,4.750269,24.01471,0.000168,23.116174,0.0065,-1.063
5280.00,4.749508,24.01532,0.000168,23.115652,0.0065,-1.062
5282.00,4.749047,24.01611,0.000168,23.116047,0.0065,-1.063
5284.00,4.749094,24.01475,0.000168,23.116124,0.0065,-1.063
5286.00,4.750341,24.01565,0.000169,23.116437,0.0065,-1.063
5288.00,4.750521,24.01502,0.000169,23.115852,0.0065,-1.062
5290.00,4.749921,24.01456,0.000168,23.115316,0.0065,-1.063
5292.00,4.749451,24.01519,0.000168,23.116508,0.0065,-1.063
5294.00,4.749345,24.01442,0.000169,23.115650,0.0064,-1.063
5296.00,4.749190,24.01515,0.000168,23.115962,0.0064,-1.063
5298.00,4.748702,24.01597,0.000168,23.115193,0.0064,-1.062
5300.00,4.748502,24.01724,0.000168,23.116398,0.0064,-1.063
5302.00,4.748738,24.01810,0.000167,23.116773,0.0064,-1.063
5304.00,4.748341,24.01754,0.000168,23.115190,0.0064,-1.063
5306.00,4.748746,24.01755,0.000168,23.115338,0.0065,-1.063
5308.00,4.750096,24.01723,0.000167,23.114606,0.0065,-1.063
5310.00,4.749279,24.01721,0.000168,23.115303,0.0065,-1.063
5312.00,4.749238,24.01721,0.000168,23.116099,0.0064,-1.063
5314.00,4.748458,24.01754,0.000169,23.115035,0.0064,-1.063
5316.00,4.748624,24.01676,0.000167,23.115418,0.0065,-1.063
5318.00,4.747860,24.01680,0.000167,23.116042,0.0065,-1.062
5320.00,4.748364,24.01846,0.000168,23.116913,0.0065,-1.063
5322.00,4.748865,24.01812,0.000168,23.115704,0.0065,-1.064
5324.00,4.749453,24.01821,0.000168,23.115657,0.0065,-1.064
5326.00,4.748999,24.01747,0.000169,23.116086,0.0065,-1.063
5328.00,4.749639,24.01796,0.000169,23.116562,0.0065,-1.063
5330.00,4.751010,24.01864,0.000169,23.115860,0.0064,-1.062
5332.00,4.751518,24.01842,0.000169,23.114935,0.0064,-1.063
5334.00,4.750991,24.01840,0.000168,23.115949,0.0065,-1.063
5336.00,4.749983,24.01826,0.000168,23.115416,0.0065,-1.062
5338.00,4.748539,24.01834,0.000169,23.115546,0.0064,-1.062
5340.00,4.748762,24.01890,0.000167,23.116660,0.0065,-1.064
5342.00,4.748828,24.01842,0.000168,23.115119,0.0065,-1.063
@30,5.0000,10.0
5344.00,4.749167,24.01844,0.000168,23.114757,0.0064,-1.063
5346.00,4.750532,24.01837,0.000168,23.115971,0.0065,-1.063
5348.00,4.749747,24.01801,0.000168,23.116226,0.0065,-1.063
5350.00,4.745701,24.01844,0.000167,23.115553,0.0064,-1.064
5352.00,4.740944,24.01834,0.000168,23.115591,0.0065,-1.063
5354.00,4.735613,24.01800,0.000168,23.115505,0.0064,-1.062
5356.00,4.730894,24.01840,0.000167,23.115360,0.0064,-1.063
5358.00,4.727902,24.01800,0.000166,23.115399,0.0064,-1.064
5360.00,4.729665,24.01787,0.000166,23.115832,0.0064,-1.065
5362.00,4.731952,24.01762,0.000167,23.115672,0.0065,-1.064
5364.00,4.733879,24.01779,0.000167,23.115141,0.0064,-1.064
5366.00,4.735819,24.01697,0.000167,23.114930,0.0065,-1.064
5368.00,4.737045,24.01673,0.000166,23.115851,0.0065,-1.064
5370.00,4.737668,24.01764,0.000168,23.117277,0.0065,-1.064
5372.00,4.739052,24.01724,0.000169,23.115613,0.0065,-1.063
5374.00,4.741046,24.01714,0.000168,23.114872,0.0065,-1.063
5376.00,4.741686,24.01676,0.000170,23.116601,0.0064,-1.063
5378.00,4.742633,24.01733,0.000169,23.115971,0.0064,-1.063
5380.00,4.744533,24.01786,0.000168,23.115390,0.0065,-1.063
5382.00,4.746027,24.01738,0.000167,23.116372,0.0064,-1.064
5384.00,4.746323,24.01744,0.000167,23.116337,0.0064,-1.064
5386.00,4.747280,24.01742,0.000167,23.116096,0.0065,-1.064
5388.00,4.749486,24.01723,0.000167,23.115657,0.0065,-1.064
5390.00,4.750004,24.01693,0.000168,23.115633,0.0064,-1.063
5392.00,4.750675,24.01663,0.000168,23.115982,0.0065,-1.063
5394.00,4.750944,24.01667,0.000168,23.115748,0.0064,-1.064
5396.00,4.751033,24.01700,0.000167,23.116372,0.0065,-1.064
5398.00,4.751050,24.01671,0.000168,23.115604,0.0065,-1.063
5400.00,4.750276,24.01631,0.000168,23.115145,0.0065,-1.063
5402.00,4.749519,24.01657,0.000167,23.115455,0.0064,-1.064
5404.00,4.750224,24.01632,0.000168,23.116055,0.0064,-1.064
5406.00,4.750731,24.01681,0.000168,23.115383,0.0064,-1.064
5408.00,4.750969,24.01707,0.000168,23.115797,0.0064,-1.063
5410.00,4.751136,24.01737,0.000169,23.116107,0.0065,-1.063
5412.00,4.751573,24.01751,0.000168,23.115858,0.0064,-1.064
5414.00,4.752454,24.01714,0.000167,23.115169,0.0064,-1.064
5416.00,4.752122,24.01677,0.000168,23.116107,0.0065,-1.063
5418.00,4.751939,24.01683,0.000169,23.116257,0.0065,-1.063
5420.00,4.752815,24.01583,0.000169,23.115559,0.0065,-1.064
5422.00,4.752255,24.01624,0.000168,23.115559,0.0065,-1.064
5424.00,4.751423,24.01603,0.000168,23.115143,0.0065,-1.063
5426.00,4.750562,24.01539,0.000169,23.115719,0.0065,-1.064
5428.00,4.750931,24.01546,0.000170,23.115132,0.0065,-1.064
5430.00,4.750702,24.01602,0.000169,23.116231,0.0064,-1.063
5432.00,4.750919,24.01602,0.000168,23.116642,0.0065,-1.063
5434.00,4.750397,24.01591,0.000169,23.116042,0.0064,-1.063
5436.00,4.750506,24.01579,0.000168,23.115780,0.0064,-1.063
5438.00,4.751136,24.01574,0.000168,23.116380,0.0065,-1.064
5440.00,4.752118,24.01551,0.000167,23.116541,0.0064,-1.063
5442.00,4.752042,24.01648,0.000168,23.115936,0.0065,-1.064
5444.00,4.751085,24.01624,0.000168,23.115401,0.0065,-1.063
5446.00,4.750164,24.01554,0.000168,23.116023,0.0064,-1.063
5448.00,4.749394,24.01574,0.000167,23.116051,0.0065,-1.063
5450.00,4.749246,24.01596,0.000168,23.115834,0.0065,-1.062
5452.00,4.749171,24.01601,0.000168,23.115789,0.0065,-1.063
5454.00,4.750167,24.01666,0.000168,23.116599,0.0065,-1.064
5456.00,4.751331,24.01557,0.000168,23.116144,0.0065,-1.064
5458.00,4.751452,24.01629,0.000168,23.115579,0.0065,-1.063
5460.00,4.749918,24.01603,0.000168,23.116337,0.0065,-1.063
5462.00,4.749604,24.01587,0.000168,23.115765,0.0065,-1.063
5464.00,4.749881,24.01581,0.000169,23.115481,0.0065,-1.063
5466.00,4.749941,24.01626,0.000168,23.115704,0.0064,-1.063
5468.00,4.750250,24.01669,0.000168,23.115696,0.0064,-1.063
5470.00,4.750591,24.01647,0.000168,23.115316,0.0065,-1.064
5472.00,4.750440,24.01632,0.000168,23.115243,0.0065,-1.063
5474.00,4.750295,24.01611,0.000169,23.115436,0.0064,-1.064
5476.00,4.750092,24.01637,0.000168,23.115810,0.0064,-1.063
5478.00,4.748752,24.01604,0.000167,23.116941,0.0064,-1.063
5480.00,4.749631,24.01664,0.000169,23.115836,0.0065,-1.063
5482.00,4.750058,24.01563,0.000168,23.115579,0.0065,-1.064
5484.00,4.749847,24.01511,0.000169,23.115598,0.0065,-1.063
5486.00,4.749744,24.01538,0.000169,23.116406,0.0065,-1.063
5488.00,4.749976,24.01537,0.000168,23.115999,0.0065,-1.063
5490.00,4.750131,24.01591,0.000169,23.114983,0.0065,-1.064
5492.00,4.749678,24.01505,0.000168,23.114959,0.0065,-1.063
5494.00,4.749140,24.01508,0.000169,23.116551,0.0065,-1.064
5496.00,4.749237,24.01540,0.000170,23.116491,0.0064,-1.063
5498.00,4.748579,24.01637,0.000169,23.116266,0.0064,-1.063
5500.00,4.749094,24.01710,0.000170,23.116528,0.0065,-1.063
5502.00,4.749501,24.01618,0.000168,23.116424,0.0065,-1.063
5504.00,4.749516,24.01651,0.000168,23.115895,0.0065,-1.063
5506.00,4.749428,24.01626,0.000169,23.115927,0.0065,-1.064
5508.00,4.749845,24.01627,0.000168,23.115856,0.0065,-1.063
5510.00,4.750204,24.01582,0.000169,23.116086,0.0065,-1.063
5512.00,4.750741,24.01563,0.000170,23.115908,0.0065,-1.064
5514.00,4.750494,24.01590,0.000169,23.115721,0.0065,-1.064
5516.00,4.750326,24.01608,0.000170,23.116168,0.0065,-1.062
5518.00,4.750317,24.01568,0.000169,23.116352,0.0064,-1.064
5520.00,4.750197,24.01533,0.000168,23.116627,0.0065,-1.064
5522.00,4.750062,24.01567,0.000169,23.116127,0.0065,-1.063
5524.00,4.750004,24.01570,0.000168,23.115860,0.0065,-1.064
@31,5.0000,10.0
5526.00,4.749942,24.01537,0.000169,23.115709,0.0065,-1.064
5528.00,4.748048,24.01485,0.000169,23.116339,0.0064,-1.063
5530.00,4.743919,24.01473,0.000169,23.116218,0.0065,-1.063
5532.00,4.739368,24.01432,0.000170,23.116122,0.0065,-1.062
5534.00,4.735148,24.01505,0.000170,23.116107,0.0065,-1.062
5536.00,4.732067,24.01565,0.000169,23.115977,0.0065,-1.064
5538.00,4.728700,24.01575,0.000167,23.116222,0.0065,-1.064
5540.00,4.729285,24.01519,0.000166,23.115780,0.0065,-1.065
5542.00,4.731891,24.01507,0.000166,23.115927,0.0065,-1.065
5544.00,4.734042,24.01486,0.000167,23.116189,0.0065,-1.064
5546.00,4.735642,24.01488,0.000170,23.115795,0.0065,-1.064
5548.00,4.735855,24.01466,0.000170,23.116616,0.0065,-1.063
5550.00,4.737253,24.01374,0.000170,23.116584,0.0065,-1.063
5552.00,4.738761,24.01424,0.000170,23.116409,0.0065,-1.063
5554.00,4.739867,24.01527,0.000170,23.116318,0.0065,-1.063
5556.00,4.741226,24.01422,0.000170,23.115548,0.0065,-1.064
5558.00,4.743069,24.01394,0.000169,23.116428,0.0065,-1.064
5560.00,4.744870,24.01466,0.000169,23.115960,0.0065,-1.063
5562.00,4.746848,24.01491,0.000170,23.115808,0.0065,-1.063
5564.00,4.747946,24.01534,0.000168,23.116915,0.0065,-1.064
5566.00,4.747682,24.01479,0.000170,23.115977,0.0065,-1.063
5568.00,4.748121,24.01508,0.000170,23.116003,0.0065,-1.064
5570.00,4.749808,24.01459,0.000169,23.115572,0.0065,-1.063
5572.00,4.750212,24.01505,0.000169,23.116112,0.0065,-1.063
5574.00,4.749309,24.01568,0.000169,23.116968,0.0065,-1.063
5576.00,4.749536,24.01460,0.000171,23.116591,0.0065,-1.063
5578.00,4.750305,24.01452,0.000170,23.116495,0.0065,-1.063
5580.00,4.750944,24.01413,0.000169,23.116411,0.0065,-1.063
5582.00,4.751313,24.01399,0.000169,23.115700,0.0065,-1.063
5584.00,4.751647,24.01508,0.000169,23.116198,0.0065,-1.064
5586.00,4.751142,24.01486,0.000169,23.116190,0.0065,-1.063
5588.00,4.751106,24.01467,0.000170,23.115921,0.0065,-1.063
5590.00,4.750750,24.01388,0.000170,23.115910,0.0065,-1.062
5592.00,4.750355,24.01416,0.000169,23.116330,0.0065,-1.063
5594.00,4.750461,24.01468,0.000169,23.115962,0.0065,-1.063
5596.00,4.750729,24.01420,0.000170,23.116294,0.0065,-1.063
5598.00,4.750780,24.01433,0.000171,23.115986,0.0065,-1.063
5600.00,4.751123,24.01474,0.000169,23.115143,0.0065,-1.064
5602.00,4.752031,24.01476,0.000169,23.116720,0.0065,-1.063
5604.00,4.752596,24.01475,0.000170,23.116233,0.0065,-1.063
5606.00,4.752188,24.01419,0.000170,23.115914,0.0065,-1.063
5608.00,4.750974,24.01393,0.000170,23.116326,0.0065,-1.064
5610.00,4.750745,24.01405,0.000170,23.116057,0.0065,-1.063
5612.00,4.750208,24.01480,0.000171,23.116708,0.0065,-1.063
5614.00,4.751102,24.01488,0.000169,23.115886,0.0065,-1.063
5616.00,4.750255,24.01518,0.000169,23.115960,0.0065,-1.063
5618.00,4.749535,24.01488,0.000169,23.115687,0.0065,-1.063
5620.00,4.750485,24.01378,0.000168,23.115262,0.0065,-1.063
5622.00,4.751071,24.01369,0.000168,23.115704,0.0065,-1.063
5624.00,4.750624,24.01378,0.000169,23.115797,0.0065,-1.064
5626.00,4.749982,24.01374,0.000169,23.114807,0.0065,-1.064
5628.00,4.750334,24.01318,0.000168,23.115676,0.0065,-1.063
5630.00,4.750688,24.01307,0.000169,23.115986,0.0065,-1.062
5632.00,4.750416,24.01437,0.000170,23.116083,0.0065,-1.062
5634.00,4.750024,24.01363,0.000169,23.115295,0.0065,-1.064
5636.00,4.750092,24.01393,0.000169,23.116675,0.0065,-1.064
5638.00,4.750498,24.01419,0.000168,23.116848,0.0065,-1.063
5640.00,4.750033,24.01393,0.000169,23.115739,0.0065,-1.062
5642.00,4.750575,24.01365,0.000170,23.116408,0.0065,-1.063
5644.00,4.751237,24.01399,0.000170,23.116315,0.0065,-1.064
5646.00,4.750870,24.01352,0.000169,23.115548,0.0065,-1.063
5648.00,4.749751,24.01292,0.000168,23.116710,0.0065,-1.063
5650.00,4.749082,24.01368,0.000169,23.116005,0.0065,-1.064
5652.00,4.749680,24.01390,0.000168,23.116530,0.0065,-1.064
5654.00,4.750070,24.01324,0.000169,23.116218,0.0065,-1.063
5656.00,4.750807,24.01321,0.000170,23.116406,0.0065,-1.062
5658.00,4.750928,24.01289,0.000170,23.115418,0.0065,-1.063
5660.00,4.750658,24.01382,0.000170,23.116101,0.0064,-1.063
5662.00,4.750903,24.01372,0.000170,23.115999,0.0065,-1.063
5664.00,4.749936,24.01341,0.000169,23.115459,0.0065,-1.063
5666.00,4.749178,24.01374,0.000169,23.116042,0.0065,-1.063
5668.00,4.749007,24.01412,0.000170,23.116766,0.0065,-1.063
5670.00,4.748348,24.01449,0.000169,23.116790,0.0065,-1.063
5672.00,4.748973,24.01364,0.000169,23.116229,0.0065,-1.062
5674.00,4.749579,24.01311,0.000170,23.115971,0.0065,-1.063
5676.00,4.749932,24.01372,0.000170,23.116448,0.0065,-1.063
5678.00,4.750588,24.01381,0.000169,23.116450,0.0065,-1.063
5680.00,4.750766,24.01414,0.000169,23.116510,0.0065,-1.064
5682.00,4.749760,24.01417,0.000169,23.115895,0.0065,-1.063
5684.00,4.749581,24.01375,0.000169,23.116697,0.0065,-1.063
5686.00,4.748932,24.01336,0.000170,23.116476,0.0065,-1.063
5688.00,4.749200,24.01362,0.000169,23.117150,0.0065,-1.063
5690.00,4.749276,24.01357,0.000169,23.115953,0.0065,-1.063
5692.00,4.749049,24.01375,0.000168,23.115735,0.0065,-1.064
5694.00,4.748465,24.01320,0.000169,23.115995,0.0065,-1.064
5696.00,4.749853,24.01395,0.000170,23.115897,0.0065,-1.063
5698.00,4.750816,24.01458,0.000170,23.116228,0.0065,-1.062
5700.00,4.750248,24.01410,0.000169,23.115206,0.0065,-1.062
5702.00,4.750188,24.01404,0.000169,23.116142,0.0065,-1.064
5704.00,4.750102,24.01399,0.000170,23.116562,0.0065,-1.063
@32,5.0000,10.0
5706.00,4.749559,24.01372,0.000171,23.115698,0.0066,-1.061
5708.00,4.748777,24.01454,0.000171,23.115969,0.0065,-1.060
5710.00,4.744697,24.01473,0.000173,23.116599,0.0065,-1.060
5712.00,4.739595,24.01427,0.000172,23.116759,0.0065,-1.060
5714.00,4.735127,24.01418,0.000171,23.116725,0.0065,-1.062
5716.00,4.732208,24.01442,0.000170,23.116473,0.0065,-1.062
5718.00,4.729865,24.01411,0.000168,23.116413,0.0065,-1.063
5720.00,4.730127,24.01422,0.000167,23.116298,0.0066,-1.064
5722.00,4.732148,24.01388,0.000169,23.116417,0.0065,-1.064
5724.00,4.733562,24.01474,0.000170,23.117429,0.0065,-1.063
5726.00,4.735073,24.01431,0.000169,23.117004,0.0065,-1.063
5728.00,4.736097,24.01380,0.000169,23.115739,0.0065,-1.063
5730.00,4.736674,24.01451,0.000169,23.115852,0.0065,-1.062
5732.00,4.737824,24.01444,0.000170,23.116573,0.0065,-1.062
5734.00,4.739971,24.01444,0.000170,23.116630,0.0065,-1.063
5736.00,4.741052,24.01421,0.000169,23.115884,0.0065,-1.063
5738.00,4.742698,24.01349,0.000169,23.116445,0.0065,-1.064
5740.00,4.744324,24.01438,0.000168,23.115956,0.0065,-1.063
5742.00,4.745176,24.01426,0.000170,23.116177,0.0065,-1.063
5744.00,4.746363,24.01408,0.000171,23.116634,0.0065,-1.062
5746.00,4.747971,24.01339,0.000170,23.116746,0.0065,-1.063
5748.00,4.749164,24.01339,0.000170,23.116753,0.0065,-1.063
5750.00,4.749315,24.01414,0.000169,23.116140,0.0065,-1.063
5752.00,4.750238,24.01369,0.000169,23.116554,0.0066,-1.063
5754.00,4.750704,24.01395,0.000170,23.115956,0.0065,-1.063
5756.00,4.750316,24.01407,0.000171,23.116525,0.0065,-1.062
5758.00,4.749530,24.01409,0.000170,23.116242,0.0065,-1.063
5760.00,4.749428,24.01345,0.000167,23.116239,0.0065,-1.064
5762.00,4.748767,24.01335,0.000168,23.115669,0.0065,-1.063
5764.00,4.749315,24.01412,0.000169,23.116313,0.0066,-1.063
5766.00,4.750223,24.01494,0.000171,23.116146,0.0065,-1.062
5768.00,4.749862,24.01440,0.000170,23.116534,0.0066,-1.063
5770.00,4.750393,24.01441,0.000169,23.115912,0.0065,-1.063
5772.00,4.750211,24.01455,0.000168,23.116458,0.0065,-1.063
5774.00,4.750569,24.01465,0.000168,23.116727,0.0065,-1.063
5776.00,4.750949,24.01434,0.000169,23.115875,0.0065,-1.063
5778.00,4.751108,24.01483,0.000169,23.115973,0.0065,-1.063
5780.00,4.751064,24.01512,0.000169,23.116272,0.0065,-1.063
5782.00,4.750470,24.01438,0.000170,23.116038,0.0065,-1.063
5784.00,4.750849,24.01469,0.000170,23.115734,0.0065,-1.063
5786.00,4.751018,24.01503,0.000170,23.115592,0.0065,-1.064
5788.00,4.751970,24.01416,0.000169,23.116809,0.0065,-1.063
5790.00,4.752111,24.01504,0.000169,23.116489,0.0065,-1.064
5792.00,4.751176,24.01484,0.000169,23.115975,0.0065,-1.064
5794.00,4.750035,24.01454,0.000170,23.115890,0.0065,-1.063
5796.00,4.749459,24.01407,0.000169,23.115984,0.0065,-1.063
5798.00,4.750049,24.01471,0.000169,23.116059,0.0065,-1.064
5800.00,4.751146,24.01473,0.000170,23.115641,0.0065,-1.063
5802.00,4.750378,24.01417,0.000169,23.115706,0.0065,-1.063
5804.00,4.750195,24.01404,0.000169,23.116656,0.0065,-1.064
5806.00,4.751110,24.01440,0.000170,23.116060,0.0065,-1.064
5808.00,4.751930,24.01412,0.000170,23.115162,0.0065,-1.064
5810.00,4.751630,24.01399,0.000171,23.115678,0.0065,-1.064
5812.00,4.751388,24.01471,0.000170,23.116272,0.0065,-1.063
5814.00,4.750698,24.01463,0.000170,23.115780,0.0066,-1.063
5816.00,4.749716,24.01390,0.000170,23.115267,0.0065,-1.063
5818.00,4.749780,24.01419,0.000169,23.115728,0.0065,-1.063
5820.00,4.750128,24.01409,0.000169,23.115709,0.0065,-1.064
5822.00,4.750105,24.01419,0.000170,23.116046,0.0065,-1.064
5824.00,4.751385,24.01438,0.000170,23.116033,0.0065,-1.064
5826.00,4.751869,24.01417,0.000171,23.115908,0.0065,-1.063
5828.00,4.751662,24.01433,0.000170,23.116473,0.0065,-1.063
5830.00,4.749876,24.01476,0.000169,23.116228,0.0065,-1.064
5832.00,4.748964,24.01358,0.000168,23.115891,0.0065,-1.064
5834.00,4.748245,24.01363,0.000169,23.116864,0.0065,-1.063
5836.00,4.747985,24.01438,0.000170,23.115981,0.0065,-1.064
5838.00,4.749119,24.01449,0.000169,23.116137,0.0065,-1.063
5840.00,4.750412,24.01445,0.000170,23.116313,0.0065,-1.063
5842.00,4.751509,24.01467,0.000169,23.116215,0.0065,-1.064
5844.00,4.751620,24.01419,0.000170,23.115654,0.0065,-1.064
5846.00,4.750546,24.01440,0.000170,23.116142,0.0065,-1.063
5848.00,4.750275,24.01573,0.000170,23.115639,0.0065,-1.064
5850.00,4.750001,24.01640,0.000168,23.116001,0.0065,-1.064
5852.00,4.748957,24.01598,0.000168,23.116263,0.0065,-1.064
5854.00,4.749506,24.01641,0.000170,23.116523,0.0065,-1.064
5856.00,4.749835,24.01682,0.000170,23.116125,0.0065,-1.064
5858.00,4.749127,24.01627,0.000169,23.115464,0.0065,-1.064
5860.00,4.749480,24.01600,0.000169,23.115951,0.0065,-1.064
5862.00,4.749531,24.01575,0.000170,23.115884,0.0065,-1.063
5864.00,4.749894,24.01569,0.000170,23.116580,0.0065,-1.064
5866.00,4.749189,24.01648,0.000169,23.116057,0.0065,-1.064
5868.00,4.749163,24.01663,0.000169,23.116122,0.0065,-1.064
5870.00,4.749747,24.01686,0.000169,23.116989,0.0065,-1.064
5872.00,4.749882,24.01642,0.000170,23.116166,0.0065,-1.064
5874.00,4.750445,24.01563,0.000170,23.115858,0.0065,-1.064
5876.00,4.749906,24.01620,0.000169,23.116593,0.0065,-1.063
5878.00,4.749907,24.01678,0.000170,23.115782,0.0065,-1.063
5880.00,4.749733,24.01674,0.000169,23.115680,0.0065,-1.064
5882.00,4.749364,24.01679,0.000169,23.116237,0.0065,-1.065
5884.00,4.748566,24.01707,0.000169,23.115366,0.0064,-1.065
@33,5.0000,10.0
5886.00,4.749244,24.01833,0.000169,23.116632,0.0065,-1.063
5888.00,4.748153,24.01770,0.000169,23.116151,0.0065,-1.063
5890.00,4.744008,24.01781,0.000169,23.116179,0.0065,-1.063
5892.00,4.738831,24.01756,0.000169,23.116305,0.0065,-1.064
5894.00,4.733795,24.01703,0.000169,23.116194,0.0064,-1.064
5896.00,4.730424,24.01732,0.000168,23.116124,0.0065,-1.064
5898.00,4.728868,24.01816,0.000167,23.116478,0.0065,-1.065
5900.00,4.730063,24.01784,0.000167,23.116406,0.0065,-1.065
5902.00,4.732415,24.01752,0.000167,23.116075,0.0065,-1.065
5904.00,4.733948,24.01793,0.000168,23.116027,0.0065,-1.065
5906.00,4.735266,24.01933,0.000168,23.116855,0.0065,-1.065
5908.00,4.735968,24.02004,0.000168,23.116398,0.0065,-1.065
5910.00,4.736954,24.01981,0.000168,23.115587,0.0065,-1.065
5912.00,4.738733,24.01900,0.000168,23.115964,0.0065,-1.064
5914.00,4.740450,24.01917,0.000170,23.115427,0.0065,-1.064
5916.00,4.742419,24.01905,0.000171,23.115897,0.0065,-1.064
5918.00,4.743541,24.01901,0.000170,23.116281,0.0065,-1.063
5920.00,4.743454,24.01868,0.000168,23.116086,0.0065,-1.064
5922.00,4.744887,24.01930,0.000168,23.116304,0.0065,-1.065
5924.00,4.745922,24.01986,0.000168,23.116075,0.0064,-1.064
5926.00,4.747002,24.01913,0.000168,23.116315,0.0064,-1.064
5928.00,4.749321,24.01986,0.000169,23.116577,0.0064,-1.064
5930.00,4.748987,24.01956,0.000168,23.116283,0.0065,-1.064
5932.00,4.748664,24.01972,0.000169,23.115852,0.0065,-1.063
5934.00,4.749602,24.01956,0.000168,23.116077,0.0065,-1.065
5936.00,4.749660,24.01908,0.000168,23.116500,0.0065,-1.065
5938.00,4.749454,24.01925,0.000168,23.115752,0.0065,-1.064
5940.00,4.749788,24.01935,0.000168,23.115069,0.0065,-1.064
5942.00,4.750653,24.01914,0.000169,23.116150,0.0065,-1.064
5944.00,4.751549,24.01958,0.000167,23.115787,0.0064,-1.065
5946.00,4.752398,24.01880,0.000168,23.115197,0.0065,-1.064
5948.00,4.751371,24.01914,0.000167,23.115838,0.0064,-1.065
5950.00,4.751216,24.01981,0.000169,23.116467,0.0064,-1.064
5952.00,4.751273,24.01965,0.000168,23.116057,0.0065,-1.065
5954.00,4.751059,24.01930,0.000168,23.116044,0.0064,-1.065
5956.00,4.751033,24.01987,0.000168,23.115338,0.0065,-1.064
5958.00,4.752109,24.01941,0.000169,23.116315,0.0064,-1.065
5960.00,4.752663,24.01965,0.000168,23.115533,0.0064,-1.064
5962.00,4.752741,24.01933,0.000169,23.115656,0.0064,-1.064
5964.00,4.751745,24.01933,0.000168,23.116036,0.0064,-1.064
5966.00,4.751240,24.01893,0.000168,23.115713,0.0064,-1.065
5968.00,4.751520,24.01975,0.000168,23.115004,0.0064,-1.065
5970.00,4.750707,24.01927,0.000167,23.115784,0.0064,-1.065
5972.00,4.750775,24.01914,0.000168,23.115425,0.0065,-1.064
5974.00,4.750536,24.01856,0.000168,23.115758,0.0065,-1.065
5976.00,4.750904,24.01965,0.000167,23.115561,0.0065,-1.065
5978.00,4.750816,24.01976,0.000168,23.115852,0.0064,-1.064
5980.00,4.751196,24.01890,0.000168,23.115110,0.0065,-1.064
5982.00,4.750674,24.01893,0.000167,23.115483,0.0064,-1.065
5984.00,4.749953,24.01829,0.000167,23.115249,0.0064,-1.065
5986.00,4.749538,24.01880,0.000167,23.115134,0.0065,-1.065
5988.00,4.749729,24.01945,0.000167,23.114840,0.0064,-1.064
5990.00,4.748970,24.01933,0.000167,23.115280,0.0064,-1.065
5992.00,4.748298,24.01949,0.000166,23.115568,0.0064,-1.066
5994.00,4.749244,24.01880,0.000166,23.115130,0.0064,-1.065
5996.00,4.750196,24.01892,0.000168,23.114952,0.0065,-1.064
5998.00,4.750566,24.01824,0.000167,23.116083,0.0064,-1.064
6000.00,4.751158,24.01830,0.000167,23.116265,0.0064,-1.066
6002.00,4.750711,24.01866,0.000167,23.115136,0.0064,-1.065
6004.00,4.750635,24.01925,0.000166,23.115500,0.0065,-1.064
6006.00,4.750759,24.01928,0.000168,23.115011,0.0064,-1.064
6008.00,4.750611,24.01922,0.000168,23.114846,0.0064,-1.065
6010.00,4.750512,24.01901,0.000166,23.115318,0.0064,-1.064
6012.00,4.749287,24.01916,0.000167,23.114720,0.0064,-1.065
6014.00,4.748917,24.01937,0.000165,23.115715,0.0064,-1.065
6016.00,4.749697,24.01902,0.000166,23.115535,0.0064,-1.065
6018.00,4.749767,24.01953,0.000167,23.115208,0.0065,-1.065
6020.00,4.749673,24.01974,0.000167,23.115117,0.0064,-1.065
6022.00,4.750135,24.01996,0.000166,23.115797,0.0064,-1.065
6024.00,4.750661,24.01982,0.000168,23.115721,0.0065,-1.064
6026.00,4.750064,24.01927,0.000168,23.115485,0.0064,-1.065
6028.00,4.748982,24.01890,0.000168,23.116287,0.0064,-1.065
6030.00,4.747296,24.01907,0.000168,23.115680,0.0064,-1.065
6032.00,4.747532,24.01861,0.000168,23.115663,0.0064,-1.064
6034.00,4.749288,24.01770,0.000169,23.115160,0.0064,-1.065
6036.00,4.750074,24.01837,0.000167,23.115344,0.0064,-1.066
6038.00,4.749302,24.01846,0.000167,23.115138,0.0064,-1.064
6040.00,4.749168,24.01862,0.000168,23.114742,0.0064,-1.064
6042.00,4.749623,24.01835,0.000167,23.114673,0.0064,-1.065
6044.00,4.749977,24.01781,0.000167,23.114965,0.0064,-1.065
6046.00,4.750039,24.01889,0.000167,23.115687,0.0064,-1.064
6048.00,4.751198,24.01979,0.000168,23.115138,0.0064,-1.064
6050.00,4.751405,24.02001,0.000168,23.115531,0.0064,-1.064
6052.00,4.750861,24.02031,0.000168,23.115841,0.0064,-1.065
6054.00,4.750011,24.01935,0.000167,23.115277,0.0065,-1.065
6056.00,4.749613,24.01972,0.000167,23.116558,0.0064,-1.064
6058.00,4.748720,24.02054,0.000167,23.115830,0.0065,-1.065
6060.00,4.748096,24.01988,0.000167,23.115929,0.0065,-1.065
6062.00,4.747576,24.01981,0.000167,23.115849,0.0064,-1.064
6064.00,4.748800,24.01979,0.000167,23.115223,0.0064,-1.064
@34,5.0000,10.0
6066.00,4.749473,24.01946,0.000168,23.115722,0.0064,-1.064
6068.00,4.748054,24.01954,0.000166,23.115756,0.0065,-1.064
6070.00,4.743224,24.02011,0.000167,23.114770,0.0065,-1.064
6072.00,4.738851,24.02050,0.000168,23.115585,0.0064,-1.064
6074.00,4.734545,24.02026,0.000168,23.115637,0.0065,-1.064
6076.00,4.731605,24.02019,0.000166,23.116075,0.0064,-1.064
6078.00,4.730442,24.01998,0.000165,23.115253,0.0064,-1.066
6080.00,4.730548,24.02023,0.000166,23.115162,0.0065,-1.066
6082.00,4.731123,24.02011,0.000165,23.115071,0.0064,-1.066
6084.00,4.732656,24.01952,0.000166,23.116575,0.0064,-1.066
6086.00,4.734871,24.01940,0.000167,23.115204,0.0064,-1.065
6088.00,4.736852,24.02036,0.000167,23.115269,0.0064,-1.064
6090.00,4.738148,24.02022,0.000168,23.115353,0.0064,-1.064
6092.00,4.740181,24.01926,0.000168,23.115724,0.0064,-1.064
6094.00,4.741786,24.01957,0.000168,23.115793,0.0064,-1.065
6096.00,4.743851,24.01945,0.000168,23.115015,0.0064,-1.065
6098.00,4.743320,24.01932,0.000168,23.115520,0.0064,-1.065
6100.00,4.743509,24.01941,0.000168,23.115097,0.0064,-1.065
6102.00,4.745143,24.01901,0.000168,23.115119,0.0065,-1.065
6104.00,4.745599,24.01924,0.000168,23.115919,0.0064,-1.064
6106.00,4.746681,24.01924,0.000168,23.115494,0.0064,-1.065
6108.00,4.747886,24.01939,0.000167,23.115605,0.0064,-1.065
6110.00,4.749112,24.01909,0.000168,23.115015,0.0065,-1.065
6112.00,4.749199,24.01867,0.000168,23.115197,0.0065,-1.065
6114.00,4.750063,24.01861,0.000167,23.115362,0.0065,-1.064
6116.00,4.750585,24.01812,0.000168,23.115613,0.0064,-1.064
6118.00,4.750435,24.01854,0.000169,23.114980,0.0064,-1.064
6120.00,4.751067,24.01775,0.000168,23.115657,0.0064,-1.065
6122.00,4.751154,24.01845,0.000167,23.115711,0.0064,-1.065
6124.00,4.751633,24.01855,0.000168,23.115429,0.0064,-1.064
6126.00,4.751512,24.01788,0.000169,23.115511,0.0064,-1.064
6128.00,4.750792,24.01750,0.000167,23.115292,0.0065,-1.064
6130.00,4.750480,24.01666,0.000167,23.115546,0.0064,-1.066
6132.00,4.751087,24.01683,0.000168,23.115823,0.0064,-1.064
6134.00,4.750778,24.01721,0.000169,23.115416,0.0065,-1.064
6136.00,4.750016,24.01830,0.000168,23.116098,0.0065,-1.065
6138.00,4.749826,24.01833,0.000169,23.115747,0.0064,-1.064
6140.00,4.751065,24.01722,0.000168,23.115115,0.0064,-1.064
6142.00,4.751376,24.01768,0.000168,23.115487,0.0064,-1.064
6144.00,4.751721,24.01703,0.000168,23.115358,0.0064,-1.064
6146.00,4.751960,24.01719,0.000167,23.115670,0.0064,-1.063
6148.00,4.750744,24.01679,0.000168,23.115784,0.0065,-1.065
6150.00,4.750131,24.01672,0.000168,23.115706,0.0064,-1.064
6152.00,4.749952,24.01651,0.000167,23.115121,0.0064,-1.064
6154.00,4.749065,24.01692,0.000168,23.115494,0.0065,-1.064
6156.00,4.748756,24.01643,0.000168,23.115472,0.0064,-1.064
6158.00,4.748354,24.01635,0.000168,23.115314,0.0065,-1.064
6160.00,4.749001,24.01675,0.000167,23.115858,0.0064,-1.064
6162.00,4.749778,24.01633,0.000167,23.116320,0.0064,-1.064
6164.00,4.749744,24.01715,0.000167,23.115695,0.0064,-1.064
6166.00,4.749787,24.01716,0.000169,23.115351,0.0064,-1.060
6168.00,4.749140,24.01706,0.000170,23.116031,0.0065,-1.065
6170.00,4.749065,24.01662,0.000167,23.115934,0.0064,-1.066
6172.00,4.748850,24.01709,0.000165,23.115032,0.0064,-1.066
6174.00,4.749665,24.01648,0.000167,23.115734,0.0064,-1.064
6176.00,4.750236,24.01678,0.000168,23.115771,0.0064,-1.064
6178.00,4.750552,24.01645,0.000168,23.115756,0.0065,-1.064
6180.00,4.750885,24.01757,0.000169,23.115550,0.0065,-1.064
6182.00,4.750579,24.01819,0.000167,23.115286,0.0065,-1.064
6184.00,4.750786,24.01751,0.000167,23.115381,0.0064,-1.065
6186.00,4.750993,24.01801,0.000167,23.116016,0.0064,-1.064
6188.00,4.750719,24.01825,0.000169,23.115845,0.0065,-1.064
6190.00,4.751016,24.01832,0.000168,23.115149,0.0064,-1.064
6192.00,4.750979,24.01829,0.000168,23.116125,0.0064,-1.064
6194.00,4.751089,24.01742,0.000167,23.115409,0.0064,-1.065
6196.00,4.751287,24.01776,0.000167,23.115728,0.0065,-1.064
6198.00,4.750854,24.01714,0.000168,23.116062,0.0065,-1.064
6200.00,4.749424,24.01765,0.000169,23.115540,0.0065,-1.063
6202.00,4.749263,24.01690,0.000168,23.115477,0.0065,-1.065
6204.00,4.749213,24.01712,0.000168,23.116261,0.0065,-1.065
6206.00,4.748748,24.01719,0.000167,23.115886,0.0064,-1.065
6208.00,4.749101,24.01706,0.000168,23.116023,0.0064,-1.064
6210.00,4.749019,24.01678,0.000168,23.116046,0.0065,-1.064
6212.00,4.748591,24.01715,0.000169,23.116463,0.0065,-1.064
6214.00,4.748373,24.01754,0.000168,23.115669,0.0065,-1.064
6216.00,4.748398,24.01790,0.000169,23.115778,0.0065,-1.065
6218.00,4.749166,24.01803,0.000167,23.115986,0.0065,-1.064
6220.00,4.749279,24.01755,0.000168,23.115735,0.0064,-1.064
6222.00,4.748959,24.01734,0.000169,23.115695,0.0065,-1.064
6224.00,4.749060,24.01701,0.000169,23.115136,0.0065,-1.064
6226.00,4.749356,24.01688,0.000168,23.114822,0.0065,-1.064
6228.00,4.749431,24.01689,0.000166,23.115602,0.0065,-1.065
6230.00,4.749447,24.01644,0.000167,23.115273,0.0065,-1.064
6232.00,4.748752,24.01645,0.000167,23.115745,0.0064,-1.064
6234.00,4.748646,24.01715,0.000168,23.115217,0.0064,-1.064
6236.00,4.748294,24.01637,0.000168,23.115687,0.0065,-1.064
6238.00,4.747933,24.01737,0.000167,23.115589,0.0065,-1.064
6240.00,4.748394,24.01691,0.000168,23.115472,0.0064,-1.064
6242.00,4.748781,24.01754,0.000168,23.114766,0.0065,-1.064
6244.00,4.747710,24.01724,0.000168,23.115167,0.0065,-1.064
@35,5.0000,10.0
6246.00,4.748067,24.01750,0.000168,23.115446,0.0065,-1.063
6248.00,4.747915,24.01643,0.000168,23.116001,0.0064,-1.063
6250.00,4.744646,24.01655,0.000170,23.116272,0.0065,-1.063
6252.00,4.739383,24.01670,0.000168,23.116350,0.0064,-1.063
6254.00,4.733467,24.01680,0.000168,23.116326,0.0065,-1.064
6256.00,4.731050,24.01656,0.000167,23.115936,0.0065,-1.064
6258.00,4.729116,24.01646,0.000166,23.116051,0.0065,-1.065
6260.00,4.729710,24.01746,0.000166,23.115761,0.0065,-1.066
6262.00,4.731145,24.01719,0.000166,23.115589,0.0064,-1.065
6264.00,4.732683,24.01680,0.000169,23.115130,0.0065,-1.064
6266.00,4.733550,24.01647,0.000168,23.115526,0.0065,-1.065
6268.00,4.734358,24.01725,0.000168,23.115914,0.0065,-1.065
6270.00,4.735695,24.01666,0.000168,23.115760,0.0064,-1.065
6272.00,4.737351,24.01700,0.000168,23.115800,0.0065,-1.064
6274.00,4.738878,24.01729,0.000169,23.116532,0.0065,-1.064
6276.00,4.740868,24.01702,0.000169,23.116140,0.0065,-1.064
6278.00,4.741328,24.01699,0.000168,23.115169,0.0065,-1.065
6280.00,4.742312,24.01709,0.000168,23.115795,0.0065,-1.064
6282.00,4.743521,24.01682,0.000168,23.115682,0.0065,-1.065
6284.00,4.745629,24.01700,0.000169,23.115581,0.0065,-1.064
6286.00,4.747313,24.01688,0.000169,23.116248,0.0065,-1.064
6288.00,4.748865,24.01673,0.000169,23.115709,0.0065,-1.064
6290.00,4.749255,24.01708,0.000170,23.115414,0.0065,-1.065
6292.00,4.749623,24.01694,0.000168,23.115576,0.0065,-1.065
6294.00,4.750390,24.01728,0.000169,23.116668,0.0065,-1.064
6296.00,4.750572,24.01684,0.000169,23.116662,0.0065,-1.064
6298.00,4.750977,24.01716,0.000169,23.115407,0.0065,-1.063
6300.00,4.750516,24.01654,0.000169,23.115778,0.0065,-1.064
6302.00,4.750651,24.01678,0.000170,23.115509,0.0065,-1.064
6304.00,4.750686,24.01627,0.000169,23.115602,0.0065,-1.064
6306.00,4.750240,24.01608,0.000168,23.115301,0.0065,-1.064
6308.00,4.749705,24.01638,0.000168,23.115490,0.0065,-1.063
6310.00,4.750464,24.01679,0.000169,23.115799,0.0065,-1.065
6312.00,4.750129,24.01711,0.000168,23.115899,0.0065,-1.065
6314.00,4.749384,24.01668,0.000169,23.116023,0.0065,-1.064
6316.00,4.748343,24.01602,0.000169,23.116075,0.0065,-1.064
6318.00,4.748491,24.01574,0.000169,23.116283,0.0065,-1.064
6320.00,4.749537,24.01561,0.000168,23.115966,0.0065,-1.064
6322.00,4.750410,24.01636,0.000169,23.115925,0.0065,-1.064
6324.00,4.751267,24.01586,0.000168,23.115997,0.0064,-1.064
6326.00,4.751871,24.01531,0.000168,23.115438,0.0065,-1.065
6328.00,4.750450,24.01495,0.000169,23.116103,0.0065,-1.064
6330.00,4.749379,24.01452,0.000169,23.116129,0.0065,-1.063
6332.00,4.749681,24.01435,0.000168,23.116023,0.0065,-1.064
6334.00,4.750214,24.01463,0.000168,23.115631,0.0065,-1.064
6336.00,4.750282,24.01416,0.000168,23.115585,0.0065,-1.064
6338.00,4.750569,24.01442,0.000170,23.115338,0.0065,-1.064
6340.00,4.750974,24.01451,0.000169,23.116630,0.0065,-1.064
6342.00,4.750378,24.01471,0.000170,23.116493,0.0065,-1.064
6344.00,4.750016,24.01519,0.000169,23.116263,0.0065,-1.065
6346.00,4.749909,24.01494,0.000168,23.115397,0.0065,-1.064
6348.00,4.750498,24.01589,0.000169,23.115860,0.0065,-1.063
6350.00,4.749184,24.01511,0.000169,23.116294,0.0065,-1.065
6352.00,4.748467,24.01564,0.000170,23.115802,0.0065,-1.064
6354.00,4.747753,24.01625,0.000169,23.116114,0.0065,-1.064
6356.00,4.748251,24.01611,0.000168,23.116096,0.0065,-1.064
6358.00,4.748588,24.01602,0.000169,23.115756,0.0065,-1.064
6360.00,4.750015,24.01563,0.000170,23.115563,0.0065,-1.064
6362.00,4.750371,24.01613,0.000170,23.116523,0.0065,-1.063
6364.00,4.749993,24.01645,0.000170,23.116198,0.0065,-1.063
6366.00,4.749399,24.01646,0.000168,23.116469,0.0065,-1.064
6368.00,4.748703,24.01696,0.000168,23.116720,0.0065,-1.065
6370.00,4.748416,24.01664,0.000167,23.116138,0.0065,-1.065
6372.00,4.749239,24.01701,0.000169,23.116747,0.0065,-1.064
6374.00,4.749349,24.01686,0.000169,23.116400,0.0065,-1.065
6376.00,4.750372,24.01719,0.000168,23.116060,0.0065,-1.064
6378.00,4.749892,24.01739,0.000169,23.116304,0.0065,-1.064
6380.00,4.749673,24.01717,0.000169,23.116322,0.0065,-1.064
6382.00,4.750618,24.01679,0.000169,23.115591,0.0065,-1.064
6384.00,4.750998,24.01696,0.000169,23.116222,0.0065,-1.064
6386.00,4.750440,24.01659,0.000168,23.115674,0.0065,-1.065
6388.00,4.751324,24.01641,0.000168,23.115737,0.0065,-1.065
6390.00,4.751508,24.01691,0.000169,23.115854,0.0065,-1.064
6392.00,4.750769,24.01676,0.000168,23.116096,0.0065,-1.064
6394.00,4.749844,24.01726,0.000169,23.115227,0.0065,-1.064
6396.00,4.748276,24.01775,0.000169,23.115782,0.0065,-1.065
6398.00,4.748122,24.01716,0.000169,23.116278,0.0065,-1.064
6400.00,4.748683,24.01750,0.000169,23.116339,0.0065,-1.064
6402.00,4.748430,24.01716,0.000170,23.116463,0.0065,-1.064
6404.00,4.748386,24.01749,0.000169,23.116040,0.0065,-1.064
6406.00,4.748916,24.01777,0.000169,23.116578,0.0065,-1.064
6408.00,4.749405,24.01719,0.000168,23.115449,0.0065,-1.065
6410.00,4.749442,24.01750,0.000169,23.116279,0.0065,-1.065
6412.00,4.750103,24.01723,0.000169,23.116203,0.0065,-1.064
6414.00,4.750284,24.01746,0.000170,23.115977,0.0065,-1.064
6416.00,4.750066,24.01701,0.000169,23.116294,0.0065,-1.064
6418.00,4.749749,24.01712,0.000170,23.116287,0.0064,-1.065
6420.00,4.749377,24.01709,0.000170,23.116239,0.0065,-1.064
6422.00,4.749838,24.01659,0.000169,23.116096,0.0065,-1.065
6424.00,4.749052,24.01691,0.000168,23.116619,0.0065,-1.065
@36,5.0000,10.0
6426.00,4.749093,24.01741,0.000169,23.116565,0.0065,-1.065
6428.00,4.748525,24.01703,0.000169,23.116307,0.0065,-1.064
6430.00,4.745127,24.01714,0.000170,23.116467,0.0065,-1.062
6432.00,4.739448,24.01752,0.000170,23.116276,0.0065,-1.063
6434.00,4.735287,24.01776,0.000171,23.115652,0.0065,-1.064
6436.00,4.731436,24.01715,0.000169,23.115968,0.0065,-1.064
6438.00,4.728862,24.01763,0.000168,23.115947,0.0065,-1.065
6440.00,4.729752,24.01740,0.000167,23.115479,0.0065,-1.066
6442.00,4.732246,24.01693,0.000167,23.115724,0.0065,-1.067
6444.00,4.733909,24.01685,0.000167,23.115639,0.0065,-1.066
6446.00,4.735293,24.01765,0.000170,23.116168,0.0065,-1.065
6448.00,4.737386,24.01762,0.000169,23.115652,0.0065,-1.065
6450.00,4.738950,24.01756,0.000171,23.116185,0.0065,-1.064
6452.00,4.739147,24.01825,0.000170,23.116101,0.0065,-1.065
6454.00,4.738758,24.01800,0.000170,23.115280,0.0065,-1.064
6456.00,4.739574,24.01747,0.000169,23.115761,0.0065,-1.065
6458.00,4.741166,24.01754,0.000171,23.116701,0.0065,-1.065
6460.00,4.743683,24.01745,0.000169,23.115873,0.0065,-1.064
6462.00,4.744698,24.01803,0.000171,23.116075,0.0065,-1.064
6464.00,4.745209,24.01814,0.000169,23.116146,0.0065,-1.065
6466.00,4.746544,24.01823,0.000168,23.115938,0.0065,-1.065
6468.00,4.746725,24.01858,0.000170,23.116129,0.0065,-1.064
6470.00,4.747799,24.01773,0.000169,23.116163,0.0065,-1.065
6472.00,4.747649,24.01713,0.000169,23.115914,0.0065,-1.065
6474.00,4.748511,24.01706,0.000170,23.116111,0.0065,-1.065
6476.00,4.749037,24.01651,0.000170,23.116252,0.0065,-1.065
6478.00,4.749404,24.01598,0.000169,23.116367,0.0065,-1.065
6480.00,4.749880,24.01759,0.000171,23.116957,0.0065,-1.064
6482.00,4.750784,24.01677,0.000170,23.116419,0.0065,-1.064
6484.00,4.749865,24.01646,0.000170,23.116617,0.0065,-1.064
6486.00,4.750116,24.01682,0.000169,23.116003,0.0065,-1.064
6488.00,4.750103,24.01668,0.000171,23.116957,0.0065,-1.065
6490.00,4.748841,24.01625,0.000170,23.115871,0.0065,-1.065
6492.00,4.748404,24.01693,0.000170,23.115401,0.0065,-1.065
6494.00,4.749807,24.01589,0.000168,23.116189,0.0065,-1.064
6496.00,4.750194,24.01566,0.000170,23.116031,0.0065,-1.064
6498.00,4.750826,24.01491,0.000169,23.116025,0.0065,-1.064
6500.00,4.751032,24.01602,0.000169,23.116428,0.0065,-1.065
6502.00,4.749792,24.01587,0.000170,23.116835,0.0065,-1.064
6504.00,4.750260,24.01617,0.000170,23.115962,0.0065,-1.065
6506.00,4.749845,24.01683,0.000169,23.116233,0.0065,-1.064
6508.00,4.749275,24.01756,0.000169,23.116090,0.0065,-1.064
6510.00,4.749012,24.01749,0.000169,23.116632,0.0065,-1.065
6512.00,4.750153,24.01693,0.000169,23.116367,0.0065,-1.065
6514.00,4.750529,24.01754,0.000170,23.116051,0.0065,-1.064
6516.00,4.751126,24.01736,0.000170,23.115540,0.0065,-1.064
6518.00,4.751190,24.01768,0.000169,23.116064,0.0065,-1.065
6520.00,4.750810,24.01705,0.000170,23.116142,0.0066,-1.065
6522.00,4.749503,24.01707,0.000170,23.116027,0.0066,-1.064
6524.00,4.748929,24.01640,0.000170,23.116610,0.0066,-1.064
6526.00,4.750181,24.01733,0.000171,23.116720,0.0065,-1.064
6528.00,4.748911,24.01714,0.000170,23.115622,0.0065,-1.065
6530.00,4.748853,24.01692,0.000170,23.116315,0.0065,-1.065
6532.00,4.750175,24.01750,0.000170,23.116627,0.0065,-1.064
6534.00,4.750598,24.01751,0.000171,23.116454,0.0066,-1.065
6536.00,4.750665,24.01819,0.000171,23.116081,0.0065,-1.064
6538.00,4.750419,24.01672,0.000170,23.116833,0.0065,-1.065
6540.00,4.749004,24.01681,0.000170,23.116020,0.0065,-1.065
6542.00,4.748789,24.01617,0.000170,23.116510,0.0065,-1.064
6544.00,4.748354,24.01665,0.000169,23.116606,0.0065,-1.065
6546.00,4.748540,24.01726,0.000169,23.115958,0.0065,-1.064
6548.00,4.749271,24.01795,0.000170,23.117149,0.0065,-1.064
6550.00,4.750441,24.01874,0.000169,23.116731,0.0065,-1.065
6552.00,4.749839,24.01800,0.000168,23.116068,0.0065,-1.064
6554.00,4.749712,24.01670,0.000169,23.116281,0.0065,-1.065
6556.00,4.749626,24.01657,0.000170,23.116053,0.0065,-1.065
6558.00,4.749182,24.01748,0.000171,23.116088,0.0065,-1.064
6560.00,4.748640,24.01763,0.000170,23.116164,0.0065,-1.064
6562.00,4.748342,24.01763,0.000170,23.116448,0.0065,-1.065
6564.00,4.748962,24.01709,0.000170,23.116632,0.0065,-1.065
6566.00,4.749273,24.01688,0.000171,23.116203,0.0065,-1.065
6568.00,4.748564,24.01642,0.000170,23.116469,0.0065,-1.065
6570.00,4.747985,24.01738,0.000169,23.115583,0.0065,-1.065
6572.00,4.748307,24.01832,0.000169,23.115734,0.0065,-1.064
6574.00,4.749294,24.01763,0.000171,23.116198,0.0065,-1.064
6576.00,4.749492,24.01699,0.000170,23.116595,0.0065,-1.065
6578.00,4.748736,24.01681,0.000170,23.116500,0.0065,-1.065
6580.00,4.748362,24.01768,0.000170,23.116428,0.0064,-1.064
6582.00,4.748123,24.01728,0.000170,23.115698,0.0065,-1.065
6584.00,4.749068,24.01675,0.000170,23.116538,0.0065,-1.064
6586.00,4.749411,24.01694,0.000170,23.116448,0.0065,-1.065
6588.00,4.749370,24.01716,0.000170,23.115650,0.0065,-1.064
6590.00,4.749217,24.01706,0.000170,23.116302,0.0065,-1.065
6592.00,4.748419,24.01701,0.000169,23.116681,0.0065,-1.064
6594.00,4.748500,24.01722,0.000169,23.115641,0.0065,-1.065
6596.00,4.749197,24.01802,0.000170,23.115652,0.0065,-1.064
6598.00,4.749843,24.01808,0.000170,23.116604,0.0065,-1.066
6600.00,4.749820,24.01726,0.000169,23.115988,0.0065,-1.066
6602.00,4.748272,24.01673,0.000170,23.116018,0.0065,-1.064
6604.00,4.747934,24.01675,0.000170,23.115683,0.0065,-1.064
@37,5.0000,10.0
6606.00,4.748442,24.01712,0.000170,23.116313,0.0065,-1.065
6608.00,4.747646,24.01707,0.000169,23.116077,0.0065,-1.065
6610.00,4.744106,24.01726,0.000170,23.115704,0.0065,-1.064
6612.00,4.739612,24.01751,0.000169,23.115505,0.0065,-1.064
6614.00,4.735354,24.01758,0.000170,23.116519,0.0065,-1.064
6616.00,4.732193,24.01698,0.000169,23.115793,0.0065,-1.065
6618.00,4.730104,24.01633,0.000168,23.115657,0.0065,-1.065
6620.00,4.730732,24.01611,0.000167,23.115130,0.0065,-1.066
6622.00,4.732016,24.01576,0.000166,23.114697,0.0065,-1.067
6624.00,4.732896,24.01689,0.000166,23.115940,0.0065,-1.067
6626.00,4.734092,24.01693,0.000167,23.116688,0.0065,-1.066
6628.00,4.736477,24.01742,0.000167,23.116068,0.0065,-1.065
6630.00,4.738068,24.01711,0.000169,23.116220,0.0065,-1.065
6632.00,4.739505,24.01654,0.000169,23.115630,0.0064,-1.065
6634.00,4.739670,24.01690,0.000169,23.115728,0.0065,-1.065
6636.00,4.740219,24.01794,0.000169,23.115578,0.0065,-1.065
6638.00,4.741244,24.01826,0.000169,23.115988,0.0065,-1.064
6640.00,4.743475,24.01937,0.000170,23.116116,0.0064,-1.065
6642.00,4.744715,24.01846,0.000169,23.115548,0.0065,-1.065
6644.00,4.745481,24.01878,0.000168,23.116049,0.0065,-1.065
6646.00,4.745736,24.01956,0.000168,23.115750,0.0064,-1.066
6648.00,4.746059,24.01873,0.000169,23.115728,0.0064,-1.065
6650.00,4.747246,24.01960,0.000169,23.115269,0.0065,-1.065
6652.00,4.748252,24.01945,0.000167,23.115221,0.0065,-1.065
6654.00,4.748340,24.01868,0.000168,23.116023,0.0065,-1.066
6656.00,4.748295,24.01861,0.000168,23.116040,0.0065,-1.065
6658.00,4.749049,24.01862,0.000168,23.114792,0.0065,-1.065
6660.00,4.749256,24.01905,0.000168,23.116038,0.0065,-1.065
6662.00,4.750105,24.01840,0.000168,23.115511,0.0065,-1.065
6664.00,4.750628,24.01838,0.000168,23.115206,0.0064,-1.066
6666.00,4.750712,24.01879,0.000167,23.116014,0.0065,-1.065
6668.00,4.749756,24.01892,0.000168,23.116146,0.0064,-1.065
6670.00,4.749177,24.01883,0.000167,23.115966,0.0065,-1.065
6672.00,4.749383,24.01835,0.000167,23.116148,0.0064,-1.065
6674.00,4.749004,24.01863,0.000167,23.115997,0.0064,-1.065
6676.00,4.748148,24.01842,0.000168,23.116020,0.0064,-1.065
6678.00,4.747980,24.01878,0.000168,23.115273,0.0065,-1.065
6680.00,4.748130,24.01799,0.000167,23.115048,0.0064,-1.065
6682.00,4.748375,24.01856,0.000168,23.116079,0.0064,-1.065
6684.00,4.750136,24.01877,0.000168,23.116276,0.0064,-1.065
6686.00,4.750805,24.01864,0.000167,23.116040,0.0064,-1.065
6688.00,4.749781,24.01849,0.000167,23.115494,0.0064,-1.065
6690.00,4.748200,24.01813,0.000167,23.115412,0.0064,-1.065
6692.00,4.748934,24.01809,0.000167,23.115760,0.0065,-1.065
6694.00,4.748577,24.01829,0.000167,23.115327,0.0064,-1.066
6696.00,4.747377,24.01793,0.000168,23.114447,0.0065,-1.065
6698.00,4.746957,24.01777,0.000169,23.115438,0.0064,-1.065
6700.00,4.746557,24.01769,0.000167,23.115041,0.0064,-1.065
6702.00,4.748652,24.01829,0.000169,23.114811,0.0064,-1.065
6704.00,4.748654,24.01809,0.000168,23.115195,0.0063,-1.066
6706.00,4.749267,24.01824,0.000168,23.114976,0.0064,-1.065
6708.00,4.749573,24.01867,0.000167,23.115516,0.0064,-1.065
6710.00,4.749304,24.01870,0.000168,23.115067,0.0064,-1.065
6712.00,4.748962,24.01939,0.000170,23.115769,0.0064,-1.065
6714.00,4.749350,24.01862,0.000168,23.114985,0.0065,-1.066
6716.00,4.749657,24.01979,0.000167,23.115371,0.0065,-1.065
6718.00,4.748962,24.01983,0.000169,23.114751,0.0064,-1.065
6720.00,4.749350,24.01989,0.000169,23.114727,0.0064,-1.064
6722.00,4.748279,24.02026,0.000167,23.115409,0.0064,-1.065
6724.00,4.747510,24.02054,0.000168,23.115325,0.0064,-1.065
6726.00,4.747833,24.01946,0.000167,23.114584,0.0064,-1.065
6728.00,4.747484,24.01958,0.000166,23.114809,0.0064,-1.065
6730.00,4.747932,24.02045,0.000166,23.114803,0.0064,-1.066
6732.00,4.748561,24.01958,0.000166,23.114859,0.0064,-1.065
6734.00,4.748146,24.02037,0.000165,23.115999,0.0064,-1.065
6736.00,4.748475,24.02096,0.000167,23.116558,0.0064,-1.065
6738.00,4.748349,24.02088,0.000167,23.115290,0.0064,-1.065
6740.00,4.748941,24.02064,0.000167,23.115676,0.0064,-1.065
6742.00,4.749637,24.01967,0.000167,23.115587,0.0064,-1.066
6744.00,4.749439,24.02076,0.000167,23.115197,0.0064,-1.065
6746.00,4.749036,24.01868,0.000167,23.115021,0.0064,-1.065
6748.00,4.748815,24.02058,0.000166,23.114738,0.0065,-1.065
6750.00,4.748000,24.02127,0.000165,23.116460,0.0064,-1.066
6752.00,4.748214,24.02035,0.000167,23.116250,0.0064,-1.066
6754.00,4.748732,24.02023,0.000168,23.115630,0.0064,-1.065
6756.00,4.748164,24.02089,0.000168,23.115264,0.0065,-1.065
6758.00,4.748062,24.02063,0.000167,23.115034,0.0064,-1.065
6760.00,4.748288,24.02004,0.000167,23.115750,0.0064,-1.066
6762.00,4.747444,24.01950,0.000167,23.115696,0.0065,-1.066
6764.00,4.747106,24.01929,0.000166,23.114982,0.0065,-1.065
6766.00,4.748332,24.01939,0.000167,23.115414,0.0065,-1.065
6768.00,4.748319,24.01886,0.000167,23.115784,0.0064,-1.065
6770.00,4.747996,24.01986,0.000166,23.115754,0.0064,-1.065
6772.00,4.748288,24.01957,0.000167,23.114915,0.0065,-1.065
6774.00,4.748032,24.01945,0.000167,23.114948,0.0064,-1.066
6776.00,4.747815,24.01983,0.000166,23.114976,0.0064,-1.066
6778.00,4.746938,24.02084,0.000165,23.115851,0.0064,-1.065
6780.00,4.746829,24.02012,0.000167,23.115251,0.0064,-1.065
6782.00,4.747695,24.02022,0.000167,23.115360,0.0064,-1.066
6784.00,4.748277,24.02023,0.000167,23.115756,0.0064,-1.066
@38,5.0000,10.0
6786.00,4.747698,24.02019,0.000166,23.114250,0.0065,-1.065
6788.00,4.746086,24.02009,0.000167,23.113866,0.0065,-1.065
6790.00,4.742349,24.02089,0.000167,23.115501,0.0064,-1.064
6792.00,4.737205,24.02041,0.000168,23.115511,0.0064,-1.064
6794.00,4.733932,24.02009,0.000168,23.115091,0.0064,-1.065
6796.00,4.732557,24.02032,0.000166,23.114913,0.0064,-1.066
6798.00,4.729528,24.02045,0.000165,23.114515,0.0064,-1.066
6800.00,4.729062,24.02050,0.000165,23.114592,0.0064,-1.067
6802.00,4.730001,24.01957,0.000165,23.114515,0.0064,-1.067
6804.00,4.731097,24.02018,0.000164,23.114970,0.0064,-1.068
6806.00,4.733001,24.02086,0.000166,23.115308,0.0064,-1.067
6808.00,4.734829,24.02033,0.000167,23.114692,0.0064,-1.065
6810.00,4.735674,24.01966,0.000168,23.115355,0.0064,-1.065
6812.00,4.736525,24.01972,0.000167,23.115351,0.0064,-1.066
6814.00,4.738500,24.01941,0.000167,23.115561,0.0064,-1.065
6816.00,4.739605,24.01898,0.000168,23.115353,0.0064,-1.065
6818.00,4.741298,24.01915,0.000167,23.115258,0.0064,-1.066
6820.00,4.742939,24.01936,0.000166,23.114283,0.0064,-1.066
6822.00,4.745461,24.01895,0.000167,23.114575,0.0064,-1.066
6824.00,4.747149,24.01908,0.000168,23.114852,0.0064,-1.065
6826.00,4.747311,24.01968,0.000169,23.114404,0.0064,-1.065
6828.00,4.747127,24.01915,0.000168,23.114712,0.0065,-1.066
6830.00,4.746723,24.01917,0.000167,23.115147,0.0064,-1.065
6832.00,4.746941,24.01921,0.000167,23.115273,0.0064,-1.065
6834.00,4.747930,24.01836,0.000167,23.114530,0.0064,-1.065
6836.00,4.746989,24.01870,0.000167,23.114948,0.0064,-1.066
6838.00,4.748132,24.01951,0.000168,23.115017,0.0064,-1.065
6840.00,4.749329,24.01886,0.000168,23.115087,0.0064,-1.066
6842.00,4.749145,24.01909,0.000167,23.115654,0.0064,-1.066
6844.00,4.749196,24.01904,0.000167,23.115405,0.0064,-1.066
6846.00,4.748412,24.01867,0.000165,23.114426,0.0064,-1.066
6848.00,4.748355,24.01841,0.000166,23.115039,0.0064,-1.065
6850.00,4.748168,24.01851,0.000167,23.115360,0.0064,-1.065
6852.00,4.748546,24.01936,0.000166,23.114969,0.0064,-1.066
6854.00,4.748426,24.01848,0.000167,23.115327,0.0064,-1.066
6856.00,4.748556,24.01865,0.000167,23.115613,0.0064,-1.065
6858.00,4.749504,24.01898,0.000166,23.114189,0.0064,-1.065
6860.00,4.749964,24.01871,0.000167,23.114727,0.0064,-1.066
6862.00,4.749238,24.01781,0.000166,23.114426,0.0064,-1.066
6864.00,4.748648,24.01792,0.000167,23.114376,0.0064,-1.065
6866.00,4.746768,24.01739,0.000167,23.114710,0.0064,-1.065
6868.00,4.746096,24.01748,0.000166,23.115050,0.0064,-1.066
6870.00,4.746855,24.01785,0.000166,23.114866,0.0064,-1.065
6872.00,4.747284,24.01836,0.000167,23.114165,0.0064,-1.065
6874.00,4.747841,24.01902,0.000167,23.114294,0.0064,-1.065
6876.00,4.747764,24.01949,0.000166,23.114649,0.0064,-1.065
6878.00,4.747047,24.01941,0.000166,23.114651,0.0064,-1.066
6880.00,4.746170,24.01968,0.000165,23.114408,0.0064,-1.066
6882.00,4.746255,24.01937,0.000166,23.114930,0.0064,-1.065
6884.00,4.747190,24.01947,0.000166,23.115182,0.0064,-1.065
6886.00,4.748646,24.01880,0.000165,23.114705,0.0064,-1.066
6888.00,4.749184,24.01918,0.000166,23.114790,0.0064,-1.066
6890.00,4.749255,24.01892,0.000165,23.114779,0.0063,-1.065
6892.00,4.748487,24.01957,0.000165,23.114917,0.0064,-1.066
6894.00,4.747870,24.01992,0.000164,23.115555,0.0063,-1.066
6896.00,4.747615,24.02000,0.000166,23.114707,0.0064,-1.064
6898.00,4.748191,24.02068,0.000167,23.115466,0.0064,-1.065
6900.00,4.748691,24.01967,0.000165,23.114911,0.0064,-1.066
6902.00,4.749436,24.01962,0.000165,23.114285,0.0064,-1.066
6904.00,4.749865,24.01886,0.000165,23.114742,0.0064,-1.066
6906.00,4.748876,24.01843,0.000165,23.115100,0.0064,-1.066
6908.00,4.747868,24.01860,0.000166,23.114720,0.0064,-1.066
6910.00,4.747194,24.01879,0.000167,23.114268,0.0064,-1.065
6912.00,4.746992,24.01810,0.000168,23.115347,0.0064,-1.065
6914.00,4.746907,24.01808,0.000167,23.115253,0.0064,-1.066
6916.00,4.747126,24.01890,0.000166,23.114970,0.0064,-1.065
6918.00,4.747435,24.01859,0.000166,23.114430,0.0064,-1.066
6920.00,4.747609,24.01844,0.000166,23.114324,0.0064,-1.066
6922.00,4.747098,24.01924,0.000166,23.114766,0.0064,-1.065
6924.00,4.747451,24.01824,0.000167,23.114868,0.0064,-1.066
6926.00,4.747726,24.01776,0.000167,23.115100,0.0064,-1.066
6928.00,4.746826,24.01808,0.000166,23.115360,0.0064,-1.066
6930.00,4.746427,24.01830,0.000166,23.114261,0.0064,-1.065
6932.00,4.746140,24.01783,0.000167,23.114469,0.0064,-1.066
6934.00,4.745365,24.01737,0.000167,23.115507,0.0064,-1.066
6936.00,4.746539,24.01744,0.000166,23.115008,0.0064,-1.066
6938.00,4.747201,24.01719,0.000166,23.114885,0.0064,-1.065
6940.00,4.746874,24.01655,0.000166,23.114792,0.0064,-1.066
6942.00,4.746112,24.01672,0.000168,23.115828,0.0064,-1.065
6944.00,4.746313,24.01726,0.000168,23.115953,0.0064,-1.065
6946.00,4.746624,24.01720,0.000168,23.115566,0.0064,-1.066
6948.00,4.747583,24.01734,0.000167,23.115774,0.0064,-1.066
6950.00,4.748963,24.01674,0.000166,23.115680,0.0064,-1.065
6952.00,4.749237,24.01723,0.000167,23.114772,0.0064,-1.065
6954.00,4.748316,24.01707,0.000167,23.114878,0.0064,-1.066
6956.00,4.747878,24.01739,0.000166,23.115186,0.0064,-1.066
6958.00,4.746702,24.01824,0.000166,23.116120,0.0064,-1.066
6960.00,4.746362,24.01754,0.000167,23.115152,0.0064,-1.065
6962.00,4.746418,24.01752,0.000167,23.115279,0.0064,-1.065
6964.00,4.746734,24.01736,0.000168,23.115821,0.0064,-1.065
@39,5.0000,10.0
6966.00,4.747384,24.01791,0.000168,23.115938,0.0064,-1.066
6968.00,4.747223,24.01754,0.000167,23.115498,0.0064,-1.065
6970.00,4.744025,24.01777,0.000167,23.115477,0.0064,-1.064
6972.00,4.738704,24.01835,0.000168,23.115383,0.0064,-1.065
6974.00,4.734367,24.01767,0.000167,23.116116,0.0064,-1.065
6976.00,4.729670,24.01787,0.000166,23.114761,0.0064,-1.066
6978.00,4.727479,24.01778,0.000165,23.115561,0.0064,-1.066
6980.00,4.727554,24.01777,0.000164,23.115112,0.0064,-1.066
6982.00,4.730188,24.01802,0.000164,23.115516,0.0064,-1.066
6984.00,4.731973,24.01739,0.000165,23.115605,0.0064,-1.068
6986.00,4.733757,24.01794,0.000166,23.115308,0.0064,-1.066
6988.00,4.734428,24.01814,0.000166,23.115401,0.0064,-1.065
6990.00,4.734967,24.01780,0.000168,23.114983,0.0064,-1.065
6992.00,4.735598,24.01757,0.000167,23.114857,0.0064,-1.066
6994.00,4.736376,24.01801,0.000167,23.115479,0.0064,-1.065
6996.00,4.737995,24.01871,0.000168,23.115158,0.0064,-1.065
6998.00,4.740721,24.01782,0.000167,23.115752,0.0064,-1.067
7000.00,4.743456,24.01742,0.000167,23.115305,0.0064,-1.066
7002.00,4.744367,24.01719,0.000168,23.115594,0.0064,-1.065
7004.00,4.745691,24.01734,0.000169,23.114850,0.0065,-1.065
7006.00,4.745953,24.01717,0.000168,23.114956,0.0064,-1.066
7008.00,4.747263,24.01723,0.000168,23.115483,0.0064,-1.065
7010.00,4.747883,24.01757,0.000169,23.115459,0.0065,-1.064
7012.00,4.749064,24.01763,0.000170,23.114833,0.0064,-1.065
7014.00,4.749956,24.01673,0.000168,23.115067,0.0064,-1.065
7016.00,4.750787,24.01727,0.000168,23.115622,0.0064,-1.066
7018.00,4.749827,24.01766,0.000168,23.114686,0.0064,-1.066
7020.00,4.749168,24.01745,0.000168,23.116500,0.0064,-1.065
7022.00,4.749566,24.01712,0.000167,23.116357,0.0065,-1.066
7024.00,4.749360,24.01657,0.000167,23.114985,0.0064,-1.064
7026.00,4.749569,24.01669,0.000168,23.115256,0.0064,-1.065
7028.00,4.749584,24.01597,0.000168,23.115119,0.0064,-1.065
7030.00,4.749807,24.01733,0.000168,23.115639,0.0064,-1.065
7032.00,4.749615,24.01775,0.000167,23.115531,0.0065,-1.066
7034.00,4.748971,24.01725,0.000167,23.115470,0.0064,-1.065
7036.00,4.748488,24.01748,0.000167,23.115286,0.0064,-1.065
7038.00,4.748793,24.01700,0.000169,23.115191,0.0064,-1.066
7040.00,4.748941,24.01632,0.000168,23.114946,0.0064,-1.066
7042.00,4.749021,24.01772,0.000166,23.116642,0.0064,-1.065
7044.00,4.748312,24.01668,0.000167,23.114917,0.0064,-1.065
7046.00,4.748914,24.01705,0.000167,23.115981,0.0064,-1.064
7048.00,4.749490,24.01666,0.000168,23.115568,0.0064,-1.065
7050.00,4.749232,24.01708,0.000167,23.115319,0.0064,-1.065
7052.00,4.748569,24.01679,0.000167,23.115462,0.0064,-1.065
7054.00,4.747484,24.01613,0.000168,23.114868,0.0064,-1.065
7056.00,4.747599,24.01685,0.000167,23.115002,0.0064,-1.065
7058.00,4.747809,24.01618,0.000169,23.114512,0.0064,-1.066
7060.00,4.747311,24.01617,0.000170,23.115799,0.0064,-1.065
7062.00,4.747974,24.01619,0.000168,23.116148,0.0064,-1.065
7064.00,4.748889,24.01738,0.000168,23.115934,0.0065,-1.065
7066.00,4.750049,24.01715,0.000167,23.115401,0.0065,-1.066
7068.00,4.750051,24.01707,0.000167,23.115732,0.0064,-1.066
7070.00,4.749389,24.01708,0.000166,23.115721,0.0064,-1.065
7072.00,4.749633,24.01682,0.000168,23.116053,0.0064,-1.064
7074.00,4.749335,24.01652,0.000168,23.115132,0.0064,-1.065
7076.00,4.747898,24.01693,0.000168,23.115297,0.0064,-1.065
7078.00,4.746963,24.01671,0.000169,23.116059,0.0065,-1.065
7080.00,4.747171,24.01648,0.000168,23.115329,0.0064,-1.065
7082.00,4.747759,24.01682,0.000169,23.115074,0.0065,-1.065
7084.00,4.748653,24.01597,0.000167,23.115823,0.0064,-1.065
7086.00,4.749266,24.01574,0.000167,23.116603,0.0064,-1.065
7088.00,4.749098,24.01629,0.000168,23.115377,0.0064,-1.065
7090.00,4.748336,24.01635,0.000168,23.115539,0.0064,-1.065
7092.00,4.747253,24.01662,0.000168,23.116525,0.0064,-1.065
7094.00,4.746821,24.01693,0.000169,23.116411,0.0064,-1.065
7096.00,4.745651,24.01715,0.000168,23.115633,0.0064,-1.065
7098.00,4.745799,24.01687,0.000168,23.116278,0.0064,-1.065
7100.00,4.748062,24.01681,0.000168,23.115656,0.0065,-1.065
7102.00,4.748085,24.01744,0.000168,23.115888,0.0065,-1.065
7104.00,4.746828,24.01766,0.000168,23.114998,0.0064,-1.065
7106.00,4.746585,24.01749,0.000167,23.115162,0.0064,-1.065
7108.00,4.746527,24.01770,0.000168,23.115319,0.0064,-1.064
7110.00,4.747477,24.01698,0.000169,23.115110,0.0064,-1.064
7112.00,4.748162,24.01792,0.000168,23.115405,0.0064,-1.066
7114.00,4.747102,24.01725,0.000168,23.115314,0.0063,-1.065
7116.00,4.747313,24.01771,0.000167,23.115455,0.0064,-1.065
7118.00,4.746633,24.01814,0.000167,23.116408,0.0065,-1.064
7120.00,4.746546,24.01699,0.000168,23.115678,0.0064,-1.064
7122.00,4.746788,24.01660,0.000167,23.115145,0.0065,-1.064
7124.00,4.746713,24.01676,0.000167,23.114775,0.0064,-1.066
7126.00,4.747297,24.01731,0.000166,23.115693,0.0065,-1.065
7128.00,4.747796,24.01751,0.000166,23.115061,0.0064,-1.065
7130.00,4.748294,24.01778,0.000168,23.116320,0.0064,-1.065
7132.00,4.747590,24.01741,0.000168,23.116125,0.0065,-1.065
7134.00,4.746843,24.01748,0.000167,23.115715,0.0064,-1.065
7136.00,4.747235,24.01785,0.000166,23.115832,0.0064,-1.065
7138.00,4.746727,24.01828,0.000169,23.115418,0.0064,-1.065
7140.00,4.746943,24.01821,0.000168,23.115451,0.0064,-1.065
7142.00,4.748151,24.01792,0.000167,23.115613,0.0064,-1.065
7144.00,4.748396,24.01803,0.000168,23.115190,0.0064,-1.064
@40,5.0000,10.0
7146.00,4.748333,24.01834,0.000166,23.115212,0.0064,-1.066
7148.00,4.747867,24.01859,0.000166,23.115661,0.0064,-1.064
7150.00,4.744202,24.01899,0.000168,23.115864,0.0065,-1.064
7152.00,4.738106,24.01949,0.000168,23.115828,0.0065,-1.064
7154.00,4.734028,24.01865,0.000168,23.115438,0.0064,-1.064
7156.00,4.730262,24.01827,0.000168,23.115890,0.0065,-1.064
7158.00,4.727055,24.01829,0.000167,23.116356,0.0064,-1.066
7160.00,4.727950,24.01860,0.000166,23.116055,0.0064,-1.067
7162.00,4.731382,24.01773,0.000165,23.115643,0.0064,-1.067
7164.00,4.733121,24.01804,0.000165,23.115496,0.0064,-1.066
7166.00,4.733353,24.01849,0.000166,23.115862,0.0064,-1.065
7168.00,4.733555,24.01809,0.000168,23.115457,0.0064,-1.065
7170.00,4.734412,24.01772,0.000168,23.115410,0.0064,-1.066
7172.00,4.736137,24.01769,0.000168,23.116190,0.0064,-1.066
7174.00,4.737888,24.01792,0.000167,23.115633,0.0064,-1.065
7176.00,4.738843,24.01835,0.000167,23.116385,0.0064,-1.065
7178.00,4.740773,24.01726,0.000168,23.115216,0.0065,-1.065
7180.00,4.741833,24.01781,0.000169,23.115581,0.0065,-1.065
7182.00,4.743000,24.01734,0.000169,23.116148,0.0065,-1.065
7184.00,4.744399,24.01794,0.000169,23.115971,0.0065,-1.065
7186.00,4.744780,24.01746,0.000169,23.116109,0.0064,-1.065
7188.00,4.745651,24.01808,0.000168,23.114651,0.0064,-1.064
7190.00,4.745557,24.01742,0.000168,23.115912,0.0064,-1.064
7192.00,4.745359,24.01805,0.000168,23.115841,0.0064,-1.066
7194.00,4.745497,24.01802,0.000168,23.115737,0.0065,-1.065
7196.00,4.746279,24.01855,0.000168,23.114935,0.0064,-1.065
7198.00,4.747611,24.01860,0.000167,23.115423,0.0064,-1.065
7200.00,4.748018,24.01869,0.000167,23.114989,0.0064,-1.065
7202.00,4.748179,24.01889,0.000167,23.114354,0.0064,-1.065
7204.00,4.748515,24.01876,0.000167,23.115524,0.0064,-1.065
7206.00,4.749872,24.01850,0.000167,23.115332,0.0064,-1.066
7208.00,4.749357,24.01879,0.000166,23.115479,0.0064,-1.065
7210.00,4.747924,24.01850,0.000168,23.115581,0.0064,-1.065
7212.00,4.747335,24.01870,0.000167,23.115440,0.0064,-1.065
7214.00,4.746750,24.01878,0.000167,23.115258,0.0064,-1.065
7216.00,4.746790,24.01796,0.000168,23.115880,0.0064,-1.064
7218.00,4.747655,24.01849,0.000168,23.115435,0.0064,-1.064
7220.00,4.747830,24.01899,0.000168,23.115375,0.0064,-1.064
7222.00,4.748268,24.01890,0.000166,23.115056,0.0064,-1.065
7224.00,4.748428,24.01874,0.000166,23.115709,0.0064,-1.065
7226.00,4.748480,24.01822,0.000168,23.115126,0.0064,-1.065
7228.00,4.747845,24.01791,0.000166,23.114790,0.0064,-1.065
7230.00,4.746891,24.01853,0.000167,23.115152,0.0064,-1.065
7232.00,4.747880,24.01842,0.000167,23.115008,0.0064,-1.065
7234.00,4.747933,24.01847,0.000168,23.115700,0.0065,-1.065
7236.00,4.747706,24.01803,0.000168,23.115386,0.0064,-1.065
7238.00,4.748142,24.01814,0.000168,23.115449,0.0064,-1.064
7240.00,4.748871,24.01845,0.000167,23.116034,0.0064,-1.065
7242.00,4.748284,24.01780,0.000167,23.115700,0.0064,-1.066
7244.00,4.748609,24.01782,0.000166,23.116244,0.0064,-1.065
7246.00,4.747200,24.01772,0.000168,23.116532,0.0065,-1.064
7248.00,4.746876,24.01758,0.000168,23.116270,0.0064,-1.065
7250.00,4.747105,24.01835,0.000167,23.115190,0.0065,-1.066
7252.00,4.747633,24.01815,0.000167,23.115908,0.0064,-1.065
7254.00,4.748100,24.01775,0.000167,23.115997,0.0064,-1.064
7256.00,4.748736,24.01767,0.000168,23.115670,0.0064,-1.066
7258.00,4.748766,24.01714,0.000168,23.115308,0.0065,-1.066
7260.00,4.748670,24.01719,0.000168,23.115423,0.0065,-1.065
7262.00,4.748183,24.01762,0.000166,23.115470,0.0065,-1.065
7264.00,4.747522,24.01784,0.000167,23.116216,0.0064,-1.064
7266.00,4.747968,24.01816,0.000168,23.116153,0.0064,-1.064
7268.00,4.747740,24.01828,0.000169,23.116094,0.0065,-1.066
7270.00,4.746883,24.01759,0.000168,23.116409,0.0065,-1.065
7272.00,4.746251,24.01751,0.000168,23.115654,0.0064,-1.064
7274.00,4.745910,24.01748,0.000167,23.115919,0.0065,-1.066
7276.00,4.745480,24.01711,0.000168,23.115585,0.0065,-1.065
7278.00,4.746141,24.01774,0.000168,23.115916,0.0064,-1.065
7280.00,4.746993,24.01851,0.000168,23.115708,0.0065,-1.065
7282.00,4.747299,24.01742,0.000168,23.116461,0.0064,-1.065
7284.00,4.747916,24.01794,0.000167,23.115923,0.0065,-1.065
7286.00,4.747980,24.01835,0.000168,23.115973,0.0065,-1.065
7288.00,4.747198,24.01717,0.000170,23.115912,0.0064,-1.065
7290.00,4.746378,24.01817,0.000169,23.115329,0.0065,-1.065
7292.00,4.747172,24.01764,0.000168,23.115490,0.0065,-1.065
7294.00,4.747375,24.01718,0.000168,23.116305,0.0065,-1.065
7296.00,4.747189,24.01716,0.000168,23.116552,0.0064,-1.065
7298.00,4.747740,24.01752,0.000169,23.115659,0.0064,-1.064
7300.00,4.747775,24.01765,0.000169,23.115854,0.0064,-1.066
7302.00,4.746828,24.01755,0.000168,23.116131,0.0064,-1.065
7304.00,4.746436,24.01773,0.000168,23.115732,0.0065,-1.065
7306.00,4.747177,24.01745,0.000169,23.115834,0.0065,-1.065
7308.00,4.747620,24.01763,0.000168,23.116163,0.0065,-1.065
7310.00,4.746754,24.01723,0.000168,23.116001,0.0064,-1.065
7312.00,4.746144,24.01719,0.000168,23.115800,0.0064,-1.064
7314.00,4.746954,24.01700,0.000169,23.115763,0.0065,-1.065
7316.00,4.747110,24.01722,0.000167,23.116460,0.0064,-1.066
7318.00,4.746043,24.01815,0.000167,23.114857,0.0065,-1.066
7320.00,4.745979,24.01878,0.000167,23.115728,0.0065,-1.065
7322.00,4.747304,24.01833,0.000167,23.115823,0.0064,-1.065
7324.00,4.748201,24.01769,0.000168,23.116012,0.0064,-1.065
@41,5.0000,10.0
7326.00,4.748273,24.01723,0.000169,23.115821,0.0065,-1.065
7328.00,4.745902,24.01658,0.000168,23.115312,0.0065,-1.064
7330.00,4.742057,24.01691,0.000168,23.115819,0.0065,-1.064
7332.00,4.737900,24.01682,0.000169,23.115711,0.0065,-1.064
7334.00,4.734247,24.01660,0.000168,23.115457,0.0064,-1.064
7336.00,4.730698,24.01648,0.000167,23.116435,0.0065,-1.066
7338.00,4.727323,24.01568,0.000167,23.115904,0.0065,-1.066
7340.00,4.727277,24.01487,0.000167,23.115494,0.0064,-1.066
7342.00,4.730855,24.01532,0.000167,23.116257,0.0065,-1.066
7344.00,4.732052,24.01551,0.000166,23.116426,0.0065,-1.066
7346.00,4.733422,24.01558,0.000167,23.115797,0.0065,-1.067
7348.00,4.734511,24.01587,0.000167,23.115709,0.0065,-1.065
7350.00,4.735083,24.01562,0.000169,23.116194,0.0065,-1.064
7352.00,4.735633,24.01532,0.000169,23.115878,0.0064,-1.065
7354.00,4.736594,24.01536,0.000167,23.116163,0.0065,-1.065
7356.00,4.737354,24.01616,0.000166,23.116434,0.0064,-1.065
7358.00,4.739747,24.01644,0.000168,23.116309,0.0064,-1.065
7360.00,4.741377,24.01613,0.000168,23.116320,0.0064,-1.065
7362.00,4.742280,24.01572,0.000167,23.116066,0.0064,-1.065
7364.00,4.742972,24.01602,0.000168,23.115854,0.0065,-1.064
7366.00,4.744128,24.01605,0.000168,23.115787,0.0064,-1.065
7368.00,4.745222,24.01599,0.000168,23.116491,0.0065,-1.065
7370.00,4.746579,24.01562,0.000168,23.116046,0.0065,-1.064
7372.00,4.747798,24.01588,0.000168,23.116415,0.0065,-1.065
7374.00,4.747390,24.01650,0.000167,23.116292,0.0065,-1.065
7376.00,4.746267,24.01623,0.000169,23.116263,0.0065,-1.064
7378.00,4.746182,24.01663,0.000169,23.116246,0.0065,-1.064
7380.00,4.746142,24.01652,0.000169,23.116287,0.0065,-1.064
7382.00,4.745477,24.01528,0.000169,23.116177,0.0065,-1.064
7384.00,4.746065,24.01593,0.000169,23.116328,0.0065,-1.064
7386.00,4.747324,24.01640,0.000168,23.115797,0.0065,-1.065
7388.00,4.748217,24.01550,0.000169,23.115832,0.0064,-1.065
7390.00,4.748802,24.01565,0.000169,23.115325,0.0065,-1.065
7392.00,4.749556,24.01597,0.000168,23.115481,0.0065,-1.064
7394.00,4.749547,24.01663,0.000168,23.115310,0.0064,-1.065
7396.00,4.748440,24.01599,0.000167,23.115966,0.0064,-1.065
7398.00,4.747022,24.01713,0.000168,23.115548,0.0064,-1.064
7400.00,4.746894,24.01688,0.000168,23.116357,0.0065,-1.064
7402.00,4.748351,24.01677,0.000168,23.116170,0.0065,-1.065
7404.00,4.747469,24.01634,0.000168,23.115444,0.0065,-1.065
7406.00,4.747682,24.01635,0.000168,23.116111,0.0065,-1.065
7408.00,4.749356,24.01562,0.000169,23.115795,0.0064,-1.064
7410.00,4.749880,24.01556,0.000168,23.115700,0.0064,-1.065
7412.00,4.750103,24.01623,0.000168,23.116090,0.0064,-1.066
7414.00,4.749191,24.01642,0.000167,23.115871,0.0064,-1.065
7416.00,4.747744,24.01641,0.000166,23.115384,0.0064,-1.065
7418.00,4.747161,24.01632,0.000168,23.116081,0.0065,-1.064
7420.00,4.746689,24.01653,0.000169,23.116161,0.0065,-1.065
7422.00,4.746356,24.01629,0.000169,23.115763,0.0065,-1.064
7424.00,4.746088,24.01667,0.000169,23.115940,0.0065,-1.064
7426.00,4.747561,24.01687,0.000169,23.115975,0.0065,-1.065
7428.00,4.747970,24.01686,0.000170,23.116027,0.0065,-1.064
7430.00,4.747866,24.01736,0.000169,23.115955,0.0065,-1.065
7432.00,4.747919,24.01751,0.000169,23.116517,0.0065,-1.064
7434.00,4.747481,24.01694,0.000170,23.115882,0.0065,-1.064
7436.00,4.747569,24.01673,0.000168,23.117054,0.0065,-1.065
7438.00,4.747227,24.01746,0.000167,23.116333,0.0064,-1.066
7440.00,4.746148,24.01756,0.000168,23.116018,0.0064,-1.065
7442.00,4.745746,24.01686,0.000168,23.115687,0.0065,-1.064
7444.00,4.746162,24.01646,0.000168,23.115448,0.0065,-1.064
7446.00,4.746634,24.01679,0.000168,23.115808,0.0065,-1.065
7448.00,4.746963,24.01711,0.000169,23.116159,0.0065,-1.064
7450.00,4.747637,24.01679,0.000169,23.115845,0.0065,-1.065
7452.00,4.747639,24.01727,0.000169,23.116034,0.0065,-1.064
7454.00,4.747638,24.01742,0.000170,23.115834,0.0065,-1.065
7456.00,4.747959,24.01693,0.000168,23.116020,0.0064,-1.065
7458.00,4.747115,24.01699,0.000167,23.115700,0.0065,-1.064
7460.00,4.746312,24.01741,0.000169,23.115280,0.0065,-1.064
7462.00,4.745742,24.01642,0.000169,23.115908,0.0064,-1.065
7464.00,4.745849,24.01632,0.000170,23.116461,0.0065,-1.065
7466.00,4.747030,24.01676,0.000168,23.116007,0.0065,-1.065
7468.00,4.747437,24.01625,0.000167,23.115570,0.0065,-1.064
7470.00,4.747138,24.01642,0.000169,23.116339,0.0065,-1.064
7472.00,4.747889,24.01719,0.000168,23.116228,0.0065,-1.065
7474.00,4.747687,24.01672,0.000168,23.115893,0.0065,-1.064
7476.00,4.746623,24.01693,0.000170,23.116014,0.0064,-1.065
7478.00,4.746568,24.01613,0.000168,23.115979,0.0064,-1.065
7480.00,4.746727,24.01755,0.000168,23.116205,0.0065,-1.065
7482.00,4.746882,24.01702,0.000168,23.116261,0.0065,-1.064
7484.00,4.746835,24.01633,0.000169,23.116176,0.0064,-1.064
7486.00,4.747417,24.01665,0.000169,23.116088,0.0064,-1.064
7488.00,4.747796,24.01679,0.000169,23.116599,0.0065,-1.065
7490.00,4.747360,24.01604,0.000168,23.115752,0.0065,-1.065
7492.00,4.747047,24.01632,0.000169,23.116033,0.0065,-1.065
7494.00,4.746472,24.01666,0.000169,23.115800,0.0064,-1.064
7496.00,4.745824,24.01716,0.000168,23.115969,0.0065,-1.063
7498.00,4.746459,24.01771,0.000168,23.115581,0.0064,-1.064
7500.00,4.747301,24.01811,0.000169,23.115695,0.0064,-1.065
7502.00,4.748194,24.01762,0.000168,23.115693,0.0065,-1.064
7504.00,4.747972,24.01752,0.000168,23.116421,0.0065,-1.064
@42,5.0000,10.0
7506.00,4.746303,24.01708,0.000168,23.116239,0.0065,-1.064
7508.00,4.744704,24.01786,0.000168,23.116153,0.0065,-1.065
7510.00,4.742022,24.01731,0.000169,23.115906,0.0065,-1.063
7512.00,4.737254,24.01684,0.000170,23.115631,0.0065,-1.064
7514.00,4.732084,24.01673,0.000169,23.116469,0.0065,-1.064
7516.00,4.729024,24.01737,0.000169,23.116567,0.0065,-1.064
7518.00,4.727624,24.01760,0.000169,23.115516,0.0065,-1.064
7520.00,4.727613,24.01816,0.000167,23.115871,0.0065,-1.065
7522.00,4.729306,24.01821,0.000167,23.115953,0.0065,-1.066
7524.00,4.730126,24.01835,0.000167,23.115934,0.0065,-1.066
7526.00,4.730852,24.01874,0.000167,23.116846,0.0065,-1.065
7528.00,4.732406,24.01846,0.000169,23.116042,0.0065,-1.065
7530.00,4.734015,24.01760,0.000168,23.115236,0.0065,-1.065
7532.00,4.735096,24.01763,0.000168,23.115737,0.0065,-1.065
7534.00,4.736871,24.01784,0.000169,23.116647,0.0065,-1.064
7536.00,4.739047,24.01860,0.000170,23.115888,0.0065,-1.064
7538.00,4.741001,24.01881,0.000169,23.115566,0.0065,-1.065
7540.00,4.742740,24.01847,0.000169,23.116254,0.0065,-1.065
7542.00,4.744623,24.01813,0.000169,23.116047,0.0065,-1.064
7544.00,4.745373,24.01834,0.000169,23.115754,0.0065,-1.064
7546.00,4.745343,24.01800,0.000170,23.116324,0.0065,-1.065
7548.00,4.745589,24.01804,0.000170,23.115754,0.0065,-1.064
7550.00,4.746063,24.01835,0.000170,23.116662,0.0065,-1.064
7552.00,4.746955,24.01797,0.000170,23.116643,0.0065,-1.065
7554.00,4.748273,24.01748,0.000167,23.116393,0.0065,-1.064
7556.00,4.748352,24.01766,0.000169,23.116255,0.0065,-1.065
7558.00,4.748141,24.01738,0.000168,23.115342,0.0065,-1.065
7560.00,4.747399,24.01801,0.000168,23.116610,0.0065,-1.065
7562.00,4.745556,24.01765,0.000169,23.115979,0.0065,-1.064
7564.00,4.746228,24.01727,0.000169,23.115409,0.0065,-1.065
7566.00,4.747418,24.01810,0.000169,23.115997,0.0065,-1.065
7568.00,4.747117,24.01779,0.000167,23.116580,0.0065,-1.065
7570.00,4.748301,24.01666,0.000169,23.115552,0.0065,-1.064
7572.00,4.749419,24.01651,0.000169,23.115802,0.0065,-1.064
7574.00,4.749523,24.01693,0.000169,23.116051,0.0065,-1.065
7576.00,4.749962,24.01763,0.000169,23.115579,0.0064,-1.065
7578.00,4.749455,24.01740,0.000169,23.115622,0.0065,-1.065
7580.00,4.748201,24.01691,0.000168,23.115453,0.0065,-1.065
7582.00,4.748480,24.01714,0.000168,23.115930,0.0065,-1.064
7584.00,4.747964,24.01730,0.000168,23.116131,0.0065,-1.065
7586.00,4.747421,24.01783,0.000169,23.116287,0.0065,-1.064
7588.00,4.747522,24.01744,0.000169,23.115904,0.0065,-1.065
7590.00,4.747580,24.01825,0.000169,23.116255,0.0065,-1.065
7592.00,4.748406,24.01839,0.000169,23.115546,0.0065,-1.065
7594.00,4.748380,24.01879,0.000170,23.115897,0.0065,-1.065
7596.00,4.748414,24.01900,0.000169,23.115966,0.0065,-1.065
7598.00,4.748502,24.01896,0.000169,23.115841,0.0065,-1.065
7600.00,4.748679,24.01855,0.000169,23.115414,0.0065,-1.064
7602.00,4.748154,24.01884,0.000168,23.116337,0.0065,-1.064
7604.00,4.747986,24.01954,0.000169,23.116402,0.0065,-1.065
7606.00,4.748340,24.02024,0.000169,23.116460,0.0065,-1.065
7608.00,4.748000,24.02033,0.000169,23.115795,0.0065,-1.065
7610.00,4.747479,24.02015,0.000169,23.116439,0.0065,-1.064
7612.00,4.747009,24.02010,0.000169,23.116772,0.0065,-1.065
7614.00,4.747276,24.01967,0.000168,23.116254,0.0065,-1.065
7616.00,4.747760,24.01993,0.000168,23.115986,0.0065,-1.065
7618.00,4.747709,24.01907,0.000167,23.116018,0.0065,-1.065
7620.00,4.747304,24.01952,0.000168,23.115912,0.0065,-1.065
7622.00,4.746913,24.01932,0.000169,23.116344,0.0065,-1.064
7624.00,4.747378,24.01945,0.000170,23.115955,0.0065,-1.065
7626.00,4.748359,24.01960,0.000170,23.116671,0.0065,-1.064
7628.00,4.748568,24.01930,0.000169,23.116595,0.0065,-1.065
7630.00,4.746782,24.01900,0.000169,23.116140,0.0065,-1.065
7632.00,4.747046,24.01922,0.000168,23.116025,0.0065,-1.065
7634.00,4.747418,24.01930,0.000169,23.116617,0.0065,-1.066
7636.00,4.747354,24.01922,0.000168,23.116814,0.0065,-1.065
7638.00,4.747647,24.01941,0.000169,23.116062,0.0065,-1.064
7640.00,4.747106,24.01948,0.000170,23.115843,0.0065,-1.064
7642.00,4.746884,24.01916,0.000170,23.116740,0.0065,-1.065
7644.00,4.747095,24.01865,0.000170,23.116421,0.0065,-1.065
7646.00,4.745552,24.01902,0.000170,23.116062,0.0065,-1.064
7648.00,4.745849,24.01887,0.000170,23.116322,0.0065,-1.065
7650.00,4.746902,24.01893,0.000169,23.116387,0.0065,-1.065
7652.00,4.747399,24.01889,0.000170,23.116131,0.0065,-1.065
7654.00,4.746989,24.01859,0.000169,23.116300,0.0065,-1.065
7656.00,4.747317,24.01853,0.000169,23.116898,0.0065,-1.065
7658.00,4.747197,24.01918,0.000169,23.115886,0.0065,-1.065
7660.00,4.747181,24.01851,0.000168,23.116166,0.0065,-1.066
7662.00,4.746548,24.01877,0.000168,23.116768,0.0065,-1.065
7664.00,4.746275,24.01924,0.000170,23.116027,0.0065,-1.064
7666.00,4.745821,24.01929,0.000171,23.115524,0.0064,-1.064
7668.00,4.747476,24.01909,0.000170,23.115384,0.0065,-1.065
7670.00,4.748386,24.01866,0.000169,23.115748,0.0065,-1.064
7672.00,4.748798,24.01878,0.000169,23.116398,0.0065,-1.065
7674.00,4.748487,24.01909,0.000170,23.115906,0.0065,-1.064
7676.00,4.746793,24.01848,0.000171,23.116690,0.0065,-1.065
7678.00,4.746253,24.01784,0.000170,23.115791,0.0065,-1.065
7680.00,4.746097,24.01835,0.000170,23.116389,0.0065,-1.065
7682.00,4.745588,24.01884,0.000170,23.116298,0.0065,-1.065
7684.00,4.746029,24.01845,0.000169,23.116441,0.0065,-1.065
@43,5.0000,10.0
7686.00,4.747343,24.01841,0.000170,23.116465,0.0065,-1.065
7688.00,4.747728,24.01857,0.000168,23.116307,0.0065,-1.065
7690.00,4.744904,24.01876,0.000169,23.115704,0.0065,-1.063
7692.00,4.740366,24.01878,0.000170,23.115631,0.0065,-1.063
7694.00,4.735087,24.01854,0.000170,23.115908,0.0065,-1.064
7696.00,4.730937,24.01885,0.000169,23.116768,0.0065,-1.064
7698.00,4.728149,24.01879,0.000169,23.116604,0.0065,-1.065
7700.00,4.727885,24.01833,0.000166,23.115895,0.0065,-1.066
7702.00,4.729706,24.01800,0.000166,23.116510,0.0065,-1.067
7704.00,4.731283,24.01837,0.000167,23.116684,0.0065,-1.065
7706.00,4.732508,24.01789,0.000168,23.115949,0.0065,-1.066
7708.00,4.732891,24.01878,0.000169,23.116688,0.0065,-1.064
7710.00,4.733708,24.01819,0.000169,23.116064,0.0065,-1.065
7712.00,4.735116,24.01777,0.000170,23.116118,0.0065,-1.065
7714.00,4.735443,24.01787,0.000169,23.115925,0.0065,-1.065
7716.00,4.737146,24.01833,0.000169,23.116510,0.0065,-1.065
7718.00,4.739429,24.01721,0.000170,23.115867,0.0065,-1.064
7720.00,4.741008,24.01770,0.000170,23.116079,0.0065,-1.065
7722.00,4.742953,24.01740,0.000171,23.116263,0.0065,-1.065
7724.00,4.744405,24.01759,0.000170,23.116272,0.0065,-1.065
7726.00,4.745665,24.01835,0.000170,23.115455,0.0065,-1.065
7728.00,4.746415,24.01896,0.000168,23.115795,0.0065,-1.065
7730.00,4.746837,24.01864,0.000167,23.115656,0.0065,-1.064
7732.00,4.746453,24.01852,0.000170,23.115663,0.0065,-1.065
7734.00,4.746830,24.01863,0.000170,23.115505,0.0065,-1.065
7736.00,4.748223,24.01799,0.000169,23.115986,0.0065,-1.065
7738.00,4.748047,24.01844,0.000168,23.116064,0.0064,-1.065
7740.00,4.748899,24.01857,0.000169,23.115474,0.0065,-1.065
7742.00,4.750029,24.01800,0.000169,23.116083,0.0065,-1.064
7744.00,4.749720,24.01741,0.000169,23.116060,0.0065,-1.065
7746.00,4.749254,24.01776,0.000169,23.116016,0.0065,-1.065
7748.00,4.748225,24.01788,0.000169,23.116025,0.0065,-1.065
7750.00,4.748300,24.01823,0.000169,23.116205,0.0065,-1.064
7752.00,4.747883,24.01778,0.000169,23.116268,0.0065,-1.065
7754.00,4.747948,24.01740,0.000169,23.115988,0.0065,-1.065
7756.00,4.748110,24.01763,0.000169,23.116229,0.0065,-1.065
7758.00,4.748719,24.01716,0.000169,23.116259,0.0065,-1.065
7760.00,4.747709,24.01749,0.000169,23.116075,0.0065,-1.065
7762.00,4.746508,24.01760,0.000168,23.115722,0.0065,-1.065
7764.00,4.746961,24.01795,0.000168,23.116491,0.0065,-1.064
7766.00,4.747694,24.01865,0.000169,23.116842,0.0065,-1.064
7768.00,4.747571,24.01836,0.000169,23.115832,0.0065,-1.064
7770.00,4.748358,24.01879,0.000169,23.116530,0.0065,-1.065
7772.00,4.748526,24.01878,0.000169,23.116320,0.0065,-1.065
7774.00,4.748181,24.01909,0.000169,23.116463,0.0065,-1.065
7776.00,4.748820,24.01855,0.000169,23.116016,0.0065,-1.065
7778.00,4.749247,24.01863,0.000170,23.116825,0.0065,-1.065
7780.00,4.747676,24.01821,0.000170,23.115975,0.0065,-1.064
7782.00,4.746611,24.01791,0.000169,23.115730,0.0065,-1.065
7784.00,4.747393,24.01863,0.000169,23.116278,0.0065,-1.064
7786.00,4.747197,24.01894,0.000169,23.115964,0.0065,-1.065
7788.00,4.746937,24.01985,0.000169,23.115862,0.0065,-1.065
7790.00,4.746765,24.01885,0.000168,23.115845,0.0065,-1.065
7792.00,4.748649,24.01999,0.000169,23.115955,0.0065,-1.065
7794.00,4.748950,24.01943,0.000170,23.115968,0.0065,-1.065
7796.00,4.748634,24.01958,0.000170,23.115888,0.0065,-1.064
7798.00,4.748456,24.01881,0.000169,23.116005,0.0065,-1.064
7800.00,4.747960,24.01902,0.000168,23.115583,0.0065,-1.065
7802.00,4.748427,24.01809,0.000169,23.115942,0.0065,-1.065
7804.00,4.748935,24.01856,0.000167,23.116218,0.0065,-1.065
7806.00,4.748123,24.01883,0.000168,23.115695,0.0065,-1.065
7808.00,4.748222,24.01885,0.000170,23.115724,0.0065,-1.064
7810.00,4.747898,24.01911,0.000169,23.115715,0.0065,-1.065
7812.00,4.747448,24.02004,0.000169,23.116320,0.0065,-1.064
7814.00,4.747058,24.02004,0.000168,23.116365,0.0065,-1.065
7816.00,4.746456,24.02008,0.000168,23.116239,0.0065,-1.066
7818.00,4.746180,24.02085,0.000168,23.115851,0.0065,-1.065
7820.00,4.746535,24.02041,0.000168,23.115782,0.0065,-1.065
7822.00,4.747020,24.01989,0.000168,23.115669,0.0065,-1.065
7824.00,4.746571,24.02068,0.000169,23.116461,0.0065,-1.064
7826.00,4.746160,24.02025,0.000169,23.115494,0.0065,-1.065
7828.00,4.746225,24.02007,0.000169,23.115280,0.0065,-1.064
7830.00,4.747074,24.02071,0.000169,23.115037,0.0065,-1.066
7832.00,4.746756,24.02078,0.000168,23.116103,0.0065,-1.065
7834.00,4.747353,24.02103,0.000169,23.115838,0.0065,-1.064
7836.00,4.747431,24.02012,0.000169,23.116398,0.0065,-1.064
7838.00,4.747410,24.02024,0.000169,23.115832,0.0065,-1.065
7840.00,4.746761,24.02111,0.000169,23.115242,0.0065,-1.065
7842.00,4.746270,24.02098,0.000169,23.116448,0.0065,-1.064
7844.00,4.746768,24.02051,0.000169,23.116151,0.0065,-1.065
7846.00,4.747214,24.02016,0.000169,23.116008,0.0065,-1.065
7848.00,4.747573,24.02007,0.000169,23.115579,0.0065,-1.064
7850.00,4.747739,24.01977,0.000169,23.115513,0.0065,-1.065
7852.00,4.746931,24.01987,0.000168,23.115752,0.0064,-1.065
7854.00,4.746890,24.02017,0.000167,23.115524,0.0064,-1.065
7856.00,4.746803,24.01972,0.000168,23.115899,0.0064,-1.065
7858.00,4.746453,24.01933,0.000167,23.116285,0.0064,-1.065
7860.00,4.747082,24.01977,0.000168,23.116588,0.0065,-1.065
7862.00,4.747425,24.01927,0.000168,23.116179,0.0064,-1.064
7864.00,4.747641,24.01912,0.000168,23.115052,0.0064,-1.064
@44,5.0000,10.0
7866.00,4.748009,24.01866,0.000168,23.115451,0.0064,-1.065
7868.00,4.746900,24.01924,0.000167,23.116127,0.0064,-1.065
7870.00,4.743532,24.01967,0.000168,23.115925,0.0064,-1.064
7872.00,4.739292,24.01959,0.000168,23.115331,0.0064,-1.064
7874.00,4.734431,24.01934,0.000168,23.115518,0.0065,-1.064
7876.00,4.731211,24.01917,0.000169,23.115669,0.0064,-1.064
7878.00,4.729022,24.01892,0.000166,23.116194,0.0065,-1.066
7880.00,4.728079,24.01919,0.000165,23.115932,0.0064,-1.066
7882.00,4.730039,24.01888,0.000165,23.115377,0.0065,-1.066
7884.00,4.732296,24.01839,0.000166,23.115817,0.0064,-1.067
7886.00,4.732698,24.01908,0.000166,23.115500,0.0064,-1.066
7888.00,4.734316,24.01923,0.000167,23.115709,0.0064,-1.066
7890.00,4.735578,24.01962,0.000170,23.115910,0.0064,-1.062
7892.00,4.737298,24.01833,0.000168,23.116066,0.0064,-1.067
7894.00,4.738670,24.01880,0.000168,23.114801,0.0064,-1.064
7896.00,4.739153,24.01952,0.000168,23.115914,0.0064,-1.066
7898.00,4.739741,24.01911,0.000168,23.115401,0.0064,-1.066
7900.00,4.741003,24.01925,0.000166,23.114965,0.0064,-1.065
7902.00,4.742756,24.01918,0.000168,23.114738,0.0064,-1.065
7904.00,4.743868,24.01948,0.000168,23.115286,0.0064,-1.066
7906.00,4.744564,24.02034,0.000167,23.115247,0.0065,-1.065
7908.00,4.745323,24.02038,0.000166,23.115292,0.0064,-1.065
7910.00,4.746910,24.02071,0.000166,23.115446,0.0064,-1.065
7912.00,4.747871,24.02111,0.000167,23.115503,0.0064,-1.065
7914.00,4.747786,24.02061,0.000166,23.115312,0.0064,-1.066
7916.00,4.746623,24.02089,0.000166,23.115832,0.0064,-1.065
7918.00,4.746239,24.02112,0.000168,23.115422,0.0065,-1.065
7920.00,4.746506,24.02137,0.000168,23.114697,0.0065,-1.065
7922.00,4.746363,24.02100,0.000167,23.114885,0.0065,-1.065
7924.00,4.747459,24.02127,0.000168,23.115217,0.0065,-1.065
7926.00,4.748488,24.02064,0.000167,23.115713,0.0064,-1.065
7928.00,4.748879,24.02035,0.000167,23.115011,0.0064,-1.064
7930.00,4.748507,24.02001,0.000167,23.115251,0.0064,-1.065
7932.00,4.748217,24.02013,0.000167,23.116034,0.0064,-1.065
7934.00,4.747953,24.01985,0.000166,23.115552,0.0064,-1.065
7936.00,4.747076,24.01974,0.000166,23.115212,0.0064,-1.066
7938.00,4.747148,24.01969,0.000165,23.115221,0.0064,-1.066
7940.00,4.747592,24.01990,0.000166,23.115893,0.0065,-1.065
7942.00,4.747895,24.02075,0.000167,23.115761,0.0064,-1.065
7944.00,4.747469,24.02044,0.000168,23.115488,0.0064,-1.065
7946.00,4.746539,24.02029,0.000168,23.115667,0.0064,-1.065
7948.00,4.746023,24.02003,0.000166,23.116242,0.0064,-1.065
7950.00,4.746357,24.01983,0.000168,23.115561,0.0064,-1.065
7952.00,4.747788,24.02008,0.000167,23.115981,0.0064,-1.065
7954.00,4.747767,24.01979,0.000168,23.115429,0.0064,-1.065
7956.00,4.748566,24.01939,0.000167,23.115405,0.0064,-1.066
7958.00,4.748068,24.02019,0.000167,23.115147,0.0064,-1.066
7960.00,4.748095,24.02105,0.000167,23.115696,0.0064,-1.065
7962.00,4.748436,24.02053,0.000167,23.115661,0.0064,-1.065
7964.00,4.747523,24.02086,0.000167,23.115986,0.0065,-1.066
7966.00,4.747187,24.02134,0.000168,23.116053,0.0065,-1.066
7968.00,4.747630,24.02111,0.000167,23.115464,0.0064,-1.066
7970.00,4.748275,24.02095,0.000167,23.115208,0.0064,-1.065
7972.00,4.747968,24.02074,0.000168,23.115717,0.0064,-1.065
7974.00,4.747382,24.01978,0.000168,23.115303,0.0064,-1.066
7976.00,4.746794,24.02060,0.000167,23.115797,0.0064,-1.065
7978.00,4.746377,24.02054,0.000167,23.115654,0.0064,-1.065
7980.00,4.747216,24.02078,0.000167,23.115747,0.0065,-1.065
7982.00,4.746154,24.02046,0.000166,23.114970,0.0064,-1.066
7984.00,4.746356,24.02088,0.000167,23.115368,0.0064,-1.066
7986.00,4.746701,24.02089,0.000166,23.115769,0.0064,-1.066
7988.00,4.747245,24.02022,0.000166,23.114998,0.0064,-1.065
7990.00,4.746824,24.02000,0.000167,23.115225,0.0064,-1.066
7992.00,4.746508,24.01950,0.000167,23.115912,0.0064,-1.066
7994.00,4.746841,24.01971,0.000167,23.116047,0.0064,-1.065
7996.00,4.745801,24.01978,0.000168,23.116016,0.0064,-1.064
7998.00,4.745618,24.01983,0.000167,23.115280,0.0064,-1.065
8000.00,4.745600,24.01960,0.000168,23.115331,0.0064,-1.065
8002.00,4.745747,24.02031,0.000167,23.115229,0.0064,-1.066
8004.00,4.746170,24.02117,0.000167,23.115782,0.0064,-1.065
8006.00,4.746781,24.02042,0.000167,23.115134,0.0064,-1.066
8008.00,4.746222,24.01957,0.000168,23.115914,0.0064,-1.065
8010.00,4.745981,24.02096,0.000167,23.115626,0.0065,-1.066
8012.00,4.746167,24.02106,0.000167,23.115479,0.0065,-1.065
8014.00,4.745108,24.02096,0.000167,23.116085,0.0064,-1.065
8016.00,4.744888,24.02144,0.000167,23.115995,0.0064,-1.065
8018.00,4.745257,24.02110,0.000168,23.114983,0.0064,-1.065
8020.00,4.744798,24.02099,0.000168,23.114564,0.0064,-1.065
8022.00,4.744337,24.02129,0.000168,23.115201,0.0064,-1.066
8024.00,4.745120,24.02034,0.000167,23.115826,0.0064,-1.066
8026.00,4.745268,24.02055,0.000167,23.115383,0.0064,-1.065
8028.00,4.745645,24.02139,0.000168,23.115479,0.0064,-1.064
8030.00,4.746135,24.01995,0.000167,23.115210,0.0064,-1.065
8032.00,4.746930,24.02083,0.000169,23.115091,0.0065,-1.065
8034.00,4.747106,24.02066,0.000167,23.115162,0.0064,-1.065
8036.00,4.746882,24.02006,0.000167,23.115331,0.0065,-1.065
8038.00,4.746408,24.02015,0.000166,23.115750,0.0065,-1.065
8040.00,4.746638,24.02001,0.000166,23.115544,0.0065,-1.065
8042.00,4.746358,24.02058,0.000167,23.115126,0.0064,-1.065
8044.00,4.746775,24.02066,0.000168,23.115420,0.0064,-1.065
@45,5.0000,10.0
8046.00,4.746379,24.01996,0.000168,23.115509,0.0064,-1.065
8048.00,4.745510,24.02011,0.000168,23.115585,0.0064,-1.065
8050.00,4.742231,24.02028,0.000167,23.115061,0.0064,-1.064
8052.00,4.737443,24.01943,0.000168,23.115366,0.0064,-1.064
8054.00,4.734043,24.01980,0.000169,23.115832,0.0064,-1.064
8056.00,4.730291,24.01932,0.000168,23.115338,0.0064,-1.065
8058.00,4.728822,24.01904,0.000166,23.115966,0.0064,-1.065
8060.00,4.727640,24.01891,0.000165,23.115602,0.0064,-1.067
8062.00,4.729144,24.01945,0.000166,23.115351,0.0064,-1.066
8064.00,4.731409,24.02006,0.000166,23.115102,0.0064,-1.066
8066.00,4.732483,24.01920,0.000166,23.115713,0.0064,-1.065
8068.00,4.733246,24.01953,0.000167,23.116400,0.0064,-1.066
8070.00,4.733549,24.01876,0.000168,23.115689,0.0064,-1.066
8072.00,4.734673,24.01836,0.000167,23.115403,0.0064,-1.066
8074.00,4.735791,24.01875,0.000167,23.115583,0.0064,-1.065
8076.00,4.737630,24.01869,0.000168,23.115630,0.0064,-1.065
8078.00,4.739000,24.01928,0.000168,23.115774,0.0064,-1.065
8080.00,4.739748,24.01918,0.000168,23.115581,0.0064,-1.065
8082.00,4.742065,24.01937,0.000167,23.116135,0.0064,-1.065
8084.00,4.743291,24.01887,0.000168,23.115503,0.0064,-1.065
8086.00,4.743927,24.01898,0.000168,23.115750,0.0064,-1.065
8088.00,4.743592,24.01936,0.000168,23.115652,0.0064,-1.065
8090.00,4.745022,24.01988,0.000167,23.116168,0.0064,-1.065
8092.00,4.745903,24.02032,0.000167,23.116543,0.0064,-1.065
8094.00,4.744725,24.01990,0.000167,23.115513,0.0064,-1.065
8096.00,4.745174,24.01980,0.000168,23.114987,0.0064,-1.065
8098.00,4.744802,24.01960,0.000167,23.115674,0.0065,-1.065
8100.00,4.745504,24.01950,0.000167,23.115780,0.0064,-1.065
8102.00,4.746100,24.01944,0.000169,23.115888,0.0064,-1.065
8104.00,4.745627,24.02007,0.000167,23.115503,0.0064,-1.066
8106.00,4.745957,24.02052,0.000168,23.115214,0.0064,-1.065
8108.00,4.745829,24.02065,0.000167,23.116044,0.0065,-1.065
8110.00,4.746235,24.02095,0.000167,23.116504,0.0064,-1.065
8112.00,4.747869,24.02044,0.000168,23.115204,0.0064,-1.065
8114.00,4.747579,24.02040,0.000169,23.115921,0.0065,-1.064
8116.00,4.746872,24.02064,0.000169,23.115984,0.0064,-1.065
8118.00,4.747633,24.02092,0.000169,23.115735,0.0064,-1.065
8120.00,4.747493,24.02128,0.000169,23.115732,0.0064,-1.066
8122.00,4.746462,24.02114,0.000168,23.115661,0.0064,-1.065
8124.00,4.746597,24.02093,0.000168,23.115269,0.0064,-1.065
8126.00,4.746109,24.02038,0.000167,23.115351,0.0065,-1.065
8128.00,4.745285,24.02091,0.000168,23.115364,0.0065,-1.065
8130.00,4.745968,24.02116,0.000167,23.115288,0.0064,-1.065
8132.00,4.746316,24.02029,0.000167,23.115240,0.0064,-1.065
8134.00,4.746805,24.02095,0.000168,23.116255,0.0064,-1.065
8136.00,4.747791,24.02133,0.000166,23.116016,0.0064,-1.065
8138.00,4.747560,24.02094,0.000167,23.115691,0.0065,-1.066
8140.00,4.746920,24.02039,0.000168,23.115544,0.0064,-1.064
8142.00,4.747044,24.01977,0.000168,23.115470,0.0064,-1.065
8144.00,4.746999,24.01945,0.000167,23.115490,0.0064,-1.065
8146.00,4.747639,24.02040,0.000167,23.116244,0.0064,-1.065
8148.00,4.747077,24.01976,0.000167,23.115559,0.0064,-1.066
8150.00,4.746774,24.01990,0.000167,23.115284,0.0064,-1.065
8152.00,4.745958,24.02098,0.000168,23.116079,0.0065,-1.064
8154.00,4.745728,24.02140,0.000168,23.115670,0.0064,-1.065
8156.00,4.745207,24.02047,0.000168,23.115358,0.0064,-1.065
8158.00,4.745241,24.01993,0.000168,23.116242,0.0064,-1.065
8160.00,4.744821,24.02053,0.000168,23.115971,0.0064,-1.065
8162.00,4.745034,24.02162,0.000168,23.115726,0.0065,-1.065
8164.00,4.745072,24.02141,0.000168,23.115620,0.0064,-1.065
8166.00,4.745603,24.02036,0.000168,23.115581,0.0064,-1.065
8168.00,4.745697,24.01987,0.000169,23.116220,0.0065,-1.065
8170.00,4.745472,24.02030,0.000168,23.116025,0.0065,-1.065
8172.00,4.745724,24.02133,0.000168,23.115951,0.0064,-1.065
8174.00,4.745169,24.02128,0.000168,23.115877,0.0065,-1.065
8176.00,4.744680,24.02083,0.000168,23.115730,0.0065,-1.066
8178.00,4.745229,24.02146,0.000168,23.115869,0.0065,-1.065
8180.00,4.745624,24.02137,0.000168,23.115592,0.0065,-1.065
8182.00,4.745230,24.02075,0.000168,23.115483,0.0064,-1.065
8184.00,4.744999,24.02037,0.000168,23.115409,0.0064,-1.065
8186.00,4.745552,24.02048,0.000169,23.115886,0.0065,-1.065
8188.00,4.745456,24.02129,0.000168,23.115968,0.0065,-1.065
8190.00,4.745904,24.02107,0.000169,23.116785,0.0064,-1.065
8192.00,4.746251,24.02056,0.000169,23.116242,0.0064,-1.065
8194.00,4.745958,24.02041,0.000167,23.114798,0.0064,-1.066
8196.00,4.745763,24.02030,0.000167,23.116406,0.0065,-1.065
8198.00,4.745112,24.02046,0.000168,23.116278,0.0065,-1.064
8200.00,4.744942,24.02003,0.000168,23.115249,0.0064,-1.064
8202.00,4.745115,24.01980,0.000169,23.116021,0.0065,-1.064
8204.00,4.745292,24.02077,0.000169,23.115683,0.0064,-1.066
8206.00,4.746327,24.02092,0.000168,23.116066,0.0065,-1.066
8208.00,4.745914,24.02129,0.000168,23.115912,0.0065,-1.066
8210.00,4.745862,24.02082,0.000167,23.115921,0.0065,-1.066
8212.00,4.745295,24.02103,0.000168,23.116242,0.0065,-1.066
8214.00,4.745656,24.02030,0.000168,23.116177,0.0065,-1.065
8216.00,4.745276,24.02006,0.000168,23.115789,0.0065,-1.065
8218.00,4.744182,24.02093,0.000169,23.116107,0.0065,-1.065
8220.00,4.744287,24.02070,0.000168,23.116666,0.0065,-1.065
8222.00,4.745549,24.02110,0.000168,23.115734,0.0065,-1.065
8224.00,4.747167,24.02071,0.000168,23.115869,0.0064,-1.066
@46,5.0000,10.0
8226.00,4.746583,24.02030,0.000170,23.116508,0.0065,-1.066
8228.00,4.744723,24.02045,0.000169,23.115739,0.0065,-1.065
8230.00,4.741750,24.02034,0.000170,23.116250,0.0064,-1.065
8232.00,4.737059,24.02079,0.000170,23.116151,0.0065,-1.064
8234.00,4.733105,24.02074,0.000170,23.115371,0.0065,-1.064
8236.00,4.729872,24.01994,0.000168,23.115877,0.0065,-1.065
8238.00,4.726199,24.02040,0.000167,23.115836,0.0065,-1.065
8240.00,4.726178,24.02061,0.000166,23.115617,0.0065,-1.066
8242.00,4.729377,24.02108,0.000165,23.115823,0.0065,-1.067
8244.00,4.731541,24.02048,0.000165,23.116010,0.0065,-1.067
8246.00,4.732686,24.02077,0.000167,23.115979,0.0065,-1.066
8248.00,4.734384,24.02055,0.000168,23.115280,0.0064,-1.066
8250.00,4.735296,24.02001,0.000168,23.115940,0.0065,-1.065
8252.00,4.736474,24.02005,0.000169,23.115091,0.0065,-1.066
8254.00,4.737328,24.01966,0.000169,23.115968,0.0065,-1.065
8256.00,4.738526,24.01991,0.000169,23.115858,0.0065,-1.065
8258.00,4.741020,24.01996,0.000170,23.115358,0.0065,-1.067
8260.00,4.742710,24.02042,0.000169,23.115598,0.0065,-1.066
8262.00,4.743282,24.01982,0.000168,23.115997,0.0065,-1.065
8264.00,4.744259,24.02081,0.000170,23.116443,0.0065,-1.065
8266.00,4.744681,24.02109,0.000170,23.115617,0.0065,-1.066
8268.00,4.744384,24.02147,0.000169,23.117123,0.0065,-1.066
8270.00,4.745404,24.02079,0.000169,23.115693,0.0065,-1.066
8272.00,4.746181,24.02161,0.000168,23.115396,0.0065,-1.066
8274.00,4.746276,24.02125,0.000169,23.115550,0.0065,-1.066
8276.00,4.748496,24.02129,0.000168,23.116027,0.0065,-1.065
8278.00,4.749806,24.02074,0.000170,23.115570,0.0065,-1.066
8280.00,4.748114,24.02042,0.000168,23.115882,0.0065,-1.065
8282.00,4.747070,24.02030,0.000168,23.114879,0.0065,-1.065
8284.00,4.745524,24.02008,0.000168,23.115819,0.0065,-1.065
8286.00,4.746018,24.01989,0.000169,23.116016,0.0065,-1.066
8288.00,4.747103,24.02020,0.000169,23.115854,0.0065,-1.066
8290.00,4.747649,24.02003,0.000169,23.116018,0.0064,-1.065
8292.00,4.746986,24.02022,0.000170,23.115936,0.0065,-1.066
8294.00,4.748786,24.02005,0.000169,23.116194,0.0065,-1.065
8296.00,4.749086,24.02031,0.000169,23.115735,0.0065,-1.067
8298.00,4.748427,24.02026,0.000169,23.115884,0.0065,-1.065
8300.00,4.747588,24.01984,0.000169,23.116603,0.0065,-1.065
8302.00,4.746963,24.02038,0.000169,23.115435,0.0065,-1.066
8304.00,4.747259,24.01961,0.000170,23.115243,0.0065,-1.066
8306.00,4.748266,24.02058,0.000169,23.115955,0.0065,-1.065
8308.00,4.747937,24.02067,0.000168,23.116660,0.0065,-1.066
8310.00,4.747974,24.01991,0.000169,23.115929,0.0065,-1.066
8312.00,4.748895,24.01983,0.000169,23.115938,0.0065,-1.066
8314.00,4.749747,24.02050,0.000169,23.116038,0.0065,-1.065
8316.00,4.749567,24.01970,0.000169,23.115633,0.0065,-1.066
8318.00,4.750605,24.01983,0.000169,23.116363,0.0065,-1.065
8320.00,4.750825,24.01952,0.000169,23.115977,0.0065,-1.066
8322.00,4.749788,24.01997,0.000170,23.115635,0.0065,-1.066
8324.00,4.748077,24.01974,0.000168,23.116489,0.0065,-1.066
8326.00,4.746918,24.02019,0.000167,23.116458,0.0065,-1.065
8328.00,4.746449,24.02058,0.000168,23.116506,0.0065,-1.065
8330.00,4.747288,24.02029,0.000169,23.115940,0.0065,-1.065
8332.00,4.746672,24.02012,0.000169,23.115986,0.0065,-1.065
8334.00,4.747057,24.02101,0.000168,23.115789,0.0065,-1.066
8336.00,4.747527,24.02082,0.000167,23.116215,0.0065,-1.066
8338.00,4.747283,24.02038,0.000169,23.116187,0.0065,-1.065
8340.00,4.747154,24.02021,0.000170,23.115912,0.0065,-1.066
8342.00,4.746931,24.02096,0.000169,23.116060,0.0065,-1.066
8344.00,4.747333,24.02083,0.000169,23.115559,0.0065,-1.065
8346.00,4.747495,24.02185,0.000169,23.115930,0.0065,-1.066
8348.00,4.746735,24.02090,0.000169,23.116391,0.0064,-1.065
8350.00,4.746482,24.02063,0.000169,23.116216,0.0065,-1.065
8352.00,4.746267,24.02046,0.000169,23.115687,0.0065,-1.066
8354.00,4.746029,24.02037,0.000169,23.116300,0.0065,-1.066
8356.00,4.746580,24.01971,0.000169,23.115975,0.0065,-1.066
8358.00,4.747272,24.02048,0.000169,23.115587,0.0065,-1.066
8360.00,4.749001,24.02034,0.000170,23.116487,0.0065,-1.065
8362.00,4.748607,24.02019,0.000170,23.116189,0.0065,-1.066
8364.00,4.747995,24.01992,0.000169,23.115908,0.0065,-1.066
8366.00,4.749032,24.01961,0.000169,23.116023,0.0065,-1.066
8368.00,4.749042,24.01963,0.000170,23.116333,0.0065,-1.065
8370.00,4.747727,24.01976,0.000170,23.116367,0.0065,-1.066
8372.00,4.747521,24.01987,0.000169,23.116215,0.0065,-1.066
8374.00,4.746136,24.01989,0.000168,23.116051,0.0065,-1.066
8376.00,4.746950,24.01998,0.000168,23.116085,0.0065,-1.066
8378.00,4.747137,24.01950,0.000168,23.116120,0.0065,-1.065
8380.00,4.747271,24.01958,0.000169,23.115761,0.0065,-1.066
8382.00,4.747508,24.01993,0.000168,23.116411,0.0065,-1.066
8384.00,4.747284,24.02057,0.000168,23.116560,0.0065,-1.066
8386.00,4.747410,24.01999,0.000168,23.115633,0.0065,-1.065
8388.00,4.747773,24.02070,0.000169,23.116870,0.0065,-1.065
8390.00,4.747816,24.02100,0.000168,23.116396,0.0065,-1.066
8392.00,4.748502,24.02085,0.000169,23.115778,0.0065,-1.066
8394.00,4.748824,24.02033,0.000169,23.115472,0.0065,-1.065
8396.00,4.747240,24.02043,0.000169,23.115242,0.0065,-1.065
8398.00,4.746384,24.02061,0.000168,23.115841,0.0065,-1.066
8400.00,4.745507,24.02008,0.000170,23.115620,0.0065,-1.066
8402.00,4.745074,24.01993,0.000168,23.116252,0.0065,-1.066
8404.00,4.744612,24.02074,0.000168,23.115576,0.0065,-1.067
@47,5.0000,10.0
8406.00,4.745269,24.01997,0.000169,23.116398,0.0064,-1.066
8408.00,4.746227,24.01969,0.000168,23.116300,0.0065,-1.065
8410.00,4.746234,24.01975,0.000169,23.115968,0.0065,-1.064
8412.00,4.741443,24.02013,0.000169,23.115693,0.0065,-1.066
8414.00,4.736846,24.02019,0.000169,23.116708,0.0065,-1.065
8416.00,4.732671,24.02002,0.000168,23.116114,0.0065,-1.066
8418.00,4.729544,24.01960,0.000169,23.115743,0.0065,-1.065
8420.00,4.728783,24.01897,0.000167,23.116248,0.0065,-1.067
8422.00,4.730271,24.01943,0.000167,23.116380,0.0065,-1.067
8424.00,4.731896,24.01886,0.000166,23.115596,0.0064,-1.067
8426.00,4.733283,24.01912,0.000168,23.115962,0.0065,-1.066
8428.00,4.733775,24.01920,0.000168,23.115871,0.0065,-1.067
8430.00,4.735097,24.01922,0.000169,23.115585,0.0065,-1.066
8432.00,4.735536,24.01973,0.000170,23.116168,0.0065,-1.066
8434.00,4.736358,24.01963,0.000169,23.116413,0.0065,-1.066
8436.00,4.738078,24.01926,0.000170,23.116034,0.0065,-1.066
8438.00,4.739182,24.01916,0.000169,23.116530,0.0065,-1.065
8440.00,4.741634,24.01914,0.000170,23.116950,0.0065,-1.066
8442.00,4.742937,24.01991,0.000171,23.116441,0.0065,-1.066
8444.00,4.742891,24.02088,0.000171,23.116324,0.0065,-1.065
8446.00,4.743400,24.02027,0.000171,23.116591,0.0065,-1.065
8448.00,4.744609,24.01970,0.000171,23.116354,0.0065,-1.066
8450.00,4.745175,24.01961,0.000169,23.116625,0.0065,-1.065
8452.00,4.745880,24.01898,0.000170,23.116320,0.0065,-1.065
8454.00,4.747155,24.01880,0.000169,23.116450,0.0065,-1.066
8456.00,4.747105,24.01933,0.000168,23.116558,0.0065,-1.066
8458.00,4.747088,24.01901,0.000169,23.116027,0.0065,-1.066
8460.00,4.746711,24.01887,0.000168,23.115845,0.0065,-1.066
8462.00,4.747055,24.01984,0.000169,23.116040,0.0065,-1.066
8464.00,4.747329,24.02015,0.000170,23.115565,0.0065,-1.066
8466.00,4.747279,24.01898,0.000170,23.115596,0.0065,-1.066
8468.00,4.747633,24.01923,0.000168,23.116185,0.0065,-1.066
8470.00,4.747789,24.02010,0.000170,23.116098,0.0065,-1.066
8472.00,4.747620,24.02017,0.000170,23.115615,0.0065,-1.065
8474.00,4.748350,24.01987,0.000170,23.116430,0.0065,-1.066
8476.00,4.748073,24.01940,0.000170,23.116582,0.0065,-1.066
8478.00,4.748051,24.01908,0.000170,23.115932,0.0065,-1.066
8480.00,4.748599,24.01931,0.000170,23.116261,0.0065,-1.066
8482.00,4.749308,24.01982,0.000170,23.116385,0.0065,-1.066
8484.00,4.749561,24.01975,0.000169,23.116131,0.0065,-1.066
8486.00,4.748341,24.01958,0.000168,23.116424,0.0065,-1.066
8488.00,4.747899,24.01947,0.000169,23.116218,0.0065,-1.066
8490.00,4.747694,24.01826,0.000169,23.116354,0.0065,-1.065
8492.00,4.747407,24.01875,0.000169,23.116460,0.0066,-1.066
8494.00,4.746456,24.01924,0.000168,23.117110,0.0065,-1.065
8496.00,4.747154,24.01830,0.000170,23.116861,0.0065,-1.065
8498.00,4.747677,24.01940,0.000169,23.115938,0.0065,-1.066
8500.00,4.748272,24.01905,0.000169,23.116558,0.0065,-1.066
8502.00,4.748228,24.01947,0.000170,23.116060,0.0065,-1.066
8504.00,4.748568,24.01924,0.000170,23.116322,0.0065,-1.065
8506.00,4.748296,24.01933,0.000170,23.116387,0.0065,-1.066
8508.00,4.746888,24.01825,0.000170,23.116185,0.0065,-1.066
8510.00,4.746324,24.01948,0.000170,23.116441,0.0065,-1.066
8512.00,4.745898,24.02043,0.000170,23.116430,0.0065,-1.065
8514.00,4.745963,24.02039,0.000169,23.116103,0.0065,-1.066
8516.00,4.745513,24.01978,0.000170,23.116187,0.0065,-1.066
8518.00,4.746323,24.01981,0.000169,23.116322,0.0065,-1.066
8520.00,4.746726,24.02056,0.000169,23.116640,0.0065,-1.065
8522.00,4.747886,24.02025,0.000169,23.115784,0.0065,-1.065
8524.00,4.748115,24.01939,0.000169,23.116252,0.0065,-1.066
8526.00,4.747188,24.02013,0.000170,23.116755,0.0065,-1.066
8528.00,4.746856,24.01963,0.000171,23.116697,0.0065,-1.066
8530.00,4.748109,24.01972,0.000167,23.116374,0.0065,-1.066
8532.00,4.749133,24.01985,0.000169,23.116718,0.0066,-1.065
8534.00,4.748368,24.01982,0.000170,23.115758,0.0065,-1.066
8536.00,4.745880,24.02016,0.000169,23.116359,0.0065,-1.067
8538.00,4.745437,24.01941,0.000169,23.116109,0.0065,-1.066
8540.00,4.745964,24.01982,0.000169,23.116279,0.0065,-1.066
8542.00,4.746016,24.01996,0.000170,23.115858,0.0065,-1.067
8544.00,4.745830,24.01950,0.000170,23.116653,0.0066,-1.066
8546.00,4.746014,24.02024,0.000169,23.116328,0.0065,-1.066
8548.00,4.747358,24.02055,0.000169,23.116404,0.0065,-1.065
8550.00,4.747908,24.01996,0.000171,23.115830,0.0065,-1.065
8552.00,4.748702,24.01991,0.000171,23.116220,0.0065,-1.066
8554.00,4.748503,24.02000,0.000171,23.116577,0.0065,-1.066
8556.00,4.747204,24.01970,0.000170,23.116539,0.0065,-1.066
8558.00,4.747178,24.01906,0.000170,23.116372,0.0065,-1.066
8560.00,4.747593,24.01987,0.000170,23.116254,0.0065,-1.065
8562.00,4.746900,24.02030,0.000171,23.115997,0.0065,-1.065
8564.00,4.747236,24.02061,0.000170,23.116478,0.0065,-1.066
8566.00,4.747163,24.02044,0.000170,23.116788,0.0065,-1.065
8568.00,4.747224,24.01967,0.000171,23.116634,0.0065,-1.065
8570.00,4.747252,24.02025,0.000171,23.116647,0.0065,-1.066
8572.00,4.747197,24.02014,0.000169,23.116623,0.0065,-1.066
8574.00,4.747452,24.02084,0.000171,23.116222,0.0065,-1.065
8576.00,4.747462,24.02072,0.000170,23.116491,0.0065,-1.066
8578.00,4.746591,24.02098,0.000171,23.116118,0.0065,-1.065
8580.00,4.745847,24.02009,0.000170,23.116237,0.0065,-1.065
8582.00,4.745593,24.01962,0.000171,23.116967,0.0065,-1.065
8584.00,4.746180,24.02083,0.000171,23.116668,0.0065,-1.065
@48,5.0000,10.0
8586.00,4.746144,24.02049,0.000172,23.117351,0.0065,-1.064
8588.00,4.746419,24.02069,0.000171,23.116742,0.0065,-1.065
8590.00,4.744956,24.02112,0.000172,23.116850,0.0065,-1.064
8592.00,4.740766,24.02075,0.000170,23.116038,0.0065,-1.065
8594.00,4.735759,24.02081,0.000171,23.117236,0.0065,-1.065
8596.00,4.732086,24.02064,0.000170,23.116465,0.0065,-1.065
8598.00,4.729067,24.02160,0.000168,23.115982,0.0065,-1.066
8600.00,4.728073,24.02083,0.000168,23.115383,0.0065,-1.067
8602.00,4.730141,24.02054,0.000168,23.116029,0.0065,-1.066
8604.00,4.732679,24.02131,0.000167,23.116313,0.0066,-1.067
8606.00,4.734473,24.02071,0.000168,23.116593,0.0065,-1.066
8608.00,4.735323,24.02043,0.000168,23.116125,0.0065,-1.067
8610.00,4.735813,24.02028,0.000168,23.116125,0.0065,-1.066
8612.00,4.736716,24.02097,0.000169,23.116150,0.0065,-1.065
8614.00,4.738087,24.02113,0.000170,23.115730,0.0065,-1.065
8616.00,4.739416,24.02085,0.000170,23.115576,0.0065,-1.066
8618.00,4.740914,24.02050,0.000169,23.116086,0.0065,-1.066
8620.00,4.741460,24.02063,0.000170,23.115724,0.0065,-1.066
8622.00,4.742134,24.02044,0.000170,23.115308,0.0065,-1.066
8624.00,4.743429,24.02060,0.000168,23.116513,0.0065,-1.066
8626.00,4.744300,24.02069,0.000169,23.116476,0.0065,-1.066
8628.00,4.745401,24.02204,0.000170,23.116460,0.0065,-1.066
8630.00,4.745122,24.02268,0.000170,23.116046,0.0065,-1.066
8632.00,4.745017,24.02209,0.000169,23.116151,0.0065,-1.066
8634.00,4.746773,24.02144,0.000168,23.116656,0.0065,-1.066
8636.00,4.747223,24.02143,0.000169,23.116278,0.0065,-1.066
8638.00,4.747491,24.02252,0.000169,23.115821,0.0065,-1.066
8640.00,4.746920,24.02158,0.000168,23.116805,0.0065,-1.066
8642.00,4.747327,24.02188,0.000169,23.116818,0.0065,-1.067
8644.00,4.748683,24.02174,0.000169,23.115607,0.0065,-1.066
8646.00,4.749299,24.02209,0.000169,23.116055,0.0065,-1.066
8648.00,4.749134,24.02205,0.000169,23.115292,0.0065,-1.065
8650.00,4.747175,24.02158,0.000169,23.115553,0.0065,-1.066
8652.00,4.746721,24.02235,0.000170,23.115561,0.0065,-1.066
8654.00,4.747257,24.02207,0.000170,23.115368,0.0064,-1.066
8656.00,4.747778,24.02277,0.000169,23.115995,0.0065,-1.066
8658.00,4.748024,24.02227,0.000168,23.115533,0.0065,-1.067
8660.00,4.749029,24.02217,0.000168,23.115763,0.0065,-1.067
8662.00,4.748539,24.02233,0.000168,23.115412,0.0065,-1.067
8664.00,4.748279,24.02191,0.000168,23.116198,0.0065,-1.065
8666.00,4.747940,24.02188,0.000169,23.115864,0.0065,-1.065
8668.00,4.747772,24.02265,0.000169,23.115951,0.0065,-1.066
8670.00,4.747232,24.02340,0.000168,23.116363,0.0065,-1.066
8672.00,4.747642,24.02370,0.000167,23.116120,0.0064,-1.068
8674.00,4.747559,24.02289,0.000167,23.115015,0.0064,-1.066
8676.00,4.747176,24.02324,0.000168,23.115728,0.0065,-1.066
8678.00,4.746340,24.02323,0.000168,23.116226,0.0065,-1.066
8680.00,4.746946,24.02291,0.000169,23.114842,0.0065,-1.066
8682.00,4.749019,24.02260,0.000169,23.116649,0.0065,-1.066
8684.00,4.749259,24.02280,0.000168,23.116395,0.0065,-1.067
8686.00,4.747696,24.02371,0.000168,23.115773,0.0065,-1.066
8688.00,4.747582,24.02346,0.000169,23.115888,0.0064,-1.067
8690.00,4.748339,24.02331,0.000168,23.116174,0.0064,-1.067
8692.00,4.748575,24.02275,0.000167,23.116252,0.0064,-1.067
8694.00,4.747885,24.02278,0.000167,23.115633,0.0064,-1.066
8696.00,4.747720,24.02261,0.000168,23.115193,0.0064,-1.067
8698.00,4.747797,24.02341,0.000169,23.115379,0.0064,-1.066
8700.00,4.747886,24.02405,0.000167,23.114948,0.0065,-1.067
8702.00,4.747690,24.02416,0.000167,23.114983,0.0065,-1.067
8704.00,4.747722,24.02442,0.000168,23.115364,0.0064,-1.067
8706.00,4.747020,24.02453,0.000168,23.115698,0.0064,-1.066
8708.00,4.747113,24.02411,0.000167,23.115555,0.0065,-1.067
8710.00,4.747227,24.02355,0.000166,23.116759,0.0065,-1.068
8712.00,4.747841,24.02358,0.000167,23.116042,0.0064,-1.066
8714.00,4.747695,24.02387,0.000168,23.116617,0.0064,-1.067
8716.00,4.746544,24.02416,0.000168,23.116114,0.0065,-1.066
8718.00,4.745741,24.02404,0.000167,23.115734,0.0064,-1.067
8720.00,4.747463,24.02424,0.000167,23.115594,0.0064,-1.067
8722.00,4.746919,24.02439,0.000168,23.115435,0.0064,-1.066
8724.00,4.747385,24.02404,0.000169,23.115821,0.0065,-1.067
8726.00,4.747955,24.02443,0.000168,23.115676,0.0064,-1.066
8728.00,4.747140,24.02490,0.000168,23.116322,0.0064,-1.067
8730.00,4.746396,24.02522,0.000167,23.115916,0.0064,-1.068
8732.00,4.745950,24.02565,0.000166,23.115644,0.0064,-1.068
8734.00,4.747070,24.02548,0.000166,23.115193,0.0065,-1.067
8736.00,4.746523,24.02509,0.000168,23.115201,0.0064,-1.067
8738.00,4.746007,24.02603,0.000167,23.115347,0.0064,-1.067
8740.00,4.746084,24.02569,0.000167,23.116254,0.0064,-1.067
8742.00,4.747107,24.02558,0.000167,23.114839,0.0065,-1.068
8744.00,4.746775,24.02567,0.000166,23.115136,0.0064,-1.067
8746.00,4.746948,24.02601,0.000165,23.117505,0.0064,-1.067
8748.00,4.747914,24.02528,0.000167,23.115206,0.0064,-1.068
8750.00,4.748309,24.02566,0.000167,23.115914,0.0064,-1.067
8752.00,4.748420,24.02531,0.000166,23.115292,0.0065,-1.068
8754.00,4.748018,24.02435,0.000165,23.114502,0.0065,-1.068
8756.00,4.747739,24.02486,0.000167,23.115035,0.0064,-1.067
8758.00,4.747138,24.02529,0.000168,23.115925,0.0064,-1.067
8760.00,4.746595,24.02704,0.000168,23.115607,0.0064,-1.067
8762.00,4.747284,24.02614,0.000167,23.115310,0.0064,-1.067
8764.00,4.747991,24.02597,0.000167,23.115656,0.0064,-1.067
@49,5.0000,10.0
8766.00,4.747561,24.02586,0.000167,23.115518,0.0064,-1.067
8768.00,4.746888,24.02562,0.000167,23.115500,0.0064,-1.067
8770.00,4.744464,24.02483,0.000169,23.115659,0.0064,-1.067
8772.00,4.740537,24.02483,0.000169,23.114918,0.0064,-1.066
8774.00,4.736320,24.02534,0.000167,23.115388,0.0064,-1.067
8776.00,4.732193,24.02531,0.000166,23.115357,0.0065,-1.068
8778.00,4.728909,24.02469,0.000166,23.114956,0.0064,-1.068
8780.00,4.727551,24.02429,0.000164,23.115802,0.0064,-1.069
8782.00,4.729874,24.02432,0.000165,23.115084,0.0064,-1.069
8784.00,4.731550,24.02452,0.000166,23.115826,0.0064,-1.068
8786.00,4.732642,24.02468,0.000166,23.115815,0.0064,-1.069
8788.00,4.734194,24.02556,0.000167,23.115656,0.0064,-1.068
8790.00,4.734258,24.02572,0.000167,23.115360,0.0064,-1.068
8792.00,4.735507,24.02608,0.000167,23.115451,0.0064,-1.068
8794.00,4.737673,24.02466,0.000168,23.115429,0.0064,-1.067
8796.00,4.739079,24.02588,0.000169,23.115288,0.0064,-1.068
8798.00,4.739391,24.02595,0.000167,23.115314,0.0064,-1.068
8800.00,4.740942,24.02563,0.000167,23.115216,0.0064,-1.067
8802.00,4.742298,24.02634,0.000167,23.115901,0.0064,-1.068
8804.00,4.743850,24.02607,0.000168,23.115555,0.0064,-1.068
8806.00,4.744928,24.02537,0.000167,23.115305,0.0064,-1.068
8808.00,4.745527,24.02452,0.000167,23.115839,0.0064,-1.068
8810.00,4.746689,24.02400,0.000167,23.114787,0.0064,-1.068
8812.00,4.747357,24.02363,0.000168,23.115637,0.0064,-1.068
8814.00,4.748057,24.02380,0.000167,23.115375,0.0064,-1.068
8816.00,4.748011,24.02357,0.000166,23.116177,0.0064,-1.068
8818.00,4.747759,24.02467,0.000166,23.115754,0.0064,-1.068
8820.00,4.748034,24.02418,0.000167,23.115968,0.0064,-1.067
8822.00,4.749015,24.02475,0.000167,23.115453,0.0063,-1.067
8824.00,4.748921,24.02474,0.000166,23.114798,0.0064,-1.068
8826.00,4.748229,24.02524,0.000167,23.115470,0.0064,-1.069
8828.00,4.748100,24.02540,0.000166,23.115600,0.0064,-1.068
8830.00,4.747517,24.02483,0.000168,23.115249,0.0064,-1.067
8832.00,4.747134,24.02566,0.000168,23.115455,0.0064,-1.067
8834.00,4.747115,24.02517,0.000167,23.115609,0.0064,-1.068
8836.00,4.747237,24.02595,0.000167,23.115360,0.0064,-1.068
8838.00,4.748766,24.02625,0.000166,23.115022,0.0064,-1.068
8840.00,4.748924,24.02583,0.000168,23.115867,0.0064,-1.067
8842.00,4.749036,24.02570,0.000167,23.115516,0.0064,-1.068
8844.00,4.748740,24.02600,0.000167,23.115728,0.0064,-1.068
8846.00,4.748667,24.02628,0.000168,23.114653,0.0064,-1.068
8848.00,4.747864,24.02679,0.000167,23.116148,0.0064,-1.067
8850.00,4.747434,24.02687,0.000167,23.115279,0.0064,-1.068
8852.00,4.748430,24.02545,0.000167,23.115184,0.0064,-1.068
8854.00,4.748154,24.02519,0.000168,23.115693,0.0064,-1.068
8856.00,4.747571,24.02596,0.000167,23.115370,0.0064,-1.069
8858.00,4.747562,24.02628,0.000167,23.115011,0.0064,-1.068
8860.00,4.748136,24.02692,0.000167,23.115702,0.0064,-1.068
8862.00,4.747840,24.02616,0.000167,23.115490,0.0064,-1.068
8864.00,4.747513,24.02539,0.000168,23.114937,0.0064,-1.067
8866.00,4.747468,24.02524,0.000167,23.115234,0.0064,-1.068
8868.00,4.748512,24.02487,0.000167,23.115912,0.0065,-1.069
8870.00,4.747580,24.02503,0.000168,23.115204,0.0064,-1.068
8872.00,4.747781,24.02493,0.000167,23.115190,0.0064,-1.068
8874.00,4.747726,24.02467,0.000167,23.115145,0.0064,-1.068
8876.00,4.747317,24.02410,0.000168,23.115735,0.0064,-1.068
8878.00,4.747254,24.02470,0.000167,23.115314,0.0064,-1.067
8880.00,4.746519,24.02433,0.000166,23.114729,0.0064,-1.068
8882.00,4.746933,24.02387,0.000167,23.115099,0.0064,-1.068
8884.00,4.746916,24.02357,0.000166,23.115784,0.0064,-1.068
8886.00,4.748150,24.02412,0.000165,23.115162,0.0064,-1.068
8888.00,4.748654,24.02370,0.000167,23.115643,0.0064,-1.067
8890.00,4.747562,24.02345,0.000167,23.115615,0.0064,-1.067
8892.00,4.747793,24.02358,0.000167,23.114430,0.0064,-1.069
8894.00,4.748613,24.02352,0.000166,23.115039,0.0064,-1.068
8896.00,4.748634,24.02389,0.000167,23.115904,0.0064,-1.067
8898.00,4.748618,24.02356,0.000167,23.115234,0.0064,-1.067
8900.00,4.749057,24.02351,0.000167,23.115817,0.0064,-1.068
8902.00,4.748531,24.02293,0.000167,23.115457,0.0064,-1.068
8904.00,4.747744,24.02319,0.000166,23.115533,0.0064,-1.068
8906.00,4.747661,24.02319,0.000167,23.116107,0.0064,-1.067
8908.00,4.747316,24.02342,0.000168,23.115754,0.0064,-1.068
8910.00,4.747660,24.02327,0.000168,23.114952,0.0064,-1.067
8912.00,4.748287,24.02362,0.000167,23.115134,0.0065,-1.066
8914.00,4.748557,24.02332,0.000167,23.115644,0.0064,-1.068
8916.00,4.747893,24.02371,0.000166,23.115273,0.0064,-1.069
8918.00,4.747632,24.02367,0.000166,23.115763,0.0064,-1.069
8920.00,4.746749,24.02265,0.000167,23.115397,0.0064,-1.067
8922.00,4.746095,24.02202,0.000167,23.115735,0.0064,-1.068
8924.00,4.746389,24.02197,0.000166,23.115321,0.0064,-1.068
8926.00,4.746556,24.02229,0.000168,23.115414,0.0064,-1.067
8928.00,4.746419,24.02203,0.000169,23.115420,0.0064,-1.068
8930.00,4.746968,24.02244,0.000167,23.115203,0.0065,-1.067
8932.00,4.747394,24.02204,0.000166,23.115086,0.0064,-1.068
8934.00,4.747538,24.02168,0.000167,23.114723,0.0064,-1.068
8936.00,4.747141,24.02094,0.000167,23.115761,0.0064,-1.067
8938.00,4.746856,24.02157,0.000167,23.115067,0.0064,-1.067
8940.00,4.747377,24.02113,0.000166,23.115225,0.0064,-1.068
8942.00,4.747520,24.02120,0.000168,23.115362,0.0064,-1.068
8944.00,4.747971,24.02128,0.000167,23.115409,0.0064,-1.068
@50,5.0000,10.0
8946.00,4.747890,24.02074,0.000166,23.115416,0.0064,-1.068
8948.00,4.747187,24.01999,0.000167,23.116023,0.0065,-1.066
8950.00,4.744893,24.02011,0.000167,23.115888,0.0064,-1.067
8952.00,4.741009,24.02042,0.000169,23.115728,0.0064,-1.066
8954.00,4.736206,24.02079,0.000168,23.115546,0.0064,-1.067
8956.00,4.731035,24.02083,0.000166,23.115832,0.0064,-1.066
8958.00,4.728230,24.02121,0.000166,23.115609,0.0064,-1.068
8960.00,4.728651,24.02139,0.000166,23.115373,0.0064,-1.068
8962.00,4.730416,24.02189,0.000165,23.115394,0.0064,-1.070
8964.00,4.731827,24.02130,0.000165,23.115572,0.0064,-1.068
8966.00,4.732991,24.02189,0.000166,23.115669,0.0064,-1.068
8968.00,4.734161,24.02199,0.000167,23.115381,0.0064,-1.068
8970.00,4.735165,24.02198,0.000167,23.115674,0.0065,-1.067
8972.00,4.736505,24.02172,0.000167,23.115771,0.0065,-1.067
8974.00,4.737005,24.02155,0.000168,23.115535,0.0065,-1.068
8976.00,4.738534,24.02131,0.000168,23.115728,0.0065,-1.068
8978.00,4.740345,24.02181,0.000167,23.115344,0.0064,-1.067
8980.00,4.742123,24.02227,0.000167,23.115819,0.0064,-1.067
8982.00,4.743125,24.02193,0.000166,23.115923,0.0064,-1.068
8984.00,4.744775,24.02224,0.000168,23.116281,0.0064,-1.067
8986.00,4.745366,24.02174,0.000168,23.115388,0.0064,-1.067
8988.00,4.745615,24.02293,0.000168,23.115138,0.0064,-1.067
8990.00,4.746015,24.02307,0.000168,23.115370,0.0064,-1.067
8992.00,4.747365,24.02300,0.000167,23.116241,0.0064,-1.067
8994.00,4.748164,24.02236,0.000167,23.115375,0.0065,-1.067
8996.00,4.748080,24.02204,0.000167,23.115299,0.0064,-1.067
8998.00,4.747454,24.02253,0.000168,23.115498,0.0064,-1.067
9000.00,4.746015,24.02192,0.000168,23.115570,0.0064,-1.068
9002.00,4.746317,24.02174,0.000168,23.116252,0.0064,-1.068
9004.00,4.746855,24.02224,0.000167,23.116228,0.0064,-1.067
9006.00,4.747082,24.02173,0.000167,23.115377,0.0064,-1.067
9008.00,4.748244,24.02171,0.000168,23.115975,0.0064,-1.067
9010.00,4.748673,24.02198,0.000168,23.116445,0.0064,-1.067
9012.00,4.747900,24.02173,0.000167,23.115812,0.0065,-1.067
9014.00,4.748221,24.02159,0.000167,23.115401,0.0064,-1.067
9016.00,4.748310,24.02218,0.000168,23.115819,0.0064,-1.067
9018.00,4.747508,24.02180,0.000169,23.115644,0.0064,-1.067
9020.00,4.748012,24.02167,0.000167,23.115604,0.0064,-1.067
9022.00,4.747406,24.02149,0.000168,23.115630,0.0065,-1.067
9024.00,4.746773,24.02186,0.000168,23.115700,0.0064,-1.067
9026.00,4.748251,24.02167,0.000168,23.116396,0.0064,-1.068
9028.00,4.748544,24.02145,0.000167,23.115708,0.0064,-1.068
9030.00,4.748439,24.02193,0.000167,23.116708,0.0064,-1.067
9032.00,4.748254,24.02188,0.000168,23.116161,0.0064,-1.067
9034.00,4.748074,24.02136,0.000168,23.115490,0.0064,-1.067
9036.00,4.748512,24.02089,0.000169,23.115750,0.0065,-1.067
9038.00,4.749593,24.02208,0.000168,23.116131,0.0064,-1.067
9040.00,4.749601,24.02260,0.000168,23.116229,0.0065,-1.067
9042.00,4.749273,24.02311,0.000168,23.115544,0.0065,-1.067
9044.00,4.748926,24.02250,0.000168,23.115955,0.0065,-1.067
9046.00,4.748493,24.02264,0.000169,23.115813,0.0065,-1.067
9048.00,4.748439,24.02199,0.000169,23.115988,0.0065,-1.067
9050.00,4.747664,24.02210,0.000167,23.116213,0.0065,-1.067
9052.00,4.747061,24.02225,0.000168,23.115752,0.0064,-1.068
9054.00,4.747595,24.02234,0.000167,23.115548,0.0065,-1.068
9056.00,4.748574,24.02338,0.000167,23.115462,0.0065,-1.067
9058.00,4.749341,24.02325,0.000166,23.115966,0.0065,-1.067
9060.00,4.748666,24.02230,0.000167,23.115295,0.0064,-1.067
9062.00,4.748207,24.02275,0.000169,23.115659,0.0064,-1.067
9064.00,4.746566,24.02196,0.000168,23.115878,0.0064,-1.066
9066.00,4.746056,24.02208,0.000168,23.115256,0.0064,-1.067
9068.00,4.746763,24.02296,0.000167,23.115633,0.0064,-1.068
9070.00,4.746997,24.02246,0.000168,23.116486,0.0064,-1.067
9072.00,4.747052,24.02225,0.000167,23.115756,0.0064,-1.067
9074.00,4.747128,24.02281,0.000168,23.115713,0.0065,-1.067
9076.00,4.747577,24.02223,0.000168,23.116064,0.0065,-1.068
9078.00,4.747309,24.02248,0.000167,23.115813,0.0065,-1.067
9080.00,4.747270,24.02347,0.000167,23.115858,0.0064,-1.067
9082.00,4.746474,24.02319,0.000168,23.114941,0.0065,-1.067
9084.00,4.746733,24.02342,0.000168,23.115691,0.0064,-1.067
9086.00,4.747321,24.02270,0.000169,23.116038,0.0064,-1.068
9088.00,4.747326,24.02306,0.000167,23.115680,0.0064,-1.068
9090.00,4.746976,24.02399,0.000167,23.116404,0.0065,-1.066
9092.00,4.747722,24.02419,0.000167,23.115815,0.0064,-1.067
9094.00,4.747108,24.02453,0.000169,23.115459,0.0065,-1.066
9096.00,4.746654,24.02522,0.000168,23.115405,0.0064,-1.067
9098.00,4.747218,24.02422,0.000167,23.115347,0.0064,-1.068
9100.00,4.746831,24.02496,0.000167,23.115293,0.0064,-1.068
9102.00,4.746970,24.02467,0.000168,23.115930,0.0065,-1.068
9104.00,4.746653,24.02451,0.000167,23.116499,0.0065,-1.067
9106.00,4.747050,24.02504,0.000167,23.115578,0.0065,-1.068
9108.00,4.747846,24.02454,0.000167,23.116092,0.0065,-1.067
9110.00,4.747636,24.02430,0.000168,23.116669,0.0065,-1.067
9112.00,4.746790,24.02414,0.000170,23.115763,0.0065,-1.067
9114.00,4.746191,24.02392,0.000168,23.115308,0.0064,-1.068
9116.00,4.746079,24.02344,0.000168,23.115516,0.0064,-1.068
9118.00,4.746984,24.02326,0.000167,23.115826,0.0064,-1.067
9120.00,4.746958,24.02375,0.000167,23.116012,0.0065,-1.068
9122.00,4.746658,24.02348,0.000168,23.115709,0.0065,-1.067
9124.00,4.746091,24.02302,0.000169,23.115732,0.0065,-1.066
@51,5.0000,10.0
9126.00,4.746393,24.02297,0.000169,23.116404,0.0065,-1.067
9128.00,4.747393,24.02364,0.000168,23.116426,0.0065,-1.066
9130.00,4.746823,24.02296,0.000169,23.116740,0.0065,-1.067
9132.00,4.743051,24.02253,0.000168,23.116612,0.0065,-1.067
9134.00,4.738093,24.02281,0.000169,23.115774,0.0065,-1.066
9136.00,4.733238,24.02298,0.000169,23.116387,0.0065,-1.067
9138.00,4.728771,24.02259,0.000168,23.115683,0.0065,-1.067
9140.00,4.726545,24.02319,0.000167,23.115600,0.0064,-1.068
9142.00,4.727959,24.02286,0.000167,23.115819,0.0064,-1.069
9144.00,4.730189,24.02350,0.000166,23.116254,0.0065,-1.069
9146.00,4.732371,24.02351,0.000167,23.116183,0.0064,-1.068
9148.00,4.733843,24.02378,0.000168,23.116107,0.0065,-1.068
9150.00,4.734022,24.02335,0.000168,23.115760,0.0065,-1.067
9152.00,4.734579,24.02373,0.000170,23.116196,0.0065,-1.066
9154.00,4.736236,24.02413,0.000170,23.116254,0.0065,-1.068
9156.00,4.737883,24.02290,0.000170,23.115791,0.0065,-1.067
9158.00,4.738540,24.02219,0.000170,23.115943,0.0065,-1.067
9160.00,4.740889,24.02255,0.000169,23.116827,0.0065,-1.068
9162.00,4.742772,24.02260,0.000168,23.116484,0.0065,-1.068
9164.00,4.743022,24.02279,0.000169,23.115058,0.0065,-1.067
9166.00,4.743403,24.02330,0.000170,23.115773,0.0065,-1.066
9168.00,4.745178,24.02290,0.000169,23.116296,0.0065,-1.067
9170.00,4.745891,24.02291,0.000169,23.116233,0.0065,-1.069
9172.00,4.745909,24.02318,0.000170,23.116216,0.0065,-1.067
9174.00,4.746992,24.02255,0.000170,23.116257,0.0065,-1.067
9176.00,4.747730,24.02260,0.000169,23.116276,0.0065,-1.067
9178.00,4.747607,24.02209,0.000169,23.116658,0.0065,-1.068
9180.00,4.747655,24.02244,0.000169,23.116248,0.0065,-1.067
9182.00,4.748314,24.02264,0.000168,23.116760,0.0065,-1.068
9184.00,4.748655,24.02341,0.000169,23.116163,0.0065,-1.067
9186.00,4.748710,24.02285,0.000169,23.115698,0.0065,-1.067
9188.00,4.748093,24.02401,0.000168,23.116781,0.0065,-1.068
9190.00,4.747579,24.02340,0.000169,23.115969,0.0065,-1.068
9192.00,4.747447,24.02250,0.000170,23.115862,0.0065,-1.067
9194.00,4.747442,24.02288,0.000169,23.116276,0.0064,-1.067
9196.00,4.748702,24.02362,0.000170,23.115836,0.0064,-1.067
9198.00,4.748985,24.02314,0.000168,23.115661,0.0065,-1.067
9200.00,4.748501,24.02340,0.000169,23.116772,0.0065,-1.067
9202.00,4.748680,24.02258,0.000169,23.115984,0.0065,-1.067
9204.00,4.747566,24.02294,0.000171,23.115617,0.0064,-1.067
9206.00,4.746796,24.02283,0.000170,23.115390,0.0065,-1.068
9208.00,4.747283,24.02251,0.000168,23.115977,0.0065,-1.067
9210.00,4.748221,24.02311,0.000169,23.115979,0.0065,-1.067
9212.00,4.748009,24.02351,0.000170,23.116137,0.0065,-1.067
9214.00,4.748454,24.02407,0.000168,23.116049,0.0065,-1.068
9216.00,4.748679,24.02350,0.000168,23.116318,0.0065,-1.068
9218.00,4.747308,24.02330,0.000169,23.115203,0.0065,-1.066
9220.00,4.747349,24.02284,0.000168,23.115472,0.0065,-1.068
9222.00,4.748513,24.02293,0.000169,23.116311,0.0065,-1.067
9224.00,4.748867,24.02246,0.000169,23.116266,0.0065,-1.067
9226.00,4.747755,24.02220,0.000169,23.115507,0.0065,-1.067
9228.00,4.746919,24.02276,0.000170,23.115774,0.0065,-1.067
9230.00,4.746424,24.02285,0.000168,23.116461,0.0065,-1.068
9232.00,4.746360,24.02293,0.000168,23.115938,0.0065,-1.068
9234.00,4.747159,24.02280,0.000168,23.116539,0.0065,-1.067
9236.00,4.746978,24.02259,0.000169,23.115670,0.0065,-1.066
9238.00,4.745932,24.02315,0.000169,23.116226,0.0065,-1.067
9240.00,4.745229,24.02227,0.000168,23.115810,0.0065,-1.067
9242.00,4.746084,24.02237,0.000170,23.116586,0.0065,-1.067
9244.00,4.746329,24.02180,0.000169,23.116055,0.0065,-1.067
9246.00,4.747236,24.02249,0.000170,23.116218,0.0065,-1.067
9248.00,4.747440,24.02244,0.000170,23.116580,0.0065,-1.067
9250.00,4.748286,24.02290,0.000169,23.117039,0.0065,-1.068
9252.00,4.747799,24.02303,0.000169,23.116007,0.0065,-1.067
9254.00,4.747416,24.02196,0.000171,23.116491,0.0066,-1.067
9256.00,4.747432,24.02179,0.000169,23.116276,0.0065,-1.067
9258.00,4.746984,24.02256,0.000170,23.116556,0.0065,-1.067
9260.00,4.746046,24.02246,0.000169,23.116357,0.0065,-1.067
9262.00,4.746637,24.02281,0.000170,23.116300,0.0065,-1.068
9264.00,4.747599,24.02229,0.000169,23.116242,0.0065,-1.067
9266.00,4.747514,24.02210,0.000170,23.115936,0.0065,-1.067
9268.00,4.747153,24.02158,0.000169,23.116207,0.0065,-1.067
9270.00,4.746834,24.02213,0.000169,23.116642,0.0065,-1.067
9272.00,4.746303,24.02212,0.000170,23.116320,0.0065,-1.067
9274.00,4.746288,24.02134,0.000170,23.115966,0.0065,-1.067
9276.00,4.745989,24.02180,0.000169,23.116437,0.0066,-1.067
9278.00,4.746294,24.02226,0.000169,23.116318,0.0065,-1.067
9280.00,4.746628,24.02243,0.000170,23.116573,0.0065,-1.067
9282.00,4.747693,24.02297,0.000170,23.116673,0.0065,-1.067
9284.00,4.748094,24.02174,0.000169,23.116532,0.0065,-1.067
9286.00,4.747823,24.02181,0.000170,23.117243,0.0065,-1.066
9288.00,4.746671,24.02150,0.000170,23.117113,0.0065,-1.067
9290.00,4.746051,24.02113,0.000169,23.116658,0.0065,-1.067
9292.00,4.746253,24.02143,0.000168,23.116109,0.0065,-1.067
9294.00,4.746409,24.02130,0.000169,23.115596,0.0064,-1.067
9296.00,4.746101,24.02234,0.000171,23.116582,0.0065,-1.066
9298.00,4.745975,24.02179,0.000169,23.116525,0.0065,-1.068
9300.00,4.746179,24.02191,0.000169,23.116244,0.0065,-1.067
9302.00,4.746024,24.02113,0.000169,23.117180,0.0065,-1.067
9304.00,4.745885,24.02163,0.000170,23.116649,0.0065,-1.066
@52,5.0000,10.0
9306.00,4.745846,24.02150,0.000170,23.115622,0.0065,-1.067
9308.00,4.745637,24.02079,0.000169,23.116393,0.0065,-1.067
9310.00,4.744082,24.02055,0.000170,23.115951,0.0065,-1.067
9312.00,4.740927,24.02206,0.000170,23.116580,0.0065,-1.066
9314.00,4.735690,24.02185,0.000169,23.116144,0.0065,-1.066
9316.00,4.732368,24.02167,0.000170,23.116036,0.0065,-1.065
9318.00,4.729383,24.02097,0.000170,23.116352,0.0065,-1.067
9320.00,4.727455,24.02050,0.000168,23.116159,0.0065,-1.068
9322.00,4.728507,24.02084,0.000167,23.115526,0.0065,-1.068
9324.00,4.730759,24.02059,0.000167,23.115923,0.0065,-1.068
9326.00,4.731930,24.02125,0.000167,23.116474,0.0065,-1.068
9328.00,4.733518,24.02049,0.000168,23.116486,0.0065,-1.067
9330.00,4.734412,24.02102,0.000170,23.116012,0.0065,-1.066
9332.00,4.735770,24.02163,0.000169,23.117128,0.0065,-1.067
9334.00,4.736414,24.02161,0.000170,23.116447,0.0065,-1.068
9336.00,4.737943,24.02156,0.000170,23.115994,0.0065,-1.067
9338.00,4.738927,24.02176,0.000170,23.116443,0.0065,-1.066
9340.00,4.740775,24.02213,0.000170,23.116781,0.0065,-1.066
9342.00,4.743371,24.02252,0.000171,23.116259,0.0065,-1.067
9344.00,4.744943,24.02290,0.000170,23.116642,0.0065,-1.067
9346.00,4.744993,24.02203,0.000170,23.116185,0.0065,-1.067
9348.00,4.745347,24.02157,0.000168,23.116632,0.0065,-1.066
9350.00,4.745363,24.02148,0.000170,23.116734,0.0065,-1.067
9352.00,4.745735,24.02159,0.000168,23.116803,0.0066,-1.067
9354.00,4.745764,24.02119,0.000169,23.115943,0.0065,-1.067
9356.00,4.746304,24.02105,0.000170,23.116215,0.0065,-1.066
9358.00,4.746334,24.02064,0.000170,23.115555,0.0065,-1.067
9360.00,4.746407,24.01974,0.000170,23.115407,0.0065,-1.066
9362.00,4.746490,24.01931,0.000169,23.115735,0.0065,-1.067
9364.00,4.747342,24.02009,0.000168,23.116549,0.0065,-1.067
9366.00,4.747151,24.02030,0.000169,23.116411,0.0065,-1.067
9368.00,4.746642,24.02008,0.000171,23.116554,0.0065,-1.067
9370.00,4.747336,24.02000,0.000171,23.116617,0.0065,-1.067
9372.00,4.748229,24.02008,0.000169,23.115784,0.0065,-1.066
9374.00,4.748371,24.02033,0.000169,23.116346,0.0065,-1.066
9376.00,4.748747,24.02023,0.000170,23.116404,0.0065,-1.067
9378.00,4.748697,24.02067,0.000170,23.116179,0.0065,-1.066
9380.00,4.749008,24.02028,0.000170,23.117061,0.0065,-1.067
9382.00,4.747738,24.01965,0.000169,23.116255,0.0065,-1.066
9384.00,4.746961,24.01937,0.000170,23.116385,0.0065,-1.067
9386.00,4.745897,24.01873,0.000170,23.116573,0.0065,-1.066
9388.00,4.745774,24.01990,0.000171,23.116137,0.0065,-1.067
9390.00,4.745432,24.01916,0.000169,23.116398,0.0065,-1.066
9392.00,4.745323,24.01969,0.000170,23.116014,0.0065,-1.066
9394.00,4.746237,24.02020,0.000170,23.115812,0.0065,-1.066
9396.00,4.746678,24.02022,0.000170,23.116114,0.0065,-1.067
9398.00,4.747085,24.01955,0.000171,23.115903,0.0065,-1.067
9400.00,4.747476,24.01895,0.000171,23.116008,0.0065,-1.066
9402.00,4.746995,24.01916,0.000169,23.115869,0.0065,-1.066
9404.00,4.747581,24.01917,0.000169,23.115633,0.0065,-1.066
9406.00,4.747109,24.01994,0.000170,23.116359,0.0065,-1.066
9408.00,4.747580,24.01921,0.000169,23.116801,0.0065,-1.067
9410.00,4.747020,24.01966,0.000170,23.116051,0.0065,-1.067
9412.00,4.746227,24.02067,0.000170,23.116209,0.0065,-1.066
9414.00,4.745382,24.02018,0.000171,23.115734,0.0065,-1.066
9416.00,4.745188,24.02017,0.000171,23.116133,0.0065,-1.066
9418.00,4.746686,24.02080,0.000170,23.116590,0.0065,-1.066
9420.00,4.747552,24.02068,0.000170,23.116538,0.0065,-1.065
9422.00,4.747496,24.01943,0.000171,23.116023,0.0065,-1.066
9424.00,4.747043,24.02015,0.000171,23.116168,0.0065,-1.067
9426.00,4.746916,24.02046,0.000169,23.116302,0.0065,-1.066
9428.00,4.746720,24.02108,0.000169,23.115891,0.0065,-1.066
9430.00,4.746926,24.02095,0.000168,23.116304,0.0065,-1.066
9432.00,4.746308,24.02057,0.000170,23.116406,0.0065,-1.066
9434.00,4.746300,24.01951,0.000170,23.116707,0.0065,-1.067
9436.00,4.746599,24.02018,0.000169,23.116840,0.0065,-1.066
9438.00,4.746105,24.02024,0.000171,23.116556,0.0065,-1.065
9440.00,4.745860,24.02008,0.000171,23.116811,0.0066,-1.066
9442.00,4.746630,24.02042,0.000171,23.116263,0.0065,-1.066
9444.00,4.747369,24.02064,0.000171,23.117280,0.0065,-1.066
9446.00,4.747170,24.02040,0.000170,23.115986,0.0066,-1.066
9448.00,4.746841,24.02042,0.000170,23.115550,0.0065,-1.066
9450.00,4.746291,24.02098,0.000171,23.116519,0.0065,-1.065
9452.00,4.746386,24.02012,0.000171,23.116432,0.0065,-1.067
9454.00,4.746752,24.01989,0.000168,23.116229,0.0065,-1.066
9456.00,4.746508,24.01978,0.000168,23.116428,0.0065,-1.066
9458.00,4.745653,24.01963,0.000169,23.115552,0.0065,-1.066
9460.00,4.744853,24.01952,0.000169,23.116515,0.0065,-1.066
9462.00,4.745555,24.01953,0.000171,23.116047,0.0065,-1.065
9464.00,4.746648,24.01953,0.000170,23.116543,0.0065,-1.066
9466.00,4.746594,24.02022,0.000169,23.117104,0.0065,-1.066
9468.00,4.747145,24.01978,0.000169,23.116200,0.0065,-1.067
9470.00,4.746130,24.02015,0.000169,23.115760,0.0065,-1.066
9472.00,4.746190,24.01983,0.000169,23.116669,0.0065,-1.066
9474.00,4.745770,24.02005,0.000170,23.116681,0.0065,-1.066
9476.00,4.745128,24.02096,0.000170,23.115979,0.0065,-1.066
9478.00,4.745112,24.02094,0.000169,23.116790,0.0065,-1.066
9480.00,4.745641,24.02137,0.000169,23.116599,0.0065,-1.066
9482.00,4.747173,24.02175,0.000170,23.116346,0.0064,-1.066
9484.00,4.747331,24.02167,0.000170,23.115910,0.0065,-1.066
@53,5.0000,10.0
9486.00,4.748483,24.02181,0.000169,23.115784,0.0065,-1.066
9488.00,4.747888,24.02188,0.000168,23.115492,0.0065,-1.066
9490.00,4.745789,24.02198,0.000169,23.116012,0.0065,-1.065
9492.00,4.740846,24.02227,0.000170,23.116168,0.0065,-1.065
9494.00,4.736208,24.02181,0.000171,23.116727,0.0065,-1.066
9496.00,4.731630,24.02268,0.000169,23.115418,0.0065,-1.065
9498.00,4.728924,24.02201,0.000168,23.115897,0.0065,-1.066
9500.00,4.728579,24.02190,0.000167,23.115940,0.0065,-1.068
9502.00,4.730240,24.02219,0.000166,23.116268,0.0065,-1.068
9504.00,4.731220,24.02294,0.000165,23.115854,0.0065,-1.067
9506.00,4.731441,24.02322,0.000167,23.115748,0.0065,-1.067
9508.00,4.732669,24.02309,0.000168,23.116092,0.0065,-1.067
9510.00,4.734261,24.02277,0.000168,23.115381,0.0065,-1.067
9512.00,4.735690,24.02330,0.000169,23.116127,0.0065,-1.067
9514.00,4.737362,24.02241,0.000169,23.115938,0.0065,-1.066
9516.00,4.738642,24.02267,0.000169,23.116207,0.0065,-1.066
9518.00,4.739075,24.02325,0.000170,23.115760,0.0065,-1.067
9520.00,4.740760,24.02346,0.000168,23.115537,0.0065,-1.066
9522.00,4.741650,24.02332,0.000168,23.115552,0.0065,-1.066
9524.00,4.742326,24.02347,0.000170,23.115945,0.0065,-1.066
9526.00,4.744066,24.02446,0.000169,23.115750,0.0065,-1.067
9528.00,4.744701,24.02458,0.000169,23.116339,0.0064,-1.066
9530.00,4.744880,24.02355,0.000168,23.115277,0.0065,-1.066
9532.00,4.745212,24.02335,0.000168,23.115797,0.0064,-1.066
9534.00,4.746414,24.02389,0.000170,23.116151,0.0064,-1.066
9536.00,4.747360,24.02424,0.000168,23.116313,0.0064,-1.066
9538.00,4.747818,24.02391,0.000169,23.115607,0.0064,-1.066
9540.00,4.748474,24.02389,0.000170,23.115715,0.0064,-1.067
9542.00,4.748158,24.02383,0.000168,23.115763,0.0065,-1.067
9544.00,4.747328,24.02360,0.000169,23.116034,0.0065,-1.066
9546.00,4.747240,24.02346,0.000169,23.116326,0.0065,-1.067
9548.00,4.746512,24.02363,0.000167,23.115347,0.0064,-1.067
9550.00,4.746101,24.02346,0.000167,23.115297,0.0065,-1.066
9552.00,4.746048,24.02375,0.000168,23.115739,0.0065,-1.066
9554.00,4.746552,24.02411,0.000168,23.116411,0.0064,-1.067
9556.00,4.746844,24.02496,0.000167,23.115253,0.0065,-1.067
9558.00,4.746930,24.02385,0.000168,23.115990,0.0065,-1.066
9560.00,4.748038,24.02390,0.000169,23.116341,0.0064,-1.066
9562.00,4.747957,24.02322,0.000168,23.115696,0.0064,-1.067
9564.00,4.748995,24.02389,0.000167,23.115992,0.0065,-1.066
9566.00,4.748252,24.02405,0.000167,23.115522,0.0064,-1.066
9568.00,4.747400,24.02436,0.000167,23.115864,0.0064,-1.067
9570.00,4.747165,24.02370,0.000168,23.115867,0.0065,-1.066
9572.00,4.747167,24.02405,0.000168,23.116081,0.0064,-1.066
9574.00,4.747467,24.02325,0.000166,23.114532,0.0065,-1.067
9576.00,4.747685,24.02333,0.000169,23.114985,0.0064,-1.067
9578.00,4.747764,24.02425,0.000168,23.115737,0.0065,-1.067
9580.00,4.747979,24.02371,0.000166,23.115953,0.0064,-1.067
9582.00,4.747537,24.02384,0.000166,23.115793,0.0064,-1.067
9584.00,4.747380,24.02352,0.000166,23.115139,0.0064,-1.067
9586.00,4.747572,24.02401,0.000167,23.115841,0.0064,-1.067
9588.00,4.747639,24.02368,0.000167,23.115351,0.0065,-1.066
9590.00,4.747404,24.02437,0.000168,23.115719,0.0065,-1.066
9592.00,4.747767,24.02480,0.000171,23.116374,0.0064,-1.066
9594.00,4.747664,24.02580,0.000169,23.115566,0.0065,-1.067
9596.00,4.747533,24.02604,0.000167,23.115553,0.0065,-1.067
9598.00,4.747190,24.02622,0.000165,23.115819,0.0064,-1.067
9600.00,4.746869,24.02574,0.000169,23.115518,0.0064,-1.066
9602.00,4.745926,24.02596,0.000172,23.115659,0.0063,-1.066
9604.00,4.745172,24.02525,0.000169,23.115108,0.0065,-1.067
9606.00,4.745193,24.02540,0.000168,23.116335,0.0065,-1.068
9608.00,4.746016,24.02599,0.000167,23.116246,0.0065,-1.068
9610.00,4.747159,24.02556,0.000167,23.115164,0.0065,-1.067
9612.00,4.748025,24.02595,0.000168,23.115602,0.0065,-1.066
9614.00,4.748209,24.02682,0.000168,23.116369,0.0064,-1.067
9616.00,4.747261,24.02463,0.000168,23.114686,0.0064,-1.067
9618.00,4.746474,24.02500,0.000168,23.115503,0.0065,-1.068
9620.00,4.746609,24.02582,0.000168,23.114406,0.0064,-1.067
9622.00,4.746867,24.02612,0.000167,23.115390,0.0065,-1.068
9624.00,4.746888,24.02609,0.000167,23.115650,0.0064,-1.067
9626.00,4.746899,24.02576,0.000167,23.115695,0.0064,-1.067
9628.00,4.747114,24.02469,0.000169,23.115550,0.0065,-1.067
9630.00,4.747773,24.02423,0.000167,23.113923,0.0065,-1.066
9632.00,4.747215,24.02545,0.000167,23.115345,0.0065,-1.067
9634.00,4.747196,24.02544,0.000168,23.116315,0.0064,-1.067
9636.00,4.746506,24.02477,0.000166,23.115722,0.0064,-1.067
9638.00,4.746303,24.02523,0.000167,23.115927,0.0064,-1.067
9640.00,4.746876,24.02445,0.000167,23.115164,0.0064,-1.067
9642.00,4.746441,24.02455,0.000167,23.115639,0.0064,-1.067
9644.00,4.745598,24.02511,0.000167,23.116018,0.0064,-1.067
9646.00,4.745295,24.02518,0.000167,23.115212,0.0064,-1.067
9648.00,4.746448,24.02606,0.000168,23.116046,0.0064,-1.067
9650.00,4.746941,24.02454,0.000168,23.115381,0.0064,-1.067
9652.00,4.746625,24.02536,0.000167,23.115568,0.0064,-1.067
9654.00,4.746242,24.02553,0.000167,23.114911,0.0064,-1.067
9656.00,4.746696,24.02575,0.000166,23.114946,0.0065,-1.067
9658.00,4.746320,24.02624,0.000168,23.115776,0.0064,-1.067
9660.00,4.745766,24.02518,0.000167,23.115164,0.0064,-1.068
9662.00,4.746291,24.02509,0.000167,23.115475,0.0064,-1.067
9664.00,4.746393,24.02547,0.000167,23.116036,0.0064,-1.067
@54,5.0000,10.0
9666.00,4.745455,24.02678,0.000167,23.116202,0.0064,-1.067
9668.00,4.745593,24.02663,0.000168,23.114798,0.0064,-1.067
9670.00,4.744093,24.02621,0.000167,23.115381,0.0064,-1.067
9672.00,4.739003,24.02630,0.000168,23.115895,0.0064,-1.066
9674.00,4.734501,24.02606,0.000167,23.115396,0.0064,-1.067
9676.00,4.732009,24.02587,0.000165,23.115028,0.0064,-1.067
9678.00,4.730580,24.02541,0.000165,23.115319,0.0064,-1.068
9680.00,4.730796,24.02529,0.000164,23.115698,0.0064,-1.068
9682.00,4.732391,24.02469,0.000165,23.115938,0.0064,-1.070
9684.00,4.733149,24.02520,0.000165,23.115305,0.0064,-1.070
9686.00,4.733142,24.02418,0.000164,23.115223,0.0064,-1.068
9688.00,4.733495,24.02377,0.000165,23.115373,0.0064,-1.068
9690.00,4.734877,24.02438,0.000166,23.115617,0.0064,-1.068
9692.00,4.736257,24.02457,0.000167,23.115056,0.0064,-1.068
9694.00,4.737444,24.02459,0.000167,23.114928,0.0064,-1.068
9696.00,4.739108,24.02507,0.000166,23.115427,0.0064,-1.068
9698.00,4.740512,24.02506,0.000166,23.115271,0.0064,-1.068
9700.00,4.741412,24.02356,0.000168,23.115123,0.0064,-1.067
9702.00,4.742965,24.02387,0.000168,23.115481,0.0064,-1.067
9704.00,4.744057,24.02437,0.000167,23.115565,0.0064,-1.068
9706.00,4.743854,24.02418,0.000166,23.114905,0.0064,-1.069
9708.00,4.743792,24.02395,0.000167,23.115823,0.0064,-1.068
9710.00,4.744849,24.02390,0.000167,23.115379,0.0064,-1.067
9712.00,4.746034,24.02315,0.000168,23.115032,0.0064,-1.067
9714.00,4.747630,24.02356,0.000167,23.114922,0.0064,-1.067
9716.00,4.747147,24.02318,0.000167,23.114840,0.0064,-1.068
9718.00,4.747262,24.02316,0.000167,23.116177,0.0064,-1.068
9720.00,4.747556,24.02209,0.000167,23.116322,0.0065,-1.068
9722.00,4.748100,24.02307,0.000168,23.115891,0.0064,-1.067
9724.00,4.747186,24.02296,0.000168,23.115561,0.0064,-1.067
9726.00,4.747155,24.02368,0.000168,23.114939,0.0065,-1.068
9728.00,4.747466,24.02399,0.000168,23.116367,0.0064,-1.067
9730.00,4.747875,24.02422,0.000168,23.115425,0.0065,-1.067
9732.00,4.748796,24.02343,0.000169,23.115676,0.0065,-1.068
9734.00,4.749199,24.02337,0.000168,23.115687,0.0064,-1.068
9736.00,4.748371,24.02418,0.000167,23.115685,0.0064,-1.067
9738.00,4.747855,24.02424,0.000167,23.115689,0.0065,-1.067
9740.00,4.747892,24.02420,0.000167,23.115550,0.0065,-1.067
9742.00,4.747011,24.02340,0.000166,23.115162,0.0064,-1.067
9744.00,4.747158,24.02346,0.000167,23.115630,0.0064,-1.068
9746.00,4.747609,24.02473,0.000167,23.115492,0.0064,-1.067
9748.00,4.748956,24.02418,0.000168,23.115082,0.0064,-1.067
9750.00,4.748334,24.02440,0.000168,23.115358,0.0064,-1.068
9752.00,4.747804,24.02425,0.000167,23.115485,0.0064,-1.068
9754.00,4.746573,24.02410,0.000166,23.114954,0.0065,-1.067
9756.00,4.746555,24.02366,0.000168,23.115639,0.0065,-1.068
9758.00,4.746980,24.02321,0.000167,23.115143,0.0064,-1.067
9760.00,4.747229,24.02359,0.000167,23.115089,0.0064,-1.067
9762.00,4.747911,24.02326,0.000167,23.116053,0.0064,-1.067
9764.00,4.748512,24.02332,0.000168,23.115644,0.0064,-1.067
9766.00,4.747737,24.02353,0.000167,23.116016,0.0064,-1.067
9768.00,4.747174,24.02335,0.000166,23.115717,0.0064,-1.067
9770.00,4.747086,24.02294,0.000168,23.115812,0.0065,-1.067
9772.00,4.746516,24.02319,0.000168,23.115815,0.0064,-1.068
9774.00,4.746949,24.02349,0.000168,23.115555,0.0064,-1.067
9776.00,4.746216,24.02425,0.000167,23.115589,0.0064,-1.068
9778.00,4.746258,24.02382,0.000168,23.115234,0.0064,-1.068
9780.00,4.745643,24.02257,0.000167,23.115273,0.0065,-1.068
9782.00,4.745681,24.02274,0.000168,23.115735,0.0064,-1.067
9784.00,4.746007,24.02437,0.000168,23.116101,0.0065,-1.067
9786.00,4.746669,24.02400,0.000169,23.116279,0.0065,-1.067
9788.00,4.746911,24.02431,0.000168,23.116215,0.0065,-1.068
9790.00,4.746887,24.02424,0.000166,23.116279,0.0065,-1.068
9792.00,4.746718,24.02364,0.000166,23.115656,0.0065,-1.068
9794.00,4.745827,24.02348,0.000166,23.115921,0.0064,-1.067
9796.00,4.746295,24.02392,0.000167,23.115997,0.0064,-1.067
9798.00,4.747019,24.02435,0.000169,23.115008,0.0064,-1.067
9800.00,4.747130,24.02375,0.000167,23.116021,0.0065,-1.068
9802.00,4.747809,24.02375,0.000168,23.116046,0.0065,-1.068
9804.00,4.748015,24.02358,0.000167,23.115823,0.0065,-1.068
9806.00,4.747880,24.02300,0.000168,23.115784,0.0065,-1.067
9808.00,4.746953,24.02337,0.000167,23.115934,0.0065,-1.067
9810.00,4.745951,24.02433,0.000167,23.115771,0.0064,-1.068
9812.00,4.746173,24.02327,0.000167,23.116118,0.0064,-1.067
9814.00,4.747210,24.02326,0.000168,23.115589,0.0065,-1.067
9816.00,4.746626,24.02318,0.000168,23.115195,0.0065,-1.068
9818.00,4.745748,24.02300,0.000168,23.115600,0.0064,-1.067
9820.00,4.745989,24.02296,0.000168,23.115622,0.0064,-1.067
9822.00,4.746178,24.02291,0.000168,23.115657,0.0064,-1.068
9824.00,4.745060,24.02299,0.000166,23.115745,0.0064,-1.068
9826.00,4.744898,24.02299,0.000168,23.116408,0.0064,-1.067
9828.00,4.745443,24.02299,0.000168,23.114703,0.0064,-1.068
9830.00,4.745904,24.02268,0.000166,23.115895,0.0065,-1.067
9832.00,4.746762,24.02329,0.000167,23.115797,0.0065,-1.068
9834.00,4.746202,24.02324,0.000167,23.114688,0.0064,-1.068
9836.00,4.746357,24.02244,0.000168,23.115238,0.0065,-1.067
9838.00,4.746057,24.02261,0.000167,23.116174,0.0064,-1.067
9840.00,4.746172,24.02236,0.000168,23.116331,0.0064,-1.067
9842.00,4.746247,24.02253,0.000169,23.116051,0.0064,-1.067
9844.00,4.746757,24.02252,0.000168,23.116216,0.0064,-1.068
@55,5.0000,10.0
9846.00,4.745719,24.02172,0.000167,23.116474,0.0065,-1.068
9848.00,4.745102,24.02155,0.000167,23.116460,0.0064,-1.067
9850.00,4.743960,24.02127,0.000168,23.115830,0.0064,-1.067
9852.00,4.739863,24.02226,0.000169,23.115969,0.0064,-1.066
9854.00,4.735958,24.02281,0.000168,23.116599,0.0065,-1.067
9856.00,4.732578,24.02264,0.000168,23.115916,0.0064,-1.067
9858.00,4.730353,24.02232,0.000166,23.115940,0.0065,-1.067
9860.00,4.729252,24.02168,0.000167,23.115464,0.0065,-1.068
9862.00,4.730899,24.02212,0.000166,23.116254,0.0065,-1.069
9864.00,4.732033,24.02243,0.000165,23.115780,0.0064,-1.070
9866.00,4.732516,24.02271,0.000166,23.115722,0.0065,-1.068
9868.00,4.733196,24.02268,0.000168,23.116398,0.0065,-1.068
9870.00,4.734643,24.02249,0.000168,23.114970,0.0065,-1.068
9872.00,4.735849,24.02270,0.000168,23.115392,0.0064,-1.068
9874.00,4.736654,24.02246,0.000169,23.116059,0.0064,-1.067
9876.00,4.738633,24.02300,0.000169,23.115852,0.0064,-1.067
9878.00,4.740199,24.02295,0.000169,23.115724,0.0065,-1.068
9880.00,4.741553,24.02225,0.000167,23.116040,0.0065,-1.068
9882.00,4.743008,24.02227,0.000168,23.115854,0.0064,-1.068
9884.00,4.744662,24.02220,0.000167,23.115715,0.0064,-1.068
9886.00,4.746080,24.02175,0.000167,23.115784,0.0065,-1.067
9888.00,4.746442,24.02196,0.000167,23.115856,0.0065,-1.067
9890.00,4.746431,24.02302,0.000168,23.115481,0.0065,-1.067
9892.00,4.746502,24.02287,0.000168,23.115940,0.0065,-1.068
9894.00,4.745377,24.02261,0.000167,23.115765,0.0065,-1.068
9896.00,4.744735,24.02202,0.000167,23.115332,0.0064,-1.067
9898.00,4.745369,24.02170,0.000169,23.116105,0.0065,-1.067
9900.00,4.745979,24.02262,0.000168,23.116118,0.0065,-1.067
9902.00,4.746821,24.02204,0.000168,23.116111,0.0065,-1.068
9904.00,4.747198,24.02209,0.000168,23.116211,0.0065,-1.067
9906.00,4.747627,24.02151,0.000170,23.115878,0.0065,-1.067
9908.00,4.748210,24.02146,0.000169,23.115462,0.0065,-1.068
9910.00,4.747901,24.02152,0.000169,23.116376,0.0065,-1.068
9912.00,4.746869,24.02194,0.000168,23.116458,0.0065,-1.067
9914.00,4.747049,24.02193,0.000169,23.116218,0.0065,-1.066
9916.00,4.747130,24.02155,0.000169,23.116120,0.0064,-1.067
9918.00,4.747487,24.02220,0.000170,23.115810,0.0064,-1.068
9920.00,4.747868,24.02229,0.000169,23.115864,0.0065,-1.068
9922.00,4.747959,24.02244,0.000168,23.115472,0.0065,-1.067
9924.00,4.747503,24.02266,0.000169,23.115249,0.0065,-1.067
9926.00,4.747249,24.02202,0.000170,23.115819,0.0064,-1.068
9928.00,4.746617,24.02255,0.000169,23.115845,0.0065,-1.068
9930.00,4.745429,24.02271,0.000169,23.115784,0.0065,-1.066
9932.00,4.745412,24.02271,0.000170,23.116565,0.0065,-1.067
9934.00,4.746018,24.02263,0.000169,23.116244,0.0065,-1.068
9936.00,4.747717,24.02271,0.000169,23.116040,0.0064,-1.067
9938.00,4.748115,24.02289,0.000170,23.116781,0.0065,-1.068
9940.00,4.747233,24.02253,0.000168,23.116504,0.0065,-1.068
9942.00,4.747468,24.02293,0.000169,23.115503,0.0065,-1.067
9944.00,4.748070,24.02331,0.000169,23.116034,0.0065,-1.066
9946.00,4.747603,24.02257,0.000168,23.116042,0.0065,-1.068
9948.00,4.746819,24.02217,0.000168,23.116031,0.0065,-1.068
9950.00,4.747060,24.02270,0.000168,23.115386,0.0065,-1.067
9952.00,4.747391,24.02333,0.000169,23.115013,0.0065,-1.068
9954.00,4.747605,24.02359,0.000167,23.116736,0.0065,-1.068
9956.00,4.747798,24.02310,0.000168,23.116560,0.0065,-1.067
9958.00,4.747639,24.02340,0.000169,23.116270,0.0065,-1.068
9960.00,4.746527,24.02256,0.000169,23.116387,0.0065,-1.066
9962.00,4.745821,24.02276,0.000169,23.116417,0.0065,-1.067
9964.00,4.746367,24.02262,0.000168,23.115940,0.0065,-1.067
9966.00,4.747106,24.02314,0.000169,23.115973,0.0065,-1.067
9968.00,4.748173,24.02296,0.000169,23.116946,0.0065,-1.067
9970.00,4.747991,24.02243,0.000169,23.116085,0.0064,-1.067
9972.00,4.747043,24.02309,0.000168,23.115555,0.0064,-1.067
9974.00,4.747278,24.02281,0.000167,23.115678,0.0064,-1.067
9976.00,4.747642,24.02256,0.000169,23.115940,0.0065,-1.067
9978.00,4.746546,24.02280,0.000169,23.116725,0.0065,-1.067
9980.00,4.746294,24.02349,0.000169,23.115451,0.0065,-1.067
9982.00,4.746342,24.02330,0.000169,23.116315,0.0065,-1.067
9984.00,4.747035,24.02366,0.000169,23.116326,0.0065,-1.067
9986.00,4.747377,24.02372,0.000169,23.116465,0.0065,-1.067
9988.00,4.747858,24.02278,0.000169,23.116567,0.0065,-1.066
9990.00,4.747717,24.02301,0.000170,23.116486,0.0065,-1.066
9992.00,4.746470,24.02370,0.000170,23.116023,0.0065,-1.067
9994.00,4.745791,24.02340,0.000170,23.115936,0.0065,-1.068
9996.00,4.745756,24.02368,0.000170,23.116591,0.0065,-1.067
9998.00,4.745500,24.02432,0.000169,23.116980,0.0065,-1.067
10000.00,4.746028,24.02425,0.000169,23.116382,0.0065,-1.067
10002.00,4.745879,24.02468,0.000169,23.115897,0.0065,-1.068
10004.00,4.745509,24.02417,0.000168,23.115267,0.0065,-1.067
10006.00,4.745718,24.02394,0.000168,23.115254,0.0065,-1.067
10008.00,4.745309,24.02368,0.000168,23.115680,0.0065,-1.067
10010.00,4.744291,24.02379,0.000169,23.115877,0.0065,-1.067
10012.00,4.744823,24.02331,0.000169,23.116577,0.0065,-1.068
10014.00,4.746966,24.02348,0.000170,23.116278,0.0065,-1.067
10016.00,4.747299,24.02334,0.000169,23.115717,0.0065,-1.067
10018.00,4.747485,24.02347,0.000169,23.116222,0.0065,-1.066
10020.00,4.747084,24.02297,0.000170,23.115802,0.0066,-1.067
10022.00,4.747687,24.02281,0.000168,23.115782,0.0065,-1.068
10024.00,4.747451,24.02313,0.000167,23.116408,0.0065,-1.068
10026.00,4.747010,24.02254,0.000168,23.116367,0.0065,-1.067
@56,5.0000,10.0
10028.00,4.746439,24.02237,0.000169,23.116980,0.0065,-1.067
10030.00,4.744907,24.02258,0.000169,23.115670,0.0065,-1.067
10032.00,4.740047,24.02281,0.000170,23.115669,0.0065,-1.066
10034.00,4.735840,24.02342,0.000170,23.115817,0.0065,-1.066
10036.00,4.732658,24.02347,0.000168,23.116317,0.0065,-1.066
10038.00,4.729914,24.02395,0.000167,23.115412,0.0065,-1.067
10040.00,4.728289,24.02327,0.000167,23.115542,0.0065,-1.068
10042.00,4.729881,24.02349,0.000167,23.115916,0.0065,-1.068
10044.00,4.731995,24.02330,0.000167,23.115852,0.0065,-1.068
10046.00,4.733011,24.02306,0.000167,23.115834,0.0065,-1.069
10048.00,4.734032,24.02360,0.000168,23.116202,0.0065,-1.068
10050.00,4.734862,24.02330,0.000168,23.116694,0.0065,-1.068
10052.00,4.735607,24.02348,0.000169,23.116653,0.0065,-1.067
10054.00,4.737097,24.02339,0.000170,23.115832,0.0065,-1.067
10056.00,4.738854,24.02245,0.000169,23.116411,0.0065,-1.068
10058.00,4.740291,24.02254,0.000169,23.116033,0.0065,-1.067
10060.00,4.741658,24.02266,0.000171,23.116241,0.0065,-1.067
10062.00,4.743170,24.02208,0.000170,23.115880,0.0065,-1.067
10064.00,4.742673,24.02170,0.000169,23.115709,0.0065,-1.067
10066.00,4.743028,24.02269,0.000171,23.116565,0.0065,-1.067
10068.00,4.743495,24.02245,0.000169,23.116272,0.0065,-1.067
10070.00,4.744325,24.02259,0.000171,23.115444,0.0065,-1.068
10072.00,4.745923,24.02232,0.000170,23.116183,0.0065,-1.067
10074.00,4.746993,24.02228,0.000170,23.116957,0.0065,-1.067
10076.00,4.747876,24.02187,0.000169,23.116333,0.0065,-1.067
10078.00,4.747341,24.02181,0.000169,23.115622,0.0065,-1.067
10080.00,4.746393,24.02161,0.000170,23.115773,0.0065,-1.067
10082.00,4.746644,24.02185,0.000171,23.116976,0.0065,-1.067
10084.00,4.746157,24.02166,0.000170,23.116627,0.0065,-1.067
10086.00,4.746860,24.02179,0.000170,23.115873,0.0065,-1.067
10088.00,4.747749,24.02202,0.000169,23.116255,0.0065,-1.067
10090.00,4.748892,24.02179,0.000170,23.116046,0.0065,-1.066
10092.00,4.748915,24.02198,0.000169,23.116296,0.0065,-1.067
10094.00,4.747955,24.02217,0.000170,23.116408,0.0065,-1.067
10096.00,4.746961,24.02201,0.000171,23.116383,0.0065,-1.066
10098.00,4.746251,24.02256,0.000170,23.116630,0.0065,-1.067
10100.00,4.746253,24.02239,0.000168,23.115923,0.0065,-1.068
10102.00,4.746015,24.02214,0.000169,23.116049,0.0065,-1.068
10104.00,4.746543,24.02292,0.000171,23.116499,0.0066,-1.066
10106.00,4.747665,24.02246,0.000170,23.117039,0.0065,-1.067
10108.00,4.748911,24.02212,0.000169,23.116313,0.0065,-1.068
10110.00,4.748793,24.02206,0.000170,23.116216,0.0065,-1.066
10112.00,4.747903,24.02183,0.000170,23.116107,0.0065,-1.066
10114.00,4.747428,24.02118,0.000170,23.116135,0.0065,-1.067
10116.00,4.746947,24.02181,0.000170,23.116530,0.0065,-1.068
10118.00,4.746692,24.02149,0.000170,23.115910,0.0065,-1.067
10120.00,4.746735,24.02196,0.000170,23.116911,0.0065,-1.067
10122.00,4.747175,24.02172,0.000170,23.116044,0.0065,-1.066
10124.00,4.748072,24.02260,0.000170,23.116164,0.0065,-1.067
10126.00,4.748094,24.02272,0.000171,23.117032,0.0065,-1.067
10128.00,4.748034,24.02210,0.000169,23.116142,0.0065,-1.067
10130.00,4.746927,24.02147,0.000170,23.115854,0.0065,-1.067
10132.00,4.746869,24.02189,0.000171,23.115752,0.0065,-1.067
10134.00,4.747543,24.02241,0.000170,23.115559,0.0065,-1.067
10136.00,4.747805,24.02241,0.000170,23.117046,0.0065,-1.067
10138.00,4.747890,24.02230,0.000170,23.116389,0.0065,-1.067
10140.00,4.748083,24.02140,0.000170,23.116103,0.0065,-1.067
10142.00,4.748243,24.02107,0.000170,23.116357,0.0066,-1.067
10144.00,4.748089,24.02203,0.000170,23.116801,0.0065,-1.067
10146.00,4.748026,24.02216,0.000170,23.116289,0.0065,-1.067
10148.00,4.748423,24.02203,0.000170,23.115871,0.0065,-1.067
10150.00,4.748400,24.02206,0.000170,23.116164,0.0065,-1.067
10152.00,4.748561,24.02246,0.000170,23.115984,0.0065,-1.066
10154.00,4.748345,24.02255,0.000171,23.115984,0.0065,-1.068
10156.00,4.746002,24.02252,0.000170,23.116773,0.0065,-1.067
10158.00,4.744891,24.02155,0.000170,23.116118,0.0065,-1.067
10160.00,4.745594,24.02198,0.000171,23.116317,0.0065,-1.066
10162.00,4.746020,24.02184,0.000171,23.115914,0.0065,-1.067
10164.00,4.745980,24.02235,0.000170,23.115884,0.0066,-1.067
10166.00,4.745679,24.02197,0.000171,23.116532,0.0066,-1.067
10168.00,4.746332,24.02261,0.000170,23.116692,0.0066,-1.068
10170.00,4.746637,24.02213,0.000170,23.115862,0.0066,-1.067
10172.00,4.747323,24.02166,0.000171,23.116007,0.0066,-1.067
10174.00,4.746386,24.02169,0.000170,23.117095,0.0065,-1.068
10176.00,4.745826,24.02107,0.000170,23.116476,0.0065,-1.067
10178.00,4.747078,24.02093,0.000171,23.116460,0.0066,-1.067
10180.00,4.747979,24.02088,0.000169,23.116257,0.0066,-1.067
10182.00,4.747076,24.02047,0.000169,23.116044,0.0066,-1.067
10184.00,4.747557,24.02139,0.000170,23.116539,0.0066,-1.067
10186.00,4.747120,24.02148,0.000172,23.116411,0.0066,-1.066
10188.00,4.746963,24.02181,0.000171,23.116755,0.0065,-1.067
10190.00,4.748246,24.02163,0.000171,23.116439,0.0066,-1.067
10192.00,4.748685,24.02189,0.000171,23.116343,0.0066,-1.067
10194.00,4.747686,24.02174,0.000171,23.116285,0.0066,-1.067
10196.00,4.746813,24.02224,0.000170,23.116578,0.0066,-1.068
10198.00,4.746729,24.02246,0.000170,23.116098,0.0065,-1.067
10200.00,4.746608,24.02154,0.000170,23.116254,0.0065,-1.067
10202.00,4.747008,24.02220,0.000170,23.116629,0.0065,-1.068
10204.00,4.746879,24.02178,0.000170,23.116387,0.0065,-1.067
10206.00,4.747370,24.02185,0.000171,23.116337,0.0065,-1.066
@57,5.0000,10.0
10208.00,4.747894,24.02160,0.000170,23.115800,0.0065,-1.066
10210.00,4.746202,24.02164,0.000170,23.115886,0.0065,-1.067
10212.00,4.741569,24.02250,0.000170,23.116259,0.0065,-1.066
10214.00,4.736533,24.02241,0.000171,23.116148,0.0065,-1.066
10216.00,4.732339,24.02337,0.000170,23.116603,0.0065,-1.067
10218.00,4.729270,24.02407,0.000168,23.116203,0.0065,-1.067
10220.00,4.727967,24.02403,0.000168,23.116573,0.0065,-1.067
10222.00,4.729370,24.02351,0.000167,23.116432,0.0065,-1.068
10224.00,4.731817,24.02410,0.000167,23.116346,0.0065,-1.069
10226.00,4.733116,24.02422,0.000168,23.116597,0.0065,-1.068
10228.00,4.733151,24.02431,0.000168,23.116187,0.0066,-1.067
10230.00,4.733620,24.02429,0.000170,23.116597,0.0065,-1.067
10232.00,4.736265,24.02518,0.000171,23.115945,0.0065,-1.067
10234.00,4.738114,24.02518,0.000170,23.115873,0.0065,-1.068
10236.00,4.739919,24.02447,0.000170,23.116549,0.0065,-1.067
10238.00,4.740529,24.02365,0.000171,23.116144,0.0065,-1.067
10240.00,4.741516,24.02406,0.000170,23.116517,0.0065,-1.067
10242.00,4.743943,24.02324,0.000170,23.116183,0.0065,-1.066
10244.00,4.744162,24.02441,0.000170,23.116196,0.0065,-1.067
10246.00,4.745549,24.02427,0.000170,23.116226,0.0065,-1.068
10248.00,4.746219,24.02459,0.000170,23.116382,0.0066,-1.067
10250.00,4.746620,24.02412,0.000171,23.116049,0.0065,-1.067
10252.00,4.747259,24.02413,0.000169,23.116235,0.0065,-1.068
10254.00,4.747223,24.02448,0.000170,23.115767,0.0065,-1.066
10256.00,4.746446,24.02499,0.000170,23.116764,0.0065,-1.066
10258.00,4.747051,24.02476,0.000170,23.116721,0.0065,-1.067
10260.00,4.748104,24.02435,0.000171,23.115568,0.0065,-1.068
10262.00,4.748730,24.02481,0.000169,23.116536,0.0065,-1.068
10264.00,4.748044,24.02479,0.000170,23.116241,0.0065,-1.068
10266.00,4.747901,24.02521,0.000169,23.115760,0.0065,-1.067
10268.00,4.748553,24.02478,0.000168,23.115916,0.0065,-1.068
10270.00,4.748768,24.02550,0.000169,23.116270,0.0065,-1.067
10272.00,4.747691,24.02598,0.000169,23.116194,0.0064,-1.067
10274.00,4.747321,24.02473,0.000169,23.116120,0.0065,-1.067
10276.00,4.747585,24.02545,0.000169,23.116278,0.0065,-1.067
10278.00,4.747960,24.02579,0.000168,23.116007,0.0065,-1.067
10280.00,4.748331,24.02505,0.000168,23.115728,0.0065,-1.066
10282.00,4.747421,24.02488,0.000168,23.115355,0.0065,-1.068
10284.00,4.747616,24.02523,0.000169,23.116138,0.0065,-1.067
10286.00,4.747988,24.02501,0.000169,23.115949,0.0065,-1.067
10288.00,4.747711,24.02545,0.000170,23.116779,0.0065,-1.068
10290.00,4.747466,24.02516,0.000169,23.116170,0.0064,-1.067
10292.00,4.747584,24.02666,0.000169,23.115773,0.0065,-1.067
10294.00,4.747793,24.02633,0.000169,23.115843,0.0065,-1.068
10296.00,4.747607,24.02645,0.000169,23.115604,0.0065,-1.068
10298.00,4.746982,24.02607,0.000167,23.115572,0.0065,-1.067
10300.00,4.746859,24.02595,0.000169,23.115739,0.0065,-1.067
10302.00,4.746536,24.02576,0.000169,23.115459,0.0065,-1.067
10304.00,4.746699,24.02610,0.000169,23.116363,0.0065,-1.067
10306.00,4.747001,24.02579,0.000169,23.115774,0.0065,-1.067
10308.00,4.746103,24.02576,0.000168,23.116116,0.0065,-1.067
10310.00,4.745888,24.02660,0.000168,23.114935,0.0065,-1.068
10312.00,4.746587,24.02652,0.000168,23.115912,0.0065,-1.068
10314.00,4.746341,24.02697,0.000169,23.115279,0.0065,-1.068
10316.00,4.747727,24.02680,0.000167,23.115349,0.0064,-1.068
10318.00,4.749510,24.02682,0.000167,23.115403,0.0064,-1.068
10320.00,4.749856,24.02694,0.000166,23.115139,0.0064,-1.067
10322.00,4.749072,24.02648,0.000167,23.115242,0.0064,-1.068
10324.00,4.748641,24.02660,0.000167,23.115195,0.0064,-1.068
10326.00,4.747920,24.02640,0.000168,23.115143,0.0065,-1.067
10328.00,4.748014,24.02656,0.000168,23.116393,0.0065,-1.068
10330.00,4.748056,24.02733,0.000168,23.115652,0.0065,-1.068
10332.00,4.748825,24.02689,0.000168,23.114993,0.0065,-1.067
10334.00,4.748875,24.02770,0.000167,23.115955,0.0064,-1.068
10336.00,4.748490,24.02779,0.000167,23.116536,0.0064,-1.067
10338.00,4.748566,24.02841,0.000168,23.114761,0.0064,-1.068
10340.00,4.748167,24.02741,0.000167,23.114991,0.0065,-1.068
10342.00,4.747398,24.02676,0.000168,23.114554,0.0065,-1.067
10344.00,4.747087,24.02624,0.000168,23.115520,0.0064,-1.068
10346.00,4.746673,24.02573,0.000166,23.114976,0.0064,-1.069
10348.00,4.746987,24.02654,0.000166,23.115682,0.0065,-1.067
10350.00,4.746709,24.02603,0.000168,23.116034,0.0064,-1.068
10352.00,4.746077,24.02535,0.000167,23.115086,0.0064,-1.067
10354.00,4.745971,24.02609,0.000168,23.115141,0.0064,-1.067
10356.00,4.745253,24.02547,0.000168,23.115771,0.0065,-1.068
10358.00,4.746765,24.02484,0.000167,23.115392,0.0065,-1.068
10360.00,4.747601,24.02515,0.000168,23.115903,0.0064,-1.068
10362.00,4.747609,24.02520,0.000167,23.115076,0.0065,-1.068
10364.00,4.747043,24.02580,0.000167,23.115288,0.0065,-1.068
10366.00,4.747640,24.02677,0.000167,23.115141,0.0064,-1.068
10368.00,4.747736,24.02657,0.000167,23.115308,0.0064,-1.068
10370.00,4.747036,24.02685,0.000167,23.115826,0.0064,-1.067
10372.00,4.747764,24.02656,0.000167,23.115334,0.0065,-1.068
10374.00,4.748159,24.02553,0.000166,23.115301,0.0064,-1.069
10376.00,4.748792,24.02514,0.000167,23.114523,0.0064,-1.067
10378.00,4.748982,24.02521,0.000168,23.115724,0.0064,-1.068
10380.00,4.747605,24.02532,0.000167,23.115711,0.0064,-1.068
10382.00,4.746790,24.02528,0.000167,23.115596,0.0064,-1.068
10384.00,4.746731,24.02499,0.000168,23.115934,0.0064,-1.067
10386.00,4.746720,24.02446,0.000167,23.115650,0.0064,-1.068
