# Supplementary material for: The complex of ferric-enterobactin with its transporter from Pseudomonas aeruginosa suggests a two-site model
Source: Nat Commun. 2019 Aug 14;10:3673. doi: 10.1038/s41467-019-11508-y (PMC6694100; doi:10.1038/s41467-019-11508-y)
Supplement: Supplementary file 14 — Supplementary Data 11 [file 41467_2019_11508_MOESM14_ESM.xls]

## Sheet: Results plate 1
Block Type	96well
Chemistry	SYBR_GREEN
Experiment File Name	D:\Users\INSTR-USER\User Data\Vero\2019\110419\1104191.eds
Experiment Run End Time	2019-04-12 04:35:25 AM CEST
Instrument Type	steponeplus
Passive Reference	ROX
Well	Sample Name	Target Name	Task	Reporter	Quencher	RQ	RQ Min	RQ Max	Cт	Cт Mean	Cт SD	ΔCт	ΔCт Mean	ΔCт SE	HK Control ΔCт Mean	HK Control ΔCт SE	ΔΔCт	Automatic Ct Threshold	Ct Threshold	Automatic Baseline	Baseline Start	Baseline End	Efficiency	Tm1	Tm2	Tm3	Comments	BADROX	OFFSCALE	HIGHSD	NOISE	SPIKE	OUTLIERRG	EXPFAIL	MTP
A1	459 -RT	uvrD	UNKNOWN	SYBR	None				Undetermined	36.4821								FALSE	1	TRUE	3	39	1	62.3987	89.7098			N	N	N	N	N	N	Y	Y
A2	459 -RT	uvrD	UNKNOWN	SYBR	None				Undetermined	36.4821								FALSE	1	TRUE	3	39	1	62.3987				N	N	N	N	N	N	Y	N
A3	459 -RT	uvrD	UNKNOWN	SYBR	None				36.4821	36.4821								FALSE	1	TRUE	3	29	1	84.0012	68.6076			N	N	N	N	N	N	N	Y
A4	459 -RT	pfeA	UNKNOWN	SYBR	None	1			29.6087	30.8441	3.67112		-5.63805				0	FALSE	1	TRUE	3	22	1	83.7529	69.1042			N	N	Y	N	N	N	N	Y
A5	459 -RT	pfeA	UNKNOWN	SYBR	None	1			34.9736	30.8441	3.67112		-5.63805				0	FALSE	1	TRUE	3	28	1	83.5028	69.1026			N	N	Y	N	N	N	N	Y
A6	459 -RT	pfeA	UNKNOWN	SYBR	None	1			27.95	30.8441	3.67112		-5.63805				0	FALSE	1	TRUE	3	21	1	83.5028				Y	N	Y	N	N	N	N	N
A7	459 -RT	pfeE	UNKNOWN	SYBR	None				Undetermined									FALSE	1	TRUE	3	33	1	83.5009	62.3962			N	N	N	N	N	N	N	Y
A8	459 -RT	pfeE	UNKNOWN	SYBR	None				Undetermined									FALSE	1	TRUE	3	39	1	62.6445				N	N	N	N	N	N	Y	N
A9	459 -RT	pfeE	UNKNOWN	SYBR	None				Undetermined									FALSE	1	TRUE	3	38	1	62.4021				N	N	N	N	N	N	Y	N
B1	459 1	uvrD	UNKNOWN	SYBR	None				23.2972	23.2742	0.0330076							FALSE	1	TRUE	3	15	1	84.2476				N	N	N	N	N	N	N	N
B2	459 1	uvrD	UNKNOWN	SYBR	None				23.2364	23.2742	0.0330076							FALSE	1	TRUE	3	15	1	84.2476				N	N	N	N	N	N	N	N
B3	459 1	uvrD	UNKNOWN	SYBR	None				23.289	23.2742	0.0330076							FALSE	1	TRUE	3	14	1	84.0012	68.6076			N	N	N	N	N	N	N	Y
B4	459 1	pfeA	UNKNOWN	SYBR	None	0.0493522	0.0468941	0.0519391	21.9931	21.9769	0.0320126		-1.2973	0.0265475			4.34074	FALSE	1	TRUE	3	12	1	83.7529				Y	N	N	N	N	N	N	N
B5	459 1	pfeA	UNKNOWN	SYBR	None	0.0493522	0.0468941	0.0519391	21.94	21.9769	0.0320126		-1.2973	0.0265475			4.34074	FALSE	1	TRUE	3	11	1	83.5028				Y	N	N	N	N	N	N	N
B6	459 1	pfeA	UNKNOWN	SYBR	None	0.0493522	0.0468941	0.0519391	21.9975	21.9769	0.0320126		-1.2973	0.0265475			4.34074	FALSE	1	TRUE	3	14	1	83.5028				Y	N	N	N	N	N	N	N
B7	459 1	pfeE	UNKNOWN	SYBR	None				32.5147	32.5669	0.0521756		9.29275	0.0356455				FALSE	1	TRUE	3	22	1	83.5009	67.6103			N	N	N	N	N	N	N	Y
B8	459 1	pfeE	UNKNOWN	SYBR	None				32.567	32.5669	0.0521756		9.29275	0.0356455				FALSE	1	TRUE	3	23	1	83.7492				N	N	N	N	N	N	N	N
B9	459 1	pfeE	UNKNOWN	SYBR	None				32.6191	32.5669	0.0521756		9.29275	0.0356455				FALSE	1	TRUE	3	22	1	83.5051	67.864			N	N	N	N	N	N	N	Y
C1	459 2	uvrD	UNKNOWN	SYBR	None				23.2542	23.247	0.00770085							FALSE	1	TRUE	3	14	1	84.2476				N	N	N	N	N	N	N	N
C2	459 2	uvrD	UNKNOWN	SYBR	None				23.2389	23.247	0.00770085							FALSE	1	TRUE	3	14	1	84.2476	68.3575			N	N	N	N	N	N	N	Y
C3	459 2	uvrD	UNKNOWN	SYBR	None				23.2478	23.247	0.00770085							FALSE	1	TRUE	3	14	1	84.0012				Y	N	N	N	N	N	N	N
C4	459 2	pfeA	UNKNOWN	SYBR	None	0.0624923	0.061443	0.0635595	21.6117	21.6091	0.0131508		-1.63787	0.00879862			4.00018	FALSE	1	TRUE	3	12	1	83.7529				Y	N	N	N	N	N	N	N
C5	459 2	pfeA	UNKNOWN	SYBR	None	0.0624923	0.061443	0.0635595	21.6207	21.6091	0.0131508		-1.63787	0.00879862			4.00018	FALSE	1	TRUE	3	13	1	83.5028				Y	N	N	N	N	N	N	N
C6	459 2	pfeA	UNKNOWN	SYBR	None	0.0624923	0.061443	0.0635595	21.5948	21.6091	0.0131508		-1.63787	0.00879862			4.00018	FALSE	1	TRUE	3	11	1	83.5028				Y	N	N	N	N	N	N	N
C7	459 2	pfeE	UNKNOWN	SYBR	None				32.2115	32.4192	0.431226		9.17223	0.249008				FALSE	1	TRUE	3	22	1	83.7492	68.3552			N	N	N	N	N	N	N	Y
C8	459 2	pfeE	UNKNOWN	SYBR	None				32.915	32.4192	0.431226		9.17223	0.249008				FALSE	1	TRUE	3	24	1	83.7492	68.3552			N	N	N	N	N	N	N	Y
C9	459 2	pfeE	UNKNOWN	SYBR	None				32.1311	32.4192	0.431226		9.17223	0.249008				FALSE	1	TRUE	3	23	1	83.5051	68.3606			N	N	N	N	N	N	N	Y
D1	459 3	uvrD	UNKNOWN	SYBR	None				23.5847	23.5482	0.0316767							FALSE	1	TRUE	3	16	1	84.2476				N	N	N	N	N	N	N	N
D2	459 3	uvrD	UNKNOWN	SYBR	None				23.5312	23.5482	0.0316767							FALSE	1	TRUE	3	16	1	84.2476	68.854			N	N	N	N	N	N	N	Y
D3	459 3	uvrD	UNKNOWN	SYBR	None				23.5285	23.5482	0.0316767							FALSE	1	TRUE	3	15	1	84.0012	68.1111			Y	N	N	N	N	N	N	Y
D4	459 3	pfeA	UNKNOWN	SYBR	None	0.0829691	0.0767115	0.0897372	21.5416	21.5014	0.063068		-2.04677	0.0407471			3.59128	FALSE	1	TRUE	3	12	1	83.5046				Y	N	N	N	N	N	N	N
D5	459 3	pfeA	UNKNOWN	SYBR	None	0.0829691	0.0767115	0.0897372	21.5338	21.5014	0.063068		-2.04677	0.0407471			3.59128	FALSE	1	TRUE	3	13	1	83.5028				Y	N	N	N	N	N	N	N
D6	459 3	pfeA	UNKNOWN	SYBR	None	0.0829691	0.0767115	0.0897372	21.4287	21.5014	0.063068		-2.04677	0.0407471			3.59128	FALSE	1	TRUE	3	12	1	83.5028				Y	N	N	N	N	N	N	N
D7	459 3	pfeE	UNKNOWN	SYBR	None				32.2617	32.2792	0.0738761		8.73107	0.0464079				FALSE	1	TRUE	3	23	1	83.7492	68.1069			N	N	N	N	N	N	N	Y
D8	459 3	pfeE	UNKNOWN	SYBR	None				32.2157	32.2792	0.0738761		8.73107	0.0464079				FALSE	1	TRUE	3	23	1	83.5009	68.1069			N	N	N	N	N	N	N	Y
D9	459 3	pfeE	UNKNOWN	SYBR	None				32.3603	32.2792	0.0738761		8.73107	0.0464079				FALSE	1	TRUE	3	23	1	83.7534	68.1123			N	N	N	N	N	N	N	Y
E1	554 1	uvrD	UNKNOWN	SYBR	None				24.0268	23.9822	0.0489325							FALSE	1	TRUE	3	16	1	84.2476				N	N	N	N	N	N	N	N
E2	554 1	uvrD	UNKNOWN	SYBR	None				23.9899	23.9822	0.0489325							FALSE	1	TRUE	3	15	1	83.9993	68.3575			N	N	N	N	N	N	N	Y
E3	554 1	uvrD	UNKNOWN	SYBR	None				23.9299	23.9822	0.0489325							FALSE	1	TRUE	3	15	1	84.0012	67.8628			Y	N	N	N	N	N	N	Y
E4	554 1	pfeA	UNKNOWN	SYBR	None	0.00153868	0.00107385	0.00220474	27.4421	27.6882	0.319996		3.70604	0.186897			9.34409	FALSE	1	TRUE	3	19	1	83.5046				N	N	N	N	N	N	N	N
E5	554 1	pfeA	UNKNOWN	SYBR	None	0.00153868	0.00107385	0.00220474	28.0499	27.6882	0.319996		3.70604	0.186897			9.34409	FALSE	1	TRUE	3	20	1	83.5028				N	N	N	N	N	N	N	N
E6	554 1	pfeA	UNKNOWN	SYBR	None	0.00153868	0.00107385	0.00220474	27.5727	27.6882	0.319996		3.70604	0.186897			9.34409	FALSE	1	TRUE	3	19	1	83.5028				N	N	N	N	N	N	N	N
E7	554 1	pfeE	UNKNOWN	SYBR	None				31.6674	31.7518	0.200675		7.76965	0.119255				FALSE	1	TRUE	3	22	1	83.5009	68.3552			N	N	N	N	N	N	N	Y
E8	554 1	pfeE	UNKNOWN	SYBR	None				31.6071	31.7518	0.200675		7.76965	0.119255				FALSE	1	TRUE	3	23	1	83.5009	68.3552			N	N	N	N	N	N	N	Y
E9	554 1	pfeE	UNKNOWN	SYBR	None				31.9809	31.7518	0.200675		7.76965	0.119255				FALSE	1	TRUE	3	23	1	83.5051	68.6088			N	N	N	N	N	N	N	Y
F1	554 2	uvrD	UNKNOWN	SYBR	None				23.8542	23.8885	0.0320713							FALSE	1	TRUE	3	15	1	84.2476				N	N	N	N	N	N	N	N
F2	554 2	uvrD	UNKNOWN	SYBR	None				23.8937	23.8885	0.0320713							FALSE	1	TRUE	3	15	1	84.2476				N	N	N	N	N	N	N	N
F3	554 2	uvrD	UNKNOWN	SYBR	None				23.9177	23.8885	0.0320713							FALSE	1	TRUE	3	15	1	84.0012	67.8628			N	N	N	N	N	N	N	Y
F4	554 2	pfeA	UNKNOWN	SYBR	None	0.000676273	0.000478896	0.000955	28.6057	28.7806	0.308945		4.89206	0.179328			10.5301	FALSE	1	TRUE	3	20	1	83.5046				N	N	N	N	N	N	N	N
F5	554 2	pfeA	UNKNOWN	SYBR	None	0.000676273	0.000478896	0.000955	28.5987	28.7806	0.308945		4.89206	0.179328			10.5301	FALSE	1	TRUE	3	20	1	83.5028	67.3646			N	N	N	N	N	N	N	Y
F6	554 2	pfeA	UNKNOWN	SYBR	None	0.000676273	0.000478896	0.000955	29.1373	28.7806	0.308945		4.89206	0.179328			10.5301	FALSE	1	TRUE	3	20	1	83.5028				N	N	N	N	N	Y	N	N
F7	554 2	pfeE	UNKNOWN	SYBR	None				31.6303	31.6475	0.0904526		7.75902	0.0554083				FALSE	1	TRUE	3	22	1	83.7492	68.1069			N	N	N	N	N	N	N	Y
F8	554 2	pfeE	UNKNOWN	SYBR	None				31.5669	31.6475	0.0904526		7.75902	0.0554083				FALSE	1	TRUE	3	23	1	83.7492	68.1069			N	N	N	N	Y	N	N	Y
F9	554 2	pfeE	UNKNOWN	SYBR	None				31.7454	31.6475	0.0904526		7.75902	0.0554083				FALSE	1	TRUE	3	22	1	83.7534	68.3606			N	N	N	N	N	N	N	Y
G1	554 3	uvrD	UNKNOWN	SYBR	None				23.8638	23.837	0.0289022							FALSE	1	TRUE	3	16	1	84.2476				N	N	N	N	N	N	N	N
G2	554 3	uvrD	UNKNOWN	SYBR	None				23.8409	23.837	0.0289022							FALSE	1	TRUE	3	15	1	84.2476				N	N	N	N	N	N	N	N
G3	554 3	uvrD	UNKNOWN	SYBR	None				23.8064	23.837	0.0289022							FALSE	1	TRUE	3	14	1	84.0012				N	N	N	N	N	N	N	N
G4	554 3	pfeA	UNKNOWN	SYBR	None	0.000549841	0.000210519	0.00143609	28.1312	29.0277	0.863572		5.19065	0.498863			10.8287	FALSE	1	TRUE	3	19	1	83.5046	67.3662			N	N	Y	N	N	N	N	Y
G5	554 3	pfeA	UNKNOWN	SYBR	None	0.000549841	0.000210519	0.00143609	29.0977	29.0277	0.863572		5.19065	0.498863			10.8287	FALSE	1	TRUE	3	20	1	83.5028	67.6129			N	N	Y	N	N	N	N	Y
G6	554 3	pfeA	UNKNOWN	SYBR	None	0.000549841	0.000210519	0.00143609	29.8541	29.0277	0.863572		5.19065	0.498863			10.8287	FALSE	1	TRUE	3	21	1	83.5028	68.1095			N	N	Y	N	N	N	N	Y
G7	554 3	pfeE	UNKNOWN	SYBR	None				32.0973	32.3057	0.423321		8.46871	0.244973				FALSE	1	TRUE	3	22	1	83.7492	68.3552			N	N	N	N	N	N	N	Y
G8	554 3	pfeE	UNKNOWN	SYBR	None				32.7929	32.3057	0.423321		8.46871	0.244973				FALSE	1	TRUE	3	28	1	83.7492	68.1069			N	Y	N	Y	Y	N	N	Y
G9	554 3	pfeE	UNKNOWN	SYBR	None				32.0271	32.3057	0.423321		8.46871	0.244973				FALSE	1	TRUE	3	22	1	83.7534	68.1123			N	N	N	N	N	N	N	Y
Analysis Type	Singleplex
Endogenous Control	uvrD
RQ Min/Max Confidence Level	95.0
Reference Sample	459 -RT

## Sheet: Results plate 2
Block Type	96well
Chemistry	SYBR_GREEN
Experiment File Name	D:\Users\INSTR-USER\User Data\Vero\2019\110419\1104192.eds
Experiment Run End Time	2019-04-12 06:37:16 AM CEST
Instrument Type	steponeplus
Passive Reference	ROX
Well	Sample Name	Target Name	Task	Reporter	Quencher	RQ	RQ Min	RQ Max	Cт	Cт Mean	Cт SD	ΔCт	ΔCт Mean	ΔCт SE	HK Control ΔCт Mean	HK Control ΔCт SE	ΔΔCт	Automatic Ct Threshold	Ct Threshold	Automatic Baseline	Baseline Start	Baseline End	Efficiency	Tm1	Tm2	Tm3	Comments	BADROX	NOISE	SPIKE	MTP
A1	559 1	uvrD	UNKNOWN	SYBR	None				22.7651	22.696	0.0633406							FALSE	1	TRUE	3	11	1	84.2374				N	N	N	N
A2	559 1	uvrD	UNKNOWN	SYBR	None				22.6821	22.696	0.0633406							FALSE	1	TRUE	3	13	1	84.2374				Y	N	N	N
A3	559 1	uvrD	UNKNOWN	SYBR	None				22.6408	22.696	0.0633406							FALSE	1	TRUE	3	14	1	84.2372				N	N	N	N
A4	559 1	pfeA	UNKNOWN	SYBR	None	1	0.88381	1.13147	13.1604	13.0549	0.0913518		-9.64106	0.0641799			0	FALSE	1	TRUE	3	4	1	83.7405				Y	N	N	N
A5	559 1	pfeA	UNKNOWN	SYBR	None	1	0.88381	1.13147	13.0001	13.0549	0.0913518		-9.64106	0.0641799			0	FALSE	1	TRUE	1	2	1	83.7379				Y	N	N	N
A6	559 1	pfeA	UNKNOWN	SYBR	None	1	0.88381	1.13147	13.0044	13.0549	0.0913518		-9.64106	0.0641799			0	FALSE	1	TRUE	3	4	1	83.7379				Y	N	N	N
A7	559 1	pfeE	UNKNOWN	SYBR	None	1	0.750586	1.33229	23.3342	23.2947	0.250324		0.598662	0.149079			0	FALSE	1	TRUE	3	13	1	83.9812				N	N	N	N
A8	559 1	pfeE	UNKNOWN	SYBR	None	1	0.750586	1.33229	23.0269	23.2947	0.250324		0.598662	0.149079			0	FALSE	1	TRUE	3	13	1	83.9812				N	N	Y	N
A9	559 1	pfeE	UNKNOWN	SYBR	None	1	0.750586	1.33229	23.5228	23.2947	0.250324		0.598662	0.149079			0	FALSE	1	TRUE	3	13	1	83.9858	69.5836			N	N	N	Y
B1	559 2	uvrD	UNKNOWN	SYBR	None				22.4978	22.5268	0.0296937							FALSE	1	TRUE	3	12	1	84.2374				Y	N	N	N
B2	559 2	uvrD	UNKNOWN	SYBR	None				22.5254	22.5268	0.0296937							FALSE	1	TRUE	3	13	1	84.2374				N	N	N	N
B3	559 2	uvrD	UNKNOWN	SYBR	None				22.5571	22.5268	0.0296937							FALSE	1	TRUE	3	12	1	84.2372				N	N	N	N
B4	559 2	pfeA	UNKNOWN	SYBR	None	0.838264	0.778617	0.902481	13.1976	13.1402	0.0594281		-9.38654	0.0383554			0.254523	FALSE	1	TRUE	1	3	1	83.7405				Y	N	N	N
B5	559 2	pfeA	UNKNOWN	SYBR	None	0.838264	0.778617	0.902481	13.0789	13.1402	0.0594281		-9.38654	0.0383554			0.254523	FALSE	1	TRUE	1	2	1	83.7379				Y	N	N	N
B6	559 2	pfeA	UNKNOWN	SYBR	None	0.838264	0.778617	0.902481	13.1443	13.1402	0.0594281		-9.38654	0.0383554			0.254523	FALSE	1	TRUE	1	2	1	83.7379				Y	N	N	N
B7	559 2	pfeE	UNKNOWN	SYBR	None	0.912368	0.826691	1.00692	23.2237	23.2578	0.083637		0.730975	0.0512408			0.132313	FALSE	1	TRUE	3	12	1	83.9812	67.8387			N	N	N	Y
B8	559 2	pfeE	UNKNOWN	SYBR	None	0.912368	0.826691	1.00692	23.1965	23.2578	0.083637		0.730975	0.0512408			0.132313	FALSE	1	TRUE	3	11	1	83.9812	68.3354			N	N	N	Y
B9	559 2	pfeE	UNKNOWN	SYBR	None	0.912368	0.826691	1.00692	23.3531	23.2578	0.083637		0.730975	0.0512408			0.132313	FALSE	1	TRUE	3	13	1	83.9858	68.342			N	N	N	Y
C1	559 3	uvrD	UNKNOWN	SYBR	None				22.6883	22.6767	0.0166679							FALSE	1	TRUE	3	14	1	84.2374				N	N	N	N
C2	559 3	uvrD	UNKNOWN	SYBR	None				22.6842	22.6767	0.0166679							FALSE	1	TRUE	3	13	1	84.2374				N	N	N	N
C3	559 3	uvrD	UNKNOWN	SYBR	None				22.6576	22.6767	0.0166679							FALSE	1	TRUE	3	13	1	84.2372				Y	N	N	N
C4	559 3	pfeA	UNKNOWN	SYBR	None	1.03811	1.01306	1.06378	12.998	12.9817	0.0143349		-9.69501	0.0126926			-0.0539557	FALSE	1	TRUE	1	2	1	83.7405				Y	N	N	N
C5	559 3	pfeA	UNKNOWN	SYBR	None	1.03811	1.01306	1.06378	12.9759	12.9817	0.0143349		-9.69501	0.0126926			-0.0539557	FALSE	1	TRUE	1	2	1	83.7379				Y	N	N	N
C6	559 3	pfeA	UNKNOWN	SYBR	None	1.03811	1.01306	1.06378	12.9712	12.9817	0.0143349		-9.69501	0.0126926			-0.0539557	FALSE	1	TRUE	1	2	1	83.4895				Y	N	N	N
C7	559 3	pfeE	UNKNOWN	SYBR	None	0.728078	0.42721	1.24084	23.432	23.7332	0.479535		1.0565	0.277027			0.457834	FALSE	1	TRUE	3	13	1	83.9812	68.087			N	N	N	Y
C8	559 3	pfeE	UNKNOWN	SYBR	None	0.728078	0.42721	1.24084	24.2862	23.7332	0.479535		1.0565	0.277027			0.457834	FALSE	1	TRUE	3	14	1	83.9812	68.3354			N	N	N	Y
C9	559 3	pfeE	UNKNOWN	SYBR	None	0.728078	0.42721	1.24084	23.4814	23.7332	0.479535		1.0565	0.277027			0.457834	FALSE	1	TRUE	3	12	1	83.9858	68.5903			Y	N	N	Y
D1	653 1	uvrD	UNKNOWN	SYBR	None				23.331	23.283	0.0421286							FALSE	1	TRUE	3	14	1	84.2374				N	N	N	N
D2	653 1	uvrD	UNKNOWN	SYBR	None				23.2657	23.283	0.0421286							FALSE	1	TRUE	3	14	1	84.2374				N	N	N	N
D3	653 1	uvrD	UNKNOWN	SYBR	None				23.2523	23.283	0.0421286							FALSE	1	TRUE	3	14	1	83.9889	68.0942			Y	N	N	Y
D4	653 1	pfeA	UNKNOWN	SYBR	None	0.563559	0.533668	0.595125	14.483	14.4693	0.0251188		-8.8137	0.0283183			0.82736	FALSE	1	TRUE	3	5	1	83.7405				Y	N	N	N
D5	653 1	pfeA	UNKNOWN	SYBR	None	0.563559	0.533668	0.595125	14.4846	14.4693	0.0251188		-8.8137	0.0283183			0.82736	FALSE	1	TRUE	3	5	1	83.4895				Y	N	Y	N
D6	653 1	pfeA	UNKNOWN	SYBR	None	0.563559	0.533668	0.595125	14.4403	14.4693	0.0251188		-8.8137	0.0283183			0.82736	FALSE	1	TRUE	1	3	1	83.7379				Y	N	N	N
D7	653 1	pfeE	UNKNOWN	SYBR	None	0.415756	0.383079	0.45122	25.1223	25.1479	0.060438		1.86485	0.0425346			1.26619	FALSE	1	TRUE	3	15	1	83.9812	68.3354			N	N	N	Y
D8	653 1	pfeE	UNKNOWN	SYBR	None	0.415756	0.383079	0.45122	25.1044	25.1479	0.060438		1.86485	0.0425346			1.26619	FALSE	1	TRUE	3	14	1	83.9812	68.087			N	N	N	Y
D9	653 1	pfeE	UNKNOWN	SYBR	None	0.415756	0.383079	0.45122	25.2169	25.1479	0.060438		1.86485	0.0425346			1.26619	FALSE	1	TRUE	3	15	1	83.7375	68.342			N	N	N	Y
E1	653 2	uvrD	UNKNOWN	SYBR	None				23.1378	23.0963	0.0444988							FALSE	1	TRUE	3	14	1	84.2374				N	N	N	N
E2	653 2	uvrD	UNKNOWN	SYBR	None				23.1018	23.0963	0.0444988							FALSE	1	TRUE	3	13	1	84.2374	68.0949			N	N	N	Y
E3	653 2	uvrD	UNKNOWN	SYBR	None				23.0493	23.0963	0.0444988							FALSE	1	TRUE	3	13	1	83.9889				Y	N	N	N
E4	653 2	pfeA	UNKNOWN	SYBR	None	0.525917	0.373113	0.7413	14.7302	14.3823	0.305717		-8.71397	0.178366			0.927094	FALSE	1	TRUE	3	7	1	83.4922				N	N	N	N
E5	653 2	pfeA	UNKNOWN	SYBR	None	0.525917	0.373113	0.7413	14.1563	14.3823	0.305717		-8.71397	0.178366			0.927094	FALSE	1	TRUE	3	4	1	83.4895				Y	N	N	N
E6	653 2	pfeA	UNKNOWN	SYBR	None	0.525917	0.373113	0.7413	14.2605	14.3823	0.305717		-8.71397	0.178366			0.927094	FALSE	1	TRUE	3	4	1	83.4895				Y	N	N	N
E7	653 2	pfeE	UNKNOWN	SYBR	None	0.471226	0.435142	0.510303	24.8029	24.7805	0.0562209		1.68417	0.0413962			1.08551	FALSE	1	TRUE	3	13	1	83.9812	68.5837			N	N	N	Y
E8	653 2	pfeE	UNKNOWN	SYBR	None	0.471226	0.435142	0.510303	24.7165	24.7805	0.0562209		1.68417	0.0413962			1.08551	FALSE	1	TRUE	3	13	1	83.9812	68.5837			N	N	N	Y
E9	653 2	pfeE	UNKNOWN	SYBR	None	0.471226	0.435142	0.510303	24.822	24.7805	0.0562209		1.68417	0.0413962			1.08551	FALSE	1	TRUE	3	14	1	83.7375	68.8387			N	N	N	Y
F1	653 3	uvrD	UNKNOWN	SYBR	None				23.0563	23.0735	0.0223708							FALSE	1	TRUE	3	14	1	84.2374				N	N	N	N
F2	653 3	uvrD	UNKNOWN	SYBR	None				23.0653	23.0735	0.0223708							FALSE	1	TRUE	3	13	1	84.2374				N	N	N	N
F3	653 3	uvrD	UNKNOWN	SYBR	None				23.0988	23.0735	0.0223708							FALSE	1	TRUE	3	13	1	83.9889	67.3491			N	N	N	Y
F4	653 3	pfeA	UNKNOWN	SYBR	None	0.570369	0.525405	0.619183	14.316	14.2424	0.0704378		-8.83103	0.042669			0.810031	FALSE	1	TRUE	3	5	1	83.7405				Y	N	N	N
F5	653 3	pfeA	UNKNOWN	SYBR	None	0.570369	0.525405	0.619183	14.1756	14.2424	0.0704378		-8.83103	0.042669			0.810031	FALSE	1	TRUE	1	2	1	83.7379				Y	N	Y	N
F6	653 3	pfeA	UNKNOWN	SYBR	None	0.570369	0.525405	0.619183	14.2357	14.2424	0.0704378		-8.83103	0.042669			0.810031	FALSE	1	TRUE	1	3	1	83.4895				Y	N	N	N
F7	653 3	pfeE	UNKNOWN	SYBR	None	0.504614	0.432723	0.588449	24.5316	24.6589	0.136508		1.58541	0.0798641			0.986748	FALSE	1	TRUE	3	14	1	83.9812	68.3354			N	N	N	Y
F8	653 3	pfeE	UNKNOWN	SYBR	None	0.504614	0.432723	0.588449	24.803	24.6589	0.136508		1.58541	0.0798641			0.986748	FALSE	1	TRUE	3	19	1	83.9812	68.5837			N	Y	Y	Y
F9	653 3	pfeE	UNKNOWN	SYBR	None	0.504614	0.432723	0.588449	24.642	24.6589	0.136508		1.58541	0.0798641			0.986748	FALSE	1	TRUE	3	14	1	83.9858	68.342			N	N	N	Y
Analysis Type	Singleplex
Endogenous Control	uvrD
RQ Min/Max Confidence Level	95.0
Reference Sample	559 1
