# Supplementary material for: The complex of ferric-enterobactin with its transporter from Pseudomonas aeruginosa suggests a two-site model
Source: Nat Commun. 2019 Aug 14;10:3673. doi: 10.1038/s41467-019-11508-y (PMC6694100; doi:10.1038/s41467-019-11508-y)
Supplement: Supplementary file 16 — Source Data [file 41467_2019_11508_MOESM16_ESM.xlsx]

## Sheet: Figure 5a
Figure 5a
	Wavelength (nm)	Absorbance PfeA (mAu)			Wavelength (nm)	Absorbance Fe3+-Enterobactin (mAU)			Wavelength (nm)	Absorbance PfeA+Fe3+-enterobactin (mAu)			Wavelength (nm)	Absorbance PfeAR480A-Q482A+Fe3+-enterobactin
	799.935	0.00720895			799.936	0.000228892			799.936	0.0214032			799.936	0.0268932
	798.964	0.00570976			794.94	4.66e-06			794.94	0.0224406			794.94	0.0263287
	797.993	0.004656			789.935	0.00108582			789.935	0.0232325			789.935	0.0282216
	797.021	0.00738422			785.059	0.00236479			785.059	0.0241138			785.059	0.0298939
	796.049	0.00577977			780.034	0.00271485			780.034	0.0256762			780.034	0.0298426
	794.938	0.00751315			775	0.00134972			775	0.0278103			775	0.0316984
	793.965	0.00760966			769.956	0.0025771			769.956	0.0284572			769.956	0.0311419
	792.992	0.00691183			765.043	0.0017817			765.043	0.0292131			765.043	0.0316949
	792.018	0.00711871			759.98	0.00187115			759.98	0.0297286			759.98	0.0325071
	791.044	0.00496818			755.048	0.00250643			755.048	0.0308049			755.048	0.0325402
	789.931	0.00614755			749.967	0.00102329			749.967	0.0319661			749.967	0.0322286
	788.956	0.00660626			745.017	-0.00033049			745.017	0.0331219			745.017	0.0321455
	787.981	0.00715131			740.059	-0.000661607			740.059	0.0338138			740.059	0.0311355
	787.005	0.00583476			734.95	-0.00393665			734.95	0.0320522			734.95	0.0287914
	786.029	0.00745091			729.974	-0.00701946			729.974	0.0314199			729.974	0.0257547
	785.053	0.00757852			724.99	-0.00895111			724.99	0.0324078			724.99	0.0241949
	783.937	0.00860247			719.997	-0.0102269			719.997	0.0348616			719.997	0.0239559
	782.96	0.00679341			714.995	-0.00956185			714.995	0.0392615			714.995	0.0257381
	781.983	0.00603669			709.985	-0.00687741			709.985	0.0460073			709.985	0.0279593
	781.005	0.00765155			704.967	-0.00186856			704.967	0.0547327			704.967	0.0332266
	780.027	0.00744114			699.94	0.00336119			699.94	0.0644354			699.94	0.0383772
	779.048	0.0087597			695.049	0.00809304			695.049	0.074589			695.049	0.0433595
	778.069	0.00665959			690.006	0.0131427			690.006	0.0854926			690.006	0.0481694
	776.95	0.00636316			684.955	0.0162968			684.955	0.0946497			684.955	0.0507144
	775.971	0.00697117			680.041	0.0188206			680.041	0.105212			680.041	0.0532378
	774.991	0.00878224			674.974	0.0219129			674.974	0.11729			674.974	0.0541869
	774.01	0.00826859			670.044	0.0253655			670.044	0.128951			670.044	0.0559003
	773.029	0.00806124			664.962	0.0269073			664.962	0.138852			664.962	0.0576025
	772.048	0.0073016			660.017	0.0287536			660.017	0.152076			660.017	0.0581073
	771.067	0.00745887			655.065	0.0351525			655.065	0.167142			655.065	0.0593183
	769.945	0.00893061			649.959	0.0387892			649.959	0.182365			649.959	0.0601504
	768.962	0.00921267			644.992	0.0446852			644.992	0.198915			644.992	0.0627703
	767.98	0.00787162			640.018	0.0500628			640.018	0.216574			640.018	0.0636749
	766.997	0.00898171			635.037	0.0573732			635.037	0.235636			635.037	0.065879
	766.013	0.00781498			630.049	0.0648995			630.049	0.253705			630.049	0.0682612
	765.03	0.00754164			625.054	0.0739735			625.054	0.273895			625.054	0.0702933
	764.046	0.00895101			620.051	0.0835802			620.051	0.294061			620.051	0.0722824
	763.061	0.00815339			615.042	0.0949701			615.042	0.315677			615.042	0.0746384
	761.936	0.00868211			610.026	0.106992			610.026	0.336158			610.026	0.0767302
	760.951	0.00862568			605.004	0.119738			605.004	0.356695			605.004	0.0789114
	759.965	0.00850183			599.974	0.133168			599.974	0.375585			599.974	0.0811647
	758.979	0.00955759			594.938	0.149312			594.938	0.395631			594.938	0.0830226
	757.993	0.00860981			590.043	0.164243			590.043	0.413383			590.043	0.0848178
	757.006	0.00896438			584.994	0.181427			584.994	0.432045			584.994	0.0867189
	756.019	0.00977641			579.939	0.200345			579.939	0.448982			579.939	0.0892954
	755.032	0.00902183			575.025	0.217423			575.025	0.462322			575.025	0.0913745
	754.044	0.00977604			569.957	0.236901			569.957	0.475328			569.957	0.093313
	753.056	0.00884474			565.032	0.25665			565.032	0.48652			565.032	0.0950885
	752.068	0.0099836			559.951	0.276683			559.951	0.494949			559.951	0.096866
	750.938	0.00877629			555.014	0.295556			555.014	0.501958			555.014	0.0980954
	749.948	0.0108538			550.071	0.314271			550.071	0.505826			550.071	0.0990894
	748.959	0.0102349			544.972	0.333759			544.972	0.509392			544.972	0.101035
	747.969	0.0100297			540.017	0.353174			540.017	0.51315			540.017	0.103852
	746.979	0.0101285			535.057	0.371444			535.057	0.513799			535.057	0.105955
	745.988	0.00965554			529.94	0.390264			529.94	0.5152			529.94	0.109608
	744.997	0.0112828			524.968	0.4091			524.968	0.517569			524.968	0.115776
	744.006	0.0119855			519.991	0.424716			519.991	0.51727			519.991	0.120267
	743.014	0.0109405			515.008	0.439578			515.008	0.516244			515.008	0.125151
	742.022	0.0103208			510.02	0.452026			510.02	0.51352			510.02	0.129132
	741.03	0.0104703			505.027	0.459557			505.027	0.509239			505.027	0.131996
	740.037	0.0123386			500.028	0.464043			500.028	0.50379			500.028	0.133951
	739.044	0.0115171			495.024	0.465777			495.024	0.496184			495.024	0.135286
	738.051	0.0114822			490.015	0.463915			490.015	0.488473			490.015	0.136213
	737.057	0.0115292			485	0.458056			485	0.479413			485	0.13619
	736.063	0.0126504			479.981	0.453251			479.981	0.472362			479.981	0.138375
	735.068	0.0122255			474.957	0.446541			474.957	0.465983			474.957	0.14163
	733.932	0.0115605			469.927	0.439051			469.927	0.461887			469.927	0.14538
	732.936	0.0121175			465.046	0.432151			465.046	0.458832			465.046	0.149565
	731.941	0.0122702			460.007	0.425114			460.007	0.457944			460.007	0.154817
	730.945	0.0119063			454.963	0.416268			454.963	0.456629			454.963	0.15808
	729.949	0.012747			450.067	0.40872			450.067	0.456961			450.067	0.161637
	728.952	0.0122739			445.014	0.401731			445.014	0.458539			445.014	0.165551
	727.955	0.0130709			439.956	0.395169			439.956	0.461396			439.956	0.170015
	726.958	0.013471			435.047	0.38757			435.047	0.464933			435.047	0.173589
	725.96	0.0136957			429.98	0.38038			429.98	0.469934			429.98	0.178867
	724.962	0.01386			425.062	0.372815			425.062	0.473086			425.062	0.184016
	723.964	0.0148104			419.987	0.363922			419.987	0.477253			419.987	0.190897
	722.966	0.0144501			415.061	0.354092			415.061	0.479793			415.061	0.196345
	721.967	0.0141403			409.976	0.342086			409.976	0.483033			409.976	0.203594
	720.967	0.0146929			405.042	0.33127			405.042	0.488186			405.042	0.210902
	719.968	0.0145673			399.949	0.320265			399.949	0.496403			399.949	0.21913
	718.968	0.0151734			395.007	0.31596			395.007	0.513634			395.007	0.229364
	717.967	0.0144872			390.06	0.320621			390.06	0.546182			390.06	0.240846
	716.967	0.0150069			384.955	0.345708			384.955	0.603668			384.955	0.257242
	715.966	0.0153017			380.002	0.39517			380.002	0.687407			380.002	0.2754
	714.964	0.0157089			375.044	0.486642			375.044	0.80736			375.044	0.299658
	713.963	0.0152148			369.927	0.619612			369.927	0.953254			369.927	0.326914
	712.961	0.015695			364.962	0.774336			364.962	1.11319			364.962	0.356657
	711.958	0.0158681			359.993	0.919374			359.993	1.26777			359.993	0.389472
	710.956	0.0165323			355.021	1.03436			355.021	1.37477			355.021	0.423632
	709.953	0.0163023			350.045	1.11857			350.045	1.44986			350.045	0.46076
	708.949	0.0167407			345.065	1.16846			345.065	1.48498			345.065	0.502166
	707.946	0.0169069			339.927	1.17921			339.927	1.50693			339.927	0.564105
	706.942	0.0171658			334.941	1.15419			334.941	1.52523			334.941	0.687774
	705.937	0.0175086			329.951	1.10274			329.951	1.62526			329.951	0.966988
	704.932	0.0179813			324.958	1.02749			324.958	1.81766			324.958	1.38295
	704.071	0.0171772			319.962	0.936476			319.962	1.93005			319.962	1.64603
	703.066	0.0176311			314.963	0.832302			314.963	1.96215			314.963	1.78382
	702.06	0.0178982			309.961	0.725988			309.961	2.00653			309.961	1.92488
	701.054	0.0176955			304.956	0.633779			304.956	2.33385			304.956	2.43541
	700.048	0.0177481			299.948	0.566313			299.948	3.4851			299.948	3.67643
	699.041	0.019294			294.937	0.526896			294.937	4.11056			294.937	3.80674
	698.034	0.0189333			289.922	0.522937			289.922	4.50756			289.922	10
	697.027	0.017921			285.062	0.522937			285.062	4.06474			285.062	3.67087
	696.019	0.0192554			280.043	0.735668			280.043	3.8855			280.043	3.85969
	695.011	0.0196582			275.02	1.11774			275.02	3.60186			275.02	3.70751
	694.003	0.0197867			269.995	1.59734			269.995	4.13181			269.995	3.84408
	692.995	0.0201046			264.967	1.91314			264.967	3.68947			264.967	3.71244
	691.986	0.0203429			259.937	2.04247			259.937	4.16157			259.937	3.69088
	690.976	0.0195929			255.061	2.11758			255.061	3.89492			255.061	4.07836
	689.967	0.0217285			250.026	2.3212			250.026	3.61497			250.026	3.8427
	688.957	0.0215611			245.018	2.95722			245.018	10			245.018	3.77178
	687.947	0.0212494			240.008	3.30763			240.008	4.33418			240.008	3.54704
	686.936	0.0214915			234.995	4.20534			234.995	4.08206			234.995	3.83985
	686.07	0.0212091			229.98	3.56525			229.98	10			229.98	4.24221
	685.058	0.0213627			224.963	3.64281			224.963	3.74796			224.963	3.8432
	684.047	0.0221703			219.944	3.66513			219.944	3.60144			219.944	3.71317
	683.035	0.0220466			214.923	3.77517			214.923	3.48108			214.923	3.56499
	682.023	0.0221897			210.056	3.47365			210.056	3.34528			210.056	3.48783
	681.011	0.0228048			205.03	3.4476			205.03	3.40175			205.03	3.71535
	679.998	0.0226185			200.003	10			200.003	3.94676			200.003	3.43713
	678.985	0.0232543
	677.971	0.0242851
	676.958	0.0240266
	675.943	0.0233483
	674.929	0.0242787
	674.059	0.024166
	673.044	0.025774
	672.029	0.0255832
	671.014	0.0258478
	669.998	0.0266557
	668.981	0.0255221
	667.965	0.0272498
	666.948	0.026387
	665.931	0.0270273
	665.059	0.0274517
	664.041	0.0272655
	663.023	0.0279447
	662.005	0.0279665
	660.986	0.0286638
	659.967	0.0288455
	658.948	0.0285981
	657.928	0.0289681
	657.054	0.0295634
	656.034	0.0305512
	655.013	0.0304809
	653.992	0.0306596
	652.971	0.0312395
	651.95	0.0311216
	650.928	0.0318297
	650.052	0.0325295
	649.029	0.0315732
	648.007	0.033525
	646.984	0.0338182
	645.961	0.0348824
	644.937	0.0335334
	644.06	0.0340998
	643.036	0.0344349
	642.011	0.0352951
	640.986	0.0354153
	639.961	0.0356397
	638.936	0.0355591
	638.057	0.0365489
	637.031	0.0370953
	636.005	0.0365567
	634.979	0.0376945
	633.952	0.037966
	633.071	0.0376773
	632.044	0.0387045
	631.016	0.0384626
	629.989	0.0392432
	628.96	0.0395906
	627.932	0.0404887
	627.05	0.0408401
	626.021	0.0412245
	624.992	0.0411719
	623.962	0.0412352
	622.932	0.0416969
	622.049	0.0425338
	621.018	0.042785
	619.988	0.043178
	618.957	0.0428067
	618.072	0.04405
	617.041	0.0437443
	616.009	0.0446207
	614.977	0.0450135
	613.944	0.0456664
	613.059	0.0460443
	612.026	0.0462851
	610.993	0.0464594
	609.959	0.0472908
	609.073	0.0473435
	608.039	0.0474753
	607.004	0.0483083
	605.97	0.0485093
	604.935	0.0490788
	604.047	0.0491471
	603.012	0.0498233
	601.976	0.049515
	600.94	0.0499154
	600.052	0.0507596
	599.015	0.0512723
	597.978	0.0516214
	596.941	0.0522572
	596.052	0.0523821
	595.014	0.0527896
	593.976	0.0534886
	592.938	0.0537
	592.047	0.0543646
	591.009	0.0538637
	589.969	0.054574
	588.93	0.055622
	588.039	0.0553442
	586.999	0.055561
	585.959	0.0561186
	585.067	0.0564781
	584.027	0.0570577
	582.986	0.0570844
	581.944	0.0572705
	581.052	0.0584988
	580.01	0.0579302
	578.968	0.0583894
	577.926	0.0586944
	577.032	0.0589449
	575.989	0.0590254
	574.946	0.0596951
	574.052	0.0604641
	573.009	0.0604314
	571.965	0.0607814
	571.07	0.0610166
	570.025	0.0618299
	568.981	0.0616777
	567.936	0.0622715
	567.04	0.062204
	565.995	0.0623594
	564.949	0.0628837
	564.053	0.0628967
	563.007	0.0633403
	561.96	0.0637284
	561.063	0.0641253
	560.016	0.0639985
	558.969	0.0642653
	558.072	0.0645267
	557.024	0.0648009
	555.976	0.0651634
	554.928	0.0652382
	554.029	0.0657582
	552.981	0.0660688
	551.932	0.0661353
	551.032	0.0661693
	549.983	0.0665195
	548.933	0.0665014
	548.034	0.0672616
	546.983	0.0672801
	545.933	0.0671909
	545.033	0.0676818
	543.982	0.0678938
	542.931	0.0679
	542.029	0.067772
	540.978	0.0685217
	539.926	0.0685402
	539.024	0.0683874
	537.972	0.0686991
	537.07	0.0688706
	536.017	0.069096
	534.964	0.0692403
	534.061	0.0694021
	533.008	0.0697886
	531.954	0.0698535
	531.05	0.0697763
	529.996	0.069574
	528.942	0.0702042
	528.038	0.0702418
	526.983	0.0704201
	525.928	0.0704988
	525.023	0.0705377
	523.967	0.0705872
	523.062	0.0708588
	522.006	0.0711196
	520.95	0.0710333
	520.044	0.0706787
	518.987	0.0708523
	517.93	0.0711632
	517.024	0.0714587
	515.966	0.0710617
	515.06	0.0713042
	514.002	0.0715652
	512.944	0.0712276
	512.037	0.0716827
	510.978	0.0716438
	510.07	0.0716869
	509.011	0.0719972
	507.952	0.0715384
	507.044	0.0720857
	505.984	0.0722179
	505.075	0.0719948
	504.015	0.0721982
	502.955	0.0720891
	502.045	0.0722519
	500.985	0.0722508
	500.075	0.0725029
	499.014	0.0722228
	497.952	0.0721995
	497.042	0.0727239
	495.98	0.0724891
	495.07	0.0726182
	494.007	0.0728497
	492.944	0.0727279
	492.033	0.0726376
	490.97	0.0733247
	490.059	0.0728633
	488.995	0.0728326
	487.932	0.0729684
	487.019	0.07335
	485.955	0.0729675
	485.043	0.0729288
	483.978	0.0735473
	483.066	0.0737896
	482.001	0.0741919
	480.935	0.0738531
	480.022	0.0740072
	478.956	0.0738979
	478.043	0.0739478
	476.977	0.0740586
	476.063	0.0744029
	474.996	0.0743906
	473.929	0.0746314
	473.015	0.0746299
	471.948	0.0750091
	471.033	0.0746608
	469.965	0.074995
	469.05	0.0753988
	467.982	0.0750218
	467.066	0.0754303
	465.998	0.0753984
	464.929	0.0760248
	464.013	0.0757464
	462.944	0.0758272
	462.028	0.0758516
	460.958	0.0762156
	460.041	0.0767568
	458.972	0.077004
	458.055	0.0768647
	456.984	0.0773473
	456.067	0.0778732
	454.996	0.0775193
	453.925	0.0780252
	453.007	0.0782017
	451.936	0.0783093
	451.018	0.0789681
	449.946	0.0791878
	449.027	0.0792403
	447.955	0.0795719
	447.036	0.0799755
	445.964	0.0803037
	445.044	0.0807926
	443.971	0.0809218
	443.052	0.0815405
	441.978	0.0817531
	441.058	0.0823139
	439.985	0.0826779
	439.065	0.0831471
	437.99	0.083609
	437.07	0.0839416
	435.995	0.0844223
	435.074	0.0848843
	434	0.085811
	432.925	0.0866024
	432.003	0.087037
	430.928	0.0872776
	430.006	0.0878542
	428.93	0.0886038
	428.008	0.0892531
	426.932	0.0899482
	426.01	0.0905941
	424.933	0.0913153
	424.01	0.0922045
	422.933	0.0930526
	422.01	0.0938779
	420.933	0.0945186
	420.01	0.0950301
	418.932	0.0959924
	418.008	0.0967794
	416.93	0.0977189
	416.006	0.0982642
	414.928	0.0987316
	414.003	0.0997837
	412.925	0.100713
	412	0.101796
	411.075	0.10223
	409.996	0.103059
	409.071	0.103862
	407.991	0.105233
	407.066	0.1058
	405.986	0.106951
	405.06	0.107911
	403.98	0.108558
	403.054	0.109476
	401.973	0.111247
	401.047	0.111757
	399.966	0.112939
	399.039	0.113588
	397.958	0.115107
	397.031	0.116094
	395.949	0.117048
	395.022	0.118669
	393.94	0.119591
	393.012	0.120305
	391.93	0.122015
	391.002	0.12272
	390.074	0.124231
	388.991	0.125551
	388.063	0.12671
	386.98	0.12786
	386.051	0.129278
	384.968	0.131279
	384.039	0.132325
	382.955	0.133753
	382.026	0.135288
	380.942	0.136708
	380.012	0.138789
	378.928	0.140812
	377.998	0.142076
	377.068	0.143752
	375.983	0.14617
	375.053	0.147971
	373.968	0.15057
	373.037	0.152914
	371.951	0.154767
	371.021	0.15736
	369.935	0.160199
	369.004	0.162629
	368.073	0.165587
	366.986	0.168569
	366.055	0.171685
	364.968	0.175471
	364.036	0.179216
	362.949	0.181821
	362.017	0.184971
	360.93	0.188761
	359.998	0.192865
	359.065	0.196957
	357.977	0.200327
	357.045	0.204199
	355.957	0.208246
	355.024	0.21243
	353.935	0.218341
	353.002	0.223039
	352.069	0.227096
	350.98	0.231178
	350.046	0.236275
	348.957	0.242395
	348.023	0.247258
	346.934	0.251511
	346	0.25629
	345.065	0.260773
	343.975	0.265865
	343.041	0.27032
	341.951	0.2744
	341.016	0.277693
	339.925	0.282993
	338.99	0.287833
	338.055	0.290808
	336.964	0.294498
	336.029	0.297783
	334.938	0.302419
	334.002	0.306302
	333.067	0.309474
	331.975	0.312478
	331.039	0.314945
	329.947	0.318738
	329.01	0.322116
	328.074	0.324624
	326.982	0.327265
	326.045	0.329228
	324.952	0.332311
	324.016	0.335325
	322.923	0.338653
	321.986	0.341185
	321.048	0.343592
	319.955	0.347482
	319.018	0.352117
	317.924	0.358497
	316.986	0.36288
	316.049	0.368778
	314.954	0.381208
	314.016	0.397442
	312.922	0.418856
	311.984	0.435101
	311.046	0.461558
	309.951	0.512064
	309.012	0.575476
	308.074	0.647444
	306.978	0.750151
	306.039	0.858963
	304.944	1.0727
	304.005	1.32923
	303.066	1.61234
	301.97	1.93678
	301.03	2.24245
	299.934	2.78916
	298.995	3.13986
	298.055	3.50791
	296.958	3.54175
	296.018	3.46325
	295.078	3.99839
	293.981	3.46037
	293.041	3.84716
	291.944	10
	291.003	3.95429
	290.063	3.51243
	288.965	3.54769
	288.024	10
	286.926	3.84179
	285.985	3.8348
	285.044	3.70221
	283.946	10
	283.005	4.16641
	282.063	4.43819
	280.965	3.6549
	280.023	10
	278.924	3.74388
	277.982	10
	277.04	10
	275.941	3.96953
	274.999	3.5208
	274.057	3.90293
	272.957	3.93665
	272.015	4.13532
	271.072	10
	269.972	10
	269.03	3.87616
	267.93	3.924
	266.987	3.82284
	266.043	10
	264.943	10
	264	4.37949
	263.057	4.39925
	261.956	10
	261.012	3.9033
	260.068	10
	258.967	3.72583
	258.024	10
	256.922	3.7026
	255.978	10
	255.034	10
	253.933	3.95124
	252.988	3.61367
	252.044	3.96262
	250.942	10
	249.997	10
	249.058	10
	247.963	4.45888
	247.023	4.3442
	245.927	3.8201
	244.988	10
	244.048	10
	242.952	10
	242.012	4.4562
	241.073	3.4201
	239.976	3.8601
	239.036	3.2423
	237.94	3.62979
	236.999	3.81525
	236.059	4.0583
	234.962	3.82424
	234.022	3.55069
	232.924	3.75531
	231.984	3.95008
	231.043	10
	229.946	3.04562
	229.005	10
	228.064	10
	226.966	3.74231
	226.025	10
	224.927	3.51012
	223.986	10
	223.045	3.54983
	221.946	3.83322
	221.005	3.57525
	220.063	4.04219
	218.965	3.95723
	218.023	3.25863
	216.924	3.49043
	215.982	3.81227
	215.04	3.44568
	213.941	3.34333
	212.999	10
	212.057	3.10591
	210.958	10
	210.015	2.56895
	209.073	10
	207.973	2.5153
	207.031	2.53303
	205.931
	204.988
	204.046
	202.946
	202.003
	201.06
	199.959

## Sheet: Figure 5b
Figure 5b
The ITC raw data has uploaded as .itc files, with names to mach the figure.
ITC raw data files are		PfeANative-control.itc				Supplementary Data 1
		PfeANative-Entro-titra.itc				Supplementary Data 2
		PfeAG324V-control.itc				Supplementary Data 3
		PfeAG324V-Entro-titra.itc				Supplementary Data 4
		PfeAQ482A-control.itc				Supplementary Data 5
		PfeAQ482A-Entro-titra.itc				Supplementary Data 6
		PfeAR480A-control.itc				Supplementary Data 7
		PfeAR480A-Entro-titra.itc				Supplementary Data 8
		PfeAR480AQ482A-control.itc				Supplementary Data 9
		PfeAR480AQ482A-Entro-titra.itc				Supplementary Data 10

## Sheet: Figure 6a
Figure 6a
ΔpfeA		0.0371243	0.0244928	0.0321118	0.0157114	0.0161775	0.0115956	0.0214768	0.0113385	0.00680618
ΔpfeA (pMMBpfeA)		171.592	180.688	175.586	141.721	155.679	152.232	181.628	183.778	181.293
ΔpfeA (pMMBpfeA R480AQ482A)		104.018	99.7495	101.79	78.5683	111.303	100.693	97.5736	107.445	105.534
	The raw data have uploaded as Supplentary Data 11

## Sheet: Figure 6b-c
Figure 6b-c			Comptage (dpm)
			194857	197581
			199926
			197959
				pmol/ml/DO600
	PAO1 + CCCP		1638	21.0154
			1498	19.2192
			1670	21.426
	PAO1		14331	183.866
			14149	181.531
			16177	207.55
	∆pfeA + CCCP		1560	20.0147
			1268	16.2683
			1340	17.1921
	∆pfeA		3228	41.415
			4151	53.257
			2977	38.1947
	∆pfeA (pMMBpfeA) + CCCP		6090	78.1342
			6603	84.716
			5856	75.132
	∆pfeA (pMMBpfeA)		9474	121.551
			9114	116.932
			9574	122.834
	∆pfeA (pMMBpfeAR480AQ482A) + CCCP		1611	20.669
			1344	17.2434
			1594	20.4509
	(∆pfeA pMMBpfeAR480AQ482A)		2941	37.7328
			2752	35.3079
			2956	37.9252

## Sheet: Supplementary Fig 6a-c
Supplementary Fig 6 a-c								Wavelength (nm)	Absorbance PfeA (mAu)	Absorbance Fe3+-azotochelin (mAu)	Absorbance PfeA+Fe3+-azotochelin (mAu)						Wavelength	PfeA	PfeA_TCS
	Wavelength (nm)	Absorbance PfeA (mAu)	Wavelength (nm)	Absorbance Fe3+-Enterobactin (mAU)	Wavelength (nm)	Absorbance PfeA+Fe3+-enterobactin (mAu)
								799.935	0.00720895	0.0291557	0.0445102
	799.935	0.00720895	799.936	0.000228892	799.936	0.0214032		798.964	0.00570976	0.0286843	0.0439456
	798.964	0.00570976	794.94	4.66e-06	794.94	0.0224406		797.993	0.004656	0.0270004	0.0426824						799.982	0.00604254	0.0473577
	797.993	0.004656	789.935	0.00108582	789.935	0.0232325		797.021	0.00738422	0.0296169	0.0441172						794.985	0.00628217	0.0503784
	797.021	0.00738422	785.059	0.00236479	785.059	0.0241138		796.049	0.00577977	0.0288834	0.0456462						789.977	0.006548	0.0531747
	796.049	0.00577977	780.034	0.00271485	780.034	0.0256762		794.938	0.00751315	0.0319354	0.0463054						784.959	0.00821819	0.0582082
	794.938	0.00751315	775	0.00134972	775	0.0278103		793.965	0.00760966	0.0312656	0.0468738						779.931	0.007249	0.0607042
	793.965	0.00760966	769.956	0.0025771	769.956	0.0284572		792.992	0.00691183	0.0328508	0.048332						775.034	0.00853012	0.0628392
	792.992	0.00691183	765.043	0.0017817	765.043	0.0292131		792.018	0.00711871	0.032188	0.0471966						769.987	0.00932701	0.0669658
	792.018	0.00711871	759.98	0.00187115	759.98	0.0297286		791.044	0.00496818	0.0319262	0.0462324						764.931	0.00969498	0.0729379
	791.044	0.00496818	755.048	0.00250643	755.048	0.0308049		789.931	0.00614755	0.0326407	0.048463						760.006	0.0102426	0.0760096
	789.931	0.00614755	749.967	0.00102329	749.967	0.0319661		788.956	0.00660626	0.03301	0.0485456						754.931	0.0109809	0.080634
	788.956	0.00660626	745.017	-0.00033049	745.017	0.0331219		787.981	0.00715131	0.0336718	0.049988						749.988	0.0104548	0.0856042
	787.981	0.00715131	740.059	-0.000661607	740.059	0.0338138		787.005	0.00583476	0.0342323	0.0493857						745.036	0.0122379	0.0895478
	787.005	0.00583476	734.95	-0.00393665	734.95	0.0320522		786.029	0.00745091	0.0359748	0.0505474						739.933	0.0122189	0.0951117
	786.029	0.00745091	729.974	-0.00701946	729.974	0.0314199		785.053	0.00757852	0.0367537	0.0515134						734.964	0.0132654	0.102128
	785.053	0.00757852	724.99	-0.00895111	724.99	0.0324078		783.937	0.00860247	0.0372472	0.0518311						729.985	0.0138977	0.107519
	783.937	0.00860247	719.997	-0.0102269	719.997	0.0348616		782.96	0.00679341	0.0376003	0.0525974						724.998	0.0146372	0.11443
	782.96	0.00679341	714.995	-0.00956185	714.995	0.0392615		781.983	0.00603669	0.0362669	0.0517102						720.003	0.015583	0.121418
	781.983	0.00603669	709.985	-0.00687741	709.985	0.0460073		781.005	0.00765155	0.0391603	0.0539601						714.999	0.0165993	0.129313
	781.005	0.00765155	704.967	-0.00186856	704.967	0.0547327		780.027	0.00744114	0.0397991	0.0545262						709.986	0.0167915	0.137292
	780.027	0.00744114	699.94	0.00336119	699.94	0.0644354		779.048	0.0087597	0.0411294	0.0556669						704.966	0.0178838	0.145309
	779.048	0.0087597	695.049	0.00809304	695.049	0.074589		778.069	0.00665959	0.0407754	0.055582						699.936	0.0194343	0.1558
	778.069	0.00665959	690.006	0.0131427	690.006	0.0854926		776.95	0.00636316	0.0410978	0.0565102						695.043	0.0196177	0.165051
	776.95	0.00636316	684.955	0.0162968	684.955	0.0946497		775.971	0.00697117	0.0419571	0.0556299						689.997	0.0224452	0.174139
	775.971	0.00697117	680.041	0.0188206	680.041	0.105212		774.991	0.00878224	0.0422002	0.0586596						684.944	0.0230517	0.185307
	774.991	0.00878224	674.974	0.0219129	674.974	0.11729		774.01	0.00826859	0.0431554	0.0589615						680.027	0.0254128	0.196523
	774.01	0.00826859	670.044	0.0253655	670.044	0.128951		773.029	0.00806124	0.0449314	0.0596996						674.958	0.0263295	0.20932
	773.029	0.00806124	664.962	0.0269073	664.962	0.138852		772.048	0.0073016	0.0447494	0.059463						670.025	0.0283164	0.221585
	772.048	0.0073016	660.017	0.0287536	660.017	0.152076		771.067	0.00745887	0.0451661	0.0604223						664.94	0.0295975	0.23604
	771.067	0.00745887	655.065	0.0351525	655.065	0.167142		769.945	0.00893061	0.0468817	0.0619149						659.993	0.0316239	0.247768
	769.945	0.00893061	649.959	0.0387892	649.959	0.182365		768.962	0.00921267	0.0474804	0.0630248						655.038	0.0332049	0.262436
	768.962	0.00921267	644.992	0.0446852	644.992	0.198915		767.98	0.00787162	0.0483176	0.0631335						649.931	0.0357685	0.279039
	767.98	0.00787162	640.018	0.0500628	640.018	0.216574		766.997	0.00898171	0.0490083	0.0635558						644.961	0.0382438	0.293567
	766.997	0.00898171	635.037	0.0573732	635.037	0.235636		766.013	0.00781498	0.0494238	0.0643905						639.985	0.0401597	0.309289
	766.013	0.00781498	630.049	0.0648995	630.049	0.253705		765.03	0.00754164	0.049776	0.0652876						635.001	0.0425358	0.326884
	765.03	0.00754164	625.054	0.0739735	625.054	0.273895		764.046	0.00895101	0.0523098	0.0664						630.01	0.0446362	0.343698
	764.046	0.00895101	620.051	0.0835802	620.051	0.294061		763.061	0.00815339	0.0524757	0.0674255						625.013	0.0471191	0.36056
	763.061	0.00815339	615.042	0.0949701	615.042	0.315677		761.936	0.00868211	0.0533132	0.0683577						620.008	0.0498143	0.377601
	761.936	0.00868211	610.026	0.106992	610.026	0.336158		760.951	0.00862568	0.054139	0.0695571						614.996	0.0528124	0.395544
	760.951	0.00862568	605.004	0.119738	605.004	0.356695		759.965	0.00850183	0.0546329	0.069279						609.978	0.0535839	0.414773
	759.965	0.00850183	599.974	0.133168	599.974	0.375585		758.979	0.00955759	0.0559421	0.0709463						604.952	0.0568097	0.430839
	758.979	0.00955759	594.938	0.149312	594.938	0.395631		757.993	0.00860981	0.0564136	0.0714635						600.069	0.0587054	0.448319
	757.993	0.00860981	590.043	0.164243	590.043	0.413383		757.006	0.00896438	0.0577624	0.0713404						595.03	0.0621034	0.466804
	757.006	0.00896438	584.994	0.181427	584.994	0.432045		756.019	0.00977641	0.0585199	0.0735149						589.985	0.0645125	0.484838
	756.019	0.00977641	579.939	0.200345	579.939	0.448982		755.032	0.00902183	0.0599486	0.0741098						584.933	0.0662157	0.501467
	755.032	0.00902183	575.025	0.217423	575.025	0.462322		754.044	0.00977604	0.0606201	0.0747513						580.024	0.0687253	0.517899
	754.044	0.00977604	569.957	0.236901	569.957	0.475328		753.056	0.00884474	0.0605237	0.0752586						574.96	0.0704146	0.534616
	753.056	0.00884474	565.032	0.25665	565.032	0.48652		752.068	0.0099836	0.0616047	0.076523						570.038	0.0720976	0.5495
	752.068	0.0099836	559.951	0.276683	559.951	0.494949		750.938	0.00877629	0.0638849	0.0771059						564.961	0.074266	0.564385
	750.938	0.00877629	555.014	0.295556	555.014	0.501958		749.948	0.0108538	0.0650266	0.0791643						560.028	0.0754277	0.578022
	749.948	0.0108538	550.071	0.314271	550.071	0.505826		748.959	0.0102349	0.0656586	0.0786535						554.938	0.0770314	0.590422
	748.959	0.0102349	544.972	0.333759	544.972	0.509392		747.969	0.0100297	0.0667905	0.0805722						549.993	0.0783306	0.602255
	747.969	0.0100297	540.017	0.353174	540.017	0.51315		746.979	0.0101285	0.0677142	0.0820347						545.041	0.07924	0.612811
	746.979	0.0101285	535.057	0.371444	535.057	0.513799		745.988	0.00965554	0.069252	0.0822732						539.934	0.080155	0.621463
	745.988	0.00965554	529.94	0.390264	529.94	0.5152		744.997	0.0112828	0.0694042	0.0841856						534.971	0.0809093	0.629903
	744.997	0.0112828	524.968	0.4091	524.968	0.517569		744.006	0.0119855	0.0718309	0.0857582						530.003	0.081202	0.635858
	744.006	0.0119855	519.991	0.424716	519.991	0.51727		743.014	0.0109405	0.0722039	0.085387						525.029	0.0814689	0.641349
	743.014	0.0109405	515.008	0.439578	515.008	0.516244		742.022	0.0103208	0.0726368	0.0866872						520.049	0.0817477	0.644526
	742.022	0.0103208	510.02	0.452026	510.02	0.51352		741.03	0.0104703	0.0754001	0.0877299						515.064	0.0818996	0.647005
	741.03	0.0104703	505.027	0.459557	505.027	0.509239		740.037	0.0123386	0.0764584	0.0897265						510.074	0.0816399	0.647313
	740.037	0.0123386	500.028	0.464043	500.028	0.50379		739.044	0.0115171	0.0767132	0.0898199						504.927	0.0814891	0.646799
	739.044	0.0115171	495.024	0.465777	495.024	0.496184		738.051	0.0114822	0.0779564	0.0912854						499.925	0.0813485	0.643646
	738.051	0.0114822	490.015	0.463915	490.015	0.488473		737.057	0.0115292	0.079693	0.0930339						495.071	0.0809997	0.639623
	737.057	0.0115292	485	0.458056	485	0.479413		736.063	0.0126504	0.0808207	0.0938149						490.059	0.0808787	0.634541
	736.063	0.0126504	479.981	0.453251	479.981	0.472362		735.068	0.0122255	0.0817582	0.0951221						485.043	0.0805839	0.627975
	735.068	0.0122255	474.957	0.446541	474.957	0.465983		733.932	0.0115605	0.0826916	0.095274						480.021	0.0801111	0.618795
	733.932	0.0115605	469.927	0.439051	469.927	0.461887		732.936	0.0121175	0.0842713	0.0970716						474.994	0.0801342	0.610108
	732.936	0.0121175	465.046	0.432151	465.046	0.458832		731.941	0.0122702	0.0850338	0.0978587						469.963	0.0802633	0.599385
	731.941	0.0122702	460.007	0.425114	460.007	0.457944		730.945	0.0119063	0.0863586	0.0990333						464.926	0.0807059	0.589269
	730.945	0.0119063	454.963	0.416268	454.963	0.456629		729.949	0.012747	0.0887579	0.101311						460.038	0.0813754	0.57971
	729.949	0.012747	450.067	0.40872	450.067	0.456961		728.952	0.0122739	0.0896495	0.101711						454.991	0.0823558	0.569731
	728.952	0.0122739	445.014	0.401731	445.014	0.458539		727.955	0.0130709	0.0916849	0.103123						449.94	0.0836293	0.562396
	727.955	0.0130709	439.956	0.395169	439.956	0.461396		726.958	0.013471	0.0920573	0.103509						445.038	0.0853638	0.55673
	726.958	0.013471	435.047	0.38757	435.047	0.464933		725.96	0.0136957	0.0937208	0.105733						439.978	0.0871915	0.55299
	725.96	0.0136957	429.98	0.38038	429.98	0.469934		724.962	0.01386	0.0946097	0.106444						435.067	0.0895189	0.552945
	724.962	0.01386	425.062	0.372815	425.062	0.473086		723.964	0.0148104	0.0972419	0.10855						429.997	0.0928245	0.555099
	723.964	0.0148104	419.987	0.363922	419.987	0.477253		722.966	0.0144501	0.0978696	0.109766						424.924	0.0961813	0.559499
	722.966	0.0144501	415.061	0.354092	415.061	0.479793		721.967	0.0141403	0.0991995	0.110476						420	0.0999492	0.56589
	721.967	0.0141403	409.976	0.342086	409.976	0.483033		720.967	0.0146929	0.101053	0.111997						415.071	0.10354	0.572948
	720.967	0.0146929	405.042	0.33127	405.042	0.488186		719.968	0.0145673	0.101871	0.113292						409.985	0.107991	0.582303
	719.968	0.0145673	399.949	0.320265	399.949	0.496403		718.968	0.0151734	0.103579	0.114765						405.048	0.112698	0.592471
	718.968	0.0151734	395.007	0.31596	395.007	0.513634		717.967	0.0144872	0.104941	0.116549						399.953	0.118075	0.605634
	717.967	0.0144872	390.06	0.320621	390.06	0.546182		716.967	0.0150069	0.106796	0.117475						395.008	0.123535	0.62078
	716.967	0.0150069	384.955	0.345708	384.955	0.603668		715.966	0.0153017	0.108276	0.119287						390.06	0.129967	0.6425
	715.966	0.0153017	380.002	0.39517	380.002	0.687407		714.964	0.0157089	0.110272	0.121178						384.952	0.137462	0.676152
	714.964	0.0157089	375.044	0.486642	375.044	0.80736		713.963	0.0152148	0.111649	0.122177						379.996	0.146757	0.725384
	713.963	0.0152148	369.927	0.619612	369.927	0.953254		712.961	0.015695	0.113076	0.124182						375.036	0.157937	0.798911
	712.961	0.015695	364.962	0.774336	364.962	1.11319		711.958	0.0158681	0.114204	0.125324						370.072	0.173288	0.902241
	711.958	0.0158681	359.993	0.919374	359.993	1.26777		710.956	0.0165323	0.115648	0.126424						364.95	0.196007	1.06217
	710.956	0.0165323	355.021	1.03436	355.021	1.37477		709.953	0.0163023	0.117733	0.127411						359.978	0.220898	1.23816
	709.953	0.0163023	350.045	1.11857	350.045	1.44986		708.949	0.0167407	0.119584	0.129361						355.004	0.250291	1.42477
	708.949	0.0167407	345.065	1.16846	345.065	1.48498		707.946	0.0169069	0.121828	0.131126						350.026	0.280946	1.62375
	707.946	0.0169069	339.927	1.17921	339.927	1.50693		706.942	0.0171658	0.122829	0.13183						345.044	0.311443	1.80605
	706.942	0.0171658	334.941	1.15419	334.941	1.52523		705.937	0.0175086	0.124739	0.133826						340.059	0.336456	1.97017
	705.937	0.0175086	329.951	1.10274	329.951	1.62526		704.932	0.0179813	0.125998	0.135889						335.071	0.356577	2.09274
	704.932	0.0179813	324.958	1.02749	324.958	1.81766		704.071	0.0171772	0.127648	0.136455						329.923	0.370408	2.27011
	704.071	0.0171772	319.962	0.936476	319.962	1.93005		703.066	0.0176311	0.128922	0.138736						324.928	0.376769	2.36143
	703.066	0.0176311	314.963	0.832302	314.963	1.96215		702.06	0.0178982	0.130619	0.140285						319.93	0.382803	2.37944
	702.06	0.0178982	309.961	0.725988	309.961	2.00653		701.054	0.0176955	0.131671	0.141391						314.928	0.410311	2.32443
	701.054	0.0176955	304.956	0.633779	304.956	2.33385		700.048	0.0177481	0.13401	0.143085						309.924	0.543515	2.23586
	700.048	0.0177481	299.948	0.566313	299.948	3.4851		699.041	0.019294	0.136587	0.145244						305.073	1.07363	2.69606
	699.041	0.019294	294.937	0.526896	294.937	4.11056		698.034	0.0189333	0.138519	0.147055						300.063	2.67168	4.18665
	698.034	0.0189333	289.922	0.522937	289.922	4.50756		697.027	0.017921	0.138631	0.147588						295.049	3.28628	9.97092
	697.027	0.017921	285.062	0.522937	285.062	4.06474		696.019	0.0192554	0.141007	0.149826						290.033	3.99789	9.9614
	696.019	0.0192554	280.043	0.735668	280.043	3.8855		695.011	0.0196582	0.142447	0.151149						285.014	3.58777	4.1824
	695.011	0.0196582	275.02	1.11774	275.02	3.60186		694.003	0.0197867	0.144137	0.153609						279.992	3.66524	9.93886
	694.003	0.0197867	269.995	1.59734	269.995	4.13181		692.995	0.0201046	0.146756	0.155674						274.967	3.44399	9.93498
	692.995	0.0201046	264.967	1.91314	264.967	3.68947		691.986	0.0203429	0.149466	0.157792						269.94	3.36173	9.93613
	691.986	0.0203429	259.937	2.04247	259.937	4.16157		690.976	0.0195929	0.150878	0.160489						265.067	4.03892	4.34445
	690.976	0.0195929	255.061	2.11758	255.061	3.89492		689.967	0.0217285	0.153628	0.162134						260.034	3.86599	9.93872
	689.967	0.0217285	250.026	2.3212	250.026	3.61497		688.957	0.0215611	0.155127	0.162102						254.999	3.8731	9.93525
	688.957	0.0215611	245.018	2.95722	245.018	10		687.947	0.0212494	0.156098	0.163907						249.962	9.93525	9.9258
	687.947	0.0212494	240.008	3.30763	240.008	4.33418		686.936	0.0214915	0.158348	0.166606						244.952	3.61254	9.90371
	686.936	0.0214915	234.995	4.20534	234.995	4.08206		686.07	0.0212091	0.160559	0.168191						239.939	3.42983	3.66356
	686.07	0.0212091	229.98	3.56525	229.98	10		685.058	0.0213627	0.162028	0.170753						234.924	9.81987	9.82268
	685.058	0.0213627	224.963	3.64281	224.963	3.74796		684.047	0.0221703	0.163781	0.171777						230.064	3.2117	3.33128
	684.047	0.0221703	219.944	3.66513	219.944	3.60144		683.035	0.0220466	0.166281	0.17384						225.045	3.72378	9.72734
	683.035	0.0220466	214.923	3.77517	214.923	3.48108		682.023	0.0221897	0.167223	0.175956						220.023	3.26228	9.68331
	682.023	0.0221897	210.056	3.47365	210.056	3.34528		681.011	0.0228048	0.168739	0.176115						215	3.02792	3.60589
	681.011	0.0228048	205.03	3.4476	205.03	3.40175		679.998	0.0226185	0.170304	0.178176						209.974	2.78017	2.98602
	679.998	0.0226185	200.003	10	200.003	3.94676		678.985	0.0232543	0.173118	0.180256						204.946	1.46495	2.08592
	678.985	0.0232543						677.971	0.0242851	0.175854	0.1828						200.073	0.855785	0.644977
	677.971	0.0242851						676.958	0.0240266	0.177945	0.184738
	676.958	0.0240266						675.943	0.0233483	0.178852	0.186812
	675.943	0.0233483						674.929	0.0242787	0.181435	0.189162
	674.929	0.0242787						674.059	0.024166	0.183009	0.189164
	674.059	0.024166						673.044	0.025774	0.186282	0.192703
	673.044	0.025774						672.029	0.0255832	0.188336	0.195354
	672.029	0.0255832						671.014	0.0258478	0.190042	0.196784
	671.014	0.0258478						669.998	0.0266557	0.192061	0.199161
	669.998	0.0266557						668.981	0.0255221	0.193132	0.200344
	668.981	0.0255221						667.965	0.0272498	0.196083	0.203487
	667.965	0.0272498						666.948	0.026387	0.197682	0.204877
	666.948	0.026387						665.931	0.0270273	0.199954	0.207512
	665.931	0.0270273						665.059	0.0274517	0.200647	0.209459
	665.059	0.0274517						664.041	0.0272655	0.204265	0.212517
	664.041	0.0272655						663.023	0.0279447	0.206641	0.214674
	663.023	0.0279447						662.005	0.0279665	0.208739	0.215705
	662.005	0.0279665						660.986	0.0286638	0.210965	0.218874
	660.986	0.0286638						659.967	0.0288455	0.212086	0.219794
	659.967	0.0288455						658.948	0.0285981	0.214788	0.222146
	658.948	0.0285981						657.928	0.0289681	0.215873	0.223913
	657.928	0.0289681						657.054	0.0295634	0.218571	0.226568
	657.054	0.0295634						656.034	0.0305512	0.221379	0.228507
	656.034	0.0305512						655.013	0.0304809	0.222849	0.230965
	655.013	0.0304809						653.992	0.0306596	0.225003	0.233064
	653.992	0.0306596						652.971	0.0312395	0.226921	0.235119
	652.971	0.0312395						651.95	0.0311216	0.228985	0.237073
	651.95	0.0311216						650.928	0.0318297	0.231589	0.239872
	650.928	0.0318297						650.052	0.0325295	0.233805	0.241892
	650.052	0.0325295						649.029	0.0315732	0.234249	0.244233
	649.029	0.0315732						648.007	0.033525	0.237444	0.246151
	648.007	0.033525						646.984	0.0338182	0.239907	0.249301
	646.984	0.0338182						645.961	0.0348824	0.242448	0.250823
	645.961	0.0348824						644.937	0.0335334	0.243772	0.252816
	644.937	0.0335334						644.06	0.0340998	0.246271	0.255092
	644.06	0.0340998						643.036	0.0344349	0.247411	0.257384
	643.036	0.0344349						642.011	0.0352951	0.249417	0.25894
	642.011	0.0352951						640.986	0.0354153	0.252204	0.26288
	640.986	0.0354153						639.961	0.0356397	0.254991	0.264935
	639.961	0.0356397						638.936	0.0355591	0.256364	0.267118
	638.936	0.0355591						638.057	0.0365489	0.258582	0.269252
	638.057	0.0365489						637.031	0.0370953	0.259448	0.270857
	637.031	0.0370953						636.005	0.0365567	0.261465	0.273514
	636.005	0.0365567						634.979	0.0376945	0.264326	0.276069
	634.979	0.0376945						633.952	0.037966	0.266199	0.279066
	633.952	0.037966						633.071	0.0376773	0.26829	0.280106
	633.071	0.0376773						632.044	0.0387045	0.26979	0.281941
	632.044	0.0387045						631.016	0.0384626	0.270644	0.284205
	631.016	0.0384626						629.989	0.0392432	0.274081	0.288786
	629.989	0.0392432						628.96	0.0395906	0.27617	0.290031
	628.96	0.0395906						627.932	0.0404887	0.278637	0.292665
	627.932	0.0404887						627.05	0.0408401	0.280823	0.295238
	627.05	0.0408401						626.021	0.0412245	0.281784	0.29666
	626.021	0.0412245						624.992	0.0411719	0.283733	0.298875
	624.992	0.0411719						623.962	0.0412352	0.285247	0.300769
	623.962	0.0412352						622.932	0.0416969	0.286794	0.302551
	622.932	0.0416969						622.049	0.0425338	0.288903	0.306097
	622.049	0.0425338						621.018	0.042785	0.290998	0.308789
	621.018	0.042785						619.988	0.043178	0.29268	0.311175
	619.988	0.043178						618.957	0.0428067	0.29474	0.313878
	618.957	0.0428067						618.072	0.04405	0.295814	0.314542
	618.072	0.04405						617.041	0.0437443	0.29769	0.316534
	617.041	0.0437443						616.009	0.0446207	0.299762	0.319432
	616.009	0.0446207						614.977	0.0450135	0.301642	0.322427
	614.977	0.0450135						613.944	0.0456664	0.304008	0.32525
	613.944	0.0456664						613.059	0.0460443	0.305151	0.327255
	613.059	0.0460443						612.026	0.0462851	0.305951	0.328248
	612.026	0.0462851						610.993	0.0464594	0.308367	0.331635
	610.993	0.0464594						609.959	0.0472908	0.309887	0.333636
	609.959	0.0472908						609.073	0.0473435	0.312191	0.336037
	609.073	0.0473435						608.039	0.0474753	0.3133	0.337307
	608.039	0.0474753						607.004	0.0483083	0.315087	0.340793
	607.004	0.0483083						605.97	0.0485093	0.316048	0.342668
	605.97	0.0485093						604.935	0.0490788	0.317497	0.344648
	604.935	0.0490788						604.047	0.0491471	0.319166	0.345871
	604.047	0.0491471						603.012	0.0498233	0.320969	0.348744
	603.012	0.0498233						601.976	0.049515	0.321864	0.351343
	601.976	0.049515						600.94	0.0499154	0.32251	0.352869
	600.94	0.0499154						600.052	0.0507596	0.325112	0.355092
	600.052	0.0507596						599.015	0.0512723	0.325647	0.356708
	599.015	0.0512723						597.978	0.0516214	0.326499	0.359753
	597.978	0.0516214						596.941	0.0522572	0.329023	0.36116
	596.941	0.0522572						596.052	0.0523821	0.330545	0.363681
	596.052	0.0523821						595.014	0.0527896	0.331218	0.366139
	595.014	0.0527896						593.976	0.0534886	0.332631	0.36786
	593.976	0.0534886						592.938	0.0537	0.333985	0.369547
	592.938	0.0537						592.047	0.0543646	0.334744	0.371379
	592.047	0.0543646						591.009	0.0538637	0.336391	0.373223
	591.009	0.0538637						589.969	0.054574	0.336641	0.37543
	589.969	0.054574						588.93	0.055622	0.338911	0.37707
	588.93	0.055622						588.039	0.0553442	0.339431	0.379283
	588.039	0.0553442						586.999	0.055561	0.341276	0.381167
	586.999	0.055561						585.959	0.0561186	0.341599	0.382703
	585.959	0.0561186						585.067	0.0564781	0.342334	0.383993
	585.067	0.0564781						584.027	0.0570577	0.343781	0.386123
	584.027	0.0570577						582.986	0.0570844	0.34376	0.388196
	582.986	0.0570844						581.944	0.0572705	0.345057	0.390472
	581.944	0.0572705						581.052	0.0584988	0.345937	0.392727
	581.052	0.0584988						580.01	0.0579302	0.346741	0.393607
	580.01	0.0579302						578.968	0.0583894	0.346956	0.395142
	578.968	0.0583894						577.926	0.0586944	0.348074	0.39764
	577.926	0.0586944						577.032	0.0589449	0.348376	0.398047
	577.032	0.0589449						575.989	0.0590254	0.349668	0.40031
	575.989	0.0590254						574.946	0.0596951	0.350333	0.401779
	574.946	0.0596951						574.052	0.0604641	0.350427	0.403197
	574.052	0.0604641						573.009	0.0604314	0.351208	0.404668
	573.009	0.0604314						571.965	0.0607814	0.351608	0.406039
	571.965	0.0607814						571.07	0.0610166	0.352364	0.408009
	571.07	0.0610166						570.025	0.0618299	0.352703	0.40923
	570.025	0.0618299						568.981	0.0616777	0.352972	0.410777
	568.981	0.0616777						567.936	0.0622715	0.353926	0.41222
	567.936	0.0622715						567.04	0.062204	0.354133	0.413465
	567.04	0.062204						565.995	0.0623594	0.354067	0.414617
	565.995	0.0623594						564.949	0.0628837	0.35446	0.416128
	564.949	0.0628837						564.053	0.0628967	0.355072	0.417609
	564.053	0.0628967						563.007	0.0633403	0.355619	0.41878
	563.007	0.0633403						561.96	0.0637284	0.355057	0.419583
	561.96	0.0637284						561.063	0.0641253	0.355436	0.421319
	561.063	0.0641253						560.016	0.0639985	0.355935	0.422105
	560.016	0.0639985						558.969	0.0642653	0.355626	0.423419
	558.969	0.0642653						558.072	0.0645267	0.355449	0.423353
	558.072	0.0645267						557.024	0.0648009	0.355863	0.424983
	557.024	0.0648009						555.976	0.0651634	0.35588	0.425938
	555.976	0.0651634						554.928	0.0652382	0.355828	0.426427
	554.928	0.0652382						554.029	0.0657582	0.356077	0.427627
	554.029	0.0657582						552.981	0.0660688	0.356126	0.428434
	552.981	0.0660688						551.932	0.0661353	0.356312	0.429012
	551.932	0.0661353						551.032	0.0661693	0.355796	0.429963
	551.032	0.0661693						549.983	0.0665195	0.355447	0.430815
	549.983	0.0665195						548.933	0.0665014	0.354806	0.431474
	548.933	0.0665014						548.034	0.0672616	0.35524	0.432288
	548.034	0.0672616						546.983	0.0672801	0.355287	0.43314
	546.983	0.0672801						545.933	0.0671909	0.354862	0.43284
	545.933	0.0671909						545.033	0.0676818	0.354124	0.434392
	545.033	0.0676818						543.982	0.0678938	0.353795	0.434199
	543.982	0.0678938						542.931	0.0679	0.353405	0.434692
	542.931	0.0679						542.029	0.067772	0.353052	0.434971
	542.029	0.067772						540.978	0.0685217	0.353358	0.434971
	540.978	0.0685217						539.926	0.0685402	0.352771	0.435221
	539.926	0.0685402						539.024	0.0683874	0.351934	0.435811
	539.024	0.0683874						537.972	0.0686991	0.35066	0.436076
	537.972	0.0686991						537.07	0.0688706	0.350898	0.436137
	537.07	0.0688706						536.017	0.069096	0.350591	0.436285
	536.017	0.069096						534.964	0.0692403	0.349461	0.436601
	534.964	0.0692403						534.061	0.0694021	0.349236	0.436631
	534.061	0.0694021						533.008	0.0697886	0.348937	0.436355
	533.008	0.0697886						531.954	0.0698535	0.348367	0.436342
	531.954	0.0698535						531.05	0.0697763	0.347195	0.436572
	531.05	0.0697763						529.996	0.069574	0.345917	0.4363
	529.996	0.069574						528.942	0.0702042	0.346397	0.436066
	528.942	0.0702042						528.038	0.0702418	0.345279	0.435625
	528.038	0.0702418						526.983	0.0704201	0.34454	0.435785
	526.983	0.0704201						525.928	0.0704988	0.343903	0.43518
	525.928	0.0704988						525.023	0.0705377	0.343463	0.435113
	525.023	0.0705377						523.967	0.0705872	0.342115	0.434973
	523.967	0.0705872						523.062	0.0708588	0.3418	0.434277
	523.062	0.0708588						522.006	0.0711196	0.34107	0.434501
	522.006	0.0711196						520.95	0.0710333	0.339549	0.434092
	520.95	0.0710333						520.044	0.0706787	0.338646	0.433458
	520.044	0.0706787						518.987	0.0708523	0.337893	0.432801
	518.987	0.0708523						517.93	0.0711632	0.337373	0.431777
	517.93	0.0711632						517.024	0.0714587	0.336657	0.432232
	517.024	0.0714587						515.966	0.0710617	0.335147	0.430581
	515.966	0.0710617						515.06	0.0713042	0.334266	0.430709
	515.06	0.0713042						514.002	0.0715652	0.33354	0.430061
	514.002	0.0715652						512.944	0.0712276	0.332696	0.428432
	512.944	0.0712276						512.037	0.0716827	0.331809	0.428104
	512.037	0.0716827						510.978	0.0716438	0.330477	0.426876
	510.978	0.0716438						510.07	0.0716869	0.330122	0.426134
	510.07	0.0716869						509.011	0.0719972	0.328734	0.425464
	509.011	0.0719972						507.952	0.0715384	0.327453	0.424353
	507.952	0.0715384						507.044	0.0720857	0.327128	0.423909
	507.044	0.0720857						505.984	0.0722179	0.325957	0.422715
	505.984	0.0722179						505.075	0.0719948	0.324926	0.421415
	505.075	0.0719948						504.015	0.0721982	0.32352	0.420058
	504.015	0.0721982						502.955	0.0720891	0.322653	0.419673
	502.955	0.0720891						502.045	0.0722519	0.321904	0.418795
	502.045	0.0722519						500.985	0.0722508	0.320812	0.417674
	500.985	0.0722508						500.075	0.0725029	0.319433	0.416141
	500.075	0.0725029						499.014	0.0722228	0.318389	0.41487
	499.014	0.0722228						497.952	0.0721995	0.31741	0.413741
	497.952	0.0721995						497.042	0.0727239	0.317308	0.412738
	497.042	0.0727239						495.98	0.0724891	0.315706	0.410695
	495.98	0.0724891						495.07	0.0726182	0.315223	0.409138
	495.07	0.0726182						494.007	0.0728497	0.313589	0.408868
	494.007	0.0728497						492.944	0.0727279	0.312662	0.407661
	492.944	0.0727279						492.033	0.0726376	0.311782	0.40576
	492.033	0.0726376						490.97	0.0733247	0.310989	0.404766
	490.97	0.0733247						490.059	0.0728633	0.309207	0.403412
	490.059	0.0728633						488.995	0.0728326	0.308645	0.401833
	488.995	0.0728326						487.932	0.0729684	0.307864	0.399822
	487.932	0.0729684						487.019	0.07335	0.306538	0.397955
	487.019	0.07335						485.955	0.0729675	0.305371	0.396694
	485.955	0.0729675						485.043	0.0729288	0.304269	0.395478
	485.043	0.0729288						483.978	0.0735473	0.304623	0.394012
	483.978	0.0735473						483.066	0.0737896	0.303352	0.392242
	483.066	0.0737896						482.001	0.0741919	0.30217	0.390001
	482.001	0.0741919						480.935	0.0738531	0.300929	0.388548
	480.935	0.0738531						480.022	0.0740072	0.300012	0.387482
	480.022	0.0740072						478.956	0.0738979	0.299406	0.385725
	478.956	0.0738979						478.043	0.0739478	0.297901	0.383893
	478.043	0.0739478						476.977	0.0740586	0.2971	0.38173
	476.977	0.0740586						476.063	0.0744029	0.29633	0.380269
	476.063	0.0744029						474.996	0.0743906	0.295503	0.378062
	474.996	0.0743906						473.929	0.0746314	0.294722	0.377338
	473.929	0.0746314						473.015	0.0746299	0.293512	0.37527
	473.015	0.0746299						471.948	0.0750091	0.292459	0.373293
	471.948	0.0750091						471.033	0.0746608	0.29156	0.371616
	471.033	0.0746608						469.965	0.074995	0.290766	0.369393
	469.965	0.074995						469.05	0.0753988	0.290131	0.36815
	469.05	0.0753988						467.982	0.0750218	0.289255	0.366618
	467.982	0.0750218						467.066	0.0754303	0.288219	0.36468
	467.066	0.0754303						465.998	0.0753984	0.2872	0.362553
	465.998	0.0753984						464.929	0.0760248	0.286378	0.360636
	464.929	0.0760248						464.013	0.0757464	0.285971	0.359658
	464.013	0.0757464						462.944	0.0758272	0.285216	0.357742
	462.944	0.0758272						462.028	0.0758516	0.28428	0.356104
	462.028	0.0758516						460.958	0.0762156	0.283547	0.354418
	460.958	0.0762156						460.041	0.0767568	0.282991	0.352426
	460.041	0.0767568						458.972	0.077004	0.282	0.350935
	458.972	0.077004						458.055	0.0768647	0.281751	0.349886
	458.055	0.0768647						456.984	0.0773473	0.281019	0.348061
	456.984	0.0773473						456.067	0.0778732	0.279763	0.346618
	456.067	0.0778732						454.996	0.0775193	0.279184	0.344965
	454.996	0.0775193						453.925	0.0780252	0.278652	0.343605
	453.925	0.0780252						453.007	0.0782017	0.277898	0.342027
	453.007	0.0782017						451.936	0.0783093	0.277566	0.340852
	451.936	0.0783093						451.018	0.0789681	0.276482	0.340146
	451.018	0.0789681						449.946	0.0791878	0.27652	0.338571
	449.946	0.0791878						449.027	0.0792403	0.275844	0.337508
	449.027	0.0792403						447.955	0.0795719	0.275506	0.336525
	447.955	0.0795719						447.036	0.0799755	0.274955	0.335571
	447.036	0.0799755						445.964	0.0803037	0.274693	0.334692
	445.964	0.0803037						445.044	0.0807926	0.274624	0.334289
	445.044	0.0807926						443.971	0.0809218	0.274051	0.333197
	443.971	0.0809218						443.052	0.0815405	0.273795	0.332772
	443.052	0.0815405						441.978	0.0817531	0.273972	0.332236
	441.978	0.0817531						441.058	0.0823139	0.273803	0.332073
	441.058	0.0823139						439.985	0.0826779	0.274363	0.331745
	439.985	0.0826779						439.065	0.0831471	0.274112	0.33186
	439.065	0.0831471						437.99	0.083609	0.273945	0.33142
	437.99	0.083609						437.07	0.0839416	0.27417	0.331736
	437.07	0.0839416						435.995	0.0844223	0.27455	0.332077
	435.995	0.0844223						435.074	0.0848843	0.274965	0.332533
	435.074	0.0848843						434	0.085811	0.275766	0.333097
	434	0.085811						432.925	0.0866024	0.27646	0.333944
	432.925	0.0866024						432.003	0.087037	0.277199	0.334866
	432.003	0.087037						430.928	0.0872776	0.277678	0.335325
	430.928	0.0872776						430.006	0.0878542	0.277503	0.336001
	430.006	0.0878542						428.93	0.0886038	0.279624	0.337365
	428.93	0.0886038						428.008	0.0892531	0.280226	0.338099
	428.008	0.0892531						426.932	0.0899482	0.281652	0.339732
	426.932	0.0899482						426.01	0.0905941	0.282972	0.341259
	426.01	0.0905941						424.933	0.0913153	0.28436	0.342681
	424.933	0.0913153						424.01	0.0922045	0.285704	0.343746
	424.01	0.0922045						422.933	0.0930526	0.287463	0.345887
	422.933	0.0930526						422.01	0.0938779	0.289249	0.347609
	422.01	0.0938779						420.933	0.0945186	0.291107	0.349482
	420.933	0.0945186						420.01	0.0950301	0.292331	0.350381
	420.01	0.0950301						418.932	0.0959924	0.294583	0.35289
	418.932	0.0959924						418.008	0.0967794	0.296433	0.354646
	418.008	0.0967794						416.93	0.0977189	0.298828	0.357151
	416.93	0.0977189						416.006	0.0982642	0.300764	0.359136
	416.006	0.0982642						414.928	0.0987316	0.303004	0.361708
	414.928	0.0987316						414.003	0.0997837	0.304699	0.363514
	414.003	0.0997837						412.925	0.100713	0.30775	0.365509
	412.925	0.100713						412	0.101796	0.310065	0.368643
	412	0.101796						411.075	0.10223	0.312524	0.370562
	411.075	0.10223						409.996	0.103059	0.314565	0.372522
	409.996	0.103059						409.071	0.103862	0.316632	0.374942
	409.071	0.103862						407.991	0.105233	0.32036	0.378936
	407.991	0.105233						407.066	0.1058	0.323009	0.381503
	407.066	0.1058						405.986	0.106951	0.326205	0.384197
	405.986	0.106951						405.06	0.107911	0.328467	0.38634
	405.06	0.107911						403.98	0.108558	0.331245	0.389071
	403.98	0.108558						403.054	0.109476	0.333578	0.392154
	403.054	0.109476						401.973	0.111247	0.337227	0.395852
	401.973	0.111247						401.047	0.111757	0.339912	0.398914
	401.047	0.111757						399.966	0.112939	0.342851	0.402169
	399.966	0.112939						399.039	0.113588	0.344977	0.404976
	399.039	0.113588						397.958	0.115107	0.348307	0.408599
	397.958	0.115107						397.031	0.116094	0.351216	0.412503
	397.031	0.116094						395.949	0.117048	0.354201	0.416152
	395.949	0.117048						395.022	0.118669	0.357158	0.419747
	395.022	0.118669						393.94	0.119591	0.359759	0.423568
	393.94	0.119591						393.012	0.120305	0.361788	0.426803
	393.012	0.120305						391.93	0.122015	0.365101	0.429818
	391.93	0.122015						391.002	0.12272	0.367835	0.434563
	391.002	0.12272						390.074	0.124231	0.369843	0.439015
	390.074	0.124231						388.991	0.125551	0.372495	0.443614
	388.991	0.125551						388.063	0.12671	0.374526	0.446944
	388.063	0.12671						386.98	0.12786	0.377405	0.451052
	386.98	0.12786						386.051	0.129278	0.37919	0.456432
	386.051	0.129278						384.968	0.131279	0.381981	0.462457
	384.968	0.131279						384.039	0.132325	0.383941	0.465901
	384.039	0.132325						382.955	0.133753	0.386055	0.472527
	382.955	0.133753						382.026	0.135288	0.388175	0.477633
	382.026	0.135288						380.942	0.136708	0.390092	0.484001
	380.942	0.136708						380.012	0.138789	0.393179	0.491467
	380.012	0.138789						378.928	0.140812	0.395971	0.500341
	378.928	0.140812						377.998	0.142076	0.397919	0.504741
	377.998	0.142076						377.068	0.143752	0.399535	0.511819
	377.068	0.143752						375.983	0.14617	0.402829	0.521452
	375.983	0.14617						375.053	0.147971	0.405056	0.531656
	375.053	0.147971						373.968	0.15057	0.408439	0.543957
	373.968	0.15057						373.037	0.152914	0.411754	0.552754
	373.037	0.152914						371.951	0.154767	0.415804	0.564733
	371.951	0.154767						371.021	0.15736	0.419659	0.576929
	371.021	0.15736						369.935	0.160199	0.42464	0.593375
	369.935	0.160199						369.004	0.162629	0.430983	0.61032
	369.004	0.162629						368.073	0.165587	0.435214	0.62118
	368.073	0.165587						366.986	0.168569	0.44202	0.63884
	366.986	0.168569						366.055	0.171685	0.450734	0.659384
	366.055	0.171685						364.968	0.175471	0.460353	0.681757
	364.968	0.175471						364.036	0.179216	0.470981	0.706593
	364.036	0.179216						362.949	0.181821	0.481127	0.726365
	362.949	0.181821						362.017	0.184971	0.491004	0.742141
	362.017	0.184971						360.93	0.188761	0.504069	0.766617
	360.93	0.188761						359.998	0.192865	0.518789	0.795776
	359.998	0.192865						359.065	0.196957	0.535997	0.830043
	359.065	0.196957						357.977	0.200327	0.554735	0.850037
	357.977	0.200327						357.045	0.204199	0.56864	0.878266
	357.045	0.204199						355.957	0.208246	0.587687	0.903376
	355.957	0.208246						355.024	0.21243	0.608958	0.935925
	355.024	0.21243						353.935	0.218341	0.636447	0.974739
	353.935	0.218341						353.002	0.223039	0.66013	1.00629
	353.002	0.223039						352.069	0.227096	0.680498	1.02839
	352.069	0.227096						350.98	0.231178	0.706173	1.06191
	350.98	0.231178						350.046	0.236275	0.736006	1.10017
	350.046	0.236275						348.957	0.242395	0.775395	1.14058
	348.957	0.242395						348.023	0.247258	0.799217	1.17128
	348.023	0.247258						346.934	0.251511	0.833731	1.20216
	346.934	0.251511						346	0.25629	0.856566	1.2335
	346	0.25629						345.065	0.260773	0.884504	1.26394
	345.065	0.260773						343.975	0.265865	0.921749	1.29878
	343.975	0.265865						343.041	0.27032	0.946669	1.32667
	343.041	0.27032						341.951	0.2744	0.974449	1.35804
	341.951	0.2744						341.016	0.277693	0.99906	1.37899
	341.016	0.277693						339.925	0.282993	1.03039	1.41684
	339.925	0.282993						338.99	0.287833	1.05905	1.43745
	338.99	0.287833						338.055	0.290808	1.07716	1.46721
	338.055	0.290808						336.964	0.294498	1.09719	1.48745
	336.964	0.294498						336.029	0.297783	1.11296	1.50646
	336.029	0.297783						334.938	0.302419	1.13299	1.5295
	334.938	0.302419						334.002	0.306302	1.15021	1.55128
	334.002	0.306302						333.067	0.309474	1.15811	1.56333
	333.067	0.309474						331.975	0.312478	1.17058	1.58201
	331.975	0.312478						331.039	0.314945	1.17712	1.59974
	331.039	0.314945						329.947	0.318738	1.18602	1.6227
	329.947	0.318738						329.01	0.322116	1.18694	1.64232
	329.01	0.322116						328.074	0.324624	1.19096	1.66331
	328.074	0.324624						326.982	0.327265	1.19039	1.67683
	326.982	0.327265						326.045	0.329228	1.18771	1.69552
	326.045	0.329228						324.952	0.332311	1.18483	1.71729
	324.952	0.332311						324.016	0.335325	1.17506	1.73266
	324.016	0.335325						322.923	0.338653	1.16382	1.74862
	322.923	0.338653						321.986	0.341185	1.15505	1.74703
	321.986	0.341185						321.048	0.343592	1.14532	1.75963
	321.048	0.343592						319.955	0.347482	1.12794	1.77996
	319.955	0.347482						319.018	0.352117	1.10914	1.77259
	319.018	0.352117						317.924	0.358497	1.08618	1.7709
	317.924	0.358497						316.986	0.36288	1.07267	1.78559
	316.986	0.36288						316.049	0.368778	1.05429	1.7774
	316.049	0.368778						314.954	0.381208	1.02912	1.76753
	314.954	0.381208						314.016	0.397442	1.0016	1.76586
	314.016	0.397442						312.922	0.418856	0.973334	1.76621
	312.922	0.418856						311.984	0.435101	0.954746	1.76313
	311.984	0.435101						311.046	0.461558	0.933495	1.75995
	311.046	0.461558						309.951	0.512064	0.905918	1.76704
	309.951	0.512064						309.012	0.575476	0.875031	1.76852
	309.012	0.575476						308.074	0.647444	0.854533	1.80018
	308.074	0.647444						306.978	0.750151	0.829951	1.84162
	306.978	0.750151						306.039	0.858963	0.810673	1.89718
	306.039	0.858963						304.944	1.0727	0.784705	1.99546
	304.944	1.0727						304.005	1.32923	0.761775	2.1115
	304.005	1.32923						303.066	1.61234	0.74239	2.23303
	303.066	1.61234						301.97	1.93678	0.723888	2.39267
	301.97	1.93678						301.03	2.24245	0.710767	2.57784
	301.03	2.24245						299.934	2.78916	0.689492	2.9119
	299.934	2.78916						298.995	3.13986	0.673045	3.29147
	298.995	3.13986						298.055	3.50791	0.664966	3.57294
	298.055	3.50791						296.958	3.54175	0.654611	3.97939
	296.958	3.54175						296.018	3.46325	0.647835	4.31357
	296.018	3.46325						295.078	3.99839	0.642178	4.30469
	295.078	3.99839						293.981	3.46037	0.638779	10
	293.981	3.46037						293.041	3.84716	0.641511	10
	293.041	3.84716						291.944	10	0.642367	10
	291.944	10						291.003	3.95429	0.639893	10
	291.003	3.95429						290.063	3.51243	0.637813	10
	290.063	3.51243						288.965	3.54769	0.638078	4.16967
	288.965	3.54769						288.024	10	0.642083	10
	288.024	10						286.926	3.84179	0.646531	4.24211
	286.926	3.84179						285.985	3.8348	0.651542	10
	285.985	3.8348						285.044	3.70221	0.65779	10
	285.044	3.70221						283.946	10	0.671107	3.87991
	283.946	10						283.005	4.16641	0.670574	10
	283.005	4.16641						282.063	4.43819	0.673871	10
	282.063	4.43819						280.965	3.6549	0.686702	10
	280.965	3.6549						280.023	10	0.702922	10
	280.023	10						278.924	3.74388	0.722851	4.09762
	278.924	3.74388						277.982	10	0.740905	10
	277.982	10						277.04	10	0.761233	10
	277.04	10						275.941	3.96953	0.787944	4.32713
	275.941	3.96953						274.999	3.5208	0.836989	10
	274.999	3.5208						274.057	3.90293	0.8983	10
	274.057	3.90293						272.957	3.93665	0.966438	10
	272.957	3.93665						272.015	4.13532	1.01689	10
	272.015	4.13532						271.072	10	1.0955	10
	271.072	10						269.972	10	1.21271	10
	269.972	10						269.03	3.87616	1.34107	3.67938
	269.03	3.87616						267.93	3.924	1.45073	10
	267.93	3.924						266.987	3.82284	1.52288	10
	266.987	3.82284						266.043	10	1.63559	10
	266.043	10						264.943	10	1.75768	10
	264.943	10						264	4.37949	1.86767	10
	264	4.37949						263.057	4.39925	1.92751	10
	263.057	4.39925						261.956	10	2.00289	3.75641
	261.956	10						261.012	3.9033	2.07092	4.08913
	261.012	3.9033						260.068	10	2.12103	10
	260.068	10						258.967	3.72583	2.19995	10
	258.967	3.72583						258.024	10	2.22548	10
	258.024	10						256.922	3.7026	2.27748	10
	256.922	3.7026						255.978	10	2.3275	10
	255.978	10						255.034	10	2.35282	10
	255.034	10						253.933	3.95124	2.37552	4.43114
	253.933	3.95124						252.988	3.61367	2.38944	10
	252.988	3.61367						252.044	3.96262	2.4181	10
	252.044	3.96262						250.942	10	2.44811	10
	250.942	10						249.997	10	2.48212	10
	249.997	10						249.058	10	2.48206	10
	249.058	10						247.963	4.45888	2.52517	4.1359
	247.963	4.45888						247.023	4.3442	2.58245	10
	247.023	4.3442						245.927	3.8201	2.64702	10
	245.927	3.8201						244.988	10	2.72992	10
	244.988	10						244.048	10	2.89165	10
	244.048	10						242.952	10	2.9501	10
	242.952	10						242.012	4.4562	2.99419	10
	242.012	4.4562						241.073	3.4201	3.15027	10
	241.073	3.4201						239.976	3.8601	3.58616	3.69513
	239.976	3.8601						239.036	3.2423	3.52877	10
	239.036	3.2423						237.94	3.62979	3.79216	10
	237.94	3.62979						236.999	3.81525	4.09536	10
	236.999	3.81525						236.059	4.0583	3.73382	10
	236.059	4.0583						234.962	3.82424	3.63925	10
	234.962	3.82424						234.022	3.55069	10	3.21061
	234.022	3.55069						232.924	3.75531	3.12811	3.43548
	232.924	3.75531						231.984	3.95008	10	4.24596
	231.984	3.95008						231.043	10	10	10
	231.043	10						229.946	3.04562	4.23622	10
	229.946	3.04562						229.005	10	10	10
	229.005	10						228.064	10	10	10
	228.064	10						226.966	3.74231	10	4.15648
	226.966	3.74231						226.025	10	3.77639	10
	226.025	10						224.927	3.51012	10	10
	224.927	3.51012						223.986	10	3.94866	10
	223.986	10						223.045	3.54983	10	3.62068
	223.045	3.54983						221.946	3.83322	3.5802	4.04902
	221.946	3.83322						221.005	3.57525	3.37728	10
	221.005	3.57525						220.063	4.04219	4.01585	3.70315
	220.063	4.04219						218.965	3.95723	3.99673	10
	218.965	3.95723						218.023	3.25863	10	3.94958
	218.023	3.25863						216.924	3.49043	3.40565	3.88245
	216.924	3.49043						215.982	3.81227	10	3.04342
	215.982	3.81227						215.04	3.44568	10	10
	215.04	3.44568						213.941	3.34333	10	10
	213.941	3.34333						212.999	10	10	3.15899
	212.999	10						212.057	3.10591	2.93168	2.99464
	212.057	3.10591						210.958	10	10	2.88614
	210.958	10						210.015	2.56895	10	3.29055
	210.015	2.56895						209.073	10	10	10
	209.073	10						207.973	2.5153	2.30047	2.42647
	207.973	2.5153						207.031	2.53303	10	10
	207.031	2.53303						205.931	2.08344	10	10
	205.931							204.988	1.51625	1.95449	10
	204.988							204.046	1.08551	1.73338	10
	204.046							202.946	0.892745	0.965298	1.32635
	202.946							202.003	0.802084	1.65514	1.19518
	202.003							201.06	0.599832	0.645915	1.00598
	201.06							199.959	0.721967	1.10564	1.09896
	199.959

## Sheet: Supplementary Fig 9a-c
Supplementary Fig 9a-c
		Supplementary Fig 9a					Supplementary Fig 9b						Supplementary Fig 9b
		1: PAO1
		2: ∆pfeA
		3: ∆pfeA(pMMBpfeA)
		4: ∆pfeA(pMMBpfeAR480AQ482A)

## Sheet: Supplementary Fig 10
Supplementary Fig 10			Comptage (dpm)
			194857	197581
			199926
			197959
				pmol/ml/DO600
	PAO1 + CCCP		1638	21.0154
			1498	19.2192
			1670	21.426
	PAO1		14331	183.866
			14149	181.531
			16177	207.55
	∆pfeA (pMMBpfeA) + CCCP		6090	78.1342
			6603	84.716
			5856	75.132
	∆pfeA (pMMBpfeA)		9474	121.551
			9114	116.932
			9574	122.834
